# Supplementary material for: Geometric and energetic data from ab initio calculations of haloethene, haloimine, halomethylenephosphine, haloiminophosphine, halodiazene, halodiphosphene and halocyclopropane
Source: Data Brief. 2019 Nov 2;27:104738. doi: 10.1016/j.dib.2019.104738 (PMC6861602; doi:10.1016/j.dib.2019.104738)
Supplement: Multimedia component 3 [file mmc3.zip › CCC/B3LYP/ClHCCCII.out]

Q-Chem Developer Version!
                  Welcome to Q-Chem
     A Quantum Leap Into The Future Of Chemistry


 Q-Chem 5.1, Q-Chem, Inc., Pleasanton, CA (2018)

 Yihan Shao,  Zhengting Gan,  E. Epifanovsky,  A. T. B. Gilbert,  M. Wormit,  
 J. Kussmann,  A. W. Lange,  A. Behn,  Jia Deng,  Xintian Feng,  D. Ghosh,  
 M. Goldey,  P. R. Horn,  L. D. Jacobson,  I. Kaliman,  T. Kus,  A. Landau,  
 Jie Liu,  E. I. Proynov,  R. M. Richard,  R. P. Steele,  E. J. Sundstrom,  
 H. L. Woodcock III,  P. M. Zimmerman,  D. Zuev,  B. Albrecht,  E. Alguire,  
 S. A. Baeppler,  D. Barton,  Z. Benda,  Y. A. Bernard,  E. J. Berquist,  
 K. B. Bravaya,  H. Burton,  D. Casanova,  Chun-Min Chang,  Yunqing Chen,  
 A. Chien,  K. D. Closser,  M. P. Coons,  S. Coriani,  S. Dasgupta,  
 A. L. Dempwolff,  M. Diedenhofen,  Hainam Do,  R. G. Edgar,  Po-Tung Fang,  
 S. Faraji,  S. Fatehi,  Qingguo Feng,  K. D. Fenk,  J. Fosso-Tande,  
 Qinghui Ge,  A. Ghysels,  G. Gidofalvi,  J. Gomes,  J. Gonthier,  A. Gunina,  
 D. Hait,  M. W. D. Hanson-Heine,  P. H. P. Harbach,  A. W. Hauser,  
 J. E. Herr,  E. G. Hohenstein,  Z. C. Holden,  Kerwin Hui,  B. C. Huynh,  
 T.-C. Jagau,  Hyunjun Ji,  B. Kaduk,  K. Khistyaev,  Jaehoon Kim,  
 P. Klunzinger,  K. Koh,  D. Kosenkov,  L. Koulias,  T. Kowalczyk,  
 C. M. Krauter,  A. Kunitsa,  Ka Un Lao,  A. Laurent,  K. V. Lawler,  
 Joonho Lee,  D. Lefrancois,  S. Lehtola,  D. S. Levine,  Yi-Pei Li,  
 You-Sheng Lin,  Fenglai Liu,  E. Livshits,  A. Luenser,  P. Manohar,  
 E. Mansoor,  S. F. Manzer,  Shan-Ping Mao,  Yuezhi Mao,  N. Mardirossian,  
 A. V. Marenich,  T. Markovich,  L. A. Martinez-Martinez,  S. A. Maurer,  
 N. J. Mayhall,  S. C. McKenzie,  J.-M. Mewes,  A. F. Morrison,  
 J. W. Mullinax,  K. Nanda,  T. S. Nguyen-Beck,  R. Olivares-Amaya,  
 J. A. Parkhill,  T. M. Perrine,  F. Plasser,  P. Pokhilko,  S. Prager,  
 A. Prociuk,  E. Ramos,  D. R. Rehn,  F. Rob,  M. Schneider,  N. Sergueev,  
 S. M. Sharada,  S. Sharma,  D. W. Small,  T. Stauch,  T. Stein,  
 Yu-Chuan Su,  A. J. W. Thom,  A. Tkatchenko,  T. Tsuchimochi,  N. M. Tubman,  
 L. Vogt,  M. L. Vidal,  O. Vydrov,  M. A. Watson,  J. Wenzel,  
 M. de Wergifosse,  T. A. Wesolowski,  A. White,  J. Witte,  A. Yamada,  
 Jun Yang,  K. Yao,  S. Yeganeh,  S. R. Yost,  Zhi-Qiang You,  A. Zech,  
 Igor Ying Zhang,  Xing Zhang,  Yan Zhao,  Ying Zhu,  B. R. Brooks,  
 G. K. L. Chan,  C. J. Cramer,  M. S. Gordon,  W. J. Hehre,  A. Klamt,  
 M. W. Schmidt,  C. D. Sherrill,  D. G. Truhlar,  A. Aspuru-Guzik,  R. Baer,  
 A. T. Bell,  N. A. Besley,  Jeng-Da Chai,  A. E. DePrince, III,  
 R. A. DiStasio Jr.,  A. Dreuw,  B. D. Dunietz,  T. R. Furlani,  
 Chao-Ping Hsu,  Yousung Jung,  Jing Kong,  D. S. Lambrecht,  WanZhen Liang,  
 C. Ochsenfeld,  V. A. Rassolov,  L. V. Slipchenko,  J. E. Subotnik,  
 T. Van Voorhis,  J. M. Herbert,  A. I. Krylov,  P. M. W. Gill,  M. Head-Gordon

 Contributors to earlier versions of Q-Chem not listed above: 
 R. D. Adamson,  B. Austin,  J. Baker,  G. J. O. Beran,  K. Brandhorst,  
 S. T. Brown,  E. F. C. Byrd,  A. K. Chakraborty,  C.-L. Cheng,  
 Siu Hung Chien,  D. M. Chipman,  D. L. Crittenden,  H. Dachsel,  
 R. J. Doerksen,  A. D. Dutoi,  L. Fusti-Molnar,  W. A. Goddard III,  
 A. Golubeva-Zadorozhnaya,  S. R. Gwaltney,  G. Hawkins,  A. Heyden,  
 S. Hirata,  G. Kedziora,  F. J. Keil,  C. Kelley,  Jihan Kim,  R. A. King,  
 R. Z. Khaliullin,  P. P. Korambath,  W. Kurlancheek,  A. M. Lee,  M. S. Lee,  
 S. V. Levchenko,  Ching Yeh Lin,  D. Liotard,  R. C. Lochan,  I. Lotan,  
 P. E. Maslen,  N. Nair,  D. P. O'Neill,  D. Neuhauser,  E. Neuscamman,  
 C. M. Oana,  R. Olson,  B. Peters,  R. Peverati,  P. A. Pieniazek,  
 Y. M. Rhee,  J. Ritchie,  M. A. Rohrdanz,  E. Rosta,  N. J. Russ,  
 H. F. Schaefer III,  N. E. Schultz,  N. Shenvi,  A. C. Simmonett,  A. Sodt,  
 D. Stuck,  K. S. Thanthiriwatte,  V. Vanovschi,  Tao Wang,  A. Warshel,  
 C. F. Williams,  Q. Wu,  X. Xu,  W. Zhang

 Please cite Q-Chem as follows:
 Y. Shao et al., Mol. Phys. 113, 184-215 (2015)
 DOI: 10.1080/00268976.2014.952696

 Q-Chem 5.1.1 for Intel X86 EM64T Linux

 Parts of Q-Chem use Armadillo 8.300.2 (Tropical Shenanigans).
 http://arma.sourceforge.net/

 Q-Chem begins on Thu Oct 11 01:36:14 2018  

Host: 
0

     Scratch files written to /scratch/taweetham/qchem1466//
Input Ideriv = 2
Curr. Ideriv = -1
Max.  Ideriv = 2

Checking the input file for inconsistencies... 	...done.

--------------------------------------------------------------
User input:
--------------------------------------------------------------
$molecule
0 1
C 
C 1 CC 
C 2 CC 1 60.0
Cl 2 CCl 1 ANG  3 pDHA
H 2 CH 1 ANG  3 mDHA
I 3 CI 1 ANG  2 mDHA
I 3 CI 1 ANG  2 pDHA
H 1 CH 2 ANG  3 pDHA
H 1 CH 2 ANG  3 mDHA

CC=1.54
CH=1.09
CF=1.35
CCl=1.77
CBr=1.94
CI=2.14
ANG=118.0
pDHA=107.9
mDHA=-107.9
$end

$rem
   job_type	optimization
   basis	6-311++g**
   method	b3lyp
   mem_total	32000
$end

--------------------------------------------------------------
 ----------------------------------------------------------------
             Standard Nuclear Orientation (Angstroms)
    I     Atom           X                Y                Z
 ----------------------------------------------------------------
    1      C      -0.2449138948    -1.4081825894    -1.4938140027
    2      C      -0.4679498977    -1.8709283082    -0.0420146566
    3      C       0.0389938118    -0.4448302230    -0.3263600925
    4      Cl     -2.1345868533    -2.0639264292     0.5218762757
    5      H       0.2347653904    -2.5895755954     0.3796929440
    6      I      -1.3141907506     1.1836840317    -0.0158236818
    7      I       2.0804821001     0.0061041957     0.1303495732
    8      H       0.6060259080    -1.8192998874    -2.0369383157
    9      H      -1.1230364318    -1.2195045503    -2.1113910484
 ----------------------------------------------------------------
 Molecular Point Group                 C1    NOp =  1
 Largest Abelian Subgroup              C1    NOp =  1
 Nuclear Repulsion Energy =  1204.1597516841 hartrees
 There are       72 alpha and       72 beta electrons
 Requested basis set is 6-311++G(d,p)
 There are 94 shells and 241 basis functions

 Total QAlloc Memory Limit  32000 MB
 Mega-Array Size       188 MB
 MEM_STATIC part       192 MB
 A cutoff of  1.0D-11 yielded   3496 shell pairs
 There are     24176 function pairs (     27041 Cartesian)
 Smallest overlap matrix eigenvalue = 4.19E-05

 Scale SEOQF with 1.000000e-01/1.000000e-01/1.000000e-01

 Standard Electronic Orientation quadrupole field applied
 Nucleus-field energy     =     0.0000000250 hartrees
 Guess from superposition of atomic densities
 Warning:  Energy on first SCF cycle will be non-variational
 SAD guess density has 144.000000 electrons

 -----------------------------------------------------------------------
  General SCF calculation program by
  Eric Jon Sundstrom, Paul Horn, Yuezhi Mao, Dmitri Zuev, Alec White,
  David Stuck, Shaama M.S., Shane Yost, Joonho Lee, David Small,
  Daniel Levine, Susi Lehtola, Hugh Burton, Evgeny Epifanovsky
 -----------------------------------------------------------------------
 Exchange:     0.2000 Hartree-Fock + 0.0800 Slater + 0.7200 B88
 Correlation:  0.1900 VWN1RPA + 0.8100 LYP
 Using SG-1 standard quadrature grid
 A restricted SCF calculation will be
 performed using DIIS
 SCF converges when DIIS error is below 1.0e-08
 ---------------------------------------
  Cycle       Energy         DIIS error
 ---------------------------------------
    1  -14416.2139127819      3.40e-02  
    2  -14415.3259399792      2.45e-03  
    3  -14415.2982839604      3.05e-03  
    4  -14415.3638850727      5.30e-04  
    5  -14415.3655161483      3.09e-04  
    6  -14415.3661849802      7.88e-05  
    7  -14415.3662282489      1.92e-05  
    8  -14415.3662305527      6.57e-06  
    9  -14415.3662308454      1.38e-06  
   10  -14415.3662308600      3.70e-07  
   11  -14415.3662308607      7.77e-08  
   12  -14415.3662308605      2.62e-08  
   13  -14415.3662308608      4.27e-09  Convergence criterion met
 ---------------------------------------
 SCF time:   CPU 84.24s  wall 103.00s 
 SCF   energy in the final basis set =   -14415.3662308608
 Total energy in the final basis set =   -14415.3662308608

 --------------------------------------------------------------

                    Orbital Energies (a.u.)
 --------------------------------------------------------------

 Alpha MOs
 -- Occupied --
***************-176.314-176.309-165.717-165.715-165.715-165.712
*******-165.710-101.565 -35.810 -35.805 -31.303 -31.299 -31.297
-31.297 -31.292 -31.292 -22.954 -22.952 -22.952 -22.949 -22.948
-22.948 -22.947 -22.947 -22.943 -22.943 -10.291 -10.276 -10.225
 -9.480  -7.244  -7.234  -7.234  -6.359  -6.354  -4.772  -4.768
 -4.757  -4.757  -4.752  -4.752  -2.038  -2.033  -2.033  -2.033
 -2.028  -2.028  -2.020  -2.020  -2.015  -2.015  -0.925  -0.837
 -0.705  -0.662  -0.633  -0.570  -0.510  -0.474  -0.423  -0.404
 -0.380  -0.367  -0.332  -0.311  -0.282  -0.275  -0.267  -0.261
 -- Virtual --
 -0.085  -0.057  -0.008   0.004   0.018   0.028   0.034   0.052
  0.059   0.073   0.076   0.086   0.087   0.101   0.105   0.115
  0.117   0.127   0.134   0.140   0.151   0.162   0.175   0.182
  0.199   0.206   0.221   0.227   0.232   0.249   0.253   0.262
  0.272   0.295   0.372   0.392   0.396   0.399   0.417   0.424
  0.432   0.434   0.454   0.466   0.476   0.483   0.492   0.501
  0.535   0.561   0.572   0.588   0.612   0.613   0.636   0.649
  0.668   0.691   0.715   0.739   0.783   0.836   0.856   0.871
  0.903   0.929   0.970   1.010   1.043   1.102   1.217   1.264
  1.302   1.325   1.348   1.359   1.366   1.396   1.417   1.437
  1.503   1.522   1.537   1.619   1.646   1.671   1.701   1.770
  1.780   1.838   1.893   1.962   1.982   2.089   2.141   2.183
  2.206   2.290   2.319   2.449   2.460   2.526   2.580   2.662
  2.683   2.766   2.791   2.825   2.887   3.079   3.272   3.389
  3.673   3.732   3.970   3.974   3.977   4.013   4.067   4.071
  4.082   4.170   4.221   4.233   4.286   4.436   4.450   6.010
  6.028   6.039   6.054   6.078   6.132   9.736  23.548  23.685
 23.819  25.866  25.945  26.413  27.863  27.892  28.349  28.359
 28.366  28.380  28.395  28.407  28.536  28.538  28.542  28.554
 28.575  28.581  28.589  28.634  28.681  28.716 127.890 127.900
127.911 127.919 127.929 127.960 151.662 151.686 215.7221901.824
*******
 --------------------------------------------------------------

          Ground-State Mulliken Net Atomic Charges

     Atom                 Charge (a.u.)
  ----------------------------------------
      1 C                    -0.586208
      2 C                    -0.124138
      3 C                    -0.203064
      4 Cl                    0.055189
      5 H                     0.266289
      6 I                     0.135428
      7 I                     0.121224
      8 H                     0.169700
      9 H                     0.165580
  ----------------------------------------
  Sum of atomic charges =     0.000000

 -----------------------------------------------------------------
                    Cartesian Multipole Moments
 -----------------------------------------------------------------
    Charge (ESU x 10^10)
                 0.0000
    Dipole Moment (Debye)
         X       0.7205      Y      -1.0137      Z      -1.1607
       Tot       1.7011
    Quadrupole Moments (Debye-Ang)
        XX     -87.4312     XY      -3.3379     YY     -86.3741
        XZ       1.0804     YZ       2.5170     ZZ     -87.0805
    Octopole Moments (Debye-Ang^2)
       XXX      35.3771    XXY      26.5250    XYY      11.2771
       YYY      50.9119    XXZ       5.9483    XYZ      -0.9402
       YYZ       1.9288    XZZ       8.0386    YZZ      11.4436
       ZZZ       1.0183
    Hexadecapole Moments (Debye-Ang^3)
      XXXX   -1429.9069   XXXY     -53.6060   XXYY    -400.4961
      XYYY     -93.5987   YYYY    -900.5259   XXXZ      13.5548
      XXYZ       1.9025   XYYZ       0.8149   YYYZ      -2.4406
      XXZZ    -293.6000   XYZZ     -18.1924   YYZZ    -191.3395
      XZZZ      12.3819   YZZZ       6.6872   ZZZZ    -243.3096
 -----------------------------------------------------------------
 Calculating analytic gradient of the SCF energy
 Gradient of SCF Energy
            1           2           3           4           5           6
    1  -0.0013444  -0.0077812   0.0103021  -0.0023272   0.0063542   0.0032241
    2  -0.0026433  -0.0162071   0.0237134   0.0097667  -0.0038632  -0.0097730
    3  -0.0168115   0.0187695   0.0112745  -0.0025029  -0.0011419  -0.0002446
            7           8           9
    1  -0.0083897   0.0026375  -0.0026754
    2   0.0005986  -0.0011329  -0.0004591
    3  -0.0013847  -0.0036105  -0.0043479
 Max gradient component =       2.371E-02
 RMS gradient           =       8.928E-03
 Gradient time:  CPU 23.84 s  wall 23.84 s
 Geometry Optimization Parameters
   NAtoms,    NIC,     NZ,  NCons,   NDum,   NFix, NCnnct, MaxDiis
        9      69       9       0       0       0       0       0


** GEOMETRY OPTIMIZATION IN DELOCALIZED INTERNAL COORDINATES **
   Searching for a Minimum

   Optimization Cycle:   1

                       Coordinates (Angstroms)
     ATOM                X               Y               Z
      1  C        -0.2449138948   -1.4081825894   -1.4938140027
      2  C        -0.4679498977   -1.8709283082   -0.0420146566
      3  C         0.0389938118   -0.4448302230   -0.3263600925
      4  Cl       -2.1345868533   -2.0639264292    0.5218762757
      5  H         0.2347653904   -2.5895755954    0.3796929440
      6  I        -1.3141907506    1.1836840317   -0.0158236818
      7  I         2.0804821001    0.0061041957    0.1303495732
      8  H         0.6060259080   -1.8192998874   -2.0369383157
      9  H        -1.1230364318   -1.2195045503   -2.1113910484
   Point Group: c1    Number of degrees of freedom:    21


   Energy is -14415.366230861


 Attempting to Generate Delocalized Internal Coordinates

 21 Hessian modes will be used to form the next step
  Hessian Eigenvalues:
     0.016341    0.020947    0.023307    0.030304    0.030782    0.032544
     0.083421    0.087153    0.090379    0.107532    0.108095    0.108095
     0.134223    0.138421    0.253751    0.264506    0.285189    0.286300
     0.348126    0.348126    0.348126

 Minimum Search - Taking Simple RFO Step
 Searching for Lamda that Minimizes Along All modes
 Value Taken    Lamda =  -0.00707625
 Step Taken.  Stepsize is  0.276924

                             Maximum     Tolerance    Cnvgd?
         Gradient           0.014546      0.000300      NO
         Displacement       0.141146      0.001200      NO
         Energy change     *********      0.000001      NO


 New Cartesian Coordinates Obtained by Inverse Iteration

 Displacement from previous Coordinates is:  0.393893
 ----------------------------------------------------------------
             Standard Nuclear Orientation (Angstroms)
    I     Atom           X                Y                Z
 ----------------------------------------------------------------
    1      C      -0.2609978293    -1.3952742154    -1.4729039528
    2      C      -0.4728219504    -1.8601701679    -0.0482944048
    3      C       0.0217579925    -0.4433819282    -0.3268576348
    4      Cl     -2.1186134305    -2.2068491351     0.5016862205
    5      H       0.2373660502    -2.5506362709     0.3838067472
    6      I      -1.2946794671     1.2806711901    -0.0760641072
    7      I       2.1122008726    -0.0416357688     0.1320928310
    8      H       0.5883931637    -1.8045516037    -2.0071774754
    9      H      -1.1370160196    -1.2046314556    -2.0807112285
 ----------------------------------------------------------------
 Molecular Point Group                 C1    NOp =  1
 Largest Abelian Subgroup              C1    NOp =  1
 Nuclear Repulsion Energy =  1182.7449231785 hartrees
 There are       72 alpha and       72 beta electrons
 Applying Cartesian multipole field
    Component          Value
    ---------          -----
     (2,0,0)        1.00000E-11
     (0,2,0)        2.00000E-11
     (0,0,2)       -3.00000E-11
 Nucleus-field energy     =     0.0000000268 hartrees
 Requested basis set is 6-311++G(d,p)
 There are 94 shells and 241 basis functions
 A cutoff of  1.0D-11 yielded   3477 shell pairs
 There are     23960 function pairs (     26768 Cartesian)
 Smallest overlap matrix eigenvalue = 3.96E-05
 Guess MOs from SCF MO coefficient file

 -----------------------------------------------------------------------
  General SCF calculation program by
  Eric Jon Sundstrom, Paul Horn, Yuezhi Mao, Dmitri Zuev, Alec White,
  David Stuck, Shaama M.S., Shane Yost, Joonho Lee, David Small,
  Daniel Levine, Susi Lehtola, Hugh Burton, Evgeny Epifanovsky
 -----------------------------------------------------------------------
 Exchange:     0.2000 Hartree-Fock + 0.0800 Slater + 0.7200 B88
 Correlation:  0.1900 VWN1RPA + 0.8100 LYP
 Using SG-1 standard quadrature grid
 A restricted SCF calculation will be
 performed using DIIS
 SCF converges when DIIS error is below 1.0e-08
 ---------------------------------------
  Cycle       Energy         DIIS error
 ---------------------------------------
    1  -14415.3646723328      6.82e-04  
    2  -14415.3690875913      2.56e-04  
    3  -14415.3686818973      3.52e-04  
    4  -14415.3695354241      7.44e-05  
    5  -14415.3695760572      2.07e-05  
    6  -14415.3695792935      6.38e-06  
    7  -14415.3695795372      1.30e-06  
    8  -14415.3695795479      5.69e-07  
    9  -14415.3695795503      7.27e-08  
   10  -14415.3695795504      2.93e-08  
   11  -14415.3695795503      7.03e-09  Convergence criterion met
 ---------------------------------------
 SCF time:   CPU 73.19s  wall 73.00s 
 SCF   energy in the final basis set =   -14415.3695795503
 Total energy in the final basis set =   -14415.3695795503

 --------------------------------------------------------------

                    Orbital Energies (a.u.)
 --------------------------------------------------------------

 Alpha MOs
 -- Occupied --
***************-176.314-176.311-165.718-165.716-165.715-165.715
*******-165.712-101.565 -35.810 -35.807 -31.304 -31.301 -31.297
-31.297 -31.294 -31.294 -22.954 -22.953 -22.953 -22.951 -22.950
-22.950 -22.948 -22.948 -22.945 -22.945 -10.294 -10.274 -10.222
 -9.480  -7.245  -7.234  -7.234  -6.360  -6.356  -4.772  -4.770
 -4.757  -4.757  -4.754  -4.753  -2.038  -2.035  -2.033  -2.033
 -2.030  -2.030  -2.020  -2.020  -2.016  -2.016  -0.931  -0.841
 -0.699  -0.661  -0.634  -0.574  -0.514  -0.476  -0.422  -0.402
 -0.382  -0.363  -0.329  -0.312  -0.284  -0.276  -0.270  -0.265
 -- Virtual --
 -0.094  -0.065  -0.007   0.005   0.018   0.027   0.033   0.056
  0.059   0.073   0.076   0.087   0.090   0.101   0.107   0.115
  0.118   0.127   0.134   0.142   0.154   0.165   0.170   0.182
  0.202   0.208   0.222   0.227   0.234   0.248   0.257   0.263
  0.271   0.293   0.370   0.391   0.396   0.402   0.419   0.424
  0.432   0.437   0.452   0.459   0.472   0.477   0.493   0.496
  0.535   0.562   0.571   0.594   0.614   0.619   0.635   0.643
  0.662   0.681   0.711   0.735   0.776   0.827   0.855   0.874
  0.906   0.930   0.975   0.994   1.052   1.102   1.214   1.267
  1.299   1.318   1.339   1.363   1.368   1.387   1.423   1.443
  1.511   1.516   1.540   1.611   1.646   1.673   1.704   1.779
  1.792   1.855   1.903   1.981   1.999   2.102   2.150   2.193
  2.211   2.291   2.317   2.456   2.463   2.534   2.589   2.668
  2.691   2.784   2.799   2.839   2.906   3.114   3.274   3.419
  3.691   3.756   3.970   3.971   3.974   4.010   4.060   4.062
  4.074   4.164   4.230   4.245   4.283   4.416   4.443   6.007
  6.026   6.036   6.047   6.069   6.118   9.735  23.568  23.716
 23.850  25.860  25.927  26.397  27.851  27.889  28.346  28.359
 28.362  28.375  28.389  28.398  28.536  28.537  28.540  28.552
 28.571  28.575  28.584  28.628  28.676  28.709 127.887 127.898
127.909 127.915 127.924 127.953 151.651 151.682 215.7211901.813
*******
 --------------------------------------------------------------

          Ground-State Mulliken Net Atomic Charges

     Atom                 Charge (a.u.)
  ----------------------------------------
      1 C                    -0.582289
      2 C                    -0.193594
      3 C                    -0.119992
      4 Cl                    0.074087
      5 H                     0.253894
      6 I                     0.125582
      7 I                     0.106398
      8 H                     0.172018
      9 H                     0.163896
  ----------------------------------------
  Sum of atomic charges =     0.000000

 -----------------------------------------------------------------
                    Cartesian Multipole Moments
 -----------------------------------------------------------------
    Charge (ESU x 10^10)
                 0.0000
    Dipole Moment (Debye)
         X       0.7171      Y      -0.9031      Z      -1.1971
       Tot       1.6622
    Quadrupole Moments (Debye-Ang)
        XX     -87.6140     XY      -3.4179     YY     -86.3118
        XZ       1.2607     YZ       2.3973     ZZ     -87.1823
    Octopole Moments (Debye-Ang^2)
       XXX      32.6657    XXY      25.8401    XYY       8.5459
       YYY      53.5947    XXZ       7.2264    XYZ      -0.6781
       YYZ       3.5106    XZZ       6.5490    YZZ      11.6372
       ZZZ       6.7224
    Hexadecapole Moments (Debye-Ang^3)
      XXXX   -1440.3816   XXXY     -46.5669   XXYY    -412.9098
      XYYY     -87.9580   YYYY    -981.6371   XXXZ       5.6985
      XXYZ       3.2473   XYYZ      -2.4606   YYYZ       6.1733
      XXZZ    -295.2274   XYZZ     -15.5795   YYZZ    -204.8966
      XZZZ       2.8299   YZZZ      15.6459   ZZZZ    -240.4686
 -----------------------------------------------------------------
 Calculating analytic gradient of the SCF energy
 Gradient of SCF Energy
            1           2           3           4           5           6
    1  -0.0052676  -0.0016552   0.0072025  -0.0002359   0.0003725  -0.0011431
    2  -0.0006395  -0.0088591   0.0063177  -0.0001178  -0.0002168   0.0034826
    3  -0.0057521   0.0076845   0.0030391  -0.0024869  -0.0012615  -0.0000559
            7           8           9
    1  -0.0004159   0.0005223   0.0006205
    2   0.0004005   0.0000405  -0.0004080
    3  -0.0012596   0.0010802  -0.0009877
 Max gradient component =       8.859E-03
 RMS gradient           =       3.490E-03
 Gradient time:  CPU 23.48 s  wall 23.49 s
 Geometry Optimization Parameters
   NAtoms,    NIC,     NZ,  NCons,   NDum,   NFix, NCnnct, MaxDiis
        9      69       9       0       0       0       0       0

 Cartesian Hessian Update
 Hessian Updated using BFGS Update


** GEOMETRY OPTIMIZATION IN DELOCALIZED INTERNAL COORDINATES **
   Searching for a Minimum

   Optimization Cycle:   2

                       Coordinates (Angstroms)
     ATOM                X               Y               Z
      1  C        -0.2609978293   -1.3952742154   -1.4729039528
      2  C        -0.4728219504   -1.8601701679   -0.0482944048
      3  C         0.0217579925   -0.4433819282   -0.3268576348
      4  Cl       -2.1186134305   -2.2068491351    0.5016862205
      5  H         0.2373660502   -2.5506362709    0.3838067472
      6  I        -1.2946794671    1.2806711901   -0.0760641072
      7  I         2.1122008726   -0.0416357688    0.1320928310
      8  H         0.5883931637   -1.8045516037   -2.0071774754
      9  H        -1.1370160196   -1.2046314556   -2.0807112285
   Point Group: c1    Number of degrees of freedom:    21


   Energy is -14415.369579550

 Hessian Updated using BFGS Update

 20 Hessian modes will be used to form the next step
  Hessian Eigenvalues:
     0.016411    0.020947    0.023021    0.029673    0.030780    0.037689
     0.084070    0.085687    0.090378    0.102511    0.107858    0.119121
     0.134385    0.139771    0.241437    0.263638    0.274565    0.286541
     0.348126    0.350284

 Minimum Search - Taking Simple RFO Step
 Searching for Lamda that Minimizes Along All modes
 Value Taken    Lamda =  -0.00107720
 Step Taken.  Stepsize is  0.134688

                             Maximum     Tolerance    Cnvgd?
         Gradient           0.006327      0.000300      NO
         Displacement       0.065094      0.001200      NO
         Energy change     -0.003349      0.000001      NO


 New Cartesian Coordinates Obtained by Inverse Iteration

 Displacement from previous Coordinates is:  0.156896
 ----------------------------------------------------------------
             Standard Nuclear Orientation (Angstroms)
    I     Atom           X                Y                Z
 ----------------------------------------------------------------
    1      C      -0.2589946189    -1.3952339039    -1.4851495587
    2      C      -0.4701930696    -1.8502220029    -0.0671662329
    3      C       0.0151665556    -0.4497106127    -0.3470626249
    4      Cl     -2.0999354812    -2.1898835127     0.5355345742
    5      H       0.2420736075    -2.5235505798     0.3846760527
    6      I      -1.3039683714     1.2569327164    -0.0781884943
    7      I       2.1049659481    -0.0674439690     0.1714393793
    8      H       0.5856527545    -1.8055877872    -2.0242577728
    9      H      -1.1391779423    -1.2017597037    -2.0842483275
 ----------------------------------------------------------------
 Molecular Point Group                 C1    NOp =  1
 Largest Abelian Subgroup              C1    NOp =  1
 Nuclear Repulsion Energy =  1186.0243774626 hartrees
 There are       72 alpha and       72 beta electrons
 Applying Cartesian multipole field
    Component          Value
    ---------          -----
     (2,0,0)        1.00000E-11
     (0,2,0)        2.00000E-11
     (0,0,2)       -3.00000E-11
 Nucleus-field energy     =     0.0000000263 hartrees
 Requested basis set is 6-311++G(d,p)
 There are 94 shells and 241 basis functions
 A cutoff of  1.0D-11 yielded   3477 shell pairs
 There are     23957 function pairs (     26765 Cartesian)
 Smallest overlap matrix eigenvalue = 3.85E-05
 Guess MOs from SCF MO coefficient file

 -----------------------------------------------------------------------
  General SCF calculation program by
  Eric Jon Sundstrom, Paul Horn, Yuezhi Mao, Dmitri Zuev, Alec White,
  David Stuck, Shaama M.S., Shane Yost, Joonho Lee, David Small,
  Daniel Levine, Susi Lehtola, Hugh Burton, Evgeny Epifanovsky
 -----------------------------------------------------------------------
 Exchange:     0.2000 Hartree-Fock + 0.0800 Slater + 0.7200 B88
 Correlation:  0.1900 VWN1RPA + 0.8100 LYP
 Using SG-1 standard quadrature grid
 A restricted SCF calculation will be
 performed using DIIS
 SCF converges when DIIS error is below 1.0e-08
 ---------------------------------------
  Cycle       Energy         DIIS error
 ---------------------------------------
    1  -14415.3692605422      2.93e-04  
    2  -14415.3700344810      1.02e-04  
    3  -14415.3699575796      1.44e-04  
    4  -14415.3701110486      3.24e-05  
    5  -14415.3701193026      6.69e-06  
    6  -14415.3701195795      2.75e-06  
    7  -14415.3701196319      5.46e-07  
    8  -14415.3701196340      1.45e-07  
    9  -14415.3701196339      3.99e-08  
   10  -14415.3701196342      1.31e-08  
   11  -14415.3701196341      4.09e-09  Convergence criterion met
 ---------------------------------------
 SCF time:   CPU 75.66s  wall 76.00s 
 SCF   energy in the final basis set =   -14415.3701196341
 Total energy in the final basis set =   -14415.3701196341

 --------------------------------------------------------------

                    Orbital Energies (a.u.)
 --------------------------------------------------------------

 Alpha MOs
 -- Occupied --
***************-176.313-176.311-165.717-165.715-165.715-165.715
*******-165.713-101.565 -35.810 -35.808 -31.303 -31.301 -31.297
-31.297 -31.295 -31.294 -22.954 -22.952 -22.952 -22.951 -22.950
-22.950 -22.948 -22.948 -22.945 -22.945 -10.293 -10.272 -10.222
 -9.479  -7.244  -7.234  -7.234  -6.359  -6.357  -4.772  -4.770
 -4.757  -4.756  -4.754  -4.754  -2.037  -2.035  -2.033  -2.032
 -2.031  -2.030  -2.019  -2.019  -2.017  -2.017  -0.936  -0.842
 -0.699  -0.662  -0.635  -0.575  -0.516  -0.478  -0.422  -0.403
 -0.383  -0.363  -0.329  -0.312  -0.284  -0.276  -0.270  -0.265
 -- Virtual --
 -0.094  -0.066  -0.006   0.006   0.018   0.028   0.034   0.058
  0.060   0.073   0.076   0.087   0.090   0.101   0.107   0.114
  0.118   0.127   0.134   0.142   0.155   0.166   0.169   0.182
  0.202   0.208   0.222   0.226   0.236   0.249   0.262   0.265
  0.274   0.293   0.368   0.392   0.396   0.403   0.418   0.424
  0.430   0.436   0.453   0.460   0.471   0.479   0.493   0.498
  0.534   0.563   0.572   0.597   0.617   0.620   0.637   0.645
  0.663   0.686   0.712   0.738   0.774   0.831   0.856   0.873
  0.906   0.928   0.975   0.999   1.052   1.106   1.214   1.264
  1.301   1.321   1.338   1.364   1.373   1.388   1.424   1.450
  1.514   1.522   1.541   1.612   1.650   1.673   1.704   1.783
  1.803   1.863   1.910   1.986   2.000   2.112   2.153   2.196
  2.213   2.292   2.320   2.460   2.470   2.536   2.589   2.666
  2.695   2.796   2.811   2.849   2.915   3.131   3.277   3.434
  3.695   3.760   3.970   3.971   3.975   4.011   4.061   4.064
  4.075   4.166   4.231   4.251   4.287   4.417   4.442   6.008
  6.026   6.038   6.048   6.070   6.120   9.737  23.584  23.741
 23.862  25.861  25.930  26.398  27.852  27.888  28.346  28.359
 28.363  28.375  28.389  28.400  28.536  28.537  28.540  28.553
 28.572  28.575  28.585  28.629  28.678  28.710 127.888 127.898
127.909 127.916 127.924 127.954 151.652 151.682 215.7231901.814
*******
 --------------------------------------------------------------

          Ground-State Mulliken Net Atomic Charges

     Atom                 Charge (a.u.)
  ----------------------------------------
      1 C                    -0.601714
      2 C                    -0.184970
      3 C                    -0.110100
      4 Cl                    0.077580
      5 H                     0.253583
      6 I                     0.129027
      7 I                     0.101295
      8 H                     0.171373
      9 H                     0.163927
  ----------------------------------------
  Sum of atomic charges =     0.000000

 -----------------------------------------------------------------
                    Cartesian Multipole Moments
 -----------------------------------------------------------------
    Charge (ESU x 10^10)
                 0.0000
    Dipole Moment (Debye)
         X       0.6773      Y      -0.8785      Z      -1.2205
       Tot       1.6493
    Quadrupole Moments (Debye-Ang)
        XX     -87.6616     XY      -3.4901     YY     -86.4812
        XZ       1.3055     YZ       2.5160     ZZ     -86.9969
    Octopole Moments (Debye-Ang^2)
       XXX      32.8900    XXY      26.9056    XYY       8.8122
       YYY      57.3161    XXZ       6.6757    XYZ      -0.6795
       YYZ       2.1808    XZZ       6.8618    YZZ      12.6300
       ZZZ       2.8792
    Hexadecapole Moments (Debye-Ang^3)
      XXXX   -1436.1471   XXXY     -42.8307   XXYY    -409.6784
      XYYY     -81.4073   YYYY    -967.2368   XXXZ       1.9128
      XXYZ       3.8957   XYYZ      -4.5068   YYYZ       8.9532
      XXZZ    -293.8147   XYZZ     -13.2951   YYZZ    -202.6171
      XZZZ      -2.6504   YZZZ      18.0359   ZZZZ    -246.5472
 -----------------------------------------------------------------
 Calculating analytic gradient of the SCF energy
 Gradient of SCF Energy
            1           2           3           4           5           6
    1  -0.0030805   0.0002317   0.0015550   0.0008111  -0.0004053  -0.0006329
    2   0.0011222  -0.0021885  -0.0022867   0.0007208   0.0011502   0.0011379
    3   0.0009159  -0.0011139  -0.0015002  -0.0003618   0.0001126   0.0001906
            7           8           9
    1   0.0005577   0.0001950   0.0007682
    2   0.0001750   0.0005010  -0.0003319
    3   0.0000983   0.0013013   0.0003572
 Max gradient component =       3.081E-03
 RMS gradient           =       1.143E-03
 Gradient time:  CPU 24.57 s  wall 24.59 s
 Geometry Optimization Parameters
   NAtoms,    NIC,     NZ,  NCons,   NDum,   NFix, NCnnct, MaxDiis
        9      69       9       0       0       0       0       0

 Cartesian Hessian Update
 Hessian Updated using BFGS Update


** GEOMETRY OPTIMIZATION IN DELOCALIZED INTERNAL COORDINATES **
   Searching for a Minimum

   Optimization Cycle:   3

                       Coordinates (Angstroms)
     ATOM                X               Y               Z
      1  C        -0.2589946189   -1.3952339039   -1.4851495587
      2  C        -0.4701930696   -1.8502220029   -0.0671662329
      3  C         0.0151665556   -0.4497106127   -0.3470626249
      4  Cl       -2.0999354812   -2.1898835127    0.5355345742
      5  H         0.2420736075   -2.5235505798    0.3846760527
      6  I        -1.3039683714    1.2569327164   -0.0781884943
      7  I         2.1049659481   -0.0674439690    0.1714393793
      8  H         0.5856527545   -1.8055877872   -2.0242577728
      9  H        -1.1391779423   -1.2017597037   -2.0842483275
   Point Group: c1    Number of degrees of freedom:    21


   Energy is -14415.370119634

 Hessian Updated using BFGS Update

 21 Hessian modes will be used to form the next step
  Hessian Eigenvalues:
     0.016429    0.020923    0.024619    0.028490    0.030684    0.041019
     0.077316    0.085118    0.090779    0.102060    0.108258    0.114016
     0.134363    0.139708    0.256393    0.261202    0.272371    0.291099
     0.348126    0.348163    0.349715

 Minimum Search - Taking Simple RFO Step
 Searching for Lamda that Minimizes Along All modes
 Value Taken    Lamda =  -0.00010193
 Step Taken.  Stepsize is  0.040826

                             Maximum     Tolerance    Cnvgd?
         Gradient           0.001818      0.000300      NO
         Displacement       0.020029      0.001200      NO
         Energy change     -0.000540      0.000001      NO


 New Cartesian Coordinates Obtained by Inverse Iteration

 Displacement from previous Coordinates is:  0.028203
 ----------------------------------------------------------------
             Standard Nuclear Orientation (Angstroms)
    I     Atom           X                Y                Z
 ----------------------------------------------------------------
    1      C      -0.2560051732    -1.3944320773    -1.4853252607
    2      C      -0.4694435198    -1.8455829936    -0.0646711498
    3      C       0.0145508124    -0.4462755121    -0.3461255492
    4      Cl     -2.0996347269    -2.1921479315     0.5385264434
    5      H       0.2418109933    -2.5261493059     0.3809855331
    6      I      -1.3020049270     1.2541286476    -0.0813271402
    7      I       2.1018179414    -0.0658614512     0.1754379975
    8      H       0.5831100064    -1.8117574509    -2.0295076177
    9      H      -1.1386120244    -1.1983812805    -2.0824162614
 ----------------------------------------------------------------
 Molecular Point Group                 C1    NOp =  1
 Largest Abelian Subgroup              C1    NOp =  1
 Nuclear Repulsion Energy =  1187.1557418217 hartrees
 There are       72 alpha and       72 beta electrons
 Applying Cartesian multipole field
    Component          Value
    ---------          -----
     (2,0,0)        1.00000E-11
     (0,2,0)        2.00000E-11
     (0,0,2)       -3.00000E-11
 Nucleus-field energy     =     0.0000000262 hartrees
 Requested basis set is 6-311++G(d,p)
 There are 94 shells and 241 basis functions
 A cutoff of  1.0D-11 yielded   3479 shell pairs
 There are     23965 function pairs (     26774 Cartesian)
 Smallest overlap matrix eigenvalue = 3.85E-05
 Guess MOs from SCF MO coefficient file

 -----------------------------------------------------------------------
  General SCF calculation program by
  Eric Jon Sundstrom, Paul Horn, Yuezhi Mao, Dmitri Zuev, Alec White,
  David Stuck, Shaama M.S., Shane Yost, Joonho Lee, David Small,
  Daniel Levine, Susi Lehtola, Hugh Burton, Evgeny Epifanovsky
 -----------------------------------------------------------------------
 Exchange:     0.2000 Hartree-Fock + 0.0800 Slater + 0.7200 B88
 Correlation:  0.1900 VWN1RPA + 0.8100 LYP
 Using SG-1 standard quadrature grid
 A restricted SCF calculation will be
 performed using DIIS
 SCF converges when DIIS error is below 1.0e-08
 ---------------------------------------
  Cycle       Energy         DIIS error
 ---------------------------------------
    1  -14415.3701433966      6.46e-05  
    2  -14415.3701731442      2.83e-05  
    3  -14415.3701675717      3.98e-05  
    4  -14415.3701788339      6.23e-06  
    5  -14415.3701791184      1.43e-06  
    6  -14415.3701791338      4.42e-07  
    7  -14415.3701791353      1.52e-07  
    8  -14415.3701791355      3.13e-08  
    9  -14415.3701791353      1.12e-08  
   10  -14415.3701791357      1.82e-09  Convergence criterion met
 ---------------------------------------
 SCF time:   CPU 67.49s  wall 68.00s 
 SCF   energy in the final basis set =   -14415.3701791357
 Total energy in the final basis set =   -14415.3701791357

 --------------------------------------------------------------

                    Orbital Energies (a.u.)
 --------------------------------------------------------------

 Alpha MOs
 -- Occupied --
***************-176.313-176.312-165.717-165.715-165.715-165.715
*******-165.713-101.565 -35.810 -35.808 -31.303 -31.301 -31.297
-31.297 -31.295 -31.295 -22.953 -22.952 -22.952 -22.952 -22.950
-22.950 -22.948 -22.948 -22.946 -22.946 -10.293 -10.272 -10.222
 -9.479  -7.244  -7.234  -7.233  -6.359  -6.357  -4.772  -4.770
 -4.756  -4.756  -4.754  -4.754  -2.037  -2.036  -2.033  -2.032
 -2.031  -2.031  -2.019  -2.019  -2.017  -2.017  -0.936  -0.842
 -0.700  -0.662  -0.635  -0.575  -0.515  -0.478  -0.422  -0.403
 -0.383  -0.364  -0.328  -0.312  -0.284  -0.276  -0.270  -0.265
 -- Virtual --
 -0.093  -0.065  -0.007   0.006   0.018   0.028   0.034   0.058
  0.059   0.073   0.076   0.087   0.090   0.101   0.107   0.114
  0.118   0.127   0.134   0.142   0.155   0.166   0.169   0.182
  0.202   0.208   0.222   0.226   0.235   0.249   0.262   0.264
  0.274   0.293   0.368   0.392   0.396   0.403   0.418   0.425
  0.430   0.436   0.453   0.460   0.472   0.479   0.493   0.498
  0.535   0.562   0.571   0.597   0.617   0.620   0.638   0.644
  0.663   0.686   0.712   0.738   0.774   0.831   0.856   0.873
  0.906   0.928   0.975   0.999   1.051   1.105   1.214   1.265
  1.303   1.322   1.339   1.364   1.372   1.387   1.425   1.447
  1.515   1.521   1.540   1.612   1.651   1.676   1.705   1.782
  1.800   1.862   1.908   1.986   1.999   2.111   2.152   2.196
  2.212   2.292   2.320   2.460   2.470   2.534   2.587   2.666
  2.695   2.794   2.810   2.848   2.912   3.129   3.275   3.433
  3.691   3.757   3.970   3.971   3.975   4.012   4.062   4.064
  4.076   4.167   4.231   4.251   4.287   4.419   4.443   6.008
  6.026   6.038   6.048   6.070   6.122   9.736  23.582  23.740
 23.858  25.861  25.929  26.397  27.854  27.888  28.347  28.359
 28.363  28.376  28.389  28.400  28.536  28.537  28.539  28.553
 28.572  28.576  28.585  28.629  28.678  28.711 127.888 127.898
127.909 127.916 127.925 127.954 151.653 151.682 215.7221901.815
*******
 --------------------------------------------------------------

          Ground-State Mulliken Net Atomic Charges

     Atom                 Charge (a.u.)
  ----------------------------------------
      1 C                    -0.599235
      2 C                    -0.186141
      3 C                    -0.113185
      4 Cl                    0.077946
      5 H                     0.252573
      6 I                     0.131707
      7 I                     0.101538
      8 H                     0.172508
      9 H                     0.162289
  ----------------------------------------
  Sum of atomic charges =     0.000000

 -----------------------------------------------------------------
                    Cartesian Multipole Moments
 -----------------------------------------------------------------
    Charge (ESU x 10^10)
                 0.0000
    Dipole Moment (Debye)
         X       0.6736      Y      -0.8628      Z      -1.2236
       Tot       1.6418
    Quadrupole Moments (Debye-Ang)
        XX     -87.6915     XY      -3.5356     YY     -86.4633
        XZ       1.2985     YZ       2.5323     ZZ     -87.0066
    Octopole Moments (Debye-Ang^2)
       XXX      32.8868    XXY      26.9809    XYY       8.8724
       YYY      57.3507    XXZ       6.6131    XYZ      -0.6319
       YYZ       2.0207    XZZ       6.9257    YZZ      12.6655
       ZZZ       2.6481
    Hexadecapole Moments (Debye-Ang^3)
      XXXX   -1433.3196   XXXY     -43.9025   XXYY    -408.9563
      XYYY     -82.4066   YYYY    -965.9086   XXXZ       1.3291
      XXYZ       4.0583   XYYZ      -4.7979   YYYZ       9.7764
      XXZZ    -293.3775   XYZZ     -13.7036   YYZZ    -202.4749
      XZZZ      -3.4647   YZZZ      18.8397   ZZZZ    -247.2052
 -----------------------------------------------------------------
 Calculating analytic gradient of the SCF energy
 Gradient of SCF Energy
            1           2           3           4           5           6
    1  -0.0010912   0.0001136   0.0004682   0.0002941  -0.0000583   0.0001865
    2   0.0008436  -0.0002507  -0.0005980   0.0002991  -0.0000232  -0.0000095
    3   0.0006628  -0.0001638  -0.0006858  -0.0000677  -0.0000395   0.0000405
            7           8           9
    1  -0.0001829   0.0001892   0.0000809
    2   0.0000240  -0.0001615  -0.0001238
    3  -0.0001140   0.0003712  -0.0000038
 Max gradient component =       1.091E-03
 RMS gradient           =       3.841E-04
 Gradient time:  CPU 23.73 s  wall 23.74 s
 Geometry Optimization Parameters
   NAtoms,    NIC,     NZ,  NCons,   NDum,   NFix, NCnnct, MaxDiis
        9      69       9       0       0       0       0       0

 Cartesian Hessian Update
 Hessian Updated using BFGS Update


** GEOMETRY OPTIMIZATION IN DELOCALIZED INTERNAL COORDINATES **
   Searching for a Minimum

   Optimization Cycle:   4

                       Coordinates (Angstroms)
     ATOM                X               Y               Z
      1  C        -0.2560051732   -1.3944320773   -1.4853252607
      2  C        -0.4694435198   -1.8455829936   -0.0646711498
      3  C         0.0145508124   -0.4462755121   -0.3461255492
      4  Cl       -2.0996347269   -2.1921479315    0.5385264434
      5  H         0.2418109933   -2.5261493059    0.3809855331
      6  I        -1.3020049270    1.2541286476   -0.0813271402
      7  I         2.1018179414   -0.0658614512    0.1754379975
      8  H         0.5831100064   -1.8117574509   -2.0295076177
      9  H        -1.1386120244   -1.1983812805   -2.0824162614
   Point Group: c1    Number of degrees of freedom:    21


   Energy is -14415.370179136

 Hessian Updated using BFGS Update

 21 Hessian modes will be used to form the next step
  Hessian Eigenvalues:
     0.016465    0.021081    0.026345    0.027240    0.030666    0.038560
     0.067816    0.084655    0.090251    0.102041    0.108729    0.122502
     0.135714    0.140745    0.239119    0.260628    0.267097    0.284674
     0.347577    0.348139    0.353295

 Minimum Search - Taking Simple RFO Step
 Searching for Lamda that Minimizes Along All modes
 Value Taken    Lamda =  -0.00001384
 Step Taken.  Stepsize is  0.016638

                             Maximum     Tolerance    Cnvgd?
         Gradient           0.000461      0.000300      NO
         Displacement       0.009954      0.001200      NO
         Energy change     -0.000060      0.000001      NO


 New Cartesian Coordinates Obtained by Inverse Iteration

 Displacement from previous Coordinates is:  0.013409
 ----------------------------------------------------------------
             Standard Nuclear Orientation (Angstroms)
    I     Atom           X                Y                Z
 ----------------------------------------------------------------
    1      C      -0.2548303449    -1.3951746261    -1.4859832366
    2      C      -0.4695488691    -1.8448128081    -0.0640177886
    3      C       0.0139527286    -0.4457223227    -0.3453931863
    4      Cl     -2.0999903544    -2.1944498276     0.5397306443
    5      H       0.2420842719    -2.5245818351     0.3826972811
    6      I      -1.3025113796     1.2544727895    -0.0832151557
    7      I       2.1026944409    -0.0675466303     0.1771371398
    8      H       0.5822535491    -1.8115846220    -2.0339271907
    9      H      -1.1385146605    -1.1970594731    -2.0814515122
 ----------------------------------------------------------------
 Molecular Point Group                 C1    NOp =  1
 Largest Abelian Subgroup              C1    NOp =  1
 Nuclear Repulsion Energy =  1186.6517683359 hartrees
 There are       72 alpha and       72 beta electrons
 Applying Cartesian multipole field
    Component          Value
    ---------          -----
     (2,0,0)        1.00000E-11
     (0,2,0)        2.00000E-11
     (0,0,2)       -3.00000E-11
 Nucleus-field energy     =     0.0000000262 hartrees
 Requested basis set is 6-311++G(d,p)
 There are 94 shells and 241 basis functions
 A cutoff of  1.0D-11 yielded   3479 shell pairs
 There are     23965 function pairs (     26774 Cartesian)
 Smallest overlap matrix eigenvalue = 3.86E-05
 Guess MOs from SCF MO coefficient file

 -----------------------------------------------------------------------
  General SCF calculation program by
  Eric Jon Sundstrom, Paul Horn, Yuezhi Mao, Dmitri Zuev, Alec White,
  David Stuck, Shaama M.S., Shane Yost, Joonho Lee, David Small,
  Daniel Levine, Susi Lehtola, Hugh Burton, Evgeny Epifanovsky
 -----------------------------------------------------------------------
 Exchange:     0.2000 Hartree-Fock + 0.0800 Slater + 0.7200 B88
 Correlation:  0.1900 VWN1RPA + 0.8100 LYP
 Using SG-1 standard quadrature grid
 A restricted SCF calculation will be
 performed using DIIS
 SCF converges when DIIS error is below 1.0e-08
 ---------------------------------------
  Cycle       Energy         DIIS error
 ---------------------------------------
    1  -14415.3701804440      2.71e-05  
    2  -14415.3701865116      7.33e-06  
    3  -14415.3701857587      1.24e-05  
    4  -14415.3701869282      1.87e-06  
    5  -14415.3701869532      5.85e-07  
    6  -14415.3701869557      1.74e-07  
    7  -14415.3701869558      4.05e-08  
    8  -14415.3701869557      1.42e-08  
    9  -14415.3701869558      3.73e-09  Convergence criterion met
 ---------------------------------------
 SCF time:   CPU 60.28s  wall 60.00s 
 SCF   energy in the final basis set =   -14415.3701869558
 Total energy in the final basis set =   -14415.3701869558

 --------------------------------------------------------------

                    Orbital Energies (a.u.)
 --------------------------------------------------------------

 Alpha MOs
 -- Occupied --
***************-176.313-176.312-165.717-165.716-165.715-165.715
*******-165.713-101.565 -35.810 -35.808 -31.303 -31.302 -31.297
-31.297 -31.295 -31.295 -22.953 -22.952 -22.952 -22.952 -22.950
-22.950 -22.948 -22.948 -22.946 -22.946 -10.293 -10.272 -10.222
 -9.479  -7.244  -7.234  -7.233  -6.359  -6.357  -4.772  -4.770
 -4.756  -4.756  -4.755  -4.754  -2.037  -2.036  -2.033  -2.032
 -2.031  -2.031  -2.019  -2.019  -2.017  -2.017  -0.935  -0.842
 -0.700  -0.662  -0.635  -0.575  -0.515  -0.478  -0.421  -0.404
 -0.382  -0.364  -0.328  -0.312  -0.284  -0.276  -0.270  -0.266
 -- Virtual --
 -0.093  -0.066  -0.007   0.005   0.018   0.028   0.034   0.058
  0.059   0.073   0.076   0.087   0.090   0.101   0.107   0.114
  0.118   0.127   0.134   0.142   0.155   0.165   0.169   0.182
  0.202   0.208   0.222   0.226   0.235   0.249   0.262   0.264
  0.274   0.293   0.368   0.392   0.396   0.403   0.418   0.425
  0.430   0.436   0.453   0.460   0.472   0.479   0.493   0.498
  0.535   0.562   0.571   0.597   0.617   0.620   0.638   0.644
  0.663   0.687   0.711   0.738   0.774   0.831   0.856   0.873
  0.906   0.928   0.975   0.999   1.051   1.105   1.214   1.265
  1.303   1.322   1.339   1.364   1.372   1.387   1.425   1.447
  1.515   1.520   1.539   1.612   1.651   1.676   1.706   1.781
  1.800   1.862   1.906   1.986   1.998   2.111   2.151   2.196
  2.213   2.291   2.320   2.459   2.470   2.533   2.586   2.665
  2.694   2.794   2.810   2.848   2.912   3.127   3.275   3.432
  3.691   3.755   3.970   3.971   3.975   4.012   4.061   4.064
  4.075   4.167   4.231   4.251   4.287   4.419   4.443   6.008
  6.026   6.038   6.048   6.070   6.121   9.736  23.581  23.739
 23.856  25.860  25.929  26.396  27.853  27.888  28.347  28.359
 28.363  28.375  28.389  28.400  28.536  28.537  28.539  28.553
 28.572  28.576  28.585  28.629  28.678  28.711 127.888 127.898
127.909 127.916 127.924 127.954 151.653 151.682 215.7221901.815
*******
 --------------------------------------------------------------

          Ground-State Mulliken Net Atomic Charges

     Atom                 Charge (a.u.)
  ----------------------------------------
      1 C                    -0.598611
      2 C                    -0.186724
      3 C                    -0.112543
      4 Cl                    0.078115
      5 H                     0.252118
      6 I                     0.132089
      7 I                     0.100993
      8 H                     0.172888
      9 H                     0.161676
  ----------------------------------------
  Sum of atomic charges =     0.000000

 -----------------------------------------------------------------
                    Cartesian Multipole Moments
 -----------------------------------------------------------------
    Charge (ESU x 10^10)
                 0.0000
    Dipole Moment (Debye)
         X       0.6720      Y      -0.8558      Z      -1.2251
       Tot       1.6385
    Quadrupole Moments (Debye-Ang)
        XX     -87.6972     XY      -3.5508     YY     -86.4779
        XZ       1.2942     YZ       2.5284     ZZ     -87.0017
    Octopole Moments (Debye-Ang^2)
       XXX      32.8712    XXY      27.0494    XYY       8.8526
       YYY      57.6183    XXZ       6.6014    XYZ      -0.6112
       YYZ       1.9994    XZZ       6.9431    YZZ      12.7149
       ZZZ       2.5808
    Hexadecapole Moments (Debye-Ang^3)
      XXXX   -1434.2214   XXXY     -43.8429   XXYY    -409.2388
      XYYY     -82.2349   YYYY    -966.9567   XXXZ       0.9692
      XXYZ       4.1159   XYYZ      -4.9434   YYYZ      10.1096
      XXZZ    -293.6057   XYZZ     -13.6811   YYZZ    -202.6553
      XZZZ      -3.9552   YZZZ      19.2886   ZZZZ    -247.4957
 -----------------------------------------------------------------
 Calculating analytic gradient of the SCF energy
 Gradient of SCF Energy
            1           2           3           4           5           6
    1  -0.0002783  -0.0000034   0.0001006  -0.0000329   0.0000147   0.0001390
    2   0.0002132   0.0000950  -0.0000969   0.0000976  -0.0001103  -0.0000475
    3  -0.0000029   0.0001258  -0.0001085   0.0001685   0.0000197   0.0000262
            7           8           9
    1   0.0001073   0.0000179  -0.0000649
    2  -0.0000405  -0.0001116   0.0000009
    3  -0.0001232  -0.0000065  -0.0000991
 Max gradient component =       2.783E-04
 RMS gradient           =       1.068E-04
 Gradient time:  CPU 23.72 s  wall 23.73 s
 Geometry Optimization Parameters
   NAtoms,    NIC,     NZ,  NCons,   NDum,   NFix, NCnnct, MaxDiis
        9      69       9       0       0       0       0       0

 Cartesian Hessian Update
 Hessian Updated using BFGS Update


** GEOMETRY OPTIMIZATION IN DELOCALIZED INTERNAL COORDINATES **
   Searching for a Minimum

   Optimization Cycle:   5

                       Coordinates (Angstroms)
     ATOM                X               Y               Z
      1  C        -0.2548303449   -1.3951746261   -1.4859832366
      2  C        -0.4695488691   -1.8448128081   -0.0640177886
      3  C         0.0139527286   -0.4457223227   -0.3453931863
      4  Cl       -2.0999903544   -2.1944498276    0.5397306443
      5  H         0.2420842719   -2.5245818351    0.3826972811
      6  I        -1.3025113796    1.2544727895   -0.0832151557
      7  I         2.1026944409   -0.0675466303    0.1771371398
      8  H         0.5822535491   -1.8115846220   -2.0339271907
      9  H        -1.1385146605   -1.1970594731   -2.0814515122
   Point Group: c1    Number of degrees of freedom:    21


   Energy is -14415.370186956

 Hessian Updated using BFGS Update

 21 Hessian modes will be used to form the next step
  Hessian Eigenvalues:
     0.016474    0.021248    0.022065    0.026647    0.030656    0.036328
     0.067981    0.084470    0.090507    0.103407    0.109092    0.122469
     0.134415    0.140418    0.244235    0.263147    0.277334    0.292485
     0.347616    0.348153    0.356125

 Minimum Search - Taking Simple RFO Step
 Searching for Lamda that Minimizes Along All modes
 Value Taken    Lamda =  -0.00000146
 Step Taken.  Stepsize is  0.006962

                             Maximum     Tolerance    Cnvgd?
         Gradient           0.000183      0.000300     YES
         Displacement       0.003896      0.001200      NO
         Energy change     -0.000008      0.000001      NO


 New Cartesian Coordinates Obtained by Inverse Iteration

 Displacement from previous Coordinates is:  0.006696
 ----------------------------------------------------------------
             Standard Nuclear Orientation (Angstroms)
    I     Atom           X                Y                Z
 ----------------------------------------------------------------
    1      C      -0.2545812529    -1.3953540571    -1.4858546051
    2      C      -0.4693115221    -1.8447026275    -0.0640471348
    3      C       0.0138066999    -0.4455140835    -0.3451375685
    4      Cl     -2.0997778818    -2.1956714013     0.5388829862
    5      H       0.2426283354    -2.5236474010     0.3831591845
    6      I      -1.3021536632     1.2554730741    -0.0842973648
    7      I       2.1024803066    -0.0685189361     0.1779200697
    8      H       0.5816436305    -1.8113180699    -2.0351377258
    9      H      -1.1391452704    -1.1972058533    -2.0799108462
 ----------------------------------------------------------------
 Molecular Point Group                 C1    NOp =  1
 Largest Abelian Subgroup              C1    NOp =  1
 Nuclear Repulsion Energy =  1186.5546210760 hartrees
 There are       72 alpha and       72 beta electrons
 Applying Cartesian multipole field
    Component          Value
    ---------          -----
     (2,0,0)        1.00000E-11
     (0,2,0)        2.00000E-11
     (0,0,2)       -3.00000E-11
 Nucleus-field energy     =     0.0000000262 hartrees
 Requested basis set is 6-311++G(d,p)
 There are 94 shells and 241 basis functions
 A cutoff of  1.0D-11 yielded   3479 shell pairs
 There are     23965 function pairs (     26774 Cartesian)
 Smallest overlap matrix eigenvalue = 3.86E-05
 Guess MOs from SCF MO coefficient file

 -----------------------------------------------------------------------
  General SCF calculation program by
  Eric Jon Sundstrom, Paul Horn, Yuezhi Mao, Dmitri Zuev, Alec White,
  David Stuck, Shaama M.S., Shane Yost, Joonho Lee, David Small,
  Daniel Levine, Susi Lehtola, Hugh Burton, Evgeny Epifanovsky
 -----------------------------------------------------------------------
 Exchange:     0.2000 Hartree-Fock + 0.0800 Slater + 0.7200 B88
 Correlation:  0.1900 VWN1RPA + 0.8100 LYP
 Using SG-1 standard quadrature grid
 A restricted SCF calculation will be
 performed using DIIS
 SCF converges when DIIS error is below 1.0e-08
 ---------------------------------------
  Cycle       Energy         DIIS error
 ---------------------------------------
    1  -14415.3701867310      1.07e-05  
    2  -14415.3701878594      1.67e-06  
    3  -14415.3701878661      1.81e-06  
    4  -14415.3701878874      4.58e-07  
    5  -14415.3701878884      2.21e-07  
    6  -14415.3701878886      9.19e-08  
    7  -14415.3701878885      1.94e-08  
    8  -14415.3701878887      3.96e-09  Convergence criterion met
 ---------------------------------------
 SCF time:   CPU 53.58s  wall 54.00s 
 SCF   energy in the final basis set =   -14415.3701878887
 Total energy in the final basis set =   -14415.3701878887

 --------------------------------------------------------------

                    Orbital Energies (a.u.)
 --------------------------------------------------------------

 Alpha MOs
 -- Occupied --
***************-176.313-176.312-165.717-165.716-165.715-165.715
*******-165.713-101.565 -35.810 -35.808 -31.303 -31.302 -31.297
-31.297 -31.295 -31.295 -22.953 -22.952 -22.952 -22.952 -22.950
-22.950 -22.948 -22.948 -22.946 -22.946 -10.293 -10.272 -10.222
 -9.479  -7.244  -7.234  -7.233  -6.359  -6.357  -4.772  -4.770
 -4.756  -4.756  -4.755  -4.754  -2.037  -2.036  -2.033  -2.032
 -2.031  -2.031  -2.019  -2.019  -2.017  -2.017  -0.935  -0.842
 -0.700  -0.662  -0.635  -0.575  -0.515  -0.478  -0.421  -0.404
 -0.382  -0.364  -0.328  -0.312  -0.284  -0.276  -0.270  -0.266
 -- Virtual --
 -0.093  -0.066  -0.007   0.005   0.018   0.028   0.034   0.058
  0.059   0.073   0.076   0.087   0.090   0.101   0.107   0.114
  0.118   0.127   0.134   0.142   0.155   0.165   0.169   0.182
  0.202   0.208   0.222   0.226   0.235   0.249   0.262   0.264
  0.274   0.293   0.368   0.392   0.396   0.403   0.418   0.425
  0.430   0.436   0.453   0.459   0.472   0.479   0.493   0.498
  0.535   0.562   0.571   0.597   0.617   0.620   0.637   0.645
  0.663   0.687   0.711   0.738   0.775   0.831   0.856   0.873
  0.906   0.928   0.975   0.998   1.051   1.105   1.214   1.265
  1.303   1.322   1.339   1.364   1.372   1.387   1.425   1.447
  1.515   1.520   1.539   1.612   1.651   1.676   1.706   1.781
  1.800   1.862   1.906   1.986   1.998   2.111   2.151   2.196
  2.213   2.291   2.320   2.459   2.470   2.533   2.587   2.665
  2.694   2.794   2.810   2.848   2.912   3.127   3.275   3.432
  3.691   3.756   3.970   3.971   3.975   4.011   4.061   4.064
  4.075   4.167   4.231   4.251   4.287   4.419   4.443   6.008
  6.026   6.038   6.048   6.070   6.121   9.736  23.581  23.740
 23.856  25.860  25.929  26.396  27.853  27.889  28.346  28.359
 28.363  28.375  28.389  28.400  28.536  28.537  28.539  28.553
 28.572  28.576  28.585  28.629  28.678  28.711 127.888 127.898
127.909 127.916 127.924 127.954 151.653 151.682 215.7221901.815
*******
 --------------------------------------------------------------

          Ground-State Mulliken Net Atomic Charges

     Atom                 Charge (a.u.)
  ----------------------------------------
      1 C                    -0.598029
      2 C                    -0.187041
      3 C                    -0.112652
      4 Cl                    0.078196
      5 H                     0.251983
      6 I                     0.132079
      7 I                     0.100983
      8 H                     0.173047
      9 H                     0.161434
  ----------------------------------------
  Sum of atomic charges =     0.000000

 -----------------------------------------------------------------
                    Cartesian Multipole Moments
 -----------------------------------------------------------------
    Charge (ESU x 10^10)
                 0.0000
    Dipole Moment (Debye)
         X       0.6726      Y      -0.8541      Z      -1.2246
       Tot       1.6375
    Quadrupole Moments (Debye-Ang)
        XX     -87.6973     XY      -3.5536     YY     -86.4795
        XZ       1.2950     YZ       2.5262     ZZ     -87.0024
    Octopole Moments (Debye-Ang^2)
       XXX      32.8560    XXY      27.0485    XYY       8.8335
       YYY      57.6913    XXZ       6.6151    XYZ      -0.6050
       YYZ       2.0084    XZZ       6.9488    YZZ      12.7232
       ZZZ       2.6346
    Hexadecapole Moments (Debye-Ang^3)
      XXXX   -1433.8540   XXXY     -43.6925   XXYY    -409.2887
      XYYY     -82.0744   YYYY    -967.7976   XXXZ       0.6970
      XXYZ       4.1258   XYYZ      -5.0419   YYYZ      10.1944
      XXZZ    -293.5439   XYZZ     -13.6338   YYZZ    -202.7818
      XZZZ      -4.3101   YZZZ      19.3995   ZZZZ    -247.4899
 -----------------------------------------------------------------
 Calculating analytic gradient of the SCF energy
 Gradient of SCF Energy
            1           2           3           4           5           6
    1  -0.0000920   0.0000141   0.0000665  -0.0000208  -0.0000146   0.0001187
    2   0.0000409   0.0001369  -0.0000533   0.0000584  -0.0000416   0.0000229
    3  -0.0000599   0.0000608   0.0000180   0.0001536  -0.0000146   0.0000253
            7           8           9
    1   0.0000863  -0.0000959  -0.0000623
    2  -0.0000841  -0.0000801  -0.0000000
    3  -0.0001428  -0.0000277  -0.0000127
 Max gradient component =       1.536E-04
 RMS gradient           =       7.305E-05
 Gradient time:  CPU 23.60 s  wall 23.63 s
 Geometry Optimization Parameters
   NAtoms,    NIC,     NZ,  NCons,   NDum,   NFix, NCnnct, MaxDiis
        9      69       9       0       0       0       0       0

 Cartesian Hessian Update
 Hessian Updated using BFGS Update


** GEOMETRY OPTIMIZATION IN DELOCALIZED INTERNAL COORDINATES **
   Searching for a Minimum

   Optimization Cycle:   6

                       Coordinates (Angstroms)
     ATOM                X               Y               Z
      1  C        -0.2545812529   -1.3953540571   -1.4858546051
      2  C        -0.4693115221   -1.8447026275   -0.0640471348
      3  C         0.0138066999   -0.4455140835   -0.3451375685
      4  Cl       -2.0997778818   -2.1956714013    0.5388829862
      5  H         0.2426283354   -2.5236474010    0.3831591845
      6  I        -1.3021536632    1.2554730741   -0.0842973648
      7  I         2.1024803066   -0.0685189361    0.1779200697
      8  H         0.5816436305   -1.8113180699   -2.0351377258
      9  H        -1.1391452704   -1.1972058533   -2.0799108462
   Point Group: c1    Number of degrees of freedom:    21


   Energy is -14415.370187889

 Hessian Updated using BFGS Update

 21 Hessian modes will be used to form the next step
  Hessian Eigenvalues:
     0.016109    0.016583    0.021522    0.026876    0.030623    0.036533
     0.069094    0.084188    0.090401    0.097656    0.110810    0.122410
     0.134125    0.144591    0.248459    0.255847    0.272447    0.287668
     0.347692    0.348151    0.355781

 Minimum Search - Taking Simple RFO Step
 Searching for Lamda that Minimizes Along All modes
 Value Taken    Lamda =   0.00000000
 Step Taken.  Stepsize is  0.003787

                             Maximum     Tolerance    Cnvgd?
         Gradient           0.000082      0.000300     YES
         Displacement       0.001950      0.001200      NO
         Energy change     -0.000001      0.000001     YES


                       Distance Matrix (Angstroms)
             C (  1)   C (  2)   C (  3)   Cl(  4)   H (  5)   I (  6)
   C (  2)  1.506506
   C (  3)  1.508464  1.506700
   Cl(  4)  2.853913  1.773450  2.883016
   H (  5)  2.239079  1.080656  2.213914  2.370377
   I (  6)  3.176264  3.210160  2.166367  3.596520  4.109333
   I (  7)  3.175591  3.134883  2.185926  4.723775  3.086880  3.662410
   H (  8)  1.083517  2.234014  2.245876  3.736754  2.543719  4.093859
   H (  9)  1.083798  2.220729  2.214447  2.962740  3.120170  3.166177
             I (  7)   H (  8)
   H (  8)  3.201237
   H (  9)  4.108512  1.827636

 Final energy is   -14415.370187888679     


 ******************************
 **  OPTIMIZATION CONVERGED  **
 ******************************

                       Coordinates (Angstroms)
     ATOM                X               Y               Z
      1  C        -0.2545812529   -1.3953540571   -1.4858546051
      2  C        -0.4693115221   -1.8447026275   -0.0640471348
      3  C         0.0138066999   -0.4455140835   -0.3451375685
      4  Cl       -2.0997778818   -2.1956714013    0.5388829862
      5  H         0.2426283354   -2.5236474010    0.3831591845
      6  I        -1.3021536632    1.2554730741   -0.0842973648
      7  I         2.1024803066   -0.0685189361    0.1779200697
      8  H         0.5816436305   -1.8113180699   -2.0351377258
      9  H        -1.1391452704   -1.1972058533   -2.0799108462

Z-matrix Print:
$molecule
0 1
I 
C  1 2.166367
C  2 1.506700 1 120.791350
H  3 1.080656 2 116.705276 1 -143.091727 0
C  3 1.506506 2 60.081749 1 107.294472 0
H  5 1.083517 3 118.290378 2 109.188601 0
H  5 1.083798 3 117.097565 2 -106.322498 0
Cl 3 1.773450 2 122.819967 1 -1.993927 0
I  2 2.185926 1 114.594785 3 -144.380179 0
$end


 --------------------------------------------------------------

                    Orbital Energies (a.u.)
 --------------------------------------------------------------

 Alpha MOs
 -- Occupied --
***************-176.313-176.312-165.717-165.716-165.715-165.715
*******-165.713-101.565 -35.810 -35.808 -31.303 -31.302 -31.297
-31.297 -31.295 -31.295 -22.953 -22.952 -22.952 -22.952 -22.950
-22.950 -22.948 -22.948 -22.946 -22.946 -10.293 -10.272 -10.222
 -9.479  -7.244  -7.234  -7.233  -6.359  -6.357  -4.772  -4.770
 -4.756  -4.756  -4.755  -4.754  -2.037  -2.036  -2.033  -2.032
 -2.031  -2.031  -2.019  -2.019  -2.017  -2.017  -0.935  -0.842
 -0.700  -0.662  -0.635  -0.575  -0.515  -0.478  -0.421  -0.404
 -0.382  -0.364  -0.328  -0.312  -0.284  -0.276  -0.270  -0.266
 -- Virtual --
 -0.093  -0.066  -0.007   0.005   0.018   0.028   0.034   0.058
  0.059   0.073   0.076   0.087   0.090   0.101   0.107   0.114
  0.118   0.127   0.134   0.142   0.155   0.165   0.169   0.182
  0.202   0.208   0.222   0.226   0.235   0.249   0.262   0.264
  0.274   0.293   0.368   0.392   0.396   0.403   0.418   0.425
  0.430   0.436   0.453   0.459   0.472   0.479   0.493   0.498
  0.535   0.562   0.571   0.597   0.617   0.620   0.637   0.645
  0.663   0.687   0.711   0.738   0.775   0.831   0.856   0.873
  0.906   0.928   0.975   0.998   1.051   1.105   1.214   1.265
  1.303   1.322   1.339   1.364   1.372   1.387   1.425   1.447
  1.515   1.520   1.539   1.612   1.651   1.676   1.706   1.781
  1.800   1.862   1.906   1.986   1.998   2.111   2.151   2.196
  2.213   2.291   2.320   2.459   2.470   2.533   2.587   2.665
  2.694   2.794   2.810   2.848   2.912   3.127   3.275   3.432
  3.691   3.756   3.970   3.971   3.975   4.011   4.061   4.064
  4.075   4.167   4.231   4.251   4.287   4.419   4.443   6.008
  6.026   6.038   6.048   6.070   6.121   9.736  23.581  23.740
 23.856  25.860  25.929  26.396  27.853  27.889  28.346  28.359
 28.363  28.375  28.389  28.400  28.536  28.537  28.539  28.553
 28.572  28.576  28.585  28.629  28.678  28.711 127.888 127.898
127.909 127.916 127.924 127.954 151.653 151.682 215.7221901.815
*******
 --------------------------------------------------------------

          Ground-State Mulliken Net Atomic Charges

     Atom                 Charge (a.u.)
  ----------------------------------------
      1 C                    -0.598029
      2 C                    -0.187041
      3 C                    -0.112652
      4 Cl                    0.078196
      5 H                     0.251983
      6 I                     0.132079
      7 I                     0.100983
      8 H                     0.173047
      9 H                     0.161434
  ----------------------------------------
  Sum of atomic charges =     0.000000

 -----------------------------------------------------------------
                    Cartesian Multipole Moments
 -----------------------------------------------------------------
    Charge (ESU x 10^10)
                 0.0000
    Dipole Moment (Debye)
         X       0.6726      Y      -0.8541      Z      -1.2246
       Tot       1.6375
    Quadrupole Moments (Debye-Ang)
        XX     -87.6973     XY      -3.5536     YY     -86.4795
        XZ       1.2950     YZ       2.5262     ZZ     -87.0024
    Octopole Moments (Debye-Ang^2)
       XXX      32.8560    XXY      27.0485    XYY       8.8335
       YYY      57.6913    XXZ       6.6151    XYZ      -0.6050
       YYZ       2.0084    XZZ       6.9488    YZZ      12.7232
       ZZZ       2.6346
    Hexadecapole Moments (Debye-Ang^3)
      XXXX   -1433.8540   XXXY     -43.6925   XXYY    -409.2887
      XYYY     -82.0744   YYYY    -967.7976   XXXZ       0.6970
      XXYZ       4.1258   XYYZ      -5.0419   YYYZ      10.1944
      XXZZ    -293.5439   XYZZ     -13.6338   YYZZ    -202.7818
      XZZZ      -4.3101   YZZZ      19.3995   ZZZZ    -247.4899
 -----------------------------------------------------------------
Archival summary:
1\1\TWL02\OPT\ProcedureUnspecified\BasisUnspecified\2l133\taweetha\ThuOct1101:45:522018ThuOct1101:45:522018\0\\#,OPT,ProcedureUnspecified,BasisUnspecified,\\0,1\I\C,1,2.16637\C,2,1.5067,1,120.791\H,3,1.08066,2,116.705,1,-143.092,0\C,3,1.50651,2,60.0817,1,107.294,0\H,5,1.08352,3,118.29,2,109.189,0\H,5,1.0838,3,117.098,2,-106.322,0\Cl,3,1.77345,2,122.82,1,-1.99393,0\I,2,2.18593,1,114.595,3,-144.38,0\\\@

 Total job time:  577.90s(wall), 558.42s(cpu) 
 Thu Oct 11 01:45:52 2018

        *************************************************************
        *                                                           *
        *  Thank you very much for using Q-Chem.  Have a nice day.  *
        *                                                           *
        *************************************************************


 
User input: 2 of 2 
 
Q-Chem Developer Version!
                  Welcome to Q-Chem
     A Quantum Leap Into The Future Of Chemistry


 Q-Chem 5.1, Q-Chem, Inc., Pleasanton, CA (2018)

 Yihan Shao,  Zhengting Gan,  E. Epifanovsky,  A. T. B. Gilbert,  M. Wormit,  
 J. Kussmann,  A. W. Lange,  A. Behn,  Jia Deng,  Xintian Feng,  D. Ghosh,  
 M. Goldey,  P. R. Horn,  L. D. Jacobson,  I. Kaliman,  T. Kus,  A. Landau,  
 Jie Liu,  E. I. Proynov,  R. M. Richard,  R. P. Steele,  E. J. Sundstrom,  
 H. L. Woodcock III,  P. M. Zimmerman,  D. Zuev,  B. Albrecht,  E. Alguire,  
 S. A. Baeppler,  D. Barton,  Z. Benda,  Y. A. Bernard,  E. J. Berquist,  
 K. B. Bravaya,  H. Burton,  D. Casanova,  Chun-Min Chang,  Yunqing Chen,  
 A. Chien,  K. D. Closser,  M. P. Coons,  S. Coriani,  S. Dasgupta,  
 A. L. Dempwolff,  M. Diedenhofen,  Hainam Do,  R. G. Edgar,  Po-Tung Fang,  
 S. Faraji,  S. Fatehi,  Qingguo Feng,  K. D. Fenk,  J. Fosso-Tande,  
 Qinghui Ge,  A. Ghysels,  G. Gidofalvi,  J. Gomes,  J. Gonthier,  A. Gunina,  
 D. Hait,  M. W. D. Hanson-Heine,  P. H. P. Harbach,  A. W. Hauser,  
 J. E. Herr,  E. G. Hohenstein,  Z. C. Holden,  Kerwin Hui,  B. C. Huynh,  
 T.-C. Jagau,  Hyunjun Ji,  B. Kaduk,  K. Khistyaev,  Jaehoon Kim,  
 P. Klunzinger,  K. Koh,  D. Kosenkov,  L. Koulias,  T. Kowalczyk,  
 C. M. Krauter,  A. Kunitsa,  Ka Un Lao,  A. Laurent,  K. V. Lawler,  
 Joonho Lee,  D. Lefrancois,  S. Lehtola,  D. S. Levine,  Yi-Pei Li,  
 You-Sheng Lin,  Fenglai Liu,  E. Livshits,  A. Luenser,  P. Manohar,  
 E. Mansoor,  S. F. Manzer,  Shan-Ping Mao,  Yuezhi Mao,  N. Mardirossian,  
 A. V. Marenich,  T. Markovich,  L. A. Martinez-Martinez,  S. A. Maurer,  
 N. J. Mayhall,  S. C. McKenzie,  J.-M. Mewes,  A. F. Morrison,  
 J. W. Mullinax,  K. Nanda,  T. S. Nguyen-Beck,  R. Olivares-Amaya,  
 J. A. Parkhill,  T. M. Perrine,  F. Plasser,  P. Pokhilko,  S. Prager,  
 A. Prociuk,  E. Ramos,  D. R. Rehn,  F. Rob,  M. Schneider,  N. Sergueev,  
 S. M. Sharada,  S. Sharma,  D. W. Small,  T. Stauch,  T. Stein,  
 Yu-Chuan Su,  A. J. W. Thom,  A. Tkatchenko,  T. Tsuchimochi,  N. M. Tubman,  
 L. Vogt,  M. L. Vidal,  O. Vydrov,  M. A. Watson,  J. Wenzel,  
 M. de Wergifosse,  T. A. Wesolowski,  A. White,  J. Witte,  A. Yamada,  
 Jun Yang,  K. Yao,  S. Yeganeh,  S. R. Yost,  Zhi-Qiang You,  A. Zech,  
 Igor Ying Zhang,  Xing Zhang,  Yan Zhao,  Ying Zhu,  B. R. Brooks,  
 G. K. L. Chan,  C. J. Cramer,  M. S. Gordon,  W. J. Hehre,  A. Klamt,  
 M. W. Schmidt,  C. D. Sherrill,  D. G. Truhlar,  A. Aspuru-Guzik,  R. Baer,  
 A. T. Bell,  N. A. Besley,  Jeng-Da Chai,  A. E. DePrince, III,  
 R. A. DiStasio Jr.,  A. Dreuw,  B. D. Dunietz,  T. R. Furlani,  
 Chao-Ping Hsu,  Yousung Jung,  Jing Kong,  D. S. Lambrecht,  WanZhen Liang,  
 C. Ochsenfeld,  V. A. Rassolov,  L. V. Slipchenko,  J. E. Subotnik,  
 T. Van Voorhis,  J. M. Herbert,  A. I. Krylov,  P. M. W. Gill,  M. Head-Gordon

 Contributors to earlier versions of Q-Chem not listed above: 
 R. D. Adamson,  B. Austin,  J. Baker,  G. J. O. Beran,  K. Brandhorst,  
 S. T. Brown,  E. F. C. Byrd,  A. K. Chakraborty,  C.-L. Cheng,  
 Siu Hung Chien,  D. M. Chipman,  D. L. Crittenden,  H. Dachsel,  
 R. J. Doerksen,  A. D. Dutoi,  L. Fusti-Molnar,  W. A. Goddard III,  
 A. Golubeva-Zadorozhnaya,  S. R. Gwaltney,  G. Hawkins,  A. Heyden,  
 S. Hirata,  G. Kedziora,  F. J. Keil,  C. Kelley,  Jihan Kim,  R. A. King,  
 R. Z. Khaliullin,  P. P. Korambath,  W. Kurlancheek,  A. M. Lee,  M. S. Lee,  
 S. V. Levchenko,  Ching Yeh Lin,  D. Liotard,  R. C. Lochan,  I. Lotan,  
 P. E. Maslen,  N. Nair,  D. P. O'Neill,  D. Neuhauser,  E. Neuscamman,  
 C. M. Oana,  R. Olson,  B. Peters,  R. Peverati,  P. A. Pieniazek,  
 Y. M. Rhee,  J. Ritchie,  M. A. Rohrdanz,  E. Rosta,  N. J. Russ,  
 H. F. Schaefer III,  N. E. Schultz,  N. Shenvi,  A. C. Simmonett,  A. Sodt,  
 D. Stuck,  K. S. Thanthiriwatte,  V. Vanovschi,  Tao Wang,  A. Warshel,  
 C. F. Williams,  Q. Wu,  X. Xu,  W. Zhang

 Please cite Q-Chem as follows:
 Y. Shao et al., Mol. Phys. 113, 184-215 (2015)
 DOI: 10.1080/00268976.2014.952696

 Q-Chem 5.1.1 for Intel X86 EM64T Linux

 Parts of Q-Chem use Armadillo 8.300.2 (Tropical Shenanigans).
 http://arma.sourceforge.net/

 Q-Chem begins on Thu Oct 11 01:45:52 2018  

Host: 
0

     Scratch files written to /scratch/taweetham/qchem1466//
The previous job contains 0 fragments, simply inherited here
Input Ideriv = 2
Curr. Ideriv = -1
Max.  Ideriv = 2

Checking the input file for inconsistencies... 	...done.

--------------------------------------------------------------
User input:
--------------------------------------------------------------

$molecule
read
$end

$rem
   job_type 	frequency
   basis 	6-311++g**
   method	b3lyp	
$end


--------------------------------------------------------------
 ----------------------------------------------------------------
             Standard Nuclear Orientation (Angstroms)
    I     Atom           X                Y                Z
 ----------------------------------------------------------------
    1      C      -0.2455356103    -1.3372698113    -1.5227854585
    2      C      -0.3991010155    -1.8481746506    -0.1139016378
    3      C       0.0097084831    -0.4180596987    -0.3542964137
    4      Cl     -1.9937922042    -2.2988266675     0.5177605610
    5      H       0.3561676422    -2.5080952369     0.2884563279
    6      I      -1.3769037108     1.2071229041     0.0051959101
    7      I       2.0921664736     0.0393219729     0.1278268003
    8      H       0.5936297012    -1.6922303082    -2.1091425921
    9      H      -1.1546874424    -1.1601746266    -2.0855458614
 ----------------------------------------------------------------
 Molecular Point Group                 C1    NOp =  1
 Largest Abelian Subgroup              C1    NOp =  1
 Nuclear Repulsion Energy =  1186.5546210760 hartrees
 There are       72 alpha and       72 beta electrons
 Requested basis set is 6-311++G(d,p)
 There are 94 shells and 241 basis functions

 Total QAlloc Memory Limit   2000 MB
 Mega-Array Size       188 MB
 MEM_STATIC part       192 MB

                       Distance Matrix (Angstroms)
             C (  1)   C (  2)   C (  3)   Cl(  4)   H (  5)   I (  6)
   C (  2)  1.506506
   C (  3)  1.508464  1.506700
   Cl(  4)  2.853913  1.773450  2.883016
   H (  5)  2.239079  1.080656  2.213914  2.370377
   I (  6)  3.176264  3.210160  2.166367  3.596520  4.109333
   I (  7)  3.175591  3.134883  2.185926  4.723775  3.086880  3.662410
   H (  8)  1.083517  2.234014  2.245876  3.736754  2.543719  4.093859
   H (  9)  1.083798  2.220729  2.214447  2.962740  3.120170  3.166177
             I (  7)   H (  8)
   H (  8)  3.201237
   H (  9)  4.108512  1.827636

 A cutoff of  1.0D-11 yielded   3479 shell pairs
 There are     23965 function pairs (     26774 Cartesian)
 Smallest overlap matrix eigenvalue = 3.86E-05
 Guess from superposition of atomic densities
 Warning:  Energy on first SCF cycle will be non-variational
 SAD guess density has 144.000000 electrons

 -----------------------------------------------------------------------
  General SCF calculation program by
  Eric Jon Sundstrom, Paul Horn, Yuezhi Mao, Dmitri Zuev, Alec White,
  David Stuck, Shaama M.S., Shane Yost, Joonho Lee, David Small,
  Daniel Levine, Susi Lehtola, Hugh Burton, Evgeny Epifanovsky
 -----------------------------------------------------------------------
 Exchange:     0.2000 Hartree-Fock + 0.0800 Slater + 0.7200 B88
 Correlation:  0.1900 VWN1RPA + 0.8100 LYP
 Using SG-1 standard quadrature grid
 A restricted SCF calculation will be
 performed using DIIS
 SCF converges when DIIS error is below 1.0e-08
 ---------------------------------------
  Cycle       Energy         DIIS error
 ---------------------------------------
    1  -14416.2447021470      3.41e-02  
    2  -14415.3263330344      2.57e-03  
    3  -14415.2938280953      3.24e-03  
    4  -14415.3668580969      6.45e-04  
    5  -14415.3695250715      3.26e-04  
    6  -14415.3702592905      8.05e-05  
    7  -14415.3703040465      2.22e-05  
    8  -14415.3703072217      6.43e-06  
    9  -14415.3703075047      1.35e-06  
   10  -14415.3703075180      3.48e-07  
   11  -14415.3703075187      8.05e-08  
   12  -14415.3703075188      2.22e-08  
   13  -14415.3703075186      4.96e-09  Convergence criterion met
 ---------------------------------------
 SCF time:   CPU 84.62s  wall 85.00s 
 SCF   energy in the final basis set =   -14415.3703075186
 Total energy in the final basis set =   -14415.3703075186

 --------------------------------------------------------------

                    Orbital Energies (a.u.)
 --------------------------------------------------------------

 Alpha MOs
 -- Occupied --
***************-176.313-176.312-165.717-165.716-165.715-165.715
*******-165.713-101.565 -35.810 -35.808 -31.303 -31.302 -31.297
-31.297 -31.295 -31.295 -22.954 -22.952 -22.952 -22.952 -22.950
-22.950 -22.948 -22.948 -22.946 -22.946 -10.293 -10.272 -10.222
 -9.479  -7.244  -7.234  -7.233  -6.359  -6.357  -4.772  -4.770
 -4.756  -4.756  -4.755  -4.754  -2.037  -2.036  -2.033  -2.032
 -2.031  -2.031  -2.019  -2.019  -2.017  -2.017  -0.935  -0.842
 -0.700  -0.662  -0.635  -0.575  -0.515  -0.478  -0.421  -0.404
 -0.382  -0.364  -0.328  -0.312  -0.284  -0.276  -0.270  -0.266
 -- Virtual --
 -0.093  -0.066  -0.007   0.005   0.018   0.028   0.034   0.058
  0.059   0.073   0.076   0.087   0.090   0.101   0.107   0.114
  0.118   0.127   0.134   0.142   0.155   0.165   0.169   0.182
  0.202   0.208   0.222   0.226   0.235   0.249   0.262   0.264
  0.274   0.293   0.368   0.392   0.396   0.403   0.418   0.425
  0.430   0.436   0.453   0.459   0.472   0.479   0.493   0.498
  0.535   0.562   0.571   0.597   0.617   0.620   0.637   0.645
  0.663   0.687   0.711   0.738   0.774   0.831   0.856   0.873
  0.906   0.928   0.975   0.998   1.051   1.105   1.214   1.265
  1.303   1.322   1.339   1.364   1.372   1.387   1.425   1.447
  1.515   1.520   1.539   1.613   1.651   1.676   1.706   1.781
  1.800   1.862   1.906   1.986   1.998   2.111   2.151   2.196
  2.213   2.291   2.320   2.459   2.470   2.533   2.587   2.665
  2.694   2.794   2.810   2.848   2.912   3.127   3.275   3.432
  3.691   3.756   3.970   3.971   3.975   4.011   4.061   4.064
  4.076   4.167   4.231   4.251   4.287   4.419   4.443   6.008
  6.026   6.038   6.048   6.070   6.121   9.736  23.581  23.740
 23.856  25.861  25.929  26.396  27.853  27.888  28.346  28.359
 28.363  28.375  28.389  28.400  28.535  28.537  28.539  28.553
 28.572  28.576  28.585  28.629  28.678  28.710 127.888 127.898
127.909 127.916 127.924 127.954 151.653 151.682 215.7221901.815
*******
 --------------------------------------------------------------

          Ground-State Mulliken Net Atomic Charges

     Atom                 Charge (a.u.)
  ----------------------------------------
      1 C                    -0.598832
      2 C                    -0.186926
      3 C                    -0.112008
      4 Cl                    0.078152
      5 H                     0.251981
      6 I                     0.132079
      7 I                     0.100921
      8 H                     0.172960
      9 H                     0.161673
  ----------------------------------------
  Sum of atomic charges =     0.000000

 -----------------------------------------------------------------
                    Cartesian Multipole Moments
 -----------------------------------------------------------------
    Charge (ESU x 10^10)
                 0.0000
    Dipole Moment (Debye)
         X       0.6777      Y      -0.7757      Z      -1.2734
       Tot       1.6378
    Quadrupole Moments (Debye-Ang)
        XX     -87.3207     XY      -3.5420     YY     -87.0330
        XZ       1.0787     YZ       2.6620     ZZ     -86.8921
    Octopole Moments (Debye-Ang^2)
       XXX      33.5489    XXY      26.3461    XYY      10.0085
       YYY      55.1895    XXZ       6.4923    XYZ      -0.7475
       YYZ       2.3114    XZZ       7.3418    YZZ      12.0187
       ZZZ       1.5397
    Hexadecapole Moments (Debye-Ang^3)
      XXXX   -1425.8871   XXXY     -54.3621   XXYY    -405.5138
      XYYY     -93.8067   YYYY    -982.0716   XXXZ      13.3752
      XXYZ       1.2724   XYYZ      -1.5649   YYYZ      -0.9863
      XXZZ    -292.1831   XYZZ     -18.1234   YYZZ    -204.3898
      XZZZ      10.5301   YZZZ       7.5463   ZZZZ    -245.7664
 -----------------------------------------------------------------
 Calculating MO derivatives via CPSCF
   1         3          27      0.122089    0.025907
   2         3          27      0.015818    0.003293
   3         3          27      0.001928    0.000596
   4         8          22      0.000168    0.000057
   5        27           3      0.000013    0.000006
   6        30           0      0.000000    0.000000    Roots Converged
 Time for AOints: 46.6 s (CPU) 46.6 s (wall)
 ------------------------------------------------------------------------------
                     AOints        : Timing summary (seconds)
 ------------------------------------------------------------------------------
     job step          cpu (% of tot)      sys (% of tot)     wall (% of tot)
 ------------------------------------------------------------------------------
  cpscf_lag         0.3028E+03 (45.5)   0.3740E-03 (17.3)   0.3032E+03 (45.5)
  iterzp            0.3159E+03 (47.4)   0.1789E-02 (82.6)   0.3161E+03 (47.4)
  make_fx           0.0000E+00 ( 0.0)   0.0000E+00 ( 0.0)   0.0000E+00 ( 0.0)
  AOints            0.4660E+02 ( 7.0)   0.1000E-05 ( 0.0)   0.4662E+02 ( 7.0)
 ------------------------------------------------------------------------------
   Grand Totals     0.6661E+03          0.2165E-02          0.6668E+03
 ------------------------------------------------------------------------------
 Calculating analytic Hessian of the SCF energy
 Polarizability Matrix (a.u.)
            1           2           3
    1-132.1917686  -1.8276121   1.1929696
    2  -1.8276121-108.6950711  -2.6405572
    3   1.1929696  -2.6405572 -84.7742414

 Direct stationary perturbation theory relativistic correction:

 rels  =     194.703059732819
 relv  =    -647.797779333033
 rel2e =      86.257225618211
 E_rel =    -366.837493982002

 Hessian of the SCF Energy
            1           2           3           4           5           6
    1   0.6162690  -0.1210621   0.0147407  -0.0620275   0.0081022   0.0049601
    2  -0.1210621   0.2536099   0.0549807   0.0103100  -0.0437624   0.0338334
    3   0.0147407   0.0549807   0.5903902   0.0154480   0.0821328  -0.1904003
    4  -0.0620275   0.0103100   0.0154480   0.4477905  -0.0930426   0.0320080
    5   0.0081022  -0.0437624   0.0821328  -0.0930426   0.4383089  -0.1736159
    6   0.0049601   0.0338334  -0.1904003   0.0320080  -0.1736159   0.3584896
    7  -0.0562903  -0.0054586  -0.0325452  -0.0580691  -0.0334433   0.0138327
    8  -0.0001199  -0.0786197  -0.1086077  -0.0320886  -0.1919238   0.0542727
    9  -0.0161248  -0.0707287  -0.1404192   0.0022375   0.0190006  -0.0173847
   10  -0.0074927  -0.0052852   0.0071706  -0.1311532  -0.0137089   0.0329504
   11  -0.0016347  -0.0038170   0.0043694  -0.0192038  -0.0337063   0.0097745
   12   0.0268915   0.0056576  -0.0054722   0.0354175   0.0079222  -0.0428133
   13   0.0028303  -0.0008603   0.0024935  -0.1870327   0.1349804  -0.0823967
   14  -0.0068123   0.0015487  -0.0010591   0.1325734  -0.1529701   0.0713924
   15  -0.0212448   0.0168374  -0.0090790  -0.0796215   0.0724893  -0.0827051
   16  -0.0017094   0.0055403  -0.0007759  -0.0015968   0.0024808   0.0029747
   17   0.0048722  -0.0122719  -0.0022767   0.0120191  -0.0134937  -0.0068747
   18   0.0106149  -0.0115641  -0.0007161  -0.0053165   0.0021288  -0.0004566
   19  -0.0093590  -0.0070172  -0.0016097  -0.0128134  -0.0047650  -0.0083403
   20  -0.0056887  -0.0034880  -0.0031865  -0.0123918  -0.0043058  -0.0045301
   21  -0.0161471  -0.0021680  -0.0013216   0.0041088  -0.0033263   0.0009436
   22  -0.2272756   0.0780011   0.1210910  -0.0029072   0.0018638  -0.0016782
   23   0.0769528  -0.0700920  -0.0503738  -0.0183955   0.0089990   0.0055800
   24   0.1179421  -0.0508176  -0.1244145   0.0132760  -0.0085375  -0.0130300
   25  -0.2549448   0.0458320  -0.1260131   0.0078094  -0.0024673   0.0056894
   26   0.0453905  -0.0431076   0.0240209   0.0202198  -0.0071458   0.0101677
   27  -0.1216326   0.0239693  -0.1185673  -0.0175577   0.0018060  -0.0126432
            7           8           9          10          11          12
    1  -0.0562903  -0.0001199  -0.0161248  -0.0074927  -0.0016347   0.0268915
    2  -0.0054586  -0.0786197  -0.0707287  -0.0052852  -0.0038170   0.0056576
    3  -0.0325452  -0.1086077  -0.1404192   0.0071706   0.0043694  -0.0054722
    4  -0.0580691  -0.0320886   0.0022375  -0.1311532  -0.0192038   0.0354175
    5  -0.0334433  -0.1919238   0.0190006  -0.0137089  -0.0337063   0.0079222
    6   0.0138327   0.0542727  -0.0173847   0.0329504   0.0097745  -0.0428133
    7   0.2394696   0.0249344   0.0155577  -0.0136097  -0.0197171  -0.0004044
    8   0.0249344   0.3690414   0.0710188  -0.0051193  -0.0027939   0.0050583
    9   0.0155577   0.0710188   0.2282111   0.0069739   0.0097840  -0.0034247
   10  -0.0136097  -0.0051193   0.0069739   0.1766415   0.0390415  -0.0611431
   11  -0.0197171  -0.0027939   0.0097840   0.0390415   0.0404106  -0.0202232
   12  -0.0004044   0.0050583  -0.0034247  -0.0611431  -0.0202232   0.0470742
   13   0.0045469  -0.0071371   0.0018152  -0.0251377   0.0062252  -0.0002680
   14   0.0153986  -0.0171251   0.0104917  -0.0129260   0.0049688  -0.0007759
   15   0.0058213  -0.0055912   0.0009487   0.0145075  -0.0045080   0.0025232
   16  -0.0520355   0.0352551   0.0094911   0.0014053  -0.0031922  -0.0003859
   17   0.0257002  -0.0559665  -0.0064245   0.0011773  -0.0045689   0.0017401
   18   0.0063144  -0.0059486  -0.0247674  -0.0006854   0.0002103   0.0011076
   19  -0.0660161  -0.0123673  -0.0112035  -0.0014474  -0.0009984  -0.0004033
   20  -0.0048732  -0.0176505  -0.0081751  -0.0020534  -0.0010709  -0.0005834
   21  -0.0077756  -0.0088067  -0.0203044   0.0007072   0.0011229   0.0002375
   22   0.0068684  -0.0045553  -0.0067933  -0.0000876  -0.0003711   0.0009902
   23   0.0193688  -0.0078358  -0.0097732  -0.0022296  -0.0007053   0.0044404
   24   0.0078274  -0.0029085  -0.0114606  -0.0002283  -0.0008232  -0.0013469
   25  -0.0048642   0.0011980  -0.0019538   0.0008816  -0.0001493  -0.0006946
   26  -0.0219099   0.0028740  -0.0151937   0.0011036   0.0012827  -0.0032361
   27  -0.0086283   0.0015128  -0.0113988  -0.0002528   0.0002933   0.0021146
           13          14          15          16          17          18
    1   0.0028303  -0.0068123  -0.0212448  -0.0017094   0.0048722   0.0106149
    2  -0.0008603   0.0015487   0.0168374   0.0055403  -0.0122719  -0.0115641
    3   0.0024935  -0.0010591  -0.0090790  -0.0007759  -0.0022767  -0.0007161
    4  -0.1870327   0.1325734  -0.0796215  -0.0015968   0.0120191  -0.0053165
    5   0.1349804  -0.1529701   0.0724893   0.0024808  -0.0134937   0.0021288
    6  -0.0823967   0.0713924  -0.0827051   0.0029747  -0.0068747  -0.0004566
    7   0.0045469   0.0153986   0.0058213  -0.0520355   0.0257002   0.0063144
    8  -0.0071371  -0.0171251  -0.0055912   0.0352551  -0.0559665  -0.0059486
    9   0.0018152   0.0104917   0.0009487   0.0094911  -0.0064245  -0.0247674
   10  -0.0251377  -0.0129260   0.0145075   0.0014053   0.0011773  -0.0006854
   11   0.0062252   0.0049688  -0.0045080  -0.0031922  -0.0045689   0.0002103
   12  -0.0002680  -0.0007759   0.0025232  -0.0003859   0.0017401   0.0011076
   13   0.2040265  -0.1292513   0.0768666  -0.0000351  -0.0007774   0.0005464
   14  -0.1292513   0.1630766  -0.0800661  -0.0000223  -0.0015769   0.0012255
   15   0.0768666  -0.0800661   0.0875788   0.0006014  -0.0021200   0.0004081
   16  -0.0000351  -0.0000223   0.0006014   0.0715329  -0.0491755  -0.0112533
   17  -0.0007774  -0.0015769  -0.0021200  -0.0491755   0.0878957   0.0146122
   18   0.0005464   0.0012255   0.0004081  -0.0112533   0.0146122   0.0223553
   19   0.0001671   0.0009105   0.0015658  -0.0181938   0.0049625  -0.0009900
   20  -0.0022426   0.0015403   0.0006867   0.0094241   0.0002726   0.0010978
   21   0.0002065  -0.0006163   0.0008959  -0.0000213   0.0005892   0.0016482
   22   0.0007951   0.0002578  -0.0004782   0.0003755  -0.0002178  -0.0005417
   23   0.0000940   0.0000496  -0.0019098   0.0005651  -0.0018091  -0.0026793
   24   0.0003523   0.0012348   0.0020188  -0.0003834   0.0013295   0.0000597
   25  -0.0001605  -0.0001284   0.0019819   0.0002568   0.0014394   0.0013113
   26  -0.0010309   0.0004882   0.0041818  -0.0008753   0.0015188   0.0009173
   27   0.0003842  -0.0018271  -0.0025893  -0.0002476  -0.0005752   0.0003613
           19          20          21          22          23          24
    1  -0.0093590  -0.0056887  -0.0161471  -0.2272756   0.0769528   0.1179421
    2  -0.0070172  -0.0034880  -0.0021680   0.0780011  -0.0700920  -0.0508176
    3  -0.0016097  -0.0031865  -0.0013216   0.1210910  -0.0503738  -0.1244145
    4  -0.0128134  -0.0123918   0.0041088  -0.0029072  -0.0183955   0.0132760
    5  -0.0047650  -0.0043058  -0.0033263   0.0018638   0.0089990  -0.0085375
    6  -0.0083403  -0.0045301   0.0009436  -0.0016782   0.0055800  -0.0130300
    7  -0.0660161  -0.0048732  -0.0077756   0.0068684   0.0193688   0.0078274
    8  -0.0123673  -0.0176505  -0.0088067  -0.0045553  -0.0078358  -0.0029085
    9  -0.0112035  -0.0081751  -0.0203044  -0.0067933  -0.0097732  -0.0114606
   10  -0.0014474  -0.0020534   0.0007072  -0.0000876  -0.0022296  -0.0002283
   11  -0.0009984  -0.0010709   0.0011229  -0.0003711  -0.0007053  -0.0008232
   12  -0.0004033  -0.0005834   0.0002375   0.0009902   0.0044404  -0.0013469
   13   0.0001671  -0.0022426   0.0002065   0.0007951   0.0000940   0.0003523
   14   0.0009105   0.0015403  -0.0006163   0.0002578   0.0000496   0.0012348
   15   0.0015658   0.0006867   0.0008959  -0.0004782  -0.0019098   0.0020188
   16  -0.0181938   0.0094241  -0.0000213   0.0003755   0.0005651  -0.0003834
   17   0.0049625   0.0002726   0.0005892  -0.0002178  -0.0018091   0.0013295
   18  -0.0009900   0.0010978   0.0016482  -0.0005417  -0.0026793   0.0000597
   19   0.1073794   0.0192846   0.0201453   0.0006768   0.0021381  -0.0004297
   20   0.0192846   0.0246535   0.0144325  -0.0008050   0.0012826  -0.0006223
   21   0.0201453   0.0144325   0.0169249  -0.0003148   0.0017517   0.0008521
   22   0.0006768  -0.0008050  -0.0003148   0.2351965  -0.0810254  -0.1262771
   23   0.0021381   0.0012826   0.0017517  -0.0810254   0.0706387   0.0554836
   24  -0.0004297  -0.0006223   0.0008521  -0.1262771   0.0554836   0.1356302
   25  -0.0003937  -0.0006541  -0.0009091  -0.0136419   0.0025316  -0.0120792
   26  -0.0021479  -0.0012339  -0.0029792   0.0068518  -0.0005277   0.0056612
   27   0.0012654   0.0008804   0.0001238   0.0140020  -0.0025195   0.0116913
           25          26          27
    1  -0.2549448   0.0453905  -0.1216326
    2   0.0458320  -0.0431076   0.0239693
    3  -0.1260131   0.0240209  -0.1185673
    4   0.0078094   0.0202198  -0.0175577
    5  -0.0024673  -0.0071458   0.0018060
    6   0.0056894   0.0101677  -0.0126432
    7  -0.0048642  -0.0219099  -0.0086283
    8   0.0011980   0.0028740   0.0015128
    9  -0.0019538  -0.0151937  -0.0113988
   10   0.0008816   0.0011036  -0.0002528
   11  -0.0001493   0.0012827   0.0002933
   12  -0.0006946  -0.0032361   0.0021146
   13  -0.0001605  -0.0010309   0.0003842
   14  -0.0001284   0.0004882  -0.0018271
   15   0.0019819   0.0041818  -0.0025893
   16   0.0002568  -0.0008753  -0.0002476
   17   0.0014394   0.0015188  -0.0005752
   18   0.0013113   0.0009173   0.0003613
   19  -0.0003937  -0.0021479   0.0012654
   20  -0.0006541  -0.0012339   0.0008804
   21  -0.0009091  -0.0029792   0.0001238
   22  -0.0136419   0.0068518   0.0140020
   23   0.0025316  -0.0005277  -0.0025195
   24  -0.0120792   0.0056612   0.0116913
   25   0.2650573  -0.0476018   0.1326673
   26  -0.0476018   0.0458512  -0.0235399
   27   0.1326673  -0.0235399   0.1309075
 Gradient time:  CPU 830.26 s  wall 831.04 s
 **********************************************************************
 **                                                                  **
 **                       VIBRATIONAL ANALYSIS                       **
 **                       --------------------                       **
 **                                                                  **
 **        VIBRATIONAL FREQUENCIES (CM**-1) AND NORMAL MODES         **
 **     FORCE CONSTANTS (mDYN/ANGSTROM) AND REDUCED MASSES (AMU)     **
 **                  INFRARED INTENSITIES (KM/MOL)                   **
 **                                                                  **
 **********************************************************************


 Mode:                 1                      2                      3
 Frequency:       102.44                 120.09                 145.16
 Force Cnst:      0.0944                 0.2939                 0.1409
 Red. Mass:      15.2679                34.5912                11.3489
 IR Active:          YES                    YES                    YES
 IR Intens:        0.959                  0.127                  0.379
 Raman Active:       YES                    YES                    YES
               X      Y      Z        X      Y      Z        X      Y      Z
 C         -0.135  0.204 -0.152   -0.036 -0.295  0.127   -0.151  0.120 -0.278
 C          0.097  0.066 -0.176   -0.047 -0.246  0.135   -0.032  0.018 -0.296
 C         -0.044  0.117 -0.095   -0.106 -0.218  0.076    0.040 -0.014 -0.202
 Cl         0.349 -0.272  0.168   -0.084 -0.469 -0.079    0.101  0.241  0.151
 H          0.276  0.146 -0.385   -0.018 -0.163  0.221   -0.008 -0.084 -0.508
 I         -0.047  0.141 -0.046    0.302  0.082  0.011    0.097 -0.111 -0.003
 I         -0.041 -0.108  0.045   -0.260  0.125 -0.025   -0.108  0.030  0.044
 H         -0.213  0.291 -0.317   -0.008 -0.243  0.135   -0.241  0.054 -0.370
 H         -0.222  0.242  0.002   -0.057 -0.403  0.125   -0.163  0.315 -0.195
 TransDip  -0.012  0.024 -0.017    0.008  0.007  0.004   -0.006 -0.006 -0.018

 Mode:                 4                      5                      6
 Frequency:       203.21                 315.35                 381.56
 Force Cnst:      0.1600                 0.3516                 0.2496
 Red. Mass:       6.5757                 6.0006                 2.9098
 IR Active:          YES                    YES                    YES
 IR Intens:        1.089                  2.544                  1.728
 Raman Active:       YES                    YES                    YES
               X      Y      Z        X      Y      Z        X      Y      Z
 C         -0.292  0.154 -0.066    0.017  0.402  0.207    0.293  0.079 -0.086
 C         -0.227 -0.042 -0.130    0.018  0.138  0.119   -0.083 -0.013 -0.120
 C         -0.040 -0.046  0.041    0.039  0.152  0.326    0.040 -0.016  0.025
 Cl        -0.158 -0.151  0.082    0.012 -0.009 -0.027   -0.065 -0.041  0.094
 H         -0.208 -0.182 -0.391    0.025  0.077  0.004   -0.121 -0.054 -0.115
 I          0.010 -0.018 -0.027    0.029 -0.052 -0.031   -0.005  0.008  0.005
 I          0.094  0.050  0.024   -0.040 -0.020 -0.026   -0.008 -0.003 -0.011
 H         -0.424  0.043 -0.191   -0.009  0.493  0.121    0.497  0.017  0.239
 H         -0.290  0.460  0.028    0.009  0.536  0.268    0.540  0.183 -0.449
 TransDip  -0.011  0.009 -0.030    0.022  0.046  0.005    0.022  0.025 -0.025

 Mode:                 7                      8                      9
 Frequency:       397.09                 613.17                 666.99
 Force Cnst:      0.5162                 0.9292                 0.7288
 Red. Mass:       5.5565                 4.1948                 2.7804
 IR Active:          YES                    YES                    YES
 IR Intens:        3.760                 54.095                 17.578
 Raman Active:       YES                    YES                    YES
               X      Y      Z        X      Y      Z        X      Y      Z
 C          0.010 -0.034 -0.042    0.016 -0.023  0.013    0.059  0.095 -0.065
 C         -0.075  0.395  0.114    0.097  0.068  0.032    0.281 -0.094  0.001
 C         -0.072  0.306 -0.287    0.491 -0.010 -0.086   -0.068  0.033 -0.084
 Cl        -0.055 -0.083  0.019   -0.064 -0.033  0.011   -0.109 -0.014  0.045
 H         -0.015  0.616  0.346   -0.004 -0.130 -0.096    0.249  0.012  0.236
 I          0.023 -0.037  0.007   -0.015  0.010  0.004    0.002 -0.001 -0.002
 I          0.005 -0.004  0.006   -0.020 -0.003 -0.003    0.002 -0.001  0.002
 H          0.059 -0.189  0.123   -0.366 -0.416 -0.302    0.020  0.594 -0.423
 H          0.041 -0.223 -0.155   -0.088  0.435  0.328   -0.232 -0.302  0.271
 TransDip  -0.021  0.053  0.024    0.234 -0.029 -0.001    0.076  0.104 -0.038

 Mode:                10                     11                     12
 Frequency:       886.02                 920.30                 948.78
 Force Cnst:      1.5145                 2.4664                 1.1198
 Red. Mass:       3.2743                 4.9427                 2.1114
 IR Active:          YES                    YES                    YES
 IR Intens:        6.308                 13.131                  4.592
 Raman Active:       YES                    YES                    YES
               X      Y      Z        X      Y      Z        X      Y      Z
 C         -0.083 -0.098  0.184    0.037 -0.236 -0.181   -0.116  0.034 -0.116
 C          0.105 -0.078 -0.218    0.098  0.238 -0.206    0.160  0.125  0.127
 C          0.041  0.291  0.032   -0.042  0.008  0.393    0.004 -0.104  0.047
 Cl        -0.031 -0.002  0.010   -0.028 -0.006  0.014   -0.023 -0.005 -0.002
 H          0.095 -0.295 -0.549    0.097  0.452  0.130    0.114 -0.312 -0.484
 I          0.002 -0.003 -0.001    0.001 -0.001 -0.001   -0.001  0.002 -0.001
 I         -0.002 -0.002  0.000   -0.000 -0.000 -0.002   -0.001 -0.001  0.000
 H          0.121 -0.098  0.476   -0.169 -0.199 -0.504    0.200 -0.098  0.419
 H          0.068 -0.355 -0.132   -0.181 -0.023  0.242    0.107 -0.178 -0.538
 TransDip   0.034  0.047 -0.055    0.069  0.093 -0.003    0.058  0.026 -0.025

 Mode:                13                     14                     15
 Frequency:      1050.32                1087.94                1123.17
 Force Cnst:      0.8783                 0.9001                 0.9686
 Red. Mass:       1.3513                 1.2907                 1.3032
 IR Active:          YES                    YES                    YES
 IR Intens:       43.883                  9.939                  7.548
 Raman Active:       YES                    YES                    YES
               X      Y      Z        X      Y      Z        X      Y      Z
 C          0.027 -0.034  0.029   -0.084 -0.125  0.006   -0.087  0.069 -0.017
 C          0.092 -0.029  0.025   -0.002  0.001  0.011    0.038 -0.079 -0.056
 C         -0.127  0.022 -0.037    0.052  0.012 -0.005    0.051 -0.015  0.023
 Cl        -0.013  0.004 -0.002    0.001 -0.000 -0.001   -0.007  0.001  0.000
 H          0.257  0.037 -0.160    0.010  0.095  0.149    0.240  0.535  0.583
 I          0.001 -0.000  0.000   -0.000  0.000 -0.000   -0.000  0.000 -0.000
 I          0.001 -0.000 -0.000   -0.000  0.000  0.000   -0.000 -0.000  0.000
 H         -0.169 -0.398 -0.032    0.269  0.751 -0.017   -0.009 -0.291  0.314
 H          0.212  0.802  0.002    0.186  0.461 -0.245    0.078 -0.018 -0.316
 TransDip  -0.166  0.119 -0.058    0.079  0.062  0.014    0.087  0.009  0.011

 Mode:                16                     17                     18
 Frequency:      1237.65                1316.15                1462.36
 Force Cnst:      2.1358                 1.5091                 1.4670
 Red. Mass:       2.3665                 1.4786                 1.1643
 IR Active:          YES                    YES                    YES
 IR Intens:        1.981                 20.721                 14.782
 Raman Active:       YES                    YES                    YES
               X      Y      Z        X      Y      Z        X      Y      Z
 C         -0.016 -0.011 -0.182    0.023 -0.015 -0.065   -0.003 -0.015 -0.108
 C         -0.002 -0.130  0.128   -0.099 -0.090  0.106   -0.013 -0.031  0.016
 C          0.012  0.220  0.086    0.043  0.070  0.040    0.007  0.029 -0.000
 Cl         0.016 -0.001 -0.003   -0.006  0.006 -0.004    0.000  0.000 -0.000
 H         -0.466 -0.523  0.398    0.674  0.402 -0.503    0.042  0.013 -0.008
 I          0.001 -0.001 -0.001    0.000 -0.000  0.000    0.000 -0.000 -0.000
 I         -0.001 -0.000 -0.000   -0.000 -0.000 -0.000    0.000 -0.000  0.000
 H         -0.124 -0.224 -0.241   -0.033  0.067 -0.215    0.424 -0.034  0.544
 H          0.059  0.076 -0.309   -0.001 -0.172 -0.087   -0.364  0.217  0.572
 TransDip  -0.039  0.014  0.018   -0.110 -0.085  0.043   -0.004  0.005  0.123

 Mode:                19                     20                     21
 Frequency:      3129.23                3195.54                3216.88
 Force Cnst:      6.0807                 6.5658                 6.8077
 Red. Mass:       1.0540                 1.0913                 1.1165
 IR Active:          YES                    YES                    YES
 IR Intens:        0.581                  1.982                  1.003
 Raman Active:       YES                    YES                    YES
               X      Y      Z        X      Y      Z        X      Y      Z
 C         -0.002 -0.010 -0.064    0.018 -0.005  0.002   -0.094  0.029  0.001
 C         -0.001 -0.001  0.001   -0.058  0.053 -0.033   -0.011  0.010 -0.006
 C          0.001  0.002  0.001   -0.001 -0.002 -0.001   -0.001 -0.001 -0.000
 Cl        -0.000 -0.000  0.000    0.000 -0.000  0.000    0.000 -0.000 -0.000
 H          0.005 -0.006  0.005    0.682 -0.600  0.369    0.126 -0.111  0.072
 I         -0.000  0.000  0.000    0.000 -0.000  0.000    0.000 -0.000 -0.000
 I          0.000  0.000  0.000    0.000 -0.000  0.000    0.000 -0.000  0.000
 H         -0.562  0.233  0.371   -0.092  0.041  0.064    0.532 -0.223 -0.370
 H          0.592 -0.121  0.350   -0.113  0.018 -0.064    0.584 -0.116  0.365
 TransDip   0.006 -0.015 -0.018   -0.016 -0.040  0.014    0.017 -0.001  0.027

 STANDARD THERMODYNAMIC QUANTITIES AT   298.15 K  AND     1.00 ATM

   This Molecule has  0 Imaginary Frequencies
   Zero point vibrational energy:       32.193 kcal/mol

   Atom    1 Element C  Has Mass   12.00000
   Atom    2 Element C  Has Mass   12.00000
   Atom    3 Element C  Has Mass   12.00000
   Atom    4 Element Cl Has Mass   34.96885
   Atom    5 Element H  Has Mass    1.00783
   Atom    6 Element I  Has Mass  126.90440
   Atom    7 Element I  Has Mass  126.90440
   Atom    8 Element H  Has Mass    1.00783
   Atom    9 Element H  Has Mass    1.00783
   Molecular Mass:   327.801140 amu
   Principal axes and moments of inertia in amu*Bohr^2:
                             1           2           3
    Eigenvalues --     1751.45546  3536.59349  4933.72203
          X               0.99828     0.05862    -0.00270
          Y              -0.05856     0.99814     0.01705
          Z               0.00370    -0.01686     0.99985
   Rotational Symmetry Number is   1
   The Molecule is an Asymmetric Top
   Translational Enthalpy:        0.889 kcal/mol
   Rotational Enthalpy:           0.889 kcal/mol
   Vibrational Enthalpy:         34.839 kcal/mol
   gas constant (RT):             0.592 kcal/mol
   Translational Entropy:        43.257  cal/mol.K
   Rotational Entropy:           31.791  cal/mol.K
   Vibrational Entropy:          16.125  cal/mol.K

   Total Enthalpy:               37.209 kcal/mol
   Total Entropy:                91.173  cal/mol.K

 ======================================================================

 STANDARD THERMODYNAMIC QUANTITIES FOR ANHARMONIC VIBRATION -- TOSH

   Zero point vibrational energy: ************ kcal/mol

   Vibrational Enthalpy:       Infinity kcal/mol
   Vibrational Entropy:             NaN  cal/mol.K

   Total Enthalpy:             Infinity kcal/mol
   Total Entropy:                   NaN  cal/mol.K

 ======================================================================

 STANDARD THERMODYNAMIC QUANTITIES FOR ANHARMONIC VIBRATION -- VPT2

   Zero point vibrational energy: ************ kcal/mol

   Vibrational Enthalpy:       Infinity kcal/mol
   Vibrational Entropy:             NaN  cal/mol.K

   Total Enthalpy:             Infinity kcal/mol
   Total Entropy:                   NaN  cal/mol.K

 ======================================================================

Archival summary:
1\1\TWL02\FREQ\ProcedureUnspecified\BasisUnspecified\2l133\taweetha\ThuOct1102:01:082018ThuOct1102:01:082018\0\\#,FREQ,ProcedureUnspecified,BasisUnspecified,\\0,1\I\C,1,2.16637\C,2,1.5067,1,120.791\H,3,1.08066,2,116.705,1,-143.092,0\C,3,1.50651,2,60.0817,1,107.294,0\H,5,1.08352,3,118.29,2,109.189,0\H,5,1.0838,3,117.098,2,-106.322,0\Cl,3,1.77345,2,122.82,1,-1.99393,0\I,2,2.18593,1,114.595,3,-144.38,0\\\@

 Total job time:  915.98s(wall), 915.08s(cpu) 
 Thu Oct 11 02:01:08 2018

        *************************************************************
        *                                                           *
        *  Thank you very much for using Q-Chem.  Have a nice day.  *
        *                                                           *
        *************************************************************
