# Supplementary material for: Geometric and energetic data from ab initio calculations of haloethene, haloimine, halomethylenephosphine, haloiminophosphine, halodiazene, halodiphosphene and halocyclopropane
Source: Data Brief. 2019 Nov 2;27:104738. doi: 10.1016/j.dib.2019.104738 (PMC6861602; doi:10.1016/j.dib.2019.104738)
Supplement: Multimedia component 3 [file mmc3.zip › CCC/B3LYP/ClICCCBrBr.out]

Q-Chem Developer Version!
                  Welcome to Q-Chem
     A Quantum Leap Into The Future Of Chemistry


 Q-Chem 5.1, Q-Chem, Inc., Pleasanton, CA (2018)

 Yihan Shao,  Zhengting Gan,  E. Epifanovsky,  A. T. B. Gilbert,  M. Wormit,  
 J. Kussmann,  A. W. Lange,  A. Behn,  Jia Deng,  Xintian Feng,  D. Ghosh,  
 M. Goldey,  P. R. Horn,  L. D. Jacobson,  I. Kaliman,  T. Kus,  A. Landau,  
 Jie Liu,  E. I. Proynov,  R. M. Richard,  R. P. Steele,  E. J. Sundstrom,  
 H. L. Woodcock III,  P. M. Zimmerman,  D. Zuev,  B. Albrecht,  E. Alguire,  
 S. A. Baeppler,  D. Barton,  Z. Benda,  Y. A. Bernard,  E. J. Berquist,  
 K. B. Bravaya,  H. Burton,  D. Casanova,  Chun-Min Chang,  Yunqing Chen,  
 A. Chien,  K. D. Closser,  M. P. Coons,  S. Coriani,  S. Dasgupta,  
 A. L. Dempwolff,  M. Diedenhofen,  Hainam Do,  R. G. Edgar,  Po-Tung Fang,  
 S. Faraji,  S. Fatehi,  Qingguo Feng,  K. D. Fenk,  J. Fosso-Tande,  
 Qinghui Ge,  A. Ghysels,  G. Gidofalvi,  J. Gomes,  J. Gonthier,  A. Gunina,  
 D. Hait,  M. W. D. Hanson-Heine,  P. H. P. Harbach,  A. W. Hauser,  
 J. E. Herr,  E. G. Hohenstein,  Z. C. Holden,  Kerwin Hui,  B. C. Huynh,  
 T.-C. Jagau,  Hyunjun Ji,  B. Kaduk,  K. Khistyaev,  Jaehoon Kim,  
 P. Klunzinger,  K. Koh,  D. Kosenkov,  L. Koulias,  T. Kowalczyk,  
 C. M. Krauter,  A. Kunitsa,  Ka Un Lao,  A. Laurent,  K. V. Lawler,  
 Joonho Lee,  D. Lefrancois,  S. Lehtola,  D. S. Levine,  Yi-Pei Li,  
 You-Sheng Lin,  Fenglai Liu,  E. Livshits,  A. Luenser,  P. Manohar,  
 E. Mansoor,  S. F. Manzer,  Shan-Ping Mao,  Yuezhi Mao,  N. Mardirossian,  
 A. V. Marenich,  T. Markovich,  L. A. Martinez-Martinez,  S. A. Maurer,  
 N. J. Mayhall,  S. C. McKenzie,  J.-M. Mewes,  A. F. Morrison,  
 J. W. Mullinax,  K. Nanda,  T. S. Nguyen-Beck,  R. Olivares-Amaya,  
 J. A. Parkhill,  T. M. Perrine,  F. Plasser,  P. Pokhilko,  S. Prager,  
 A. Prociuk,  E. Ramos,  D. R. Rehn,  F. Rob,  M. Schneider,  N. Sergueev,  
 S. M. Sharada,  S. Sharma,  D. W. Small,  T. Stauch,  T. Stein,  
 Yu-Chuan Su,  A. J. W. Thom,  A. Tkatchenko,  T. Tsuchimochi,  N. M. Tubman,  
 L. Vogt,  M. L. Vidal,  O. Vydrov,  M. A. Watson,  J. Wenzel,  
 M. de Wergifosse,  T. A. Wesolowski,  A. White,  J. Witte,  A. Yamada,  
 Jun Yang,  K. Yao,  S. Yeganeh,  S. R. Yost,  Zhi-Qiang You,  A. Zech,  
 Igor Ying Zhang,  Xing Zhang,  Yan Zhao,  Ying Zhu,  B. R. Brooks,  
 G. K. L. Chan,  C. J. Cramer,  M. S. Gordon,  W. J. Hehre,  A. Klamt,  
 M. W. Schmidt,  C. D. Sherrill,  D. G. Truhlar,  A. Aspuru-Guzik,  R. Baer,  
 A. T. Bell,  N. A. Besley,  Jeng-Da Chai,  A. E. DePrince, III,  
 R. A. DiStasio Jr.,  A. Dreuw,  B. D. Dunietz,  T. R. Furlani,  
 Chao-Ping Hsu,  Yousung Jung,  Jing Kong,  D. S. Lambrecht,  WanZhen Liang,  
 C. Ochsenfeld,  V. A. Rassolov,  L. V. Slipchenko,  J. E. Subotnik,  
 T. Van Voorhis,  J. M. Herbert,  A. I. Krylov,  P. M. W. Gill,  M. Head-Gordon

 Contributors to earlier versions of Q-Chem not listed above: 
 R. D. Adamson,  B. Austin,  J. Baker,  G. J. O. Beran,  K. Brandhorst,  
 S. T. Brown,  E. F. C. Byrd,  A. K. Chakraborty,  C.-L. Cheng,  
 Siu Hung Chien,  D. M. Chipman,  D. L. Crittenden,  H. Dachsel,  
 R. J. Doerksen,  A. D. Dutoi,  L. Fusti-Molnar,  W. A. Goddard III,  
 A. Golubeva-Zadorozhnaya,  S. R. Gwaltney,  G. Hawkins,  A. Heyden,  
 S. Hirata,  G. Kedziora,  F. J. Keil,  C. Kelley,  Jihan Kim,  R. A. King,  
 R. Z. Khaliullin,  P. P. Korambath,  W. Kurlancheek,  A. M. Lee,  M. S. Lee,  
 S. V. Levchenko,  Ching Yeh Lin,  D. Liotard,  R. C. Lochan,  I. Lotan,  
 P. E. Maslen,  N. Nair,  D. P. O'Neill,  D. Neuhauser,  E. Neuscamman,  
 C. M. Oana,  R. Olson,  B. Peters,  R. Peverati,  P. A. Pieniazek,  
 Y. M. Rhee,  J. Ritchie,  M. A. Rohrdanz,  E. Rosta,  N. J. Russ,  
 H. F. Schaefer III,  N. E. Schultz,  N. Shenvi,  A. C. Simmonett,  A. Sodt,  
 D. Stuck,  K. S. Thanthiriwatte,  V. Vanovschi,  Tao Wang,  A. Warshel,  
 C. F. Williams,  Q. Wu,  X. Xu,  W. Zhang

 Please cite Q-Chem as follows:
 Y. Shao et al., Mol. Phys. 113, 184-215 (2015)
 DOI: 10.1080/00268976.2014.952696

 Q-Chem 5.1.1 for Intel X86 EM64T Linux

 Parts of Q-Chem use Armadillo 8.300.2 (Tropical Shenanigans).
 http://arma.sourceforge.net/

 Q-Chem begins on Thu Oct 11 02:01:08 2018  

Host: 
0

     Scratch files written to /scratch/taweetham/qchem1716//
Input Ideriv = 2
Curr. Ideriv = -1
Max.  Ideriv = 2

Checking the input file for inconsistencies... 	...done.

--------------------------------------------------------------
User input:
--------------------------------------------------------------
$molecule
0 1
C 
C 1 CC 
C 2 CC 1 60.0
Cl 2 CCl 1 ANG  3 pDHA
I 2 CI 1 ANG  3 mDHA
Br 3 CBr 1 ANG  2 mDHA
Br 3 CBr 1 ANG  2 pDHA
H 1 CH 2 ANG  3 pDHA
H 1 CH 2 ANG  3 mDHA

CC=1.54
CH=1.09
CF=1.35
CCl=1.77
CBr=1.94
CI=2.14
ANG=118.0
pDHA=107.9
mDHA=-107.9
$end

$rem
   job_type	optimization
   basis	6-311++g**
   method	b3lyp
   mem_total	32000
$end

--------------------------------------------------------------
 ----------------------------------------------------------------
             Standard Nuclear Orientation (Angstroms)
    I     Atom           X                Y                Z
 ----------------------------------------------------------------
    1      C      -0.3421122967    -0.3906426908    -1.7099311953
    2      C       0.2871014076    -0.8285821833    -0.3743043330
    3      C      -0.9001817648     0.1521884031    -0.3812126878
    4      Cl     -0.0053932395    -2.4843402576     0.1786984527
    5      I       2.2217317442    -0.0615681938     0.1241883957
    6      Br     -2.6259722356    -0.5018111135     0.2167270108
    7      Br     -0.5515611191     2.0083050115     0.0625155864
    8      H       0.2251228072     0.2910770101    -2.3436524166
    9      H      -0.9403968407    -1.1192459674    -2.2570078534
 ----------------------------------------------------------------
 Molecular Point Group                 C1    NOp =  1
 Largest Abelian Subgroup              C1    NOp =  1
 Nuclear Repulsion Energy =  1602.3459020507 hartrees
 There are       80 alpha and       80 beta electrons
 Requested basis set is 6-311++G(d,p)
 There are 103 shells and 268 basis functions

 Total QAlloc Memory Limit  32000 MB
 Mega-Array Size       188 MB
 MEM_STATIC part       192 MB
 A cutoff of  1.0D-11 yielded   4022 shell pairs
 There are     29296 function pairs (     32619 Cartesian)
 Smallest overlap matrix eigenvalue = 3.40E-05

 Scale SEOQF with 1.000000e-01/1.000000e-01/1.000000e-01

 Standard Electronic Orientation quadrupole field applied
 Nucleus-field energy     =     0.0000000337 hartrees
 Guess from superposition of atomic densities
 Warning:  Energy on first SCF cycle will be non-variational
 SAD guess density has 160.000000 electrons

 -----------------------------------------------------------------------
  General SCF calculation program by
  Eric Jon Sundstrom, Paul Horn, Yuezhi Mao, Dmitri Zuev, Alec White,
  David Stuck, Shaama M.S., Shane Yost, Joonho Lee, David Small,
  Daniel Levine, Susi Lehtola, Hugh Burton, Evgeny Epifanovsky
 -----------------------------------------------------------------------
 Exchange:     0.2000 Hartree-Fock + 0.0800 Slater + 0.7200 B88
 Correlation:  0.1900 VWN1RPA + 0.8100 LYP
 Using SG-1 standard quadrature grid
 A restricted SCF calculation will be
 performed using DIIS
 SCF converges when DIIS error is below 1.0e-08
 ---------------------------------------
  Cycle       Energy         DIIS error
 ---------------------------------------
    1  -12644.5457956511      3.24e-02  
    2  -12643.4794358453      2.57e-03  
    3  -12643.4571004399      2.90e-03  
    4  -12643.5173950094      4.68e-04  
    5  -12643.5188676236      2.21e-04  
    6  -12643.5192036934      9.46e-05  
    7  -12643.5192917472      1.16e-05  
    8  -12643.5192927408      4.86e-06  
    9  -12643.5192929129      1.77e-06  
   10  -12643.5192929406      4.30e-07  
   11  -12643.5192929421      8.07e-08  
   12  -12643.5192929420      2.91e-08  
   13  -12643.5192929420      8.21e-09  Convergence criterion met
 ---------------------------------------
 SCF time:   CPU 135.43s  wall 135.00s 
 SCF   energy in the final basis set =   -12643.5192929420
 Total energy in the final basis set =   -12643.5192929420

 --------------------------------------------------------------

                    Orbital Energies (a.u.)
 --------------------------------------------------------------

 Alpha MOs
 -- Occupied --
*******-482.852-482.851-176.316-165.719-165.717-165.717-101.576
-62.504 -62.504 -56.325 -56.325 -56.321 -56.321 -56.320 -56.320
-35.812 -31.306 -31.299 -31.299 -22.956 -22.954 -22.954 -22.950
-22.950 -10.320 -10.316 -10.236  -9.490  -8.713  -8.713  -7.256
 -7.245  -7.245  -6.546  -6.545  -6.531  -6.531  -6.530  -6.530
 -6.361  -4.775  -4.759  -4.758  -2.656  -2.656  -2.652  -2.652
 -2.652  -2.652  -2.641  -2.641  -2.640  -2.640  -2.040  -2.035
 -2.035  -2.022  -2.021  -0.949  -0.862  -0.805  -0.795  -0.690
 -0.630  -0.564  -0.515  -0.496  -0.431  -0.417  -0.407  -0.399
 -0.347  -0.335  -0.313  -0.309  -0.303  -0.290  -0.276  -0.267
 -- Virtual --
 -0.085  -0.067  -0.048  -0.006   0.018   0.019   0.022   0.031
  0.048   0.058   0.059   0.063   0.074   0.079   0.081   0.090
  0.094   0.098   0.104   0.108   0.114   0.119   0.135   0.140
  0.144   0.152   0.153   0.162   0.180   0.194   0.202   0.212
  0.228   0.233   0.241   0.254   0.259   0.295   0.360   0.370
  0.382   0.395   0.401   0.414   0.420   0.424   0.432   0.438
  0.450   0.458   0.471   0.487   0.500   0.502   0.517   0.525
  0.539   0.553   0.561   0.567   0.582   0.595   0.614   0.620
  0.638   0.666   0.679   0.692   0.708   0.727   0.783   0.787
  0.808   0.816   0.842   0.872   0.883   0.896   0.930   0.954
  0.989   1.017   1.094   1.130   1.144   1.269   1.326   1.365
  1.373   1.390   1.431   1.471   1.522   1.539   1.543   1.596
  1.661   1.731   1.761   1.811   1.859   1.880   1.927   1.993
  2.024   2.042   2.052   2.085   2.138   2.161   2.195   2.217
  2.229   2.286   2.344   2.485   2.527   2.562   2.673   2.701
  2.776   2.789   2.909   2.987   3.085   3.367   3.536   3.684
  3.974   3.985   4.003   4.006   4.009   4.014   4.048   4.072
  4.105   4.111   4.132   4.142   4.255   4.268   4.385   4.411
  4.451   6.034   6.063   6.097   6.645   6.727   7.566   7.570
  7.575   7.633   7.700   7.705   9.741  23.457  23.588  23.806
 25.872  25.983  26.446  27.888  28.367  28.388  28.392  28.539
 28.547  28.576  28.609  28.692  47.917  47.988 127.903 127.921
127.942 151.680 215.730 289.760 289.765 289.771 289.829 289.915
289.9241020.7121020.8011901.844
 --------------------------------------------------------------

          Ground-State Mulliken Net Atomic Charges

     Atom                 Charge (a.u.)
  ----------------------------------------
      1 C                    -0.724327
      2 C                    -0.247195
      3 C                     0.195439
      4 Cl                    0.241396
      5 I                     0.148706
      6 Br                   -0.035062
      7 Br                    0.018895
      8 H                     0.205306
      9 H                     0.196843
  ----------------------------------------
  Sum of atomic charges =     0.000000

 -----------------------------------------------------------------
                    Cartesian Multipole Moments
 -----------------------------------------------------------------
    Charge (ESU x 10^10)
                 0.0000
    Dipole Moment (Debye)
         X       0.2063      Y       0.1966      Z      -1.6035
       Tot       1.6287
    Quadrupole Moments (Debye-Ang)
        XX     -94.8576     XY       3.4908     YY     -95.9162
        XZ       0.8449     YZ       1.0175     ZZ     -92.6210
    Octopole Moments (Debye-Ang^2)
       XXX       9.3993    XXY      12.0082    XYY      -0.3640
       YYY      41.5851    XXZ      12.3837    XYZ      -0.1303
       YYZ       8.8305    XZZ      -0.9361    YZZ       9.9344
       ZZZ       5.3280
    Hexadecapole Moments (Debye-Ang^3)
      XXXX   -1685.8735   XXXY      43.5979   XXYY    -483.8114
      XYYY      13.3596   YYYY   -1032.8960   XXXZ      -7.7303
      XXYZ      -1.3994   XYYZ      -2.5055   YYYZ      -1.9197
      XXZZ    -346.1845   XYZZ       7.0361   YYZZ    -227.0505
      XZZZ      -2.7927   YZZZ       2.4695   ZZZZ    -255.2768
 -----------------------------------------------------------------
 Calculating analytic gradient of the SCF energy
 Gradient of SCF Energy
            1           2           3           4           5           6
    1   0.0004851   0.0162914  -0.0103576  -0.0044832  -0.0108027  -0.0009182
    2  -0.0015788  -0.0075492   0.0098287   0.0006512   0.0041180  -0.0057949
    3  -0.0162251   0.0116043   0.0123782   0.0007127  -0.0009525   0.0009153
            7           8           9
    1   0.0093683   0.0016682  -0.0012512
    2   0.0001140   0.0018737  -0.0016627
    3   0.0007597  -0.0045469  -0.0046457
 Max gradient component =       1.629E-02
 RMS gradient           =       7.232E-03
 Gradient time:  CPU 37.67 s  wall 37.68 s
 Geometry Optimization Parameters
   NAtoms,    NIC,     NZ,  NCons,   NDum,   NFix, NCnnct, MaxDiis
        9      69       9       0       0       0       0       0


** GEOMETRY OPTIMIZATION IN DELOCALIZED INTERNAL COORDINATES **
   Searching for a Minimum

   Optimization Cycle:   1

                       Coordinates (Angstroms)
     ATOM                X               Y               Z
      1  C        -0.3421122967   -0.3906426908   -1.7099311953
      2  C         0.2871014076   -0.8285821833   -0.3743043330
      3  C        -0.9001817648    0.1521884031   -0.3812126878
      4  Cl       -0.0053932395   -2.4843402576    0.1786984527
      5  I         2.2217317442   -0.0615681938    0.1241883957
      6  Br       -2.6259722356   -0.5018111135    0.2167270108
      7  Br       -0.5515611191    2.0083050115    0.0625155864
      8  H         0.2251228072    0.2910770101   -2.3436524166
      9  H        -0.9403968407   -1.1192459674   -2.2570078534
   Point Group: c1    Number of degrees of freedom:    21


   Energy is -12643.519292942


 Attempting to Generate Delocalized Internal Coordinates

 21 Hessian modes will be used to form the next step
  Hessian Eigenvalues:
     0.017401    0.020947    0.030782    0.030782    0.030790    0.033282
     0.086449    0.090060    0.108095    0.108252    0.129001    0.140000
     0.145900    0.175927    0.175927    0.257500    0.268991    0.285189
     0.286300    0.348126    0.348126

 Minimum Search - Taking Simple RFO Step
 Searching for Lamda that Minimizes Along All modes
 Value Taken    Lamda =  -0.00806282
 Calculated Step too Large.  Step scaled by  0.916042
 Step Taken.  Stepsize is  0.300000

                             Maximum     Tolerance    Cnvgd?
         Gradient           0.022777      0.000300      NO
         Displacement       0.190212      0.001200      NO
         Energy change     *********      0.000001      NO


 New Cartesian Coordinates Obtained by Inverse Iteration

 Displacement from previous Coordinates is:  0.475738
 ----------------------------------------------------------------
             Standard Nuclear Orientation (Angstroms)
    I     Atom           X                Y                Z
 ----------------------------------------------------------------
    1      C      -0.3355149623    -0.3790326119    -1.6627624173
    2      C       0.2913433559    -0.8205329169    -0.3507367850
    3      C      -0.9022480958     0.1570852911    -0.3633464507
    4      Cl      0.0264654413    -2.4988621615     0.1435741252
    5      I       2.3234064911    -0.1644361344     0.0636137478
    6      Br     -2.6513993596    -0.4677686376     0.1679435358
    7      Br     -0.6827888827     2.0439759316     0.0043620530
    8      H       0.2303650291     0.3031957491    -2.2863402866
    9      H      -0.9312905544    -1.1082444911    -2.2002865628
 ----------------------------------------------------------------
 Molecular Point Group                 C1    NOp =  1
 Largest Abelian Subgroup              C1    NOp =  1
 Nuclear Repulsion Energy =  1576.9046535537 hartrees
 There are       80 alpha and       80 beta electrons
 Applying Cartesian multipole field
    Component          Value
    ---------          -----
     (2,0,0)        1.00000E-11
     (0,2,0)        2.00000E-11
     (0,0,2)       -3.00000E-11
 Nucleus-field energy     =     0.0000000358 hartrees
 Requested basis set is 6-311++G(d,p)
 There are 103 shells and 268 basis functions
 A cutoff of  1.0D-11 yielded   4011 shell pairs
 There are     29241 function pairs (     32559 Cartesian)
 Smallest overlap matrix eigenvalue = 3.04E-05
 Guess MOs from SCF MO coefficient file

 -----------------------------------------------------------------------
  General SCF calculation program by
  Eric Jon Sundstrom, Paul Horn, Yuezhi Mao, Dmitri Zuev, Alec White,
  David Stuck, Shaama M.S., Shane Yost, Joonho Lee, David Small,
  Daniel Levine, Susi Lehtola, Hugh Burton, Evgeny Epifanovsky
 -----------------------------------------------------------------------
 Exchange:     0.2000 Hartree-Fock + 0.0800 Slater + 0.7200 B88
 Correlation:  0.1900 VWN1RPA + 0.8100 LYP
 Using SG-1 standard quadrature grid
 A restricted SCF calculation will be
 performed using DIIS
 SCF converges when DIIS error is below 1.0e-08
 ---------------------------------------
  Cycle       Energy         DIIS error
 ---------------------------------------
    1  -12643.5162547835      6.73e-04  
    2  -12643.5216287678      2.12e-04  
    3  -12643.5216882277      2.06e-04  
    4  -12643.5220412253      6.59e-05  
    5  -12643.5220784208      1.55e-05  
    6  -12643.5220800601      9.61e-06  
    7  -12643.5220808572      2.03e-06  
    8  -12643.5220808887      8.55e-07  
    9  -12643.5220808948      7.18e-08  
   10  -12643.5220808949      2.92e-08  
   11  -12643.5220808947      1.28e-08  
   12  -12643.5220808953      2.59e-09  Convergence criterion met
 ---------------------------------------
 SCF time:   CPU 129.72s  wall 130.00s 
 SCF   energy in the final basis set =   -12643.5220808953
 Total energy in the final basis set =   -12643.5220808953

 --------------------------------------------------------------

                    Orbital Energies (a.u.)
 --------------------------------------------------------------

 Alpha MOs
 -- Occupied --
*******-482.852-482.851-176.317-165.721-165.718-165.718-101.577
-62.505 -62.504 -56.326 -56.325 -56.321 -56.321 -56.321 -56.321
-35.813 -31.307 -31.300 -31.300 -22.957 -22.956 -22.956 -22.951
-22.951 -10.321 -10.319 -10.231  -9.491  -8.714  -8.713  -7.256
 -7.246  -7.245  -6.546  -6.546  -6.532  -6.532  -6.531  -6.531
 -6.362  -4.776  -4.760  -4.759  -2.657  -2.656  -2.653  -2.653
 -2.652  -2.652  -2.641  -2.641  -2.640  -2.640  -2.041  -2.036
 -2.036  -2.022  -2.022  -0.953  -0.865  -0.809  -0.794  -0.686
 -0.630  -0.567  -0.519  -0.498  -0.430  -0.416  -0.409  -0.399
 -0.346  -0.334  -0.314  -0.308  -0.301  -0.290  -0.277  -0.273
 -- Virtual --
 -0.091  -0.064  -0.050  -0.005   0.017   0.019   0.022   0.030
  0.049   0.058   0.059   0.063   0.076   0.079   0.081   0.089
  0.095   0.098   0.105   0.107   0.114   0.119   0.134   0.140
  0.145   0.153   0.155   0.163   0.181   0.196   0.204   0.214
  0.225   0.235   0.241   0.251   0.257   0.287   0.363   0.369
  0.384   0.394   0.399   0.418   0.421   0.423   0.430   0.439
  0.453   0.460   0.471   0.487   0.494   0.504   0.517   0.524
  0.541   0.554   0.567   0.570   0.584   0.588   0.608   0.619
  0.628   0.665   0.678   0.688   0.705   0.729   0.777   0.786
  0.803   0.818   0.843   0.872   0.887   0.902   0.925   0.952
  0.992   1.014   1.077   1.126   1.166   1.263   1.328   1.360
  1.377   1.395   1.438   1.477   1.517   1.525   1.549   1.592
  1.651   1.731   1.782   1.814   1.856   1.898   1.937   2.004
  2.031   2.043   2.053   2.085   2.149   2.171   2.202   2.218
  2.228   2.287   2.338   2.481   2.540   2.572   2.683   2.711
  2.781   2.801   2.927   2.989   3.111   3.390   3.538   3.702
  3.976   3.988   4.004   4.007   4.009   4.033   4.044   4.056
  4.111   4.120   4.132   4.143   4.248   4.268   4.380   4.408
  4.438   6.027   6.056   6.088   6.635   6.726   7.567   7.569
  7.583   7.634   7.692   7.701   9.737  23.473  23.594  23.838
 25.872  25.982  26.440  27.877  28.361  28.382  28.386  28.539
 28.545  28.572  28.605  28.685  47.911  47.987 127.898 127.915
127.936 151.671 215.725 289.762 289.764 289.775 289.830 289.913
289.9181020.7041020.7991901.835
 --------------------------------------------------------------

          Ground-State Mulliken Net Atomic Charges

     Atom                 Charge (a.u.)
  ----------------------------------------
      1 C                    -0.679254
      2 C                    -0.221457
      3 C                     0.144033
      4 Cl                    0.239597
      5 I                     0.139345
      6 Br                   -0.040456
      7 Br                    0.014913
      8 H                     0.210276
      9 H                     0.193001
  ----------------------------------------
  Sum of atomic charges =     0.000000

 -----------------------------------------------------------------
                    Cartesian Multipole Moments
 -----------------------------------------------------------------
    Charge (ESU x 10^10)
                 0.0000
    Dipole Moment (Debye)
         X       0.1919      Y       0.1508      Z      -1.6033
       Tot       1.6218
    Quadrupole Moments (Debye-Ang)
        XX     -94.2751     XY       2.6708     YY     -95.9775
        XZ       0.7132     YZ       0.8395     ZZ     -93.0819
    Octopole Moments (Debye-Ang^2)
       XXX      10.0903    XXY      12.9736    XYY      -2.1507
       YYY      47.0589    XXZ      14.9428    XYZ      -0.8587
       YYZ      11.5835    XZZ      -1.4152    YZZ      11.8081
       ZZZ      16.9936
    Hexadecapole Moments (Debye-Ang^3)
      XXXX   -1773.9812   XXXY      81.7807   XXYY    -508.0167
      XYYY      50.4556   YYYY   -1047.3716   XXXZ      -5.3781
      XXYZ      -0.7195   XYYZ      -1.6161   YYYZ       0.2365
      XXZZ    -364.8344   XYZZ      21.0259   YYZZ    -229.9761
      XZZZ      -0.2038   YZZZ       4.8237   ZZZZ    -244.8161
 -----------------------------------------------------------------
 Calculating analytic gradient of the SCF energy
 Gradient of SCF Energy
            1           2           3           4           5           6
    1   0.0000882   0.0076072  -0.0068388  -0.0001402   0.0002136   0.0010596
    2   0.0003310  -0.0049760   0.0043099   0.0000623  -0.0013837   0.0008268
    3  -0.0070888   0.0070920   0.0079054  -0.0021610  -0.0004445  -0.0021542
            7           8           9
    1  -0.0019461   0.0002187  -0.0002622
    2   0.0007308  -0.0001914   0.0002904
    3  -0.0018723  -0.0007824  -0.0004944
 Max gradient component =       7.905E-03
 RMS gradient           =       3.514E-03
 Gradient time:  CPU 37.21 s  wall 37.22 s
 Geometry Optimization Parameters
   NAtoms,    NIC,     NZ,  NCons,   NDum,   NFix, NCnnct, MaxDiis
        9      69       9       0       0       0       0       0

 Cartesian Hessian Update
 Hessian Updated using BFGS Update


** GEOMETRY OPTIMIZATION IN DELOCALIZED INTERNAL COORDINATES **
   Searching for a Minimum

   Optimization Cycle:   2

                       Coordinates (Angstroms)
     ATOM                X               Y               Z
      1  C        -0.3355149623   -0.3790326119   -1.6627624173
      2  C         0.2913433559   -0.8205329169   -0.3507367850
      3  C        -0.9022480958    0.1570852911   -0.3633464507
      4  Cl        0.0264654413   -2.4988621615    0.1435741252
      5  I         2.3234064911   -0.1644361344    0.0636137478
      6  Br       -2.6513993596   -0.4677686376    0.1679435358
      7  Br       -0.6827888827    2.0439759316    0.0043620530
      8  H         0.2303650291    0.3031957491   -2.2863402866
      9  H        -0.9312905544   -1.1082444911   -2.2002865628
   Point Group: c1    Number of degrees of freedom:    21


   Energy is -12643.522080895

 Hessian Updated using BFGS Update

 21 Hessian modes will be used to form the next step
  Hessian Eigenvalues:
     0.017374    0.020946    0.030666    0.030786    0.032984    0.046544
     0.087335    0.089466    0.106896    0.108347    0.129151    0.136371
     0.151475    0.175729    0.177831    0.237147    0.268973    0.286091
     0.294949    0.347863    0.348128

 Minimum Search - Taking Simple RFO Step
 Searching for Lamda that Minimizes Along All modes
 Value Taken    Lamda =  -0.00100968
 Step Taken.  Stepsize is  0.117446

                             Maximum     Tolerance    Cnvgd?
         Gradient           0.006534      0.000300      NO
         Displacement       0.089095      0.001200      NO
         Energy change     -0.002788      0.000001      NO


 New Cartesian Coordinates Obtained by Inverse Iteration

 Displacement from previous Coordinates is:  0.128561
 ----------------------------------------------------------------
             Standard Nuclear Orientation (Angstroms)
    I     Atom           X                Y                Z
 ----------------------------------------------------------------
    1      C      -0.3376972906    -0.3819249911    -1.6740371341
    2      C       0.2823029700    -0.8165833475    -0.3689997059
    3      C      -0.9020837125     0.1533402876    -0.3853530860
    4      Cl      0.0155824513    -2.4837639920     0.1642406369
    5      I       2.3109092048    -0.1450035285     0.0711427414
    6      Br     -2.6451667320    -0.4718112752     0.1772300072
    7      Br     -0.6576805457     2.0251126335     0.0338412116
    8      H       0.2294813372     0.3017291894    -2.2925147336
    9      H      -0.9273092199    -1.1157149579    -2.2095289781
 ----------------------------------------------------------------
 Molecular Point Group                 C1    NOp =  1
 Largest Abelian Subgroup              C1    NOp =  1
 Nuclear Repulsion Energy =  1582.9976241651 hartrees
 There are       80 alpha and       80 beta electrons
 Applying Cartesian multipole field
    Component          Value
    ---------          -----
     (2,0,0)        1.00000E-11
     (0,2,0)        2.00000E-11
     (0,0,2)       -3.00000E-11
 Nucleus-field energy     =     0.0000000352 hartrees
 Requested basis set is 6-311++G(d,p)
 There are 103 shells and 268 basis functions
 A cutoff of  1.0D-11 yielded   4014 shell pairs
 There are     29256 function pairs (     32574 Cartesian)
 Smallest overlap matrix eigenvalue = 3.02E-05
 Guess MOs from SCF MO coefficient file

 -----------------------------------------------------------------------
  General SCF calculation program by
  Eric Jon Sundstrom, Paul Horn, Yuezhi Mao, Dmitri Zuev, Alec White,
  David Stuck, Shaama M.S., Shane Yost, Joonho Lee, David Small,
  Daniel Levine, Susi Lehtola, Hugh Burton, Evgeny Epifanovsky
 -----------------------------------------------------------------------
 Exchange:     0.2000 Hartree-Fock + 0.0800 Slater + 0.7200 B88
 Correlation:  0.1900 VWN1RPA + 0.8100 LYP
 Using SG-1 standard quadrature grid
 A restricted SCF calculation will be
 performed using DIIS
 SCF converges when DIIS error is below 1.0e-08
 ---------------------------------------
  Cycle       Energy         DIIS error
 ---------------------------------------
    1  -12643.5218439271      2.54e-04  
    2  -12643.5225656429      7.60e-05  
    3  -12643.5225210728      1.05e-04  
    4  -12643.5226146361      2.87e-05  
    5  -12643.5226225549      3.47e-06  
    6  -12643.5226226373      1.98e-06  
    7  -12643.5226226654      6.52e-07  
    8  -12643.5226226691      1.09e-07  
    9  -12643.5226226693      2.91e-08  
   10  -12643.5226226694      1.15e-08  
   11  -12643.5226226692      2.77e-09  Convergence criterion met
 ---------------------------------------
 SCF time:   CPU 119.32s  wall 120.00s 
 SCF   energy in the final basis set =   -12643.5226226692
 Total energy in the final basis set =   -12643.5226226692

 --------------------------------------------------------------

                    Orbital Energies (a.u.)
 --------------------------------------------------------------

 Alpha MOs
 -- Occupied --
*******-482.852-482.851-176.316-165.720-165.718-165.718-101.576
-62.505 -62.504 -56.326 -56.325 -56.321 -56.321 -56.320 -56.320
-35.813 -31.306 -31.300 -31.299 -22.957 -22.955 -22.955 -22.950
-22.950 -10.320 -10.317 -10.232  -9.491  -8.714  -8.713  -7.256
 -7.245  -7.245  -6.546  -6.545  -6.531  -6.531  -6.530  -6.530
 -6.362  -4.775  -4.759  -4.759  -2.657  -2.656  -2.653  -2.652
 -2.652  -2.652  -2.641  -2.641  -2.640  -2.640  -2.040  -2.036
 -2.035  -2.022  -2.022  -0.957  -0.865  -0.810  -0.794  -0.686
 -0.632  -0.567  -0.522  -0.499  -0.430  -0.417  -0.409  -0.398
 -0.347  -0.334  -0.313  -0.308  -0.301  -0.291  -0.277  -0.271
 -- Virtual --
 -0.092  -0.065  -0.050  -0.005   0.018   0.019   0.022   0.031
  0.049   0.059   0.060   0.063   0.076   0.079   0.081   0.090
  0.095   0.098   0.105   0.108   0.114   0.119   0.134   0.140
  0.145   0.153   0.156   0.162   0.181   0.195   0.203   0.215
  0.227   0.238   0.243   0.250   0.260   0.287   0.362   0.369
  0.384   0.395   0.399   0.418   0.421   0.423   0.430   0.438
  0.452   0.459   0.471   0.488   0.496   0.503   0.519   0.525
  0.543   0.556   0.568   0.570   0.587   0.588   0.609   0.618
  0.629   0.665   0.679   0.690   0.705   0.727   0.781   0.785
  0.805   0.818   0.842   0.873   0.885   0.898   0.928   0.953
  0.993   1.016   1.086   1.132   1.160   1.263   1.328   1.361
  1.381   1.395   1.434   1.483   1.517   1.532   1.551   1.592
  1.656   1.731   1.786   1.819   1.862   1.896   1.942   2.005
  2.033   2.047   2.055   2.086   2.153   2.176   2.199   2.220
  2.229   2.288   2.341   2.483   2.545   2.573   2.684   2.713
  2.788   2.809   2.930   2.995   3.129   3.402   3.536   3.706
  3.977   3.988   4.005   4.007   4.009   4.035   4.047   4.059
  4.112   4.121   4.132   4.144   4.248   4.269   4.381   4.408
  4.436   6.029   6.056   6.088   6.639   6.726   7.567   7.569
  7.583   7.635   7.692   7.702   9.738  23.479  23.620  23.850
 25.872  25.984  26.438  27.877  28.362  28.382  28.387  28.539
 28.545  28.573  28.606  28.685  47.913  47.987 127.899 127.916
127.937 151.671 215.727 289.763 289.765 289.776 289.831 289.913
289.9191020.7071020.8001901.834
 --------------------------------------------------------------

          Ground-State Mulliken Net Atomic Charges

     Atom                 Charge (a.u.)
  ----------------------------------------
      1 C                    -0.709489
      2 C                    -0.215636
      3 C                     0.165948
      4 Cl                    0.238069
      5 I                     0.136902
      6 Br                   -0.039805
      7 Br                    0.020072
      8 H                     0.208995
      9 H                     0.194943
  ----------------------------------------
  Sum of atomic charges =     0.000000

 -----------------------------------------------------------------
                    Cartesian Multipole Moments
 -----------------------------------------------------------------
    Charge (ESU x 10^10)
                 0.0000
    Dipole Moment (Debye)
         X       0.1786      Y       0.1530      Z      -1.6179
       Tot       1.6349
    Quadrupole Moments (Debye-Ang)
        XX     -94.4491     XY       2.7825     YY     -96.0007
        XZ       0.7318     YZ       0.9224     ZZ     -92.8783
    Octopole Moments (Debye-Ang^2)
       XXX       9.7501    XXY      12.8266    XYY      -1.9490
       YYY      45.9837    XXZ      14.5029    XYZ      -0.7357
       YYZ      11.1627    XZZ      -1.5476    YZZ      11.4219
       ZZZ      14.0390
    Hexadecapole Moments (Debye-Ang^3)
      XXXX   -1761.5754   XXXY      73.1109   XXYY    -502.7271
      XYYY      42.5201   YYYY   -1035.8925   XXXZ      -4.8864
      XXYZ      -1.3334   XYYZ      -1.5720   YYYZ      -0.5846
      XXZZ    -361.9032   XYZZ      18.0325   YYZZ    -227.0588
      XZZZ       0.4297   YZZZ       3.4658   ZZZZ    -247.5207
 -----------------------------------------------------------------
 Calculating analytic gradient of the SCF energy
 Gradient of SCF Energy
            1           2           3           4           5           6
    1   0.0001094   0.0023510  -0.0028704  -0.0009445   0.0005705   0.0007865
    2   0.0005473  -0.0015392   0.0012729   0.0003362  -0.0002632   0.0000622
    3  -0.0006092  -0.0000879  -0.0001894  -0.0003979   0.0006602  -0.0005790
            7           8           9
    1  -0.0004333  -0.0000791   0.0005099
    2  -0.0004564  -0.0002553   0.0002955
    3  -0.0000817   0.0006522   0.0006327
 Max gradient component =       2.870E-03
 RMS gradient           =       9.246E-04
 Gradient time:  CPU 38.49 s  wall 38.51 s
 Geometry Optimization Parameters
   NAtoms,    NIC,     NZ,  NCons,   NDum,   NFix, NCnnct, MaxDiis
        9      69       9       0       0       0       0       0

 Cartesian Hessian Update
 Hessian Updated using BFGS Update


** GEOMETRY OPTIMIZATION IN DELOCALIZED INTERNAL COORDINATES **
   Searching for a Minimum

   Optimization Cycle:   3

                       Coordinates (Angstroms)
     ATOM                X               Y               Z
      1  C        -0.3376972906   -0.3819249911   -1.6740371341
      2  C         0.2823029700   -0.8165833475   -0.3689997059
      3  C        -0.9020837125    0.1533402876   -0.3853530860
      4  Cl        0.0155824513   -2.4837639920    0.1642406369
      5  I         2.3109092048   -0.1450035285    0.0711427414
      6  Br       -2.6451667320   -0.4718112752    0.1772300072
      7  Br       -0.6576805457    2.0251126335    0.0338412116
      8  H         0.2294813372    0.3017291894   -2.2925147336
      9  H        -0.9273092199   -1.1157149579   -2.2095289781
   Point Group: c1    Number of degrees of freedom:    21


   Energy is -12643.522622669

 Hessian Updated using BFGS Update

 21 Hessian modes will be used to form the next step
  Hessian Eigenvalues:
     0.017467    0.020960    0.030281    0.030805    0.033505    0.050358
     0.085778    0.089829    0.107288    0.108673    0.128813    0.133015
     0.147435    0.175060    0.176301    0.246372    0.263509    0.269023
     0.286385    0.348126    0.348855

 Minimum Search - Taking Simple RFO Step
 Searching for Lamda that Minimizes Along All modes
 Value Taken    Lamda =  -0.00008101
 Step Taken.  Stepsize is  0.029425

                             Maximum     Tolerance    Cnvgd?
         Gradient           0.002381      0.000300      NO
         Displacement       0.016120      0.001200      NO
         Energy change     -0.000542      0.000001      NO


 New Cartesian Coordinates Obtained by Inverse Iteration

 Displacement from previous Coordinates is:  0.044390
 ----------------------------------------------------------------
             Standard Nuclear Orientation (Angstroms)
    I     Atom           X                Y                Z
 ----------------------------------------------------------------
    1      C      -0.3387594952    -0.3845305905    -1.6746350674
    2      C       0.2789300042    -0.8168739388    -0.3685806093
    3      C      -0.9009597155     0.1511470325    -0.3851909050
    4      Cl      0.0247888828    -2.4862666018     0.1663893697
    5      I       2.3020192479    -0.1365239086     0.0699805916
    6      Br     -2.6513506934    -0.4661366254     0.1737829644
    7      Br     -0.6471295641     2.0217151917     0.0403876406
    8      H       0.2307588586     0.2990403978    -2.2929051614
    9      H      -0.9299590627    -1.1161909385    -2.2132078638
 ----------------------------------------------------------------
 Molecular Point Group                 C1    NOp =  1
 Largest Abelian Subgroup              C1    NOp =  1
 Nuclear Repulsion Energy =  1584.5244115251 hartrees
 There are       80 alpha and       80 beta electrons
 Applying Cartesian multipole field
    Component          Value
    ---------          -----
     (2,0,0)        1.00000E-11
     (0,2,0)        2.00000E-11
     (0,0,2)       -3.00000E-11
 Nucleus-field energy     =     0.0000000351 hartrees
 Requested basis set is 6-311++G(d,p)
 There are 103 shells and 268 basis functions
 A cutoff of  1.0D-11 yielded   4013 shell pairs
 There are     29252 function pairs (     32570 Cartesian)
 Smallest overlap matrix eigenvalue = 2.99E-05
 Guess MOs from SCF MO coefficient file

 -----------------------------------------------------------------------
  General SCF calculation program by
  Eric Jon Sundstrom, Paul Horn, Yuezhi Mao, Dmitri Zuev, Alec White,
  David Stuck, Shaama M.S., Shane Yost, Joonho Lee, David Small,
  Daniel Levine, Susi Lehtola, Hugh Burton, Evgeny Epifanovsky
 -----------------------------------------------------------------------
 Exchange:     0.2000 Hartree-Fock + 0.0800 Slater + 0.7200 B88
 Correlation:  0.1900 VWN1RPA + 0.8100 LYP
 Using SG-1 standard quadrature grid
 A restricted SCF calculation will be
 performed using DIIS
 SCF converges when DIIS error is below 1.0e-08
 ---------------------------------------
  Cycle       Energy         DIIS error
 ---------------------------------------
    1  -12643.5225914959      7.78e-05  
    2  -12643.5226562960      2.26e-05  
    3  -12643.5226527216      3.06e-05  
    4  -12643.5226605983      7.30e-06  
    5  -12643.5226610620      1.87e-06  
    6  -12643.5226610861      9.87e-07  
    7  -12643.5226610945      1.53e-07  
    8  -12643.5226610946      5.74e-08  
    9  -12643.5226610944      9.16e-09  Convergence criterion met
 ---------------------------------------
 SCF time:   CPU 107.89s  wall 108.00s 
 SCF   energy in the final basis set =   -12643.5226610944
 Total energy in the final basis set =   -12643.5226610944

 --------------------------------------------------------------

                    Orbital Energies (a.u.)
 --------------------------------------------------------------

 Alpha MOs
 -- Occupied --
*******-482.852-482.851-176.316-165.720-165.718-165.718-101.576
-62.505 -62.504 -56.326 -56.325 -56.321 -56.321 -56.320 -56.320
-35.812 -31.306 -31.299 -31.299 -22.956 -22.955 -22.955 -22.950
-22.950 -10.320 -10.317 -10.232  -9.491  -8.713  -8.713  -7.256
 -7.245  -7.245  -6.546  -6.545  -6.531  -6.531  -6.531  -6.530
 -6.362  -4.775  -4.759  -4.759  -2.657  -2.656  -2.652  -2.652
 -2.652  -2.652  -2.641  -2.641  -2.640  -2.640  -2.040  -2.036
 -2.035  -2.022  -2.022  -0.958  -0.865  -0.810  -0.794  -0.686
 -0.632  -0.567  -0.522  -0.499  -0.430  -0.417  -0.408  -0.398
 -0.347  -0.334  -0.313  -0.308  -0.301  -0.292  -0.277  -0.271
 -- Virtual --
 -0.092  -0.065  -0.050  -0.005   0.018   0.019   0.022   0.031
  0.049   0.059   0.060   0.063   0.076   0.079   0.081   0.090
  0.095   0.098   0.104   0.107   0.114   0.119   0.134   0.140
  0.145   0.153   0.156   0.162   0.181   0.195   0.203   0.216
  0.228   0.238   0.243   0.250   0.260   0.288   0.362   0.369
  0.383   0.395   0.399   0.418   0.421   0.423   0.430   0.438
  0.452   0.459   0.471   0.487   0.496   0.503   0.520   0.525
  0.543   0.556   0.567   0.570   0.588   0.589   0.610   0.618
  0.630   0.665   0.679   0.690   0.704   0.727   0.780   0.785
  0.805   0.818   0.842   0.873   0.885   0.897   0.926   0.954
  0.992   1.017   1.085   1.131   1.160   1.264   1.329   1.362
  1.379   1.395   1.435   1.483   1.517   1.532   1.551   1.591
  1.658   1.731   1.785   1.820   1.862   1.898   1.942   2.005
  2.032   2.048   2.055   2.086   2.152   2.176   2.199   2.220
  2.230   2.287   2.340   2.483   2.543   2.571   2.683   2.713
  2.791   2.809   2.929   2.994   3.131   3.403   3.534   3.703
  3.977   3.988   4.005   4.007   4.009   4.034   4.048   4.060
  4.111   4.120   4.132   4.144   4.249   4.269   4.382   4.407
  4.437   6.029   6.057   6.088   6.639   6.726   7.567   7.569
  7.583   7.635   7.692   7.702   9.738  23.478  23.628  23.849
 25.871  25.981  26.437  27.878  28.363  28.382  28.387  28.539
 28.546  28.573  28.606  28.686  47.913  47.987 127.900 127.917
127.937 151.672 215.727 289.762 289.765 289.776 289.831 289.913
289.9191020.7071020.7991901.835
 --------------------------------------------------------------

          Ground-State Mulliken Net Atomic Charges

     Atom                 Charge (a.u.)
  ----------------------------------------
      1 C                    -0.711351
      2 C                    -0.215993
      3 C                     0.165139
      4 Cl                    0.240731
      5 I                     0.137233
      6 Br                   -0.039852
      7 Br                    0.019813
      8 H                     0.208831
      9 H                     0.195450
  ----------------------------------------
  Sum of atomic charges =     0.000000

 -----------------------------------------------------------------
                    Cartesian Multipole Moments
 -----------------------------------------------------------------
    Charge (ESU x 10^10)
                 0.0000
    Dipole Moment (Debye)
         X       0.1782      Y       0.1552      Z      -1.6201
       Tot       1.6372
    Quadrupole Moments (Debye-Ang)
        XX     -94.4725     XY       2.7983     YY     -96.0064
        XZ       0.7463     YZ       0.9498     ZZ     -92.8658
    Octopole Moments (Debye-Ang^2)
       XXX       9.6547    XXY      12.7374    XYY      -1.6387
       YYY      45.2430    XXZ      14.3962    XYZ      -0.7606
       YYZ      11.1493    XZZ      -1.4734    YZZ      11.1808
       ZZZ      13.8422
    Hexadecapole Moments (Debye-Ang^3)
      XXXX   -1756.9299   XXXY      71.6373   XXYY    -501.8100
      XYYY      40.8340   YYYY   -1034.4864   XXXZ      -5.0614
      XXYZ      -1.4665   XYYZ      -1.4318   YYYZ      -1.2881
      XXZZ    -361.1384   XYZZ      17.4820   YYZZ    -226.7335
      XZZZ       0.4612   YZZZ       2.7599   ZZZZ    -247.4674
 -----------------------------------------------------------------
 Calculating analytic gradient of the SCF energy
 Gradient of SCF Energy
            1           2           3           4           5           6
    1   0.0001182   0.0010071  -0.0008477  -0.0001210  -0.0005050  -0.0003873
    2  -0.0000768   0.0000457   0.0003278  -0.0000665  -0.0002483   0.0001068
    3   0.0004832  -0.0001959  -0.0004462  -0.0002960   0.0004626  -0.0003780
            7           8           9
    1   0.0002092   0.0002932   0.0002333
    2  -0.0002939   0.0002017   0.0000035
    3   0.0001109   0.0002903  -0.0000308
 Max gradient component =       1.007E-03
 RMS gradient           =       3.694E-04
 Gradient time:  CPU 40.82 s  wall 40.85 s
 Geometry Optimization Parameters
   NAtoms,    NIC,     NZ,  NCons,   NDum,   NFix, NCnnct, MaxDiis
        9      69       9       0       0       0       0       0

 Cartesian Hessian Update
 Hessian Updated using BFGS Update


** GEOMETRY OPTIMIZATION IN DELOCALIZED INTERNAL COORDINATES **
   Searching for a Minimum

   Optimization Cycle:   4

                       Coordinates (Angstroms)
     ATOM                X               Y               Z
      1  C        -0.3387594952   -0.3845305905   -1.6746350674
      2  C         0.2789300042   -0.8168739388   -0.3685806093
      3  C        -0.9009597155    0.1511470325   -0.3851909050
      4  Cl        0.0247888828   -2.4862666018    0.1663893697
      5  I         2.3020192479   -0.1365239086    0.0699805916
      6  Br       -2.6513506934   -0.4661366254    0.1737829644
      7  Br       -0.6471295641    2.0217151917    0.0403876406
      8  H         0.2307588586    0.2990403978   -2.2929051614
      9  H        -0.9299590627   -1.1161909385   -2.2132078638
   Point Group: c1    Number of degrees of freedom:    21


   Energy is -12643.522661094

 Hessian Updated using BFGS Update

 21 Hessian modes will be used to form the next step
  Hessian Eigenvalues:
     0.017424    0.020925    0.029011    0.030796    0.037670    0.050363
     0.088943    0.089929    0.099063    0.110995    0.129158    0.130749
     0.161060    0.172742    0.185568    0.230650    0.252037    0.269108
     0.286267    0.348061    0.349915

 Minimum Search - Taking Simple RFO Step
 Searching for Lamda that Minimizes Along All modes
 Value Taken    Lamda =  -0.00001264
 Step Taken.  Stepsize is  0.013516

                             Maximum     Tolerance    Cnvgd?
         Gradient           0.000737      0.000300      NO
         Displacement       0.006297      0.001200      NO
         Energy change     -0.000038      0.000001      NO


 New Cartesian Coordinates Obtained by Inverse Iteration

 Displacement from previous Coordinates is:  0.016156
 ----------------------------------------------------------------
             Standard Nuclear Orientation (Angstroms)
    I     Atom           X                Y                Z
 ----------------------------------------------------------------
    1      C      -0.3383162370    -0.3840533813    -1.6756646588
    2      C       0.2779923384    -0.8171773833    -0.3685180834
    3      C      -0.8997226919     0.1505734071    -0.3848736709
    4      Cl      0.0222641680    -2.4852550048     0.1706182600
    5      I       2.3029951541    -0.1374772294     0.0687269679
    6      Br     -2.6490559990    -0.4691262261     0.1745557837
    7      Br     -0.6493542252     2.0224098063     0.0408043192
    8      H       0.2325142588     0.2989504675    -2.2937104160
    9      H      -0.9309783037    -1.1134644377    -2.2159175424
 ----------------------------------------------------------------
 Molecular Point Group                 C1    NOp =  1
 Largest Abelian Subgroup              C1    NOp =  1
 Nuclear Repulsion Energy =  1584.3567157623 hartrees
 There are       80 alpha and       80 beta electrons
 Applying Cartesian multipole field
    Component          Value
    ---------          -----
     (2,0,0)        1.00000E-11
     (0,2,0)        2.00000E-11
     (0,0,2)       -3.00000E-11
 Nucleus-field energy     =     0.0000000351 hartrees
 Requested basis set is 6-311++G(d,p)
 There are 103 shells and 268 basis functions
 A cutoff of  1.0D-11 yielded   4013 shell pairs
 There are     29252 function pairs (     32570 Cartesian)
 Smallest overlap matrix eigenvalue = 2.97E-05
 Guess MOs from SCF MO coefficient file

 -----------------------------------------------------------------------
  General SCF calculation program by
  Eric Jon Sundstrom, Paul Horn, Yuezhi Mao, Dmitri Zuev, Alec White,
  David Stuck, Shaama M.S., Shane Yost, Joonho Lee, David Small,
  Daniel Levine, Susi Lehtola, Hugh Burton, Evgeny Epifanovsky
 -----------------------------------------------------------------------
 Exchange:     0.2000 Hartree-Fock + 0.0800 Slater + 0.7200 B88
 Correlation:  0.1900 VWN1RPA + 0.8100 LYP
 Using SG-1 standard quadrature grid
 A restricted SCF calculation will be
 performed using DIIS
 SCF converges when DIIS error is below 1.0e-08
 ---------------------------------------
  Cycle       Energy         DIIS error
 ---------------------------------------
    1  -12643.5226587495      3.06e-05  
    2  -12643.5226683871      5.17e-06  
    3  -12643.5226683409      6.28e-06  
    4  -12643.5226686373      1.74e-06  
    5  -12643.5226686609      7.28e-07  
    6  -12643.5226686648      2.11e-07  
    7  -12643.5226686650      8.59e-08  
    8  -12643.5226686651      1.53e-08  
    9  -12643.5226686652      5.16e-09  Convergence criterion met
 ---------------------------------------
 SCF time:   CPU 98.77s  wall 99.00s 
 SCF   energy in the final basis set =   -12643.5226686652
 Total energy in the final basis set =   -12643.5226686652

 --------------------------------------------------------------

                    Orbital Energies (a.u.)
 --------------------------------------------------------------

 Alpha MOs
 -- Occupied --
*******-482.852-482.851-176.316-165.720-165.718-165.718-101.577
-62.505 -62.504 -56.326 -56.325 -56.321 -56.321 -56.320 -56.320
-35.812 -31.306 -31.299 -31.299 -22.956 -22.955 -22.955 -22.950
-22.950 -10.320 -10.317 -10.232  -9.491  -8.713  -8.713  -7.256
 -7.245  -7.245  -6.546  -6.545  -6.531  -6.531  -6.531  -6.530
 -6.362  -4.775  -4.759  -4.759  -2.657  -2.656  -2.652  -2.652
 -2.652  -2.652  -2.641  -2.641  -2.640  -2.640  -2.040  -2.036
 -2.035  -2.022  -2.022  -0.958  -0.865  -0.810  -0.794  -0.686
 -0.632  -0.567  -0.522  -0.499  -0.431  -0.417  -0.408  -0.398
 -0.347  -0.334  -0.313  -0.308  -0.301  -0.292  -0.278  -0.271
 -- Virtual --
 -0.092  -0.065  -0.050  -0.005   0.018   0.019   0.022   0.031
  0.049   0.059   0.060   0.063   0.077   0.079   0.081   0.090
  0.095   0.098   0.104   0.108   0.114   0.119   0.134   0.140
  0.145   0.153   0.156   0.162   0.181   0.195   0.203   0.216
  0.228   0.238   0.243   0.250   0.260   0.288   0.362   0.369
  0.383   0.395   0.399   0.418   0.421   0.423   0.430   0.438
  0.452   0.459   0.471   0.487   0.496   0.503   0.519   0.525
  0.544   0.556   0.567   0.570   0.588   0.589   0.610   0.618
  0.630   0.665   0.679   0.689   0.705   0.727   0.781   0.785
  0.804   0.818   0.842   0.873   0.885   0.897   0.927   0.954
  0.992   1.017   1.086   1.131   1.160   1.264   1.328   1.362
  1.379   1.394   1.434   1.483   1.518   1.532   1.551   1.591
  1.659   1.732   1.784   1.821   1.862   1.898   1.941   2.006
  2.032   2.048   2.055   2.085   2.151   2.176   2.200   2.220
  2.229   2.287   2.340   2.483   2.542   2.571   2.682   2.713
  2.792   2.809   2.928   2.993   3.131   3.403   3.534   3.702
  3.977   3.989   4.005   4.007   4.009   4.034   4.047   4.060
  4.111   4.120   4.132   4.144   4.249   4.269   4.382   4.407
  4.437   6.029   6.057   6.088   6.639   6.725   7.567   7.569
  7.583   7.635   7.692   7.702   9.738  23.478  23.630  23.848
 25.870  25.981  26.437  27.878  28.363  28.382  28.387  28.539
 28.546  28.573  28.606  28.686  47.913  47.987 127.900 127.916
127.937 151.672 215.727 289.762 289.765 289.776 289.831 289.913
289.9191020.7071020.7991901.835
 --------------------------------------------------------------

          Ground-State Mulliken Net Atomic Charges

     Atom                 Charge (a.u.)
  ----------------------------------------
      1 C                    -0.712564
      2 C                    -0.214695
      3 C                     0.165713
      4 Cl                    0.240577
      5 I                     0.136778
      6 Br                   -0.040327
      7 Br                    0.020322
      8 H                     0.208566
      9 H                     0.195631
  ----------------------------------------
  Sum of atomic charges =     0.000000

 -----------------------------------------------------------------
                    Cartesian Multipole Moments
 -----------------------------------------------------------------
    Charge (ESU x 10^10)
                 0.0000
    Dipole Moment (Debye)
         X       0.1772      Y       0.1518      Z      -1.6218
       Tot       1.6385
    Quadrupole Moments (Debye-Ang)
        XX     -94.4773     XY       2.7994     YY     -96.0081
        XZ       0.7419     YZ       0.9404     ZZ     -92.8554
    Octopole Moments (Debye-Ang^2)
       XXX       9.7051    XXY      12.7696    XYY      -1.6907
       YYY      45.4226    XXZ      14.3481    XYZ      -0.7589
       YYZ      11.1456    XZZ      -1.4917    YZZ      11.2244
       ZZZ      13.7021
    Hexadecapole Moments (Debye-Ang^3)
      XXXX   -1756.7121   XXXY      71.5290   XXYY    -501.7379
      XYYY      40.6430   YYYY   -1034.7578   XXXZ      -4.7256
      XXYZ      -1.3734   XYYZ      -1.3561   YYYZ      -1.0129
      XXZZ    -361.1187   XYZZ      17.4495   YYZZ    -226.7957
      XZZZ       0.8572   YZZZ       3.1420   ZZZZ    -247.6170
 -----------------------------------------------------------------
 Calculating analytic gradient of the SCF energy
 Gradient of SCF Energy
            1           2           3           4           5           6
    1   0.0002240   0.0003891  -0.0004085  -0.0003072  -0.0002938  -0.0001980
    2   0.0000872   0.0002203  -0.0002349  -0.0001331  -0.0001778  -0.0000241
    3   0.0002553  -0.0000994  -0.0001713  -0.0000980   0.0004810  -0.0003611
            7           8           9
    1   0.0000972   0.0003200   0.0001773
    2  -0.0000242   0.0002211   0.0000655
    3   0.0001162   0.0000701  -0.0001927
 Max gradient component =       4.810E-04
 RMS gradient           =       2.340E-04
 Gradient time:  CPU 37.65 s  wall 37.66 s
 Geometry Optimization Parameters
   NAtoms,    NIC,     NZ,  NCons,   NDum,   NFix, NCnnct, MaxDiis
        9      69       9       0       0       0       0       0

 Cartesian Hessian Update
 Hessian Updated using BFGS Update


** GEOMETRY OPTIMIZATION IN DELOCALIZED INTERNAL COORDINATES **
   Searching for a Minimum

   Optimization Cycle:   5

                       Coordinates (Angstroms)
     ATOM                X               Y               Z
      1  C        -0.3383162370   -0.3840533813   -1.6756646588
      2  C         0.2779923384   -0.8171773833   -0.3685180834
      3  C        -0.8997226919    0.1505734071   -0.3848736709
      4  Cl        0.0222641680   -2.4852550048    0.1706182600
      5  I         2.3029951541   -0.1374772294    0.0687269679
      6  Br       -2.6490559990   -0.4691262261    0.1745557837
      7  Br       -0.6493542252    2.0224098063    0.0408043192
      8  H         0.2325142588    0.2989504675   -2.2937104160
      9  H        -0.9309783037   -1.1134644377   -2.2159175424
   Point Group: c1    Number of degrees of freedom:    21


   Energy is -12643.522668665

 Hessian Updated using BFGS Update

 21 Hessian modes will be used to form the next step
  Hessian Eigenvalues:
     0.017138    0.021062    0.026044    0.031017    0.038243    0.050854
     0.081200    0.089866    0.092438    0.110588    0.128804    0.130730
     0.156547    0.175865    0.182124    0.238290    0.256778    0.269956
     0.287871    0.348283    0.350739

 Minimum Search - Taking Simple RFO Step
 Searching for Lamda that Minimizes Along All modes
 Value Taken    Lamda =  -0.00000243
 Step Taken.  Stepsize is  0.007398

                             Maximum     Tolerance    Cnvgd?
         Gradient           0.000265      0.000300     YES
         Displacement       0.003691      0.001200      NO
         Energy change     -0.000008      0.000001      NO


 New Cartesian Coordinates Obtained by Inverse Iteration

 Displacement from previous Coordinates is:  0.006849
 ----------------------------------------------------------------
             Standard Nuclear Orientation (Angstroms)
    I     Atom           X                Y                Z
 ----------------------------------------------------------------
    1      C      -0.3383720341    -0.3839977672    -1.6756615881
    2      C       0.2772579627    -0.8173370999    -0.3680542603
    3      C      -0.8993105400     0.1507940831    -0.3845066232
    4      Cl      0.0223879144    -2.4852835632     0.1715791783
    5      I       2.3038950421    -0.1377885289     0.0671216803
    6      Br     -2.6488992330    -0.4691136747     0.1736436895
    7      Br     -0.6509281029     2.0227583251     0.0416662086
    8      H       0.2336634380     0.2979796567    -2.2934145128
    9      H      -0.9313559847    -1.1126314127    -2.2163528130
 ----------------------------------------------------------------
 Molecular Point Group                 C1    NOp =  1
 Largest Abelian Subgroup              C1    NOp =  1
 Nuclear Repulsion Energy =  1584.1460497698 hartrees
 There are       80 alpha and       80 beta electrons
 Applying Cartesian multipole field
    Component          Value
    ---------          -----
     (2,0,0)        1.00000E-11
     (0,2,0)        2.00000E-11
     (0,0,2)       -3.00000E-11
 Nucleus-field energy     =     0.0000000351 hartrees
 Requested basis set is 6-311++G(d,p)
 There are 103 shells and 268 basis functions
 A cutoff of  1.0D-11 yielded   4013 shell pairs
 There are     29252 function pairs (     32570 Cartesian)
 Smallest overlap matrix eigenvalue = 2.96E-05
 Guess MOs from SCF MO coefficient file

 -----------------------------------------------------------------------
  General SCF calculation program by
  Eric Jon Sundstrom, Paul Horn, Yuezhi Mao, Dmitri Zuev, Alec White,
  David Stuck, Shaama M.S., Shane Yost, Joonho Lee, David Small,
  Daniel Levine, Susi Lehtola, Hugh Burton, Evgeny Epifanovsky
 -----------------------------------------------------------------------
 Exchange:     0.2000 Hartree-Fock + 0.0800 Slater + 0.7200 B88
 Correlation:  0.1900 VWN1RPA + 0.8100 LYP
 Using SG-1 standard quadrature grid
 A restricted SCF calculation will be
 performed using DIIS
 SCF converges when DIIS error is below 1.0e-08
 ---------------------------------------
  Cycle       Energy         DIIS error
 ---------------------------------------
    1  -12643.5226679336      1.36e-05  
    2  -12643.5226700052      3.06e-06  
    3  -12643.5226699564      4.11e-06  
    4  -12643.5226700897      9.20e-07  
    5  -12643.5226700967      3.39e-07  
    6  -12643.5226700978      1.53e-07  
    7  -12643.5226700977      3.75e-08  
    8  -12643.5226700977      6.15e-09  Convergence criterion met
 ---------------------------------------
 SCF time:   CPU 87.84s  wall 87.00s 
 SCF   energy in the final basis set =   -12643.5226700977
 Total energy in the final basis set =   -12643.5226700977

 --------------------------------------------------------------

                    Orbital Energies (a.u.)
 --------------------------------------------------------------

 Alpha MOs
 -- Occupied --
*******-482.852-482.851-176.316-165.720-165.718-165.718-101.577
-62.505 -62.504 -56.326 -56.325 -56.321 -56.321 -56.320 -56.320
-35.812 -31.306 -31.299 -31.299 -22.956 -22.955 -22.955 -22.950
-22.950 -10.320 -10.317 -10.232  -9.491  -8.713  -8.713  -7.256
 -7.245  -7.245  -6.546  -6.545  -6.531  -6.531  -6.530  -6.530
 -6.362  -4.775  -4.759  -4.759  -2.657  -2.656  -2.652  -2.652
 -2.652  -2.652  -2.641  -2.641  -2.640  -2.640  -2.040  -2.036
 -2.035  -2.022  -2.022  -0.958  -0.865  -0.810  -0.794  -0.685
 -0.632  -0.567  -0.522  -0.499  -0.431  -0.417  -0.408  -0.398
 -0.347  -0.334  -0.313  -0.308  -0.301  -0.292  -0.278  -0.271
 -- Virtual --
 -0.093  -0.065  -0.050  -0.005   0.018   0.019   0.022   0.031
  0.049   0.059   0.060   0.063   0.077   0.079   0.081   0.090
  0.095   0.098   0.104   0.108   0.114   0.119   0.134   0.140
  0.145   0.153   0.156   0.162   0.181   0.195   0.203   0.215
  0.228   0.238   0.243   0.250   0.260   0.288   0.363   0.369
  0.383   0.395   0.399   0.418   0.421   0.423   0.430   0.438
  0.452   0.459   0.471   0.487   0.496   0.503   0.519   0.525
  0.544   0.556   0.567   0.570   0.588   0.589   0.610   0.618
  0.630   0.665   0.679   0.689   0.705   0.727   0.781   0.785
  0.804   0.818   0.842   0.873   0.885   0.897   0.926   0.953
  0.992   1.017   1.086   1.131   1.160   1.264   1.328   1.362
  1.379   1.394   1.434   1.484   1.518   1.532   1.551   1.590
  1.659   1.732   1.784   1.821   1.862   1.899   1.941   2.006
  2.032   2.048   2.055   2.085   2.151   2.176   2.200   2.220
  2.229   2.287   2.340   2.483   2.543   2.571   2.682   2.713
  2.792   2.809   2.928   2.993   3.131   3.404   3.534   3.702
  3.977   3.989   4.005   4.007   4.009   4.034   4.047   4.059
  4.111   4.120   4.132   4.144   4.249   4.269   4.382   4.407
  4.437   6.029   6.057   6.088   6.639   6.725   7.567   7.569
  7.583   7.635   7.692   7.702   9.738  23.478  23.631  23.848
 25.870  25.981  26.437  27.878  28.363  28.382  28.387  28.539
 28.546  28.573  28.606  28.686  47.913  47.987 127.900 127.916
127.937 151.672 215.727 289.762 289.765 289.776 289.831 289.913
289.9191020.7071020.7991901.835
 --------------------------------------------------------------

          Ground-State Mulliken Net Atomic Charges

     Atom                 Charge (a.u.)
  ----------------------------------------
      1 C                    -0.712158
      2 C                    -0.214550
      3 C                     0.165195
      4 Cl                    0.241134
      5 I                     0.136308
      6 Br                   -0.040797
      7 Br                    0.020673
      8 H                     0.208519
      9 H                     0.195677
  ----------------------------------------
  Sum of atomic charges =     0.000000

 -----------------------------------------------------------------
                    Cartesian Multipole Moments
 -----------------------------------------------------------------
    Charge (ESU x 10^10)
                 0.0000
    Dipole Moment (Debye)
         X       0.1756      Y       0.1506      Z      -1.6220
       Tot       1.6384
    Quadrupole Moments (Debye-Ang)
        XX     -94.4811     XY       2.7920     YY     -96.0022
        XZ       0.7383     YZ       0.9405     ZZ     -92.8574
    Octopole Moments (Debye-Ang^2)
       XXX       9.7168    XXY      12.7734    XYY      -1.7078
       YYY      45.4239    XXZ      14.3469    XYZ      -0.7690
       YYZ      11.1845    XZZ      -1.4963    YZZ      11.2226
       ZZZ      13.7872
    Hexadecapole Moments (Debye-Ang^3)
      XXXX   -1757.4321   XXXY      71.7827   XXYY    -501.9028
      XYYY      40.8139   YYYY   -1034.8115   XXXZ      -4.5552
      XXYZ      -1.3902   XYYZ      -1.2903   YYYZ      -1.0549
      XXZZ    -361.2906   XYZZ      17.5342   YYZZ    -226.8092
      XZZZ       1.0713   YZZZ       3.1114   ZZZZ    -247.5411
 -----------------------------------------------------------------
 Calculating analytic gradient of the SCF energy
 Gradient of SCF Energy
            1           2           3           4           5           6
    1   0.0001669   0.0000006  -0.0001767  -0.0002611  -0.0001217  -0.0001036
    2   0.0001170   0.0002273  -0.0002926  -0.0001690  -0.0001478   0.0000297
    3   0.0000229   0.0000263  -0.0000286  -0.0001043   0.0004621  -0.0004080
            7           8           9
    1  -0.0000373   0.0002786   0.0002542
    2   0.0000009   0.0001016   0.0001328
    3   0.0001218   0.0001111  -0.0002034
 Max gradient component =       4.621E-04
 RMS gradient           =       1.913E-04
 Gradient time:  CPU 37.97 s  wall 37.99 s
 Geometry Optimization Parameters
   NAtoms,    NIC,     NZ,  NCons,   NDum,   NFix, NCnnct, MaxDiis
        9      69       9       0       0       0       0       0

 Cartesian Hessian Update
 Hessian Updated using BFGS Update


** GEOMETRY OPTIMIZATION IN DELOCALIZED INTERNAL COORDINATES **
   Searching for a Minimum

   Optimization Cycle:   6

                       Coordinates (Angstroms)
     ATOM                X               Y               Z
      1  C        -0.3383720341   -0.3839977672   -1.6756615881
      2  C         0.2772579627   -0.8173370999   -0.3680542603
      3  C        -0.8993105400    0.1507940831   -0.3845066232
      4  Cl        0.0223879144   -2.4852835632    0.1715791783
      5  I         2.3038950421   -0.1377885289    0.0671216803
      6  Br       -2.6488992330   -0.4691136747    0.1736436895
      7  Br       -0.6509281029    2.0227583251    0.0416662086
      8  H         0.2336634380    0.2979796567   -2.2934145128
      9  H        -0.9313559847   -1.1126314127   -2.2163528130
   Point Group: c1    Number of degrees of freedom:    21


   Energy is -12643.522670098

 Hessian Updated using BFGS Update

 21 Hessian modes will be used to form the next step
  Hessian Eigenvalues:
     0.016361    0.021308    0.022839    0.031197    0.038684    0.051721
     0.069051    0.090147    0.092421    0.113526    0.129675    0.132970
     0.154490    0.175181    0.190011    0.242992    0.254619    0.270278
     0.288040    0.348287    0.352662

 Minimum Search - Taking Simple RFO Step
 Searching for Lamda that Minimizes Along All modes
 Value Taken    Lamda =   0.00000000
 Step Taken.  Stepsize is  0.003439

                             Maximum     Tolerance    Cnvgd?
         Gradient           0.000162      0.000300     YES
         Displacement       0.002249      0.001200      NO
         Energy change     -0.000001      0.000001      NO


 New Cartesian Coordinates Obtained by Inverse Iteration

 Displacement from previous Coordinates is:  0.002882
 ----------------------------------------------------------------
             Standard Nuclear Orientation (Angstroms)
    I     Atom           X                Y                Z
 ----------------------------------------------------------------
    1      C      -0.3383416338    -0.3840777044    -1.6756864824
    2      C       0.2771027480    -0.8176072722    -0.3679902460
    3      C      -0.8990146282     0.1510081650    -0.3845144699
    4      Cl      0.0227004324    -2.4852440494     0.1720943173
    5      I       2.3039892228    -0.1377475734     0.0666801613
    6      Br     -2.6489351273    -0.4692007387     0.1729836320
    7      Br     -0.6512154043     2.0227743502     0.0420969922
    8      H       0.2340228380     0.2976697418    -2.2933363917
    9      H      -0.9319699850    -1.1121949004    -2.2163065533
 ----------------------------------------------------------------
 Molecular Point Group                 C1    NOp =  1
 Largest Abelian Subgroup              C1    NOp =  1
 Nuclear Repulsion Energy =  1584.1230623822 hartrees
 There are       80 alpha and       80 beta electrons
 Applying Cartesian multipole field
    Component          Value
    ---------          -----
     (2,0,0)        1.00000E-11
     (0,2,0)        2.00000E-11
     (0,0,2)       -3.00000E-11
 Nucleus-field energy     =     0.0000000351 hartrees
 Requested basis set is 6-311++G(d,p)
 There are 103 shells and 268 basis functions
 A cutoff of  1.0D-11 yielded   4013 shell pairs
 There are     29252 function pairs (     32570 Cartesian)
 Smallest overlap matrix eigenvalue = 2.96E-05
 Guess MOs from SCF MO coefficient file

 -----------------------------------------------------------------------
  General SCF calculation program by
  Eric Jon Sundstrom, Paul Horn, Yuezhi Mao, Dmitri Zuev, Alec White,
  David Stuck, Shaama M.S., Shane Yost, Joonho Lee, David Small,
  Daniel Levine, Susi Lehtola, Hugh Burton, Evgeny Epifanovsky
 -----------------------------------------------------------------------
 Exchange:     0.2000 Hartree-Fock + 0.0800 Slater + 0.7200 B88
 Correlation:  0.1900 VWN1RPA + 0.8100 LYP
 Using SG-1 standard quadrature grid
 A restricted SCF calculation will be
 performed using DIIS
 SCF converges when DIIS error is below 1.0e-08
 ---------------------------------------
  Cycle       Energy         DIIS error
 ---------------------------------------
    1  -12643.5226699572      6.36e-06  
    2  -12643.5226704060      9.25e-07  
    3  -12643.5226704099      9.16e-07  
    4  -12643.5226704148      2.21e-07  
    5  -12643.5226704151      1.55e-07  
    6  -12643.5226704154      2.93e-08  
    7  -12643.5226704152      5.30e-09  Convergence criterion met
 ---------------------------------------
 SCF time:   CPU 78.81s  wall 78.00s 
 SCF   energy in the final basis set =   -12643.5226704152
 Total energy in the final basis set =   -12643.5226704152

 --------------------------------------------------------------

                    Orbital Energies (a.u.)
 --------------------------------------------------------------

 Alpha MOs
 -- Occupied --
*******-482.852-482.851-176.316-165.720-165.718-165.718-101.577
-62.505 -62.504 -56.326 -56.325 -56.321 -56.321 -56.320 -56.320
-35.812 -31.306 -31.299 -31.299 -22.956 -22.955 -22.955 -22.950
-22.950 -10.320 -10.317 -10.232  -9.491  -8.713  -8.713  -7.256
 -7.245  -7.245  -6.546  -6.545  -6.531  -6.531  -6.530  -6.530
 -6.362  -4.775  -4.759  -4.759  -2.657  -2.656  -2.652  -2.652
 -2.652  -2.652  -2.641  -2.641  -2.640  -2.640  -2.040  -2.036
 -2.035  -2.022  -2.021  -0.958  -0.865  -0.810  -0.794  -0.685
 -0.632  -0.567  -0.522  -0.499  -0.431  -0.417  -0.408  -0.398
 -0.347  -0.334  -0.313  -0.308  -0.301  -0.292  -0.278  -0.271
 -- Virtual --
 -0.093  -0.065  -0.050  -0.005   0.018   0.019   0.022   0.031
  0.049   0.059   0.060   0.063   0.077   0.079   0.081   0.090
  0.095   0.098   0.104   0.108   0.114   0.119   0.134   0.140
  0.145   0.153   0.156   0.162   0.181   0.195   0.203   0.215
  0.228   0.238   0.243   0.250   0.260   0.288   0.363   0.369
  0.383   0.395   0.399   0.418   0.421   0.423   0.430   0.438
  0.452   0.459   0.472   0.487   0.496   0.503   0.519   0.525
  0.544   0.556   0.567   0.570   0.588   0.589   0.610   0.618
  0.630   0.665   0.679   0.689   0.705   0.728   0.781   0.786
  0.804   0.818   0.842   0.873   0.885   0.897   0.927   0.953
  0.992   1.017   1.086   1.131   1.160   1.264   1.328   1.362
  1.379   1.394   1.434   1.484   1.518   1.532   1.550   1.590
  1.659   1.732   1.783   1.821   1.862   1.899   1.941   2.006
  2.032   2.048   2.055   2.085   2.152   2.176   2.200   2.220
  2.229   2.287   2.340   2.483   2.543   2.571   2.682   2.713
  2.792   2.809   2.928   2.993   3.131   3.403   3.534   3.702
  3.977   3.989   4.005   4.007   4.009   4.034   4.047   4.059
  4.111   4.120   4.132   4.144   4.249   4.269   4.382   4.407
  4.437   6.029   6.057   6.088   6.639   6.725   7.567   7.569
  7.583   7.635   7.692   7.702   9.738  23.478  23.631  23.848
 25.870  25.981  26.437  27.878  28.363  28.382  28.387  28.539
 28.546  28.573  28.606  28.686  47.913  47.986 127.900 127.916
127.937 151.672 215.727 289.762 289.765 289.776 289.831 289.913
289.9191020.7071020.7991901.835
 --------------------------------------------------------------

          Ground-State Mulliken Net Atomic Charges

     Atom                 Charge (a.u.)
  ----------------------------------------
      1 C                    -0.711966
      2 C                    -0.214803
      3 C                     0.164939
      4 Cl                    0.241616
      5 I                     0.136141
      6 Br                   -0.041108
      7 Br                    0.020995
      8 H                     0.208484
      9 H                     0.195701
  ----------------------------------------
  Sum of atomic charges =     0.000000

 -----------------------------------------------------------------
                    Cartesian Multipole Moments
 -----------------------------------------------------------------
    Charge (ESU x 10^10)
                 0.0000
    Dipole Moment (Debye)
         X       0.1755      Y       0.1505      Z      -1.6220
       Tot       1.6384
    Quadrupole Moments (Debye-Ang)
        XX     -94.4875     XY       2.7896     YY     -95.9963
        XZ       0.7392     YZ       0.9402     ZZ     -92.8584
    Octopole Moments (Debye-Ang^2)
       XXX       9.7167    XXY      12.7772    XYY      -1.7122
       YYY      45.4202    XXZ      14.3445    XYZ      -0.7727
       YYZ      11.2018    XZZ      -1.4985    YZZ      11.2240
       ZZZ      13.8192
    Hexadecapole Moments (Debye-Ang^3)
      XXXX   -1757.6232   XXXY      71.8309   XXYY    -501.9205
      XYYY      40.8187   YYYY   -1034.7612   XXXZ      -4.5416
      XXYZ      -1.3919   XYYZ      -1.2889   YYYZ      -1.0798
      XXZZ    -361.3268   XYZZ      17.5448   YYZZ    -226.7997
      XZZZ       1.0817   YZZZ       3.0857   ZZZZ    -247.5289
 -----------------------------------------------------------------
 Calculating analytic gradient of the SCF energy
 Gradient of SCF Energy
            1           2           3           4           5           6
    1   0.0001661  -0.0000876  -0.0000640  -0.0002183  -0.0001043  -0.0001290
    2   0.0000859   0.0001197  -0.0001878  -0.0001307  -0.0001415   0.0000158
    3  -0.0000369   0.0000640  -0.0000318  -0.0001105   0.0004614  -0.0004123
            7           8           9
    1  -0.0000732   0.0002627   0.0002476
    2  -0.0000172   0.0001030   0.0001528
    3   0.0001230   0.0001336  -0.0001904
 Max gradient component =       4.614E-04
 RMS gradient           =       1.774E-04
 Gradient time:  CPU 39.91 s  wall 43.42 s
 Geometry Optimization Parameters
   NAtoms,    NIC,     NZ,  NCons,   NDum,   NFix, NCnnct, MaxDiis
        9      69       9       0       0       0       0       0

 Cartesian Hessian Update
 Hessian Updated using BFGS Update


** GEOMETRY OPTIMIZATION IN DELOCALIZED INTERNAL COORDINATES **
   Searching for a Minimum

   Optimization Cycle:   7

                       Coordinates (Angstroms)
     ATOM                X               Y               Z
      1  C        -0.3383416338   -0.3840777044   -1.6756864824
      2  C         0.2771027480   -0.8176072722   -0.3679902460
      3  C        -0.8990146282    0.1510081650   -0.3845144699
      4  Cl        0.0227004324   -2.4852440494    0.1720943173
      5  I         2.3039892228   -0.1377475734    0.0666801613
      6  Br       -2.6489351273   -0.4692007387    0.1729836320
      7  Br       -0.6512154043    2.0227743502    0.0420969922
      8  H         0.2340228380    0.2976697418   -2.2933363917
      9  H        -0.9319699850   -1.1121949004   -2.2163065533
   Point Group: c1    Number of degrees of freedom:    21


   Energy is -12643.522670415

 Hessian Updated using BFGS Update

 21 Hessian modes will be used to form the next step
  Hessian Eigenvalues:
     0.014328    0.020465    0.022266    0.031309    0.038543    0.052928
     0.060365    0.090055    0.092526    0.109428    0.126355    0.129715
     0.155509    0.174268    0.183980    0.233912    0.248305    0.271740
     0.279077    0.348296    0.354255

 Minimum Search - Taking Simple RFO Step
 Searching for Lamda that Minimizes Along All modes
 Value Taken    Lamda =   0.00000000
 Step Taken.  Stepsize is  0.002839

                             Maximum     Tolerance    Cnvgd?
         Gradient           0.000075      0.000300     YES
         Displacement       0.001832      0.001200      NO
         Energy change     -0.000000      0.000001     YES


                       Distance Matrix (Angstroms)
             C (  1)   C (  2)   C (  3)   Cl(  4)   I (  5)   Br(  6)
   C (  2)  1.508903
   C (  3)  1.505920  1.523726
   Cl(  4)  2.821267  1.771278  2.847665
   I (  5)  3.174655  2.181609  3.247490  3.275077
   Br(  6)  2.960350  2.995954  1.938475  3.346949  4.965141
   Br(  7)  2.973484  3.016242  1.935694  4.559966  3.660832  3.196554
   H (  8)  1.083454  2.225456  2.224609  3.723925  3.169231  3.870694
   H (  9)  1.083891  2.228208  2.225361  2.915668  4.078358  3.011664
             Br(  7)   H (  8)
   H (  8)  3.035438
   H (  9)  3.873918  1.831172

 Final energy is   -12643.522670415217     


 ******************************
 **  OPTIMIZATION CONVERGED  **
 ******************************

                       Coordinates (Angstroms)
     ATOM                X               Y               Z
      1  C        -0.3383416338   -0.3840777044   -1.6756864824
      2  C         0.2771027480   -0.8176072722   -0.3679902460
      3  C        -0.8990146282    0.1510081650   -0.3845144699
      4  Cl        0.0227004324   -2.4852440494    0.1720943173
      5  I         2.3039892228   -0.1377475734    0.0666801613
      6  Br       -2.6489351273   -0.4692007387    0.1729836320
      7  Br       -0.6512154043    2.0227743502    0.0420969922
      8  H         0.2340228380    0.2976697418   -2.2933363917
      9  H        -0.9319699850   -1.1121949004   -2.2163065533

Z-matrix Print:
$molecule
0 1
I 
C  1 2.181609
C  2 1.508903 1 117.521833
H  3 1.083454 2 117.346746 1 -4.219995 0
H  3 1.083891 2 117.558000 1 140.170517 0
C  3 1.505920 2 60.717225 1 -112.048009 0
Cl 2 1.771278 1 111.474475 3 141.441419 0
Br 6 1.935694 3 119.005161 2 110.871836 0
Br 6 1.938475 3 117.969281 2 -109.443306 0
$end


 --------------------------------------------------------------

                    Orbital Energies (a.u.)
 --------------------------------------------------------------

 Alpha MOs
 -- Occupied --
*******-482.852-482.851-176.316-165.720-165.718-165.718-101.577
-62.505 -62.504 -56.326 -56.325 -56.321 -56.321 -56.320 -56.320
-35.812 -31.306 -31.299 -31.299 -22.956 -22.955 -22.955 -22.950
-22.950 -10.320 -10.317 -10.232  -9.491  -8.713  -8.713  -7.256
 -7.245  -7.245  -6.546  -6.545  -6.531  -6.531  -6.530  -6.530
 -6.362  -4.775  -4.759  -4.759  -2.657  -2.656  -2.652  -2.652
 -2.652  -2.652  -2.641  -2.641  -2.640  -2.640  -2.040  -2.036
 -2.035  -2.022  -2.021  -0.958  -0.865  -0.810  -0.794  -0.685
 -0.632  -0.567  -0.522  -0.499  -0.431  -0.417  -0.408  -0.398
 -0.347  -0.334  -0.313  -0.308  -0.301  -0.292  -0.278  -0.271
 -- Virtual --
 -0.093  -0.065  -0.050  -0.005   0.018   0.019   0.022   0.031
  0.049   0.059   0.060   0.063   0.077   0.079   0.081   0.090
  0.095   0.098   0.104   0.108   0.114   0.119   0.134   0.140
  0.145   0.153   0.156   0.162   0.181   0.195   0.203   0.215
  0.228   0.238   0.243   0.250   0.260   0.288   0.363   0.369
  0.383   0.395   0.399   0.418   0.421   0.423   0.430   0.438
  0.452   0.459   0.472   0.487   0.496   0.503   0.519   0.525
  0.544   0.556   0.567   0.570   0.588   0.589   0.610   0.618
  0.630   0.665   0.679   0.689   0.705   0.728   0.781   0.786
  0.804   0.818   0.842   0.873   0.885   0.897   0.927   0.953
  0.992   1.017   1.086   1.131   1.160   1.264   1.328   1.362
  1.379   1.394   1.434   1.484   1.518   1.532   1.550   1.590
  1.659   1.732   1.783   1.821   1.862   1.899   1.941   2.006
  2.032   2.048   2.055   2.085   2.152   2.176   2.200   2.220
  2.229   2.287   2.340   2.483   2.543   2.571   2.682   2.713
  2.792   2.809   2.928   2.993   3.131   3.403   3.534   3.702
  3.977   3.989   4.005   4.007   4.009   4.034   4.047   4.059
  4.111   4.120   4.132   4.144   4.249   4.269   4.382   4.407
  4.437   6.029   6.057   6.088   6.639   6.725   7.567   7.569
  7.583   7.635   7.692   7.702   9.738  23.478  23.631  23.848
 25.870  25.981  26.437  27.878  28.363  28.382  28.387  28.539
 28.546  28.573  28.606  28.686  47.913  47.986 127.900 127.916
127.937 151.672 215.727 289.762 289.765 289.776 289.831 289.913
289.9191020.7071020.7991901.835
 --------------------------------------------------------------

          Ground-State Mulliken Net Atomic Charges

     Atom                 Charge (a.u.)
  ----------------------------------------
      1 C                    -0.711966
      2 C                    -0.214803
      3 C                     0.164939
      4 Cl                    0.241616
      5 I                     0.136141
      6 Br                   -0.041108
      7 Br                    0.020995
      8 H                     0.208484
      9 H                     0.195701
  ----------------------------------------
  Sum of atomic charges =     0.000000

 -----------------------------------------------------------------
                    Cartesian Multipole Moments
 -----------------------------------------------------------------
    Charge (ESU x 10^10)
                 0.0000
    Dipole Moment (Debye)
         X       0.1755      Y       0.1505      Z      -1.6220
       Tot       1.6384
    Quadrupole Moments (Debye-Ang)
        XX     -94.4875     XY       2.7896     YY     -95.9963
        XZ       0.7392     YZ       0.9402     ZZ     -92.8584
    Octopole Moments (Debye-Ang^2)
       XXX       9.7167    XXY      12.7772    XYY      -1.7122
       YYY      45.4202    XXZ      14.3445    XYZ      -0.7727
       YYZ      11.2018    XZZ      -1.4985    YZZ      11.2240
       ZZZ      13.8192
    Hexadecapole Moments (Debye-Ang^3)
      XXXX   -1757.6232   XXXY      71.8309   XXYY    -501.9205
      XYYY      40.8187   YYYY   -1034.7612   XXXZ      -4.5416
      XXYZ      -1.3919   XYYZ      -1.2889   YYYZ      -1.0798
      XXZZ    -361.3268   XYZZ      17.5448   YYZZ    -226.7997
      XZZZ       1.0817   YZZZ       3.0857   ZZZZ    -247.5289
 -----------------------------------------------------------------
Archival summary:
1\1\TWL02\OPT\ProcedureUnspecified\BasisUnspecified\1r2l132\taweetha\ThuOct1102:18:222018ThuOct1102:18:222018\0\\#,OPT,ProcedureUnspecified,BasisUnspecified,\\0,1\I\C,1,2.18161\C,2,1.5089,1,117.522\H,3,1.08345,2,117.347,1,-4.22,0\H,3,1.08389,2,117.558,1,140.171,0\C,3,1.50592,2,60.7172,1,-112.048,0\Cl,2,1.77128,1,111.474,3,141.441,0\Br,6,1.93569,3,119.005,2,110.872,0\Br,6,1.93847,3,117.969,2,-109.443,0\\\@

 Total job time:  1033.58s(wall), 1029.16s(cpu) 
 Thu Oct 11 02:18:22 2018

        *************************************************************
        *                                                           *
        *  Thank you very much for using Q-Chem.  Have a nice day.  *
        *                                                           *
        *************************************************************


 
User input: 2 of 2 
 
Q-Chem Developer Version!
                  Welcome to Q-Chem
     A Quantum Leap Into The Future Of Chemistry


 Q-Chem 5.1, Q-Chem, Inc., Pleasanton, CA (2018)

 Yihan Shao,  Zhengting Gan,  E. Epifanovsky,  A. T. B. Gilbert,  M. Wormit,  
 J. Kussmann,  A. W. Lange,  A. Behn,  Jia Deng,  Xintian Feng,  D. Ghosh,  
 M. Goldey,  P. R. Horn,  L. D. Jacobson,  I. Kaliman,  T. Kus,  A. Landau,  
 Jie Liu,  E. I. Proynov,  R. M. Richard,  R. P. Steele,  E. J. Sundstrom,  
 H. L. Woodcock III,  P. M. Zimmerman,  D. Zuev,  B. Albrecht,  E. Alguire,  
 S. A. Baeppler,  D. Barton,  Z. Benda,  Y. A. Bernard,  E. J. Berquist,  
 K. B. Bravaya,  H. Burton,  D. Casanova,  Chun-Min Chang,  Yunqing Chen,  
 A. Chien,  K. D. Closser,  M. P. Coons,  S. Coriani,  S. Dasgupta,  
 A. L. Dempwolff,  M. Diedenhofen,  Hainam Do,  R. G. Edgar,  Po-Tung Fang,  
 S. Faraji,  S. Fatehi,  Qingguo Feng,  K. D. Fenk,  J. Fosso-Tande,  
 Qinghui Ge,  A. Ghysels,  G. Gidofalvi,  J. Gomes,  J. Gonthier,  A. Gunina,  
 D. Hait,  M. W. D. Hanson-Heine,  P. H. P. Harbach,  A. W. Hauser,  
 J. E. Herr,  E. G. Hohenstein,  Z. C. Holden,  Kerwin Hui,  B. C. Huynh,  
 T.-C. Jagau,  Hyunjun Ji,  B. Kaduk,  K. Khistyaev,  Jaehoon Kim,  
 P. Klunzinger,  K. Koh,  D. Kosenkov,  L. Koulias,  T. Kowalczyk,  
 C. M. Krauter,  A. Kunitsa,  Ka Un Lao,  A. Laurent,  K. V. Lawler,  
 Joonho Lee,  D. Lefrancois,  S. Lehtola,  D. S. Levine,  Yi-Pei Li,  
 You-Sheng Lin,  Fenglai Liu,  E. Livshits,  A. Luenser,  P. Manohar,  
 E. Mansoor,  S. F. Manzer,  Shan-Ping Mao,  Yuezhi Mao,  N. Mardirossian,  
 A. V. Marenich,  T. Markovich,  L. A. Martinez-Martinez,  S. A. Maurer,  
 N. J. Mayhall,  S. C. McKenzie,  J.-M. Mewes,  A. F. Morrison,  
 J. W. Mullinax,  K. Nanda,  T. S. Nguyen-Beck,  R. Olivares-Amaya,  
 J. A. Parkhill,  T. M. Perrine,  F. Plasser,  P. Pokhilko,  S. Prager,  
 A. Prociuk,  E. Ramos,  D. R. Rehn,  F. Rob,  M. Schneider,  N. Sergueev,  
 S. M. Sharada,  S. Sharma,  D. W. Small,  T. Stauch,  T. Stein,  
 Yu-Chuan Su,  A. J. W. Thom,  A. Tkatchenko,  T. Tsuchimochi,  N. M. Tubman,  
 L. Vogt,  M. L. Vidal,  O. Vydrov,  M. A. Watson,  J. Wenzel,  
 M. de Wergifosse,  T. A. Wesolowski,  A. White,  J. Witte,  A. Yamada,  
 Jun Yang,  K. Yao,  S. Yeganeh,  S. R. Yost,  Zhi-Qiang You,  A. Zech,  
 Igor Ying Zhang,  Xing Zhang,  Yan Zhao,  Ying Zhu,  B. R. Brooks,  
 G. K. L. Chan,  C. J. Cramer,  M. S. Gordon,  W. J. Hehre,  A. Klamt,  
 M. W. Schmidt,  C. D. Sherrill,  D. G. Truhlar,  A. Aspuru-Guzik,  R. Baer,  
 A. T. Bell,  N. A. Besley,  Jeng-Da Chai,  A. E. DePrince, III,  
 R. A. DiStasio Jr.,  A. Dreuw,  B. D. Dunietz,  T. R. Furlani,  
 Chao-Ping Hsu,  Yousung Jung,  Jing Kong,  D. S. Lambrecht,  WanZhen Liang,  
 C. Ochsenfeld,  V. A. Rassolov,  L. V. Slipchenko,  J. E. Subotnik,  
 T. Van Voorhis,  J. M. Herbert,  A. I. Krylov,  P. M. W. Gill,  M. Head-Gordon

 Contributors to earlier versions of Q-Chem not listed above: 
 R. D. Adamson,  B. Austin,  J. Baker,  G. J. O. Beran,  K. Brandhorst,  
 S. T. Brown,  E. F. C. Byrd,  A. K. Chakraborty,  C.-L. Cheng,  
 Siu Hung Chien,  D. M. Chipman,  D. L. Crittenden,  H. Dachsel,  
 R. J. Doerksen,  A. D. Dutoi,  L. Fusti-Molnar,  W. A. Goddard III,  
 A. Golubeva-Zadorozhnaya,  S. R. Gwaltney,  G. Hawkins,  A. Heyden,  
 S. Hirata,  G. Kedziora,  F. J. Keil,  C. Kelley,  Jihan Kim,  R. A. King,  
 R. Z. Khaliullin,  P. P. Korambath,  W. Kurlancheek,  A. M. Lee,  M. S. Lee,  
 S. V. Levchenko,  Ching Yeh Lin,  D. Liotard,  R. C. Lochan,  I. Lotan,  
 P. E. Maslen,  N. Nair,  D. P. O'Neill,  D. Neuhauser,  E. Neuscamman,  
 C. M. Oana,  R. Olson,  B. Peters,  R. Peverati,  P. A. Pieniazek,  
 Y. M. Rhee,  J. Ritchie,  M. A. Rohrdanz,  E. Rosta,  N. J. Russ,  
 H. F. Schaefer III,  N. E. Schultz,  N. Shenvi,  A. C. Simmonett,  A. Sodt,  
 D. Stuck,  K. S. Thanthiriwatte,  V. Vanovschi,  Tao Wang,  A. Warshel,  
 C. F. Williams,  Q. Wu,  X. Xu,  W. Zhang

 Please cite Q-Chem as follows:
 Y. Shao et al., Mol. Phys. 113, 184-215 (2015)
 DOI: 10.1080/00268976.2014.952696

 Q-Chem 5.1.1 for Intel X86 EM64T Linux

 Parts of Q-Chem use Armadillo 8.300.2 (Tropical Shenanigans).
 http://arma.sourceforge.net/

 Q-Chem begins on Thu Oct 11 02:18:22 2018  

Host: 
0

     Scratch files written to /scratch/taweetham/qchem1716//
The previous job contains 0 fragments, simply inherited here
Input Ideriv = 2
Curr. Ideriv = -1
Max.  Ideriv = 2

Checking the input file for inconsistencies... 	...done.

--------------------------------------------------------------
User input:
--------------------------------------------------------------

$molecule
read
$end

$rem
   job_type 	frequency
   basis 	6-311++g**
   method	b3lyp	
$end


--------------------------------------------------------------
 ----------------------------------------------------------------
             Standard Nuclear Orientation (Angstroms)
    I     Atom           X                Y                Z
 ----------------------------------------------------------------
    1      C      -0.3068637365    -0.3879225271    -1.6465403660
    2      C       0.3322559978    -0.7804368785    -0.3372475916
    3      C      -0.9102970340     0.1012854875    -0.3564473329
    4      Cl      0.1958481152    -2.4637994825     0.1967070203
    5      I       2.3031185220     0.0417629258     0.1089639581
    6      Br     -2.6136427099    -0.6447897458     0.1909741005
    7      Br     -0.7994674864     1.9846017018     0.0768508267
    8      H       0.2178284414     0.3351839814    -2.2594736210
    9      H      -0.8442425625    -1.1550027977    -2.1920962177
 ----------------------------------------------------------------
 Molecular Point Group                 C1    NOp =  1
 Largest Abelian Subgroup              C1    NOp =  1
 Nuclear Repulsion Energy =  1584.1230623822 hartrees
 There are       80 alpha and       80 beta electrons
 Requested basis set is 6-311++G(d,p)
 There are 103 shells and 268 basis functions

 Total QAlloc Memory Limit   2000 MB
 Mega-Array Size       188 MB
 MEM_STATIC part       192 MB

                       Distance Matrix (Angstroms)
             C (  1)   C (  2)   C (  3)   Cl(  4)   I (  5)   Br(  6)
   C (  2)  1.508903
   C (  3)  1.505920  1.523726
   Cl(  4)  2.821267  1.771278  2.847665
   I (  5)  3.174655  2.181609  3.247490  3.275077
   Br(  6)  2.960350  2.995954  1.938475  3.346949  4.965141
   Br(  7)  2.973484  3.016242  1.935694  4.559966  3.660832  3.196554
   H (  8)  1.083454  2.225456  2.224609  3.723925  3.169231  3.870694
   H (  9)  1.083891  2.228208  2.225361  2.915668  4.078358  3.011664
             Br(  7)   H (  8)
   H (  8)  3.035438
   H (  9)  3.873918  1.831172

 A cutoff of  1.0D-11 yielded   4013 shell pairs
 There are     29252 function pairs (     32570 Cartesian)
 Smallest overlap matrix eigenvalue = 2.96E-05
 Guess from superposition of atomic densities
 Warning:  Energy on first SCF cycle will be non-variational
 SAD guess density has 160.000000 electrons

 -----------------------------------------------------------------------
  General SCF calculation program by
  Eric Jon Sundstrom, Paul Horn, Yuezhi Mao, Dmitri Zuev, Alec White,
  David Stuck, Shaama M.S., Shane Yost, Joonho Lee, David Small,
  Daniel Levine, Susi Lehtola, Hugh Burton, Evgeny Epifanovsky
 -----------------------------------------------------------------------
 Exchange:     0.2000 Hartree-Fock + 0.0800 Slater + 0.7200 B88
 Correlation:  0.1900 VWN1RPA + 0.8100 LYP
 Using SG-1 standard quadrature grid
 A restricted SCF calculation will be
 performed using DIIS
 SCF converges when DIIS error is below 1.0e-08
 ---------------------------------------
  Cycle       Energy         DIIS error
 ---------------------------------------
    1  -12644.5884265474      3.26e-02  
    2  -12643.4808059120      2.63e-03  
    3  -12643.4620671551      2.89e-03  
    4  -12643.5213558250      3.88e-04  
    5  -12643.5224493709      1.70e-04  
    6  -12643.5226024080      9.71e-05  
    7  -12643.5226940136      1.05e-05  
    8  -12643.5226949033      4.02e-06  
    9  -12643.5226950142      1.64e-06  
   10  -12643.5226950375      4.40e-07  
   11  -12643.5226950392      7.58e-08  
   12  -12643.5226950390      2.54e-08  
   13  -12643.5226950390      7.38e-09  Convergence criterion met
 ---------------------------------------
 SCF time:   CPU 138.35s  wall 252.00s 
 SCF   energy in the final basis set =   -12643.5226950390
 Total energy in the final basis set =   -12643.5226950390

 --------------------------------------------------------------

                    Orbital Energies (a.u.)
 --------------------------------------------------------------

 Alpha MOs
 -- Occupied --
*******-482.852-482.851-176.316-165.720-165.718-165.718-101.577
-62.505 -62.504 -56.326 -56.325 -56.321 -56.321 -56.320 -56.320
-35.812 -31.306 -31.299 -31.299 -22.956 -22.955 -22.955 -22.950
-22.950 -10.320 -10.317 -10.232  -9.491  -8.713  -8.713  -7.256
 -7.245  -7.245  -6.546  -6.545  -6.531  -6.531  -6.531  -6.530
 -6.362  -4.775  -4.759  -4.759  -2.657  -2.656  -2.653  -2.652
 -2.652  -2.652  -2.641  -2.641  -2.640  -2.640  -2.040  -2.036
 -2.035  -2.022  -2.022  -0.958  -0.865  -0.810  -0.794  -0.685
 -0.632  -0.567  -0.522  -0.499  -0.431  -0.417  -0.409  -0.398
 -0.347  -0.334  -0.313  -0.308  -0.301  -0.292  -0.278  -0.271
 -- Virtual --
 -0.093  -0.065  -0.050  -0.005   0.018   0.019   0.022   0.031
  0.049   0.059   0.060   0.063   0.077   0.079   0.081   0.090
  0.095   0.098   0.104   0.108   0.114   0.119   0.134   0.140
  0.145   0.153   0.156   0.162   0.181   0.195   0.203   0.215
  0.228   0.238   0.243   0.250   0.260   0.288   0.363   0.369
  0.383   0.395   0.399   0.418   0.421   0.423   0.430   0.438
  0.452   0.459   0.471   0.487   0.496   0.503   0.519   0.525
  0.544   0.556   0.567   0.570   0.588   0.588   0.610   0.618
  0.630   0.665   0.679   0.689   0.705   0.727   0.781   0.785
  0.804   0.818   0.842   0.873   0.885   0.897   0.926   0.953
  0.992   1.017   1.086   1.131   1.160   1.264   1.328   1.362
  1.379   1.394   1.434   1.484   1.518   1.532   1.550   1.590
  1.659   1.732   1.783   1.821   1.862   1.899   1.941   2.006
  2.032   2.048   2.055   2.085   2.151   2.176   2.200   2.220
  2.229   2.287   2.340   2.483   2.543   2.571   2.682   2.713
  2.792   2.809   2.928   2.993   3.131   3.403   3.534   3.702
  3.977   3.989   4.005   4.007   4.009   4.034   4.047   4.059
  4.111   4.120   4.132   4.144   4.249   4.269   4.382   4.407
  4.437   6.029   6.057   6.088   6.639   6.725   7.567   7.569
  7.583   7.635   7.692   7.701   9.738  23.478  23.631  23.848
 25.870  25.981  26.437  27.878  28.363  28.382  28.387  28.539
 28.546  28.573  28.606  28.686  47.913  47.987 127.900 127.916
127.937 151.672 215.727 289.762 289.765 289.776 289.831 289.913
289.9191020.7071020.7991901.835
 --------------------------------------------------------------

          Ground-State Mulliken Net Atomic Charges

     Atom                 Charge (a.u.)
  ----------------------------------------
      1 C                    -0.712084
      2 C                    -0.212993
      3 C                     0.165291
      4 Cl                    0.240490
      5 I                     0.135780
      6 Br                   -0.041276
      7 Br                    0.020695
      8 H                     0.208379
      9 H                     0.195719
  ----------------------------------------
  Sum of atomic charges =     0.000000

 -----------------------------------------------------------------
                    Cartesian Multipole Moments
 -----------------------------------------------------------------
    Charge (ESU x 10^10)
                 0.0000
    Dipole Moment (Debye)
         X       0.1711      Y       0.1678      Z      -1.6220
       Tot       1.6396
    Quadrupole Moments (Debye-Ang)
        XX     -94.9091     XY       2.8662     YY     -95.5923
        XZ       0.6816     YZ       0.9776     ZZ     -92.9496
    Octopole Moments (Debye-Ang^2)
       XXX       7.9367    XXY      12.3250    XYY      -2.5935
       YYY      40.7916    XXZ      11.4970    XYZ      -0.4329
       YYZ       8.1493    XZZ      -1.7778    YZZ       9.8757
       ZZZ       5.0161
    Hexadecapole Moments (Debye-Ang^3)
      XXXX   -1775.6969   XXXY      52.4750   XXYY    -495.9966
      XYYY       6.9354   YYYY   -1025.4802   XXXZ      -7.0822
      XXYZ      -1.1789   XYYZ      -2.8033   YYYZ      -0.7293
      XXZZ    -362.3609   XYZZ       7.5891   YYZZ    -224.1218
      XZZZ      -3.0822   YZZZ       2.9936   ZZZZ    -246.3097
 -----------------------------------------------------------------
 Calculating MO derivatives via CPSCF
   1         3          27      0.116420    0.022022
   2         3          27      0.017971    0.003340
   3         3          27      0.002318    0.000598
   4         3          27      0.000208    0.000054
   5        27           3      0.000010    0.000005
   6        30           0      0.000000    0.000000    Roots Converged
 Time for AOints: 76.7 s (CPU) 124.3 s (wall)
 ------------------------------------------------------------------------------
                     AOints        : Timing summary (seconds)
 ------------------------------------------------------------------------------
     job step          cpu (% of tot)      sys (% of tot)     wall (% of tot)
 ------------------------------------------------------------------------------
  cpscf_lag         0.4305E+03 (43.0)   0.4410E-03 (15.9)   0.5775E+03 (39.2)
  iterzp            0.4935E+03 (49.3)   0.2338E-02 (84.0)   0.7687E+03 (52.2)
  make_fx           0.0000E+00 ( 0.0)   0.0000E+00 ( 0.0)   0.0000E+00 ( 0.0)
  AOints            0.7675E+02 ( 7.7)   0.0000E+00 ( 0.0)   0.1243E+03 ( 8.4)
 ------------------------------------------------------------------------------
   Grand Totals     0.1002E+04          0.2782E-02          0.1473E+04
 ------------------------------------------------------------------------------
 Calculating analytic Hessian of the SCF energy
 Polarizability Matrix (a.u.)
            1           2           3
    1-140.3420359  -7.2754215  -0.3939729
    2  -7.2754215-123.1165062  -0.1673181
    3  -0.3939729  -0.1673181 -88.9257732

 Direct stationary perturbation theory relativistic correction:

 rels  =     131.339884840129
 relv  =    -440.866092978262
 rel2e =      63.221695652744
 E_rel =    -246.304512485389

 Hessian of the SCF Energy
            1           2           3           4           5           6
    1   0.3624034   0.2079372  -0.0062959  -0.0563614   0.0005105  -0.0519473
    2   0.2079372   0.5091944   0.0010630  -0.0024432  -0.0551747   0.0194246
    3  -0.0062959   0.0010630   0.5936846  -0.0814799   0.0514692  -0.1673490
    4  -0.0563614  -0.0024432  -0.0814799   0.3063546  -0.0387970   0.0744403
    5   0.0005105  -0.0551747   0.0514692  -0.0387970   0.3114832  -0.0722592
    6  -0.0519473   0.0194246  -0.1673490   0.0744403  -0.0722592   0.2663005
    7  -0.0552392   0.0020902   0.0789643  -0.1368362   0.0679268  -0.0106631
    8   0.0013811  -0.0590837  -0.0624696   0.0607851  -0.0877660   0.0147588
    9   0.0444775  -0.0370962  -0.1678675   0.0124325  -0.0037083  -0.0103453
   10  -0.0000904   0.0026167  -0.0030009  -0.0300704  -0.0168007   0.0051763
   11   0.0029065  -0.0125445   0.0069348  -0.0025619  -0.1287093   0.0361369
   12   0.0043863   0.0261510  -0.0044562   0.0003614   0.0281719  -0.0408270
   13  -0.0137414   0.0006041  -0.0036676  -0.0663669  -0.0152878  -0.0132630
   14  -0.0039319   0.0005027   0.0010063  -0.0199196  -0.0277021  -0.0007249
   15  -0.0156630  -0.0061090  -0.0018454  -0.0106391   0.0016480  -0.0210035
   16  -0.0130485  -0.0005460   0.0053155  -0.0187205  -0.0076098   0.0111827
   17  -0.0023860   0.0006255  -0.0009107   0.0027615   0.0013202  -0.0000399
   18   0.0197751   0.0094662  -0.0034643  -0.0009222  -0.0035522  -0.0009572
   19  -0.0002650   0.0017341   0.0024916   0.0014661   0.0096672   0.0028102
   20   0.0042982  -0.0139064  -0.0045548  -0.0011701  -0.0163760  -0.0084203
   21  -0.0024450  -0.0204432  -0.0013546   0.0040967   0.0017138  -0.0008527
   22  -0.1100586  -0.1022057   0.0801524   0.0105173   0.0146267  -0.0103639
   23  -0.1017768  -0.1773336   0.1098564  -0.0067139  -0.0080810   0.0031638
   24   0.0777681   0.1072851  -0.1333213   0.0074991   0.0084292  -0.0119492
   25  -0.1135988  -0.1097874  -0.0724794  -0.0099828  -0.0142361  -0.0073722
   26  -0.1089389  -0.1922795  -0.1023946   0.0080591   0.0110058   0.0079602
   27  -0.0700557  -0.0997414  -0.1140264  -0.0057889  -0.0119125  -0.0130166
            7           8           9          10          11          12
    1  -0.0552392   0.0013811   0.0444775  -0.0000904   0.0029065   0.0043863
    2   0.0020902  -0.0590837  -0.0370962   0.0026167  -0.0125445   0.0261510
    3   0.0789643  -0.0624696  -0.1678675  -0.0030009   0.0069348  -0.0044562
    4  -0.1368362   0.0607851   0.0124325  -0.0300704  -0.0025619   0.0003614
    5   0.0679268  -0.0877660  -0.0037083  -0.0168007  -0.1287093   0.0281719
    6  -0.0106631   0.0147588  -0.0103453   0.0051763   0.0361369  -0.0408270
    7   0.3184249  -0.0365637  -0.0827326   0.0010027  -0.0023758  -0.0046865
    8  -0.0365637   0.3072121   0.0558778   0.0120523  -0.0205450  -0.0013356
    9  -0.0827326   0.0558778   0.2681083  -0.0046246   0.0098254  -0.0006927
   10   0.0010027   0.0120523  -0.0046246   0.0427332   0.0115422   0.0003313
   11  -0.0023758  -0.0205450   0.0098254   0.0115422   0.1828751  -0.0533172
   12  -0.0046865  -0.0013356  -0.0006927   0.0003313  -0.0533172   0.0398333
   13  -0.0135842  -0.0062279  -0.0096391  -0.0085111  -0.0140725   0.0013856
   14   0.0022048   0.0015671  -0.0010705  -0.0189034  -0.0181309  -0.0001065
   15   0.0009726   0.0027857  -0.0015342   0.0027771   0.0012499   0.0031977
   16  -0.0926898  -0.0249842   0.0257985  -0.0053002   0.0023296  -0.0012455
   17  -0.0336340  -0.0342161   0.0125582   0.0075469  -0.0009261  -0.0004410
   18   0.0216925   0.0077077  -0.0322775   0.0001287  -0.0012238   0.0017591
   19  -0.0223892  -0.0085962  -0.0026676  -0.0004915   0.0013933   0.0007133
   20  -0.0008744  -0.1087206  -0.0232720   0.0006743  -0.0021563  -0.0009865
   21  -0.0005861  -0.0181179  -0.0301960  -0.0007832   0.0010652   0.0003871
   22  -0.0096117  -0.0130546   0.0077117  -0.0004072   0.0026020  -0.0039806
   23   0.0087314   0.0108680  -0.0095524   0.0007214  -0.0012782   0.0026364
   24   0.0057123   0.0096418  -0.0130002   0.0005861  -0.0007977  -0.0007601
   25   0.0109226   0.0152080   0.0092438   0.0011350  -0.0017633   0.0027347
   26  -0.0075052  -0.0093158  -0.0035621   0.0005502   0.0014151  -0.0007724
   27  -0.0086735  -0.0088488  -0.0121949  -0.0005908   0.0001264   0.0015587
           13          14          15          16          17          18
    1  -0.0137414  -0.0039319  -0.0156630  -0.0130485  -0.0023860   0.0197751
    2   0.0006041   0.0005027  -0.0061090  -0.0005460   0.0006255   0.0094662
    3  -0.0036676   0.0010063  -0.0018454   0.0053155  -0.0009107  -0.0034643
    4  -0.0663669  -0.0199196  -0.0106391  -0.0187205   0.0027615  -0.0009222
    5  -0.0152878  -0.0277021   0.0016480  -0.0076098   0.0013202  -0.0035522
    6  -0.0132630  -0.0007249  -0.0210035   0.0111827  -0.0000399  -0.0009572
    7  -0.0135842   0.0022048   0.0009726  -0.0926898  -0.0336340   0.0216925
    8  -0.0062279   0.0015671   0.0027857  -0.0249842  -0.0342161   0.0077077
    9  -0.0096391  -0.0010705  -0.0015342   0.0257985   0.0125582  -0.0322775
   10  -0.0085111  -0.0189034   0.0027771  -0.0053002   0.0075469   0.0001287
   11  -0.0140725  -0.0181309   0.0012499   0.0023296  -0.0009261  -0.0012238
   12   0.0013856  -0.0001065   0.0031977  -0.0012455  -0.0004410   0.0017591
   13   0.1090260   0.0331236   0.0240393  -0.0012892  -0.0000890  -0.0005723
   14   0.0331236   0.0440270  -0.0002154   0.0004641  -0.0002409   0.0001721
   15   0.0240393  -0.0002154   0.0195154   0.0007603  -0.0002248   0.0003488
   16  -0.0012892   0.0004641   0.0007603   0.1390914   0.0449593  -0.0412655
   17  -0.0000890  -0.0002409  -0.0002248   0.0449593   0.0530182  -0.0133365
   18  -0.0005723   0.0001721   0.0003488  -0.0412655  -0.0133365   0.0304134
   19  -0.0050040   0.0059193  -0.0002212  -0.0074880  -0.0200763  -0.0009211
   20   0.0024665  -0.0008215   0.0010333  -0.0145229  -0.0203776   0.0009955
   21   0.0009576   0.0004228   0.0013759   0.0001037   0.0027764   0.0035734
   22   0.0010487   0.0010675   0.0002674  -0.0018796   0.0001450   0.0030909
   23  -0.0017228   0.0005258  -0.0015960   0.0014773   0.0003591  -0.0021467
   24  -0.0003086   0.0005284   0.0002429  -0.0011558   0.0001009  -0.0004352
   25  -0.0015780  -0.0000245  -0.0022935   0.0013244   0.0007726  -0.0010061
   26   0.0012058   0.0002729   0.0014283  -0.0015675   0.0004379   0.0019178
   27   0.0010682  -0.0000122  -0.0002976   0.0005062  -0.0004826   0.0010396
           19          20          21          22          23          24
    1  -0.0002650   0.0042982  -0.0024450  -0.1100586  -0.1017768   0.0777681
    2   0.0017341  -0.0139064  -0.0204432  -0.1022057  -0.1773336   0.1072851
    3   0.0024916  -0.0045548  -0.0013546   0.0801524   0.1098564  -0.1333213
    4   0.0014661  -0.0011701   0.0040967   0.0105173  -0.0067139   0.0074991
    5   0.0096672  -0.0163760   0.0017138   0.0146267  -0.0080810   0.0084292
    6   0.0028102  -0.0084203  -0.0008527  -0.0103639   0.0031638  -0.0119492
    7  -0.0223892  -0.0008744  -0.0005861  -0.0096117   0.0087314   0.0057123
    8  -0.0085962  -0.1087206  -0.0181179  -0.0130546   0.0108680   0.0096418
    9  -0.0026676  -0.0232720  -0.0301960   0.0077117  -0.0095524  -0.0130002
   10  -0.0004915   0.0006743  -0.0007832  -0.0004072   0.0007214   0.0005861
   11   0.0013933  -0.0021563   0.0010652   0.0026020  -0.0012782  -0.0007977
   12   0.0007133  -0.0009865   0.0003871  -0.0039806   0.0026364  -0.0007601
   13  -0.0050040   0.0024665   0.0009576   0.0010487  -0.0017228  -0.0003086
   14   0.0059193  -0.0008215   0.0004228   0.0010675   0.0005258   0.0005284
   15  -0.0002212   0.0010333   0.0013759   0.0002674  -0.0015960   0.0002429
   16  -0.0074880  -0.0145229   0.0001037  -0.0018796   0.0014773  -0.0011558
   17  -0.0200763  -0.0203776   0.0027764   0.0001450   0.0003591   0.0001009
   18  -0.0009211   0.0009955   0.0035734   0.0030909  -0.0021467  -0.0004352
   19   0.0336411   0.0088200  -0.0021633   0.0009195   0.0006466   0.0004495
   20   0.0088200   0.1623674   0.0343970  -0.0020551   0.0012895  -0.0001032
   21  -0.0021633   0.0343970   0.0261237  -0.0021702   0.0003435   0.0012875
   22   0.0009195  -0.0020551  -0.0021702   0.1136614   0.1061304  -0.0830738
   23   0.0006466   0.0012895   0.0003435   0.1061304   0.1829128  -0.1147430
   24   0.0004495  -0.0001032   0.0012875  -0.0830738  -0.1147430   0.1457599
   25  -0.0003890   0.0023635   0.0029897  -0.0041898  -0.0074936  -0.0074768
   26   0.0004919  -0.0012984  -0.0021577  -0.0072560  -0.0092623  -0.0103416
   27  -0.0004913   0.0009110  -0.0003442   0.0083661   0.0120380   0.0121756
           25          26          27
    1  -0.1135988  -0.1089389  -0.0700557
    2  -0.1097874  -0.1922795  -0.0997414
    3  -0.0724794  -0.1023946  -0.1140264
    4  -0.0099828   0.0080591  -0.0057889
    5  -0.0142361   0.0110058  -0.0119125
    6  -0.0073722   0.0079602  -0.0130166
    7   0.0109226  -0.0075052  -0.0086735
    8   0.0152080  -0.0093158  -0.0088488
    9   0.0092438  -0.0035621  -0.0121949
   10   0.0011350   0.0005502  -0.0005908
   11  -0.0017633   0.0014151   0.0001264
   12   0.0027347  -0.0007724   0.0015587
   13  -0.0015780   0.0012058   0.0010682
   14  -0.0000245   0.0002729  -0.0000122
   15  -0.0022935   0.0014283  -0.0002976
   16   0.0013244  -0.0015675   0.0005062
   17   0.0007726   0.0004379  -0.0004826
   18  -0.0010061   0.0019178   0.0010396
   19  -0.0003890   0.0004919  -0.0004913
   20   0.0023635  -0.0012984   0.0009110
   21   0.0029897  -0.0021577  -0.0003442
   22  -0.0041898  -0.0072560   0.0083661
   23  -0.0074936  -0.0092623   0.0120380
   24  -0.0074768  -0.0103416   0.0121756
   25   0.1163563   0.1149607   0.0756597
   26   0.1149607   0.1990243   0.1079220
   27   0.0756597   0.1079220   0.1251059
 Gradient time:  CPU 1287.72 s  wall 1837.18 s
 **********************************************************************
 **                                                                  **
 **                       VIBRATIONAL ANALYSIS                       **
 **                       --------------------                       **
 **                                                                  **
 **        VIBRATIONAL FREQUENCIES (CM**-1) AND NORMAL MODES         **
 **     FORCE CONSTANTS (mDYN/ANGSTROM) AND REDUCED MASSES (AMU)     **
 **                  INFRARED INTENSITIES (KM/MOL)                   **
 **                                                                  **
 **********************************************************************


 Mode:                 1                      2                      3
 Frequency:        67.06                  99.14                 143.28
 Force Cnst:      0.1124                 0.2759                 0.5509
 Red. Mass:      42.4376                47.6475                45.5489
 IR Active:          YES                    YES                    YES
 IR Intens:        0.067                  0.083                  0.043
 Raman Active:       YES                    YES                    YES
               X      Y      Z        X      Y      Z        X      Y      Z
 C          0.082 -0.086  0.168   -0.073 -0.280 -0.076    0.029  0.165 -0.142
 C         -0.010  0.008  0.243   -0.047 -0.206 -0.067   -0.082  0.079 -0.099
 C          0.013  0.033  0.090    0.010 -0.184 -0.066    0.091  0.220 -0.129
 Cl        -0.031  0.146  0.660    0.086 -0.157  0.099   -0.383  0.206  0.220
 I          0.119 -0.016 -0.202   -0.266  0.240 -0.026   -0.242 -0.056 -0.028
 Br        -0.129 -0.008 -0.344   -0.088  0.068 -0.064    0.427 -0.304 -0.041
 Br        -0.065 -0.021  0.295    0.497 -0.273  0.095    0.125  0.227  0.048
 H          0.211 -0.203  0.140   -0.075 -0.377 -0.189    0.230  0.073 -0.078
 H          0.020 -0.062  0.196   -0.161 -0.306  0.047   -0.113  0.306 -0.197
 TransDip   0.007 -0.005 -0.002   -0.009 -0.000  0.001    0.006  0.001  0.002

 Mode:                 4                      5                      6
 Frequency:       182.03                 189.84                 233.65
 Force Cnst:      0.7145                 0.7093                 0.5424
 Red. Mass:      36.5989                33.4036                16.8633
 IR Active:          YES                    YES                    YES
 IR Intens:        0.024                  0.117                  0.114
 Raman Active:       YES                    YES                    YES
               X      Y      Z        X      Y      Z        X      Y      Z
 C          0.190 -0.192 -0.115   -0.159  0.092  0.218   -0.127  0.131 -0.323
 C          0.116 -0.189 -0.080   -0.047  0.065  0.146   -0.021  0.245 -0.311
 C          0.239 -0.048 -0.144   -0.083  0.100  0.233   -0.111  0.040 -0.269
 Cl         0.339 -0.190  0.099    0.666 -0.058  0.011    0.191  0.459  0.075
 I         -0.182 -0.071 -0.026   -0.133 -0.126 -0.013   -0.015 -0.079  0.037
 Br         0.310  0.342 -0.037   -0.138 -0.118 -0.053   -0.032  0.010  0.045
 Br        -0.255 -0.073  0.089    0.106  0.305 -0.027    0.014 -0.154  0.008
 H          0.349 -0.346 -0.162   -0.175  0.046  0.151   -0.277  0.228 -0.340
 H          0.025 -0.117 -0.061   -0.234  0.101  0.279   -0.014  0.028 -0.292
 TransDip   0.000 -0.005  0.000   -0.010 -0.003  0.001   -0.009 -0.006 -0.002

 Mode:                 7                      8                      9
 Frequency:       329.41                 376.19                 414.32
 Force Cnst:      0.2807                 0.4021                 0.3816
 Red. Mass:       4.3899                 4.8219                 3.7731
 IR Active:          YES                    YES                    YES
 IR Intens:        0.944                  3.301                  5.450
 Raman Active:       YES                    YES                    YES
               X      Y      Z        X      Y      Z        X      Y      Z
 C          0.248  0.239  0.177    0.347  0.009 -0.197   -0.141  0.317 -0.081
 C          0.052  0.085  0.202    0.049 -0.058 -0.085   -0.056 -0.082 -0.166
 C          0.029  0.010  0.140    0.038 -0.025 -0.253   -0.010  0.014  0.047
 Cl        -0.001  0.056 -0.022    0.006 -0.058  0.043    0.013 -0.120  0.099
 I         -0.039 -0.013 -0.025   -0.005  0.001 -0.007    0.015  0.009  0.007
 Br        -0.001  0.008  0.006   -0.075 -0.023  0.053    0.006  0.004 -0.002
 Br         0.006 -0.073 -0.039    0.002  0.056  0.025   -0.001 -0.017 -0.021
 H          0.310  0.421  0.447    0.534  0.072  0.029   -0.056  0.484  0.184
 H          0.434  0.307 -0.097    0.492  0.085 -0.450   -0.235  0.588 -0.368
 TransDip   0.019  0.019  0.016    0.048 -0.023 -0.024   -0.063  0.038 -0.015

 Mode:                10                     11                     12
 Frequency:       523.70                 672.27                 706.51
 Force Cnst:      1.7440                 1.0019                 0.8139
 Red. Mass:      10.7932                 3.7625                 2.7676
 IR Active:          YES                    YES                    YES
 IR Intens:       14.133                 92.972                  9.911
 Raman Active:       YES                    YES                    YES
               X      Y      Z        X      Y      Z        X      Y      Z
 C          0.006 -0.013  0.009    0.010  0.076 -0.014   -0.031  0.042 -0.018
 C          0.499 -0.210 -0.328    0.105  0.182  0.018    0.205  0.241 -0.007
 C          0.486 -0.213  0.340    0.190  0.351 -0.070   -0.117 -0.138 -0.037
 Cl        -0.047  0.112  0.000   -0.006 -0.076  0.016   -0.019 -0.072  0.029
 I         -0.029 -0.005  0.001   -0.005 -0.002 -0.000   -0.007 -0.004 -0.002
 Br        -0.062 -0.010  0.000   -0.027 -0.016  0.010    0.008  0.006 -0.005
 Br        -0.014  0.032 -0.005   -0.004 -0.035 -0.007    0.004  0.011  0.005
 H         -0.276  0.078 -0.126    0.025 -0.355 -0.515   -0.591  0.345 -0.142
 H         -0.239  0.061  0.150   -0.354 -0.036  0.508    0.455 -0.387  0.104
 TransDip   0.119 -0.019 -0.001    0.163  0.262 -0.015    0.054  0.082 -0.023

 Mode:                13                     14                     15
 Frequency:       899.36                 924.25                1009.36
 Force Cnst:      4.3251                 3.9747                 1.0581
 Red. Mass:       9.0757                 7.8972                 1.7627
 IR Active:          YES                    YES                    YES
 IR Intens:        1.919                 22.979                 42.063
 Raman Active:       YES                    YES                    YES
               X      Y      Z        X      Y      Z        X      Y      Z
 C          0.050 -0.059  0.432    0.259 -0.135 -0.091    0.107  0.159  0.014
 C          0.299 -0.220 -0.357   -0.265  0.220 -0.385   -0.050 -0.112 -0.006
 C         -0.398  0.305 -0.151   -0.120  0.119  0.480   -0.078 -0.099 -0.014
 Cl        -0.004  0.013  0.006    0.001 -0.041  0.021    0.001  0.013  0.002
 I         -0.002  0.000  0.001    0.003 -0.000  0.001    0.001  0.001 -0.000
 Br         0.008  0.001 -0.001    0.007  0.002 -0.005    0.004  0.002  0.001
 Br         0.002 -0.011  0.000   -0.000 -0.008 -0.005    0.000  0.004 -0.001
 H          0.077 -0.056  0.458    0.121 -0.128 -0.201   -0.134 -0.203 -0.618
 H          0.138  0.075  0.156    0.412 -0.363  0.078   -0.141 -0.137  0.673
 TransDip  -0.036  0.024 -0.011   -0.118  0.098 -0.001   -0.114 -0.173  0.007

 Mode:                16                     17                     18
 Frequency:      1076.14                1096.51                1249.00
 Force Cnst:      1.0245                 0.9115                 5.1976
 Red. Mass:       1.5015                 1.2867                 5.6550
 IR Active:          YES                    YES                    YES
 IR Intens:        0.655                  8.940                  2.446
 Raman Active:       YES                    YES                    YES
               X      Y      Z        X      Y      Z        X      Y      Z
 C         -0.028  0.023  0.006   -0.124  0.088 -0.001    0.001  0.012  0.320
 C         -0.078 -0.126  0.010    0.027  0.003 -0.018   -0.250  0.200 -0.236
 C          0.093  0.110 -0.017    0.001 -0.027  0.019    0.260 -0.197 -0.233
 Cl         0.005  0.008  0.000   -0.001 -0.001  0.000    0.001 -0.017  0.007
 I          0.001  0.001 -0.000    0.000  0.000  0.000    0.002  0.000  0.001
 Br        -0.002 -0.002 -0.000    0.000  0.000 -0.000   -0.005 -0.001  0.003
 Br        -0.001 -0.002  0.000    0.000  0.000 -0.000   -0.000  0.005  0.002
 H         -0.463  0.325 -0.009    0.652 -0.466  0.008    0.074  0.101  0.539
 H          0.647 -0.465  0.024    0.471 -0.331  0.001   -0.048 -0.050  0.517
 TransDip  -0.018 -0.002 -0.019    0.074 -0.060  0.012    0.028  0.019 -0.037

 Mode:                19                     20                     21
 Frequency:      1456.41                3128.61                3218.10
 Force Cnst:      1.4455                 6.0786                 6.8227
 Red. Mass:       1.1567                 1.0540                 1.1182
 IR Active:          YES                    YES                    YES
 IR Intens:       18.387                  0.114                  1.513
 Raman Active:       YES                    YES                    YES
               X      Y      Z        X      Y      Z        X      Y      Z
 C         -0.002 -0.004 -0.108   -0.001 -0.003 -0.065   -0.058 -0.082  0.004
 C          0.023 -0.018  0.007    0.002 -0.001  0.001   -0.000 -0.000  0.000
 C         -0.024  0.018  0.007   -0.002  0.001  0.001   -0.000 -0.000  0.000
 Cl        -0.000  0.001 -0.000    0.000 -0.000  0.000    0.000  0.000 -0.000
 I         -0.000  0.000 -0.000    0.000 -0.000  0.000    0.000  0.000  0.000
 Br         0.000  0.000 -0.000   -0.000  0.000  0.000    0.000  0.000 -0.000
 Br         0.000 -0.000 -0.000   -0.000  0.000  0.000    0.000  0.000  0.000
 H          0.251  0.356  0.554   -0.343 -0.473  0.383    0.344  0.474 -0.402
 H         -0.230 -0.316  0.580    0.358  0.509  0.346    0.346  0.492  0.351
 TransDip  -0.005 -0.005  0.137   -0.003 -0.001  0.010    0.022  0.032 -0.004

 STANDARD THERMODYNAMIC QUANTITIES AT   298.15 K  AND     1.00 ATM

   This Molecule has  0 Imaginary Frequencies
   Zero point vibrational energy:       25.725 kcal/mol

   Atom    1 Element C  Has Mass   12.00000
   Atom    2 Element C  Has Mass   12.00000
   Atom    3 Element C  Has Mass   12.00000
   Atom    4 Element Cl Has Mass   34.96885
   Atom    5 Element I  Has Mass  126.90440
   Atom    6 Element Br Has Mass   78.91830
   Atom    7 Element Br Has Mass   78.91830
   Atom    8 Element H  Has Mass    1.00783
   Atom    9 Element H  Has Mass    1.00783
   Molecular Mass:   357.725510 amu
   Principal axes and moments of inertia in amu*Bohr^2:
                             1           2           3
    Eigenvalues --     2206.37610  4740.94957  6580.48124
          X               1.00000    -0.00114     0.00126
          Y               0.00113     0.99999     0.00420
          Z              -0.00126    -0.00420     0.99999
   Rotational Symmetry Number is   1
   The Molecule is an Asymmetric Top
   Translational Enthalpy:        0.889 kcal/mol
   Rotational Enthalpy:           0.889 kcal/mol
   Vibrational Enthalpy:         29.198 kcal/mol
   gas constant (RT):             0.592 kcal/mol
   Translational Entropy:        43.517  cal/mol.K
   Rotational Entropy:           32.598  cal/mol.K
   Vibrational Entropy:          21.862  cal/mol.K

   Total Enthalpy:               31.568 kcal/mol
   Total Entropy:                97.977  cal/mol.K

 ======================================================================

 STANDARD THERMODYNAMIC QUANTITIES FOR ANHARMONIC VIBRATION -- TOSH

   Zero point vibrational energy: ************ kcal/mol

   Vibrational Enthalpy:       Infinity kcal/mol
   Vibrational Entropy:             NaN  cal/mol.K

   Total Enthalpy:             Infinity kcal/mol
   Total Entropy:                   NaN  cal/mol.K

 ======================================================================

 STANDARD THERMODYNAMIC QUANTITIES FOR ANHARMONIC VIBRATION -- VPT2

   Zero point vibrational energy: ************ kcal/mol

   Vibrational Enthalpy:       Infinity kcal/mol
   Vibrational Entropy:             NaN  cal/mol.K

   Total Enthalpy:             Infinity kcal/mol
   Total Entropy:                   NaN  cal/mol.K

 ======================================================================

Archival summary:
1\1\TWL02\FREQ\ProcedureUnspecified\BasisUnspecified\1r2l132\taweetha\ThuOct1102:53:112018ThuOct1102:53:112018\0\\#,FREQ,ProcedureUnspecified,BasisUnspecified,\\0,1\I\C,1,2.18161\C,2,1.5089,1,117.522\H,3,1.08345,2,117.347,1,-4.22,0\H,3,1.08389,2,117.558,1,140.171,0\C,3,1.50592,2,60.7172,1,-112.048,0\Cl,2,1.77128,1,111.474,3,141.441,0\Br,6,1.93569,3,119.005,2,110.872,0\Br,6,1.93847,3,117.969,2,-109.443,0\\\@

 Total job time:  2088.95s(wall), 1426.33s(cpu) 
 Thu Oct 11 02:53:11 2018

        *************************************************************
        *                                                           *
        *  Thank you very much for using Q-Chem.  Have a nice day.  *
        *                                                           *
        *************************************************************
