# Supplementary material for: Geometric and energetic data from ab initio calculations of haloethene, haloimine, halomethylenephosphine, haloiminophosphine, halodiazene, halodiphosphene and halocyclopropane
Source: Data Brief. 2019 Nov 2;27:104738. doi: 10.1016/j.dib.2019.104738 (PMC6861602; doi:10.1016/j.dib.2019.104738)
Supplement: Multimedia component 3 [file mmc3.zip › CCC/B3LYP/ClICCCBrCl.out]

Q-Chem Developer Version!
                  Welcome to Q-Chem
     A Quantum Leap Into The Future Of Chemistry


 Q-Chem 5.1, Q-Chem, Inc., Pleasanton, CA (2018)

 Yihan Shao,  Zhengting Gan,  E. Epifanovsky,  A. T. B. Gilbert,  M. Wormit,  
 J. Kussmann,  A. W. Lange,  A. Behn,  Jia Deng,  Xintian Feng,  D. Ghosh,  
 M. Goldey,  P. R. Horn,  L. D. Jacobson,  I. Kaliman,  T. Kus,  A. Landau,  
 Jie Liu,  E. I. Proynov,  R. M. Richard,  R. P. Steele,  E. J. Sundstrom,  
 H. L. Woodcock III,  P. M. Zimmerman,  D. Zuev,  B. Albrecht,  E. Alguire,  
 S. A. Baeppler,  D. Barton,  Z. Benda,  Y. A. Bernard,  E. J. Berquist,  
 K. B. Bravaya,  H. Burton,  D. Casanova,  Chun-Min Chang,  Yunqing Chen,  
 A. Chien,  K. D. Closser,  M. P. Coons,  S. Coriani,  S. Dasgupta,  
 A. L. Dempwolff,  M. Diedenhofen,  Hainam Do,  R. G. Edgar,  Po-Tung Fang,  
 S. Faraji,  S. Fatehi,  Qingguo Feng,  K. D. Fenk,  J. Fosso-Tande,  
 Qinghui Ge,  A. Ghysels,  G. Gidofalvi,  J. Gomes,  J. Gonthier,  A. Gunina,  
 D. Hait,  M. W. D. Hanson-Heine,  P. H. P. Harbach,  A. W. Hauser,  
 J. E. Herr,  E. G. Hohenstein,  Z. C. Holden,  Kerwin Hui,  B. C. Huynh,  
 T.-C. Jagau,  Hyunjun Ji,  B. Kaduk,  K. Khistyaev,  Jaehoon Kim,  
 P. Klunzinger,  K. Koh,  D. Kosenkov,  L. Koulias,  T. Kowalczyk,  
 C. M. Krauter,  A. Kunitsa,  Ka Un Lao,  A. Laurent,  K. V. Lawler,  
 Joonho Lee,  D. Lefrancois,  S. Lehtola,  D. S. Levine,  Yi-Pei Li,  
 You-Sheng Lin,  Fenglai Liu,  E. Livshits,  A. Luenser,  P. Manohar,  
 E. Mansoor,  S. F. Manzer,  Shan-Ping Mao,  Yuezhi Mao,  N. Mardirossian,  
 A. V. Marenich,  T. Markovich,  L. A. Martinez-Martinez,  S. A. Maurer,  
 N. J. Mayhall,  S. C. McKenzie,  J.-M. Mewes,  A. F. Morrison,  
 J. W. Mullinax,  K. Nanda,  T. S. Nguyen-Beck,  R. Olivares-Amaya,  
 J. A. Parkhill,  T. M. Perrine,  F. Plasser,  P. Pokhilko,  S. Prager,  
 A. Prociuk,  E. Ramos,  D. R. Rehn,  F. Rob,  M. Schneider,  N. Sergueev,  
 S. M. Sharada,  S. Sharma,  D. W. Small,  T. Stauch,  T. Stein,  
 Yu-Chuan Su,  A. J. W. Thom,  A. Tkatchenko,  T. Tsuchimochi,  N. M. Tubman,  
 L. Vogt,  M. L. Vidal,  O. Vydrov,  M. A. Watson,  J. Wenzel,  
 M. de Wergifosse,  T. A. Wesolowski,  A. White,  J. Witte,  A. Yamada,  
 Jun Yang,  K. Yao,  S. Yeganeh,  S. R. Yost,  Zhi-Qiang You,  A. Zech,  
 Igor Ying Zhang,  Xing Zhang,  Yan Zhao,  Ying Zhu,  B. R. Brooks,  
 G. K. L. Chan,  C. J. Cramer,  M. S. Gordon,  W. J. Hehre,  A. Klamt,  
 M. W. Schmidt,  C. D. Sherrill,  D. G. Truhlar,  A. Aspuru-Guzik,  R. Baer,  
 A. T. Bell,  N. A. Besley,  Jeng-Da Chai,  A. E. DePrince, III,  
 R. A. DiStasio Jr.,  A. Dreuw,  B. D. Dunietz,  T. R. Furlani,  
 Chao-Ping Hsu,  Yousung Jung,  Jing Kong,  D. S. Lambrecht,  WanZhen Liang,  
 C. Ochsenfeld,  V. A. Rassolov,  L. V. Slipchenko,  J. E. Subotnik,  
 T. Van Voorhis,  J. M. Herbert,  A. I. Krylov,  P. M. W. Gill,  M. Head-Gordon

 Contributors to earlier versions of Q-Chem not listed above: 
 R. D. Adamson,  B. Austin,  J. Baker,  G. J. O. Beran,  K. Brandhorst,  
 S. T. Brown,  E. F. C. Byrd,  A. K. Chakraborty,  C.-L. Cheng,  
 Siu Hung Chien,  D. M. Chipman,  D. L. Crittenden,  H. Dachsel,  
 R. J. Doerksen,  A. D. Dutoi,  L. Fusti-Molnar,  W. A. Goddard III,  
 A. Golubeva-Zadorozhnaya,  S. R. Gwaltney,  G. Hawkins,  A. Heyden,  
 S. Hirata,  G. Kedziora,  F. J. Keil,  C. Kelley,  Jihan Kim,  R. A. King,  
 R. Z. Khaliullin,  P. P. Korambath,  W. Kurlancheek,  A. M. Lee,  M. S. Lee,  
 S. V. Levchenko,  Ching Yeh Lin,  D. Liotard,  R. C. Lochan,  I. Lotan,  
 P. E. Maslen,  N. Nair,  D. P. O'Neill,  D. Neuhauser,  E. Neuscamman,  
 C. M. Oana,  R. Olson,  B. Peters,  R. Peverati,  P. A. Pieniazek,  
 Y. M. Rhee,  J. Ritchie,  M. A. Rohrdanz,  E. Rosta,  N. J. Russ,  
 H. F. Schaefer III,  N. E. Schultz,  N. Shenvi,  A. C. Simmonett,  A. Sodt,  
 D. Stuck,  K. S. Thanthiriwatte,  V. Vanovschi,  Tao Wang,  A. Warshel,  
 C. F. Williams,  Q. Wu,  X. Xu,  W. Zhang

 Please cite Q-Chem as follows:
 Y. Shao et al., Mol. Phys. 113, 184-215 (2015)
 DOI: 10.1080/00268976.2014.952696

 Q-Chem 5.1.1 for Intel X86 EM64T Linux

 Parts of Q-Chem use Armadillo 8.300.2 (Tropical Shenanigans).
 http://arma.sourceforge.net/

 Q-Chem begins on Thu Oct 11 02:01:08 2018  

Host: 
0

     Scratch files written to /scratch/taweetham/qchem1717//
Input Ideriv = 2
Curr. Ideriv = -1
Max.  Ideriv = 2

Checking the input file for inconsistencies... 	...done.

--------------------------------------------------------------
User input:
--------------------------------------------------------------
$molecule
0 1
C 
C 1 CC 
C 2 CC 1 60.0
Cl 2 CCl 1 ANG  3 pDHA
I 2 CI 1 ANG  3 mDHA
Br 3 CBr 1 ANG  2 mDHA
Cl 3 CCl 1 ANG  2 pDHA
H 1 CH 2 ANG  3 pDHA
H 1 CH 2 ANG  3 mDHA

CC=1.54
CH=1.09
CF=1.35
CCl=1.77
CBr=1.94
CI=2.14
ANG=118.0
pDHA=107.9
mDHA=-107.9
$end

$rem
   job_type	optimization
   basis	6-311++g**
   method	b3lyp
   mem_total	32000
$end

--------------------------------------------------------------
 ----------------------------------------------------------------
             Standard Nuclear Orientation (Angstroms)
    I     Atom           X                Y                Z
 ----------------------------------------------------------------
    1      C      -0.4180363138    -0.0359173897    -1.6986229587
    2      C       0.1831563805    -0.5562180748    -0.3797391346
    3      C      -0.9368263011     0.5003989971    -0.3514697817
    4      Cl     -0.2170337341    -2.2056915780     0.1222419749
    5      I       2.1650235379     0.0655449728     0.1352494895
    6      Br     -2.7010027094    -0.0569446135     0.2321822553
    7      Cl     -0.5070119342     2.1556302382     0.1050049146
    8      H       0.1918807745     0.6265546785    -2.3128150332
    9      H      -1.0640196871    -0.7059151830    -2.2659927132
 ----------------------------------------------------------------
 Molecular Point Group                 C1    NOp =  1
 Largest Abelian Subgroup              C1    NOp =  1
 Nuclear Repulsion Energy =  1258.3842938039 hartrees
 There are       71 alpha and       71 beta electrons
 Requested basis set is 6-311++G(d,p)
 There are 97 shells and 250 basis functions

 Total QAlloc Memory Limit  32000 MB
 Mega-Array Size       188 MB
 MEM_STATIC part       192 MB
 A cutoff of  1.0D-11 yielded   3687 shell pairs
 There are     26407 function pairs (     29242 Cartesian)
 Smallest overlap matrix eigenvalue = 2.23E-05

 Scale SEOQF with 1.000000e-01/1.000000e-01/1.000000e-01

 Standard Electronic Orientation quadrupole field applied
 Nucleus-field energy     =     0.0000000268 hartrees
 Guess from superposition of atomic densities
 Warning:  Energy on first SCF cycle will be non-variational
 SAD guess density has 142.000000 electrons

 -----------------------------------------------------------------------
  General SCF calculation program by
  Eric Jon Sundstrom, Paul Horn, Yuezhi Mao, Dmitri Zuev, Alec White,
  David Stuck, Shaama M.S., Shane Yost, Joonho Lee, David Small,
  Daniel Levine, Susi Lehtola, Hugh Burton, Evgeny Epifanovsky
 -----------------------------------------------------------------------
 Exchange:     0.2000 Hartree-Fock + 0.0800 Slater + 0.7200 B88
 Correlation:  0.1900 VWN1RPA + 0.8100 LYP
 Using SG-1 standard quadrature grid
 A restricted SCF calculation will be
 performed using DIIS
 SCF converges when DIIS error is below 1.0e-08
 ---------------------------------------
  Cycle       Energy         DIIS error
 ---------------------------------------
    1  -10530.6926279792      3.33e-02  
    2  -10529.5620203184      2.55e-03  
    3  -10529.5383422479      3.04e-03  
    4  -10529.5999392886      5.00e-04  
    5  -10529.6012873270      2.59e-04  
    6  -10529.6017563471      8.29e-05  
    7  -10529.6018138557      1.43e-05  
    8  -10529.6018151355      6.52e-06  
    9  -10529.6018154280      1.73e-06  
   10  -10529.6018154526      4.56e-07  
   11  -10529.6018154538      6.98e-08  
   12  -10529.6018154535      2.13e-08  
   13  -10529.6018154537      4.34e-09  Convergence criterion met
 ---------------------------------------
 SCF time:   CPU 107.70s  wall 107.00s 
 SCF   energy in the final basis set =   -10529.6018154537
 Total energy in the final basis set =   -10529.6018154537

 --------------------------------------------------------------

                    Orbital Energies (a.u.)
 --------------------------------------------------------------

 Alpha MOs
 -- Occupied --
*******-482.851-176.316-165.720-165.718-165.718-101.578-101.576
-62.504 -56.325 -56.321 -56.321 -35.813 -31.306 -31.300 -31.300
-22.957 -22.955 -22.955 -22.950 -22.950 -10.327 -10.316 -10.236
 -9.493  -9.491  -8.713  -7.258  -7.256  -7.247  -7.247  -7.245
 -7.245  -6.546  -6.531  -6.531  -6.362  -4.775  -4.759  -4.759
 -2.656  -2.652  -2.652  -2.640  -2.640  -2.041  -2.036  -2.036
 -2.022  -2.022  -0.958  -0.882  -0.828  -0.804  -0.691  -0.632
 -0.570  -0.518  -0.504  -0.439  -0.427  -0.415  -0.403  -0.356
 -0.348  -0.323  -0.313  -0.309  -0.293  -0.277  -0.273
 -- Virtual --
 -0.082  -0.062  -0.033  -0.006   0.019   0.020   0.023   0.034
  0.052   0.061   0.064   0.069   0.076   0.081   0.087   0.092
  0.104   0.107   0.108   0.115   0.119   0.122   0.139   0.148
  0.150   0.153   0.159   0.165   0.182   0.192   0.202   0.214
  0.228   0.235   0.242   0.257   0.277   0.292   0.370   0.378
  0.390   0.406   0.412   0.421   0.430   0.432   0.442   0.450
  0.459   0.469   0.476   0.488   0.492   0.508   0.516   0.525
  0.545   0.569   0.581   0.607   0.620   0.626   0.633   0.666
  0.673   0.686   0.724   0.774   0.789   0.809   0.824   0.836
  0.863   0.887   0.911   0.913   0.918   0.926   0.988   1.020
  1.027   1.065   1.137   1.152   1.173   1.289   1.341   1.372
  1.375   1.398   1.431   1.473   1.521   1.542   1.566   1.604
  1.661   1.736   1.762   1.836   1.858   1.899   1.949   1.998
  2.042   2.054   2.126   2.158   2.181   2.202   2.277   2.287
  2.332   2.352   2.432   2.522   2.529   2.582   2.693   2.705
  2.779   2.798   2.922   3.007   3.120   3.368   3.576   3.690
  3.980   3.998   4.012   4.025   4.035   4.064   4.116   4.135
  4.201   4.255   4.379   4.442   6.035   6.060   6.099   6.677
  7.567   7.601   7.681   9.721   9.751  23.453  23.579  23.807
 25.857  25.875  25.981  26.027  26.410  26.500  27.886  28.367
 28.387  28.393  28.539  28.547  28.576  28.609  28.691  47.944
127.903 127.918 127.943 151.678 215.709 215.741 289.762 289.795
289.9011020.7461901.842
 --------------------------------------------------------------

          Ground-State Mulliken Net Atomic Charges

     Atom                 Charge (a.u.)
  ----------------------------------------
      1 C                    -0.765705
      2 C                    -0.280387
      3 C                     0.047996
      4 Cl                    0.247167
      5 I                     0.150656
      6 Br                   -0.031851
      7 Cl                    0.249035
      8 H                     0.184671
      9 H                     0.198418
  ----------------------------------------
  Sum of atomic charges =     0.000000

 -----------------------------------------------------------------
                    Cartesian Multipole Moments
 -----------------------------------------------------------------
    Charge (ESU x 10^10)
                 0.0000
    Dipole Moment (Debye)
         X       0.1786      Y       0.0912      Z      -1.6667
       Tot       1.6787
    Quadrupole Moments (Debye-Ang)
        XX     -88.4849     XY       3.1318     YY     -91.4650
        XZ       1.0802     YZ       0.0689     ZZ     -86.7962
    Octopole Moments (Debye-Ang^2)
       XXX      18.9440    XXY      -0.0511    XYY       4.4213
       YYY       1.4871    XXZ      11.9692    XYZ      -0.0457
       YYZ       7.8168    XZZ       1.9301    YZZ       0.2107
       ZZZ       4.5766
    Hexadecapole Moments (Debye-Ang^3)
      XXXX   -1662.1067   XXXY      44.5694   XXYY    -444.2902
      XYYY      23.8191   YYYY    -816.8993   XXXZ      -8.2748
      XXYZ       0.8421   XYYZ      -2.7211   YYYZ      -0.9500
      XXZZ    -340.9382   XYZZ       8.9936   YYZZ    -186.8554
      XZZZ      -1.8545   YZZZ      -0.0205   ZZZZ    -245.8868
 -----------------------------------------------------------------
 Calculating analytic gradient of the SCF energy
 Gradient of SCF Energy
            1           2           3           4           5           6
    1   0.0007732   0.0149423  -0.0104397  -0.0045512  -0.0082404  -0.0007448
    2  -0.0005547  -0.0096652   0.0115332   0.0011720   0.0042210  -0.0057322
    3  -0.0159669   0.0109385   0.0140077   0.0006556  -0.0006123   0.0003249
            7           8           9
    1   0.0080133   0.0017835  -0.0015364
    2  -0.0009025   0.0013893  -0.0014608
    3   0.0001229  -0.0046705  -0.0047999
 Max gradient component =       1.597E-02
 RMS gradient           =       7.180E-03
 Gradient time:  CPU 29.94 s  wall 29.95 s
 Geometry Optimization Parameters
   NAtoms,    NIC,     NZ,  NCons,   NDum,   NFix, NCnnct, MaxDiis
        9      69       9       0       0       0       0       0


** GEOMETRY OPTIMIZATION IN DELOCALIZED INTERNAL COORDINATES **
   Searching for a Minimum

   Optimization Cycle:   1

                       Coordinates (Angstroms)
     ATOM                X               Y               Z
      1  C        -0.4180363138   -0.0359173897   -1.6986229587
      2  C         0.1831563805   -0.5562180748   -0.3797391346
      3  C        -0.9368263011    0.5003989971   -0.3514697817
      4  Cl       -0.2170337341   -2.2056915780    0.1222419749
      5  I         2.1650235379    0.0655449728    0.1352494895
      6  Br       -2.7010027094   -0.0569446135    0.2321822553
      7  Cl       -0.5070119342    2.1556302382    0.1050049146
      8  H         0.1918807745    0.6265546785   -2.3128150332
      9  H        -1.0640196871   -0.7059151830   -2.2659927132
   Point Group: c1    Number of degrees of freedom:    21


   Energy is -10529.601815454


 Attempting to Generate Delocalized Internal Coordinates

 21 Hessian modes will be used to form the next step
  Hessian Eigenvalues:
     0.017401    0.020947    0.030782    0.030782    0.030790    0.033282
     0.086449    0.090060    0.108095    0.108252    0.129001    0.140000
     0.145900    0.175927    0.257500    0.268991    0.285189    0.286300
     0.286300    0.348126    0.348126

 Minimum Search - Taking Simple RFO Step
 Searching for Lamda that Minimizes Along All modes
 Value Taken    Lamda =  -0.00613987
 Step Taken.  Stepsize is  0.282395

                             Maximum     Tolerance    Cnvgd?
         Gradient           0.015795      0.000300      NO
         Displacement       0.149955      0.001200      NO
         Energy change     *********      0.000001      NO


 New Cartesian Coordinates Obtained by Inverse Iteration

 Displacement from previous Coordinates is:  0.428416
 ----------------------------------------------------------------
             Standard Nuclear Orientation (Angstroms)
    I     Atom           X                Y                Z
 ----------------------------------------------------------------
    1      C      -0.4135313562    -0.0310351697    -1.6525402299
    2      C       0.1850363908    -0.5485718800    -0.3572324123
    3      C      -0.9412440759     0.5015467127    -0.3384734444
    4      Cl     -0.1743218801    -2.2243471427     0.0845113055
    5      I       2.2451271073    -0.0219280513     0.0762915528
    6      Br     -2.7308179815    -0.0122224900     0.1809113526
    7      Cl     -0.6126329831     2.1932802297     0.0561018315
    8      H       0.1919387848     0.6360259959    -2.2544412470
    9      H      -1.0534239929    -0.7053061571    -2.2090896960
 ----------------------------------------------------------------
 Molecular Point Group                 C1    NOp =  1
 Largest Abelian Subgroup              C1    NOp =  1
 Nuclear Repulsion Energy =  1243.6359634063 hartrees
 There are       71 alpha and       71 beta electrons
 Applying Cartesian multipole field
    Component          Value
    ---------          -----
     (2,0,0)        1.00000E-11
     (0,2,0)        2.00000E-11
     (0,0,2)       -3.00000E-11
 Nucleus-field energy     =     0.0000000284 hartrees
 Requested basis set is 6-311++G(d,p)
 There are 97 shells and 250 basis functions
 A cutoff of  1.0D-11 yielded   3664 shell pairs
 There are     26195 function pairs (     28978 Cartesian)
 Smallest overlap matrix eigenvalue = 2.18E-05
 Guess MOs from SCF MO coefficient file

 -----------------------------------------------------------------------
  General SCF calculation program by
  Eric Jon Sundstrom, Paul Horn, Yuezhi Mao, Dmitri Zuev, Alec White,
  David Stuck, Shaama M.S., Shane Yost, Joonho Lee, David Small,
  Daniel Levine, Susi Lehtola, Hugh Burton, Evgeny Epifanovsky
 -----------------------------------------------------------------------
 Exchange:     0.2000 Hartree-Fock + 0.0800 Slater + 0.7200 B88
 Correlation:  0.1900 VWN1RPA + 0.8100 LYP
 Using SG-1 standard quadrature grid
 A restricted SCF calculation will be
 performed using DIIS
 SCF converges when DIIS error is below 1.0e-08
 ---------------------------------------
  Cycle       Energy         DIIS error
 ---------------------------------------
    1  -10529.5983639005      7.07e-04  
    2  -10529.6037596791      2.00e-04  
    3  -10529.6038219399      1.90e-04  
    4  -10529.6040871895      5.47e-05  
    5  -10529.6041090209      1.31e-05  
    6  -10529.6041101098      6.81e-06  
    7  -10529.6041104622      1.93e-06  
    8  -10529.6041104845      8.36e-07  
    9  -10529.6041104899      8.29e-08  
   10  -10529.6041104900      2.82e-08  
   11  -10529.6041104902      1.00e-08  
   12  -10529.6041104902      2.30e-09  Convergence criterion met
 ---------------------------------------
 SCF time:   CPU 103.06s  wall 103.00s 
 SCF   energy in the final basis set =   -10529.6041104902
 Total energy in the final basis set =   -10529.6041104902

 --------------------------------------------------------------

                    Orbital Energies (a.u.)
 --------------------------------------------------------------

 Alpha MOs
 -- Occupied --
*******-482.852-176.317-165.721-165.719-165.719-101.578-101.577
-62.504 -56.325 -56.321 -56.321 -35.814 -31.307 -31.301 -31.301
-22.958 -22.956 -22.956 -22.951 -22.951 -10.327 -10.318 -10.231
 -9.493  -9.492  -8.713  -7.258  -7.257  -7.247  -7.247  -7.246
 -7.246  -6.546  -6.531  -6.531  -6.363  -4.776  -4.760  -4.760
 -2.657  -2.652  -2.652  -2.640  -2.640  -2.042  -2.037  -2.037
 -2.023  -2.023  -0.963  -0.884  -0.831  -0.805  -0.688  -0.632
 -0.573  -0.522  -0.506  -0.437  -0.427  -0.418  -0.403  -0.356
 -0.347  -0.324  -0.314  -0.308  -0.294  -0.278  -0.276
 -- Virtual --
 -0.089  -0.058  -0.036  -0.005   0.019   0.021   0.023   0.034
  0.053   0.062   0.064   0.068   0.078   0.083   0.085   0.091
  0.105   0.108   0.110   0.116   0.120   0.122   0.138   0.147
  0.152   0.155   0.160   0.165   0.184   0.194   0.208   0.217
  0.226   0.238   0.246   0.250   0.271   0.285   0.371   0.377
  0.387   0.405   0.415   0.426   0.428   0.437   0.442   0.450
  0.459   0.467   0.473   0.486   0.493   0.503   0.519   0.530
  0.546   0.577   0.582   0.609   0.612   0.622   0.629   0.663
  0.674   0.685   0.720   0.763   0.787   0.808   0.822   0.836
  0.866   0.889   0.906   0.915   0.917   0.930   0.988   1.017
  1.032   1.061   1.125   1.142   1.199   1.287   1.339   1.365
  1.383   1.401   1.443   1.480   1.519   1.537   1.557   1.603
  1.654   1.735   1.783   1.836   1.857   1.922   1.960   2.010
  2.046   2.056   2.133   2.171   2.185   2.207   2.274   2.291
  2.329   2.346   2.451   2.504   2.549   2.584   2.707   2.720
  2.786   2.810   2.938   3.013   3.142   3.394   3.579   3.710
  3.980   3.994   4.014   4.033   4.045   4.059   4.116   4.130
  4.207   4.249   4.377   4.435   6.028   6.055   6.089   6.677
  7.567   7.602   7.677   9.716   9.751  23.470  23.591  23.841
 25.859  25.866  25.975  26.024  26.439  26.462  27.878  28.361
 28.382  28.387  28.539  28.545  28.572  28.605  28.685  47.944
127.898 127.914 127.937 151.671 215.704 215.740 289.762 289.795
289.8991020.7461901.835
 --------------------------------------------------------------

          Ground-State Mulliken Net Atomic Charges

     Atom                 Charge (a.u.)
  ----------------------------------------
      1 C                    -0.699708
      2 C                    -0.275185
      3 C                    -0.019342
      4 Cl                    0.246403
      5 I                     0.141445
      6 Br                   -0.048576
      7 Cl                    0.271198
      8 H                     0.186681
      9 H                     0.197085
  ----------------------------------------
  Sum of atomic charges =     0.000000

 -----------------------------------------------------------------
                    Cartesian Multipole Moments
 -----------------------------------------------------------------
    Charge (ESU x 10^10)
                 0.0000
    Dipole Moment (Debye)
         X       0.1964      Y       0.0412      Z      -1.6566
       Tot       1.6687
    Quadrupole Moments (Debye-Ang)
        XX     -88.0653     XY       2.4897     YY     -91.4930
        XZ       0.9648     YZ       0.0055     ZZ     -87.2166
    Octopole Moments (Debye-Ang^2)
       XXX      17.5421    XXY       0.8931    XYY       2.8215
       YYY       5.4930    XXZ      14.0876    XYZ      -0.7294
       YYZ      10.4248    XZZ       0.9873    YZZ       1.6361
       ZZZ      15.0696
    Hexadecapole Moments (Debye-Ang^3)
      XXXX   -1728.2738   XXXY      73.8106   XXYY    -463.9464
      XYYY      55.3979   YYYY    -828.8088   XXXZ      -6.3682
      XXYZ       1.0521   XYYZ      -1.9795   YYYZ       0.5346
      XXZZ    -355.3547   XYZZ      20.3011   YYZZ    -188.5722
      XZZZ       0.3590   YZZZ       1.2747   ZZZZ    -235.2200
 -----------------------------------------------------------------
 Calculating analytic gradient of the SCF energy
 Gradient of SCF Energy
            1           2           3           4           5           6
    1   0.0001446   0.0073451  -0.0050113   0.0005242  -0.0015538   0.0009070
    2   0.0003698  -0.0044231   0.0044294  -0.0000628  -0.0019582   0.0012540
    3  -0.0057593   0.0069528   0.0079676  -0.0022705  -0.0014412  -0.0022787
            7           8           9
    1  -0.0023903   0.0001083  -0.0000738
    2   0.0002884  -0.0003593   0.0004620
    3  -0.0024599  -0.0004114  -0.0002994
 Max gradient component =       7.968E-03
 RMS gradient           =       3.318E-03
 Gradient time:  CPU 29.85 s  wall 29.86 s
 Geometry Optimization Parameters
   NAtoms,    NIC,     NZ,  NCons,   NDum,   NFix, NCnnct, MaxDiis
        9      69       9       0       0       0       0       0

 Cartesian Hessian Update
 Hessian Updated using BFGS Update


** GEOMETRY OPTIMIZATION IN DELOCALIZED INTERNAL COORDINATES **
   Searching for a Minimum

   Optimization Cycle:   2

                       Coordinates (Angstroms)
     ATOM                X               Y               Z
      1  C        -0.4135313562   -0.0310351697   -1.6525402299
      2  C         0.1850363908   -0.5485718800   -0.3572324123
      3  C        -0.9412440759    0.5015467127   -0.3384734444
      4  Cl       -0.1743218801   -2.2243471427    0.0845113055
      5  I         2.2451271073   -0.0219280513    0.0762915528
      6  Br       -2.7308179815   -0.0122224900    0.1809113526
      7  Cl       -0.6126329831    2.1932802297    0.0561018315
      8  H         0.1919387848    0.6360259959   -2.2544412470
      9  H        -1.0534239929   -0.7053061571   -2.2090896960
   Point Group: c1    Number of degrees of freedom:    21


   Energy is -10529.604110490

 Hessian Updated using BFGS Update

 21 Hessian modes will be used to form the next step
  Hessian Eigenvalues:
     0.017349    0.020949    0.030679    0.030789    0.033129    0.048524
     0.086916    0.088719    0.101410    0.108276    0.129117    0.136305
     0.148294    0.177394    0.232679    0.268961    0.285140    0.286299
     0.292423    0.348048    0.348128

 Minimum Search - Taking Simple RFO Step
 Searching for Lamda that Minimizes Along All modes
 Value Taken    Lamda =  -0.00119822
 Step Taken.  Stepsize is  0.134240

                             Maximum     Tolerance    Cnvgd?
         Gradient           0.005901      0.000300      NO
         Displacement       0.101401      0.001200      NO
         Energy change     -0.002295      0.000001      NO


 New Cartesian Coordinates Obtained by Inverse Iteration

 Displacement from previous Coordinates is:  0.142947
 ----------------------------------------------------------------
             Standard Nuclear Orientation (Angstroms)
    I     Atom           X                Y                Z
 ----------------------------------------------------------------
    1      C      -0.4166720253    -0.0329122034    -1.6675385602
    2      C       0.1769549217    -0.5447743356    -0.3787551792
    3      C      -0.9406744876     0.4978999407    -0.3626229458
    4      Cl     -0.1898557133    -2.2082716574     0.1051991833
    5      I       2.2386484354    -0.0012718023     0.0957394684
    6      Br     -2.7202067928    -0.0206224148     0.1965749980
    7      Cl     -0.5877618411     2.1724704392     0.0838767962
    8      H       0.1881852513     0.6365282084    -2.2653309382
    9      H      -1.0524877352    -0.7116041272    -2.2211038098
 ----------------------------------------------------------------
 Molecular Point Group                 C1    NOp =  1
 Largest Abelian Subgroup              C1    NOp =  1
 Nuclear Repulsion Energy =  1246.5645834910 hartrees
 There are       71 alpha and       71 beta electrons
 Applying Cartesian multipole field
    Component          Value
    ---------          -----
     (2,0,0)        1.00000E-11
     (0,2,0)        2.00000E-11
     (0,0,2)       -3.00000E-11
 Nucleus-field energy     =     0.0000000279 hartrees
 Requested basis set is 6-311++G(d,p)
 There are 97 shells and 250 basis functions
 A cutoff of  1.0D-11 yielded   3669 shell pairs
 There are     26250 function pairs (     29048 Cartesian)
 Smallest overlap matrix eigenvalue = 2.12E-05
 Guess MOs from SCF MO coefficient file

 -----------------------------------------------------------------------
  General SCF calculation program by
  Eric Jon Sundstrom, Paul Horn, Yuezhi Mao, Dmitri Zuev, Alec White,
  David Stuck, Shaama M.S., Shane Yost, Joonho Lee, David Small,
  Daniel Levine, Susi Lehtola, Hugh Burton, Evgeny Epifanovsky
 -----------------------------------------------------------------------
 Exchange:     0.2000 Hartree-Fock + 0.0800 Slater + 0.7200 B88
 Correlation:  0.1900 VWN1RPA + 0.8100 LYP
 Using SG-1 standard quadrature grid
 A restricted SCF calculation will be
 performed using DIIS
 SCF converges when DIIS error is below 1.0e-08
 ---------------------------------------
  Cycle       Energy         DIIS error
 ---------------------------------------
    1  -10529.6035795083      3.14e-04  
    2  -10529.6046494624      7.80e-05  
    3  -10529.6046482681      8.40e-05  
    4  -10529.6046969484      3.11e-05  
    5  -10529.6047045080      5.45e-06  
    6  -10529.6047046529      3.43e-06  
    7  -10529.6047047388      6.49e-07  
    8  -10529.6047047420      1.33e-07  
    9  -10529.6047047418      3.87e-08  
   10  -10529.6047047417      1.35e-08  
   11  -10529.6047047419      2.47e-09  Convergence criterion met
 ---------------------------------------
 SCF time:   CPU 94.62s  wall 94.00s 
 SCF   energy in the final basis set =   -10529.6047047419
 Total energy in the final basis set =   -10529.6047047419

 --------------------------------------------------------------

                    Orbital Energies (a.u.)
 --------------------------------------------------------------

 Alpha MOs
 -- Occupied --
*******-482.851-176.317-165.721-165.718-165.718-101.578-101.577
-62.504 -56.325 -56.321 -56.321 -35.813 -31.307 -31.300 -31.300
-22.957 -22.955 -22.955 -22.951 -22.951 -10.326 -10.317 -10.232
 -9.492  -9.491  -8.713  -7.257  -7.256  -7.247  -7.247  -7.246
 -7.246  -6.546  -6.531  -6.531  -6.362  -4.775  -4.759  -4.759
 -2.656  -2.652  -2.652  -2.640  -2.640  -2.041  -2.036  -2.036
 -2.022  -2.022  -0.966  -0.883  -0.833  -0.805  -0.686  -0.634
 -0.573  -0.524  -0.507  -0.438  -0.428  -0.417  -0.402  -0.356
 -0.347  -0.323  -0.314  -0.308  -0.295  -0.278  -0.275
 -- Virtual --
 -0.091  -0.060  -0.034  -0.005   0.019   0.021   0.023   0.034
  0.054   0.063   0.065   0.069   0.077   0.082   0.086   0.092
  0.105   0.108   0.110   0.116   0.119   0.122   0.138   0.148
  0.151   0.156   0.160   0.166   0.184   0.192   0.204   0.218
  0.228   0.240   0.249   0.250   0.275   0.286   0.370   0.377
  0.388   0.405   0.415   0.425   0.427   0.436   0.440   0.450
  0.460   0.468   0.473   0.489   0.491   0.505   0.516   0.530
  0.549   0.578   0.584   0.609   0.615   0.622   0.631   0.662
  0.673   0.685   0.717   0.765   0.788   0.808   0.823   0.834
  0.865   0.889   0.909   0.913   0.918   0.929   0.989   1.017
  1.031   1.063   1.131   1.150   1.192   1.285   1.340   1.364
  1.388   1.400   1.436   1.486   1.515   1.548   1.560   1.602
  1.658   1.735   1.786   1.841   1.863   1.916   1.968   2.012
  2.048   2.056   2.135   2.175   2.184   2.208   2.277   2.291
  2.331   2.350   2.444   2.513   2.553   2.586   2.709   2.720
  2.791   2.817   2.940   3.020   3.158   3.405   3.577   3.713
  3.981   3.995   4.014   4.034   4.046   4.062   4.116   4.130
  4.207   4.249   4.377   4.431   6.029   6.055   6.088   6.675
  7.567   7.602   7.678   9.718   9.751  23.475  23.617  23.852
 25.859  25.870  25.977  26.027  26.418  26.477  27.876  28.363
 28.382  28.387  28.539  28.545  28.572  28.605  28.684  47.943
127.900 127.915 127.937 151.670 215.706 215.740 289.762 289.796
289.9001020.7451901.833
 --------------------------------------------------------------

          Ground-State Mulliken Net Atomic Charges

     Atom                 Charge (a.u.)
  ----------------------------------------
      1 C                    -0.744490
      2 C                    -0.246778
      3 C                     0.007564
      4 Cl                    0.240990
      5 I                     0.137332
      6 Br                   -0.042810
      7 Cl                    0.264777
      8 H                     0.185184
      9 H                     0.198232
  ----------------------------------------
  Sum of atomic charges =     0.000000

 -----------------------------------------------------------------
                    Cartesian Multipole Moments
 -----------------------------------------------------------------
    Charge (ESU x 10^10)
                 0.0000
    Dipole Moment (Debye)
         X       0.1664      Y       0.0429      Z      -1.6861
       Tot       1.6948
    Quadrupole Moments (Debye-Ang)
        XX     -88.2401     XY       2.6021     YY     -91.5195
        XZ       1.0189     YZ       0.0291     ZZ     -86.9770
    Octopole Moments (Debye-Ang^2)
       XXX      17.1711    XXY       0.6237    XYY       2.8226
       YYY       4.3391    XXZ      13.6637    XYZ      -0.5494
       YYZ       9.6735    XZZ       0.7751    YZZ       1.2510
       ZZZ      11.3908
    Hexadecapole Moments (Debye-Ang^3)
      XXXX   -1720.6759   XXXY      65.6721   XXYY    -459.5256
      XYYY      47.2192   YYYY    -819.3714   XXXZ      -7.3629
      XXYZ       0.8515   XYYZ      -2.4416   YYYZ       0.0888
      XXZZ    -352.9741   XYZZ      17.4009   YYZZ    -186.4055
      XZZZ      -0.7653   YZZZ       0.6779   ZZZZ    -238.9953
 -----------------------------------------------------------------
 Calculating analytic gradient of the SCF energy
 Gradient of SCF Energy
            1           2           3           4           5           6
    1  -0.0002406   0.0022125  -0.0020710  -0.0009128   0.0004515   0.0008339
    2   0.0002097  -0.0014917   0.0014163   0.0001721   0.0001348   0.0002012
    3   0.0001514  -0.0004106  -0.0012907  -0.0002426   0.0004673  -0.0004908
            7           8           9
    1  -0.0006228  -0.0002238   0.0005731
    2  -0.0006688  -0.0003628   0.0003893
    3   0.0000701   0.0008976   0.0008482
 Max gradient component =       2.212E-03
 RMS gradient           =       8.764E-04
 Gradient time:  CPU 29.74 s  wall 29.75 s
 Geometry Optimization Parameters
   NAtoms,    NIC,     NZ,  NCons,   NDum,   NFix, NCnnct, MaxDiis
        9      69       9       0       0       0       0       0

 Cartesian Hessian Update
 Hessian Updated using BFGS Update


** GEOMETRY OPTIMIZATION IN DELOCALIZED INTERNAL COORDINATES **
   Searching for a Minimum

   Optimization Cycle:   3

                       Coordinates (Angstroms)
     ATOM                X               Y               Z
      1  C        -0.4166720253   -0.0329122034   -1.6675385602
      2  C         0.1769549217   -0.5447743356   -0.3787551792
      3  C        -0.9406744876    0.4978999407   -0.3626229458
      4  Cl       -0.1898557133   -2.2082716574    0.1051991833
      5  I         2.2386484354   -0.0012718023    0.0957394684
      6  Br       -2.7202067928   -0.0206224148    0.1965749980
      7  Cl       -0.5877618411    2.1724704392    0.0838767962
      8  H         0.1881852513    0.6365282084   -2.2653309382
      9  H        -1.0524877352   -0.7116041272   -2.2211038098
   Point Group: c1    Number of degrees of freedom:    21


   Energy is -10529.604704742

 Hessian Updated using BFGS Update

 21 Hessian modes will be used to form the next step
  Hessian Eigenvalues:
     0.017422    0.020947    0.030682    0.030791    0.033302    0.052186
     0.086449    0.089211    0.103021    0.108325    0.129231    0.137693
     0.145939    0.175191    0.242489    0.265115    0.269325    0.286268
     0.286667    0.348125    0.348268

 Minimum Search - Taking Simple RFO Step
 Searching for Lamda that Minimizes Along All modes
 Value Taken    Lamda =  -0.00006570
 Step Taken.  Stepsize is  0.021341

                             Maximum     Tolerance    Cnvgd?
         Gradient           0.001674      0.000300      NO
         Displacement       0.010272      0.001200      NO
         Energy change     -0.000594      0.000001      NO


 New Cartesian Coordinates Obtained by Inverse Iteration

 Displacement from previous Coordinates is:  0.028806
 ----------------------------------------------------------------
             Standard Nuclear Orientation (Angstroms)
    I     Atom           X                Y                Z
 ----------------------------------------------------------------
    1      C      -0.4174666339    -0.0336636313    -1.6688275396
    2      C       0.1740259759    -0.5444019695    -0.3780104067
    3      C      -0.9400524914     0.4965356722    -0.3607857137
    4      Cl     -0.1834130016    -2.2099504301     0.1064848451
    5      I       2.2319575963     0.0023584726     0.0969210338
    6      Br     -2.7241879670    -0.0185741773     0.1975392151
    7      Cl     -0.5804285065     2.1710290102     0.0858323508
    8      H       0.1892726000     0.6356839617    -2.2673975420
    9      H      -1.0535775586    -0.7115748609    -2.2257172301
 ----------------------------------------------------------------
 Molecular Point Group                 C1    NOp =  1
 Largest Abelian Subgroup              C1    NOp =  1
 Nuclear Repulsion Energy =  1247.0656882756 hartrees
 There are       71 alpha and       71 beta electrons
 Applying Cartesian multipole field
    Component          Value
    ---------          -----
     (2,0,0)        1.00000E-11
     (0,2,0)        2.00000E-11
     (0,0,2)       -3.00000E-11
 Nucleus-field energy     =     0.0000000279 hartrees
 Requested basis set is 6-311++G(d,p)
 There are 97 shells and 250 basis functions
 A cutoff of  1.0D-11 yielded   3669 shell pairs
 There are     26250 function pairs (     29048 Cartesian)
 Smallest overlap matrix eigenvalue = 2.10E-05
 Guess MOs from SCF MO coefficient file

 -----------------------------------------------------------------------
  General SCF calculation program by
  Eric Jon Sundstrom, Paul Horn, Yuezhi Mao, Dmitri Zuev, Alec White,
  David Stuck, Shaama M.S., Shane Yost, Joonho Lee, David Small,
  Daniel Levine, Susi Lehtola, Hugh Burton, Evgeny Epifanovsky
 -----------------------------------------------------------------------
 Exchange:     0.2000 Hartree-Fock + 0.0800 Slater + 0.7200 B88
 Correlation:  0.1900 VWN1RPA + 0.8100 LYP
 Using SG-1 standard quadrature grid
 A restricted SCF calculation will be
 performed using DIIS
 SCF converges when DIIS error is below 1.0e-08
 ---------------------------------------
  Cycle       Energy         DIIS error
 ---------------------------------------
    1  -10529.6047007012      6.16e-05  
    2  -10529.6047366492      2.16e-05  
    3  -10529.6047348404      2.70e-05  
    4  -10529.6047401404      4.59e-06  
    5  -10529.6047402889      1.46e-06  
    6  -10529.6047403028      7.11e-07  
    7  -10529.6047403067      1.73e-07  
    8  -10529.6047403068      3.91e-08  
    9  -10529.6047403069      6.33e-09  Convergence criterion met
 ---------------------------------------
 SCF time:   CPU 77.89s  wall 78.00s 
 SCF   energy in the final basis set =   -10529.6047403069
 Total energy in the final basis set =   -10529.6047403069

 --------------------------------------------------------------

                    Orbital Energies (a.u.)
 --------------------------------------------------------------

 Alpha MOs
 -- Occupied --
*******-482.851-176.316-165.720-165.718-165.718-101.578-101.577
-62.504 -56.325 -56.321 -56.321 -35.813 -31.306 -31.300 -31.300
-22.957 -22.955 -22.955 -22.951 -22.951 -10.326 -10.317 -10.233
 -9.492  -9.491  -8.713  -7.258  -7.257  -7.247  -7.247  -7.246
 -7.246  -6.546  -6.531  -6.531  -6.362  -4.775  -4.759  -4.759
 -2.656  -2.652  -2.652  -2.640  -2.640  -2.041  -2.036  -2.036
 -2.022  -2.022  -0.967  -0.883  -0.833  -0.804  -0.686  -0.634
 -0.573  -0.524  -0.507  -0.438  -0.428  -0.417  -0.402  -0.356
 -0.346  -0.323  -0.314  -0.308  -0.295  -0.278  -0.275
 -- Virtual --
 -0.091  -0.060  -0.035  -0.005   0.019   0.021   0.023   0.034
  0.054   0.063   0.065   0.069   0.078   0.082   0.086   0.092
  0.105   0.108   0.110   0.116   0.119   0.122   0.138   0.148
  0.151   0.155   0.160   0.166   0.184   0.193   0.203   0.218
  0.227   0.240   0.249   0.250   0.275   0.286   0.370   0.377
  0.388   0.406   0.415   0.425   0.427   0.436   0.440   0.449
  0.460   0.468   0.474   0.489   0.491   0.505   0.516   0.530
  0.548   0.577   0.584   0.609   0.615   0.622   0.631   0.662
  0.672   0.685   0.717   0.765   0.788   0.808   0.823   0.834
  0.865   0.889   0.909   0.913   0.918   0.928   0.990   1.017
  1.030   1.062   1.132   1.150   1.192   1.285   1.340   1.365
  1.386   1.400   1.436   1.485   1.516   1.547   1.560   1.601
  1.659   1.735   1.784   1.841   1.862   1.917   1.966   2.012
  2.048   2.056   2.134   2.175   2.183   2.207   2.277   2.291
  2.330   2.350   2.443   2.513   2.550   2.584   2.708   2.719
  2.792   2.816   2.938   3.019   3.158   3.405   3.575   3.710
  3.981   3.995   4.013   4.033   4.045   4.061   4.116   4.130
  4.206   4.249   4.377   4.432   6.030   6.055   6.088   6.674
  7.567   7.602   7.677   9.718   9.751  23.474  23.621  23.848
 25.858  25.870  25.976  26.028  26.419  26.476  27.877  28.363
 28.382  28.387  28.539  28.545  28.572  28.606  28.685  47.943
127.900 127.915 127.937 151.671 215.706 215.740 289.762 289.795
289.8991020.7441901.834
 --------------------------------------------------------------

          Ground-State Mulliken Net Atomic Charges

     Atom                 Charge (a.u.)
  ----------------------------------------
      1 C                    -0.745309
      2 C                    -0.254639
      3 C                     0.016269
      4 Cl                    0.244781
      5 I                     0.137931
      6 Br                   -0.042573
      7 Cl                    0.259863
      8 H                     0.185362
      9 H                     0.198315
  ----------------------------------------
  Sum of atomic charges =     0.000000

 -----------------------------------------------------------------
                    Cartesian Multipole Moments
 -----------------------------------------------------------------
    Charge (ESU x 10^10)
                 0.0000
    Dipole Moment (Debye)
         X       0.1640      Y       0.0415      Z      -1.6875
       Tot       1.6960
    Quadrupole Moments (Debye-Ang)
        XX     -88.2633     XY       2.6040     YY     -91.5184
        XZ       1.0258     YZ       0.0380     ZZ     -86.9663
    Octopole Moments (Debye-Ang^2)
       XXX      17.2902    XXY       0.5854    XYY       3.0452
       YYY       4.0071    XXZ      13.5584    XYZ      -0.5585
       YYZ       9.5855    XZZ       0.8887    YZZ       1.1358
       ZZZ      11.0425
    Hexadecapole Moments (Debye-Ang^3)
      XXXX   -1717.3845   XXXY      65.0950   XXYY    -459.0216
      XYYY      46.6263   YYYY    -819.2371   XXXZ      -7.4309
      XXYZ       0.8768   XYYZ      -2.3671   YYYZ      -0.0922
      XXZZ    -352.4303   XYZZ      17.2454   YYZZ    -186.4656
      XZZZ      -0.7177   YZZZ       0.5988   ZZZZ    -239.1641
 -----------------------------------------------------------------
 Calculating analytic gradient of the SCF energy
 Gradient of SCF Energy
            1           2           3           4           5           6
    1  -0.0000163   0.0012946  -0.0006959  -0.0002190  -0.0005063  -0.0003745
    2  -0.0000526  -0.0004760   0.0007901   0.0000378   0.0000083  -0.0000397
    3   0.0002952  -0.0000328  -0.0004560  -0.0001816   0.0003578  -0.0002337
            7           8           9
    1   0.0000392   0.0002875   0.0001906
    2  -0.0003083   0.0001214  -0.0000810
    3   0.0000648   0.0001861   0.0000004
 Max gradient component =       1.295E-03
 RMS gradient           =       3.967E-04
 Gradient time:  CPU 31.73 s  wall 31.75 s
 Geometry Optimization Parameters
   NAtoms,    NIC,     NZ,  NCons,   NDum,   NFix, NCnnct, MaxDiis
        9      69       9       0       0       0       0       0

 Cartesian Hessian Update
 Hessian Updated using BFGS Update


** GEOMETRY OPTIMIZATION IN DELOCALIZED INTERNAL COORDINATES **
   Searching for a Minimum

   Optimization Cycle:   4

                       Coordinates (Angstroms)
     ATOM                X               Y               Z
      1  C        -0.4174666339   -0.0336636313   -1.6688275396
      2  C         0.1740259759   -0.5444019695   -0.3780104067
      3  C        -0.9400524914    0.4965356722   -0.3607857137
      4  Cl       -0.1834130016   -2.2099504301    0.1064848451
      5  I         2.2319575963    0.0023584726    0.0969210338
      6  Br       -2.7241879670   -0.0185741773    0.1975392151
      7  Cl       -0.5804285065    2.1710290102    0.0858323508
      8  H         0.1892726000    0.6356839617   -2.2673975420
      9  H        -1.0535775586   -0.7115748609   -2.2257172301
   Point Group: c1    Number of degrees of freedom:    21


   Energy is -10529.604740307

 Hessian Updated using BFGS Update

 21 Hessian modes will be used to form the next step
  Hessian Eigenvalues:
     0.017395    0.020970    0.030425    0.030704    0.035332    0.051422
     0.087465    0.089476    0.095890    0.108168    0.125894    0.131625
     0.153261    0.191801    0.218569    0.253895    0.269346    0.285641
     0.286594    0.348126    0.355699

 Minimum Search - Taking Simple RFO Step
 Searching for Lamda that Minimizes Along All modes
 Value Taken    Lamda =  -0.00001117
 Step Taken.  Stepsize is  0.012204

                             Maximum     Tolerance    Cnvgd?
         Gradient           0.000698      0.000300      NO
         Displacement       0.006257      0.001200      NO
         Energy change     -0.000036      0.000001      NO


 New Cartesian Coordinates Obtained by Inverse Iteration

 Displacement from previous Coordinates is:  0.012345
 ----------------------------------------------------------------
             Standard Nuclear Orientation (Angstroms)
    I     Atom           X                Y                Z
 ----------------------------------------------------------------
    1      C      -0.4172256612    -0.0332299984    -1.6693177130
    2      C       0.1725448787    -0.5440883830    -0.3774650924
    3      C      -0.9394174588     0.4956601745    -0.3599983423
    4      Cl     -0.1839199221    -2.2092395837     0.1098324476
    5      I       2.2332844786     0.0004910266     0.0957082775
    6      Br     -2.7231856580    -0.0206200215     0.1974401318
    7      Cl     -0.5820687895     2.1717053159     0.0853372034
    8      H       0.1900443613     0.6361777432    -2.2675746418
    9      H      -1.0539262157    -0.7094142261    -2.2279232582
 ----------------------------------------------------------------
 Molecular Point Group                 C1    NOp =  1
 Largest Abelian Subgroup              C1    NOp =  1
 Nuclear Repulsion Energy =  1246.9486308494 hartrees
 There are       71 alpha and       71 beta electrons
 Applying Cartesian multipole field
    Component          Value
    ---------          -----
     (2,0,0)        1.00000E-11
     (0,2,0)        2.00000E-11
     (0,0,2)       -3.00000E-11
 Nucleus-field energy     =     0.0000000279 hartrees
 Requested basis set is 6-311++G(d,p)
 There are 97 shells and 250 basis functions
 A cutoff of  1.0D-11 yielded   3669 shell pairs
 There are     26250 function pairs (     29048 Cartesian)
 Smallest overlap matrix eigenvalue = 2.09E-05
 Guess MOs from SCF MO coefficient file

 -----------------------------------------------------------------------
  General SCF calculation program by
  Eric Jon Sundstrom, Paul Horn, Yuezhi Mao, Dmitri Zuev, Alec White,
  David Stuck, Shaama M.S., Shane Yost, Joonho Lee, David Small,
  Daniel Levine, Susi Lehtola, Hugh Burton, Evgeny Epifanovsky
 -----------------------------------------------------------------------
 Exchange:     0.2000 Hartree-Fock + 0.0800 Slater + 0.7200 B88
 Correlation:  0.1900 VWN1RPA + 0.8100 LYP
 Using SG-1 standard quadrature grid
 A restricted SCF calculation will be
 performed using DIIS
 SCF converges when DIIS error is below 1.0e-08
 ---------------------------------------
  Cycle       Energy         DIIS error
 ---------------------------------------
    1  -10529.6047380651      2.91e-05  
    2  -10529.6047464470      4.61e-06  
    3  -10529.6047464423      5.31e-06  
    4  -10529.6047466361      1.29e-06  
    5  -10529.6047466475      4.59e-07  
    6  -10529.6047466491      1.47e-07  
    7  -10529.6047466491      5.63e-08  
    8  -10529.6047466491      1.93e-08  
    9  -10529.6047466491      5.10e-09  Convergence criterion met
 ---------------------------------------
 SCF time:   CPU 85.82s  wall 86.00s 
 SCF   energy in the final basis set =   -10529.6047466491
 Total energy in the final basis set =   -10529.6047466491

 --------------------------------------------------------------

                    Orbital Energies (a.u.)
 --------------------------------------------------------------

 Alpha MOs
 -- Occupied --
*******-482.851-176.316-165.720-165.718-165.718-101.578-101.577
-62.504 -56.325 -56.321 -56.321 -35.813 -31.306 -31.300 -31.300
-22.957 -22.955 -22.955 -22.950 -22.950 -10.326 -10.317 -10.233
 -9.492  -9.491  -8.713  -7.257  -7.257  -7.247  -7.247  -7.246
 -7.246  -6.546  -6.531  -6.531  -6.362  -4.775  -4.759  -4.759
 -2.656  -2.652  -2.652  -2.640  -2.640  -2.041  -2.036  -2.036
 -2.022  -2.022  -0.967  -0.883  -0.833  -0.805  -0.686  -0.634
 -0.573  -0.524  -0.507  -0.439  -0.428  -0.417  -0.402  -0.356
 -0.346  -0.323  -0.314  -0.308  -0.295  -0.278  -0.275
 -- Virtual --
 -0.091  -0.060  -0.035  -0.006   0.019   0.021   0.023   0.034
  0.054   0.063   0.065   0.069   0.078   0.082   0.086   0.092
  0.105   0.108   0.110   0.116   0.119   0.122   0.138   0.148
  0.151   0.155   0.160   0.166   0.184   0.193   0.203   0.218
  0.227   0.240   0.248   0.250   0.275   0.286   0.370   0.377
  0.388   0.406   0.415   0.425   0.427   0.436   0.440   0.449
  0.460   0.468   0.474   0.489   0.491   0.505   0.516   0.530
  0.549   0.577   0.584   0.609   0.615   0.622   0.631   0.662
  0.673   0.685   0.717   0.765   0.788   0.808   0.824   0.834
  0.865   0.889   0.909   0.913   0.918   0.927   0.990   1.017
  1.030   1.062   1.132   1.150   1.192   1.285   1.340   1.365
  1.385   1.400   1.436   1.485   1.516   1.548   1.560   1.601
  1.660   1.735   1.783   1.842   1.862   1.918   1.965   2.013
  2.048   2.056   2.134   2.175   2.184   2.207   2.277   2.290
  2.330   2.350   2.443   2.513   2.549   2.584   2.707   2.719
  2.794   2.816   2.937   3.019   3.159   3.405   3.575   3.709
  3.981   3.995   4.013   4.033   4.045   4.061   4.116   4.130
  4.206   4.249   4.377   4.432   6.030   6.055   6.088   6.675
  7.567   7.602   7.677   9.718   9.751  23.473  23.625  23.847
 25.858  25.870  25.976  26.027  26.419  26.476  27.877  28.363
 28.382  28.387  28.539  28.545  28.572  28.606  28.685  47.943
127.900 127.915 127.937 151.671 215.706 215.740 289.762 289.795
289.8991020.7441901.834
 --------------------------------------------------------------

          Ground-State Mulliken Net Atomic Charges

     Atom                 Charge (a.u.)
  ----------------------------------------
      1 C                    -0.744750
      2 C                    -0.253911
      3 C                     0.015955
      4 Cl                    0.244847
      5 I                     0.137279
      6 Br                   -0.042794
      7 Cl                    0.259759
      8 H                     0.185215
      9 H                     0.198400
  ----------------------------------------
  Sum of atomic charges =     0.000000

 -----------------------------------------------------------------
                    Cartesian Multipole Moments
 -----------------------------------------------------------------
    Charge (ESU x 10^10)
                 0.0000
    Dipole Moment (Debye)
         X       0.1596      Y       0.0375      Z      -1.6885
       Tot       1.6965
    Quadrupole Moments (Debye-Ang)
        XX     -88.2609     XY       2.5983     YY     -91.5223
        XZ       1.0220     YZ       0.0288     ZZ     -86.9618
    Octopole Moments (Debye-Ang^2)
       XXX      17.2200    XXY       0.6182    XYY       2.9983
       YYY       4.2170    XXZ      13.5318    XYZ      -0.5641
       YYZ       9.5925    XZZ       0.8443    YZZ       1.2016
       ZZZ      11.0022
    Hexadecapole Moments (Debye-Ang^3)
      XXXX   -1717.6810   XXXY      65.1839   XXYY    -459.1212
      XYYY      46.6924   YYYY    -819.1288   XXXZ      -7.2385
      XXYZ       0.9634   XYYZ      -2.3230   YYYZ       0.1846
      XXZZ    -352.5521   XYZZ      17.2974   YYZZ    -186.4648
      XZZZ      -0.4742   YZZZ       0.9500   ZZZZ    -239.1344
 -----------------------------------------------------------------
 Calculating analytic gradient of the SCF energy
 Gradient of SCF Energy
            1           2           3           4           5           6
    1   0.0001585   0.0003292  -0.0002258  -0.0001897  -0.0002649  -0.0001946
    2   0.0000893   0.0000157   0.0000023  -0.0000146  -0.0000685  -0.0000842
    3   0.0001758   0.0000778  -0.0000764  -0.0000458   0.0003569  -0.0002950
            7           8           9
    1  -0.0000407   0.0002804   0.0001476
    2  -0.0000613   0.0001593  -0.0000380
    3  -0.0000034  -0.0000134  -0.0001766
 Max gradient component =       3.569E-04
 RMS gradient           =       1.691E-04
 Gradient time:  CPU 32.92 s  wall 32.94 s
 Geometry Optimization Parameters
   NAtoms,    NIC,     NZ,  NCons,   NDum,   NFix, NCnnct, MaxDiis
        9      69       9       0       0       0       0       0

 Cartesian Hessian Update
 Hessian Updated using BFGS Update


** GEOMETRY OPTIMIZATION IN DELOCALIZED INTERNAL COORDINATES **
   Searching for a Minimum

   Optimization Cycle:   5

                       Coordinates (Angstroms)
     ATOM                X               Y               Z
      1  C        -0.4172256612   -0.0332299984   -1.6693177130
      2  C         0.1725448787   -0.5440883830   -0.3774650924
      3  C        -0.9394174588    0.4956601745   -0.3599983423
      4  Cl       -0.1839199221   -2.2092395837    0.1098324476
      5  I         2.2332844786    0.0004910266    0.0957082775
      6  Br       -2.7231856580   -0.0206200215    0.1974401318
      7  Cl       -0.5820687895    2.1717053159    0.0853372034
      8  H         0.1900443613    0.6361777432   -2.2675746418
      9  H        -1.0539262157   -0.7094142261   -2.2279232582
   Point Group: c1    Number of degrees of freedom:    21


   Energy is -10529.604746649

 Hessian Updated using BFGS Update

 21 Hessian modes will be used to form the next step
  Hessian Eigenvalues:
     0.017319    0.021044    0.028804    0.030862    0.037187    0.049574
     0.078461    0.089745    0.091837    0.108580    0.127994    0.130884
     0.153713    0.187104    0.227131    0.254961    0.270958    0.285557
     0.286773    0.348222    0.355328

 Minimum Search - Taking Simple RFO Step
 Searching for Lamda that Minimizes Along All modes
 Value Taken    Lamda =  -0.00000116
 Step Taken.  Stepsize is  0.004522

                             Maximum     Tolerance    Cnvgd?
         Gradient           0.000180      0.000300     YES
         Displacement       0.002053      0.001200      NO
         Energy change     -0.000006      0.000001      NO


 New Cartesian Coordinates Obtained by Inverse Iteration

 Displacement from previous Coordinates is:  0.004089
 ----------------------------------------------------------------
             Standard Nuclear Orientation (Angstroms)
    I     Atom           X                Y                Z
 ----------------------------------------------------------------
    1      C      -0.4174200898    -0.0334097751    -1.6693392332
    2      C       0.1719166887    -0.5440735891    -0.3773235822
    3      C      -0.9393757387     0.4956079328    -0.3598973494
    4      Cl     -0.1832223332    -2.2095011456     0.1100674927
    5      I       2.2338647067     0.0007538153     0.0951239037
    6      Br     -2.7233797091    -0.0199946675     0.1966771330
    7      Cl     -0.5824249760     2.1717312085     0.0860921265
    8      H       0.1904180155     0.6353908963    -2.2672597728
    9      H      -1.0542465510    -0.7090626280    -2.2281017057
 ----------------------------------------------------------------
 Molecular Point Group                 C1    NOp =  1
 Largest Abelian Subgroup              C1    NOp =  1
 Nuclear Repulsion Energy =  1246.8302913759 hartrees
 There are       71 alpha and       71 beta electrons
 Applying Cartesian multipole field
    Component          Value
    ---------          -----
     (2,0,0)        1.00000E-11
     (0,2,0)        2.00000E-11
     (0,0,2)       -3.00000E-11
 Nucleus-field energy     =     0.0000000279 hartrees
 Requested basis set is 6-311++G(d,p)
 There are 97 shells and 250 basis functions
 A cutoff of  1.0D-11 yielded   3669 shell pairs
 There are     26250 function pairs (     29048 Cartesian)
 Smallest overlap matrix eigenvalue = 2.09E-05
 Guess MOs from SCF MO coefficient file

 -----------------------------------------------------------------------
  General SCF calculation program by
  Eric Jon Sundstrom, Paul Horn, Yuezhi Mao, Dmitri Zuev, Alec White,
  David Stuck, Shaama M.S., Shane Yost, Joonho Lee, David Small,
  Daniel Levine, Susi Lehtola, Hugh Burton, Evgeny Epifanovsky
 -----------------------------------------------------------------------
 Exchange:     0.2000 Hartree-Fock + 0.0800 Slater + 0.7200 B88
 Correlation:  0.1900 VWN1RPA + 0.8100 LYP
 Using SG-1 standard quadrature grid
 A restricted SCF calculation will be
 performed using DIIS
 SCF converges when DIIS error is below 1.0e-08
 ---------------------------------------
  Cycle       Energy         DIIS error
 ---------------------------------------
    1  -10529.6047462569      9.42e-06  
    2  -10529.6047471996      2.49e-06  
    3  -10529.6047471570      3.55e-06  
    4  -10529.6047472489      5.94e-07  
    5  -10529.6047472512      2.62e-07  
    6  -10529.6047472516      9.52e-08  
    7  -10529.6047472518      2.51e-08  
    8  -10529.6047472518      5.22e-09  Convergence criterion met
 ---------------------------------------
 SCF time:   CPU 71.82s  wall 72.00s 
 SCF   energy in the final basis set =   -10529.6047472518
 Total energy in the final basis set =   -10529.6047472518

 --------------------------------------------------------------

                    Orbital Energies (a.u.)
 --------------------------------------------------------------

 Alpha MOs
 -- Occupied --
*******-482.851-176.316-165.720-165.718-165.718-101.578-101.577
-62.504 -56.325 -56.321 -56.321 -35.813 -31.306 -31.300 -31.300
-22.957 -22.955 -22.955 -22.950 -22.950 -10.326 -10.317 -10.233
 -9.492  -9.491  -8.713  -7.257  -7.257  -7.247  -7.247  -7.246
 -7.246  -6.546  -6.531  -6.531  -6.362  -4.775  -4.759  -4.759
 -2.656  -2.652  -2.652  -2.640  -2.640  -2.041  -2.036  -2.036
 -2.022  -2.022  -0.967  -0.883  -0.833  -0.805  -0.686  -0.634
 -0.573  -0.524  -0.507  -0.439  -0.428  -0.417  -0.402  -0.356
 -0.346  -0.323  -0.314  -0.308  -0.295  -0.278  -0.275
 -- Virtual --
 -0.092  -0.060  -0.035  -0.006   0.019   0.021   0.023   0.034
  0.054   0.063   0.065   0.069   0.078   0.082   0.086   0.092
  0.105   0.108   0.110   0.116   0.119   0.122   0.138   0.148
  0.151   0.155   0.160   0.166   0.184   0.193   0.203   0.218
  0.227   0.240   0.248   0.250   0.275   0.286   0.370   0.377
  0.388   0.406   0.415   0.425   0.427   0.436   0.440   0.449
  0.460   0.468   0.474   0.489   0.491   0.505   0.516   0.530
  0.549   0.577   0.584   0.610   0.615   0.622   0.631   0.662
  0.673   0.685   0.717   0.765   0.788   0.808   0.824   0.834
  0.865   0.889   0.909   0.913   0.918   0.927   0.990   1.017
  1.030   1.062   1.132   1.150   1.192   1.285   1.340   1.365
  1.385   1.400   1.436   1.485   1.516   1.548   1.560   1.601
  1.660   1.736   1.783   1.842   1.862   1.918   1.965   2.013
  2.048   2.056   2.134   2.175   2.184   2.207   2.277   2.290
  2.330   2.350   2.443   2.513   2.549   2.584   2.707   2.718
  2.794   2.816   2.937   3.018   3.159   3.405   3.574   3.709
  3.981   3.995   4.013   4.033   4.045   4.061   4.116   4.130
  4.206   4.249   4.377   4.432   6.030   6.055   6.088   6.675
  7.567   7.602   7.677   9.718   9.751  23.473  23.625  23.848
 25.858  25.870  25.976  26.027  26.419  26.476  27.877  28.363
 28.382  28.387  28.539  28.545  28.572  28.606  28.685  47.943
127.900 127.915 127.937 151.671 215.706 215.740 289.762 289.795
289.8991020.7441901.834
 --------------------------------------------------------------

          Ground-State Mulliken Net Atomic Charges

     Atom                 Charge (a.u.)
  ----------------------------------------
      1 C                    -0.744177
      2 C                    -0.253838
      3 C                     0.015396
      4 Cl                    0.245265
      5 I                     0.136897
      6 Br                   -0.042980
      7 Cl                    0.259834
      8 H                     0.185177
      9 H                     0.198424
  ----------------------------------------
  Sum of atomic charges =     0.000000

 -----------------------------------------------------------------
                    Cartesian Multipole Moments
 -----------------------------------------------------------------
    Charge (ESU x 10^10)
                 0.0000
    Dipole Moment (Debye)
         X       0.1569      Y       0.0363      Z      -1.6889
       Tot       1.6965
    Quadrupole Moments (Debye-Ang)
        XX     -88.2605     XY       2.5947     YY     -91.5220
        XZ       1.0218     YZ       0.0308     ZZ     -86.9624
    Octopole Moments (Debye-Ang^2)
       XXX      17.1596    XXY       0.6126    XYY       2.9865
       YYY       4.1611    XXZ      13.5342    XYZ      -0.5698
       YYZ       9.6143    XZZ       0.8257    YZZ       1.1840
       ZZZ      11.0480
    Hexadecapole Moments (Debye-Ang^3)
      XXXX   -1718.1255   XXXY      65.2770   XXYY    -459.2509
      XYYY      46.7736   YYYY    -819.1666   XXXZ      -7.2395
      XXYZ       0.9523   XYYZ      -2.3178   YYYZ       0.1379
      XXZZ    -352.6606   XYZZ      17.3350   YYZZ    -186.4715
      XZZZ      -0.4645   YZZZ       0.9033   ZZZZ    -239.0728
 -----------------------------------------------------------------
 Calculating analytic gradient of the SCF energy
 Gradient of SCF Energy
            1           2           3           4           5           6
    1   0.0001164  -0.0000108  -0.0001013  -0.0001241  -0.0001031  -0.0001218
    2   0.0000490   0.0001670  -0.0001528  -0.0000792  -0.0000523  -0.0000040
    3   0.0000354   0.0000547  -0.0000624  -0.0000546   0.0003868  -0.0003335
            7           8           9
    1  -0.0000908   0.0002090   0.0002265
    2  -0.0000144   0.0000415   0.0000453
    3   0.0000357   0.0000820  -0.0001441
 Max gradient component =       3.868E-04
 RMS gradient           =       1.408E-04
 Gradient time:  CPU 30.20 s  wall 30.21 s
 Geometry Optimization Parameters
   NAtoms,    NIC,     NZ,  NCons,   NDum,   NFix, NCnnct, MaxDiis
        9      69       9       0       0       0       0       0

 Cartesian Hessian Update
 Hessian Updated using BFGS Update


** GEOMETRY OPTIMIZATION IN DELOCALIZED INTERNAL COORDINATES **
   Searching for a Minimum

   Optimization Cycle:   6

                       Coordinates (Angstroms)
     ATOM                X               Y               Z
      1  C        -0.4174200898   -0.0334097751   -1.6693392332
      2  C         0.1719166887   -0.5440735891   -0.3773235822
      3  C        -0.9393757387    0.4956079328   -0.3598973494
      4  Cl       -0.1832223332   -2.2095011456    0.1100674927
      5  I         2.2338647067    0.0007538153    0.0951239037
      6  Br       -2.7233797091   -0.0199946675    0.1966771330
      7  Cl       -0.5824249760    2.1717312085    0.0860921265
      8  H         0.1904180155    0.6353908963   -2.2672597728
      9  H        -1.0542465510   -0.7090626280   -2.2281017057
   Point Group: c1    Number of degrees of freedom:    21


   Energy is -10529.604747252

 Hessian Updated using BFGS Update

 21 Hessian modes will be used to form the next step
  Hessian Eigenvalues:
     0.017044    0.021108    0.024915    0.030953    0.037896    0.051510
     0.074033    0.090472    0.093259    0.115270    0.126162    0.134509
     0.153721    0.190328    0.226420    0.256181    0.269164    0.285928
     0.287806    0.348175    0.358217

 Minimum Search - Taking Simple RFO Step
 Searching for Lamda that Minimizes Along All modes
 Value Taken    Lamda =   0.00000000
 Step Taken.  Stepsize is  0.001773

                             Maximum     Tolerance    Cnvgd?
         Gradient           0.000080      0.000300     YES
         Displacement       0.000892      0.001200     YES
         Energy change     -0.000001      0.000001     YES


                       Distance Matrix (Angstroms)
             C (  1)   C (  2)   C (  3)   Cl(  4)   I (  5)   Br(  6)
   C (  2)  1.509106
   C (  3)  1.505635  1.521911
   Cl(  4)  2.820729  1.771249  2.847850
   I (  5)  3.184935  2.184416  3.243668  3.275326
   Br(  6)  2.966420  2.997812  1.938631  3.354674  4.958328
   Cl(  7)  2.823369  2.856463  1.770794  4.399447  3.555940  3.065873
   H (  8)  1.083638  2.227855  2.221262  3.726218  3.187365  3.871787
   H (  9)  1.083637  2.226225  2.225896  2.911535  4.088140  3.023305
             Cl(  7)   H (  8)
   H (  8)  2.914772
   H (  9)  3.725196  1.832561

 Final energy is   -10529.604747251840     


 ******************************
 **  OPTIMIZATION CONVERGED  **
 ******************************

                       Coordinates (Angstroms)
     ATOM                X               Y               Z
      1  C        -0.4174200898   -0.0334097751   -1.6693392332
      2  C         0.1719166887   -0.5440735891   -0.3773235822
      3  C        -0.9393757387    0.4956079328   -0.3598973494
      4  Cl       -0.1832223332   -2.2095011456    0.1100674927
      5  I         2.2338647067    0.0007538153    0.0951239037
      6  Br       -2.7233797091   -0.0199946675    0.1966771330
      7  Cl       -0.5824249760    2.1717312085    0.0860921265
      8  H         0.1904180155    0.6353908963   -2.2672597728
      9  H        -1.0542465510   -0.7090626280   -2.2281017057

Z-matrix Print:
$molecule
0 1
I 
C  1 2.184416
C  2 1.509106 1 117.995038
H  3 1.083637 2 117.385327 1 140.600288 0
H  3 1.083638 2 117.528650 1 -4.088442 0
C  3 1.505635 2 60.639099 1 -111.468094 0
Cl 6 1.770794 3 118.798713 2 110.074207 0
Cl 2 1.771249 1 111.362169 3 141.823622 0
Br 6 1.938631 3 118.376005 2 -109.549630 0
$end


 --------------------------------------------------------------

                    Orbital Energies (a.u.)
 --------------------------------------------------------------

 Alpha MOs
 -- Occupied --
*******-482.851-176.316-165.720-165.718-165.718-101.578-101.577
-62.504 -56.325 -56.321 -56.321 -35.813 -31.306 -31.300 -31.300
-22.957 -22.955 -22.955 -22.950 -22.950 -10.326 -10.317 -10.233
 -9.492  -9.491  -8.713  -7.257  -7.257  -7.247  -7.247  -7.246
 -7.246  -6.546  -6.531  -6.531  -6.362  -4.775  -4.759  -4.759
 -2.656  -2.652  -2.652  -2.640  -2.640  -2.041  -2.036  -2.036
 -2.022  -2.022  -0.967  -0.883  -0.833  -0.805  -0.686  -0.634
 -0.573  -0.524  -0.507  -0.439  -0.428  -0.417  -0.402  -0.356
 -0.346  -0.323  -0.314  -0.308  -0.295  -0.278  -0.275
 -- Virtual --
 -0.092  -0.060  -0.035  -0.006   0.019   0.021   0.023   0.034
  0.054   0.063   0.065   0.069   0.078   0.082   0.086   0.092
  0.105   0.108   0.110   0.116   0.119   0.122   0.138   0.148
  0.151   0.155   0.160   0.166   0.184   0.193   0.203   0.218
  0.227   0.240   0.248   0.250   0.275   0.286   0.370   0.377
  0.388   0.406   0.415   0.425   0.427   0.436   0.440   0.449
  0.460   0.468   0.474   0.489   0.491   0.505   0.516   0.530
  0.549   0.577   0.584   0.610   0.615   0.622   0.631   0.662
  0.673   0.685   0.717   0.765   0.788   0.808   0.824   0.834
  0.865   0.889   0.909   0.913   0.918   0.927   0.990   1.017
  1.030   1.062   1.132   1.150   1.192   1.285   1.340   1.365
  1.385   1.400   1.436   1.485   1.516   1.548   1.560   1.601
  1.660   1.736   1.783   1.842   1.862   1.918   1.965   2.013
  2.048   2.056   2.134   2.175   2.184   2.207   2.277   2.290
  2.330   2.350   2.443   2.513   2.549   2.584   2.707   2.718
  2.794   2.816   2.937   3.018   3.159   3.405   3.574   3.709
  3.981   3.995   4.013   4.033   4.045   4.061   4.116   4.130
  4.206   4.249   4.377   4.432   6.030   6.055   6.088   6.675
  7.567   7.602   7.677   9.718   9.751  23.473  23.625  23.848
 25.858  25.870  25.976  26.027  26.419  26.476  27.877  28.363
 28.382  28.387  28.539  28.545  28.572  28.606  28.685  47.943
127.900 127.915 127.937 151.671 215.706 215.740 289.762 289.795
289.8991020.7441901.834
 --------------------------------------------------------------

          Ground-State Mulliken Net Atomic Charges

     Atom                 Charge (a.u.)
  ----------------------------------------
      1 C                    -0.744177
      2 C                    -0.253838
      3 C                     0.015396
      4 Cl                    0.245265
      5 I                     0.136897
      6 Br                   -0.042980
      7 Cl                    0.259834
      8 H                     0.185177
      9 H                     0.198424
  ----------------------------------------
  Sum of atomic charges =     0.000000

 -----------------------------------------------------------------
                    Cartesian Multipole Moments
 -----------------------------------------------------------------
    Charge (ESU x 10^10)
                 0.0000
    Dipole Moment (Debye)
         X       0.1569      Y       0.0363      Z      -1.6889
       Tot       1.6965
    Quadrupole Moments (Debye-Ang)
        XX     -88.2605     XY       2.5947     YY     -91.5220
        XZ       1.0218     YZ       0.0308     ZZ     -86.9624
    Octopole Moments (Debye-Ang^2)
       XXX      17.1596    XXY       0.6126    XYY       2.9865
       YYY       4.1611    XXZ      13.5342    XYZ      -0.5698
       YYZ       9.6143    XZZ       0.8257    YZZ       1.1840
       ZZZ      11.0480
    Hexadecapole Moments (Debye-Ang^3)
      XXXX   -1718.1255   XXXY      65.2770   XXYY    -459.2509
      XYYY      46.7736   YYYY    -819.1666   XXXZ      -7.2395
      XXYZ       0.9523   XYYZ      -2.3178   YYYZ       0.1379
      XXZZ    -352.6606   XYZZ      17.3350   YYZZ    -186.4715
      XZZZ      -0.4645   YZZZ       0.9033   ZZZZ    -239.0728
 -----------------------------------------------------------------
Archival summary:
1\1\TWL02\OPT\ProcedureUnspecified\BasisUnspecified\1r1l232\taweetha\ThuOct1102:13:162018ThuOct1102:13:162018\0\\#,OPT,ProcedureUnspecified,BasisUnspecified,\\0,1\I\C,1,2.18442\C,2,1.50911,1,117.995\H,3,1.08364,2,117.385,1,140.6,0\H,3,1.08364,2,117.529,1,-4.08844,0\C,3,1.50563,2,60.6391,1,-111.468,0\Cl,6,1.77079,3,118.799,2,110.074,0\Cl,2,1.77125,1,111.362,3,141.824,0\Br,6,1.93863,3,118.376,2,-109.55,0\\\@

 Total job time:  727.19s(wall), 726.49s(cpu) 
 Thu Oct 11 02:13:16 2018

        *************************************************************
        *                                                           *
        *  Thank you very much for using Q-Chem.  Have a nice day.  *
        *                                                           *
        *************************************************************


 
User input: 2 of 2 
 
Q-Chem Developer Version!
                  Welcome to Q-Chem
     A Quantum Leap Into The Future Of Chemistry


 Q-Chem 5.1, Q-Chem, Inc., Pleasanton, CA (2018)

 Yihan Shao,  Zhengting Gan,  E. Epifanovsky,  A. T. B. Gilbert,  M. Wormit,  
 J. Kussmann,  A. W. Lange,  A. Behn,  Jia Deng,  Xintian Feng,  D. Ghosh,  
 M. Goldey,  P. R. Horn,  L. D. Jacobson,  I. Kaliman,  T. Kus,  A. Landau,  
 Jie Liu,  E. I. Proynov,  R. M. Richard,  R. P. Steele,  E. J. Sundstrom,  
 H. L. Woodcock III,  P. M. Zimmerman,  D. Zuev,  B. Albrecht,  E. Alguire,  
 S. A. Baeppler,  D. Barton,  Z. Benda,  Y. A. Bernard,  E. J. Berquist,  
 K. B. Bravaya,  H. Burton,  D. Casanova,  Chun-Min Chang,  Yunqing Chen,  
 A. Chien,  K. D. Closser,  M. P. Coons,  S. Coriani,  S. Dasgupta,  
 A. L. Dempwolff,  M. Diedenhofen,  Hainam Do,  R. G. Edgar,  Po-Tung Fang,  
 S. Faraji,  S. Fatehi,  Qingguo Feng,  K. D. Fenk,  J. Fosso-Tande,  
 Qinghui Ge,  A. Ghysels,  G. Gidofalvi,  J. Gomes,  J. Gonthier,  A. Gunina,  
 D. Hait,  M. W. D. Hanson-Heine,  P. H. P. Harbach,  A. W. Hauser,  
 J. E. Herr,  E. G. Hohenstein,  Z. C. Holden,  Kerwin Hui,  B. C. Huynh,  
 T.-C. Jagau,  Hyunjun Ji,  B. Kaduk,  K. Khistyaev,  Jaehoon Kim,  
 P. Klunzinger,  K. Koh,  D. Kosenkov,  L. Koulias,  T. Kowalczyk,  
 C. M. Krauter,  A. Kunitsa,  Ka Un Lao,  A. Laurent,  K. V. Lawler,  
 Joonho Lee,  D. Lefrancois,  S. Lehtola,  D. S. Levine,  Yi-Pei Li,  
 You-Sheng Lin,  Fenglai Liu,  E. Livshits,  A. Luenser,  P. Manohar,  
 E. Mansoor,  S. F. Manzer,  Shan-Ping Mao,  Yuezhi Mao,  N. Mardirossian,  
 A. V. Marenich,  T. Markovich,  L. A. Martinez-Martinez,  S. A. Maurer,  
 N. J. Mayhall,  S. C. McKenzie,  J.-M. Mewes,  A. F. Morrison,  
 J. W. Mullinax,  K. Nanda,  T. S. Nguyen-Beck,  R. Olivares-Amaya,  
 J. A. Parkhill,  T. M. Perrine,  F. Plasser,  P. Pokhilko,  S. Prager,  
 A. Prociuk,  E. Ramos,  D. R. Rehn,  F. Rob,  M. Schneider,  N. Sergueev,  
 S. M. Sharada,  S. Sharma,  D. W. Small,  T. Stauch,  T. Stein,  
 Yu-Chuan Su,  A. J. W. Thom,  A. Tkatchenko,  T. Tsuchimochi,  N. M. Tubman,  
 L. Vogt,  M. L. Vidal,  O. Vydrov,  M. A. Watson,  J. Wenzel,  
 M. de Wergifosse,  T. A. Wesolowski,  A. White,  J. Witte,  A. Yamada,  
 Jun Yang,  K. Yao,  S. Yeganeh,  S. R. Yost,  Zhi-Qiang You,  A. Zech,  
 Igor Ying Zhang,  Xing Zhang,  Yan Zhao,  Ying Zhu,  B. R. Brooks,  
 G. K. L. Chan,  C. J. Cramer,  M. S. Gordon,  W. J. Hehre,  A. Klamt,  
 M. W. Schmidt,  C. D. Sherrill,  D. G. Truhlar,  A. Aspuru-Guzik,  R. Baer,  
 A. T. Bell,  N. A. Besley,  Jeng-Da Chai,  A. E. DePrince, III,  
 R. A. DiStasio Jr.,  A. Dreuw,  B. D. Dunietz,  T. R. Furlani,  
 Chao-Ping Hsu,  Yousung Jung,  Jing Kong,  D. S. Lambrecht,  WanZhen Liang,  
 C. Ochsenfeld,  V. A. Rassolov,  L. V. Slipchenko,  J. E. Subotnik,  
 T. Van Voorhis,  J. M. Herbert,  A. I. Krylov,  P. M. W. Gill,  M. Head-Gordon

 Contributors to earlier versions of Q-Chem not listed above: 
 R. D. Adamson,  B. Austin,  J. Baker,  G. J. O. Beran,  K. Brandhorst,  
 S. T. Brown,  E. F. C. Byrd,  A. K. Chakraborty,  C.-L. Cheng,  
 Siu Hung Chien,  D. M. Chipman,  D. L. Crittenden,  H. Dachsel,  
 R. J. Doerksen,  A. D. Dutoi,  L. Fusti-Molnar,  W. A. Goddard III,  
 A. Golubeva-Zadorozhnaya,  S. R. Gwaltney,  G. Hawkins,  A. Heyden,  
 S. Hirata,  G. Kedziora,  F. J. Keil,  C. Kelley,  Jihan Kim,  R. A. King,  
 R. Z. Khaliullin,  P. P. Korambath,  W. Kurlancheek,  A. M. Lee,  M. S. Lee,  
 S. V. Levchenko,  Ching Yeh Lin,  D. Liotard,  R. C. Lochan,  I. Lotan,  
 P. E. Maslen,  N. Nair,  D. P. O'Neill,  D. Neuhauser,  E. Neuscamman,  
 C. M. Oana,  R. Olson,  B. Peters,  R. Peverati,  P. A. Pieniazek,  
 Y. M. Rhee,  J. Ritchie,  M. A. Rohrdanz,  E. Rosta,  N. J. Russ,  
 H. F. Schaefer III,  N. E. Schultz,  N. Shenvi,  A. C. Simmonett,  A. Sodt,  
 D. Stuck,  K. S. Thanthiriwatte,  V. Vanovschi,  Tao Wang,  A. Warshel,  
 C. F. Williams,  Q. Wu,  X. Xu,  W. Zhang

 Please cite Q-Chem as follows:
 Y. Shao et al., Mol. Phys. 113, 184-215 (2015)
 DOI: 10.1080/00268976.2014.952696

 Q-Chem 5.1.1 for Intel X86 EM64T Linux

 Parts of Q-Chem use Armadillo 8.300.2 (Tropical Shenanigans).
 http://arma.sourceforge.net/

 Q-Chem begins on Thu Oct 11 02:13:16 2018  

Host: 
0

     Scratch files written to /scratch/taweetham/qchem1717//
The previous job contains 0 fragments, simply inherited here
Input Ideriv = 2
Curr. Ideriv = -1
Max.  Ideriv = 2

Checking the input file for inconsistencies... 	...done.

--------------------------------------------------------------
User input:
--------------------------------------------------------------

$molecule
read
$end

$rem
   job_type 	frequency
   basis 	6-311++g**
   method	b3lyp	
$end


--------------------------------------------------------------
 ----------------------------------------------------------------
             Standard Nuclear Orientation (Angstroms)
    I     Atom           X                Y                Z
 ----------------------------------------------------------------
    1      C      -0.4281436083    -0.0311926255    -1.6443302302
    2      C       0.1791176699    -0.5227571500    -0.3532075133
    3      C      -0.9732613704     0.4711537985    -0.3338226272
    4      Cl     -0.1093429247    -2.2030720705     0.1270580217
    5      I       2.2165851852     0.1029667449     0.1251949199
    6      Br     -2.7359483024    -0.1182175461     0.2174192071
    7      Cl     -0.6850158982     2.1585417814     0.1193286038
    8      H       0.1532247757     0.6639494416    -2.2385177263
    9      H      -1.0362251610    -0.7297820286    -2.2068956851
 ----------------------------------------------------------------
 Molecular Point Group                 C1    NOp =  1
 Largest Abelian Subgroup              C1    NOp =  1
 Nuclear Repulsion Energy =  1246.8302913759 hartrees
 There are       71 alpha and       71 beta electrons
 Requested basis set is 6-311++G(d,p)
 There are 97 shells and 250 basis functions

 Total QAlloc Memory Limit   2000 MB
 Mega-Array Size       188 MB
 MEM_STATIC part       192 MB

                       Distance Matrix (Angstroms)
             C (  1)   C (  2)   C (  3)   Cl(  4)   I (  5)   Br(  6)
   C (  2)  1.509106
   C (  3)  1.505635  1.521911
   Cl(  4)  2.820729  1.771249  2.847850
   I (  5)  3.184935  2.184416  3.243668  3.275326
   Br(  6)  2.966420  2.997812  1.938631  3.354674  4.958328
   Cl(  7)  2.823369  2.856463  1.770794  4.399447  3.555940  3.065873
   H (  8)  1.083638  2.227855  2.221262  3.726218  3.187365  3.871787
   H (  9)  1.083637  2.226225  2.225896  2.911535  4.088140  3.023305
             Cl(  7)   H (  8)
   H (  8)  2.914772
   H (  9)  3.725196  1.832561

 A cutoff of  1.0D-11 yielded   3669 shell pairs
 There are     26250 function pairs (     29048 Cartesian)
 Smallest overlap matrix eigenvalue = 2.09E-05
 Guess from superposition of atomic densities
 Warning:  Energy on first SCF cycle will be non-variational
 SAD guess density has 142.000000 electrons

 -----------------------------------------------------------------------
  General SCF calculation program by
  Eric Jon Sundstrom, Paul Horn, Yuezhi Mao, Dmitri Zuev, Alec White,
  David Stuck, Shaama M.S., Shane Yost, Joonho Lee, David Small,
  Daniel Levine, Susi Lehtola, Hugh Burton, Evgeny Epifanovsky
 -----------------------------------------------------------------------
 Exchange:     0.2000 Hartree-Fock + 0.0800 Slater + 0.7200 B88
 Correlation:  0.1900 VWN1RPA + 0.8100 LYP
 Using SG-1 standard quadrature grid
 A restricted SCF calculation will be
 performed using DIIS
 SCF converges when DIIS error is below 1.0e-08
 ---------------------------------------
  Cycle       Energy         DIIS error
 ---------------------------------------
    1  -10530.7320869459      3.36e-02  
    2  -10529.5632679445      2.61e-03  
    3  -10529.5440890635      2.99e-03  
    4  -10529.6033216424      4.30e-04  
    5  -10529.6042686427      2.42e-04  
    6  -10529.6046676546      8.55e-05  
    7  -10529.6047293293      1.30e-05  
    8  -10529.6047303734      6.19e-06  
    9  -10529.6047306350      1.63e-06  
   10  -10529.6047306565      4.70e-07  
   11  -10529.6047306578      6.55e-08  
   12  -10529.6047306576      1.97e-08  
   13  -10529.6047306579      4.25e-09  Convergence criterion met
 ---------------------------------------
 SCF time:   CPU 107.40s  wall 107.00s 
 SCF   energy in the final basis set =   -10529.6047306579
 Total energy in the final basis set =   -10529.6047306579

 --------------------------------------------------------------

                    Orbital Energies (a.u.)
 --------------------------------------------------------------

 Alpha MOs
 -- Occupied --
*******-482.851-176.316-165.720-165.718-165.718-101.578-101.577
-62.504 -56.325 -56.321 -56.321 -35.813 -31.306 -31.300 -31.300
-22.957 -22.955 -22.955 -22.950 -22.950 -10.326 -10.317 -10.233
 -9.492  -9.491  -8.713  -7.257  -7.257  -7.247  -7.247  -7.246
 -7.246  -6.546  -6.531  -6.531  -6.362  -4.775  -4.759  -4.759
 -2.656  -2.652  -2.652  -2.640  -2.640  -2.041  -2.036  -2.036
 -2.022  -2.022  -0.967  -0.883  -0.833  -0.805  -0.686  -0.634
 -0.573  -0.524  -0.507  -0.439  -0.428  -0.417  -0.402  -0.356
 -0.346  -0.323  -0.314  -0.308  -0.295  -0.278  -0.275
 -- Virtual --
 -0.092  -0.060  -0.035  -0.005   0.019   0.021   0.023   0.034
  0.054   0.063   0.065   0.069   0.078   0.082   0.086   0.092
  0.105   0.108   0.110   0.116   0.119   0.122   0.138   0.148
  0.151   0.155   0.160   0.166   0.184   0.193   0.203   0.218
  0.228   0.240   0.248   0.250   0.275   0.286   0.370   0.377
  0.388   0.406   0.415   0.425   0.427   0.436   0.440   0.449
  0.460   0.468   0.474   0.489   0.491   0.505   0.516   0.530
  0.549   0.577   0.584   0.610   0.615   0.622   0.631   0.662
  0.673   0.685   0.717   0.765   0.788   0.808   0.824   0.834
  0.865   0.889   0.909   0.913   0.918   0.927   0.990   1.017
  1.030   1.062   1.132   1.150   1.192   1.285   1.340   1.365
  1.385   1.400   1.436   1.485   1.516   1.548   1.560   1.601
  1.660   1.736   1.783   1.842   1.862   1.918   1.965   2.013
  2.048   2.056   2.134   2.175   2.184   2.207   2.277   2.290
  2.330   2.350   2.443   2.513   2.549   2.584   2.707   2.718
  2.794   2.816   2.937   3.018   3.159   3.405   3.574   3.709
  3.981   3.995   4.013   4.033   4.045   4.061   4.116   4.130
  4.206   4.249   4.377   4.432   6.030   6.055   6.088   6.675
  7.567   7.602   7.677   9.718   9.751  23.473  23.625  23.848
 25.858  25.870  25.976  26.027  26.419  26.476  27.877  28.363
 28.382  28.387  28.539  28.545  28.572  28.606  28.685  47.943
127.900 127.915 127.937 151.671 215.706 215.740 289.762 289.795
289.8991020.7441901.834
 --------------------------------------------------------------

          Ground-State Mulliken Net Atomic Charges

     Atom                 Charge (a.u.)
  ----------------------------------------
      1 C                    -0.744548
      2 C                    -0.252573
      3 C                     0.015337
      4 Cl                    0.245264
      5 I                     0.136547
      6 Br                   -0.043270
      7 Cl                    0.259665
      8 H                     0.185205
      9 H                     0.198373
  ----------------------------------------
  Sum of atomic charges =     0.000000

 -----------------------------------------------------------------
                    Cartesian Multipole Moments
 -----------------------------------------------------------------
    Charge (ESU x 10^10)
                 0.0000
    Dipole Moment (Debye)
         X       0.1581      Y       0.0490      Z      -1.6889
       Tot       1.6970
    Quadrupole Moments (Debye-Ang)
        XX     -88.4847     XY       2.7161     YY     -91.3079
        XZ       1.0571     YZ       0.0398     ZZ     -87.0459
    Octopole Moments (Debye-Ang^2)
       XXX      21.0438    XXY      -0.1749    XYY       4.3270
       YYY       0.9904    XXZ      11.2764    XYZ      -0.3171
       YYZ       7.2234    XZZ       2.1835    YZZ       0.1651
       ZZZ       4.3033
    Hexadecapole Moments (Debye-Ang^3)
      XXXX   -1728.6620   XXXY      51.4720   XXYY    -457.5100
      XYYY      24.3205   YYYY    -813.3045   XXXZ      -8.3636
      XXYZ       0.6606   XYYZ      -2.7437   YYYZ      -0.7300
      XXZZ    -353.2057   XYZZ      10.5483   YYZZ    -184.9078
      XZZZ      -1.7833   YZZZ      -0.1634   ZZZZ    -238.2797
 -----------------------------------------------------------------
 Calculating MO derivatives via CPSCF
   1         3          27      0.125928    0.023701
   2         3          27      0.019169    0.003521
   3         3          27      0.002256    0.000663
   4         3          27      0.000192    0.000058
   5        27           3      0.000010    0.000006
   6        30           0      0.000000    0.000000    Roots Converged
 Time for AOints: 64.9 s (CPU) 87.7 s (wall)
 ------------------------------------------------------------------------------
                     AOints        : Timing summary (seconds)
 ------------------------------------------------------------------------------
     job step          cpu (% of tot)      sys (% of tot)     wall (% of tot)
 ------------------------------------------------------------------------------
  cpscf_lag         0.3261E+03 (39.2)   0.3960E-03 (15.5)   0.3742E+03 (35.5)
  iterzp            0.4390E+03 (52.8)   0.2151E-02 (84.4)   0.5923E+03 (56.1)
  make_fx           0.0000E+00 ( 0.0)   0.0000E+00 ( 0.0)   0.0000E+00 ( 0.0)
  AOints            0.6493E+02 ( 7.8)   0.1000E-05 ( 0.0)   0.8770E+02 ( 8.3)
 ------------------------------------------------------------------------------
   Grand Totals     0.8311E+03          0.2550E-02          0.1056E+04
 ------------------------------------------------------------------------------
 Calculating analytic Hessian of the SCF energy
 Polarizability Matrix (a.u.)
            1           2           3
    1-136.1855210  -6.5448806  -0.7060627
    2  -6.5448806-109.4760367   0.1447746
    3  -0.7060627   0.1447746 -84.5865125

 Direct stationary perturbation theory relativistic correction:

 rels  =     115.322817411023
 relv  =    -385.541234583573
 rel2e =      53.601642474718
 E_rel =    -216.616774697831

 Hessian of the SCF Energy
            1           2           3           4           5           6
    1   0.4008775   0.2183932   0.0016728  -0.0577567   0.0026657  -0.0510799
    2   0.2183932   0.4759959  -0.0024037  -0.0003715  -0.0577330   0.0278754
    3   0.0016728  -0.0024037   0.5930135  -0.0763096   0.0624393  -0.1633598
    4  -0.0577567  -0.0003715  -0.0763096   0.2791214  -0.0453586   0.0633091
    5   0.0026657  -0.0577330   0.0624393  -0.0453586   0.3192649  -0.0693768
    6  -0.0510799   0.0278754  -0.1633598   0.0633091  -0.0693768   0.2605411
    7  -0.0546185  -0.0007841   0.0715658  -0.1276963   0.0707263  -0.0066463
    8   0.0001410  -0.0576459  -0.0653963   0.0667611  -0.1006722   0.0111367
    9   0.0426892  -0.0337436  -0.1721457   0.0138818  -0.0100279  -0.0113547
   10   0.0002842   0.0015189  -0.0024721  -0.0322394  -0.0244205   0.0075416
   11   0.0015269  -0.0139977   0.0072589  -0.0096270  -0.1292744   0.0334330
   12   0.0067827   0.0253630  -0.0036509   0.0025602   0.0261311  -0.0395080
   13  -0.0133805   0.0022780  -0.0031885  -0.0459883  -0.0086300  -0.0105356
   14  -0.0020297   0.0006939   0.0014316  -0.0135693  -0.0150527  -0.0066765
   15  -0.0159590  -0.0045898  -0.0017306  -0.0076926  -0.0047369  -0.0187099
   16  -0.0130806   0.0012477   0.0049907  -0.0189737  -0.0057240   0.0118499
   17  -0.0018763   0.0007699  -0.0012256   0.0046502   0.0017826  -0.0010145
   18   0.0203611   0.0071705  -0.0032184  -0.0010063  -0.0030530  -0.0013110
   19   0.0003236   0.0002670   0.0023630   0.0032626   0.0095044   0.0028564
   20   0.0020194  -0.0148943  -0.0071731  -0.0040638  -0.0205147  -0.0089031
   21  -0.0060841  -0.0247740  -0.0029788   0.0048446   0.0010096  -0.0005097
   22  -0.1272873  -0.1086884   0.0860302   0.0108690   0.0133948  -0.0100389
   23  -0.1081346  -0.1660252   0.1019955  -0.0088000  -0.0090711   0.0040214
   24   0.0833173   0.0995123  -0.1275903   0.0074009   0.0078046  -0.0122386
   25  -0.1353616  -0.1138608  -0.0846522  -0.0105987  -0.0121583  -0.0072563
   26  -0.1127055  -0.1671636  -0.0969266   0.0103789   0.0112705   0.0095044
   27  -0.0817002  -0.0944101  -0.1183390  -0.0069881  -0.0101900  -0.0135494
            7           8           9          10          11          12
    1  -0.0546185   0.0001410   0.0426892   0.0002842   0.0015269   0.0067827
    2  -0.0007841  -0.0576459  -0.0337436   0.0015189  -0.0139977   0.0253630
    3   0.0715658  -0.0653963  -0.1721457  -0.0024721   0.0072589  -0.0036509
    4  -0.1276963   0.0667611   0.0138818  -0.0322394  -0.0096270   0.0025602
    5   0.0707263  -0.1006722  -0.0100279  -0.0244205  -0.1292744   0.0261311
    6  -0.0066463   0.0111367  -0.0113547   0.0075416   0.0334330  -0.0395080
    7   0.3312490  -0.0305239  -0.0818168   0.0020179  -0.0050266  -0.0051290
    8  -0.0305239   0.3354460   0.0688848   0.0096797  -0.0207820  -0.0013221
    9  -0.0818168   0.0688848   0.2861568  -0.0032100   0.0093015  -0.0003856
   10   0.0020179   0.0096797  -0.0032100   0.0449952   0.0232012  -0.0037275
   11  -0.0050266  -0.0207820   0.0093015   0.0232012   0.1839955  -0.0493826
   12  -0.0051290  -0.0013221  -0.0003856  -0.0037275  -0.0493826   0.0370980
   13  -0.0142395  -0.0049200  -0.0104362  -0.0115168  -0.0147293   0.0008619
   14   0.0036409   0.0015171   0.0000028  -0.0196462  -0.0150764  -0.0007649
   15   0.0013693   0.0027486  -0.0015920   0.0020538   0.0003882   0.0031667
   16  -0.1061300  -0.0230231   0.0299890  -0.0043156   0.0025609  -0.0011748
   17  -0.0296101  -0.0322353   0.0104872   0.0076144  -0.0019776  -0.0004696
   18   0.0260286   0.0067740  -0.0351256   0.0003453  -0.0014216   0.0017256
   19  -0.0320364  -0.0193647  -0.0062518  -0.0002994   0.0013176   0.0008291
   20  -0.0093486  -0.1273981  -0.0316351   0.0009475  -0.0028874  -0.0014393
   21  -0.0025837  -0.0251674  -0.0397873  -0.0006905   0.0011610   0.0003965
   22  -0.0099413  -0.0118221   0.0065031  -0.0001174   0.0026978  -0.0036995
   23   0.0102200   0.0112116  -0.0097540   0.0006136  -0.0017069   0.0029954
   24   0.0068369   0.0103571  -0.0135294   0.0005473  -0.0009067  -0.0006522
   25   0.0113952   0.0130721   0.0086517   0.0011915  -0.0019216   0.0026970
   26  -0.0092939  -0.0094412  -0.0035156   0.0004914   0.0017071  -0.0011110
   27  -0.0096248  -0.0080155  -0.0122364  -0.0003879   0.0001683   0.0018099
           13          14          15          16          17          18
    1  -0.0133805  -0.0020297  -0.0159590  -0.0130806  -0.0018763   0.0203611
    2   0.0022780   0.0006939  -0.0045898   0.0012477   0.0007699   0.0071705
    3  -0.0031885   0.0014316  -0.0017306   0.0049907  -0.0012256  -0.0032184
    4  -0.0459883  -0.0135693  -0.0076926  -0.0189737   0.0046502  -0.0010063
    5  -0.0086300  -0.0150527  -0.0047369  -0.0057240   0.0017826  -0.0030530
    6  -0.0105356  -0.0066765  -0.0187099   0.0118499  -0.0010145  -0.0013110
    7  -0.0142395   0.0036409   0.0013693  -0.1061300  -0.0296101   0.0260286
    8  -0.0049200   0.0015171   0.0027486  -0.0230231  -0.0322353   0.0067740
    9  -0.0104362   0.0000028  -0.0015920   0.0299890   0.0104872  -0.0351256
   10  -0.0115168  -0.0196462   0.0020538  -0.0043156   0.0076144   0.0003453
   11  -0.0147293  -0.0150764   0.0003882   0.0025609  -0.0019776  -0.0014216
   12   0.0008619  -0.0007649   0.0031667  -0.0011748  -0.0004696   0.0017256
   13   0.0907526   0.0239994   0.0212693  -0.0011922   0.0000625  -0.0003692
   14   0.0239994   0.0289044   0.0053186   0.0004519  -0.0002476   0.0001543
   15   0.0212693   0.0053186   0.0167752   0.0007112  -0.0003087   0.0003656
   16  -0.0011922   0.0004519   0.0007112   0.1567669   0.0422288  -0.0455696
   17   0.0000625  -0.0002476  -0.0003087   0.0422288   0.0498729  -0.0102893
   18  -0.0003692   0.0001543   0.0003656  -0.0455696  -0.0102893   0.0323258
   19  -0.0043635   0.0063422  -0.0003502  -0.0128209  -0.0238358  -0.0017093
   20   0.0024571  -0.0011873   0.0010983  -0.0176613  -0.0186797   0.0008629
   21   0.0012204   0.0002840   0.0013649   0.0000031   0.0029391   0.0042713
   22   0.0013392   0.0006113   0.0007347  -0.0016437   0.0002664   0.0028473
   23  -0.0018330   0.0003552  -0.0015669   0.0016060   0.0001894  -0.0023052
   24   0.0000052   0.0003438   0.0006015  -0.0010727   0.0001830  -0.0004744
   25  -0.0014109   0.0001996  -0.0021365   0.0013898   0.0005000  -0.0009278
   26   0.0013152   0.0000933   0.0016487  -0.0016868   0.0005254   0.0021075
   27   0.0011728  -0.0000936  -0.0002415   0.0002732  -0.0003016   0.0014411
           19          20          21          22          23          24
    1   0.0003236   0.0020194  -0.0060841  -0.1272873  -0.1081346   0.0833173
    2   0.0002670  -0.0148943  -0.0247740  -0.1086884  -0.1660252   0.0995123
    3   0.0023630  -0.0071731  -0.0029788   0.0860302   0.1019955  -0.1275903
    4   0.0032626  -0.0040638   0.0048446   0.0108690  -0.0088000   0.0074009
    5   0.0095044  -0.0205147   0.0010096   0.0133948  -0.0090711   0.0078046
    6   0.0028564  -0.0089031  -0.0005097  -0.0100389   0.0040214  -0.0122386
    7  -0.0320364  -0.0093486  -0.0025837  -0.0099413   0.0102200   0.0068369
    8  -0.0193647  -0.1273981  -0.0251674  -0.0118221   0.0112116   0.0103571
    9  -0.0062518  -0.0316351  -0.0397873   0.0065031  -0.0097540  -0.0135294
   10  -0.0002994   0.0009475  -0.0006905  -0.0001174   0.0006136   0.0005473
   11   0.0013176  -0.0028874   0.0011610   0.0026978  -0.0017069  -0.0009067
   12   0.0008291  -0.0014393   0.0003965  -0.0036995   0.0029954  -0.0006522
   13  -0.0043635   0.0024571   0.0012204   0.0013392  -0.0018330   0.0000052
   14   0.0063422  -0.0011873   0.0002840   0.0006113   0.0003552   0.0003438
   15  -0.0003502   0.0010983   0.0013649   0.0007347  -0.0015669   0.0006015
   16  -0.0128209  -0.0176613   0.0000031  -0.0016437   0.0016060  -0.0010727
   17  -0.0238358  -0.0186797   0.0029391   0.0002664   0.0001894   0.0001830
   18  -0.0017093   0.0008629   0.0042713   0.0028473  -0.0023052  -0.0004744
   19   0.0449511   0.0250130   0.0023561   0.0011205   0.0003061   0.0003859
   20   0.0250130   0.1855489   0.0465009  -0.0020419   0.0017401  -0.0000403
   21   0.0023561   0.0465009   0.0360938  -0.0025785   0.0009951   0.0017815
   22   0.0011205  -0.0020419  -0.0025785   0.1311592   0.1133182  -0.0890211
   23   0.0003061   0.0017401   0.0009951   0.1133182   0.1711612  -0.1070500
   24   0.0003859  -0.0000403   0.0017815  -0.0890211  -0.1070500   0.1398679
   25  -0.0001376   0.0026786   0.0035126  -0.0054981  -0.0072963  -0.0083997
   26   0.0004502  -0.0017274  -0.0029482  -0.0077362  -0.0078542  -0.0102040
   27  -0.0004791   0.0007288  -0.0006321   0.0092228   0.0106687   0.0122341
           25          26          27
    1  -0.1353616  -0.1127055  -0.0817002
    2  -0.1138608  -0.1671636  -0.0944101
    3  -0.0846522  -0.0969266  -0.1183390
    4  -0.0105987   0.0103789  -0.0069881
    5  -0.0121583   0.0112705  -0.0101900
    6  -0.0072563   0.0095044  -0.0135494
    7   0.0113952  -0.0092939  -0.0096248
    8   0.0130721  -0.0094412  -0.0080155
    9   0.0086517  -0.0035156  -0.0122364
   10   0.0011915   0.0004914  -0.0003879
   11  -0.0019216   0.0017071   0.0001683
   12   0.0026970  -0.0011110   0.0018099
   13  -0.0014109   0.0013152   0.0011728
   14   0.0001996   0.0000933  -0.0000936
   15  -0.0021365   0.0016487  -0.0002415
   16   0.0013898  -0.0016868   0.0002732
   17   0.0005000   0.0005254  -0.0003016
   18  -0.0009278   0.0021075   0.0014411
   19  -0.0001376   0.0004502  -0.0004791
   20   0.0026786  -0.0017274   0.0007288
   21   0.0035126  -0.0029482  -0.0006321
   22  -0.0054981  -0.0077362   0.0092228
   23  -0.0072963  -0.0078542   0.0106687
   24  -0.0083997  -0.0102040   0.0122341
   25   0.1390304   0.1187867   0.0885114
   26   0.1187867   0.1725900   0.1014449
   27   0.0885114   0.1014449   0.1295135
 Gradient time:  CPU 1052.08 s  wall 1473.32 s
 **********************************************************************
 **                                                                  **
 **                       VIBRATIONAL ANALYSIS                       **
 **                       --------------------                       **
 **                                                                  **
 **        VIBRATIONAL FREQUENCIES (CM**-1) AND NORMAL MODES         **
 **     FORCE CONSTANTS (mDYN/ANGSTROM) AND REDUCED MASSES (AMU)     **
 **                  INFRARED INTENSITIES (KM/MOL)                   **
 **                                                                  **
 **********************************************************************


 Mode:                 1                      2                      3
 Frequency:        72.13                 117.54                 146.16
 Force Cnst:      0.1058                 0.2356                 0.4764
 Red. Mass:      34.5001                28.9481                37.8532
 IR Active:          YES                    YES                    YES
 IR Intens:        0.020                  0.144                  0.112
 Raman Active:       YES                    YES                    YES
               X      Y      Z        X      Y      Z        X      Y      Z
 C          0.056  0.010  0.228    0.020 -0.276 -0.016    0.102  0.183 -0.134
 C         -0.028 -0.020  0.258    0.021 -0.301 -0.022   -0.016  0.093 -0.098
 C          0.006  0.023  0.201    0.121 -0.208  0.002    0.168  0.211 -0.115
 Cl        -0.015  0.063  0.507    0.129 -0.308  0.002   -0.329  0.244  0.249
 I          0.110 -0.000 -0.170   -0.195  0.157 -0.017   -0.238 -0.026 -0.038
 Br        -0.158 -0.002 -0.290    0.018  0.147 -0.034    0.421 -0.213 -0.058
 Cl        -0.043 -0.063  0.515    0.484 -0.308  0.149    0.147  0.151  0.144
 H          0.186 -0.075  0.255    0.065 -0.379 -0.091    0.300  0.069 -0.073
 H         -0.018  0.099  0.198   -0.105 -0.232  0.064   -0.036  0.345 -0.184
 TransDip   0.004 -0.001 -0.002   -0.012  0.001  0.001    0.010  0.003  0.001

 Mode:                 4                      5                      6
 Frequency:       190.53                 225.90                 256.77
 Force Cnst:      0.8674                 0.6404                 0.5295
 Red. Mass:      40.5585                21.2977                13.6306
 IR Active:          YES                    YES                    YES
 IR Intens:        0.007                  0.611                  0.133
 Raman Active:       YES                    YES                    YES
               X      Y      Z        X      Y      Z        X      Y      Z
 C         -0.012  0.120  0.051   -0.257  0.176 -0.105    0.047  0.074  0.395
 C          0.068  0.125  0.011   -0.072  0.230 -0.154   -0.026 -0.036  0.361
 C          0.033  0.128  0.050   -0.146  0.097 -0.027    0.038  0.123  0.336
 Cl         0.826  0.004  0.098    0.178  0.321  0.046   -0.033 -0.230 -0.081
 I         -0.217 -0.178 -0.024   -0.004 -0.036  0.027   -0.020  0.013 -0.029
 Br         0.073  0.127 -0.045   -0.200 -0.167  0.013   -0.032 -0.091 -0.041
 Cl        -0.233  0.223  0.050    0.470  0.003 -0.067    0.151  0.326 -0.119
 H          0.005  0.063 -0.001   -0.435  0.265 -0.175    0.150  0.011  0.427
 H         -0.085  0.142  0.100   -0.223  0.082 -0.025   -0.013  0.160  0.358
 TransDip  -0.000 -0.002  0.001   -0.025 -0.002 -0.001    0.001  0.002  0.011

 Mode:                 7                      8                      9
 Frequency:       343.59                 403.43                 438.67
 Force Cnst:      0.2601                 0.5280                 0.4697
 Red. Mass:       3.7393                 5.5056                 4.1426
 IR Active:          YES                    YES                    YES
 IR Intens:        3.044                  1.597                  7.402
 Raman Active:       YES                    YES                    YES
               X      Y      Z        X      Y      Z        X      Y      Z
 C          0.362  0.100  0.050   -0.115 -0.196  0.232   -0.154  0.326  0.083
 C          0.106  0.044  0.120    0.079  0.097  0.204   -0.029 -0.021 -0.041
 C          0.037 -0.048 -0.013    0.007 -0.063  0.196   -0.020 -0.056  0.184
 Cl        -0.004  0.066 -0.013   -0.008  0.178 -0.106   -0.001 -0.035  0.050
 I         -0.030 -0.008 -0.021   -0.016 -0.009 -0.006    0.003  0.003  0.002
 Br        -0.043 -0.002  0.032    0.047  0.017 -0.035    0.038  0.018 -0.021
 Cl         0.005 -0.078 -0.039   -0.016 -0.109 -0.026   -0.017 -0.132 -0.092
 H          0.451  0.257  0.321   -0.372 -0.235 -0.055   -0.188  0.569  0.336
 H          0.611  0.108 -0.227   -0.096 -0.467  0.557   -0.149  0.520 -0.159
 TransDip   0.055 -0.001  0.007    0.019 -0.006  0.035   -0.067  0.053  0.018

 Mode:                10                     11                     12
 Frequency:       531.14                 683.87                 731.02
 Force Cnst:      1.6630                 1.0928                 0.8413
 Red. Mass:      10.0054                 3.9660                 2.6719
 IR Active:          YES                    YES                    YES
 IR Intens:       20.082                 77.525                 32.206
 Raman Active:       YES                    YES                    YES
               X      Y      Z        X      Y      Z        X      Y      Z
 C         -0.013 -0.004 -0.024   -0.021  0.096 -0.021    0.025  0.046  0.009
 C          0.516 -0.191 -0.357    0.250  0.332  0.043   -0.067 -0.037  0.027
 C          0.432 -0.203  0.263   -0.006  0.123 -0.101    0.224  0.258 -0.007
 Cl        -0.046  0.050  0.022   -0.030 -0.122  0.033    0.008  0.007 -0.010
 I         -0.020 -0.001  0.003   -0.006 -0.003 -0.002    0.000  0.001  0.001
 Br        -0.069 -0.008  0.004   -0.007 -0.002  0.001   -0.021 -0.009  0.009
 Cl        -0.029  0.103  0.001    0.001 -0.044  0.001   -0.021 -0.075 -0.025
 H         -0.325  0.097 -0.216   -0.475  0.113 -0.452    0.363 -0.468 -0.263
 H         -0.241  0.039  0.170    0.123 -0.376  0.414   -0.522  0.294  0.296
 TransDip   0.143 -0.006 -0.006    0.157  0.233 -0.021    0.111  0.143  0.015

 Mode:                13                     14                     15
 Frequency:       910.21                 930.79                1011.42
 Force Cnst:      4.2987                 4.2330                 1.0715
 Red. Mass:       8.8065                 8.2927                 1.7778
 IR Active:          YES                    YES                    YES
 IR Intens:        0.474                 26.517                 47.326
 Raman Active:       YES                    YES                    YES
               X      Y      Z        X      Y      Z        X      Y      Z
 C         -0.036 -0.011  0.434   -0.254  0.157 -0.062    0.119  0.148  0.015
 C          0.320 -0.300 -0.214    0.164 -0.191  0.478   -0.067 -0.118 -0.007
 C         -0.322  0.285 -0.303    0.192 -0.217 -0.426   -0.075 -0.091 -0.015
 Cl        -0.002  0.028 -0.001    0.004  0.039 -0.021    0.003  0.014  0.003
 I         -0.001  0.001  0.001   -0.001 -0.000 -0.001    0.001  0.000 -0.000
 Br         0.006 -0.001  0.001   -0.009 -0.002  0.006    0.004  0.001  0.001
 Cl         0.004 -0.023  0.004    0.002  0.037  0.018    0.002  0.012 -0.001
 H          0.068 -0.077  0.459   -0.157  0.189  0.070   -0.238 -0.092 -0.615
 H         -0.040  0.211  0.162   -0.373  0.340 -0.161   -0.073 -0.206  0.663
 TransDip  -0.014  0.005 -0.016    0.116 -0.117 -0.003   -0.138 -0.172 -0.000

 Mode:                16                     17                     18
 Frequency:      1081.56                1094.65                1255.02
 Force Cnst:      1.0611                 0.9175                 5.3506
 Red. Mass:       1.5396                 1.2995                 5.7657
 IR Active:          YES                    YES                    YES
 IR Intens:        1.985                  9.233                  4.791
 Raman Active:       YES                    YES                    YES
               X      Y      Z        X      Y      Z        X      Y      Z
 C          0.013  0.009 -0.008   -0.120  0.104  0.001   -0.003  0.006  0.318
 C          0.081  0.105 -0.006    0.015 -0.020 -0.015   -0.225  0.226 -0.217
 C         -0.116 -0.127  0.018    0.013 -0.012  0.017    0.251 -0.229 -0.255
 Cl        -0.005 -0.005 -0.000   -0.000  0.001  0.000   -0.001 -0.017  0.006
 I          0.000 -0.001  0.000    0.000  0.000  0.000    0.001  0.000  0.001
 Br         0.003  0.002 -0.000    0.000  0.000 -0.000   -0.006 -0.001  0.003
 Cl         0.005  0.008 -0.001   -0.000 -0.000 -0.001    0.000  0.017  0.007
 H          0.524 -0.464 -0.061    0.527 -0.451 -0.015    0.095  0.067  0.541
 H         -0.522  0.428  0.051    0.534 -0.454 -0.012   -0.033 -0.072  0.507
 TransDip  -0.003 -0.025  0.037    0.065 -0.072  0.008    0.050 -0.007 -0.049

 Mode:                19                     20                     21
 Frequency:      1454.24                3129.78                3221.07
 Force Cnst:      1.4391                 6.0817                 6.8374
 Red. Mass:       1.1549                 1.0538                 1.1185
 IR Active:          YES                    YES                    YES
 IR Intens:       18.283                  0.155                  1.504
 Raman Active:       YES                    YES                    YES
               X      Y      Z        X      Y      Z        X      Y      Z
 C         -0.002 -0.002 -0.108   -0.002 -0.000 -0.065   -0.065 -0.076  0.002
 C          0.020 -0.020  0.005    0.001 -0.001  0.001   -0.000 -0.000  0.000
 C         -0.022  0.021  0.008   -0.002  0.001  0.001   -0.000 -0.000  0.000
 Cl         0.000  0.000  0.000    0.000 -0.000  0.000    0.000  0.000 -0.000
 I          0.000  0.000  0.000    0.000 -0.000  0.000    0.000  0.000  0.000
 Br         0.000 -0.000 -0.000   -0.000  0.000  0.000    0.000  0.000 -0.000
 Cl         0.000 -0.001 -0.000   -0.000  0.000  0.000    0.000  0.000  0.000
 H          0.283  0.317  0.565   -0.383 -0.457  0.374    0.378  0.452 -0.386
 H         -0.252 -0.311  0.572    0.402  0.462  0.354    0.394  0.453  0.363
 TransDip  -0.006 -0.001  0.137   -0.005  0.001  0.012    0.025  0.030 -0.002

 STANDARD THERMODYNAMIC QUANTITIES AT   298.15 K  AND     1.00 ATM

   This Molecule has  0 Imaginary Frequencies
   Zero point vibrational energy:       26.060 kcal/mol

   Atom    1 Element C  Has Mass   12.00000
   Atom    2 Element C  Has Mass   12.00000
   Atom    3 Element C  Has Mass   12.00000
   Atom    4 Element Cl Has Mass   34.96885
   Atom    5 Element I  Has Mass  126.90440
   Atom    6 Element Br Has Mass   78.91830
   Atom    7 Element Cl Has Mass   34.96885
   Atom    8 Element H  Has Mass    1.00783
   Atom    9 Element H  Has Mass    1.00783
   Molecular Mass:   313.776060 amu
   Principal axes and moments of inertia in amu*Bohr^2:
                             1           2           3
    Eigenvalues --     1406.09261  4629.42047  5665.92994
          X               0.99998    -0.00612     0.00182
          Y               0.00612     0.99998     0.00044
          Z              -0.00182    -0.00043     1.00000
   Rotational Symmetry Number is   1
   The Molecule is an Asymmetric Top
   Translational Enthalpy:        0.889 kcal/mol
   Rotational Enthalpy:           0.889 kcal/mol
   Vibrational Enthalpy:         29.381 kcal/mol
   gas constant (RT):             0.592 kcal/mol
   Translational Entropy:        43.126  cal/mol.K
   Rotational Entropy:           31.978  cal/mol.K
   Vibrational Entropy:          20.457  cal/mol.K

   Total Enthalpy:               31.751 kcal/mol
   Total Entropy:                95.561  cal/mol.K

 ======================================================================

 STANDARD THERMODYNAMIC QUANTITIES FOR ANHARMONIC VIBRATION -- TOSH

   Zero point vibrational energy: ************ kcal/mol

   Vibrational Enthalpy:       Infinity kcal/mol
   Vibrational Entropy:             NaN  cal/mol.K

   Total Enthalpy:             Infinity kcal/mol
   Total Entropy:                   NaN  cal/mol.K

 ======================================================================

 STANDARD THERMODYNAMIC QUANTITIES FOR ANHARMONIC VIBRATION -- VPT2

   Zero point vibrational energy: ************ kcal/mol

   Vibrational Enthalpy:       Infinity kcal/mol
   Vibrational Entropy:             NaN  cal/mol.K

   Total Enthalpy:             Infinity kcal/mol
   Total Entropy:                   NaN  cal/mol.K

 ======================================================================

Archival summary:
1\1\TWL02\FREQ\ProcedureUnspecified\BasisUnspecified\1r1l232\taweetha\ThuOct1102:39:372018ThuOct1102:39:372018\0\\#,FREQ,ProcedureUnspecified,BasisUnspecified,\\0,1\I\C,1,2.18442\C,2,1.50911,1,117.995\H,3,1.08364,2,117.385,1,140.6,0\H,3,1.08364,2,117.529,1,-4.08844,0\C,3,1.50563,2,60.6391,1,-111.468,0\Cl,6,1.77079,3,118.799,2,110.074,0\Cl,2,1.77125,1,111.362,3,141.824,0\Br,6,1.93863,3,118.376,2,-109.55,0\\\@

 Total job time:  1580.98s(wall), 1159.69s(cpu) 
 Thu Oct 11 02:39:37 2018

        *************************************************************
        *                                                           *
        *  Thank you very much for using Q-Chem.  Have a nice day.  *
        *                                                           *
        *************************************************************
