# Supplementary material for: Geometric and energetic data from ab initio calculations of haloethene, haloimine, halomethylenephosphine, haloiminophosphine, halodiazene, halodiphosphene and halocyclopropane
Source: Data Brief. 2019 Nov 2;27:104738. doi: 10.1016/j.dib.2019.104738 (PMC6861602; doi:10.1016/j.dib.2019.104738)
Supplement: Multimedia component 3 [file mmc3.zip › CCC/B3LYP/ClICCCBrI.out]

Q-Chem Developer Version!
                  Welcome to Q-Chem
     A Quantum Leap Into The Future Of Chemistry


 Q-Chem 5.1, Q-Chem, Inc., Pleasanton, CA (2018)

 Yihan Shao,  Zhengting Gan,  E. Epifanovsky,  A. T. B. Gilbert,  M. Wormit,  
 J. Kussmann,  A. W. Lange,  A. Behn,  Jia Deng,  Xintian Feng,  D. Ghosh,  
 M. Goldey,  P. R. Horn,  L. D. Jacobson,  I. Kaliman,  T. Kus,  A. Landau,  
 Jie Liu,  E. I. Proynov,  R. M. Richard,  R. P. Steele,  E. J. Sundstrom,  
 H. L. Woodcock III,  P. M. Zimmerman,  D. Zuev,  B. Albrecht,  E. Alguire,  
 S. A. Baeppler,  D. Barton,  Z. Benda,  Y. A. Bernard,  E. J. Berquist,  
 K. B. Bravaya,  H. Burton,  D. Casanova,  Chun-Min Chang,  Yunqing Chen,  
 A. Chien,  K. D. Closser,  M. P. Coons,  S. Coriani,  S. Dasgupta,  
 A. L. Dempwolff,  M. Diedenhofen,  Hainam Do,  R. G. Edgar,  Po-Tung Fang,  
 S. Faraji,  S. Fatehi,  Qingguo Feng,  K. D. Fenk,  J. Fosso-Tande,  
 Qinghui Ge,  A. Ghysels,  G. Gidofalvi,  J. Gomes,  J. Gonthier,  A. Gunina,  
 D. Hait,  M. W. D. Hanson-Heine,  P. H. P. Harbach,  A. W. Hauser,  
 J. E. Herr,  E. G. Hohenstein,  Z. C. Holden,  Kerwin Hui,  B. C. Huynh,  
 T.-C. Jagau,  Hyunjun Ji,  B. Kaduk,  K. Khistyaev,  Jaehoon Kim,  
 P. Klunzinger,  K. Koh,  D. Kosenkov,  L. Koulias,  T. Kowalczyk,  
 C. M. Krauter,  A. Kunitsa,  Ka Un Lao,  A. Laurent,  K. V. Lawler,  
 Joonho Lee,  D. Lefrancois,  S. Lehtola,  D. S. Levine,  Yi-Pei Li,  
 You-Sheng Lin,  Fenglai Liu,  E. Livshits,  A. Luenser,  P. Manohar,  
 E. Mansoor,  S. F. Manzer,  Shan-Ping Mao,  Yuezhi Mao,  N. Mardirossian,  
 A. V. Marenich,  T. Markovich,  L. A. Martinez-Martinez,  S. A. Maurer,  
 N. J. Mayhall,  S. C. McKenzie,  J.-M. Mewes,  A. F. Morrison,  
 J. W. Mullinax,  K. Nanda,  T. S. Nguyen-Beck,  R. Olivares-Amaya,  
 J. A. Parkhill,  T. M. Perrine,  F. Plasser,  P. Pokhilko,  S. Prager,  
 A. Prociuk,  E. Ramos,  D. R. Rehn,  F. Rob,  M. Schneider,  N. Sergueev,  
 S. M. Sharada,  S. Sharma,  D. W. Small,  T. Stauch,  T. Stein,  
 Yu-Chuan Su,  A. J. W. Thom,  A. Tkatchenko,  T. Tsuchimochi,  N. M. Tubman,  
 L. Vogt,  M. L. Vidal,  O. Vydrov,  M. A. Watson,  J. Wenzel,  
 M. de Wergifosse,  T. A. Wesolowski,  A. White,  J. Witte,  A. Yamada,  
 Jun Yang,  K. Yao,  S. Yeganeh,  S. R. Yost,  Zhi-Qiang You,  A. Zech,  
 Igor Ying Zhang,  Xing Zhang,  Yan Zhao,  Ying Zhu,  B. R. Brooks,  
 G. K. L. Chan,  C. J. Cramer,  M. S. Gordon,  W. J. Hehre,  A. Klamt,  
 M. W. Schmidt,  C. D. Sherrill,  D. G. Truhlar,  A. Aspuru-Guzik,  R. Baer,  
 A. T. Bell,  N. A. Besley,  Jeng-Da Chai,  A. E. DePrince, III,  
 R. A. DiStasio Jr.,  A. Dreuw,  B. D. Dunietz,  T. R. Furlani,  
 Chao-Ping Hsu,  Yousung Jung,  Jing Kong,  D. S. Lambrecht,  WanZhen Liang,  
 C. Ochsenfeld,  V. A. Rassolov,  L. V. Slipchenko,  J. E. Subotnik,  
 T. Van Voorhis,  J. M. Herbert,  A. I. Krylov,  P. M. W. Gill,  M. Head-Gordon

 Contributors to earlier versions of Q-Chem not listed above: 
 R. D. Adamson,  B. Austin,  J. Baker,  G. J. O. Beran,  K. Brandhorst,  
 S. T. Brown,  E. F. C. Byrd,  A. K. Chakraborty,  C.-L. Cheng,  
 Siu Hung Chien,  D. M. Chipman,  D. L. Crittenden,  H. Dachsel,  
 R. J. Doerksen,  A. D. Dutoi,  L. Fusti-Molnar,  W. A. Goddard III,  
 A. Golubeva-Zadorozhnaya,  S. R. Gwaltney,  G. Hawkins,  A. Heyden,  
 S. Hirata,  G. Kedziora,  F. J. Keil,  C. Kelley,  Jihan Kim,  R. A. King,  
 R. Z. Khaliullin,  P. P. Korambath,  W. Kurlancheek,  A. M. Lee,  M. S. Lee,  
 S. V. Levchenko,  Ching Yeh Lin,  D. Liotard,  R. C. Lochan,  I. Lotan,  
 P. E. Maslen,  N. Nair,  D. P. O'Neill,  D. Neuhauser,  E. Neuscamman,  
 C. M. Oana,  R. Olson,  B. Peters,  R. Peverati,  P. A. Pieniazek,  
 Y. M. Rhee,  J. Ritchie,  M. A. Rohrdanz,  E. Rosta,  N. J. Russ,  
 H. F. Schaefer III,  N. E. Schultz,  N. Shenvi,  A. C. Simmonett,  A. Sodt,  
 D. Stuck,  K. S. Thanthiriwatte,  V. Vanovschi,  Tao Wang,  A. Warshel,  
 C. F. Williams,  Q. Wu,  X. Xu,  W. Zhang

 Please cite Q-Chem as follows:
 Y. Shao et al., Mol. Phys. 113, 184-215 (2015)
 DOI: 10.1080/00268976.2014.952696

 Q-Chem 5.1.1 for Intel X86 EM64T Linux

 Parts of Q-Chem use Armadillo 8.300.2 (Tropical Shenanigans).
 http://arma.sourceforge.net/

 Q-Chem begins on Thu Oct 11 01:07:59 2018  

Host: 
0

     Scratch files written to /scratch/taweetham/qchem30979//
Input Ideriv = 2
Curr. Ideriv = -1
Max.  Ideriv = 2

Checking the input file for inconsistencies... 	...done.

--------------------------------------------------------------
User input:
--------------------------------------------------------------
$molecule
0 1
C 
C 1 CC 
C 2 CC 1 60.0
Cl 2 CCl 1 ANG  3 pDHA
I 2 CI 1 ANG  3 mDHA
Br 3 CBr 1 ANG  2 mDHA
I 3 CI 1 ANG  2 pDHA
H 1 CH 2 ANG  3 pDHA
H 1 CH 2 ANG  3 mDHA

CC=1.54
CH=1.09
CF=1.35
CCl=1.77
CBr=1.94
CI=2.14
ANG=118.0
pDHA=107.9
mDHA=-107.9
$end

$rem
   job_type	optimization
   basis	6-311++g**
   method	b3lyp
   mem_total	32000
$end

--------------------------------------------------------------
 ----------------------------------------------------------------
             Standard Nuclear Orientation (Angstroms)
    I     Atom           X                Y                Z
 ----------------------------------------------------------------
    1      C      -0.2089820343    -0.7183588811    -1.7159251597
    2      C       0.4611804354    -1.0496061843    -0.3695383326
    3      C      -0.8342173246    -0.2173975239    -0.4007375114
    4      Cl      0.3648294741    -2.7161598388     0.2188623888
    5      I       2.2884199590    -0.0474078867     0.1166656323
    6      Br     -2.4729839352    -1.0590592160     0.2072506400
    7      I      -0.6981973003     1.8712991122     0.0447340536
    8      H       0.2763404182     0.0122458226    -2.3630564323
    9      H      -0.7136911213    -1.5245154187    -2.2483539103
 ----------------------------------------------------------------
 Molecular Point Group                 C1    NOp =  1
 Largest Abelian Subgroup              C1    NOp =  1
 Nuclear Repulsion Energy =  1914.4177048705 hartrees
 There are       89 alpha and       89 beta electrons
 Requested basis set is 6-311++G(d,p)
 There are 108 shells and 282 basis functions

 Total QAlloc Memory Limit  32000 MB
 Mega-Array Size       188 MB
 MEM_STATIC part       192 MB
 A cutoff of  1.0D-11 yielded   4290 shell pairs
 There are     31305 function pairs (     35107 Cartesian)
 Smallest overlap matrix eigenvalue = 3.57E-05

 Scale SEOQF with 1.000000e-01/1.000000e-01/1.000000e-01

 Standard Electronic Orientation quadrupole field applied
 Nucleus-field energy     =     0.0000000411 hartrees
 Guess from superposition of atomic densities
 Warning:  Energy on first SCF cycle will be non-variational
 SAD guess density has 178.000000 electrons

 -----------------------------------------------------------------------
  General SCF calculation program by
  Eric Jon Sundstrom, Paul Horn, Yuezhi Mao, Dmitri Zuev, Alec White,
  David Stuck, Shaama M.S., Shane Yost, Joonho Lee, David Small,
  Daniel Levine, Susi Lehtola, Hugh Burton, Evgeny Epifanovsky
 -----------------------------------------------------------------------
 Exchange:     0.2000 Hartree-Fock + 0.0800 Slater + 0.7200 B88
 Correlation:  0.1900 VWN1RPA + 0.8100 LYP
 Using SG-1 standard quadrature grid
 A restricted SCF calculation will be
 performed using DIIS
 SCF converges when DIIS error is below 1.0e-08
 ---------------------------------------
  Cycle       Energy         DIIS error
 ---------------------------------------
    1  -16989.9044500227      3.15e-02  
    2  -16988.8530019177      2.27e-03  
    3  -16988.8320231606      2.61e-03  
    4  -16988.8902425802      3.25e-04  
    5  -16988.8912264218      1.09e-04  
    6  -16988.8912990374      5.99e-05  
    7  -16988.8913363179      1.41e-05  
    8  -16988.8913382074      4.56e-06  
    9  -16988.8913383874      1.81e-06  
   10  -16988.8913384173      4.66e-07  
   11  -16988.8913384194      9.12e-08  
   12  -16988.8913384195      2.82e-08  
   13  -16988.8913384192      8.13e-09  Convergence criterion met
 ---------------------------------------
 SCF time:   CPU 96.88s  wall 122.00s 
 SCF   energy in the final basis set =   -16988.8913384192
 Total energy in the final basis set =   -16988.8913384192

 --------------------------------------------------------------

                    Orbital Energies (a.u.)
 --------------------------------------------------------------

 Alpha MOs
 -- Occupied --
***************-482.850-176.316-176.316-165.719-165.719-165.717
*******-165.717-165.717-101.575 -62.502 -56.323 -56.319 -56.319
-35.812 -35.812 -31.306 -31.306 -31.299 -31.299 -31.299 -31.299
-22.956 -22.956 -22.954 -22.954 -22.954 -22.954 -22.950 -22.950
-22.950 -22.950 -10.316 -10.309 -10.235  -9.490  -8.711  -7.255
 -7.244  -7.244  -6.544  -6.529  -6.529  -6.362  -6.362  -4.775
 -4.775  -4.759  -4.759  -4.759  -4.759  -2.654  -2.650  -2.650
 -2.638  -2.638  -2.040  -2.040  -2.036  -2.036  -2.035  -2.035
 -2.022  -2.022  -2.022  -2.022  -0.944  -0.853  -0.802  -0.695
 -0.684  -0.625  -0.551  -0.513  -0.486  -0.425  -0.412  -0.401
 -0.386  -0.342  -0.325  -0.308  -0.302  -0.293  -0.279  -0.273
 -0.254
 -- Virtual --
 -0.092  -0.071  -0.052  -0.004   0.019   0.023   0.027   0.030
  0.057   0.061   0.068   0.072   0.074   0.085   0.086   0.098
  0.103   0.112   0.117   0.123   0.133   0.136   0.146   0.156
  0.158   0.170   0.178   0.197   0.211   0.216   0.220   0.231
  0.235   0.250   0.255   0.260   0.287   0.356   0.379   0.389
  0.392   0.408   0.414   0.423   0.435   0.440   0.440   0.453
  0.457   0.472   0.487   0.492   0.503   0.507   0.514   0.543
  0.549   0.555   0.579   0.594   0.604   0.626   0.633   0.659
  0.696   0.703   0.716   0.733   0.766   0.785   0.812   0.848
  0.858   0.883   0.912   0.925   0.970   1.002   1.076   1.113
  1.138   1.233   1.293   1.303   1.322   1.365   1.378   1.408
  1.422   1.456   1.471   1.524   1.537   1.594   1.597   1.669
  1.732   1.762   1.805   1.865   1.888   1.933   2.008   2.044
  2.060   2.116   2.165   2.192   2.209   2.282   2.341   2.474
  2.526   2.553   2.650   2.694   2.772   2.788   2.886   2.972
  3.073   3.368   3.519   3.682   3.953   3.975   3.984   4.001
  4.002   4.006   4.038   4.065   4.077   4.091   4.124   4.136
  4.213   4.253   4.280   4.390   4.436   4.473   5.989   6.029
  6.039   6.075   6.085   6.137   6.663   7.566   7.599   7.685
  9.738  23.458  23.593  23.806  25.868  25.982  26.440  27.870
 27.902  28.339  28.363  28.371  28.387  28.390  28.417  28.531
 28.537  28.544  28.555  28.569  28.585  28.606  28.613  28.682
 28.703  47.929 127.881 127.900 127.907 127.928 127.939 127.957
151.667 151.694 215.727 289.761 289.791 289.9061020.7271901.830
*******
 --------------------------------------------------------------

          Ground-State Mulliken Net Atomic Charges

     Atom                 Charge (a.u.)
  ----------------------------------------
      1 C                    -0.644354
      2 C                    -0.275840
      3 C                     0.001568
      4 Cl                    0.278296
      5 I                     0.149022
      6 Br                   -0.032831
      7 I                     0.137394
      8 H                     0.203582
      9 H                     0.183163
  ----------------------------------------
  Sum of atomic charges =     0.000000

 -----------------------------------------------------------------
                    Cartesian Multipole Moments
 -----------------------------------------------------------------
    Charge (ESU x 10^10)
                 0.0000
    Dipole Moment (Debye)
         X       0.2760      Y       0.4552      Z      -1.5082
       Tot       1.5994
    Quadrupole Moments (Debye-Ang)
        XX    -106.2404     XY       3.4732     YY    -104.2271
        XZ       0.4845     YZ       1.8833     ZZ    -102.9953
    Octopole Moments (Debye-Ang^2)
       XXX       4.3436    XXY      15.5994    XYY      -4.4200
       YYY      52.7434    XXZ      12.3343    XYZ       0.1333
       YYZ       9.1358    XZZ      -2.0303    YZZ      10.1376
       ZZZ       5.2327
    Hexadecapole Moments (Debye-Ang^3)
      XXXX   -1751.8534   XXXY      67.2778   XXYY    -548.3093
      XYYY      19.4896   YYYY   -1393.9228   XXXZ      -5.3913
      XXYZ      -4.2890   XYYZ      -2.5075   YYYZ      -4.7925
      XXZZ    -358.5203   XYZZ      11.5220   YYZZ    -292.4800
      XZZZ      -3.1368   YZZZ       2.2529   ZZZZ    -275.6110
 -----------------------------------------------------------------
 Calculating analytic gradient of the SCF energy
 Gradient of SCF Energy
            1           2           3           4           5           6
    1  -0.0001176   0.0171285  -0.0113927  -0.0041749  -0.0139525   0.0006295
    2  -0.0008371  -0.0065459   0.0134774   0.0002687   0.0071137  -0.0040054
    3  -0.0160732   0.0151986   0.0121728   0.0007879  -0.0034559   0.0011728
            7           8           9
    1   0.0112885   0.0018264  -0.0012353
    2  -0.0104855   0.0025144  -0.0015004
    3  -0.0012012  -0.0040944  -0.0045074
 Max gradient component =       1.713E-02
 RMS gradient           =       8.319E-03
 Gradient time:  CPU 28.59 s  wall 34.97 s
 Geometry Optimization Parameters
   NAtoms,    NIC,     NZ,  NCons,   NDum,   NFix, NCnnct, MaxDiis
        9      69       9       0       0       0       0       0


** GEOMETRY OPTIMIZATION IN DELOCALIZED INTERNAL COORDINATES **
   Searching for a Minimum

   Optimization Cycle:   1

                       Coordinates (Angstroms)
     ATOM                X               Y               Z
      1  C        -0.2089820343   -0.7183588811   -1.7159251597
      2  C         0.4611804354   -1.0496061843   -0.3695383326
      3  C        -0.8342173246   -0.2173975239   -0.4007375114
      4  Cl        0.3648294741   -2.7161598388    0.2188623888
      5  I         2.2884199590   -0.0474078867    0.1166656323
      6  Br       -2.4729839352   -1.0590592160    0.2072506400
      7  I        -0.6981973003    1.8712991122    0.0447340536
      8  H         0.2763404182    0.0122458226   -2.3630564323
      9  H        -0.7136911213   -1.5245154187   -2.2483539103
   Point Group: c1    Number of degrees of freedom:    21


   Energy is -16988.891338419


 Attempting to Generate Delocalized Internal Coordinates

 21 Hessian modes will be used to form the next step
  Hessian Eigenvalues:
     0.017401    0.020947    0.030782    0.030782    0.030790    0.033282
     0.086449    0.090060    0.108095    0.108095    0.108252    0.129001
     0.140000    0.145900    0.175927    0.257500    0.268991    0.285189
     0.286300    0.348126    0.348126

 Minimum Search - Taking Simple RFO Step
 Searching for Lamda that Minimizes Along All modes
 Value Taken    Lamda =  -0.01399476
 Calculated Step too Large.  Step scaled by  0.751019
 Step Taken.  Stepsize is  0.300000

                             Maximum     Tolerance    Cnvgd?
         Gradient           0.037710      0.000300      NO
         Displacement       0.232617      0.001200      NO
         Energy change     *********      0.000001      NO


 New Cartesian Coordinates Obtained by Inverse Iteration

 Displacement from previous Coordinates is:  0.526321
 ----------------------------------------------------------------
             Standard Nuclear Orientation (Angstroms)
    I     Atom           X                Y                Z
 ----------------------------------------------------------------
    1      C      -0.2011181782    -0.7012185459    -1.6776775667
    2      C       0.4713070027    -1.0413785668    -0.3546499159
    3      C      -0.8302335125    -0.2046913753    -0.3825244514
    4      Cl      0.3778730737    -2.7248473126     0.1825388222
    5      I       2.4134803456    -0.1745550415     0.0799975372
    6      Br     -2.4782666317    -1.0527995798     0.1794593114
    7      I      -0.8615835270     1.9357430127    -0.0167648161
    8      H       0.2770495268     0.0259243754    -2.3247879159
    9      H      -0.7058095282    -1.5111369810    -2.1956896365
 ----------------------------------------------------------------
 Molecular Point Group                 C1    NOp =  1
 Largest Abelian Subgroup              C1    NOp =  1
 Nuclear Repulsion Energy =  1867.9117747296 hartrees
 There are       89 alpha and       89 beta electrons
 Applying Cartesian multipole field
    Component          Value
    ---------          -----
     (2,0,0)        1.00000E-11
     (0,2,0)        2.00000E-11
     (0,0,2)       -3.00000E-11
 Nucleus-field energy     =     0.0000000441 hartrees
 Requested basis set is 6-311++G(d,p)
 There are 108 shells and 282 basis functions
 A cutoff of  1.0D-11 yielded   4279 shell pairs
 There are     31235 function pairs (     35034 Cartesian)
 Smallest overlap matrix eigenvalue = 3.30E-05
 Guess MOs from SCF MO coefficient file

 -----------------------------------------------------------------------
  General SCF calculation program by
  Eric Jon Sundstrom, Paul Horn, Yuezhi Mao, Dmitri Zuev, Alec White,
  David Stuck, Shaama M.S., Shane Yost, Joonho Lee, David Small,
  Daniel Levine, Susi Lehtola, Hugh Burton, Evgeny Epifanovsky
 -----------------------------------------------------------------------
 Exchange:     0.2000 Hartree-Fock + 0.0800 Slater + 0.7200 B88
 Correlation:  0.1900 VWN1RPA + 0.8100 LYP
 Using SG-1 standard quadrature grid
 A restricted SCF calculation will be
 performed using DIIS
 SCF converges when DIIS error is below 1.0e-08
 ---------------------------------------
  Cycle       Energy         DIIS error
 ---------------------------------------
    1  -16988.8897462477      6.28e-04  
    2  -16988.8950483875      2.64e-04  
    3  -16988.8949863626      2.82e-04  
    4  -16988.8956937816      1.10e-04  
    5  -16988.8958225477      1.47e-05  
    6  -16988.8958245682      7.66e-06  
    7  -16988.8958250943      1.18e-06  
    8  -16988.8958251028      8.43e-07  
    9  -16988.8958251096      1.08e-07  
   10  -16988.8958251097      5.97e-08  
   11  -16988.8958251096      1.16e-08  
   12  -16988.8958251098      4.05e-09  Convergence criterion met
 ---------------------------------------
 SCF time:   CPU 92.09s  wall 114.00s 
 SCF   energy in the final basis set =   -16988.8958251098
 Total energy in the final basis set =   -16988.8958251098

 --------------------------------------------------------------

                    Orbital Energies (a.u.)
 --------------------------------------------------------------

 Alpha MOs
 -- Occupied --
***************-482.850-176.317-176.317-165.721-165.721-165.718
*******-165.718-165.718-101.575 -62.503 -56.323 -56.319 -56.319
-35.813 -35.813 -31.307 -31.307 -31.300 -31.300 -31.300 -31.300
-22.957 -22.957 -22.956 -22.956 -22.955 -22.955 -22.951 -22.951
-22.951 -22.951 -10.318 -10.312 -10.232  -9.490  -8.711  -7.255
 -7.244  -7.244  -6.544  -6.529  -6.529  -6.363  -6.362  -4.776
 -4.775  -4.760  -4.760  -4.759  -4.759  -2.654  -2.650  -2.650
 -2.639  -2.639  -2.041  -2.041  -2.036  -2.036  -2.036  -2.036
 -2.023  -2.022  -2.022  -2.022  -0.946  -0.855  -0.803  -0.687
 -0.684  -0.625  -0.554  -0.515  -0.487  -0.424  -0.410  -0.402
 -0.385  -0.342  -0.325  -0.307  -0.299  -0.289  -0.278  -0.276
 -0.263
 -- Virtual --
 -0.097  -0.078  -0.054  -0.004   0.018   0.023   0.027   0.029
  0.058   0.061   0.069   0.071   0.075   0.084   0.084   0.098
  0.102   0.111   0.117   0.124   0.134   0.135   0.147   0.156
  0.158   0.167   0.182   0.198   0.211   0.217   0.225   0.229
  0.235   0.243   0.252   0.259   0.282   0.369   0.377   0.387
  0.393   0.400   0.419   0.422   0.439   0.441   0.446   0.455
  0.460   0.471   0.482   0.485   0.505   0.507   0.513   0.541
  0.549   0.556   0.560   0.596   0.604   0.617   0.636   0.658
  0.688   0.697   0.717   0.732   0.746   0.785   0.813   0.847
  0.866   0.885   0.906   0.922   0.975   1.003   1.065   1.112
  1.147   1.231   1.290   1.320   1.346   1.351   1.375   1.377
  1.416   1.458   1.474   1.519   1.543   1.574   1.601   1.658
  1.732   1.779   1.811   1.862   1.887   1.940   2.018   2.048
  2.060   2.124   2.173   2.193   2.210   2.284   2.339   2.474
  2.531   2.561   2.654   2.701   2.771   2.796   2.900   2.978
  3.090   3.384   3.519   3.696   3.965   3.974   3.987   3.997
  4.004   4.021   4.031   4.053   4.075   4.090   4.123   4.133
  4.201   4.244   4.278   4.383   4.420   4.460   6.021   6.028
  6.036   6.053   6.084   6.093   6.663   7.566   7.600   7.682
  9.735  23.469  23.588  23.830  25.867  25.990  26.434  27.854
 27.894  28.356  28.362  28.369  28.380  28.382  28.387  28.532
 28.538  28.546  28.546  28.571  28.572  28.604  28.609  28.671
 28.699  47.929 127.895 127.900 127.904 127.913 127.936 127.937
151.652 151.685 215.724 289.761 289.793 289.9041020.7261901.815
*******
 --------------------------------------------------------------

          Ground-State Mulliken Net Atomic Charges

     Atom                 Charge (a.u.)
  ----------------------------------------
      1 C                    -0.603376
      2 C                    -0.259084
      3 C                    -0.021506
      4 Cl                    0.266058
      5 I                     0.143226
      6 Br                   -0.043863
      7 I                     0.132459
      8 H                     0.205753
      9 H                     0.180334
  ----------------------------------------
  Sum of atomic charges =    -0.000000

 -----------------------------------------------------------------
                    Cartesian Multipole Moments
 -----------------------------------------------------------------
    Charge (ESU x 10^10)
                -0.0000
    Dipole Moment (Debye)
         X       0.2160      Y       0.3941      Z      -1.5372
       Tot       1.6015
    Quadrupole Moments (Debye-Ang)
        XX    -105.4631     XY       2.4730     YY    -104.3264
        XZ       0.4048     YZ       1.5973     ZZ    -103.3989
    Octopole Moments (Debye-Ang^2)
       XXX      10.4705    XXY      16.4448    XYY      -6.3851
       YYY      58.3890    XXZ      15.3343    XYZ      -0.4812
       YYZ      11.4518    XZZ      -1.0667    YZZ      11.8493
       ZZZ      15.8825
    Hexadecapole Moments (Debye-Ang^3)
      XXXX   -1874.1812   XXXY     122.2158   XXYY    -580.6278
      XYYY      68.5596   YYYY   -1433.1731   XXXZ      -4.6697
      XXYZ      -2.4573   XYYZ      -2.9806   YYYZ       0.3873
      XXZZ    -382.9311   XYZZ      30.9143   YYZZ    -300.8703
      XZZZ      -3.8049   YZZZ       8.2568   ZZZZ    -267.5710
 -----------------------------------------------------------------
 Calculating analytic gradient of the SCF energy
 Gradient of SCF Energy
            1           2           3           4           5           6
    1   0.0003331   0.0107558  -0.0087917  -0.0008686  -0.0005779   0.0010662
    2   0.0003686  -0.0066557   0.0074740   0.0011594  -0.0008816  -0.0009974
    3  -0.0097280   0.0088274   0.0088538  -0.0014503  -0.0009309  -0.0011631
            7           8           9
    1  -0.0016002   0.0001497  -0.0004665
    2  -0.0003857   0.0002220  -0.0003035
    3  -0.0021597  -0.0014562  -0.0007929
 Max gradient component =       1.076E-02
 RMS gradient           =       4.572E-03
 Gradient time:  CPU 27.85 s  wall 30.20 s
 Geometry Optimization Parameters
   NAtoms,    NIC,     NZ,  NCons,   NDum,   NFix, NCnnct, MaxDiis
        9      69       9       0       0       0       0       0

 Cartesian Hessian Update
 Hessian Updated using BFGS Update


** GEOMETRY OPTIMIZATION IN DELOCALIZED INTERNAL COORDINATES **
   Searching for a Minimum

   Optimization Cycle:   2

                       Coordinates (Angstroms)
     ATOM                X               Y               Z
      1  C        -0.2011181782   -0.7012185459   -1.6776775667
      2  C         0.4713070027   -1.0413785668   -0.3546499159
      3  C        -0.8302335125   -0.2046913753   -0.3825244514
      4  Cl        0.3778730737   -2.7248473126    0.1825388222
      5  I         2.4134803456   -0.1745550415    0.0799975372
      6  Br       -2.4782666317   -1.0527995798    0.1794593114
      7  I        -0.8615835270    1.9357430127   -0.0167648161
      8  H         0.2770495268    0.0259243754   -2.3247879159
      9  H        -0.7058095282   -1.5111369810   -2.1956896365
   Point Group: c1    Number of degrees of freedom:    21


   Energy is -16988.895825110

 Hessian Updated using BFGS Update

 21 Hessian modes will be used to form the next step
  Hessian Eigenvalues:
     0.017402    0.020944    0.030758    0.030788    0.032554    0.045092
     0.088386    0.089837    0.107886    0.108167    0.109220    0.128997
     0.137754    0.166141    0.176961    0.247051    0.269034    0.286142
     0.307715    0.347833    0.348126

 Minimum Search - Taking Simple RFO Step
 Searching for Lamda that Minimizes Along All modes
 Value Taken    Lamda =  -0.00109374
 Step Taken.  Stepsize is  0.106286

                             Maximum     Tolerance    Cnvgd?
         Gradient           0.008923      0.000300      NO
         Displacement       0.071641      0.001200      NO
         Energy change     -0.004487      0.000001      NO


 New Cartesian Coordinates Obtained by Inverse Iteration

 Displacement from previous Coordinates is:  0.115305
 ----------------------------------------------------------------
             Standard Nuclear Orientation (Angstroms)
    I     Atom           X                Y                Z
 ----------------------------------------------------------------
    1      C      -0.2050174684    -0.7084208481    -1.6828297113
    2      C       0.4615815207    -1.0367594770    -0.3707966239
    3      C      -0.8305737321    -0.2098991600    -0.4023618491
    4      Cl      0.3826934243    -2.7159357781     0.1895115975
    5      I       2.4034282837    -0.1555376095     0.0865510479
    6      Br     -2.4831018095    -1.0430636302     0.1750063230
    7      I      -0.8380197124     1.9294063795     0.0165227519
    8      H       0.2734443626     0.0166278145    -2.3280546804
    9      H      -0.7017362978    -1.5253777059    -2.1936474872
 ----------------------------------------------------------------
 Molecular Point Group                 C1    NOp =  1
 Largest Abelian Subgroup              C1    NOp =  1
 Nuclear Repulsion Energy =  1872.3599176796 hartrees
 There are       89 alpha and       89 beta electrons
 Applying Cartesian multipole field
    Component          Value
    ---------          -----
     (2,0,0)        1.00000E-11
     (0,2,0)        2.00000E-11
     (0,0,2)       -3.00000E-11
 Nucleus-field energy     =     0.0000000437 hartrees
 Requested basis set is 6-311++G(d,p)
 There are 108 shells and 282 basis functions
 A cutoff of  1.0D-11 yielded   4279 shell pairs
 There are     31265 function pairs (     35067 Cartesian)
 Smallest overlap matrix eigenvalue = 3.21E-05
 Guess MOs from SCF MO coefficient file

 -----------------------------------------------------------------------
  General SCF calculation program by
  Eric Jon Sundstrom, Paul Horn, Yuezhi Mao, Dmitri Zuev, Alec White,
  David Stuck, Shaama M.S., Shane Yost, Joonho Lee, David Small,
  Daniel Levine, Susi Lehtola, Hugh Burton, Evgeny Epifanovsky
 -----------------------------------------------------------------------
 Exchange:     0.2000 Hartree-Fock + 0.0800 Slater + 0.7200 B88
 Correlation:  0.1900 VWN1RPA + 0.8100 LYP
 Using SG-1 standard quadrature grid
 A restricted SCF calculation will be
 performed using DIIS
 SCF converges when DIIS error is below 1.0e-08
 ---------------------------------------
  Cycle       Energy         DIIS error
 ---------------------------------------
    1  -16988.8958801053      2.18e-04  
    2  -16988.8964065268      6.32e-05  
    3  -16988.8963830957      7.94e-05  
    4  -16988.8964409979      2.92e-05  
    5  -16988.8964501909      3.15e-06  
    6  -16988.8964502840      1.20e-06  
    7  -16988.8964502964      5.05e-07  
    8  -16988.8964502984      1.44e-07  
    9  -16988.8964502988      4.88e-08  
   10  -16988.8964502990      1.03e-08  
   11  -16988.8964502989      3.13e-09  Convergence criterion met
 ---------------------------------------
 SCF time:   CPU 84.54s  wall 84.00s 
 SCF   energy in the final basis set =   -16988.8964502989
 Total energy in the final basis set =   -16988.8964502989

 --------------------------------------------------------------

                    Orbital Energies (a.u.)
 --------------------------------------------------------------

 Alpha MOs
 -- Occupied --
***************-482.850-176.317-176.316-165.720-165.720-165.718
*******-165.718-165.718-101.575 -62.503 -56.324 -56.319 -56.319
-35.813 -35.813 -31.307 -31.306 -31.300 -31.300 -31.299 -31.299
-22.957 -22.956 -22.955 -22.955 -22.955 -22.955 -22.951 -22.951
-22.950 -22.950 -10.317 -10.311 -10.232  -9.490  -8.711  -7.255
 -7.244  -7.244  -6.544  -6.529  -6.529  -6.362  -6.362  -4.775
 -4.775  -4.759  -4.759  -4.759  -4.759  -2.655  -2.651  -2.650
 -2.639  -2.639  -2.041  -2.040  -2.036  -2.036  -2.036  -2.035
 -2.022  -2.022  -2.022  -2.022  -0.951  -0.856  -0.804  -0.687
 -0.683  -0.626  -0.555  -0.518  -0.488  -0.424  -0.410  -0.402
 -0.384  -0.342  -0.325  -0.307  -0.299  -0.289  -0.278  -0.276
 -0.262
 -- Virtual --
 -0.100  -0.078  -0.055  -0.004   0.019   0.023   0.027   0.030
  0.059   0.062   0.070   0.072   0.075   0.084   0.085   0.098
  0.103   0.111   0.117   0.123   0.134   0.135   0.148   0.157
  0.159   0.168   0.182   0.199   0.212   0.216   0.226   0.230
  0.237   0.245   0.253   0.262   0.282   0.368   0.377   0.388
  0.392   0.402   0.418   0.422   0.439   0.441   0.446   0.455
  0.461   0.472   0.482   0.486   0.503   0.508   0.512   0.543
  0.549   0.556   0.562   0.595   0.606   0.618   0.636   0.659
  0.688   0.696   0.716   0.728   0.746   0.785   0.813   0.848
  0.864   0.883   0.908   0.922   0.978   1.005   1.070   1.112
  1.147   1.228   1.289   1.321   1.342   1.354   1.377   1.380
  1.415   1.458   1.481   1.518   1.547   1.578   1.600   1.662
  1.733   1.786   1.812   1.868   1.892   1.946   2.021   2.052
  2.060   2.130   2.180   2.193   2.212   2.285   2.340   2.475
  2.536   2.563   2.656   2.704   2.781   2.805   2.908   2.982
  3.111   3.401   3.516   3.702   3.965   3.974   3.987   3.998
  4.004   4.024   4.035   4.054   4.074   4.090   4.122   4.133
  4.201   4.243   4.277   4.383   4.418   4.459   6.019   6.028
  6.034   6.055   6.082   6.093   6.663   7.566   7.600   7.681
  9.735  23.477  23.617  23.847  25.868  25.988  26.432  27.854
 27.893  28.355  28.363  28.368  28.380  28.384  28.387  28.533
 28.538  28.546  28.548  28.570  28.573  28.603  28.609  28.671
 28.697  47.929 127.894 127.900 127.903 127.914 127.936 127.937
151.652 151.685 215.724 289.761 289.792 289.9031020.7261901.814
*******
 --------------------------------------------------------------

          Ground-State Mulliken Net Atomic Charges

     Atom                 Charge (a.u.)
  ----------------------------------------
      1 C                    -0.622799
      2 C                    -0.249772
      3 C                    -0.008353
      4 Cl                    0.265402
      5 I                     0.139923
      6 Br                   -0.041614
      7 I                     0.130110
      8 H                     0.206445
      9 H                     0.180658
  ----------------------------------------
  Sum of atomic charges =     0.000000

 -----------------------------------------------------------------
                    Cartesian Multipole Moments
 -----------------------------------------------------------------
    Charge (ESU x 10^10)
                 0.0000
    Dipole Moment (Debye)
         X       0.2006      Y       0.3763      Z      -1.5418
       Tot       1.5997
    Quadrupole Moments (Debye-Ang)
        XX    -105.5721     XY       2.5606     YY    -104.3831
        XZ       0.4205     YZ       1.7699     ZZ    -103.2465
    Octopole Moments (Debye-Ang^2)
       XXX       9.0177    XXY      15.8874    XYY      -6.1783
       YYY      56.4181    XXZ      14.7450    XYZ      -0.4909
       YYZ      11.0344    XZZ      -1.3750    YZZ      11.1787
       ZZZ      12.9437
    Hexadecapole Moments (Debye-Ang^3)
      XXXX   -1863.9454   XXXY     115.3688   XXYY    -577.5588
      XYYY      62.1377   YYYY   -1425.0195   XXXZ      -4.2424
      XXYZ      -4.2751   XYYZ      -3.1174   YYYZ      -3.6233
      XXZZ    -380.7327   XYZZ      28.3767   YYZZ    -298.3923
      XZZZ      -3.6667   YZZZ       2.6086   ZZZZ    -268.6021
 -----------------------------------------------------------------
 Calculating analytic gradient of the SCF energy
 Gradient of SCF Energy
            1           2           3           4           5           6
    1  -0.0001552   0.0033906  -0.0037748  -0.0004069   0.0005778   0.0005029
    2  -0.0001469  -0.0029148   0.0025219   0.0008993   0.0001000  -0.0006511
    3  -0.0017047   0.0008908   0.0003650  -0.0005348   0.0000145  -0.0003914
            7           8           9
    1  -0.0003511  -0.0002517   0.0004685
    2   0.0005978  -0.0003969  -0.0000094
    3   0.0002340   0.0005425   0.0005841
 Max gradient component =       3.775E-03
 RMS gradient           =       1.341E-03
 Gradient time:  CPU 27.77 s  wall 27.77 s
 Geometry Optimization Parameters
   NAtoms,    NIC,     NZ,  NCons,   NDum,   NFix, NCnnct, MaxDiis
        9      69       9       0       0       0       0       0

 Cartesian Hessian Update
 Hessian Updated using BFGS Update


** GEOMETRY OPTIMIZATION IN DELOCALIZED INTERNAL COORDINATES **
   Searching for a Minimum

   Optimization Cycle:   3

                       Coordinates (Angstroms)
     ATOM                X               Y               Z
      1  C        -0.2050174684   -0.7084208481   -1.6828297113
      2  C         0.4615815207   -1.0367594770   -0.3707966239
      3  C        -0.8305737321   -0.2098991600   -0.4023618491
      4  Cl        0.3826934243   -2.7159357781    0.1895115975
      5  I         2.4034282837   -0.1555376095    0.0865510479
      6  Br       -2.4831018095   -1.0430636302    0.1750063230
      7  I        -0.8380197124    1.9294063795    0.0165227519
      8  H         0.2734443626    0.0166278145   -2.3280546804
      9  H        -0.7017362978   -1.5253777059   -2.1936474872
   Point Group: c1    Number of degrees of freedom:    21


   Energy is -16988.896450299

 Hessian Updated using BFGS Update

 21 Hessian modes will be used to form the next step
  Hessian Eigenvalues:
     0.017691    0.021059    0.030788    0.031057    0.032633    0.047915
     0.088145    0.089649    0.107678    0.108155    0.110946    0.126034
     0.129097    0.164961    0.176427    0.238862    0.269518    0.273801
     0.287342    0.348125    0.350933

 Minimum Search - Taking Simple RFO Step
 Searching for Lamda that Minimizes Along All modes
 Value Taken    Lamda =  -0.00012231
 Step Taken.  Stepsize is  0.034963

                             Maximum     Tolerance    Cnvgd?
         Gradient           0.003063      0.000300      NO
         Displacement       0.018735      0.001200      NO
         Energy change     -0.000625      0.000001      NO


 New Cartesian Coordinates Obtained by Inverse Iteration

 Displacement from previous Coordinates is:  0.043596
 ----------------------------------------------------------------
             Standard Nuclear Orientation (Angstroms)
    I     Atom           X                Y                Z
 ----------------------------------------------------------------
    1      C      -0.2053599144    -0.7099265325    -1.6833555073
    2      C       0.4592129689    -1.0373865411    -0.3727006669
    3      C      -0.8264429770    -0.2150038472    -0.4029558333
    4      Cl      0.3908911727    -2.7186749711     0.1896058733
    5      I       2.3942134312    -0.1491477654     0.0933871052
    6      Br     -2.4848731782    -1.0364944218     0.1778488227
    7      I      -0.8301978795     1.9224858974     0.0130857604
    8      H       0.2725165542     0.0177141055    -2.3277326768
    9      H      -0.7072616068    -1.5225259387    -2.1972815090
 ----------------------------------------------------------------
 Molecular Point Group                 C1    NOp =  1
 Largest Abelian Subgroup              C1    NOp =  1
 Nuclear Repulsion Energy =  1875.8832664627 hartrees
 There are       89 alpha and       89 beta electrons
 Applying Cartesian multipole field
    Component          Value
    ---------          -----
     (2,0,0)        1.00000E-11
     (0,2,0)        2.00000E-11
     (0,0,2)       -3.00000E-11
 Nucleus-field energy     =     0.0000000434 hartrees
 Requested basis set is 6-311++G(d,p)
 There are 108 shells and 282 basis functions
 A cutoff of  1.0D-11 yielded   4278 shell pairs
 There are     31260 function pairs (     35061 Cartesian)
 Smallest overlap matrix eigenvalue = 3.13E-05
 Guess MOs from SCF MO coefficient file

 -----------------------------------------------------------------------
  General SCF calculation program by
  Eric Jon Sundstrom, Paul Horn, Yuezhi Mao, Dmitri Zuev, Alec White,
  David Stuck, Shaama M.S., Shane Yost, Joonho Lee, David Small,
  Daniel Levine, Susi Lehtola, Hugh Burton, Evgeny Epifanovsky
 -----------------------------------------------------------------------
 Exchange:     0.2000 Hartree-Fock + 0.0800 Slater + 0.7200 B88
 Correlation:  0.1900 VWN1RPA + 0.8100 LYP
 Using SG-1 standard quadrature grid
 A restricted SCF calculation will be
 performed using DIIS
 SCF converges when DIIS error is below 1.0e-08
 ---------------------------------------
  Cycle       Energy         DIIS error
 ---------------------------------------
    1  -16988.8964291304      8.45e-05  
    2  -16988.8964980664      3.54e-05  
    3  -16988.8964801240      5.46e-05  
    4  -16988.8965104557      7.51e-06  
    5  -16988.8965110428      1.33e-06  
    6  -16988.8965110566      7.44e-07  
    7  -16988.8965110613      2.14e-07  
    8  -16988.8965110621      6.55e-08  
    9  -16988.8965110618      1.41e-08  
   10  -16988.8965110622      3.67e-09  Convergence criterion met
 ---------------------------------------
 SCF time:   CPU 77.35s  wall 77.00s 
 SCF   energy in the final basis set =   -16988.8965110622
 Total energy in the final basis set =   -16988.8965110622

 --------------------------------------------------------------

                    Orbital Energies (a.u.)
 --------------------------------------------------------------

 Alpha MOs
 -- Occupied --
***************-482.850-176.316-176.316-165.720-165.720-165.718
*******-165.718-165.718-101.575 -62.503 -56.324 -56.319 -56.319
-35.813 -35.812 -31.306 -31.306 -31.300 -31.300 -31.299 -31.299
-22.957 -22.956 -22.955 -22.955 -22.955 -22.955 -22.950 -22.950
-22.950 -22.950 -10.317 -10.311 -10.232  -9.490  -8.711  -7.255
 -7.244  -7.244  -6.544  -6.529  -6.529  -6.362  -6.362  -4.775
 -4.775  -4.759  -4.759  -4.759  -4.759  -2.655  -2.651  -2.650
 -2.639  -2.639  -2.041  -2.040  -2.036  -2.036  -2.036  -2.035
 -2.022  -2.022  -2.022  -2.022  -0.952  -0.856  -0.804  -0.688
 -0.683  -0.627  -0.555  -0.519  -0.489  -0.424  -0.410  -0.402
 -0.384  -0.342  -0.325  -0.307  -0.300  -0.290  -0.279  -0.276
 -0.262
 -- Virtual --
 -0.100  -0.077  -0.055  -0.004   0.019   0.023   0.027   0.030
  0.060   0.062   0.070   0.072   0.075   0.084   0.085   0.098
  0.102   0.111   0.118   0.123   0.134   0.135   0.148   0.156
  0.160   0.168   0.182   0.199   0.212   0.217   0.226   0.231
  0.237   0.245   0.253   0.263   0.282   0.368   0.377   0.388
  0.392   0.403   0.418   0.421   0.439   0.442   0.446   0.454
  0.461   0.472   0.483   0.487   0.503   0.508   0.512   0.543
  0.550   0.556   0.563   0.595   0.606   0.619   0.636   0.659
  0.689   0.696   0.716   0.729   0.747   0.784   0.813   0.847
  0.864   0.883   0.907   0.922   0.977   1.005   1.071   1.112
  1.148   1.228   1.291   1.321   1.341   1.357   1.378   1.379
  1.416   1.459   1.482   1.517   1.547   1.579   1.600   1.665
  1.733   1.786   1.816   1.868   1.896   1.947   2.023   2.053
  2.059   2.129   2.182   2.193   2.212   2.285   2.339   2.475
  2.535   2.562   2.656   2.705   2.786   2.807   2.909   2.981
  3.117   3.405   3.514   3.700   3.966   3.973   3.988   3.998
  4.003   4.024   4.036   4.055   4.074   4.091   4.123   4.133
  4.202   4.243   4.276   4.383   4.419   4.461   6.018   6.028
  6.034   6.057   6.082   6.095   6.663   7.566   7.599   7.681
  9.735  23.478  23.631  23.849  25.868  25.986  26.431  27.854
 27.894  28.355  28.363  28.368  28.380  28.386  28.387  28.533
 28.538  28.546  28.548  28.570  28.574  28.604  28.609  28.672
 28.698  47.929 127.894 127.900 127.903 127.915 127.937 127.937
151.653 151.686 215.723 289.761 289.792 289.9031020.7261901.815
*******
 --------------------------------------------------------------

          Ground-State Mulliken Net Atomic Charges

     Atom                 Charge (a.u.)
  ----------------------------------------
      1 C                    -0.628594
      2 C                    -0.244543
      3 C                    -0.009935
      4 Cl                    0.264902
      5 I                     0.140223
      6 Br                   -0.040126
      7 I                     0.130372
      8 H                     0.206620
      9 H                     0.181080
  ----------------------------------------
  Sum of atomic charges =     0.000000

 -----------------------------------------------------------------
                    Cartesian Multipole Moments
 -----------------------------------------------------------------
    Charge (ESU x 10^10)
                 0.0000
    Dipole Moment (Debye)
         X       0.1952      Y       0.3831      Z      -1.5437
       Tot       1.6025
    Quadrupole Moments (Debye-Ang)
        XX    -105.5782     XY       2.5719     YY    -104.4351
        XZ       0.4522     YZ       1.7759     ZZ    -103.2136
    Octopole Moments (Debye-Ang^2)
       XXX       8.5265    XXY      15.9309    XYY      -5.9708
       YYY      56.3475    XXZ      14.6974    XYZ      -0.4863
       YYZ      10.8667    XZZ      -1.4344    YZZ      11.1235
       ZZZ      12.4839
    Hexadecapole Moments (Debye-Ang^3)
      XXXX   -1856.0581   XXXY     113.7490   XXYY    -575.5270
      XYYY      60.2480   YYYY   -1420.7703   XXXZ      -5.4103
      XXYZ      -3.9358   XYYZ      -3.3127   YYYZ      -3.2158
      XXZZ    -379.1133   XYZZ      27.9193   YYZZ    -297.6462
      XZZZ      -4.8082   YZZZ       3.3186   ZZZZ    -268.9032
 -----------------------------------------------------------------
 Calculating analytic gradient of the SCF energy
 Gradient of SCF Energy
            1           2           3           4           5           6
    1  -0.0000187   0.0008691  -0.0006463   0.0002681  -0.0003209   0.0000243
    2  -0.0001701  -0.0005858   0.0006607   0.0003389   0.0001323  -0.0000099
    3   0.0009099  -0.0002323  -0.0006179  -0.0001663  -0.0000288  -0.0002171
            7           8           9
    1  -0.0000910  -0.0000011  -0.0000836
    2  -0.0005555   0.0001431   0.0000462
    3  -0.0000698   0.0002300   0.0001923
 Max gradient component =       9.099E-04
 RMS gradient           =       3.883E-04
 Gradient time:  CPU 27.98 s  wall 27.98 s
 Geometry Optimization Parameters
   NAtoms,    NIC,     NZ,  NCons,   NDum,   NFix, NCnnct, MaxDiis
        9      69       9       0       0       0       0       0

 Cartesian Hessian Update
 Hessian Updated using BFGS Update


** GEOMETRY OPTIMIZATION IN DELOCALIZED INTERNAL COORDINATES **
   Searching for a Minimum

   Optimization Cycle:   4

                       Coordinates (Angstroms)
     ATOM                X               Y               Z
      1  C        -0.2053599144   -0.7099265325   -1.6833555073
      2  C         0.4592129689   -1.0373865411   -0.3727006669
      3  C        -0.8264429770   -0.2150038472   -0.4029558333
      4  Cl        0.3908911727   -2.7186749711    0.1896058733
      5  I         2.3942134312   -0.1491477654    0.0933871052
      6  Br       -2.4848731782   -1.0364944218    0.1778488227
      7  I        -0.8301978795    1.9224858974    0.0130857604
      8  H         0.2725165542    0.0177141055   -2.3277326768
      9  H        -0.7072616068   -1.5225259387   -2.1972815090
   Point Group: c1    Number of degrees of freedom:    21


   Energy is -16988.896511062

 Hessian Updated using BFGS Update

 21 Hessian modes will be used to form the next step
  Hessian Eigenvalues:
     0.017681    0.021509    0.030327    0.030967    0.034401    0.047802
     0.089148    0.089390    0.102014    0.108111    0.108831    0.125989
     0.130052    0.174207    0.178531    0.230894    0.265199    0.272607
     0.288836    0.348116    0.350102

 Minimum Search - Taking Simple RFO Step
 Searching for Lamda that Minimizes Along All modes
 Value Taken    Lamda =  -0.00001626
 Step Taken.  Stepsize is  0.013895

                             Maximum     Tolerance    Cnvgd?
         Gradient           0.000798      0.000300      NO
         Displacement       0.007626      0.001200      NO
         Energy change     -0.000061      0.000001      NO


 New Cartesian Coordinates Obtained by Inverse Iteration

 Displacement from previous Coordinates is:  0.019117
 ----------------------------------------------------------------
             Standard Nuclear Orientation (Angstroms)
    I     Atom           X                Y                Z
 ----------------------------------------------------------------
    1      C      -0.2053661094    -0.7093118582    -1.6856170935
    2      C       0.4576911313    -1.0368611593    -0.3735710293
    3      C      -0.8258047621    -0.2156489377    -0.4032464632
    4      Cl      0.3872591105    -2.7182202368     0.1911804528
    5      I       2.3937186974    -0.1497071473     0.0954489223
    6      Br     -2.4820420351    -1.0385569466     0.1834924510
    7      I      -0.8309295446     1.9239276128     0.0133244187
    8      H       0.2731655701     0.0180809092    -2.3301428402
    9      H      -0.7049934871    -1.5226622510    -2.2009674502
 ----------------------------------------------------------------
 Molecular Point Group                 C1    NOp =  1
 Largest Abelian Subgroup              C1    NOp =  1
 Nuclear Repulsion Energy =  1875.6201504872 hartrees
 There are       89 alpha and       89 beta electrons
 Applying Cartesian multipole field
    Component          Value
    ---------          -----
     (2,0,0)        1.00000E-11
     (0,2,0)        2.00000E-11
     (0,0,2)       -3.00000E-11
 Nucleus-field energy     =     0.0000000434 hartrees
 Requested basis set is 6-311++G(d,p)
 There are 108 shells and 282 basis functions
 A cutoff of  1.0D-11 yielded   4278 shell pairs
 There are     31260 function pairs (     35061 Cartesian)
 Smallest overlap matrix eigenvalue = 3.12E-05
 Guess MOs from SCF MO coefficient file

 -----------------------------------------------------------------------
  General SCF calculation program by
  Eric Jon Sundstrom, Paul Horn, Yuezhi Mao, Dmitri Zuev, Alec White,
  David Stuck, Shaama M.S., Shane Yost, Joonho Lee, David Small,
  Daniel Levine, Susi Lehtola, Hugh Burton, Evgeny Epifanovsky
 -----------------------------------------------------------------------
 Exchange:     0.2000 Hartree-Fock + 0.0800 Slater + 0.7200 B88
 Correlation:  0.1900 VWN1RPA + 0.8100 LYP
 Using SG-1 standard quadrature grid
 A restricted SCF calculation will be
 performed using DIIS
 SCF converges when DIIS error is below 1.0e-08
 ---------------------------------------
  Cycle       Energy         DIIS error
 ---------------------------------------
    1  -16988.8965063416      3.35e-05  
    2  -16988.8965182313      7.35e-06  
    3  -16988.8965174275      1.15e-05  
    4  -16988.8965187855      2.95e-06  
    5  -16988.8965188698      6.84e-07  
    6  -16988.8965188735      2.51e-07  
    7  -16988.8965188741      8.23e-08  
    8  -16988.8965188743      2.99e-08  
    9  -16988.8965188742      4.57e-09  Convergence criterion met
 ---------------------------------------
 SCF time:   CPU 69.76s  wall 69.00s 
 SCF   energy in the final basis set =   -16988.8965188742
 Total energy in the final basis set =   -16988.8965188742

 --------------------------------------------------------------

                    Orbital Energies (a.u.)
 --------------------------------------------------------------

 Alpha MOs
 -- Occupied --
***************-482.850-176.316-176.316-165.720-165.720-165.718
*******-165.718-165.718-101.575 -62.503 -56.324 -56.319 -56.319
-35.813 -35.812 -31.306 -31.306 -31.300 -31.300 -31.299 -31.299
-22.957 -22.956 -22.955 -22.955 -22.955 -22.955 -22.950 -22.950
-22.950 -22.950 -10.317 -10.311 -10.232  -9.490  -8.711  -7.255
 -7.244  -7.244  -6.544  -6.529  -6.529  -6.362  -6.362  -4.775
 -4.775  -4.759  -4.759  -4.759  -4.759  -2.655  -2.651  -2.650
 -2.639  -2.639  -2.041  -2.040  -2.036  -2.036  -2.036  -2.035
 -2.022  -2.022  -2.022  -2.022  -0.953  -0.856  -0.804  -0.688
 -0.682  -0.627  -0.555  -0.519  -0.489  -0.425  -0.410  -0.402
 -0.383  -0.342  -0.325  -0.307  -0.300  -0.290  -0.279  -0.276
 -0.262
 -- Virtual --
 -0.100  -0.077  -0.056  -0.004   0.019   0.023   0.027   0.030
  0.060   0.062   0.070   0.072   0.075   0.084   0.085   0.098
  0.103   0.111   0.118   0.123   0.134   0.135   0.148   0.156
  0.160   0.168   0.182   0.199   0.212   0.217   0.226   0.231
  0.237   0.244   0.253   0.262   0.282   0.368   0.377   0.388
  0.392   0.403   0.418   0.422   0.439   0.442   0.446   0.454
  0.461   0.472   0.483   0.487   0.503   0.508   0.512   0.544
  0.550   0.556   0.563   0.595   0.606   0.619   0.636   0.659
  0.689   0.696   0.716   0.729   0.747   0.784   0.814   0.847
  0.864   0.882   0.908   0.921   0.977   1.005   1.072   1.111
  1.147   1.228   1.290   1.320   1.341   1.357   1.377   1.379
  1.416   1.458   1.482   1.518   1.547   1.579   1.600   1.666
  1.734   1.784   1.817   1.868   1.895   1.945   2.023   2.052
  2.060   2.129   2.181   2.193   2.212   2.285   2.340   2.475
  2.534   2.561   2.655   2.705   2.787   2.807   2.908   2.981
  3.117   3.405   3.512   3.699   3.966   3.974   3.987   3.998
  4.003   4.024   4.035   4.055   4.074   4.091   4.123   4.133
  4.202   4.243   4.276   4.382   4.419   4.461   6.018   6.028
  6.034   6.057   6.082   6.095   6.663   7.566   7.599   7.681
  9.735  23.477  23.634  23.847  25.868  25.986  26.431  27.854
 27.894  28.355  28.363  28.368  28.380  28.386  28.387  28.533
 28.538  28.546  28.548  28.570  28.574  28.604  28.609  28.672
 28.698  47.929 127.894 127.900 127.903 127.915 127.937 127.937
151.652 151.686 215.723 289.761 289.792 289.9031020.7261901.815
*******
 --------------------------------------------------------------

          Ground-State Mulliken Net Atomic Charges

     Atom                 Charge (a.u.)
  ----------------------------------------
      1 C                    -0.631027
      2 C                    -0.243604
      3 C                    -0.006760
      4 Cl                    0.263896
      5 I                     0.139917
      6 Br                   -0.039910
      7 I                     0.129919
      8 H                     0.206450
      9 H                     0.181120
  ----------------------------------------
  Sum of atomic charges =     0.000000

 -----------------------------------------------------------------
                    Cartesian Multipole Moments
 -----------------------------------------------------------------
    Charge (ESU x 10^10)
                 0.0000
    Dipole Moment (Debye)
         X       0.1946      Y       0.3813      Z      -1.5463
       Tot       1.6045
    Quadrupole Moments (Debye-Ang)
        XX    -105.5970     XY       2.5753     YY    -104.4369
        XZ       0.4442     YZ       1.7755     ZZ    -103.1883
    Octopole Moments (Debye-Ang^2)
       XXX       8.6649    XXY      15.9340    XYY      -5.9893
       YYY      56.3839    XXZ      14.5980    XYZ      -0.4579
       YYZ      10.7234    XZZ      -1.4065    YZZ      11.0928
       ZZZ      11.9133
    Hexadecapole Moments (Debye-Ang^3)
      XXXX   -1854.5012   XXXY     113.4689   XXYY    -575.3890
      XYYY      60.1275   YYYY   -1421.9714   XXXZ      -5.1015
      XXYZ      -3.8620   XYYZ      -3.2729   YYYZ      -2.8094
      XXZZ    -378.7841   XYZZ      27.9040   YYZZ    -297.8902
      XZZZ      -4.4951   YZZZ       3.8261   ZZZZ    -269.3973
 -----------------------------------------------------------------
 Calculating analytic gradient of the SCF energy
 Gradient of SCF Energy
            1           2           3           4           5           6
    1   0.0000320   0.0000180  -0.0000200   0.0000417  -0.0001129   0.0000491
    2   0.0000954  -0.0001761   0.0000629   0.0001126   0.0001838  -0.0002497
    3   0.0005048  -0.0003164  -0.0003641   0.0000705   0.0000735   0.0000271
            7           8           9
    1  -0.0001192   0.0000644   0.0000470
    2  -0.0000706   0.0001033  -0.0000616
    3   0.0000469  -0.0000372  -0.0000051
 Max gradient component =       5.048E-04
 RMS gradient           =       1.626E-04
 Gradient time:  CPU 28.74 s  wall 28.75 s
 Geometry Optimization Parameters
   NAtoms,    NIC,     NZ,  NCons,   NDum,   NFix, NCnnct, MaxDiis
        9      69       9       0       0       0       0       0

 Cartesian Hessian Update
 Hessian Updated using BFGS Update


** GEOMETRY OPTIMIZATION IN DELOCALIZED INTERNAL COORDINATES **
   Searching for a Minimum

   Optimization Cycle:   5

                       Coordinates (Angstroms)
     ATOM                X               Y               Z
      1  C        -0.2053661094   -0.7093118582   -1.6856170935
      2  C         0.4576911313   -1.0368611593   -0.3735710293
      3  C        -0.8258047621   -0.2156489377   -0.4032464632
      4  Cl        0.3872591105   -2.7182202368    0.1911804528
      5  I         2.3937186974   -0.1497071473    0.0954489223
      6  Br       -2.4820420351   -1.0385569466    0.1834924510
      7  I        -0.8309295446    1.9239276128    0.0133244187
      8  H         0.2731655701    0.0180809092   -2.3301428402
      9  H        -0.7049934871   -1.5226622510   -2.2009674502
   Point Group: c1    Number of degrees of freedom:    21


   Energy is -16988.896518874

 Hessian Updated using BFGS Update

 21 Hessian modes will be used to form the next step
  Hessian Eigenvalues:
     0.017751    0.021264    0.030108    0.031156    0.038708    0.051009
     0.087348    0.089788    0.095309    0.108163    0.110281    0.126307
     0.130723    0.176559    0.178952    0.230384    0.247297    0.270288
     0.285825    0.348090    0.351380

 Minimum Search - Taking Simple RFO Step
 Searching for Lamda that Minimizes Along All modes
 Value Taken    Lamda =  -0.00000225
 Step Taken.  Stepsize is  0.006302

                             Maximum     Tolerance    Cnvgd?
         Gradient           0.000251      0.000300     YES
         Displacement       0.003711      0.001200      NO
         Energy change     -0.000008      0.000001      NO


 New Cartesian Coordinates Obtained by Inverse Iteration

 Displacement from previous Coordinates is:  0.006221
 ----------------------------------------------------------------
             Standard Nuclear Orientation (Angstroms)
    I     Atom           X                Y                Z
 ----------------------------------------------------------------
    1      C      -0.2054856669    -0.7094906896    -1.6853391005
    2      C       0.4575545439    -1.0366568736    -0.3726293895
    3      C      -0.8258832523    -0.2157620651    -0.4022877453
    4      Cl      0.3884543592    -2.7189747587     0.1900413525
    5      I       2.3943713056    -0.1498147715     0.0950554184
    6      Br     -2.4833339120    -1.0374001839     0.1827397519
    7      I      -0.8312247790     1.9243780392     0.0130547014
    8      H       0.2726294578     0.0179173325    -2.3299233109
    9      H      -0.7043834853    -1.5231560441    -2.2008103098
 ----------------------------------------------------------------
 Molecular Point Group                 C1    NOp =  1
 Largest Abelian Subgroup              C1    NOp =  1
 Nuclear Repulsion Energy =  1875.2621215212 hartrees
 There are       89 alpha and       89 beta electrons
 Applying Cartesian multipole field
    Component          Value
    ---------          -----
     (2,0,0)        1.00000E-11
     (0,2,0)        2.00000E-11
     (0,0,2)       -3.00000E-11
 Nucleus-field energy     =     0.0000000434 hartrees
 Requested basis set is 6-311++G(d,p)
 There are 108 shells and 282 basis functions
 A cutoff of  1.0D-11 yielded   4278 shell pairs
 There are     31260 function pairs (     35061 Cartesian)
 Smallest overlap matrix eigenvalue = 3.12E-05
 Guess MOs from SCF MO coefficient file

 -----------------------------------------------------------------------
  General SCF calculation program by
  Eric Jon Sundstrom, Paul Horn, Yuezhi Mao, Dmitri Zuev, Alec White,
  David Stuck, Shaama M.S., Shane Yost, Joonho Lee, David Small,
  Daniel Levine, Susi Lehtola, Hugh Burton, Evgeny Epifanovsky
 -----------------------------------------------------------------------
 Exchange:     0.2000 Hartree-Fock + 0.0800 Slater + 0.7200 B88
 Correlation:  0.1900 VWN1RPA + 0.8100 LYP
 Using SG-1 standard quadrature grid
 A restricted SCF calculation will be
 performed using DIIS
 SCF converges when DIIS error is below 1.0e-08
 ---------------------------------------
  Cycle       Energy         DIIS error
 ---------------------------------------
    1  -16988.8965178012      1.26e-05  
    2  -16988.8965197527      3.65e-06  
    3  -16988.8965195510      5.79e-06  
    4  -16988.8965198831      1.24e-06  
    5  -16988.8965199002      1.93e-07  
    6  -16988.8965199004      1.10e-07  
    7  -16988.8965199003      2.78e-08  
    8  -16988.8965199005      7.91e-09  Convergence criterion met
 ---------------------------------------
 SCF time:   CPU 62.95s  wall 63.00s 
 SCF   energy in the final basis set =   -16988.8965199005
 Total energy in the final basis set =   -16988.8965199005

 --------------------------------------------------------------

                    Orbital Energies (a.u.)
 --------------------------------------------------------------

 Alpha MOs
 -- Occupied --
***************-482.850-176.316-176.316-165.720-165.720-165.718
*******-165.718-165.718-101.575 -62.503 -56.324 -56.319 -56.319
-35.813 -35.812 -31.306 -31.306 -31.300 -31.300 -31.299 -31.299
-22.957 -22.956 -22.955 -22.955 -22.955 -22.955 -22.950 -22.950
-22.950 -22.950 -10.317 -10.311 -10.232  -9.490  -8.711  -7.255
 -7.244  -7.244  -6.544  -6.529  -6.529  -6.362  -6.362  -4.775
 -4.775  -4.759  -4.759  -4.759  -4.759  -2.655  -2.651  -2.651
 -2.639  -2.639  -2.041  -2.040  -2.036  -2.036  -2.036  -2.035
 -2.022  -2.022  -2.022  -2.022  -0.952  -0.856  -0.804  -0.688
 -0.682  -0.627  -0.555  -0.519  -0.489  -0.425  -0.410  -0.402
 -0.383  -0.342  -0.325  -0.307  -0.300  -0.290  -0.279  -0.276
 -0.262
 -- Virtual --
 -0.100  -0.077  -0.056  -0.004   0.019   0.023   0.027   0.030
  0.060   0.062   0.070   0.072   0.075   0.084   0.085   0.098
  0.103   0.111   0.118   0.123   0.134   0.135   0.148   0.156
  0.160   0.168   0.182   0.198   0.212   0.217   0.226   0.231
  0.237   0.244   0.253   0.262   0.283   0.368   0.377   0.388
  0.393   0.403   0.418   0.421   0.439   0.442   0.446   0.454
  0.461   0.472   0.483   0.487   0.503   0.508   0.512   0.544
  0.550   0.555   0.563   0.595   0.606   0.619   0.636   0.659
  0.689   0.695   0.716   0.729   0.747   0.784   0.814   0.847
  0.864   0.882   0.907   0.921   0.977   1.005   1.071   1.111
  1.148   1.228   1.290   1.320   1.341   1.356   1.377   1.379
  1.416   1.458   1.482   1.518   1.547   1.579   1.600   1.666
  1.734   1.784   1.817   1.868   1.896   1.945   2.023   2.052
  2.059   2.129   2.181   2.193   2.212   2.285   2.340   2.475
  2.534   2.561   2.655   2.705   2.787   2.807   2.907   2.981
  3.116   3.405   3.512   3.699   3.966   3.974   3.987   3.998
  4.003   4.024   4.035   4.055   4.074   4.091   4.123   4.133
  4.202   4.243   4.276   4.382   4.419   4.460   6.018   6.028
  6.034   6.057   6.082   6.094   6.663   7.566   7.599   7.681
  9.735  23.477  23.634  23.847  25.868  25.986  26.431  27.854
 27.894  28.355  28.362  28.368  28.380  28.386  28.387  28.533
 28.538  28.546  28.548  28.570  28.573  28.604  28.609  28.672
 28.698  47.929 127.894 127.900 127.903 127.915 127.937 127.937
151.652 151.686 215.723 289.761 289.792 289.9031020.7261901.815
*******
 --------------------------------------------------------------

          Ground-State Mulliken Net Atomic Charges

     Atom                 Charge (a.u.)
  ----------------------------------------
      1 C                    -0.630287
      2 C                    -0.243084
      3 C                    -0.007514
      4 Cl                    0.263580
      5 I                     0.139851
      6 Br                   -0.039945
      7 I                     0.129840
      8 H                     0.206459
      9 H                     0.181100
  ----------------------------------------
  Sum of atomic charges =     0.000000

 -----------------------------------------------------------------
                    Cartesian Multipole Moments
 -----------------------------------------------------------------
    Charge (ESU x 10^10)
                 0.0000
    Dipole Moment (Debye)
         X       0.1937      Y       0.3816      Z      -1.5463
       Tot       1.6044
    Quadrupole Moments (Debye-Ang)
        XX    -105.5875     XY       2.5698     YY    -104.4376
        XZ       0.4437     YZ       1.7760     ZZ    -103.1966
    Octopole Moments (Debye-Ang^2)
       XXX       8.6499    XXY      15.9127    XYY      -5.9810
       YYY      56.3317    XXZ      14.6145    XYZ      -0.4671
       YYZ      10.7304    XZZ      -1.4047    YZZ      11.0765
       ZZZ      12.0196
    Hexadecapole Moments (Debye-Ang^3)
      XXXX   -1855.5115   XXXY     113.8068   XXYY    -575.6926
      XYYY      60.3435   YYYY   -1422.1925   XXXZ      -5.1493
      XXYZ      -3.8890   XYYZ      -3.2512   YYYZ      -2.8927
      XXZZ    -379.0356   XYZZ      28.0010   YYZZ    -297.9576
      XZZZ      -4.5170   YZZZ       3.7265   ZZZZ    -269.2497
 -----------------------------------------------------------------
 Calculating analytic gradient of the SCF energy
 Gradient of SCF Energy
            1           2           3           4           5           6
    1  -0.0000033  -0.0000316   0.0000167   0.0001436  -0.0000339  -0.0000396
    2   0.0000131  -0.0000808   0.0000576   0.0000091   0.0001824  -0.0001601
    3   0.0000583   0.0000052  -0.0000072  -0.0000058   0.0000543  -0.0000402
            7           8           9
    1  -0.0001645   0.0000057   0.0001069
    2  -0.0000030   0.0000246  -0.0000430
    3   0.0000144  -0.0000177  -0.0000615
 Max gradient component =       1.824E-04
 RMS gradient           =       7.379E-05
 Gradient time:  CPU 28.60 s  wall 28.60 s
 Geometry Optimization Parameters
   NAtoms,    NIC,     NZ,  NCons,   NDum,   NFix, NCnnct, MaxDiis
        9      69       9       0       0       0       0       0

 Cartesian Hessian Update
 Hessian Updated using BFGS Update


** GEOMETRY OPTIMIZATION IN DELOCALIZED INTERNAL COORDINATES **
   Searching for a Minimum

   Optimization Cycle:   6

                       Coordinates (Angstroms)
     ATOM                X               Y               Z
      1  C        -0.2054856669   -0.7094906896   -1.6853391005
      2  C         0.4575545439   -1.0366568736   -0.3726293895
      3  C        -0.8258832523   -0.2157620651   -0.4022877453
      4  Cl        0.3884543592   -2.7189747587    0.1900413525
      5  I         2.3943713056   -0.1498147715    0.0950554184
      6  Br       -2.4833339120   -1.0374001839    0.1827397519
      7  I        -0.8312247790    1.9243780392    0.0130547014
      8  H         0.2726294578    0.0179173325   -2.3299233109
      9  H        -0.7043834853   -1.5231560441   -2.2008103098
   Point Group: c1    Number of degrees of freedom:    21


   Energy is -16988.896519901

 Hessian Updated using BFGS Update

 21 Hessian modes will be used to form the next step
  Hessian Eigenvalues:
     0.017558    0.021763    0.030346    0.031237    0.040258    0.049284
     0.086123    0.094199    0.094996    0.108276    0.110831    0.125157
     0.129721    0.174724    0.180699    0.230458    0.254000    0.271870
     0.288996    0.348269    0.349258

 Minimum Search - Taking Simple RFO Step
 Searching for Lamda that Minimizes Along All modes
 Value Taken    Lamda =   0.00000000
 Step Taken.  Stepsize is  0.001720

                             Maximum     Tolerance    Cnvgd?
         Gradient           0.000072      0.000300     YES
         Displacement       0.000957      0.001200     YES
         Energy change     -0.000001      0.000001      NO


                       Distance Matrix (Angstroms)
             C (  1)   C (  2)   C (  3)   Cl(  4)   I (  5)   Br(  6)
   C (  2)  1.506608
   C (  3)  1.508271  1.523798
   Cl(  4)  2.812089  1.775265  2.844564
   I (  5)  3.200359  2.180935  3.259101  3.260875
   Br(  6)  2.964091  2.992868  1.940229  3.327899  4.958579
   I (  7)  3.195834  3.252296  2.180077  4.804130  3.835814  3.395642
   H (  8)  1.083146  2.230992  2.230945  3.722125  3.226522  3.875888
   H (  9)  1.084740  2.220141  2.226819  2.887983  4.093818  3.013625
             I (  7)   H (  8)
   H (  8)  3.215996
   H (  9)  4.099119  1.829243

 Final energy is   -16988.896519900543     


 ******************************
 **  OPTIMIZATION CONVERGED  **
 ******************************

                       Coordinates (Angstroms)
     ATOM                X               Y               Z
      1  C        -0.2054856669   -0.7094906896   -1.6853391005
      2  C         0.4575545439   -1.0366568736   -0.3726293895
      3  C        -0.8258832523   -0.2157620651   -0.4022877453
      4  Cl        0.3884543592   -2.7189747587    0.1900413525
      5  I         2.3943713056   -0.1498147715    0.0950554184
      6  Br       -2.4833339120   -1.0374001839    0.1827397519
      7  I        -0.8312247790    1.9243780392    0.0130547014
      8  H         0.2726294578    0.0179173325   -2.3299233109
      9  H        -0.7043834853   -1.5231560441   -2.2008103098

Z-matrix Print:
$molecule
0 1
I 
C  1 2.180077
C  2 1.508271 1 118.974945
H  3 1.083146 2 117.902673 1 3.711133 0
H  3 1.084740 2 117.426285 1 -140.903982 0
C  3 1.506608 2 60.719235 1 111.946422 0
Cl 6 1.775265 3 117.698185 2 109.037724 0
Br 2 1.940229 1 110.865676 3 -141.731481 0
I  6 2.180935 3 119.299153 2 -112.338093 0
$end


 --------------------------------------------------------------

                    Orbital Energies (a.u.)
 --------------------------------------------------------------

 Alpha MOs
 -- Occupied --
***************-482.850-176.316-176.316-165.720-165.720-165.718
*******-165.718-165.718-101.575 -62.503 -56.324 -56.319 -56.319
-35.813 -35.812 -31.306 -31.306 -31.300 -31.300 -31.299 -31.299
-22.957 -22.956 -22.955 -22.955 -22.955 -22.955 -22.950 -22.950
-22.950 -22.950 -10.317 -10.311 -10.232  -9.490  -8.711  -7.255
 -7.244  -7.244  -6.544  -6.529  -6.529  -6.362  -6.362  -4.775
 -4.775  -4.759  -4.759  -4.759  -4.759  -2.655  -2.651  -2.651
 -2.639  -2.639  -2.041  -2.040  -2.036  -2.036  -2.036  -2.035
 -2.022  -2.022  -2.022  -2.022  -0.952  -0.856  -0.804  -0.688
 -0.682  -0.627  -0.555  -0.519  -0.489  -0.425  -0.410  -0.402
 -0.383  -0.342  -0.325  -0.307  -0.300  -0.290  -0.279  -0.276
 -0.262
 -- Virtual --
 -0.100  -0.077  -0.056  -0.004   0.019   0.023   0.027   0.030
  0.060   0.062   0.070   0.072   0.075   0.084   0.085   0.098
  0.103   0.111   0.118   0.123   0.134   0.135   0.148   0.156
  0.160   0.168   0.182   0.198   0.212   0.217   0.226   0.231
  0.237   0.244   0.253   0.262   0.283   0.368   0.377   0.388
  0.393   0.403   0.418   0.421   0.439   0.442   0.446   0.454
  0.461   0.472   0.483   0.487   0.503   0.508   0.512   0.544
  0.550   0.555   0.563   0.595   0.606   0.619   0.636   0.659
  0.689   0.695   0.716   0.729   0.747   0.784   0.814   0.847
  0.864   0.882   0.907   0.921   0.977   1.005   1.071   1.111
  1.148   1.228   1.290   1.320   1.341   1.356   1.377   1.379
  1.416   1.458   1.482   1.518   1.547   1.579   1.600   1.666
  1.734   1.784   1.817   1.868   1.896   1.945   2.023   2.052
  2.059   2.129   2.181   2.193   2.212   2.285   2.340   2.475
  2.534   2.561   2.655   2.705   2.787   2.807   2.907   2.981
  3.116   3.405   3.512   3.699   3.966   3.974   3.987   3.998
  4.003   4.024   4.035   4.055   4.074   4.091   4.123   4.133
  4.202   4.243   4.276   4.382   4.419   4.460   6.018   6.028
  6.034   6.057   6.082   6.094   6.663   7.566   7.599   7.681
  9.735  23.477  23.634  23.847  25.868  25.986  26.431  27.854
 27.894  28.355  28.362  28.368  28.380  28.386  28.387  28.533
 28.538  28.546  28.548  28.570  28.573  28.604  28.609  28.672
 28.698  47.929 127.894 127.900 127.903 127.915 127.937 127.937
151.652 151.686 215.723 289.761 289.792 289.9031020.7261901.815
*******
 --------------------------------------------------------------

          Ground-State Mulliken Net Atomic Charges

     Atom                 Charge (a.u.)
  ----------------------------------------
      1 C                    -0.630287
      2 C                    -0.243084
      3 C                    -0.007514
      4 Cl                    0.263580
      5 I                     0.139851
      6 Br                   -0.039945
      7 I                     0.129840
      8 H                     0.206459
      9 H                     0.181100
  ----------------------------------------
  Sum of atomic charges =     0.000000

 -----------------------------------------------------------------
                    Cartesian Multipole Moments
 -----------------------------------------------------------------
    Charge (ESU x 10^10)
                 0.0000
    Dipole Moment (Debye)
         X       0.1937      Y       0.3816      Z      -1.5463
       Tot       1.6044
    Quadrupole Moments (Debye-Ang)
        XX    -105.5875     XY       2.5698     YY    -104.4376
        XZ       0.4437     YZ       1.7760     ZZ    -103.1966
    Octopole Moments (Debye-Ang^2)
       XXX       8.6499    XXY      15.9127    XYY      -5.9810
       YYY      56.3317    XXZ      14.6145    XYZ      -0.4671
       YYZ      10.7304    XZZ      -1.4047    YZZ      11.0765
       ZZZ      12.0196
    Hexadecapole Moments (Debye-Ang^3)
      XXXX   -1855.5115   XXXY     113.8068   XXYY    -575.6926
      XYYY      60.3435   YYYY   -1422.1925   XXXZ      -5.1493
      XXYZ      -3.8890   XYYZ      -3.2512   YYYZ      -2.8927
      XXZZ    -379.0356   XYZZ      28.0010   YYZZ    -297.9576
      XZZZ      -4.5170   YZZZ       3.7265   ZZZZ    -269.2497
 -----------------------------------------------------------------
Archival summary:
1\1\garfield\OPT\ProcedureUnspecified\BasisUnspecified\2r1l132\taweetha\ThuOct1101:19:492018ThuOct1101:19:492018\0\\#,OPT,ProcedureUnspecified,BasisUnspecified,\\0,1\I\C,1,2.18008\C,2,1.50827,1,118.975\H,3,1.08315,2,117.903,1,3.71113,0\H,3,1.08474,2,117.426,1,-140.904,0\C,3,1.50661,2,60.7192,1,111.946,0\Cl,6,1.77527,3,117.698,2,109.038,0\Br,2,1.94023,1,110.866,3,-141.731,0\I,6,2.18093,3,119.299,2,-112.338,0\\\@

 Total job time:  710.44s(wall), 654.22s(cpu) 
 Thu Oct 11 01:19:49 2018

        *************************************************************
        *                                                           *
        *  Thank you very much for using Q-Chem.  Have a nice day.  *
        *                                                           *
        *************************************************************


 
User input: 2 of 2 
 
Q-Chem Developer Version!
                  Welcome to Q-Chem
     A Quantum Leap Into The Future Of Chemistry


 Q-Chem 5.1, Q-Chem, Inc., Pleasanton, CA (2018)

 Yihan Shao,  Zhengting Gan,  E. Epifanovsky,  A. T. B. Gilbert,  M. Wormit,  
 J. Kussmann,  A. W. Lange,  A. Behn,  Jia Deng,  Xintian Feng,  D. Ghosh,  
 M. Goldey,  P. R. Horn,  L. D. Jacobson,  I. Kaliman,  T. Kus,  A. Landau,  
 Jie Liu,  E. I. Proynov,  R. M. Richard,  R. P. Steele,  E. J. Sundstrom,  
 H. L. Woodcock III,  P. M. Zimmerman,  D. Zuev,  B. Albrecht,  E. Alguire,  
 S. A. Baeppler,  D. Barton,  Z. Benda,  Y. A. Bernard,  E. J. Berquist,  
 K. B. Bravaya,  H. Burton,  D. Casanova,  Chun-Min Chang,  Yunqing Chen,  
 A. Chien,  K. D. Closser,  M. P. Coons,  S. Coriani,  S. Dasgupta,  
 A. L. Dempwolff,  M. Diedenhofen,  Hainam Do,  R. G. Edgar,  Po-Tung Fang,  
 S. Faraji,  S. Fatehi,  Qingguo Feng,  K. D. Fenk,  J. Fosso-Tande,  
 Qinghui Ge,  A. Ghysels,  G. Gidofalvi,  J. Gomes,  J. Gonthier,  A. Gunina,  
 D. Hait,  M. W. D. Hanson-Heine,  P. H. P. Harbach,  A. W. Hauser,  
 J. E. Herr,  E. G. Hohenstein,  Z. C. Holden,  Kerwin Hui,  B. C. Huynh,  
 T.-C. Jagau,  Hyunjun Ji,  B. Kaduk,  K. Khistyaev,  Jaehoon Kim,  
 P. Klunzinger,  K. Koh,  D. Kosenkov,  L. Koulias,  T. Kowalczyk,  
 C. M. Krauter,  A. Kunitsa,  Ka Un Lao,  A. Laurent,  K. V. Lawler,  
 Joonho Lee,  D. Lefrancois,  S. Lehtola,  D. S. Levine,  Yi-Pei Li,  
 You-Sheng Lin,  Fenglai Liu,  E. Livshits,  A. Luenser,  P. Manohar,  
 E. Mansoor,  S. F. Manzer,  Shan-Ping Mao,  Yuezhi Mao,  N. Mardirossian,  
 A. V. Marenich,  T. Markovich,  L. A. Martinez-Martinez,  S. A. Maurer,  
 N. J. Mayhall,  S. C. McKenzie,  J.-M. Mewes,  A. F. Morrison,  
 J. W. Mullinax,  K. Nanda,  T. S. Nguyen-Beck,  R. Olivares-Amaya,  
 J. A. Parkhill,  T. M. Perrine,  F. Plasser,  P. Pokhilko,  S. Prager,  
 A. Prociuk,  E. Ramos,  D. R. Rehn,  F. Rob,  M. Schneider,  N. Sergueev,  
 S. M. Sharada,  S. Sharma,  D. W. Small,  T. Stauch,  T. Stein,  
 Yu-Chuan Su,  A. J. W. Thom,  A. Tkatchenko,  T. Tsuchimochi,  N. M. Tubman,  
 L. Vogt,  M. L. Vidal,  O. Vydrov,  M. A. Watson,  J. Wenzel,  
 M. de Wergifosse,  T. A. Wesolowski,  A. White,  J. Witte,  A. Yamada,  
 Jun Yang,  K. Yao,  S. Yeganeh,  S. R. Yost,  Zhi-Qiang You,  A. Zech,  
 Igor Ying Zhang,  Xing Zhang,  Yan Zhao,  Ying Zhu,  B. R. Brooks,  
 G. K. L. Chan,  C. J. Cramer,  M. S. Gordon,  W. J. Hehre,  A. Klamt,  
 M. W. Schmidt,  C. D. Sherrill,  D. G. Truhlar,  A. Aspuru-Guzik,  R. Baer,  
 A. T. Bell,  N. A. Besley,  Jeng-Da Chai,  A. E. DePrince, III,  
 R. A. DiStasio Jr.,  A. Dreuw,  B. D. Dunietz,  T. R. Furlani,  
 Chao-Ping Hsu,  Yousung Jung,  Jing Kong,  D. S. Lambrecht,  WanZhen Liang,  
 C. Ochsenfeld,  V. A. Rassolov,  L. V. Slipchenko,  J. E. Subotnik,  
 T. Van Voorhis,  J. M. Herbert,  A. I. Krylov,  P. M. W. Gill,  M. Head-Gordon

 Contributors to earlier versions of Q-Chem not listed above: 
 R. D. Adamson,  B. Austin,  J. Baker,  G. J. O. Beran,  K. Brandhorst,  
 S. T. Brown,  E. F. C. Byrd,  A. K. Chakraborty,  C.-L. Cheng,  
 Siu Hung Chien,  D. M. Chipman,  D. L. Crittenden,  H. Dachsel,  
 R. J. Doerksen,  A. D. Dutoi,  L. Fusti-Molnar,  W. A. Goddard III,  
 A. Golubeva-Zadorozhnaya,  S. R. Gwaltney,  G. Hawkins,  A. Heyden,  
 S. Hirata,  G. Kedziora,  F. J. Keil,  C. Kelley,  Jihan Kim,  R. A. King,  
 R. Z. Khaliullin,  P. P. Korambath,  W. Kurlancheek,  A. M. Lee,  M. S. Lee,  
 S. V. Levchenko,  Ching Yeh Lin,  D. Liotard,  R. C. Lochan,  I. Lotan,  
 P. E. Maslen,  N. Nair,  D. P. O'Neill,  D. Neuhauser,  E. Neuscamman,  
 C. M. Oana,  R. Olson,  B. Peters,  R. Peverati,  P. A. Pieniazek,  
 Y. M. Rhee,  J. Ritchie,  M. A. Rohrdanz,  E. Rosta,  N. J. Russ,  
 H. F. Schaefer III,  N. E. Schultz,  N. Shenvi,  A. C. Simmonett,  A. Sodt,  
 D. Stuck,  K. S. Thanthiriwatte,  V. Vanovschi,  Tao Wang,  A. Warshel,  
 C. F. Williams,  Q. Wu,  X. Xu,  W. Zhang

 Please cite Q-Chem as follows:
 Y. Shao et al., Mol. Phys. 113, 184-215 (2015)
 DOI: 10.1080/00268976.2014.952696

 Q-Chem 5.1.1 for Intel X86 EM64T Linux

 Parts of Q-Chem use Armadillo 8.300.2 (Tropical Shenanigans).
 http://arma.sourceforge.net/

 Q-Chem begins on Thu Oct 11 01:19:49 2018  

Host: 
0

     Scratch files written to /scratch/taweetham/qchem30979//
The previous job contains 0 fragments, simply inherited here
Input Ideriv = 2
Curr. Ideriv = -1
Max.  Ideriv = 2

Checking the input file for inconsistencies... 	...done.

--------------------------------------------------------------
User input:
--------------------------------------------------------------

$molecule
read
$end

$rem
   job_type 	frequency
   basis 	6-311++g**
   method	b3lyp	
$end


--------------------------------------------------------------
 ----------------------------------------------------------------
             Standard Nuclear Orientation (Angstroms)
    I     Atom           X                Y                Z
 ----------------------------------------------------------------
    1      C      -0.0885788618    -0.7150626344    -1.6660802179
    2      C       0.6201850266    -0.9393337224    -0.3556516437
    3      C      -0.7764842979    -0.3305002345    -0.3800865281
    4      Cl      0.8177253957    -2.6139159104     0.1996131253
    5      I       2.3942242853     0.2392510413     0.1136028985
    6      Br     -2.2828879516    -1.4051572679     0.2033081522
    7      I      -1.1177084542     1.7803745922     0.0447794355
    8      H       0.2678947630     0.0812177023    -2.3080066058
    9      H      -0.4542184348    -1.5949218784    -2.1845552157
 ----------------------------------------------------------------
 Molecular Point Group                 C1    NOp =  1
 Largest Abelian Subgroup              C1    NOp =  1
 Nuclear Repulsion Energy =  1875.2621215212 hartrees
 There are       89 alpha and       89 beta electrons
 Requested basis set is 6-311++G(d,p)
 There are 108 shells and 282 basis functions

 Total QAlloc Memory Limit   2000 MB
 Mega-Array Size       188 MB
 MEM_STATIC part       192 MB

                       Distance Matrix (Angstroms)
             C (  1)   C (  2)   C (  3)   Cl(  4)   I (  5)   Br(  6)
   C (  2)  1.506608
   C (  3)  1.508271  1.523798
   Cl(  4)  2.812089  1.775265  2.844564
   I (  5)  3.200359  2.180935  3.259101  3.260875
   Br(  6)  2.964091  2.992868  1.940229  3.327899  4.958579
   I (  7)  3.195834  3.252296  2.180077  4.804130  3.835814  3.395642
   H (  8)  1.083146  2.230992  2.230945  3.722125  3.226522  3.875888
   H (  9)  1.084740  2.220141  2.226819  2.887983  4.093818  3.013625
             I (  7)   H (  8)
   H (  8)  3.215996
   H (  9)  4.099119  1.829243

 A cutoff of  1.0D-11 yielded   4278 shell pairs
 There are     31260 function pairs (     35061 Cartesian)
 Smallest overlap matrix eigenvalue = 3.12E-05
 Guess from superposition of atomic densities
 Warning:  Energy on first SCF cycle will be non-variational
 SAD guess density has 178.000000 electrons

 -----------------------------------------------------------------------
  General SCF calculation program by
  Eric Jon Sundstrom, Paul Horn, Yuezhi Mao, Dmitri Zuev, Alec White,
  David Stuck, Shaama M.S., Shane Yost, Joonho Lee, David Small,
  Daniel Levine, Susi Lehtola, Hugh Burton, Evgeny Epifanovsky
 -----------------------------------------------------------------------
 Exchange:     0.2000 Hartree-Fock + 0.0800 Slater + 0.7200 B88
 Correlation:  0.1900 VWN1RPA + 0.8100 LYP
 Using SG-1 standard quadrature grid
 A restricted SCF calculation will be
 performed using DIIS
 SCF converges when DIIS error is below 1.0e-08
 ---------------------------------------
  Cycle       Energy         DIIS error
 ---------------------------------------
    1  -16989.8991699157      3.12e-02  
    2  -16988.8552815399      2.34e-03  
    3  -16988.8363328719      2.63e-03  
    4  -16988.8948323722      3.00e-04  
    5  -16988.8957083165      9.78e-05  
    6  -16988.8957836183      5.10e-05  
    7  -16988.8958073909      1.51e-05  
    8  -16988.8958096342      4.68e-06  
    9  -16988.8958098401      1.75e-06  
   10  -16988.8958098684      4.60e-07  
   11  -16988.8958098701      8.46e-08  
   12  -16988.8958098704      2.52e-08  
   13  -16988.8958098704      7.52e-09  Convergence criterion met
 ---------------------------------------
 SCF time:   CPU 99.12s  wall 99.00s 
 SCF   energy in the final basis set =   -16988.8958098704
 Total energy in the final basis set =   -16988.8958098704

 --------------------------------------------------------------

                    Orbital Energies (a.u.)
 --------------------------------------------------------------

 Alpha MOs
 -- Occupied --
***************-482.850-176.316-176.316-165.720-165.720-165.718
*******-165.718-165.718-101.575 -62.503 -56.324 -56.319 -56.319
-35.813 -35.812 -31.306 -31.306 -31.300 -31.300 -31.299 -31.299
-22.957 -22.956 -22.955 -22.955 -22.955 -22.955 -22.950 -22.950
-22.950 -22.950 -10.317 -10.311 -10.232  -9.490  -8.711  -7.255
 -7.244  -7.244  -6.544  -6.529  -6.529  -6.362  -6.362  -4.775
 -4.775  -4.759  -4.759  -4.759  -4.759  -2.655  -2.651  -2.651
 -2.639  -2.639  -2.041  -2.040  -2.036  -2.036  -2.035  -2.035
 -2.022  -2.022  -2.022  -2.022  -0.952  -0.856  -0.804  -0.688
 -0.682  -0.627  -0.555  -0.519  -0.489  -0.425  -0.410  -0.402
 -0.383  -0.342  -0.325  -0.307  -0.300  -0.290  -0.279  -0.276
 -0.262
 -- Virtual --
 -0.100  -0.077  -0.056  -0.004   0.019   0.023   0.027   0.030
  0.060   0.062   0.070   0.072   0.075   0.084   0.085   0.098
  0.103   0.111   0.118   0.123   0.134   0.135   0.148   0.156
  0.160   0.168   0.182   0.198   0.212   0.217   0.226   0.231
  0.237   0.244   0.253   0.262   0.282   0.368   0.377   0.388
  0.393   0.403   0.418   0.422   0.439   0.442   0.446   0.455
  0.461   0.472   0.483   0.487   0.503   0.508   0.512   0.544
  0.550   0.555   0.563   0.595   0.606   0.619   0.636   0.659
  0.689   0.695   0.716   0.729   0.747   0.784   0.814   0.847
  0.864   0.882   0.907   0.921   0.977   1.005   1.071   1.111
  1.148   1.228   1.290   1.320   1.341   1.356   1.377   1.379
  1.416   1.458   1.482   1.518   1.547   1.579   1.600   1.666
  1.734   1.784   1.817   1.868   1.896   1.945   2.023   2.052
  2.059   2.129   2.181   2.193   2.212   2.284   2.340   2.475
  2.534   2.561   2.655   2.705   2.787   2.807   2.908   2.981
  3.116   3.405   3.512   3.699   3.966   3.973   3.987   3.998
  4.003   4.024   4.035   4.055   4.074   4.091   4.123   4.133
  4.202   4.243   4.276   4.382   4.419   4.460   6.018   6.028
  6.034   6.057   6.082   6.094   6.663   7.566   7.599   7.681
  9.735  23.477  23.634  23.847  25.868  25.985  26.431  27.854
 27.894  28.355  28.362  28.368  28.380  28.386  28.387  28.533
 28.538  28.546  28.548  28.570  28.574  28.604  28.609  28.672
 28.698  47.929 127.894 127.900 127.903 127.915 127.937 127.937
151.652 151.686 215.723 289.761 289.792 289.9031020.7261901.815
*******
 --------------------------------------------------------------

          Ground-State Mulliken Net Atomic Charges

     Atom                 Charge (a.u.)
  ----------------------------------------
      1 C                    -0.629383
      2 C                    -0.245019
      3 C                    -0.008764
      4 Cl                    0.263888
      5 I                     0.140453
      6 Br                   -0.039642
      7 I                     0.130392
      8 H                     0.206848
      9 H                     0.181228
  ----------------------------------------
  Sum of atomic charges =     0.000000

 -----------------------------------------------------------------
                    Cartesian Multipole Moments
 -----------------------------------------------------------------
    Charge (ESU x 10^10)
                 0.0000
    Dipole Moment (Debye)
         X       0.1263      Y       0.4123      Z      -1.5438
       Tot       1.6029
    Quadrupole Moments (Debye-Ang)
        XX    -106.3516     XY       2.2675     YY    -103.6734
        XZ       0.1714     YZ       1.8091     ZZ    -103.2534
    Octopole Moments (Debye-Ang^2)
       XXX      -1.4963    XXY      17.8735    XYY      -9.6364
       YYY      49.1913    XXZ      12.3860    XYZ       0.1768
       YYZ       8.5730    XZZ      -3.7728    YZZ       9.7169
       ZZZ       5.3179
    Hexadecapole Moments (Debye-Ang^3)
      XXXX   -1918.9909   XXXY      84.0097   XXYY    -555.3292
      XYYY      14.5499   YYYY   -1396.5158   XXXZ      -1.3338
      XXYZ      -3.6975   XYYZ      -3.5299   YYYZ      -5.3746
      XXZZ    -385.2212   XYZZ      14.0516   YYZZ    -290.6650
      XZZZ      -3.3490   YZZZ       1.1178   ZZZZ    -268.4354
 -----------------------------------------------------------------
 Calculating MO derivatives via CPSCF
   1         3          27      0.113859    0.023522
   2         3          27      0.016711    0.003278
   3         3          27      0.002143    0.000538
   4         4          26      0.000209    0.000056
   5        27           3      0.000014    0.000006
   6        30           0      0.000000    0.000000    Roots Converged
 Time for AOints: 60.7 s (CPU) 60.7 s (wall)
 ------------------------------------------------------------------------------
                     AOints        : Timing summary (seconds)
 ------------------------------------------------------------------------------
     job step          cpu (% of tot)      sys (% of tot)     wall (% of tot)
 ------------------------------------------------------------------------------
  cpscf_lag         0.3067E+03 (40.3)   0.3460E-03 (16.1)   0.3068E+03 (40.3)
  iterzp            0.3923E+03 (51.6)   0.1808E-02 (83.9)   0.3923E+03 (51.6)
  make_fx           0.0000E+00 ( 0.0)   0.0000E+00 ( 0.0)   0.0000E+00 ( 0.0)
  AOints            0.6066E+02 ( 8.0)   0.0000E+00 ( 0.0)   0.6066E+02 ( 8.0)
 ------------------------------------------------------------------------------
   Grand Totals     0.7606E+03          0.2155E-02          0.7606E+03
 ------------------------------------------------------------------------------
 Calculating analytic Hessian of the SCF energy
 Polarizability Matrix (a.u.)
            1           2           3
    1-146.5197423  -4.8989324   0.1900032
    2  -4.8989324-143.9675751  -0.8383308
    3   0.1900032  -0.8383308 -96.1944275

 Direct stationary perturbation theory relativistic correction:

 rels  =     211.497694475779
 relv  =    -707.091920926844
 rel2e =      97.673086833333
 E_rel =    -397.921139617733

 Hessian of the SCF Energy
            1           2           3           4           5           6
    1   0.2816616   0.1574778  -0.0092580  -0.0562357  -0.0004443  -0.0560227
    2   0.1574778   0.5839241  -0.0055083  -0.0041988  -0.0544287   0.0062767
    3  -0.0092580  -0.0055083   0.5939263  -0.0919166   0.0317345  -0.1700532
    4  -0.0562357  -0.0041988  -0.0919166   0.2962081  -0.0447417   0.0813911
    5  -0.0004443  -0.0544287   0.0317345  -0.0447417   0.2665481  -0.0515541
    6  -0.0560227   0.0062767  -0.1700532   0.0813911  -0.0515541   0.2623436
    7  -0.0551867   0.0040759   0.0890395  -0.1585197   0.0544102  -0.0134091
    8   0.0015965  -0.0583604  -0.0470223   0.0435663  -0.0642106   0.0141687
    9   0.0490918  -0.0338032  -0.1641861   0.0137655   0.0015566  -0.0097551
   10  -0.0015336   0.0048560  -0.0045278  -0.0299879   0.0039091  -0.0018437
   11   0.0050433  -0.0108640   0.0062016   0.0173917  -0.1242772   0.0370527
   12  -0.0012251   0.0269437  -0.0056064  -0.0049151   0.0280876  -0.0415083
   13  -0.0120455  -0.0016606  -0.0031903  -0.0335897  -0.0109187  -0.0050465
   14  -0.0062172  -0.0006265   0.0002681  -0.0141838  -0.0147589  -0.0064148
   15  -0.0133346  -0.0089910  -0.0011202  -0.0029603  -0.0043371  -0.0130968
   16  -0.0112198  -0.0029947   0.0054930  -0.0170401  -0.0114792   0.0110002
   17  -0.0040243  -0.0004834   0.0001410  -0.0004499  -0.0008896   0.0018835
   18   0.0172280   0.0137455  -0.0038809   0.0002422  -0.0038938  -0.0010119
   19  -0.0021234   0.0035524   0.0025552  -0.0010056   0.0099153   0.0036054
   20   0.0072257  -0.0109026  -0.0022828   0.0017481  -0.0110355  -0.0076180
   21   0.0020799  -0.0158029  -0.0009550   0.0025886   0.0023560  -0.0012981
   22  -0.0710202  -0.0771806   0.0573603   0.0079737   0.0179899  -0.0110946
   23  -0.0765279  -0.2086709   0.1272917  -0.0030746  -0.0054335   0.0005156
   24   0.0557976   0.1247359  -0.1414097   0.0053702   0.0096410  -0.0124578
   25  -0.0722967  -0.0839272  -0.0455554  -0.0078030  -0.0186407  -0.0085801
   26  -0.0841296  -0.2395876  -0.1108235   0.0039427   0.0084860   0.0056896
   27  -0.0443570  -0.1075963  -0.1067148  -0.0035657  -0.0135906  -0.0131625
            7           8           9          10          11          12
    1  -0.0551867   0.0015965   0.0490918  -0.0015336   0.0050433  -0.0012251
    2   0.0040759  -0.0583604  -0.0338032   0.0048560  -0.0108640   0.0269437
    3   0.0890395  -0.0470223  -0.1641861  -0.0045278   0.0062016  -0.0056064
    4  -0.1585197   0.0435663   0.0137655  -0.0299879   0.0173917  -0.0049151
    5   0.0544102  -0.0642106   0.0015566   0.0039091  -0.1242772   0.0280876
    6  -0.0134091   0.0141687  -0.0097551  -0.0018437   0.0370527  -0.0415083
    7   0.3154756  -0.0237532  -0.0897339  -0.0024275   0.0026409  -0.0039058
    8  -0.0237532   0.2470948   0.0236762   0.0163012  -0.0183039  -0.0021203
    9  -0.0897339   0.0236762   0.2493251  -0.0067866   0.0091258  -0.0005156
   10  -0.0024275   0.0163012  -0.0067866   0.0445918  -0.0165523   0.0107586
   11   0.0026409  -0.0183039   0.0091258  -0.0165523   0.1782053  -0.0534222
   12  -0.0039058  -0.0021203  -0.0005156   0.0107586  -0.0534222   0.0413487
   13  -0.0122235  -0.0084703  -0.0089752  -0.0026028  -0.0116049   0.0013492
   14  -0.0006292   0.0004633  -0.0028110  -0.0166407  -0.0248012   0.0001357
   15  -0.0000905   0.0029853  -0.0015741   0.0025518   0.0020338   0.0034566
   16  -0.0741357  -0.0324270   0.0216533  -0.0075675   0.0008959  -0.0010322
   17  -0.0436070  -0.0501083   0.0187377   0.0065356   0.0007581  -0.0007306
   18   0.0182350   0.0122349  -0.0320444   0.0005027  -0.0012209   0.0018611
   19  -0.0134719   0.0002524   0.0019190  -0.0008218   0.0013021   0.0005881
   20   0.0054342  -0.0583588  -0.0060319   0.0002369  -0.0011094  -0.0006097
   21   0.0023652  -0.0026256  -0.0162909  -0.0009258   0.0008211   0.0003168
   22  -0.0075321  -0.0161317   0.0094110  -0.0010447   0.0024873  -0.0044316
   23   0.0048379   0.0088343  -0.0082283   0.0007877  -0.0005717   0.0017640
   24   0.0038174   0.0093846  -0.0127385   0.0007554  -0.0006957  -0.0007453
   25   0.0080216   0.0190657   0.0096551   0.0013939  -0.0016039   0.0028139
   26  -0.0034096  -0.0070503  -0.0022219   0.0005665   0.0009642  -0.0000481
   27  -0.0063178  -0.0106816  -0.0122204  -0.0004845   0.0001039   0.0013924
           13          14          15          16          17          18
    1  -0.0120455  -0.0062172  -0.0133346  -0.0112198  -0.0040243   0.0172280
    2  -0.0016606  -0.0006265  -0.0089910  -0.0029947  -0.0004834   0.0137455
    3  -0.0031903   0.0002681  -0.0011202   0.0054930   0.0001410  -0.0038809
    4  -0.0335897  -0.0141838  -0.0029603  -0.0170401  -0.0004499   0.0002422
    5  -0.0109187  -0.0147589  -0.0043371  -0.0114792  -0.0008896  -0.0038938
    6  -0.0050465  -0.0064148  -0.0130968   0.0110002   0.0018835  -0.0010119
    7  -0.0122235  -0.0006292  -0.0000905  -0.0741357  -0.0436070   0.0182350
    8  -0.0084703   0.0004633   0.0029853  -0.0324270  -0.0501083   0.0122349
    9  -0.0089752  -0.0028110  -0.0015741   0.0216533   0.0187377  -0.0320444
   10  -0.0026028  -0.0166407   0.0025518  -0.0075675   0.0065356   0.0005027
   11  -0.0116049  -0.0248012   0.0020338   0.0008959   0.0007581  -0.0012209
   12   0.0013492   0.0001357   0.0034566  -0.0010322  -0.0007306   0.0018611
   13   0.0683193   0.0319678   0.0150823  -0.0014157  -0.0004916  -0.0007707
   14   0.0319678   0.0391408   0.0077191   0.0003190  -0.0002243   0.0000758
   15   0.0150823   0.0077191   0.0103484   0.0007998  -0.0000732   0.0003072
   16  -0.0014157   0.0003190   0.0007998   0.1129495   0.0546884  -0.0372636
   17  -0.0004916  -0.0002243  -0.0000732   0.0546884   0.0727072  -0.0225196
   18  -0.0007707   0.0000758   0.0003072  -0.0372636  -0.0225196   0.0313067
   19  -0.0063426   0.0051210  -0.0005378  -0.0009896  -0.0132799  -0.0003467
   20   0.0018195   0.0002152   0.0009428  -0.0085248  -0.0231413   0.0012856
   21   0.0006819   0.0005046   0.0013769   0.0000490   0.0029644   0.0028269
   22   0.0015276   0.0007182   0.0009865  -0.0021197  -0.0003477   0.0035524
   23  -0.0014940   0.0001857  -0.0012866   0.0009179   0.0006292  -0.0015914
   24  -0.0001527   0.0003154   0.0005914  -0.0012216  -0.0001209  -0.0004247
   25  -0.0016271  -0.0004551  -0.0024972   0.0015387   0.0009765  -0.0013792
   26   0.0008528   0.0004060   0.0010069  -0.0013956   0.0007525   0.0018839
   27   0.0010221   0.0002072  -0.0002892   0.0005220  -0.0002824   0.0010600
           19          20          21          22          23          24
    1  -0.0021234   0.0072257   0.0020799  -0.0710202  -0.0765279   0.0557976
    2   0.0035524  -0.0109026  -0.0158029  -0.0771806  -0.2086709   0.1247359
    3   0.0025552  -0.0022828  -0.0009550   0.0573603   0.1272917  -0.1414097
    4  -0.0010056   0.0017481   0.0025886   0.0079737  -0.0030746   0.0053702
    5   0.0099153  -0.0110355   0.0023560   0.0179899  -0.0054335   0.0096410
    6   0.0036054  -0.0076180  -0.0012981  -0.0110946   0.0005156  -0.0124578
    7  -0.0134719   0.0054342   0.0023652  -0.0075321   0.0048379   0.0038174
    8   0.0002524  -0.0583588  -0.0026256  -0.0161317   0.0088343   0.0093846
    9   0.0019190  -0.0060319  -0.0162909   0.0094110  -0.0082283  -0.0127385
   10  -0.0008218   0.0002369  -0.0009258  -0.0010447   0.0007877   0.0007554
   11   0.0013021  -0.0011094   0.0008211   0.0024873  -0.0005717  -0.0006957
   12   0.0005881  -0.0006097   0.0003168  -0.0044316   0.0017640  -0.0007453
   13  -0.0063426   0.0018195   0.0006819   0.0015276  -0.0014940  -0.0001527
   14   0.0051210   0.0002152   0.0005046   0.0007182   0.0001857   0.0003154
   15  -0.0005378   0.0009428   0.0013769   0.0009865  -0.0012866   0.0005914
   16  -0.0009896  -0.0085248   0.0000490  -0.0021197   0.0009179  -0.0012216
   17  -0.0132799  -0.0231413   0.0029644  -0.0003477   0.0006292  -0.0001209
   18  -0.0003467   0.0012856   0.0028269   0.0035524  -0.0015914  -0.0004247
   19   0.0242436  -0.0078338  -0.0077313   0.0013056   0.0005582   0.0005632
   20  -0.0078338   0.1040884   0.0132408  -0.0020040   0.0007779   0.0001232
   21  -0.0077313   0.0132408   0.0135645  -0.0016681  -0.0003133   0.0006959
   22   0.0013056  -0.0020040  -0.0016681   0.0722790   0.0800142  -0.0600492
   23   0.0005582   0.0007779  -0.0003133   0.0800142   0.2164548  -0.1324912
   24   0.0005632   0.0001232   0.0006959  -0.0600492  -0.1324912   0.1544787
   25  -0.0007943   0.0018980   0.0025607  -0.0013691  -0.0060192  -0.0048801
   26   0.0004123  -0.0005338  -0.0011451  -0.0055455  -0.0122058  -0.0108922
   27  -0.0006150   0.0009500  -0.0002370   0.0059334   0.0143395   0.0120100
           25          26          27
    1  -0.0722967  -0.0841296  -0.0443570
    2  -0.0839272  -0.2395876  -0.1075963
    3  -0.0455554  -0.1108235  -0.1067148
    4  -0.0078030   0.0039427  -0.0035657
    5  -0.0186407   0.0084860  -0.0135906
    6  -0.0085801   0.0056896  -0.0131625
    7   0.0080216  -0.0034096  -0.0063178
    8   0.0190657  -0.0070503  -0.0106816
    9   0.0096551  -0.0022219  -0.0122204
   10   0.0013939   0.0005665  -0.0004845
   11  -0.0016039   0.0009642   0.0001039
   12   0.0028139  -0.0000481   0.0013924
   13  -0.0016271   0.0008528   0.0010221
   14  -0.0004551   0.0004060   0.0002072
   15  -0.0024972   0.0010069  -0.0002892
   16   0.0015387  -0.0013956   0.0005220
   17   0.0009765   0.0007525  -0.0002824
   18  -0.0013792   0.0018839   0.0010600
   19  -0.0007943   0.0004123  -0.0006150
   20   0.0018980  -0.0005338   0.0009500
   21   0.0025607  -0.0011451  -0.0002370
   22  -0.0013691  -0.0055455   0.0059334
   23  -0.0060192  -0.0122058   0.0143395
   24  -0.0048801  -0.0108922   0.0120100
   25   0.0729361   0.0887060   0.0478624
   26   0.0887060   0.2487689   0.1165503
   27   0.0478624   0.1165503   0.1181616
 Gradient time:  CPU 937.46 s  wall 937.51 s
 **********************************************************************
 **                                                                  **
 **                       VIBRATIONAL ANALYSIS                       **
 **                       --------------------                       **
 **                                                                  **
 **        VIBRATIONAL FREQUENCIES (CM**-1) AND NORMAL MODES         **
 **     FORCE CONSTANTS (mDYN/ANGSTROM) AND REDUCED MASSES (AMU)     **
 **                  INFRARED INTENSITIES (KM/MOL)                   **
 **                                                                  **
 **********************************************************************


 Mode:                 1                      2                      3
 Frequency:        53.01                  75.90                 132.59
 Force Cnst:      0.0592                 0.2384                 0.7619
 Red. Mass:      35.7690                70.2357                73.5587
 IR Active:          YES                    YES                    YES
 IR Intens:        0.135                  0.015                  0.141
 Raman Active:       YES                    YES                    YES
               X      Y      Z        X      Y      Z        X      Y      Z
 C          0.121 -0.190  0.136   -0.117 -0.226 -0.126   -0.000  0.091 -0.080
 C         -0.010 -0.079  0.230   -0.066 -0.173 -0.141   -0.065  0.039 -0.037
 C          0.013 -0.029  0.027   -0.052 -0.183 -0.101    0.031  0.164 -0.089
 Cl        -0.032  0.070  0.635    0.094 -0.145 -0.163   -0.209  0.102  0.288
 I          0.022  0.072 -0.189   -0.424  0.263  0.049   -0.320 -0.176 -0.049
 Br        -0.145 -0.007 -0.319   -0.096 -0.007  0.071    0.513 -0.393 -0.076
 I          0.063 -0.055  0.173    0.483 -0.160 -0.012    0.061  0.363  0.038
 H          0.283 -0.303  0.086   -0.177 -0.266 -0.208    0.206  0.030 -0.040
 H          0.061 -0.198  0.194   -0.129 -0.274 -0.037   -0.150  0.174 -0.112
 TransDip   0.007 -0.009 -0.001   -0.003 -0.001  0.002    0.012  0.002  0.001

 Mode:                 4                      5                      6
 Frequency:       162.09                 173.34                 207.74
 Force Cnst:      0.4996                 0.5077                 0.5182
 Red. Mass:      32.2741                28.6809                20.3807
 IR Active:          YES                    YES                    YES
 IR Intens:        0.086                  0.036                  0.070
 Raman Active:       YES                    YES                    YES
               X      Y      Z        X      Y      Z        X      Y      Z
 C          0.278 -0.144 -0.157    0.022 -0.138  0.247   -0.190  0.133 -0.223
 C          0.183 -0.145 -0.100    0.095 -0.163  0.196   -0.078  0.308 -0.240
 C          0.288  0.015 -0.200    0.059 -0.098  0.236   -0.149  0.084 -0.183
 Cl         0.107 -0.113  0.096    0.681 -0.222 -0.054    0.296  0.521  0.094
 I         -0.157 -0.063 -0.022   -0.080 -0.082 -0.021   -0.038 -0.125  0.024
 Br         0.276  0.405 -0.020   -0.144  0.007 -0.047   -0.050  0.011  0.016
 I         -0.120 -0.130  0.054   -0.035  0.179 -0.003    0.030 -0.077  0.004
 H          0.461 -0.247 -0.184    0.056 -0.204  0.184   -0.375  0.163 -0.292
 H          0.139 -0.112 -0.114   -0.060 -0.136  0.299   -0.075  0.037 -0.143
 TransDip   0.007 -0.006  0.003   -0.000 -0.006 -0.001   -0.008 -0.001  0.000

 Mode:                 7                      8                      9
 Frequency:       279.29                 355.64                 406.73
 Force Cnst:      0.2781                 0.3054                 0.3452
 Red. Mass:       6.0519                 4.0981                 3.5420
 IR Active:          YES                    YES                    YES
 IR Intens:        1.719                  5.787                  4.240
 Raman Active:       YES                    YES                    YES
               X      Y      Z        X      Y      Z        X      Y      Z
 C          0.089  0.319  0.278    0.387  0.080 -0.100   -0.100  0.290 -0.123
 C          0.031  0.126  0.256    0.096  0.024  0.021   -0.047 -0.107 -0.164
 C          0.028  0.104  0.281    0.057 -0.052 -0.183   -0.008  0.020 -0.011
 Cl        -0.014  0.040 -0.038   -0.011  0.015 -0.000    0.042 -0.111  0.104
 I         -0.040 -0.021 -0.028   -0.015 -0.008 -0.013    0.008  0.009  0.004
 Br         0.019  0.012 -0.016   -0.065 -0.031  0.052   -0.007 -0.002  0.009
 I          0.016 -0.056 -0.033   -0.001  0.015  0.007    0.001 -0.005 -0.008
 H          0.110  0.453  0.460    0.490  0.205  0.110    0.022  0.481  0.178
 H          0.146  0.413  0.089    0.601  0.123 -0.324   -0.228  0.543 -0.463
 TransDip   0.012  0.038  0.013    0.075 -0.013 -0.009   -0.062  0.009 -0.021

 Mode:                10                     11                     12
 Frequency:       497.10                 628.50                 669.69
 Force Cnst:      1.4136                 0.9925                 0.8487
 Red. Mass:       9.7092                 4.2644                 3.2120
 IR Active:          YES                    YES                    YES
 IR Intens:       11.581                 86.682                  9.451
 Raman Active:       YES                    YES                    YES
               X      Y      Z        X      Y      Z        X      Y      Z
 C         -0.057  0.003 -0.012    0.010  0.035 -0.025   -0.063  0.053 -0.013
 C          0.505 -0.080 -0.322    0.085  0.201 -0.024    0.151  0.303  0.006
 C          0.482 -0.125  0.317    0.099  0.428 -0.089   -0.106 -0.185 -0.048
 Cl        -0.074  0.091  0.011    0.013 -0.097  0.023   -0.004 -0.090  0.035
 I         -0.020 -0.005  0.003   -0.003 -0.001  0.000   -0.003 -0.003 -0.002
 Br        -0.056 -0.021 -0.002   -0.028 -0.027  0.012    0.009  0.011 -0.007
 I         -0.008  0.012 -0.003    0.001 -0.014 -0.001    0.001  0.004  0.002
 H         -0.388  0.034 -0.158    0.092 -0.381 -0.505   -0.666  0.234 -0.128
 H         -0.267  0.005  0.132   -0.294 -0.133  0.474    0.490 -0.241  0.096
 TransDip   0.109  0.007 -0.005    0.101  0.280 -0.023    0.034  0.092 -0.013

 Mode:                13                     14                     15
 Frequency:       885.55                 901.26                1002.88
 Force Cnst:      3.8749                 3.5505                 0.9938
 Red. Mass:       8.3866                 7.4187                 1.6771
 IR Active:          YES                    YES                    YES
 IR Intens:        0.297                 24.617                 32.791
 Raman Active:       YES                    YES                    YES
               X      Y      Z        X      Y      Z        X      Y      Z
 C         -0.029  0.054 -0.403    0.282 -0.110 -0.062    0.078  0.172  0.021
 C         -0.368  0.183  0.301   -0.244  0.139 -0.399   -0.023 -0.111 -0.017
 C          0.431 -0.166  0.171   -0.173  0.082  0.454   -0.058 -0.088 -0.012
 Cl         0.008 -0.018 -0.002    0.007 -0.038  0.022   -0.001  0.011  0.002
 I          0.001  0.000 -0.001    0.001  0.000  0.001    0.001  0.000 -0.000
 Br        -0.008 -0.003  0.001    0.007  0.005 -0.007    0.003  0.002  0.001
 I         -0.001  0.002 -0.001    0.000 -0.001 -0.001   -0.000  0.001 -0.001
 H         -0.069 -0.040 -0.541    0.075 -0.043 -0.095   -0.112 -0.252 -0.613
 H         -0.095 -0.146 -0.014    0.575 -0.274  0.011   -0.092 -0.146  0.676
 TransDip   0.007  0.015  0.005   -0.140  0.074 -0.009   -0.072 -0.169  0.004

 Mode:                16                     17                     18
 Frequency:      1065.29                1099.78                1234.11
 Force Cnst:      0.9413                 0.9155                 5.2329
 Red. Mass:       1.4078                 1.2847                 5.8316
 IR Active:          YES                    YES                    YES
 IR Intens:        2.442                  7.465                  3.577
 Raman Active:       YES                    YES                    YES
               X      Y      Z        X      Y      Z        X      Y      Z
 C         -0.012  0.004  0.003   -0.141  0.063  0.000    0.008  0.015  0.346
 C         -0.041 -0.128  0.020    0.015 -0.009 -0.019   -0.286  0.140 -0.250
 C          0.059  0.116 -0.023    0.017 -0.008  0.014    0.293 -0.121 -0.231
 Cl         0.003  0.008  0.000   -0.000  0.000  0.000    0.004 -0.016  0.007
 I         -0.000  0.000 -0.000    0.000  0.000  0.000    0.001  0.001  0.001
 Br        -0.001 -0.002  0.000    0.000  0.000 -0.000   -0.005 -0.003  0.002
 I         -0.001 -0.000  0.000    0.000 -0.000 -0.000   -0.000  0.001  0.001
 H         -0.635  0.279 -0.003    0.655 -0.282  0.015    0.005  0.131  0.539
 H          0.641 -0.266  0.001    0.624 -0.274  0.034   -0.030 -0.025  0.503
 TransDip  -0.042  0.024 -0.013    0.078 -0.039  0.004   -0.005  0.052 -0.030

 Mode:                19                     20                     21
 Frequency:      1459.09                3126.46                3215.68
 Force Cnst:      1.4357                 6.0724                 6.8075
 Red. Mass:       1.1446                 1.0544                 1.1174
 IR Active:          YES                    YES                    YES
 IR Intens:       18.369                  0.058                  1.520
 Raman Active:       YES                    YES                    YES
               X      Y      Z        X      Y      Z        X      Y      Z
 C          0.000 -0.006 -0.105   -0.004 -0.012 -0.064   -0.039 -0.091  0.013
 C          0.023 -0.012  0.006    0.002 -0.001  0.001   -0.000 -0.000 -0.000
 C         -0.024  0.009  0.004   -0.002  0.001  0.001    0.000 -0.000 -0.000
 Cl        -0.000  0.000 -0.000    0.000 -0.000  0.000   -0.000  0.000 -0.000
 I         -0.000  0.000  0.000    0.000  0.000  0.000    0.000  0.000  0.000
 Br         0.000  0.000 -0.000   -0.000  0.000  0.000    0.000  0.000 -0.000
 I          0.000  0.000 -0.000   -0.000  0.000  0.000   -0.000  0.000  0.000
 H          0.159  0.417  0.533   -0.215 -0.481  0.367    0.253  0.564 -0.451
 H         -0.164 -0.339  0.602    0.260  0.626  0.353    0.214  0.515  0.306
 TransDip  -0.003 -0.006  0.137    0.003  0.000  0.007    0.016  0.036 -0.005

 STANDARD THERMODYNAMIC QUANTITIES AT   298.15 K  AND     1.00 ATM

   This Molecule has  0 Imaginary Frequencies
   Zero point vibrational energy:       25.206 kcal/mol

   Atom    1 Element C  Has Mass   12.00000
   Atom    2 Element C  Has Mass   12.00000
   Atom    3 Element C  Has Mass   12.00000
   Atom    4 Element Cl Has Mass   34.96885
   Atom    5 Element I  Has Mass  126.90440
   Atom    6 Element Br Has Mass   78.91830
   Atom    7 Element I  Has Mass  126.90440
   Atom    8 Element H  Has Mass    1.00783
   Atom    9 Element H  Has Mass    1.00783
   Molecular Mass:   405.711610 amu
   Principal axes and moments of inertia in amu*Bohr^2:
                             1           2           3
    Eigenvalues --     3127.75687  4948.84515  7697.91194
          X               0.99996     0.00852    -0.00007
          Y              -0.00852     0.99994     0.00621
          Z               0.00012    -0.00621     0.99998
   Rotational Symmetry Number is   1
   The Molecule is an Asymmetric Top
   Translational Enthalpy:        0.889 kcal/mol
   Rotational Enthalpy:           0.889 kcal/mol
   Vibrational Enthalpy:         28.897 kcal/mol
   gas constant (RT):             0.592 kcal/mol
   Translational Entropy:        43.892  cal/mol.K
   Rotational Entropy:           33.143  cal/mol.K
   Vibrational Entropy:          24.185  cal/mol.K

   Total Enthalpy:               31.267 kcal/mol
   Total Entropy:               101.221  cal/mol.K

 ======================================================================

 STANDARD THERMODYNAMIC QUANTITIES FOR ANHARMONIC VIBRATION -- TOSH

   Zero point vibrational energy: ************ kcal/mol

   Vibrational Enthalpy:       Infinity kcal/mol
   Vibrational Entropy:             NaN  cal/mol.K

   Total Enthalpy:             Infinity kcal/mol
   Total Entropy:                   NaN  cal/mol.K

 ======================================================================

 STANDARD THERMODYNAMIC QUANTITIES FOR ANHARMONIC VIBRATION -- VPT2

   Zero point vibrational energy: ************ kcal/mol

   Vibrational Enthalpy:       Infinity kcal/mol
   Vibrational Entropy:             NaN  cal/mol.K

   Total Enthalpy:             Infinity kcal/mol
   Total Entropy:                   NaN  cal/mol.K

 ======================================================================

Archival summary:
1\1\garfield\FREQ\ProcedureUnspecified\BasisUnspecified\2r1l132\taweetha\ThuOct1101:37:062018ThuOct1101:37:062018\0\\#,FREQ,ProcedureUnspecified,BasisUnspecified,\\0,1\I\C,1,2.18008\C,2,1.50827,1,118.975\H,3,1.08315,2,117.903,1,3.71113,0\H,3,1.08474,2,117.426,1,-140.904,0\C,3,1.50661,2,60.7192,1,111.946,0\Cl,6,1.77527,3,117.698,2,109.038,0\Br,2,1.94023,1,110.866,3,-141.731,0\I,6,2.18093,3,119.299,2,-112.338,0\\\@

 Total job time:  1036.85s(wall), 1036.78s(cpu) 
 Thu Oct 11 01:37:06 2018

        *************************************************************
        *                                                           *
        *  Thank you very much for using Q-Chem.  Have a nice day.  *
        *                                                           *
        *************************************************************
