# Supplementary material for: Geometric and energetic data from ab initio calculations of haloethene, haloimine, halomethylenephosphine, haloiminophosphine, halodiazene, halodiphosphene and halocyclopropane
Source: Data Brief. 2019 Nov 2;27:104738. doi: 10.1016/j.dib.2019.104738 (PMC6861602; doi:10.1016/j.dib.2019.104738)
Supplement: Multimedia component 3 [file mmc3.zip › CCC/B3LYP/ClICCCClI.out]

Q-Chem Developer Version!
                  Welcome to Q-Chem
     A Quantum Leap Into The Future Of Chemistry


 Q-Chem 5.1, Q-Chem, Inc., Pleasanton, CA (2018)

 Yihan Shao,  Zhengting Gan,  E. Epifanovsky,  A. T. B. Gilbert,  M. Wormit,  
 J. Kussmann,  A. W. Lange,  A. Behn,  Jia Deng,  Xintian Feng,  D. Ghosh,  
 M. Goldey,  P. R. Horn,  L. D. Jacobson,  I. Kaliman,  T. Kus,  A. Landau,  
 Jie Liu,  E. I. Proynov,  R. M. Richard,  R. P. Steele,  E. J. Sundstrom,  
 H. L. Woodcock III,  P. M. Zimmerman,  D. Zuev,  B. Albrecht,  E. Alguire,  
 S. A. Baeppler,  D. Barton,  Z. Benda,  Y. A. Bernard,  E. J. Berquist,  
 K. B. Bravaya,  H. Burton,  D. Casanova,  Chun-Min Chang,  Yunqing Chen,  
 A. Chien,  K. D. Closser,  M. P. Coons,  S. Coriani,  S. Dasgupta,  
 A. L. Dempwolff,  M. Diedenhofen,  Hainam Do,  R. G. Edgar,  Po-Tung Fang,  
 S. Faraji,  S. Fatehi,  Qingguo Feng,  K. D. Fenk,  J. Fosso-Tande,  
 Qinghui Ge,  A. Ghysels,  G. Gidofalvi,  J. Gomes,  J. Gonthier,  A. Gunina,  
 D. Hait,  M. W. D. Hanson-Heine,  P. H. P. Harbach,  A. W. Hauser,  
 J. E. Herr,  E. G. Hohenstein,  Z. C. Holden,  Kerwin Hui,  B. C. Huynh,  
 T.-C. Jagau,  Hyunjun Ji,  B. Kaduk,  K. Khistyaev,  Jaehoon Kim,  
 P. Klunzinger,  K. Koh,  D. Kosenkov,  L. Koulias,  T. Kowalczyk,  
 C. M. Krauter,  A. Kunitsa,  Ka Un Lao,  A. Laurent,  K. V. Lawler,  
 Joonho Lee,  D. Lefrancois,  S. Lehtola,  D. S. Levine,  Yi-Pei Li,  
 You-Sheng Lin,  Fenglai Liu,  E. Livshits,  A. Luenser,  P. Manohar,  
 E. Mansoor,  S. F. Manzer,  Shan-Ping Mao,  Yuezhi Mao,  N. Mardirossian,  
 A. V. Marenich,  T. Markovich,  L. A. Martinez-Martinez,  S. A. Maurer,  
 N. J. Mayhall,  S. C. McKenzie,  J.-M. Mewes,  A. F. Morrison,  
 J. W. Mullinax,  K. Nanda,  T. S. Nguyen-Beck,  R. Olivares-Amaya,  
 J. A. Parkhill,  T. M. Perrine,  F. Plasser,  P. Pokhilko,  S. Prager,  
 A. Prociuk,  E. Ramos,  D. R. Rehn,  F. Rob,  M. Schneider,  N. Sergueev,  
 S. M. Sharada,  S. Sharma,  D. W. Small,  T. Stauch,  T. Stein,  
 Yu-Chuan Su,  A. J. W. Thom,  A. Tkatchenko,  T. Tsuchimochi,  N. M. Tubman,  
 L. Vogt,  M. L. Vidal,  O. Vydrov,  M. A. Watson,  J. Wenzel,  
 M. de Wergifosse,  T. A. Wesolowski,  A. White,  J. Witte,  A. Yamada,  
 Jun Yang,  K. Yao,  S. Yeganeh,  S. R. Yost,  Zhi-Qiang You,  A. Zech,  
 Igor Ying Zhang,  Xing Zhang,  Yan Zhao,  Ying Zhu,  B. R. Brooks,  
 G. K. L. Chan,  C. J. Cramer,  M. S. Gordon,  W. J. Hehre,  A. Klamt,  
 M. W. Schmidt,  C. D. Sherrill,  D. G. Truhlar,  A. Aspuru-Guzik,  R. Baer,  
 A. T. Bell,  N. A. Besley,  Jeng-Da Chai,  A. E. DePrince, III,  
 R. A. DiStasio Jr.,  A. Dreuw,  B. D. Dunietz,  T. R. Furlani,  
 Chao-Ping Hsu,  Yousung Jung,  Jing Kong,  D. S. Lambrecht,  WanZhen Liang,  
 C. Ochsenfeld,  V. A. Rassolov,  L. V. Slipchenko,  J. E. Subotnik,  
 T. Van Voorhis,  J. M. Herbert,  A. I. Krylov,  P. M. W. Gill,  M. Head-Gordon

 Contributors to earlier versions of Q-Chem not listed above: 
 R. D. Adamson,  B. Austin,  J. Baker,  G. J. O. Beran,  K. Brandhorst,  
 S. T. Brown,  E. F. C. Byrd,  A. K. Chakraborty,  C.-L. Cheng,  
 Siu Hung Chien,  D. M. Chipman,  D. L. Crittenden,  H. Dachsel,  
 R. J. Doerksen,  A. D. Dutoi,  L. Fusti-Molnar,  W. A. Goddard III,  
 A. Golubeva-Zadorozhnaya,  S. R. Gwaltney,  G. Hawkins,  A. Heyden,  
 S. Hirata,  G. Kedziora,  F. J. Keil,  C. Kelley,  Jihan Kim,  R. A. King,  
 R. Z. Khaliullin,  P. P. Korambath,  W. Kurlancheek,  A. M. Lee,  M. S. Lee,  
 S. V. Levchenko,  Ching Yeh Lin,  D. Liotard,  R. C. Lochan,  I. Lotan,  
 P. E. Maslen,  N. Nair,  D. P. O'Neill,  D. Neuhauser,  E. Neuscamman,  
 C. M. Oana,  R. Olson,  B. Peters,  R. Peverati,  P. A. Pieniazek,  
 Y. M. Rhee,  J. Ritchie,  M. A. Rohrdanz,  E. Rosta,  N. J. Russ,  
 H. F. Schaefer III,  N. E. Schultz,  N. Shenvi,  A. C. Simmonett,  A. Sodt,  
 D. Stuck,  K. S. Thanthiriwatte,  V. Vanovschi,  Tao Wang,  A. Warshel,  
 C. F. Williams,  Q. Wu,  X. Xu,  W. Zhang

 Please cite Q-Chem as follows:
 Y. Shao et al., Mol. Phys. 113, 184-215 (2015)
 DOI: 10.1080/00268976.2014.952696

 Q-Chem 5.1.1 for Intel X86 EM64T Linux

 Parts of Q-Chem use Armadillo 8.300.2 (Tropical Shenanigans).
 http://arma.sourceforge.net/

 Q-Chem begins on Thu Oct 11 01:37:06 2018  

Host: 
0

     Scratch files written to /scratch/taweetham/qchem31176//
Input Ideriv = 2
Curr. Ideriv = -1
Max.  Ideriv = 2

Checking the input file for inconsistencies... 	...done.

--------------------------------------------------------------
User input:
--------------------------------------------------------------
$molecule
0 1
C 
C 1 CC 
C 2 CC 1 60.0
Cl 2 CCl 1 ANG  3 pDHA
I 2 CI 1 ANG  3 mDHA
Cl 3 CCl 1 ANG  2 mDHA
I 3 CI 1 ANG  2 pDHA
H 1 CH 2 ANG  3 pDHA
H 1 CH 2 ANG  3 mDHA

CC=1.54
CH=1.09
CF=1.35
CCl=1.77
CBr=1.94
CI=2.14
ANG=118.0
pDHA=107.9
mDHA=-107.9
$end

$rem
   job_type	optimization
   basis	6-311++g**
   method	b3lyp
   mem_total	32000
$end

--------------------------------------------------------------
 ----------------------------------------------------------------
             Standard Nuclear Orientation (Angstroms)
    I     Atom           X                Y                Z
 ----------------------------------------------------------------
    1      C       0.0000076034     1.0567705760     1.6419766420
    2      C       0.7700021850     0.9141914557     0.3159376008
    3      C      -0.7699978150     0.9141998375     0.3159429923
    4      Cl      1.6014786272     2.3415761933    -0.3197665261
    5      I       1.7752719723    -0.9355263957    -0.0682193005
    6      Cl     -1.6014631706     2.3415936261    -0.3197553126
    7      I      -1.7752904272    -0.9355070709    -0.0682068699
    8      H       0.0003171394     0.2093793186     2.3275624944
    9      H       0.0003263660     2.0305362671     2.1317523838
 ----------------------------------------------------------------
 Molecular Point Group                 C1    NOp =  1
 Largest Abelian Subgroup              C1    NOp =  1
 Nuclear Repulsion Energy =  1556.1169840155 hartrees
 There are       80 alpha and       80 beta electrons
 Requested basis set is 6-311++G(d,p)
 There are 102 shells and 264 basis functions

 Total QAlloc Memory Limit  32000 MB
 Mega-Array Size       188 MB
 MEM_STATIC part       192 MB
 A cutoff of  1.0D-11 yielded   3944 shell pairs
 There are     28403 function pairs (     31715 Cartesian)
 Smallest overlap matrix eigenvalue = 2.77E-05

 Scale SEOQF with 1.000000e-01/1.000000e-01/1.000000e-01

 Standard Electronic Orientation quadrupole field applied
 Nucleus-field energy     =     0.0000000334 hartrees
 Guess from superposition of atomic densities
 Warning:  Energy on first SCF cycle will be non-variational
 SAD guess density has 160.000000 electrons

 -----------------------------------------------------------------------
  General SCF calculation program by
  Eric Jon Sundstrom, Paul Horn, Yuezhi Mao, Dmitri Zuev, Alec White,
  David Stuck, Shaama M.S., Shane Yost, Joonho Lee, David Small,
  Daniel Levine, Susi Lehtola, Hugh Burton, Evgeny Epifanovsky
 -----------------------------------------------------------------------
 Exchange:     0.2000 Hartree-Fock + 0.0800 Slater + 0.7200 B88
 Correlation:  0.1900 VWN1RPA + 0.8100 LYP
 Using SG-1 standard quadrature grid
 A restricted SCF calculation will be
 performed using DIIS
 SCF converges when DIIS error is below 1.0e-08
 ---------------------------------------
  Cycle       Energy         DIIS error
 ---------------------------------------
    1  -14876.0522031122      3.23e-02  
    2  -14874.9346755310      2.21e-03  
    3  -14874.9136377142      2.67e-03  
    4  -14874.9716855096      3.18e-04  
    5  -14874.9722155813      2.05e-04  
    6  -14874.9725363575      8.10e-05  
    7  -14874.9725999473      9.67e-06  
    8  -14874.9726007651      3.48e-06  
    9  -14874.9726008785      1.10e-06  
   10  -14874.9726008867      1.35e-07  
   11  -14874.9726008866      3.97e-08  
   12  -14874.9726008866      7.19e-09  Convergence criterion met
 ---------------------------------------
 SCF time:   CPU 71.01s  wall 71.00s 
 SCF   energy in the final basis set =   -14874.9726008866
 Total energy in the final basis set =   -14874.9726008866

 --------------------------------------------------------------

                    Orbital Energies (a.u.)
 --------------------------------------------------------------

 Alpha MOs
 -- Occupied --
***************-176.316-176.316-165.720-165.720-165.717-165.717
*******-165.717-101.576-101.576 -35.812 -35.812 -31.306 -31.306
-31.299 -31.299 -31.299 -31.299 -22.956 -22.956 -22.955 -22.955
-22.955 -22.955 -22.950 -22.950 -22.950 -22.950 -10.316 -10.315
-10.235  -9.490  -9.490  -7.256  -7.256  -7.245  -7.245  -7.245
 -7.245  -6.362  -6.362  -4.775  -4.775  -4.759  -4.759  -4.759
 -4.759  -2.041  -2.041  -2.036  -2.035  -2.035  -2.035  -2.022
 -2.022  -2.022  -2.022  -0.953  -0.872  -0.832  -0.696  -0.686
 -0.626  -0.556  -0.520  -0.491  -0.434  -0.414  -0.414  -0.396
 -0.352  -0.333  -0.323  -0.307  -0.301  -0.280  -0.273  -0.256
 -- Virtual --
 -0.092  -0.062  -0.041  -0.004   0.023   0.023   0.029   0.035
  0.060   0.066   0.074   0.080   0.082   0.088   0.092   0.104
  0.110   0.113   0.126   0.127   0.135   0.138   0.151   0.153
  0.159   0.173   0.197   0.202   0.204   0.219   0.224   0.230
  0.236   0.255   0.261   0.272   0.292   0.345   0.378   0.398
  0.406   0.425   0.426   0.436   0.442   0.447   0.449   0.457
  0.469   0.479   0.495   0.497   0.511   0.516   0.527   0.554
  0.574   0.598   0.604   0.609   0.631   0.638   0.697   0.718
  0.728   0.761   0.793   0.829   0.853   0.867   0.867   0.900
  0.909   0.944   0.969   1.008   1.022   1.029   1.141   1.143
  1.177   1.233   1.300   1.306   1.324   1.372   1.392   1.416
  1.430   1.462   1.481   1.533   1.539   1.592   1.603   1.679
  1.735   1.771   1.806   1.866   1.927   1.949   2.009   2.131
  2.160   2.186   2.273   2.285   2.291   2.309   2.459   2.507
  2.531   2.565   2.654   2.705   2.781   2.790   2.901   3.008
  3.089   3.369   3.573   3.683   3.957   3.979   3.989   4.015
  4.018   4.058   4.081   4.118   4.134   4.243   4.261   4.435
  4.467   5.991   6.028   6.049   6.075   6.088   6.137   9.714
  9.760  23.454  23.583  23.806  25.853  25.860  25.902  25.966
 26.433  26.470  27.873  27.902  28.340  28.362  28.379  28.388
 28.390  28.418  28.531  28.538  28.544  28.554  28.568  28.584
 28.602  28.613  28.680  28.702 127.881 127.900 127.912 127.927
127.939 127.957 151.670 151.694 215.702 215.7491901.8331901.859
 --------------------------------------------------------------

          Ground-State Mulliken Net Atomic Charges

     Atom                 Charge (a.u.)
  ----------------------------------------
      1 C                    -0.733483
      2 C                    -0.220868
      3 C                    -0.220583
      4 Cl                    0.253279
      5 I                     0.149194
      6 Cl                    0.253234
      7 I                     0.149202
      8 H                     0.208848
      9 H                     0.161176
  ----------------------------------------
  Sum of atomic charges =     0.000000

 -----------------------------------------------------------------
                    Cartesian Multipole Moments
 -----------------------------------------------------------------
    Charge (ESU x 10^10)
                 0.0000
    Dipole Moment (Debye)
         X       0.0002      Y      -0.5518      Z       1.6043
       Tot       1.6965
    Quadrupole Moments (Debye-Ang)
        XX    -103.1876     XY       0.0004     YY     -96.7198
        XZ       0.0012     YZ       2.5912     ZZ     -97.4946
    Octopole Moments (Debye-Ang^2)
       XXX      -0.0024    XXY     -33.3353    XYY      -0.0001
       YYY     -76.1086    XXZ      -8.3100    XYZ       0.0015
       YYZ      -4.8732    XZZ       0.0027    YZZ     -18.2211
       ZZZ       0.0308
    Hexadecapole Moments (Debye-Ang^3)
      XXXX   -1650.3775   XXXY      -0.0001   XXYY    -459.8435
      XYYY       0.0004   YYYY   -1300.7739   XXXZ      -0.0008
      XXYZ      -1.0160   XYYZ       0.0031   YYYZ      -0.6055
      XXZZ    -326.5034   XYZZ       0.0033   YYZZ    -263.8930
      XZZZ       0.0074   YZZZ       9.4351   ZZZZ    -263.0130
 -----------------------------------------------------------------
 Calculating analytic gradient of the SCF energy
 Gradient of SCF Energy
            1           2           3           4           5           6
    1  -0.0000441   0.0152327  -0.0152331  -0.0024191  -0.0132197   0.0024189
    2   0.0021493  -0.0046515  -0.0046540   0.0017345   0.0021814   0.0017351
    3   0.0155199  -0.0134788  -0.0135009  -0.0007366   0.0019525  -0.0007390
            7           8           9
    1   0.0132199   0.0000229   0.0000216
    2   0.0021808  -0.0027507   0.0020751
    3   0.0019505   0.0042573   0.0047752
 Max gradient component =       1.552E-02
 RMS gradient           =       7.589E-03
 Gradient time:  CPU 23.04 s  wall 23.04 s
 Geometry Optimization Parameters
   NAtoms,    NIC,     NZ,  NCons,   NDum,   NFix, NCnnct, MaxDiis
        9      69       9       0       0       0       0       0


** GEOMETRY OPTIMIZATION IN DELOCALIZED INTERNAL COORDINATES **
   Searching for a Minimum

   Optimization Cycle:   1

                       Coordinates (Angstroms)
     ATOM                X               Y               Z
      1  C         0.0000076034    1.0567705760    1.6419766420
      2  C         0.7700021850    0.9141914557    0.3159376008
      3  C        -0.7699978150    0.9141998375    0.3159429923
      4  Cl        1.6014786272    2.3415761933   -0.3197665261
      5  I         1.7752719723   -0.9355263957   -0.0682193005
      6  Cl       -1.6014631706    2.3415936261   -0.3197553126
      7  I        -1.7752904272   -0.9355070709   -0.0682068699
      8  H         0.0003171394    0.2093793186    2.3275624944
      9  H         0.0003263660    2.0305362671    2.1317523838
   Point Group: c1    Number of degrees of freedom:    21


   Energy is -14874.972600887


 Attempting to Generate Delocalized Internal Coordinates

 21 Hessian modes will be used to form the next step
  Hessian Eigenvalues:
     0.017401    0.020947    0.030782    0.030782    0.030790    0.033282
     0.086449    0.090060    0.108095    0.108095    0.108252    0.129001
     0.140000    0.145900    0.257500    0.268991    0.285189    0.286300
     0.286300    0.348126    0.348126

 Minimum Search - Taking Simple RFO Step
 Searching for Lamda that Minimizes Along All modes
 Value Taken    Lamda =  -0.01090081
 Calculated Step too Large.  Step scaled by  0.841496
 Step Taken.  Stepsize is  0.300000

                             Maximum     Tolerance    Cnvgd?
         Gradient           0.033197      0.000300      NO
         Displacement       0.235364      0.001200      NO
         Energy change     *********      0.000001      NO


 New Cartesian Coordinates Obtained by Inverse Iteration

 Displacement from previous Coordinates is:  0.530376
 ----------------------------------------------------------------
             Standard Nuclear Orientation (Angstroms)
    I     Atom           X                Y                Z
 ----------------------------------------------------------------
    1      C       0.0000696170     1.0341816924     1.6041542501
    2      C       0.7736089430     0.9010508215     0.3016203951
    3      C      -0.7735046800     0.9010631459     0.3016729592
    4      Cl      1.6068960627     2.3453260572    -0.2897156395
    5      I       1.9498414964    -0.8962778782    -0.0183977385
    6      Cl     -1.6068184453     2.3453517247    -0.2895863551
    7      I      -1.9498014401    -0.8962398166    -0.0182360616
    8      H       0.0001707848     0.1925929388     2.2872559751
    9      H       0.0001901420     2.0101651219     2.0784563194
 ----------------------------------------------------------------
 Molecular Point Group                 C1    NOp =  1
 Largest Abelian Subgroup              C1    NOp =  1
 Nuclear Repulsion Energy =  1510.2095808685 hartrees
 There are       80 alpha and       80 beta electrons
 Applying Cartesian multipole field
    Component          Value
    ---------          -----
     (2,0,0)        1.00000E-11
     (0,2,0)        2.00000E-11
     (0,0,2)       -3.00000E-11
 Nucleus-field energy     =     0.0000000356 hartrees
 Requested basis set is 6-311++G(d,p)
 There are 102 shells and 264 basis functions
 A cutoff of  1.0D-11 yielded   3935 shell pairs
 There are     28308 function pairs (     31609 Cartesian)
 Smallest overlap matrix eigenvalue = 2.64E-05
 Guess MOs from SCF MO coefficient file

 -----------------------------------------------------------------------
  General SCF calculation program by
  Eric Jon Sundstrom, Paul Horn, Yuezhi Mao, Dmitri Zuev, Alec White,
  David Stuck, Shaama M.S., Shane Yost, Joonho Lee, David Small,
  Daniel Levine, Susi Lehtola, Hugh Burton, Evgeny Epifanovsky
 -----------------------------------------------------------------------
 Exchange:     0.2000 Hartree-Fock + 0.0800 Slater + 0.7200 B88
 Correlation:  0.1900 VWN1RPA + 0.8100 LYP
 Using SG-1 standard quadrature grid
 A restricted SCF calculation will be
 performed using DIIS
 SCF converges when DIIS error is below 1.0e-08
 ---------------------------------------
  Cycle       Energy         DIIS error
 ---------------------------------------
    1  -14874.9699667858      6.70e-04  
    2  -14874.9754111339      2.81e-04  
    3  -14874.9754000339      2.92e-04  
    4  -14874.9760643935      1.11e-04  
    5  -14874.9761781172      1.55e-05  
    6  -14874.9761801571      7.66e-06  
    7  -14874.9761806132      8.88e-07  
    8  -14874.9761806196      3.53e-07  
    9  -14874.9761806206      7.55e-08  
   10  -14874.9761806208      1.56e-08  
   11  -14874.9761806208      7.08e-09  Convergence criterion met
 ---------------------------------------
 SCF time:   CPU 66.93s  wall 67.00s 
 SCF   energy in the final basis set =   -14874.9761806208
 Total energy in the final basis set =   -14874.9761806208

 --------------------------------------------------------------

                    Orbital Energies (a.u.)
 --------------------------------------------------------------

 Alpha MOs
 -- Occupied --
***************-176.317-176.317-165.721-165.721-165.719-165.719
*******-165.719-101.576-101.576 -35.813 -35.813 -31.307 -31.307
-31.300 -31.300 -31.300 -31.300 -22.957 -22.957 -22.956 -22.956
-22.956 -22.956 -22.951 -22.951 -22.951 -22.951 -10.318 -10.318
-10.232  -9.490  -9.490  -7.256  -7.256  -7.245  -7.245  -7.245
 -7.245  -6.363  -6.363  -4.776  -4.776  -4.760  -4.760  -4.760
 -4.760  -2.041  -2.041  -2.036  -2.036  -2.036  -2.036  -2.023
 -2.023  -2.023  -2.023  -0.956  -0.874  -0.834  -0.688  -0.686
 -0.627  -0.559  -0.522  -0.493  -0.432  -0.417  -0.410  -0.396
 -0.351  -0.336  -0.319  -0.308  -0.293  -0.278  -0.276  -0.266
 -- Virtual --
 -0.097  -0.072  -0.041  -0.003   0.022   0.023   0.029   0.034
  0.061   0.067   0.076   0.078   0.081   0.087   0.091   0.104
  0.109   0.112   0.127   0.128   0.135   0.138   0.152   0.155
  0.159   0.171   0.200   0.200   0.212   0.219   0.221   0.229
  0.241   0.248   0.261   0.268   0.286   0.361   0.382   0.402
  0.402   0.413   0.431   0.436   0.442   0.448   0.453   0.461
  0.472   0.476   0.481   0.503   0.506   0.514   0.523   0.559
  0.564   0.594   0.605   0.612   0.622   0.636   0.684   0.712
  0.733   0.737   0.790   0.833   0.854   0.865   0.867   0.907
  0.908   0.951   0.975   1.007   1.013   1.021   1.130   1.158
  1.176   1.231   1.295   1.324   1.353   1.357   1.384   1.391
  1.428   1.466   1.482   1.526   1.548   1.579   1.601   1.668
  1.736   1.790   1.814   1.863   1.924   1.959   2.022   2.141
  2.170   2.185   2.276   2.285   2.296   2.311   2.447   2.516
  2.536   2.571   2.661   2.712   2.781   2.799   2.917   3.013
  3.107   3.388   3.572   3.700   3.970   3.977   3.997   3.999
  4.041   4.056   4.061   4.118   4.122   4.227   4.264   4.411
  4.450   6.022   6.034   6.037   6.054   6.086   6.092   9.708
  9.758  23.467  23.581  23.833  25.853  25.861  25.918  25.974
 26.444  26.448  27.856  27.893  28.356  28.369  28.370  28.381
 28.383  28.387  28.534  28.538  28.545  28.546  28.570  28.571
 28.604  28.604  28.670  28.699 127.895 127.904 127.904 127.913
127.936 127.937 151.654 151.684 215.696 215.7481901.8171901.848
 --------------------------------------------------------------

          Ground-State Mulliken Net Atomic Charges

     Atom                 Charge (a.u.)
  ----------------------------------------
      1 C                    -0.687040
      2 C                    -0.224425
      3 C                    -0.224299
      4 Cl                    0.239756
      5 I                     0.144500
      6 Cl                    0.239737
      7 I                     0.144499
      8 H                     0.211673
      9 H                     0.155600
  ----------------------------------------
  Sum of atomic charges =     0.000000

 -----------------------------------------------------------------
                    Cartesian Multipole Moments
 -----------------------------------------------------------------
    Charge (ESU x 10^10)
                 0.0000
    Dipole Moment (Debye)
         X       0.0001      Y      -0.4674      Z       1.6240
       Tot       1.6899
    Quadrupole Moments (Debye-Ang)
        XX    -101.8037     XY       0.0002     YY     -97.4392
        XZ       0.0004     YZ       2.2740     ZZ     -97.8659
    Octopole Moments (Debye-Ang^2)
       XXX      -0.0115    XXY     -38.4136    XYY      -0.0030
       YYY     -79.8652    XXZ     -11.4307    XYZ       0.0012
       YYZ      -7.1185    XZZ      -0.0018    YZZ     -20.5617
       ZZZ     -10.1684
    Hexadecapole Moments (Debye-Ang^3)
      XXXX   -1850.5508   XXXY       0.0005   XXYY    -486.3083
      XYYY      -0.0001   YYYY   -1283.1488   XXXZ       0.0300
      XXYZ       0.2545   XYYZ       0.0095   YYYZ       2.7742
      XXZZ    -363.4849   XYZZ       0.0017   YYZZ    -260.4579
      XZZZ       0.0360   YZZZ      13.3987   ZZZZ    -254.7338
 -----------------------------------------------------------------
 Calculating analytic gradient of the SCF energy
 Gradient of SCF Energy
            1           2           3           4           5           6
    1  -0.0000203   0.0112319  -0.0112271  -0.0009622   0.0004951   0.0009630
    2   0.0002421   0.0005943   0.0005932  -0.0003542  -0.0004775  -0.0003557
    3   0.0083434  -0.0076962  -0.0076961   0.0015891   0.0010353   0.0015911
            7           8           9
    1  -0.0004929   0.0000059   0.0000066
    2  -0.0004757   0.0000269   0.0002066
    3   0.0010350   0.0011546   0.0006437
 Max gradient component =       1.123E-02
 RMS gradient           =       4.096E-03
 Gradient time:  CPU 22.52 s  wall 22.52 s
 Geometry Optimization Parameters
   NAtoms,    NIC,     NZ,  NCons,   NDum,   NFix, NCnnct, MaxDiis
        9      69       9       0       0       0       0       0

 Cartesian Hessian Update
 Hessian Updated using BFGS Update


** GEOMETRY OPTIMIZATION IN DELOCALIZED INTERNAL COORDINATES **
   Searching for a Minimum

   Optimization Cycle:   2

                       Coordinates (Angstroms)
     ATOM                X               Y               Z
      1  C         0.0000696170    1.0341816924    1.6041542501
      2  C         0.7736089430    0.9010508215    0.3016203951
      3  C        -0.7735046800    0.9010631459    0.3016729592
      4  Cl        1.6068960627    2.3453260572   -0.2897156395
      5  I         1.9498414964   -0.8962778782   -0.0183977385
      6  Cl       -1.6068184453    2.3453517247   -0.2895863551
      7  I        -1.9498014401   -0.8962398166   -0.0182360616
      8  H         0.0001707848    0.1925929388    2.2872559751
      9  H         0.0001901420    2.0101651219    2.0784563194
   Point Group: c1    Number of degrees of freedom:    21


   Energy is -14874.976180621

 Hessian Updated using BFGS Update

 20 Hessian modes will be used to form the next step
  Hessian Eigenvalues:
     0.017401    0.020947    0.030790    0.032533    0.041941    0.087687
     0.089720    0.108095    0.108252    0.111953    0.129001    0.134946
     0.153110    0.244552    0.268991    0.285765    0.286300    0.301929
     0.348101    0.348189

 Minimum Search - Taking Simple RFO Step
 Searching for Lamda that Minimizes Along All modes
 Value Taken    Lamda =  -0.00075704
 Step Taken.  Stepsize is  0.084450

                             Maximum     Tolerance    Cnvgd?
         Gradient           0.008225      0.000300      NO
         Displacement       0.066735      0.001200      NO
         Energy change     -0.003580      0.000001      NO


 New Cartesian Coordinates Obtained by Inverse Iteration

 Displacement from previous Coordinates is:  0.081733
 ----------------------------------------------------------------
             Standard Nuclear Orientation (Angstroms)
    I     Atom           X                Y                Z
 ----------------------------------------------------------------
    1      C       0.0001192128     1.0363975658     1.6107371907
    2      C       0.7667521622     0.9014751175     0.3186208197
    3      C      -0.7666040605     0.9014896161     0.3187000844
    4      Cl      1.5958843586     2.3395729162    -0.2995263012
    5      I       1.9382683434    -0.8947315628    -0.0315361347
    6      Cl     -1.5957684409     2.3395986901    -0.2993812055
    7      I      -1.9382198117    -0.8946972452    -0.0312846513
    8      H       0.0001079310     0.1946420810     2.2909632145
    9      H       0.0001127855     2.0134666291     2.0799310876
 ----------------------------------------------------------------
 Molecular Point Group                 C1    NOp =  1
 Largest Abelian Subgroup              C1    NOp =  1
 Nuclear Repulsion Energy =  1514.9834569681 hartrees
 There are       80 alpha and       80 beta electrons
 Applying Cartesian multipole field
    Component          Value
    ---------          -----
     (2,0,0)        1.00000E-11
     (0,2,0)        2.00000E-11
     (0,0,2)       -3.00000E-11
 Nucleus-field energy     =     0.0000000352 hartrees
 Requested basis set is 6-311++G(d,p)
 There are 102 shells and 264 basis functions
 A cutoff of  1.0D-11 yielded   3941 shell pairs
 There are     28378 function pairs (     31681 Cartesian)
 Smallest overlap matrix eigenvalue = 2.54E-05
 Guess MOs from SCF MO coefficient file

 -----------------------------------------------------------------------
  General SCF calculation program by
  Eric Jon Sundstrom, Paul Horn, Yuezhi Mao, Dmitri Zuev, Alec White,
  David Stuck, Shaama M.S., Shane Yost, Joonho Lee, David Small,
  Daniel Levine, Susi Lehtola, Hugh Burton, Evgeny Epifanovsky
 -----------------------------------------------------------------------
 Exchange:     0.2000 Hartree-Fock + 0.0800 Slater + 0.7200 B88
 Correlation:  0.1900 VWN1RPA + 0.8100 LYP
 Using SG-1 standard quadrature grid
 A restricted SCF calculation will be
 performed using DIIS
 SCF converges when DIIS error is below 1.0e-08
 ---------------------------------------
  Cycle       Energy         DIIS error
 ---------------------------------------
    1  -14874.9761751878      2.07e-04  
    2  -14874.9765763151      7.91e-05  
    3  -14874.9765153366      1.14e-04  
    4  -14874.9766297274      2.11e-05  
    5  -14874.9766341114      2.29e-06  
    6  -14874.9766341615      5.82e-07  
    7  -14874.9766341646      1.85e-07  
    8  -14874.9766341647      5.88e-08  
    9  -14874.9766341648      1.08e-08  
   10  -14874.9766341647      2.97e-09  Convergence criterion met
 ---------------------------------------
 SCF time:   CPU 60.99s  wall 61.00s 
 SCF   energy in the final basis set =   -14874.9766341647
 Total energy in the final basis set =   -14874.9766341647

 --------------------------------------------------------------

                    Orbital Energies (a.u.)
 --------------------------------------------------------------

 Alpha MOs
 -- Occupied --
***************-176.317-176.317-165.721-165.721-165.718-165.718
*******-165.718-101.575-101.575 -35.813 -35.813 -31.307 -31.307
-31.300 -31.300 -31.300 -31.300 -22.957 -22.957 -22.956 -22.956
-22.956 -22.956 -22.951 -22.951 -22.951 -22.951 -10.317 -10.317
-10.232  -9.490  -9.490  -7.255  -7.255  -7.244  -7.244  -7.244
 -7.244  -6.362  -6.362  -4.775  -4.775  -4.760  -4.760  -4.759
 -4.759  -2.041  -2.041  -2.036  -2.036  -2.036  -2.036  -2.022
 -2.022  -2.022  -2.022  -0.961  -0.873  -0.836  -0.689  -0.685
 -0.628  -0.559  -0.524  -0.494  -0.433  -0.418  -0.410  -0.395
 -0.352  -0.334  -0.320  -0.308  -0.293  -0.279  -0.277  -0.265
 -- Virtual --
 -0.098  -0.070  -0.042  -0.003   0.023   0.023   0.029   0.034
  0.063   0.066   0.076   0.079   0.082   0.087   0.091   0.105
  0.109   0.112   0.127   0.128   0.134   0.138   0.153   0.154
  0.160   0.172   0.199   0.201   0.214   0.220   0.220   0.232
  0.241   0.249   0.264   0.269   0.287   0.360   0.381   0.401
  0.403   0.414   0.432   0.436   0.441   0.448   0.453   0.462
  0.472   0.476   0.483   0.504   0.505   0.514   0.523   0.562
  0.565   0.594   0.605   0.613   0.625   0.638   0.684   0.712
  0.731   0.739   0.791   0.832   0.854   0.868   0.869   0.907
  0.908   0.950   0.975   1.007   1.019   1.021   1.137   1.158
  1.176   1.231   1.295   1.324   1.351   1.361   1.387   1.391
  1.428   1.467   1.488   1.525   1.553   1.582   1.601   1.671
  1.737   1.794   1.819   1.869   1.926   1.967   2.026   2.149
  2.176   2.183   2.277   2.287   2.295   2.314   2.451   2.515
  2.542   2.574   2.664   2.717   2.789   2.808   2.922   3.017
  3.128   3.403   3.569   3.705   3.970   3.977   3.997   4.000
  4.044   4.058   4.062   4.120   4.122   4.228   4.263   4.411
  4.451   6.022   6.033   6.040   6.055   6.086   6.093   9.708
  9.760  23.475  23.610  23.848  25.853  25.863  25.915  25.980
 26.440  26.457  27.856  27.894  28.357  28.368  28.371  28.381
 28.385  28.388  28.534  28.538  28.545  28.547  28.570  28.572
 28.604  28.605  28.670  28.698 127.895 127.903 127.906 127.914
127.936 127.938 151.654 151.685 215.696 215.7491901.8171901.849
 --------------------------------------------------------------

          Ground-State Mulliken Net Atomic Charges

     Atom                 Charge (a.u.)
  ----------------------------------------
      1 C                    -0.711011
      2 C                    -0.209726
      3 C                    -0.209702
      4 Cl                    0.237234
      5 I                     0.143949
      6 Cl                    0.237230
      7 I                     0.143943
      8 H                     0.211720
      9 H                     0.156364
  ----------------------------------------
  Sum of atomic charges =     0.000000

 -----------------------------------------------------------------
                    Cartesian Multipole Moments
 -----------------------------------------------------------------
    Charge (ESU x 10^10)
                 0.0000
    Dipole Moment (Debye)
         X       0.0001      Y      -0.4655      Z       1.6346
       Tot       1.6996
    Quadrupole Moments (Debye-Ang)
        XX    -101.9100     XY       0.0001     YY     -97.4830
        XZ       0.0000     YZ       2.3812     ZZ     -97.7106
    Octopole Moments (Debye-Ang^2)
       XXX      -0.0146    XXY     -38.3011    XYY      -0.0041
       YYY     -79.8643    XXZ     -11.0105    XYZ       0.0011
       YYZ      -6.6857    XZZ      -0.0036    YZZ     -20.3834
       ZZZ      -7.6918
    Hexadecapole Moments (Debye-Ang^3)
      XXXX   -1831.1100   XXXY      -0.0031   XXYY    -483.3446
      XYYY      -0.0046   YYYY   -1279.8925   XXXZ       0.0449
      XXYZ       0.5496   XYYZ       0.0128   YYYZ       1.8765
      XXZZ    -359.7398   XYZZ      -0.0013   YYZZ    -259.2983
      XZZZ       0.0496   YZZZ      12.4343   ZZZZ    -256.6669
 -----------------------------------------------------------------
 Calculating analytic gradient of the SCF energy
 Gradient of SCF Energy
            1           2           3           4           5           6
    1  -0.0000007   0.0041882  -0.0041837  -0.0013930   0.0001817   0.0013936
    2  -0.0009286   0.0012289   0.0012292  -0.0005463  -0.0003054  -0.0005462
    3   0.0010832  -0.0009958  -0.0009834   0.0003417   0.0005704   0.0003423
            7           8           9
    1  -0.0001804  -0.0000027  -0.0000030
    2  -0.0003056   0.0004079  -0.0002338
    3   0.0005696  -0.0003352  -0.0005928
 Max gradient component =       4.188E-03
 RMS gradient           =       1.338E-03
 Gradient time:  CPU 22.55 s  wall 22.55 s
 Geometry Optimization Parameters
   NAtoms,    NIC,     NZ,  NCons,   NDum,   NFix, NCnnct, MaxDiis
        9      69       9       0       0       0       0       0

 Cartesian Hessian Update
 Hessian Updated using BFGS Update


** GEOMETRY OPTIMIZATION IN DELOCALIZED INTERNAL COORDINATES **
   Searching for a Minimum

   Optimization Cycle:   3

                       Coordinates (Angstroms)
     ATOM                X               Y               Z
      1  C         0.0001192128    1.0363975658    1.6107371907
      2  C         0.7667521622    0.9014751175    0.3186208197
      3  C        -0.7666040605    0.9014896161    0.3187000844
      4  Cl        1.5958843586    2.3395729162   -0.2995263012
      5  I         1.9382683434   -0.8947315628   -0.0315361347
      6  Cl       -1.5957684409    2.3395986901   -0.2993812055
      7  I        -1.9382198117   -0.8946972452   -0.0312846513
      8  H         0.0001079310    0.1946420810    2.2909632145
      9  H         0.0001127855    2.0134666291    2.0799310876
   Point Group: c1    Number of degrees of freedom:    21


   Energy is -14874.976634165

 Hessian Updated using BFGS Update

 21 Hessian modes will be used to form the next step
  Hessian Eigenvalues:
     0.017401    0.020947    0.030782    0.030790    0.034630    0.040044
     0.083027    0.090422    0.108095    0.108252    0.111408    0.118042
     0.129001    0.153710    0.251021    0.268991    0.269481    0.286300
     0.297506    0.348118    0.350974

 Minimum Search - Taking Simple RFO Step
 Searching for Lamda that Minimizes Along All modes
 Value Taken    Lamda =  -0.00015966
 Step Taken.  Stepsize is  0.049635

                             Maximum     Tolerance    Cnvgd?
         Gradient           0.002965      0.000300      NO
         Displacement       0.025588      0.001200      NO
         Energy change     -0.000454      0.000001      NO


 New Cartesian Coordinates Obtained by Inverse Iteration

 Displacement from previous Coordinates is:  0.066646
 ----------------------------------------------------------------
             Standard Nuclear Orientation (Angstroms)
    I     Atom           X                Y                Z
 ----------------------------------------------------------------
    1      C       0.0001159427     1.0418026147     1.6132321841
    2      C       0.7630309862     0.9012006224     0.3228157250
    3      C      -0.7629046629     0.9012119048     0.3228764155
    4      Cl      1.6085194037     2.3329030518    -0.2965812609
    5      I       1.9254694005    -0.8977166809    -0.0425223923
    6      Cl     -1.6084139063     2.3329148538    -0.2964976147
    7      I      -1.9254467479    -0.8976923630    -0.0422779599
    8      H       0.0001376294     0.2017684671     2.2963161158
    9      H       0.0001444352     2.0208213372     2.0798628916
 ----------------------------------------------------------------
 Molecular Point Group                 C1    NOp =  1
 Largest Abelian Subgroup              C1    NOp =  1
 Nuclear Repulsion Energy =  1518.0071100607 hartrees
 There are       80 alpha and       80 beta electrons
 Applying Cartesian multipole field
    Component          Value
    ---------          -----
     (2,0,0)        1.00000E-11
     (0,2,0)        2.00000E-11
     (0,0,2)       -3.00000E-11
 Nucleus-field energy     =     0.0000000350 hartrees
 Requested basis set is 6-311++G(d,p)
 There are 102 shells and 264 basis functions
 A cutoff of  1.0D-11 yielded   3941 shell pairs
 There are     28370 function pairs (     31675 Cartesian)
 Smallest overlap matrix eigenvalue = 2.51E-05
 Guess MOs from SCF MO coefficient file

 -----------------------------------------------------------------------
  General SCF calculation program by
  Eric Jon Sundstrom, Paul Horn, Yuezhi Mao, Dmitri Zuev, Alec White,
  David Stuck, Shaama M.S., Shane Yost, Joonho Lee, David Small,
  Daniel Levine, Susi Lehtola, Hugh Burton, Evgeny Epifanovsky
 -----------------------------------------------------------------------
 Exchange:     0.2000 Hartree-Fock + 0.0800 Slater + 0.7200 B88
 Correlation:  0.1900 VWN1RPA + 0.8100 LYP
 Using SG-1 standard quadrature grid
 A restricted SCF calculation will be
 performed using DIIS
 SCF converges when DIIS error is below 1.0e-08
 ---------------------------------------
  Cycle       Energy         DIIS error
 ---------------------------------------
    1  -14874.9765400667      1.21e-04  
    2  -14874.9767000745      2.96e-05  
    3  -14874.9766899191      4.55e-05  
    4  -14874.9767078696      1.07e-05  
    5  -14874.9767089416      1.91e-06  
    6  -14874.9767089734      7.95e-07  
    7  -14874.9767089785      1.45e-07  
    8  -14874.9767089789      2.65e-08  
    9  -14874.9767089786      6.99e-09  Convergence criterion met
 ---------------------------------------
 SCF time:   CPU 55.34s  wall 55.00s 
 SCF   energy in the final basis set =   -14874.9767089786
 Total energy in the final basis set =   -14874.9767089786

 --------------------------------------------------------------

                    Orbital Energies (a.u.)
 --------------------------------------------------------------

 Alpha MOs
 -- Occupied --
***************-176.317-176.317-165.721-165.721-165.718-165.718
*******-165.718-101.575-101.575 -35.813 -35.813 -31.307 -31.307
-31.300 -31.300 -31.300 -31.300 -22.957 -22.957 -22.955 -22.955
-22.955 -22.955 -22.951 -22.951 -22.951 -22.951 -10.317 -10.317
-10.232  -9.490  -9.490  -7.255  -7.255  -7.244  -7.244  -7.244
 -7.244  -6.362  -6.362  -4.775  -4.775  -4.759  -4.759  -4.759
 -4.759  -2.041  -2.041  -2.036  -2.036  -2.036  -2.036  -2.022
 -2.022  -2.022  -2.022  -0.962  -0.872  -0.837  -0.690  -0.685
 -0.628  -0.559  -0.525  -0.494  -0.433  -0.417  -0.410  -0.394
 -0.352  -0.335  -0.320  -0.308  -0.293  -0.279  -0.277  -0.264
 -- Virtual --
 -0.099  -0.070  -0.043  -0.004   0.023   0.023   0.029   0.034
  0.063   0.066   0.076   0.079   0.083   0.087   0.091   0.105
  0.109   0.112   0.127   0.128   0.135   0.139   0.153   0.154
  0.160   0.172   0.199   0.200   0.214   0.220   0.220   0.233
  0.240   0.248   0.265   0.269   0.288   0.360   0.381   0.400
  0.403   0.415   0.431   0.436   0.441   0.449   0.453   0.462
  0.472   0.476   0.485   0.504   0.504   0.515   0.523   0.562
  0.566   0.594   0.604   0.613   0.625   0.639   0.684   0.711
  0.731   0.740   0.792   0.831   0.854   0.865   0.869   0.906
  0.908   0.949   0.973   1.005   1.022   1.024   1.137   1.160
  1.176   1.231   1.295   1.324   1.348   1.363   1.386   1.391
  1.429   1.467   1.489   1.524   1.553   1.584   1.601   1.672
  1.736   1.794   1.820   1.870   1.931   1.966   2.028   2.149
  2.177   2.183   2.276   2.288   2.296   2.311   2.450   2.516
  2.540   2.571   2.664   2.717   2.793   2.811   2.923   3.014
  3.134   3.408   3.565   3.704   3.971   3.977   3.996   4.002
  4.043   4.060   4.062   4.120   4.122   4.228   4.262   4.412
  4.452   6.021   6.031   6.041   6.056   6.085   6.094   9.710
  9.757  23.475  23.624  23.850  25.854  25.861  25.919  25.973
 26.439  26.449  27.857  27.894  28.356  28.366  28.372  28.381
 28.387  28.388  28.534  28.538  28.545  28.547  28.570  28.573
 28.604  28.605  28.671  28.697 127.895 127.902 127.906 127.915
127.937 127.937 151.654 151.685 215.697 215.7461901.8171901.849
 --------------------------------------------------------------

          Ground-State Mulliken Net Atomic Charges

     Atom                 Charge (a.u.)
  ----------------------------------------
      1 C                    -0.719378
      2 C                    -0.203397
      3 C                    -0.203371
      4 Cl                    0.234692
      5 I                     0.144069
      6 Cl                    0.234690
      7 I                     0.144065
      8 H                     0.211982
      9 H                     0.156649
  ----------------------------------------
  Sum of atomic charges =     0.000000

 -----------------------------------------------------------------
                    Cartesian Multipole Moments
 -----------------------------------------------------------------
    Charge (ESU x 10^10)
                 0.0000
    Dipole Moment (Debye)
         X       0.0001      Y      -0.4743      Z       1.6378
       Tot       1.7051
    Quadrupole Moments (Debye-Ang)
        XX    -101.9487     XY       0.0002     YY     -97.5259
        XZ       0.0002     YZ       2.4826     ZZ     -97.6555
    Octopole Moments (Debye-Ang^2)
       XXX      -0.0122    XXY     -37.7237    XYY      -0.0033
       YYY     -79.3412    XXZ     -10.6987    XYZ       0.0014
       YYZ      -6.2120    XZZ      -0.0023    YZZ     -20.0762
       ZZZ      -6.0978
    Hexadecapole Moments (Debye-Ang^3)
      XXXX   -1820.8066   XXXY      -0.0053   XXYY    -481.1319
      XYYY      -0.0070   YYYY   -1278.9843   XXXZ       0.0396
      XXYZ      -0.0782   XYYZ       0.0117   YYYZ       0.1155
      XXZZ    -357.7134   XYZZ      -0.0024   YYZZ    -258.8114
      XZZZ       0.0448   YZZZ       9.9496   ZZZZ    -256.9029
 -----------------------------------------------------------------
 Calculating analytic gradient of the SCF energy
 Gradient of SCF Energy
            1           2           3           4           5           6
    1  -0.0000001   0.0002387  -0.0002383   0.0001032  -0.0000793  -0.0001034
    2   0.0000886   0.0002826   0.0002813  -0.0005524   0.0001005  -0.0005515
    3  -0.0013663   0.0005912   0.0005935   0.0000862   0.0003064   0.0000844
            7           8           9
    1   0.0000791   0.0000004  -0.0000003
    2   0.0000989   0.0001138   0.0001382
    3   0.0003046  -0.0003817  -0.0002182
 Max gradient component =       1.366E-03
 RMS gradient           =       3.819E-04
 Gradient time:  CPU 22.47 s  wall 22.47 s
 Geometry Optimization Parameters
   NAtoms,    NIC,     NZ,  NCons,   NDum,   NFix, NCnnct, MaxDiis
        9      69       9       0       0       0       0       0

 Cartesian Hessian Update
 Hessian Updated using BFGS Update


** GEOMETRY OPTIMIZATION IN DELOCALIZED INTERNAL COORDINATES **
   Searching for a Minimum

   Optimization Cycle:   4

                       Coordinates (Angstroms)
     ATOM                X               Y               Z
      1  C         0.0001159427    1.0418026147    1.6132321841
      2  C         0.7630309862    0.9012006224    0.3228157250
      3  C        -0.7629046629    0.9012119048    0.3228764155
      4  Cl        1.6085194037    2.3329030518   -0.2965812609
      5  I         1.9254694005   -0.8977166809   -0.0425223923
      6  Cl       -1.6084139063    2.3329148538   -0.2964976147
      7  I        -1.9254467479   -0.8976923630   -0.0422779599
      8  H         0.0001376294    0.2017684671    2.2963161158
      9  H         0.0001444352    2.0208213372    2.0798628916
   Point Group: c1    Number of degrees of freedom:    21


   Energy is -14874.976708979

 Hessian Updated using BFGS Update

 21 Hessian modes will be used to form the next step
  Hessian Eigenvalues:
     0.017401    0.020947    0.030782    0.030790    0.032937    0.040044
     0.087854    0.091153    0.108095    0.108252    0.112449    0.116791
     0.129001    0.163916    0.246318    0.268992    0.269677    0.286300
     0.299964    0.348188    0.349308

 Minimum Search - Taking Simple RFO Step
 Searching for Lamda that Minimizes Along All modes
 Value Taken    Lamda =  -0.00002034
 Step Taken.  Stepsize is  0.014271

                             Maximum     Tolerance    Cnvgd?
         Gradient           0.001448      0.000300      NO
         Displacement       0.010380      0.001200      NO
         Energy change     -0.000075      0.000001      NO


 New Cartesian Coordinates Obtained by Inverse Iteration

 Displacement from previous Coordinates is:  0.023015
 ----------------------------------------------------------------
             Standard Nuclear Orientation (Angstroms)
    I     Atom           X                Y                Z
 ----------------------------------------------------------------
    1      C       0.0001140129     1.0419003781     1.6166982883
    2      C       0.7623110013     0.9005850196     0.3241397655
    3      C      -0.7621773710     0.9005963258     0.3241925932
    4      Cl      1.6045410783     2.3334052354    -0.2999163600
    5      I       1.9245225009    -0.8986713281    -0.0464521487
    6      Cl     -1.6044365735     2.3334138816    -0.2998295321
    7      I      -1.9244943312    -0.8986421387    -0.0461946950
    8      H       0.0001274302     0.2031625720     2.3020269457
    9      H       0.0001447325     2.0214638620     2.0825592472
 ----------------------------------------------------------------
 Molecular Point Group                 C1    NOp =  1
 Largest Abelian Subgroup              C1    NOp =  1
 Nuclear Repulsion Energy =  1517.9687364887 hartrees
 There are       80 alpha and       80 beta electrons
 Applying Cartesian multipole field
    Component          Value
    ---------          -----
     (2,0,0)        1.00000E-11
     (0,2,0)        2.00000E-11
     (0,0,2)       -3.00000E-11
 Nucleus-field energy     =     0.0000000350 hartrees
 Requested basis set is 6-311++G(d,p)
 There are 102 shells and 264 basis functions
 A cutoff of  1.0D-11 yielded   3941 shell pairs
 There are     28370 function pairs (     31675 Cartesian)
 Smallest overlap matrix eigenvalue = 2.51E-05
 Guess MOs from SCF MO coefficient file

 -----------------------------------------------------------------------
  General SCF calculation program by
  Eric Jon Sundstrom, Paul Horn, Yuezhi Mao, Dmitri Zuev, Alec White,
  David Stuck, Shaama M.S., Shane Yost, Joonho Lee, David Small,
  Daniel Levine, Susi Lehtola, Hugh Burton, Evgeny Epifanovsky
 -----------------------------------------------------------------------
 Exchange:     0.2000 Hartree-Fock + 0.0800 Slater + 0.7200 B88
 Correlation:  0.1900 VWN1RPA + 0.8100 LYP
 Using SG-1 standard quadrature grid
 A restricted SCF calculation will be
 performed using DIIS
 SCF converges when DIIS error is below 1.0e-08
 ---------------------------------------
  Cycle       Energy         DIIS error
 ---------------------------------------
    1  -14874.9767016661      3.91e-05  
    2  -14874.9767182032      1.17e-05  
    3  -14874.9767171560      1.59e-05  
    4  -14874.9767193985      4.65e-06  
    5  -14874.9767195884      8.11e-07  
    6  -14874.9767195935      2.80e-07  
    7  -14874.9767195942      5.33e-08  
    8  -14874.9767195941      8.94e-09  Convergence criterion met
 ---------------------------------------
 SCF time:   CPU 49.19s  wall 49.00s 
 SCF   energy in the final basis set =   -14874.9767195941
 Total energy in the final basis set =   -14874.9767195941

 --------------------------------------------------------------

                    Orbital Energies (a.u.)
 --------------------------------------------------------------

 Alpha MOs
 -- Occupied --
***************-176.317-176.317-165.721-165.721-165.718-165.718
*******-165.718-101.575-101.575 -35.813 -35.813 -31.307 -31.307
-31.300 -31.300 -31.300 -31.300 -22.957 -22.957 -22.955 -22.955
-22.955 -22.955 -22.951 -22.951 -22.951 -22.951 -10.317 -10.317
-10.232  -9.490  -9.490  -7.255  -7.255  -7.244  -7.244  -7.244
 -7.244  -6.362  -6.362  -4.775  -4.775  -4.759  -4.759  -4.759
 -4.759  -2.041  -2.041  -2.036  -2.036  -2.036  -2.036  -2.022
 -2.022  -2.022  -2.022  -0.961  -0.872  -0.837  -0.690  -0.685
 -0.629  -0.559  -0.524  -0.494  -0.433  -0.417  -0.410  -0.394
 -0.352  -0.334  -0.320  -0.308  -0.293  -0.279  -0.277  -0.264
 -- Virtual --
 -0.099  -0.070  -0.044  -0.004   0.023   0.023   0.029   0.034
  0.063   0.066   0.076   0.079   0.083   0.087   0.091   0.105
  0.109   0.112   0.127   0.128   0.135   0.139   0.153   0.154
  0.160   0.172   0.199   0.200   0.214   0.220   0.220   0.233
  0.240   0.248   0.265   0.269   0.288   0.360   0.381   0.401
  0.404   0.416   0.431   0.436   0.441   0.449   0.453   0.462
  0.472   0.477   0.485   0.504   0.505   0.515   0.523   0.561
  0.566   0.593   0.603   0.613   0.625   0.639   0.683   0.711
  0.730   0.741   0.792   0.831   0.855   0.866   0.869   0.906
  0.907   0.948   0.973   1.005   1.023   1.023   1.138   1.159
  1.176   1.231   1.294   1.324   1.348   1.364   1.385   1.391
  1.429   1.465   1.488   1.524   1.553   1.585   1.601   1.673
  1.736   1.792   1.820   1.870   1.930   1.965   2.028   2.148
  2.176   2.183   2.276   2.288   2.295   2.312   2.450   2.515
  2.539   2.571   2.663   2.717   2.793   2.810   2.922   3.014
  3.132   3.407   3.564   3.702   3.971   3.977   3.996   4.002
  4.042   4.060   4.061   4.120   4.121   4.228   4.261   4.412
  4.452   6.020   6.031   6.041   6.056   6.085   6.094   9.709
  9.758  23.474  23.625  23.847  25.854  25.862  25.917  25.975
 26.438  26.452  27.856  27.894  28.356  28.366  28.372  28.381
 28.387  28.388  28.534  28.538  28.545  28.547  28.569  28.573
 28.604  28.605  28.671  28.697 127.895 127.902 127.906 127.915
127.937 127.937 151.654 151.685 215.697 215.7471901.8171901.849
 --------------------------------------------------------------

          Ground-State Mulliken Net Atomic Charges

     Atom                 Charge (a.u.)
  ----------------------------------------
      1 C                    -0.722508
      2 C                    -0.200232
      3 C                    -0.200222
      4 Cl                    0.233222
      5 I                     0.143995
      6 Cl                    0.233225
      7 I                     0.143993
      8 H                     0.211845
      9 H                     0.156682
  ----------------------------------------
  Sum of atomic charges =     0.000000

 -----------------------------------------------------------------
                    Cartesian Multipole Moments
 -----------------------------------------------------------------
    Charge (ESU x 10^10)
                 0.0000
    Dipole Moment (Debye)
         X       0.0001      Y      -0.4793      Z       1.6410
       Tot       1.7096
    Quadrupole Moments (Debye-Ang)
        XX    -101.9769     XY       0.0002     YY     -97.5304
        XZ       0.0001     YZ       2.4994     ZZ     -97.6210
    Octopole Moments (Debye-Ang^2)
       XXX      -0.0129    XXY     -37.7336    XYY      -0.0035
       YYY     -79.2225    XXZ     -10.4836    XYZ       0.0015
       YYZ      -6.0229    XZZ      -0.0024    YZZ     -20.0107
       ZZZ      -5.2006
    Hexadecapole Moments (Debye-Ang^3)
      XXXX   -1817.9666   XXXY      -0.0044   XXYY    -481.0094
      XYYY      -0.0061   YYYY   -1279.7936   XXXZ       0.0416
      XXYZ       0.0343   XYYZ       0.0121   YYYZ      -0.0419
      XXZZ    -357.2517   XYZZ      -0.0021   YYZZ    -258.9676
      XZZZ       0.0470   YZZZ       9.8628   ZZZZ    -257.5995
 -----------------------------------------------------------------
 Calculating analytic gradient of the SCF energy
 Gradient of SCF Energy
            1           2           3           4           5           6
    1  -0.0000006   0.0000559  -0.0000549  -0.0000623  -0.0000497   0.0000620
    2   0.0001357   0.0001001   0.0000988  -0.0001935  -0.0001066  -0.0001936
    3  -0.0004617   0.0002564   0.0002562  -0.0002269   0.0002169  -0.0002274
            7           8           9
    1   0.0000497   0.0000000  -0.0000001
    2  -0.0001073   0.0000893   0.0001771
    3   0.0002155   0.0000216  -0.0000506
 Max gradient component =       4.617E-04
 RMS gradient           =       1.654E-04
 Gradient time:  CPU 22.74 s  wall 22.74 s
 Geometry Optimization Parameters
   NAtoms,    NIC,     NZ,  NCons,   NDum,   NFix, NCnnct, MaxDiis
        9      69       9       0       0       0       0       0

 Cartesian Hessian Update
 Hessian Updated using BFGS Update


** GEOMETRY OPTIMIZATION IN DELOCALIZED INTERNAL COORDINATES **
   Searching for a Minimum

   Optimization Cycle:   5

                       Coordinates (Angstroms)
     ATOM                X               Y               Z
      1  C         0.0001140129    1.0419003781    1.6166982883
      2  C         0.7623110013    0.9005850196    0.3241397655
      3  C        -0.7621773710    0.9005963258    0.3241925932
      4  Cl        1.6045410783    2.3334052354   -0.2999163600
      5  I         1.9245225009   -0.8986713281   -0.0464521487
      6  Cl       -1.6044365735    2.3334138816   -0.2998295321
      7  I        -1.9244943312   -0.8986421387   -0.0461946950
      8  H         0.0001274302    0.2031625720    2.3020269457
      9  H         0.0001447325    2.0214638620    2.0825592472
   Point Group: c1    Number of degrees of freedom:    21


   Energy is -14874.976719594

 Hessian Updated using BFGS Update

 21 Hessian modes will be used to form the next step
  Hessian Eigenvalues:
     0.017401    0.020947    0.030781    0.030790    0.032319    0.047688
     0.088355    0.091019    0.108095    0.108252    0.112303    0.115572
     0.129001    0.151933    0.237008    0.255329    0.268992    0.286300
     0.291844    0.348385    0.350523

 Minimum Search - Taking Simple RFO Step
 Searching for Lamda that Minimizes Along All modes
 Value Taken    Lamda =  -0.00000162
 Step Taken.  Stepsize is  0.004660

                             Maximum     Tolerance    Cnvgd?
         Gradient           0.000209      0.000300     YES
         Displacement       0.002331      0.001200      NO
         Energy change     -0.000011      0.000001      NO


 New Cartesian Coordinates Obtained by Inverse Iteration

 Displacement from previous Coordinates is:  0.004825
 ----------------------------------------------------------------
             Standard Nuclear Orientation (Angstroms)
    I     Atom           X                Y                Z
 ----------------------------------------------------------------
    1      C       0.0001146667     1.0417595704     1.6167746541
    2      C       0.7622350722     0.9001037766     0.3236632952
    3      C      -0.7620990611     0.9001159879     0.3237166395
    4      Cl      1.6048405359     2.3335045609    -0.2991034329
    5      I       1.9251008478    -0.8987667198    -0.0468723287
    6      Cl     -1.6047305399     2.3335117101    -0.2990233346
    7      I      -1.9250692187    -0.8987366984    -0.0465956709
    8      H       0.0001208859     0.2039412447     2.3031454007
    9      H       0.0001392917     2.0217803755     2.0815188819
 ----------------------------------------------------------------
 Molecular Point Group                 C1    NOp =  1
 Largest Abelian Subgroup              C1    NOp =  1
 Nuclear Repulsion Energy =  1517.7565396182 hartrees
 There are       80 alpha and       80 beta electrons
 Applying Cartesian multipole field
    Component          Value
    ---------          -----
     (2,0,0)        1.00000E-11
     (0,2,0)        2.00000E-11
     (0,0,2)       -3.00000E-11
 Nucleus-field energy     =     0.0000000350 hartrees
 Requested basis set is 6-311++G(d,p)
 There are 102 shells and 264 basis functions
 A cutoff of  1.0D-11 yielded   3941 shell pairs
 There are     28370 function pairs (     31675 Cartesian)
 Smallest overlap matrix eigenvalue = 2.51E-05
 Guess MOs from SCF MO coefficient file

 -----------------------------------------------------------------------
  General SCF calculation program by
  Eric Jon Sundstrom, Paul Horn, Yuezhi Mao, Dmitri Zuev, Alec White,
  David Stuck, Shaama M.S., Shane Yost, Joonho Lee, David Small,
  Daniel Levine, Susi Lehtola, Hugh Burton, Evgeny Epifanovsky
 -----------------------------------------------------------------------
 Exchange:     0.2000 Hartree-Fock + 0.0800 Slater + 0.7200 B88
 Correlation:  0.1900 VWN1RPA + 0.8100 LYP
 Using SG-1 standard quadrature grid
 A restricted SCF calculation will be
 performed using DIIS
 SCF converges when DIIS error is below 1.0e-08
 ---------------------------------------
  Cycle       Energy         DIIS error
 ---------------------------------------
    1  -14874.9767195261      9.57e-06  
    2  -14874.9767205601      2.50e-06  
    3  -14874.9767204955      3.71e-06  
    4  -14874.9767206133      9.43e-07  
    5  -14874.9767206217      1.39e-07  
    6  -14874.9767206217      5.66e-08  
    7  -14874.9767206218      9.21e-09  Convergence criterion met
 ---------------------------------------
 SCF time:   CPU 43.21s  wall 43.00s 
 SCF   energy in the final basis set =   -14874.9767206218
 Total energy in the final basis set =   -14874.9767206218

 --------------------------------------------------------------

                    Orbital Energies (a.u.)
 --------------------------------------------------------------

 Alpha MOs
 -- Occupied --
***************-176.317-176.317-165.721-165.721-165.718-165.718
*******-165.718-101.575-101.575 -35.813 -35.813 -31.307 -31.307
-31.300 -31.300 -31.300 -31.300 -22.957 -22.957 -22.956 -22.956
-22.955 -22.955 -22.951 -22.951 -22.951 -22.951 -10.317 -10.317
-10.232  -9.490  -9.490  -7.255  -7.255  -7.244  -7.244  -7.244
 -7.244  -6.362  -6.362  -4.775  -4.775  -4.759  -4.759  -4.759
 -4.759  -2.041  -2.041  -2.036  -2.036  -2.036  -2.036  -2.022
 -2.022  -2.022  -2.022  -0.961  -0.872  -0.837  -0.690  -0.685
 -0.629  -0.559  -0.524  -0.494  -0.433  -0.417  -0.410  -0.394
 -0.352  -0.334  -0.320  -0.308  -0.293  -0.279  -0.277  -0.264
 -- Virtual --
 -0.099  -0.070  -0.044  -0.004   0.023   0.023   0.029   0.034
  0.063   0.066   0.076   0.079   0.083   0.087   0.091   0.105
  0.109   0.112   0.127   0.128   0.135   0.139   0.153   0.154
  0.160   0.172   0.199   0.200   0.214   0.220   0.220   0.233
  0.240   0.248   0.264   0.269   0.288   0.360   0.381   0.401
  0.404   0.416   0.431   0.436   0.441   0.449   0.453   0.462
  0.472   0.477   0.485   0.504   0.505   0.515   0.523   0.561
  0.566   0.593   0.603   0.613   0.625   0.639   0.683   0.711
  0.730   0.741   0.793   0.831   0.855   0.866   0.869   0.906
  0.907   0.948   0.973   1.005   1.023   1.023   1.137   1.159
  1.176   1.231   1.294   1.324   1.348   1.364   1.385   1.391
  1.429   1.465   1.488   1.524   1.553   1.585   1.601   1.673
  1.737   1.791   1.820   1.869   1.930   1.964   2.028   2.147
  2.176   2.183   2.276   2.288   2.296   2.312   2.450   2.515
  2.539   2.571   2.663   2.716   2.793   2.810   2.922   3.014
  3.132   3.407   3.564   3.702   3.971   3.977   3.996   4.002
  4.042   4.060   4.061   4.120   4.121   4.228   4.261   4.412
  4.452   6.020   6.031   6.041   6.056   6.085   6.094   9.709
  9.757  23.473  23.625  23.847  25.854  25.862  25.917  25.975
 26.438  26.451  27.856  27.894  28.356  28.366  28.372  28.381
 28.387  28.387  28.534  28.538  28.545  28.547  28.569  28.573
 28.604  28.605  28.671  28.697 127.895 127.902 127.906 127.915
127.937 127.937 151.654 151.685 215.697 215.7471901.8171901.849
 --------------------------------------------------------------

          Ground-State Mulliken Net Atomic Charges

     Atom                 Charge (a.u.)
  ----------------------------------------
      1 C                    -0.721625
      2 C                    -0.200302
      3 C                    -0.200295
      4 Cl                    0.232795
      5 I                     0.144072
      6 Cl                    0.232801
      7 I                     0.144071
      8 H                     0.211965
      9 H                     0.156517
  ----------------------------------------
  Sum of atomic charges =     0.000000

 -----------------------------------------------------------------
                    Cartesian Multipole Moments
 -----------------------------------------------------------------
    Charge (ESU x 10^10)
                 0.0000
    Dipole Moment (Debye)
         X       0.0000      Y      -0.4817      Z       1.6407
       Tot       1.7100
    Quadrupole Moments (Debye-Ang)
        XX    -101.9693     XY       0.0002     YY     -97.5358
        XZ       0.0001     YZ       2.4994     ZZ     -97.6238
    Octopole Moments (Debye-Ang^2)
       XXX      -0.0134    XXY     -37.7465    XYY      -0.0037
       YYY     -79.1996    XXZ     -10.4735    XYZ       0.0015
       YYZ      -6.0088    XZZ      -0.0027    YZZ     -20.0184
       ZZZ      -5.1707
    Hexadecapole Moments (Debye-Ang^3)
      XXXX   -1818.7051   XXXY      -0.0045   XXYY    -481.1266
      XYYY      -0.0062   YYYY   -1279.8600   XXXZ       0.0441
      XXYZ      -0.0063   XYYZ       0.0128   YYYZ      -0.1923
      XXZZ    -357.3997   XYZZ      -0.0024   YYZZ    -259.0129
      XZZZ       0.0498   YZZZ       9.6675   ZZZZ    -257.5141
 -----------------------------------------------------------------
 Calculating analytic gradient of the SCF energy
 Gradient of SCF Energy
            1           2           3           4           5           6
    1  -0.0000001   0.0000586  -0.0000578  -0.0000239  -0.0000135   0.0000239
    2   0.0001978   0.0000037   0.0000026  -0.0001399  -0.0001185  -0.0001402
    3  -0.0000848   0.0000045   0.0000053  -0.0001803   0.0002181  -0.0001808
            7           8           9
    1   0.0000139  -0.0000004  -0.0000007
    2  -0.0001188   0.0001687   0.0001446
    3   0.0002168   0.0000699  -0.0000687
 Max gradient component =       2.181E-04
 RMS gradient           =       1.124E-04
 Gradient time:  CPU 22.69 s  wall 22.69 s
 Geometry Optimization Parameters
   NAtoms,    NIC,     NZ,  NCons,   NDum,   NFix, NCnnct, MaxDiis
        9      69       9       0       0       0       0       0

 Cartesian Hessian Update
 Hessian Updated using BFGS Update


** GEOMETRY OPTIMIZATION IN DELOCALIZED INTERNAL COORDINATES **
   Searching for a Minimum

   Optimization Cycle:   6

                       Coordinates (Angstroms)
     ATOM                X               Y               Z
      1  C         0.0001146667    1.0417595704    1.6167746541
      2  C         0.7622350722    0.9001037766    0.3236632952
      3  C        -0.7620990611    0.9001159879    0.3237166395
      4  Cl        1.6048405359    2.3335045609   -0.2991034329
      5  I         1.9251008478   -0.8987667198   -0.0468723287
      6  Cl       -1.6047305399    2.3335117101   -0.2990233346
      7  I        -1.9250692187   -0.8987366984   -0.0465956709
      8  H         0.0001208859    0.2039412447    2.3031454007
      9  H         0.0001392917    2.0217803755    2.0815188819
   Point Group: c1    Number of degrees of freedom:    21


   Energy is -14874.976720622

 Hessian Updated using BFGS Update

 21 Hessian modes will be used to form the next step
  Hessian Eigenvalues:
     0.017401    0.020947    0.029388    0.030782    0.030791    0.041317
     0.087288    0.090380    0.104965    0.108096    0.108253    0.112919
     0.129001    0.142651    0.246818    0.268992    0.272460    0.286300
     0.290322    0.348395    0.350049

 Minimum Search - Taking Simple RFO Step
 Searching for Lamda that Minimizes Along All modes
 Value Taken    Lamda =   0.00000000
 Step Taken.  Stepsize is  0.002676

                             Maximum     Tolerance    Cnvgd?
         Gradient           0.000103      0.000300     YES
         Displacement       0.001370      0.001200      NO
         Energy change     -0.000001      0.000001      NO


 New Cartesian Coordinates Obtained by Inverse Iteration

 Displacement from previous Coordinates is:  0.003042
 ----------------------------------------------------------------
             Standard Nuclear Orientation (Angstroms)
    I     Atom           X                Y                Z
 ----------------------------------------------------------------
    1      C       0.0001125459     1.0415441467     1.6168287527
    2      C       0.7621487616     0.8997774534     0.3236050339
    3      C      -0.7620151222     0.8997904178     0.3236556337
    4      Cl      1.6048820739     2.3334766051    -0.2986929537
    5      I       1.9255250675    -0.8985750290    -0.0471423729
    6      Cl     -1.6047705583     2.3334818626    -0.2986259664
    7      I      -1.9254930924    -0.8985475648    -0.0468538564
    8      H       0.0001191268     0.2042698284     2.3038216593
    9      H       0.0001436778     2.0219960876     2.0806281739
 ----------------------------------------------------------------
 Molecular Point Group                 C1    NOp =  1
 Largest Abelian Subgroup              C1    NOp =  1
 Nuclear Repulsion Energy =  1517.6814489887 hartrees
 There are       80 alpha and       80 beta electrons
 Applying Cartesian multipole field
    Component          Value
    ---------          -----
     (2,0,0)        1.00000E-11
     (0,2,0)        2.00000E-11
     (0,0,2)       -3.00000E-11
 Nucleus-field energy     =     0.0000000350 hartrees
 Requested basis set is 6-311++G(d,p)
 There are 102 shells and 264 basis functions
 A cutoff of  1.0D-11 yielded   3941 shell pairs
 There are     28370 function pairs (     31675 Cartesian)
 Smallest overlap matrix eigenvalue = 2.51E-05
 Guess MOs from SCF MO coefficient file

 -----------------------------------------------------------------------
  General SCF calculation program by
  Eric Jon Sundstrom, Paul Horn, Yuezhi Mao, Dmitri Zuev, Alec White,
  David Stuck, Shaama M.S., Shane Yost, Joonho Lee, David Small,
  Daniel Levine, Susi Lehtola, Hugh Burton, Evgeny Epifanovsky
 -----------------------------------------------------------------------
 Exchange:     0.2000 Hartree-Fock + 0.0800 Slater + 0.7200 B88
 Correlation:  0.1900 VWN1RPA + 0.8100 LYP
 Using SG-1 standard quadrature grid
 A restricted SCF calculation will be
 performed using DIIS
 SCF converges when DIIS error is below 1.0e-08
 ---------------------------------------
  Cycle       Energy         DIIS error
 ---------------------------------------
    1  -14874.9767205143      4.99e-06  
    2  -14874.9767208036      1.11e-06  
    3  -14874.9767208052      1.10e-06  
    4  -14874.9767208162      4.33e-07  
    5  -14874.9767208179      1.10e-07  
    6  -14874.9767208178      3.81e-08  
    7  -14874.9767208176      4.94e-09  Convergence criterion met
 ---------------------------------------
 SCF time:   CPU 43.39s  wall 43.00s 
 SCF   energy in the final basis set =   -14874.9767208176
 Total energy in the final basis set =   -14874.9767208176

 --------------------------------------------------------------

                    Orbital Energies (a.u.)
 --------------------------------------------------------------

 Alpha MOs
 -- Occupied --
***************-176.317-176.317-165.721-165.721-165.718-165.718
*******-165.718-101.575-101.575 -35.813 -35.813 -31.307 -31.307
-31.300 -31.300 -31.300 -31.300 -22.957 -22.957 -22.956 -22.956
-22.956 -22.956 -22.951 -22.951 -22.951 -22.951 -10.317 -10.317
-10.232  -9.490  -9.490  -7.255  -7.255  -7.244  -7.244  -7.244
 -7.244  -6.362  -6.362  -4.775  -4.775  -4.759  -4.759  -4.759
 -4.759  -2.041  -2.041  -2.036  -2.036  -2.036  -2.036  -2.022
 -2.022  -2.022  -2.022  -0.961  -0.872  -0.837  -0.690  -0.685
 -0.629  -0.559  -0.524  -0.494  -0.433  -0.417  -0.410  -0.394
 -0.352  -0.334  -0.320  -0.308  -0.293  -0.279  -0.277  -0.264
 -- Virtual --
 -0.099  -0.070  -0.044  -0.004   0.023   0.023   0.029   0.034
  0.063   0.066   0.076   0.079   0.083   0.087   0.091   0.105
  0.109   0.112   0.127   0.128   0.135   0.139   0.153   0.154
  0.160   0.172   0.199   0.200   0.214   0.220   0.220   0.233
  0.240   0.248   0.264   0.269   0.288   0.360   0.381   0.401
  0.404   0.416   0.431   0.436   0.441   0.449   0.453   0.462
  0.472   0.477   0.485   0.504   0.505   0.515   0.523   0.561
  0.566   0.593   0.603   0.613   0.625   0.639   0.683   0.711
  0.731   0.741   0.793   0.831   0.855   0.866   0.869   0.906
  0.907   0.948   0.973   1.005   1.023   1.023   1.137   1.159
  1.176   1.231   1.294   1.324   1.348   1.363   1.385   1.391
  1.429   1.465   1.488   1.524   1.553   1.585   1.601   1.673
  1.737   1.791   1.821   1.869   1.930   1.964   2.028   2.147
  2.176   2.183   2.276   2.288   2.296   2.312   2.450   2.515
  2.539   2.571   2.663   2.716   2.793   2.810   2.922   3.014
  3.132   3.407   3.564   3.702   3.971   3.977   3.996   4.002
  4.042   4.060   4.061   4.120   4.121   4.228   4.261   4.412
  4.452   6.020   6.031   6.041   6.056   6.085   6.094   9.709
  9.757  23.473  23.625  23.847  25.854  25.862  25.918  25.975
 26.439  26.451  27.856  27.894  28.356  28.366  28.372  28.381
 28.386  28.387  28.534  28.538  28.545  28.547  28.569  28.573
 28.604  28.605  28.671  28.697 127.895 127.902 127.906 127.915
127.937 127.937 151.654 151.685 215.697 215.7471901.8171901.849
 --------------------------------------------------------------

          Ground-State Mulliken Net Atomic Charges

     Atom                 Charge (a.u.)
  ----------------------------------------
      1 C                    -0.721231
      2 C                    -0.200293
      3 C                    -0.200283
      4 Cl                    0.232518
      5 I                     0.144149
      6 Cl                    0.232524
      7 I                     0.144148
      8 H                     0.212069
      9 H                     0.156399
  ----------------------------------------
  Sum of atomic charges =     0.000000

 -----------------------------------------------------------------
                    Cartesian Multipole Moments
 -----------------------------------------------------------------
    Charge (ESU x 10^10)
                 0.0000
    Dipole Moment (Debye)
         X       0.0000      Y      -0.4834      Z       1.6406
       Tot       1.7103
    Quadrupole Moments (Debye-Ang)
        XX    -101.9637     XY       0.0002     YY     -97.5417
        XZ       0.0001     YZ       2.4993     ZZ     -97.6244
    Octopole Moments (Debye-Ang^2)
       XXX      -0.0134    XXY     -37.7682    XYY      -0.0037
       YYY     -79.2161    XXZ     -10.4707    XYZ       0.0016
       YYZ      -6.0032    XZZ      -0.0026    YZZ     -20.0350
       ZZZ      -5.1528
    Hexadecapole Moments (Debye-Ang^3)
      XXXX   -1819.1583   XXXY      -0.0050   XXYY    -481.1827
      XYYY      -0.0065   YYYY   -1279.7203   XXXZ       0.0451
      XXYZ      -0.0232   XYYZ       0.0132   YYYZ      -0.2778
      XXZZ    -357.4896   XYZZ      -0.0027   YYZZ    -259.0021
      XZZZ       0.0511   YZZZ       9.5512   ZZZZ    -257.4810
 -----------------------------------------------------------------
 Calculating analytic gradient of the SCF energy
 Gradient of SCF Energy
            1           2           3           4           5           6
    1  -0.0000005  -0.0000084   0.0000088  -0.0000041   0.0000028   0.0000042
    2   0.0001566  -0.0000312  -0.0000325  -0.0001240  -0.0000994  -0.0001242
    3  -0.0000003  -0.0000335  -0.0000333  -0.0001700   0.0002189  -0.0001707
            7           8           9
    1  -0.0000023  -0.0000001  -0.0000004
    2  -0.0000997   0.0001986   0.0001556
    3   0.0002177   0.0000854  -0.0001143
 Max gradient component =       2.189E-04
 RMS gradient           =       1.084E-04
 Gradient time:  CPU 22.59 s  wall 22.59 s
 Geometry Optimization Parameters
   NAtoms,    NIC,     NZ,  NCons,   NDum,   NFix, NCnnct, MaxDiis
        9      69       9       0       0       0       0       0

 Cartesian Hessian Update
 Hessian Updated using BFGS Update


** GEOMETRY OPTIMIZATION IN DELOCALIZED INTERNAL COORDINATES **
   Searching for a Minimum

   Optimization Cycle:   7

                       Coordinates (Angstroms)
     ATOM                X               Y               Z
      1  C         0.0001125459    1.0415441467    1.6168287527
      2  C         0.7621487616    0.8997774534    0.3236050339
      3  C        -0.7620151222    0.8997904178    0.3236556337
      4  Cl        1.6048820739    2.3334766051   -0.2986929537
      5  I         1.9255250675   -0.8985750290   -0.0471423729
      6  Cl       -1.6047705583    2.3334818626   -0.2986259664
      7  I        -1.9254930924   -0.8985475648   -0.0468538564
      8  H         0.0001191268    0.2042698284    2.3038216593
      9  H         0.0001436778    2.0219960876    2.0806281739
   Point Group: c1    Number of degrees of freedom:    21


   Energy is -14874.976720818

 Hessian Updated using BFGS Update

 21 Hessian modes will be used to form the next step
  Hessian Eigenvalues:
     0.017401    0.020947    0.026563    0.030782    0.030791    0.042360
     0.079874    0.088653    0.105957    0.108096    0.108256    0.114097
     0.129001    0.141113    0.245471    0.268672    0.268992    0.286300
     0.290441    0.348225    0.350444

 Minimum Search - Taking Simple RFO Step
 Searching for Lamda that Minimizes Along All modes
 Value Taken    Lamda =   0.00000000
 Step Taken.  Stepsize is  0.000748

                             Maximum     Tolerance    Cnvgd?
         Gradient           0.000033      0.000300     YES
         Displacement       0.000416      0.001200     YES
         Energy change     -0.000000      0.000001     YES


                       Distance Matrix (Angstroms)
             C (  1)   C (  2)   C (  3)   Cl(  4)   I (  5)   Cl(  6)
   C (  2)  1.507722
   C (  3)  1.507723  1.524164
   Cl(  4)  2.813112  1.775654  2.836367
   I (  5)  3.200012  2.173700  3.254917  3.257644
   Cl(  6)  2.813133  2.836369  1.775653  3.209653  4.792956
   I (  7)  3.199961  3.254940  2.173701  4.793011  3.851018  3.257647
   H (  8)  1.083045  2.232863  2.232858  3.725838  3.232721  3.725849
   H (  9)  1.084618  2.219720  2.219726  2.886758  4.094415  2.886802
             I (  7)   H (  8)
   H (  8)  3.232625
   H (  9)  4.094366  1.831378

 Final energy is   -14874.976720817605     


 ******************************
 **  OPTIMIZATION CONVERGED  **
 ******************************

                       Coordinates (Angstroms)
     ATOM                X               Y               Z
      1  C         0.0001125459    1.0415441467    1.6168287527
      2  C         0.7621487616    0.8997774534    0.3236050339
      3  C        -0.7620151222    0.8997904178    0.3236556337
      4  Cl        1.6048820739    2.3334766051   -0.2986929537
      5  I         1.9255250675   -0.8985750290   -0.0471423729
      6  Cl       -1.6047705583    2.3334818626   -0.2986259664
      7  I        -1.9254930924   -0.8985475648   -0.0468538564
      8  H         0.0001191268    0.2042698284    2.3038216593
      9  H         0.0001436778    2.0219960876    2.0806281739

Z-matrix Print:
$molecule
0 1
I 
C  1 2.173700
C  2 1.507722 1 119.642801
H  3 1.083045 2 118.123985 1 -4.109247 0
H  3 1.084618 2 116.856823 1 140.389366 0
C  3 1.507723 2 60.722777 1 -112.354600 0
Cl 6 1.775653 3 117.683134 2 -108.289884 0
Cl 2 1.775654 1 110.745148 3 141.916780 0
I  6 2.173701 3 119.639361 2 112.357663 0
$end


 --------------------------------------------------------------

                    Orbital Energies (a.u.)
 --------------------------------------------------------------

 Alpha MOs
 -- Occupied --
***************-176.317-176.317-165.721-165.721-165.718-165.718
*******-165.718-101.575-101.575 -35.813 -35.813 -31.307 -31.307
-31.300 -31.300 -31.300 -31.300 -22.957 -22.957 -22.956 -22.956
-22.956 -22.956 -22.951 -22.951 -22.951 -22.951 -10.317 -10.317
-10.232  -9.490  -9.490  -7.255  -7.255  -7.244  -7.244  -7.244
 -7.244  -6.362  -6.362  -4.775  -4.775  -4.759  -4.759  -4.759
 -4.759  -2.041  -2.041  -2.036  -2.036  -2.036  -2.036  -2.022
 -2.022  -2.022  -2.022  -0.961  -0.872  -0.837  -0.690  -0.685
 -0.629  -0.559  -0.524  -0.494  -0.433  -0.417  -0.410  -0.394
 -0.352  -0.334  -0.320  -0.308  -0.293  -0.279  -0.277  -0.264
 -- Virtual --
 -0.099  -0.070  -0.044  -0.004   0.023   0.023   0.029   0.034
  0.063   0.066   0.076   0.079   0.083   0.087   0.091   0.105
  0.109   0.112   0.127   0.128   0.135   0.139   0.153   0.154
  0.160   0.172   0.199   0.200   0.214   0.220   0.220   0.233
  0.240   0.248   0.264   0.269   0.288   0.360   0.381   0.401
  0.404   0.416   0.431   0.436   0.441   0.449   0.453   0.462
  0.472   0.477   0.485   0.504   0.505   0.515   0.523   0.561
  0.566   0.593   0.603   0.613   0.625   0.639   0.683   0.711
  0.731   0.741   0.793   0.831   0.855   0.866   0.869   0.906
  0.907   0.948   0.973   1.005   1.023   1.023   1.137   1.159
  1.176   1.231   1.294   1.324   1.348   1.363   1.385   1.391
  1.429   1.465   1.488   1.524   1.553   1.585   1.601   1.673
  1.737   1.791   1.821   1.869   1.930   1.964   2.028   2.147
  2.176   2.183   2.276   2.288   2.296   2.312   2.450   2.515
  2.539   2.571   2.663   2.716   2.793   2.810   2.922   3.014
  3.132   3.407   3.564   3.702   3.971   3.977   3.996   4.002
  4.042   4.060   4.061   4.120   4.121   4.228   4.261   4.412
  4.452   6.020   6.031   6.041   6.056   6.085   6.094   9.709
  9.757  23.473  23.625  23.847  25.854  25.862  25.918  25.975
 26.439  26.451  27.856  27.894  28.356  28.366  28.372  28.381
 28.386  28.387  28.534  28.538  28.545  28.547  28.569  28.573
 28.604  28.605  28.671  28.697 127.895 127.902 127.906 127.915
127.937 127.937 151.654 151.685 215.697 215.7471901.8171901.849
 --------------------------------------------------------------

          Ground-State Mulliken Net Atomic Charges

     Atom                 Charge (a.u.)
  ----------------------------------------
      1 C                    -0.721231
      2 C                    -0.200293
      3 C                    -0.200283
      4 Cl                    0.232518
      5 I                     0.144149
      6 Cl                    0.232524
      7 I                     0.144148
      8 H                     0.212069
      9 H                     0.156399
  ----------------------------------------
  Sum of atomic charges =     0.000000

 -----------------------------------------------------------------
                    Cartesian Multipole Moments
 -----------------------------------------------------------------
    Charge (ESU x 10^10)
                 0.0000
    Dipole Moment (Debye)
         X       0.0000      Y      -0.4834      Z       1.6406
       Tot       1.7103
    Quadrupole Moments (Debye-Ang)
        XX    -101.9637     XY       0.0002     YY     -97.5417
        XZ       0.0001     YZ       2.4993     ZZ     -97.6244
    Octopole Moments (Debye-Ang^2)
       XXX      -0.0134    XXY     -37.7682    XYY      -0.0037
       YYY     -79.2161    XXZ     -10.4707    XYZ       0.0016
       YYZ      -6.0032    XZZ      -0.0026    YZZ     -20.0350
       ZZZ      -5.1528
    Hexadecapole Moments (Debye-Ang^3)
      XXXX   -1819.1583   XXXY      -0.0050   XXYY    -481.1827
      XYYY      -0.0065   YYYY   -1279.7203   XXXZ       0.0451
      XXYZ      -0.0232   XYYZ       0.0132   YYYZ      -0.2778
      XXZZ    -357.4896   XYZZ      -0.0027   YYZZ    -259.0021
      XZZZ       0.0511   YZZZ       9.5512   ZZZZ    -257.4810
 -----------------------------------------------------------------
Archival summary:
1\1\garfield\OPT\ProcedureUnspecified\BasisUnspecified\2l232\taweetha\ThuOct1101:46:162018ThuOct1101:46:162018\0\\#,OPT,ProcedureUnspecified,BasisUnspecified,\\0,1\I\C,1,2.1737\C,2,1.50772,1,119.643\H,3,1.08305,2,118.124,1,-4.10925,0\H,3,1.08462,2,116.857,1,140.389,0\C,3,1.50772,2,60.7228,1,-112.355,0\Cl,6,1.77565,3,117.683,2,-108.29,0\Cl,2,1.77565,1,110.745,3,141.917,0\I,6,2.1737,3,119.639,2,112.358,0\\\@

 Total job time:  549.78s(wall), 549.72s(cpu) 
 Thu Oct 11 01:46:16 2018

        *************************************************************
        *                                                           *
        *  Thank you very much for using Q-Chem.  Have a nice day.  *
        *                                                           *
        *************************************************************


 
User input: 2 of 2 
 
Q-Chem Developer Version!
                  Welcome to Q-Chem
     A Quantum Leap Into The Future Of Chemistry


 Q-Chem 5.1, Q-Chem, Inc., Pleasanton, CA (2018)

 Yihan Shao,  Zhengting Gan,  E. Epifanovsky,  A. T. B. Gilbert,  M. Wormit,  
 J. Kussmann,  A. W. Lange,  A. Behn,  Jia Deng,  Xintian Feng,  D. Ghosh,  
 M. Goldey,  P. R. Horn,  L. D. Jacobson,  I. Kaliman,  T. Kus,  A. Landau,  
 Jie Liu,  E. I. Proynov,  R. M. Richard,  R. P. Steele,  E. J. Sundstrom,  
 H. L. Woodcock III,  P. M. Zimmerman,  D. Zuev,  B. Albrecht,  E. Alguire,  
 S. A. Baeppler,  D. Barton,  Z. Benda,  Y. A. Bernard,  E. J. Berquist,  
 K. B. Bravaya,  H. Burton,  D. Casanova,  Chun-Min Chang,  Yunqing Chen,  
 A. Chien,  K. D. Closser,  M. P. Coons,  S. Coriani,  S. Dasgupta,  
 A. L. Dempwolff,  M. Diedenhofen,  Hainam Do,  R. G. Edgar,  Po-Tung Fang,  
 S. Faraji,  S. Fatehi,  Qingguo Feng,  K. D. Fenk,  J. Fosso-Tande,  
 Qinghui Ge,  A. Ghysels,  G. Gidofalvi,  J. Gomes,  J. Gonthier,  A. Gunina,  
 D. Hait,  M. W. D. Hanson-Heine,  P. H. P. Harbach,  A. W. Hauser,  
 J. E. Herr,  E. G. Hohenstein,  Z. C. Holden,  Kerwin Hui,  B. C. Huynh,  
 T.-C. Jagau,  Hyunjun Ji,  B. Kaduk,  K. Khistyaev,  Jaehoon Kim,  
 P. Klunzinger,  K. Koh,  D. Kosenkov,  L. Koulias,  T. Kowalczyk,  
 C. M. Krauter,  A. Kunitsa,  Ka Un Lao,  A. Laurent,  K. V. Lawler,  
 Joonho Lee,  D. Lefrancois,  S. Lehtola,  D. S. Levine,  Yi-Pei Li,  
 You-Sheng Lin,  Fenglai Liu,  E. Livshits,  A. Luenser,  P. Manohar,  
 E. Mansoor,  S. F. Manzer,  Shan-Ping Mao,  Yuezhi Mao,  N. Mardirossian,  
 A. V. Marenich,  T. Markovich,  L. A. Martinez-Martinez,  S. A. Maurer,  
 N. J. Mayhall,  S. C. McKenzie,  J.-M. Mewes,  A. F. Morrison,  
 J. W. Mullinax,  K. Nanda,  T. S. Nguyen-Beck,  R. Olivares-Amaya,  
 J. A. Parkhill,  T. M. Perrine,  F. Plasser,  P. Pokhilko,  S. Prager,  
 A. Prociuk,  E. Ramos,  D. R. Rehn,  F. Rob,  M. Schneider,  N. Sergueev,  
 S. M. Sharada,  S. Sharma,  D. W. Small,  T. Stauch,  T. Stein,  
 Yu-Chuan Su,  A. J. W. Thom,  A. Tkatchenko,  T. Tsuchimochi,  N. M. Tubman,  
 L. Vogt,  M. L. Vidal,  O. Vydrov,  M. A. Watson,  J. Wenzel,  
 M. de Wergifosse,  T. A. Wesolowski,  A. White,  J. Witte,  A. Yamada,  
 Jun Yang,  K. Yao,  S. Yeganeh,  S. R. Yost,  Zhi-Qiang You,  A. Zech,  
 Igor Ying Zhang,  Xing Zhang,  Yan Zhao,  Ying Zhu,  B. R. Brooks,  
 G. K. L. Chan,  C. J. Cramer,  M. S. Gordon,  W. J. Hehre,  A. Klamt,  
 M. W. Schmidt,  C. D. Sherrill,  D. G. Truhlar,  A. Aspuru-Guzik,  R. Baer,  
 A. T. Bell,  N. A. Besley,  Jeng-Da Chai,  A. E. DePrince, III,  
 R. A. DiStasio Jr.,  A. Dreuw,  B. D. Dunietz,  T. R. Furlani,  
 Chao-Ping Hsu,  Yousung Jung,  Jing Kong,  D. S. Lambrecht,  WanZhen Liang,  
 C. Ochsenfeld,  V. A. Rassolov,  L. V. Slipchenko,  J. E. Subotnik,  
 T. Van Voorhis,  J. M. Herbert,  A. I. Krylov,  P. M. W. Gill,  M. Head-Gordon

 Contributors to earlier versions of Q-Chem not listed above: 
 R. D. Adamson,  B. Austin,  J. Baker,  G. J. O. Beran,  K. Brandhorst,  
 S. T. Brown,  E. F. C. Byrd,  A. K. Chakraborty,  C.-L. Cheng,  
 Siu Hung Chien,  D. M. Chipman,  D. L. Crittenden,  H. Dachsel,  
 R. J. Doerksen,  A. D. Dutoi,  L. Fusti-Molnar,  W. A. Goddard III,  
 A. Golubeva-Zadorozhnaya,  S. R. Gwaltney,  G. Hawkins,  A. Heyden,  
 S. Hirata,  G. Kedziora,  F. J. Keil,  C. Kelley,  Jihan Kim,  R. A. King,  
 R. Z. Khaliullin,  P. P. Korambath,  W. Kurlancheek,  A. M. Lee,  M. S. Lee,  
 S. V. Levchenko,  Ching Yeh Lin,  D. Liotard,  R. C. Lochan,  I. Lotan,  
 P. E. Maslen,  N. Nair,  D. P. O'Neill,  D. Neuhauser,  E. Neuscamman,  
 C. M. Oana,  R. Olson,  B. Peters,  R. Peverati,  P. A. Pieniazek,  
 Y. M. Rhee,  J. Ritchie,  M. A. Rohrdanz,  E. Rosta,  N. J. Russ,  
 H. F. Schaefer III,  N. E. Schultz,  N. Shenvi,  A. C. Simmonett,  A. Sodt,  
 D. Stuck,  K. S. Thanthiriwatte,  V. Vanovschi,  Tao Wang,  A. Warshel,  
 C. F. Williams,  Q. Wu,  X. Xu,  W. Zhang

 Please cite Q-Chem as follows:
 Y. Shao et al., Mol. Phys. 113, 184-215 (2015)
 DOI: 10.1080/00268976.2014.952696

 Q-Chem 5.1.1 for Intel X86 EM64T Linux

 Parts of Q-Chem use Armadillo 8.300.2 (Tropical Shenanigans).
 http://arma.sourceforge.net/

 Q-Chem begins on Thu Oct 11 01:46:16 2018  

Host: 
0

     Scratch files written to /scratch/taweetham/qchem31176//
The previous job contains 0 fragments, simply inherited here
Input Ideriv = 2
Curr. Ideriv = -1
Max.  Ideriv = 2

Checking the input file for inconsistencies... 	...done.

--------------------------------------------------------------
User input:
--------------------------------------------------------------

$molecule
read
$end

$rem
   job_type 	frequency
   basis 	6-311++g**
   method	b3lyp	
$end


--------------------------------------------------------------
 ----------------------------------------------------------------
             Standard Nuclear Orientation (Angstroms)
    I     Atom           X                Y                Z
 ----------------------------------------------------------------
    1      C      -0.0000184598     1.0143776383     1.6030278268
    2      C       0.7621022857     0.8775675829     0.3093201494
    3      C      -0.7620615980     0.8775930670     0.3092698685
    4      Cl      1.6048884191     2.3136368376    -0.3074165105
    5      I       1.9254886075    -0.9193588510    -0.0682475619
    6      Cl     -1.6047642104     2.3136686115    -0.3075620465
    7      I      -1.9255295627    -0.9193003707    -0.0682139563
    8      H      -0.0000641645     0.1744735701     2.2868031495
    9      H      -0.0000101260     1.9930428167     2.0705857171
 ----------------------------------------------------------------
 Molecular Point Group                 C1    NOp =  1
 Largest Abelian Subgroup              C1    NOp =  1
 Nuclear Repulsion Energy =  1517.6814489887 hartrees
 There are       80 alpha and       80 beta electrons
 Requested basis set is 6-311++G(d,p)
 There are 102 shells and 264 basis functions

 Total QAlloc Memory Limit   2000 MB
 Mega-Array Size       188 MB
 MEM_STATIC part       192 MB

                       Distance Matrix (Angstroms)
             C (  1)   C (  2)   C (  3)   Cl(  4)   I (  5)   Cl(  6)
   C (  2)  1.507722
   C (  3)  1.507723  1.524164
   Cl(  4)  2.813112  1.775654  2.836367
   I (  5)  3.200012  2.173700  3.254917  3.257644
   Cl(  6)  2.813133  2.836369  1.775653  3.209653  4.792956
   I (  7)  3.199961  3.254940  2.173701  4.793011  3.851018  3.257647
   H (  8)  1.083045  2.232863  2.232858  3.725838  3.232721  3.725849
   H (  9)  1.084618  2.219720  2.219726  2.886758  4.094415  2.886802
             I (  7)   H (  8)
   H (  8)  3.232625
   H (  9)  4.094366  1.831378

 A cutoff of  1.0D-11 yielded   3941 shell pairs
 There are     28370 function pairs (     31675 Cartesian)
 Smallest overlap matrix eigenvalue = 2.51E-05
 Guess from superposition of atomic densities
 Warning:  Energy on first SCF cycle will be non-variational
 SAD guess density has 160.000000 electrons

 -----------------------------------------------------------------------
  General SCF calculation program by
  Eric Jon Sundstrom, Paul Horn, Yuezhi Mao, Dmitri Zuev, Alec White,
  David Stuck, Shaama M.S., Shane Yost, Joonho Lee, David Small,
  Daniel Levine, Susi Lehtola, Hugh Burton, Evgeny Epifanovsky
 -----------------------------------------------------------------------
 Exchange:     0.2000 Hartree-Fock + 0.0800 Slater + 0.7200 B88
 Correlation:  0.1900 VWN1RPA + 0.8100 LYP
 Using SG-1 standard quadrature grid
 A restricted SCF calculation will be
 performed using DIIS
 SCF converges when DIIS error is below 1.0e-08
 ---------------------------------------
  Cycle       Energy         DIIS error
 ---------------------------------------
    1  -14876.0507933248      3.21e-02  
    2  -14874.9367939442      2.28e-03  
    3  -14874.9184805211      2.67e-03  
    4  -14874.9760220154      2.78e-04  
    5  -14874.9765046752      1.60e-04  
    6  -14874.9766737715      8.29e-05  
    7  -14874.9767403767      9.22e-06  
    8  -14874.9767410615      3.15e-06  
    9  -14874.9767411554      1.16e-06  
   10  -14874.9767411639      1.26e-07  
   11  -14874.9767411642      3.88e-08  
   12  -14874.9767411643      6.48e-09  Convergence criterion met
 ---------------------------------------
 SCF time:   CPU 71.78s  wall 72.00s 
 SCF   energy in the final basis set =   -14874.9767411643
 Total energy in the final basis set =   -14874.9767411643

 --------------------------------------------------------------

                    Orbital Energies (a.u.)
 --------------------------------------------------------------

 Alpha MOs
 -- Occupied --
***************-176.317-176.317-165.721-165.721-165.718-165.718
*******-165.718-101.575-101.575 -35.813 -35.813 -31.307 -31.307
-31.300 -31.300 -31.300 -31.300 -22.957 -22.957 -22.956 -22.956
-22.956 -22.956 -22.951 -22.951 -22.951 -22.951 -10.317 -10.317
-10.232  -9.490  -9.490  -7.255  -7.255  -7.244  -7.244  -7.244
 -7.244  -6.362  -6.362  -4.775  -4.775  -4.759  -4.759  -4.759
 -4.759  -2.041  -2.041  -2.036  -2.036  -2.036  -2.036  -2.022
 -2.022  -2.022  -2.022  -0.961  -0.872  -0.837  -0.690  -0.685
 -0.629  -0.559  -0.524  -0.494  -0.433  -0.417  -0.410  -0.394
 -0.352  -0.334  -0.320  -0.308  -0.293  -0.279  -0.277  -0.264
 -- Virtual --
 -0.099  -0.070  -0.044  -0.004   0.023   0.023   0.029   0.034
  0.063   0.066   0.076   0.079   0.083   0.087   0.091   0.105
  0.109   0.112   0.127   0.128   0.135   0.139   0.153   0.154
  0.160   0.172   0.199   0.200   0.214   0.220   0.220   0.233
  0.240   0.248   0.264   0.269   0.288   0.360   0.381   0.401
  0.404   0.416   0.431   0.436   0.441   0.449   0.453   0.462
  0.472   0.477   0.485   0.504   0.505   0.515   0.523   0.561
  0.566   0.593   0.603   0.613   0.625   0.639   0.683   0.711
  0.731   0.741   0.793   0.831   0.855   0.866   0.869   0.906
  0.907   0.948   0.973   1.005   1.023   1.023   1.137   1.159
  1.176   1.231   1.294   1.324   1.348   1.363   1.385   1.391
  1.429   1.465   1.488   1.524   1.553   1.585   1.601   1.673
  1.737   1.791   1.821   1.869   1.930   1.964   2.028   2.147
  2.176   2.183   2.276   2.288   2.296   2.312   2.450   2.515
  2.539   2.571   2.663   2.716   2.793   2.810   2.922   3.014
  3.132   3.407   3.564   3.702   3.971   3.977   3.996   4.002
  4.042   4.060   4.061   4.120   4.121   4.228   4.261   4.412
  4.452   6.020   6.031   6.041   6.056   6.085   6.094   9.709
  9.757  23.473  23.625  23.847  25.854  25.862  25.918  25.975
 26.439  26.451  27.856  27.894  28.356  28.366  28.372  28.381
 28.387  28.387  28.534  28.538  28.545  28.547  28.569  28.573
 28.604  28.605  28.671  28.697 127.895 127.902 127.906 127.915
127.937 127.937 151.654 151.685 215.697 215.7471901.8171901.849
 --------------------------------------------------------------

          Ground-State Mulliken Net Atomic Charges

     Atom                 Charge (a.u.)
  ----------------------------------------
      1 C                    -0.721153
      2 C                    -0.200337
      3 C                    -0.200326
      4 Cl                    0.232518
      5 I                     0.144158
      6 Cl                    0.232525
      7 I                     0.144157
      8 H                     0.212058
      9 H                     0.156399
  ----------------------------------------
  Sum of atomic charges =     0.000000

 -----------------------------------------------------------------
                    Cartesian Multipole Moments
 -----------------------------------------------------------------
    Charge (ESU x 10^10)
                 0.0000
    Dipole Moment (Debye)
         X      -0.0001      Y      -0.4898      Z       1.6387
       Tot       1.7103
    Quadrupole Moments (Debye-Ang)
        XX    -101.9637     XY       0.0001     YY     -97.5401
        XZ      -0.0002     YZ       2.4739     ZZ     -97.6634
    Octopole Moments (Debye-Ang^2)
       XXX      -0.0024    XXY     -35.5912    XYY      -0.0002
       YYY     -73.0136    XXZ      -8.8020    XYZ       0.0004
       YYZ      -4.5222    XZZ      -0.0007    YZZ     -18.1041
       ZZZ      -0.1743
    Hexadecapole Moments (Debye-Ang^3)
      XXXX   -1819.1575   XXXY       0.0018   XXYY    -479.6434
      XYYY      -0.0026   YYYY   -1273.3212   XXXZ      -0.0033
      XXYZ       0.3576   XYYZ      -0.0014   YYYZ      -0.5177
      XXZZ    -357.1458   XYZZ      -0.0018   YYZZ    -258.0872
      XZZZ      -0.0027   YZZZ       8.6335   ZZZZ    -257.1516
 -----------------------------------------------------------------
 Calculating MO derivatives via CPSCF
   1         3          27      0.122489    0.025849
   2         3          27      0.017649    0.003418
   3         3          27      0.002112    0.000516
   4         4          26      0.000210    0.000061
   5        27           3      0.000014    0.000007
   6        30           0      0.000000    0.000000    Roots Converged
 Time for AOints: 52.2 s (CPU) 52.2 s (wall)
 ------------------------------------------------------------------------------
                     AOints        : Timing summary (seconds)
 ------------------------------------------------------------------------------
     job step          cpu (% of tot)      sys (% of tot)     wall (% of tot)
 ------------------------------------------------------------------------------
  cpscf_lag         0.2642E+03 (39.8)   0.2940E-03 (15.0)   0.2643E+03 (39.8)
  iterzp            0.3476E+03 (52.3)   0.1667E-02 (84.9)   0.3476E+03 (52.3)
  make_fx           0.0000E+00 ( 0.0)   0.0000E+00 ( 0.0)   0.0000E+00 ( 0.0)
  AOints            0.5216E+02 ( 7.8)   0.0000E+00 ( 0.0)   0.5217E+02 ( 7.8)
 ------------------------------------------------------------------------------
   Grand Totals     0.6647E+03          0.1964E-02          0.6648E+03
 ------------------------------------------------------------------------------
 Calculating analytic Hessian of the SCF energy
 Polarizability Matrix (a.u.)
            1           2           3
    1-133.9098439  -0.0007086   0.0000471
    2  -0.0007086-136.8456598  -0.0285346
    3   0.0000471  -0.0285346 -91.4694381

 Direct stationary perturbation theory relativistic correction:

 rels  =     195.480809973738
 relv  =    -651.507919149652
 rel2e =      87.793653858491
 E_rel =    -368.233455317423

 Hessian of the SCF Energy
            1           2           3           4           5           6
    1   0.2153208   0.0000138  -0.0000137  -0.0564370   0.0030933   0.0559264
    2   0.0000138   0.6536358  -0.0144525   0.0086120  -0.0583552  -0.0207849
    3  -0.0000137  -0.0144525   0.5936002   0.0977569  -0.0123815  -0.1650323
    4  -0.0564370   0.0086120   0.0977569   0.3187083   0.0222888  -0.0930713
    5   0.0030933  -0.0583552  -0.0123815   0.0222888   0.2301397  -0.0170831
    6   0.0559264  -0.0207849  -0.1650323  -0.0930713  -0.0170831   0.2572559
    7  -0.0564282  -0.0086104  -0.0977495  -0.1794747  -0.0066876   0.0156753
    8  -0.0030929  -0.0583550  -0.0123800   0.0066926  -0.0421072   0.0098198
    9  -0.0559192  -0.0207832  -0.1650406  -0.0156863   0.0098192  -0.0123917
   10  -0.0068329  -0.0064786   0.0067977  -0.0520821  -0.0340247   0.0173761
   11  -0.0062949  -0.0042916   0.0036683  -0.0481876  -0.0996138   0.0350535
   12   0.0120006   0.0241423  -0.0066699   0.0178585   0.0256372  -0.0438471
   13  -0.0075069   0.0047989   0.0029110  -0.0116985   0.0054766   0.0007117
   14   0.0094838  -0.0059351  -0.0007852   0.0090972  -0.0181291  -0.0040780
   15   0.0081309  -0.0132477  -0.0003469  -0.0003846  -0.0011363  -0.0093363
   16  -0.0068313   0.0064766  -0.0067967  -0.0122301   0.0187705  -0.0111397
   17   0.0062943  -0.0042907   0.0036689   0.0053545  -0.0094679   0.0064462
   18  -0.0119992   0.0241426  -0.0066702  -0.0025569  -0.0033257  -0.0006325
   19  -0.0075075  -0.0047997  -0.0029124  -0.0068467  -0.0118635  -0.0063792
   20  -0.0094851  -0.0059365  -0.0007861  -0.0037973  -0.0050533  -0.0058906
   21  -0.0081327  -0.0132482  -0.0003484  -0.0011392   0.0030683  -0.0013340
   22  -0.0367100  -0.0000098   0.0000078  -0.0000261  -0.0200588   0.0118201
   23  -0.0000099  -0.2299203   0.1442404   0.0004642   0.0026285  -0.0046207
   24   0.0000079   0.1408733  -0.1555703  -0.0007317   0.0096768  -0.0122881
   25  -0.0370671  -0.0000028  -0.0000012   0.0000867   0.0230053   0.0090806
   26  -0.0000024  -0.2865513  -0.1107923  -0.0005244  -0.0000418   0.0011378
   27  -0.0000010  -0.1066417  -0.0939216  -0.0020455  -0.0142750  -0.0123938
            7           8           9          10          11          12
    1  -0.0564282  -0.0030929  -0.0559192  -0.0068329  -0.0062949   0.0120006
    2  -0.0086104  -0.0583550  -0.0207832  -0.0064786  -0.0042916   0.0241423
    3  -0.0977495  -0.0123800  -0.1650406   0.0067977   0.0036683  -0.0066699
    4  -0.1794747   0.0066926  -0.0156863  -0.0520821  -0.0481876   0.0178585
    5  -0.0066876  -0.0421072   0.0098192  -0.0340247  -0.0996138   0.0256372
    6   0.0156753   0.0098198  -0.0123917   0.0173761   0.0350535  -0.0438471
    7   0.3186925  -0.0222950   0.0930756  -0.0122315  -0.0053553   0.0025554
    8  -0.0222950   0.2301458  -0.0170830  -0.0187703  -0.0094670  -0.0033275
    9   0.0930756  -0.0170830   0.2572674   0.0111382   0.0064449  -0.0006313
   10  -0.0122315  -0.0187703   0.0111382   0.0773856   0.0592396  -0.0334522
   11  -0.0053553  -0.0094670   0.0064449   0.0592396   0.1415507  -0.0482674
   12   0.0025554  -0.0033275  -0.0006313  -0.0334522  -0.0482674   0.0449026
   13  -0.0068477   0.0118645   0.0063800   0.0043090  -0.0009472  -0.0011808
   14   0.0037985  -0.0050548  -0.0058913   0.0042460  -0.0314847   0.0023468
   15   0.0011397   0.0030683  -0.0013336  -0.0017281   0.0044267   0.0031342
   16  -0.0520773   0.0340217  -0.0173763  -0.0087978   0.0031655   0.0008095
   17   0.0481845  -0.0996158   0.0350572  -0.0031651   0.0024456  -0.0011841
   18  -0.0178589   0.0256407  -0.0438505  -0.0008106  -0.0011838   0.0020635
   19  -0.0116952  -0.0054739  -0.0007131  -0.0013678  -0.0012317  -0.0006926
   20  -0.0090947  -0.0181324  -0.0040819  -0.0000059  -0.0004628  -0.0002374
   21   0.0003839  -0.0011397  -0.0093371   0.0010082   0.0003673   0.0003378
   22  -0.0000242   0.0200577  -0.0118195  -0.0021721  -0.0015381   0.0048171
   23  -0.0004641   0.0026270  -0.0046201  -0.0001824   0.0005520  -0.0001805
   24   0.0007326   0.0096780  -0.0122888  -0.0010267  -0.0005129  -0.0006586
   25   0.0000861  -0.0230044  -0.0090795   0.0017896   0.0011498  -0.0027156
   26   0.0005242  -0.0000406   0.0011382  -0.0008586   0.0007717   0.0010705
   27   0.0020460  -0.0142765  -0.0123938   0.0006974   0.0000035   0.0013689
           13          14          15          16          17          18
    1  -0.0075069   0.0094838   0.0081309  -0.0068313   0.0062943  -0.0119992
    2   0.0047989  -0.0059351  -0.0132477   0.0064766  -0.0042907   0.0241426
    3   0.0029110  -0.0007852  -0.0003469  -0.0067967   0.0036689  -0.0066702
    4  -0.0116985   0.0090972  -0.0003846  -0.0122301   0.0053545  -0.0025569
    5   0.0054766  -0.0181291  -0.0011363   0.0187705  -0.0094679  -0.0033257
    6   0.0007117  -0.0040780  -0.0093363  -0.0111397   0.0064462  -0.0006325
    7  -0.0068477   0.0037985   0.0011397  -0.0520773   0.0481845  -0.0178589
    8   0.0118645  -0.0050548   0.0030683   0.0340217  -0.0996158   0.0256407
    9   0.0063800  -0.0058913  -0.0013336  -0.0173763   0.0350572  -0.0438505
   10   0.0043090   0.0042460  -0.0017281  -0.0087978  -0.0031651  -0.0008106
   11  -0.0009472  -0.0314847   0.0044267   0.0031655   0.0024456  -0.0011838
   12  -0.0011808   0.0023468   0.0031342   0.0008095  -0.0011841   0.0020635
   13   0.0300461  -0.0249477  -0.0082582  -0.0013679   0.0012319   0.0006924
   14  -0.0249477   0.0586675   0.0071399   0.0000062  -0.0004630  -0.0002374
   15  -0.0082582   0.0071399   0.0057368  -0.0010081   0.0003673   0.0003377
   16  -0.0013679   0.0000062  -0.0010081   0.0773778  -0.0592336   0.0334535
   17   0.0012319  -0.0004630   0.0003673  -0.0592336   0.1415522  -0.0482747
   18   0.0006924  -0.0002374   0.0003377   0.0334535  -0.0482747   0.0449078
   19  -0.0071656  -0.0015197   0.0007376   0.0043087   0.0009453   0.0011810
   20   0.0015200   0.0016968   0.0006975  -0.0042476  -0.0314840   0.0023484
   21  -0.0007374   0.0006976   0.0012613   0.0017285   0.0044286   0.0031338
   22   0.0017672  -0.0015987  -0.0013098  -0.0021717   0.0015379  -0.0048171
   23   0.0010950   0.0004478  -0.0012317   0.0001825   0.0005518  -0.0001803
   24   0.0003603   0.0002217   0.0008331   0.0010265  -0.0005129  -0.0006588
   25  -0.0015358   0.0014344   0.0026808   0.0017896  -0.0011497   0.0027158
   26  -0.0000921   0.0002546  -0.0000840   0.0008582   0.0007718   0.0010702
   27  -0.0008790   0.0005859  -0.0002863  -0.0006973   0.0000036   0.0013693
           19          20          21          22          23          24
    1  -0.0075075  -0.0094851  -0.0081327  -0.0367100  -0.0000099   0.0000079
    2  -0.0047997  -0.0059365  -0.0132482  -0.0000098  -0.2299203   0.1408733
    3  -0.0029124  -0.0007861  -0.0003484   0.0000078   0.1442404  -0.1555703
    4  -0.0068467  -0.0037973  -0.0011392  -0.0000261   0.0004642  -0.0007317
    5  -0.0118635  -0.0050533   0.0030683  -0.0200588   0.0026285   0.0096768
    6  -0.0063792  -0.0058906  -0.0013340   0.0118201  -0.0046207  -0.0122881
    7  -0.0116952  -0.0090947   0.0003839  -0.0000242  -0.0004641   0.0007326
    8  -0.0054739  -0.0181324  -0.0011397   0.0200577   0.0026270   0.0096780
    9  -0.0007131  -0.0040819  -0.0093371  -0.0118195  -0.0046201  -0.0122888
   10  -0.0013678  -0.0000059   0.0010082  -0.0021721  -0.0001824  -0.0010267
   11  -0.0012317  -0.0004628   0.0003673  -0.0015381   0.0005520  -0.0005129
   12  -0.0006926  -0.0002374   0.0003378   0.0048171  -0.0001805  -0.0006586
   13  -0.0071656   0.0015200  -0.0007374   0.0017672   0.0010950   0.0003603
   14  -0.0015197   0.0016968   0.0006976  -0.0015987   0.0004478   0.0002217
   15   0.0007376   0.0006975   0.0012613  -0.0013098  -0.0012317   0.0008331
   16   0.0043087  -0.0042476   0.0017285  -0.0021717   0.0001825   0.0010265
   17   0.0009453  -0.0314840   0.0044286   0.0015379   0.0005518  -0.0005129
   18   0.0011810   0.0023484   0.0031338  -0.0048171  -0.0001803  -0.0006588
   19   0.0300429   0.0249466   0.0082600   0.0017672  -0.0010954  -0.0003601
   20   0.0249466   0.0586698   0.0071425   0.0015987   0.0004478   0.0002220
   21   0.0082600   0.0071425   0.0057400   0.0013095  -0.0012324   0.0008331
   22   0.0017672   0.0015987   0.0013095   0.0365462   0.0000110  -0.0000082
   23  -0.0010954   0.0004478  -0.0012324   0.0000110   0.2368758  -0.1490146
   24  -0.0003601   0.0002220   0.0008331  -0.0000082  -0.1490146   0.1679653
   25  -0.0015360  -0.0014347  -0.0026808   0.0010235  -0.0000010  -0.0000007
   26   0.0000921   0.0002546  -0.0000839  -0.0000000  -0.0142104  -0.0106315
   27   0.0008788   0.0005856  -0.0002865   0.0000001   0.0168398   0.0118331
           25          26          27
    1  -0.0370671  -0.0000024  -0.0000010
    2  -0.0000028  -0.2865513  -0.1066417
    3  -0.0000012  -0.1107923  -0.0939216
    4   0.0000867  -0.0005244  -0.0020455
    5   0.0230053  -0.0000418  -0.0142750
    6   0.0090806   0.0011378  -0.0123938
    7   0.0000861   0.0005242   0.0020460
    8  -0.0230044  -0.0000406  -0.0142765
    9  -0.0090795   0.0011382  -0.0123938
   10   0.0017896  -0.0008586   0.0006974
   11   0.0011498   0.0007717   0.0000035
   12  -0.0027156   0.0010705   0.0013689
   13  -0.0015358  -0.0000921  -0.0008790
   14   0.0014344   0.0002546   0.0005859
   15   0.0026808  -0.0000840  -0.0002863
   16   0.0017896   0.0008582  -0.0006973
   17  -0.0011497   0.0007718   0.0000036
   18   0.0027158   0.0010702   0.0013693
   19  -0.0015360   0.0000921   0.0008788
   20  -0.0014347   0.0002546   0.0005856
   21  -0.0026808  -0.0000839  -0.0002865
   22   0.0010235  -0.0000000   0.0000001
   23  -0.0000010  -0.0142104   0.0168398
   24  -0.0000007  -0.0106315   0.0118331
   25   0.0353634   0.0000029   0.0000005
   26   0.0000029   0.2987913   0.1171750
   27   0.0000005   0.1171750   0.1047109
 Gradient time:  CPU 815.34 s  wall 815.38 s
 **********************************************************************
 **                                                                  **
 **                       VIBRATIONAL ANALYSIS                       **
 **                       --------------------                       **
 **                                                                  **
 **        VIBRATIONAL FREQUENCIES (CM**-1) AND NORMAL MODES         **
 **     FORCE CONSTANTS (mDYN/ANGSTROM) AND REDUCED MASSES (AMU)     **
 **                  INFRARED INTENSITIES (KM/MOL)                   **
 **                                                                  **
 **********************************************************************


 Mode:                 1                      2                      3
 Frequency:        63.74                  65.49                 144.25
 Force Cnst:      0.0675                 0.1703                 0.4694
 Red. Mass:      28.2211                67.3853                38.2937
 IR Active:          YES                    YES                    YES
 IR Intens:        0.248                  0.013                  0.522
 Raman Active:       YES                    YES                    YES
               X      Y      Z        X      Y      Z        X      Y      Z
 C          0.230  0.000  0.000    0.000 -0.286 -0.076   -0.268 -0.000  0.000
 C          0.006  0.031 -0.140    0.003 -0.200 -0.079   -0.256 -0.031  0.034
 C          0.006 -0.031  0.140   -0.003 -0.200 -0.079   -0.256  0.031 -0.034
 Cl        -0.138 -0.066 -0.528   -0.109 -0.085 -0.011   -0.426  0.049  0.127
 I          0.024 -0.036  0.144    0.497  0.059  0.015    0.156 -0.244 -0.034
 Cl        -0.138  0.066  0.528    0.109 -0.085 -0.011   -0.425 -0.049 -0.127
 I          0.024  0.036 -0.144   -0.497  0.059  0.015    0.156  0.244  0.034
 H          0.474  0.000  0.000    0.000 -0.366 -0.172   -0.449  0.000  0.000
 H          0.180  0.000 -0.000    0.000 -0.339  0.035   -0.148 -0.000  0.000
 TransDip   0.016 -0.000 -0.000    0.000 -0.003  0.002   -0.023 -0.000  0.000

 Mode:                 4                      5                      6
 Frequency:       181.28                 202.90                 208.52
 Force Cnst:      0.3946                 0.8464                 0.4092
 Red. Mass:      20.3791                34.8961                15.9742
 IR Active:          YES                    YES                    YES
 IR Intens:        0.520                  0.004                  0.334
 Raman Active:       YES                    YES                    YES
               X      Y      Z        X      Y      Z        X      Y      Z
 C          0.000 -0.178  0.291    0.000  0.060 -0.102   -0.351  0.000 -0.000
 C         -0.028 -0.204  0.263   -0.006  0.198 -0.122   -0.277 -0.133  0.053
 C          0.028 -0.204  0.263    0.006  0.198 -0.122   -0.277  0.133 -0.053
 Cl        -0.408 -0.156 -0.102   -0.382  0.490  0.011    0.009 -0.386 -0.024
 I         -0.048  0.072 -0.013    0.024 -0.156  0.014    0.043  0.054 -0.020
 Cl         0.408 -0.156 -0.102    0.382  0.490  0.011    0.009  0.386  0.024
 I          0.048  0.072 -0.013   -0.024 -0.156  0.014    0.043 -0.054  0.020
 H          0.000 -0.206  0.259    0.000 -0.039 -0.228   -0.580  0.000 -0.000
 H          0.000 -0.189  0.311    0.000 -0.013  0.049   -0.190  0.000 -0.000
 TransDip  -0.000 -0.023  0.001    0.000  0.002  0.001   -0.019 -0.000 -0.000

 Mode:                 7                      8                      9
 Frequency:       260.60                 389.11                 406.08
 Force Cnst:      0.2300                 0.4312                 0.2856
 Red. Mass:       5.7484                 4.8340                 2.9400
 IR Active:          YES                    YES                    YES
 IR Intens:        3.409                  9.583                  1.746
 Raman Active:       YES                    YES                    YES
               X      Y      Z        X      Y      Z        X      Y      Z
 C         -0.000  0.345  0.262    0.387 -0.000  0.000    0.000  0.248 -0.148
 C         -0.005  0.132  0.262    0.032 -0.135 -0.137   -0.005 -0.076 -0.095
 C          0.005  0.132  0.262    0.032  0.135  0.137    0.005 -0.076 -0.095
 Cl         0.023 -0.008 -0.034   -0.078 -0.076  0.083   -0.054 -0.044  0.072
 I          0.029 -0.030 -0.030   -0.004  0.013  0.010   -0.001  0.004 -0.002
 Cl        -0.023 -0.008 -0.034   -0.078  0.076 -0.083    0.054 -0.044  0.072
 I         -0.029 -0.030 -0.030   -0.004 -0.013 -0.010    0.001  0.004 -0.002
 H         -0.000  0.486  0.439    0.324 -0.000 -0.000    0.000  0.541  0.206
 H         -0.000  0.446  0.061    0.794 -0.000  0.000    0.000  0.451 -0.573
 TransDip  -0.000  0.058  0.014    0.099  0.000  0.000    0.000 -0.030 -0.030

 Mode:                10                     11                     12
 Frequency:       506.73                 636.43                 666.72
 Force Cnst:      1.4599                 1.2496                 0.8743
 Red. Mass:       9.6498                 5.2361                 3.3383
 IR Active:          YES                    YES                    YES
 IR Intens:       11.954                111.950                  0.299
 Raman Active:       YES                    YES                    YES
               X      Y      Z        X      Y      Z        X      Y      Z
 C         -0.067 -0.000  0.000    0.000  0.063 -0.049   -0.111  0.000  0.000
 C          0.479 -0.092  0.313   -0.076  0.343 -0.103   -0.020 -0.280 -0.037
 C          0.479  0.092 -0.313    0.076  0.343 -0.103   -0.020  0.280  0.037
 Cl        -0.109 -0.072 -0.010   -0.057 -0.113  0.043    0.026  0.069 -0.032
 I         -0.010  0.007 -0.003    0.002 -0.002  0.000    0.001  0.001  0.002
 Cl        -0.109  0.072  0.010    0.057 -0.113  0.043    0.026 -0.069  0.032
 I         -0.010 -0.007  0.003   -0.002 -0.002  0.000    0.001 -0.001 -0.002
 H         -0.523 -0.000 -0.000    0.000 -0.332 -0.546   -0.731 -0.000 -0.000
 H         -0.120 -0.000  0.000   -0.000 -0.195  0.493    0.530 -0.000  0.000
 TransDip   0.111  0.000 -0.000    0.000  0.335 -0.049   -0.018  0.000 -0.000

 Mode:                13                     14                     15
 Frequency:       883.56                 902.50                1002.32
 Force Cnst:      3.2657                 3.1919                 1.0393
 Red. Mass:       7.0999                 6.6513                 1.7558
 IR Active:          YES                    YES                    YES
 IR Intens:        0.870                 25.019                 37.268
 Raman Active:       YES                    YES                    YES
               X      Y      Z        X      Y      Z        X      Y      Z
 C         -0.000  0.053 -0.378    0.279  0.000 -0.000   -0.000  0.195  0.027
 C          0.396  0.036  0.212   -0.218 -0.006  0.407   -0.032 -0.113 -0.019
 C         -0.396  0.036  0.212   -0.218  0.006 -0.407    0.032 -0.113 -0.019
 Cl        -0.016 -0.016  0.004    0.018  0.027 -0.022    0.006  0.010  0.002
 I         -0.000 -0.000 -0.001   -0.000  0.000 -0.000   -0.000  0.000 -0.001
 Cl         0.016 -0.016  0.004    0.018 -0.027  0.022   -0.006  0.010  0.002
 I          0.000 -0.000 -0.001   -0.000 -0.000  0.000    0.000  0.000 -0.001
 H         -0.000 -0.137 -0.616   -0.001 -0.000 -0.000    0.000 -0.297 -0.582
 H         -0.000 -0.186  0.125    0.702 -0.000  0.000   -0.000 -0.129  0.700
 TransDip   0.000  0.029  0.006   -0.160  0.000 -0.000   -0.000 -0.195  0.009

 Mode:                16                     17                     18
 Frequency:      1063.90                1095.80                1230.30
 Force Cnst:      0.9516                 0.9128                 5.1321
 Red. Mass:       1.4269                 1.2902                 5.7546
 IR Active:          YES                    YES                    YES
 IR Intens:        2.816                  9.007                  5.776
 Raman Active:       YES                    YES                    YES
               X      Y      Z        X      Y      Z        X      Y      Z
 C         -0.023  0.000 -0.000   -0.156  0.000 -0.000   -0.000  0.032  0.340
 C          0.017  0.131 -0.031    0.019 -0.003  0.017    0.315  0.011 -0.240
 C          0.017 -0.131  0.031    0.019  0.003 -0.017   -0.315  0.011 -0.240
 Cl        -0.001 -0.009  0.000   -0.000  0.000 -0.000   -0.010 -0.013  0.007
 I         -0.001  0.000  0.000    0.000 -0.000 -0.000   -0.000  0.001  0.000
 Cl        -0.001  0.009 -0.000   -0.000 -0.000  0.000    0.010 -0.013  0.007
 I         -0.001 -0.000 -0.000    0.000  0.000  0.000    0.000  0.001  0.000
 H         -0.662  0.000 -0.000    0.748 -0.000  0.000   -0.000  0.154  0.541
 H          0.723 -0.000  0.000    0.645 -0.000  0.000   -0.000 -0.014  0.503
 TransDip  -0.054 -0.000  0.000    0.096 -0.000  0.000    0.000  0.063 -0.044

 Mode:                19                     20                     21
 Frequency:      1452.11                3124.70                3215.20
 Force Cnst:      1.4266                 6.0630                 6.8121
 Red. Mass:       1.1483                 1.0540                 1.1185
 IR Active:          YES                    YES                    YES
 IR Intens:       18.729                  0.089                  1.684
 Raman Active:       YES                    YES                    YES
               X      Y      Z        X      Y      Z        X      Y      Z
 C          0.000 -0.011 -0.106    0.000 -0.012 -0.064   -0.000 -0.099  0.015
 C         -0.027 -0.002  0.006   -0.002 -0.000  0.001    0.000 -0.000 -0.000
 C          0.027 -0.002  0.006    0.002 -0.000  0.001   -0.000 -0.000 -0.000
 Cl         0.000  0.000 -0.000   -0.000  0.000  0.000    0.000  0.000 -0.000
 I         -0.000  0.000 -0.000   -0.000  0.000  0.000   -0.000  0.000  0.000
 Cl        -0.000  0.000 -0.000    0.000  0.000  0.000   -0.000  0.000 -0.000
 I          0.000  0.000 -0.000    0.000  0.000  0.000    0.000  0.000  0.000
 H          0.000  0.475  0.514   -0.000 -0.531  0.410    0.000  0.575 -0.464
 H         -0.000 -0.342  0.616    0.000  0.673  0.306    0.000  0.601  0.289
 TransDip  -0.000 -0.005  0.139   -0.000 -0.004  0.009   -0.000  0.041 -0.008

 STANDARD THERMODYNAMIC QUANTITIES AT   298.15 K  AND     1.00 ATM

   This Molecule has  0 Imaginary Frequencies
   Zero point vibrational energy:       25.307 kcal/mol

   Atom    1 Element C  Has Mass   12.00000
   Atom    2 Element C  Has Mass   12.00000
   Atom    3 Element C  Has Mass   12.00000
   Atom    4 Element Cl Has Mass   34.96885
   Atom    5 Element I  Has Mass  126.90440
   Atom    6 Element Cl Has Mass   34.96885
   Atom    7 Element I  Has Mass  126.90440
   Atom    8 Element H  Has Mass    1.00783
   Atom    9 Element H  Has Mass    1.00783
   Molecular Mass:   361.762160 amu
   Principal axes and moments of inertia in amu*Bohr^2:
                             1           2           3
    Eigenvalues --     2394.39669  4233.14355  6268.13086
          X               1.00000     0.00000     0.00000
          Y              -0.00000     0.99998     0.00706
          Z              -0.00000    -0.00706     0.99998
   Rotational Symmetry Number is   1
   The Molecule is an Asymmetric Top
   Translational Enthalpy:        0.889 kcal/mol
   Rotational Enthalpy:           0.889 kcal/mol
   Vibrational Enthalpy:         28.922 kcal/mol
   gas constant (RT):             0.592 kcal/mol
   Translational Entropy:        43.551  cal/mol.K
   Rotational Entropy:           32.518  cal/mol.K
   Vibrational Entropy:          23.396  cal/mol.K

   Total Enthalpy:               31.292 kcal/mol
   Total Entropy:                99.465  cal/mol.K

 ======================================================================

 STANDARD THERMODYNAMIC QUANTITIES FOR ANHARMONIC VIBRATION -- TOSH

   Zero point vibrational energy: ************ kcal/mol

   Vibrational Enthalpy:       Infinity kcal/mol
   Vibrational Entropy:             NaN  cal/mol.K

   Total Enthalpy:             Infinity kcal/mol
   Total Entropy:                   NaN  cal/mol.K

 ======================================================================

 STANDARD THERMODYNAMIC QUANTITIES FOR ANHARMONIC VIBRATION -- VPT2

   Zero point vibrational energy: ************ kcal/mol

   Vibrational Enthalpy:       Infinity kcal/mol
   Vibrational Entropy:             NaN  cal/mol.K

   Total Enthalpy:             Infinity kcal/mol
   Total Entropy:                   NaN  cal/mol.K

 ======================================================================

Archival summary:
1\1\garfield\FREQ\ProcedureUnspecified\BasisUnspecified\2l232\taweetha\ThuOct1102:01:032018ThuOct1102:01:032018\0\\#,FREQ,ProcedureUnspecified,BasisUnspecified,\\0,1\I\C,1,2.1737\C,2,1.50772,1,119.643\H,3,1.08305,2,118.124,1,-4.10925,0\H,3,1.08462,2,116.857,1,140.389,0\C,3,1.50772,2,60.7228,1,-112.355,0\Cl,6,1.77565,3,117.683,2,-108.29,0\Cl,2,1.77565,1,110.745,3,141.917,0\I,6,2.1737,3,119.639,2,112.358,0\\\@

 Total job time:  887.33s(wall), 887.29s(cpu) 
 Thu Oct 11 02:01:03 2018

        *************************************************************
        *                                                           *
        *  Thank you very much for using Q-Chem.  Have a nice day.  *
        *                                                           *
        *************************************************************
