# Supplementary material for: Geometric and energetic data from ab initio calculations of haloethene, haloimine, halomethylenephosphine, haloiminophosphine, halodiazene, halodiphosphene and halocyclopropane
Source: Data Brief. 2019 Nov 2;27:104738. doi: 10.1016/j.dib.2019.104738 (PMC6861602; doi:10.1016/j.dib.2019.104738)
Supplement: Multimedia component 3 [file mmc3.zip › CCC/B3LYP/ClICCCIBr.out]

Q-Chem Developer Version!
                  Welcome to Q-Chem
     A Quantum Leap Into The Future Of Chemistry


 Q-Chem 5.1, Q-Chem, Inc., Pleasanton, CA (2018)

 Yihan Shao,  Zhengting Gan,  E. Epifanovsky,  A. T. B. Gilbert,  M. Wormit,  
 J. Kussmann,  A. W. Lange,  A. Behn,  Jia Deng,  Xintian Feng,  D. Ghosh,  
 M. Goldey,  P. R. Horn,  L. D. Jacobson,  I. Kaliman,  T. Kus,  A. Landau,  
 Jie Liu,  E. I. Proynov,  R. M. Richard,  R. P. Steele,  E. J. Sundstrom,  
 H. L. Woodcock III,  P. M. Zimmerman,  D. Zuev,  B. Albrecht,  E. Alguire,  
 S. A. Baeppler,  D. Barton,  Z. Benda,  Y. A. Bernard,  E. J. Berquist,  
 K. B. Bravaya,  H. Burton,  D. Casanova,  Chun-Min Chang,  Yunqing Chen,  
 A. Chien,  K. D. Closser,  M. P. Coons,  S. Coriani,  S. Dasgupta,  
 A. L. Dempwolff,  M. Diedenhofen,  Hainam Do,  R. G. Edgar,  Po-Tung Fang,  
 S. Faraji,  S. Fatehi,  Qingguo Feng,  K. D. Fenk,  J. Fosso-Tande,  
 Qinghui Ge,  A. Ghysels,  G. Gidofalvi,  J. Gomes,  J. Gonthier,  A. Gunina,  
 D. Hait,  M. W. D. Hanson-Heine,  P. H. P. Harbach,  A. W. Hauser,  
 J. E. Herr,  E. G. Hohenstein,  Z. C. Holden,  Kerwin Hui,  B. C. Huynh,  
 T.-C. Jagau,  Hyunjun Ji,  B. Kaduk,  K. Khistyaev,  Jaehoon Kim,  
 P. Klunzinger,  K. Koh,  D. Kosenkov,  L. Koulias,  T. Kowalczyk,  
 C. M. Krauter,  A. Kunitsa,  Ka Un Lao,  A. Laurent,  K. V. Lawler,  
 Joonho Lee,  D. Lefrancois,  S. Lehtola,  D. S. Levine,  Yi-Pei Li,  
 You-Sheng Lin,  Fenglai Liu,  E. Livshits,  A. Luenser,  P. Manohar,  
 E. Mansoor,  S. F. Manzer,  Shan-Ping Mao,  Yuezhi Mao,  N. Mardirossian,  
 A. V. Marenich,  T. Markovich,  L. A. Martinez-Martinez,  S. A. Maurer,  
 N. J. Mayhall,  S. C. McKenzie,  J.-M. Mewes,  A. F. Morrison,  
 J. W. Mullinax,  K. Nanda,  T. S. Nguyen-Beck,  R. Olivares-Amaya,  
 J. A. Parkhill,  T. M. Perrine,  F. Plasser,  P. Pokhilko,  S. Prager,  
 A. Prociuk,  E. Ramos,  D. R. Rehn,  F. Rob,  M. Schneider,  N. Sergueev,  
 S. M. Sharada,  S. Sharma,  D. W. Small,  T. Stauch,  T. Stein,  
 Yu-Chuan Su,  A. J. W. Thom,  A. Tkatchenko,  T. Tsuchimochi,  N. M. Tubman,  
 L. Vogt,  M. L. Vidal,  O. Vydrov,  M. A. Watson,  J. Wenzel,  
 M. de Wergifosse,  T. A. Wesolowski,  A. White,  J. Witte,  A. Yamada,  
 Jun Yang,  K. Yao,  S. Yeganeh,  S. R. Yost,  Zhi-Qiang You,  A. Zech,  
 Igor Ying Zhang,  Xing Zhang,  Yan Zhao,  Ying Zhu,  B. R. Brooks,  
 G. K. L. Chan,  C. J. Cramer,  M. S. Gordon,  W. J. Hehre,  A. Klamt,  
 M. W. Schmidt,  C. D. Sherrill,  D. G. Truhlar,  A. Aspuru-Guzik,  R. Baer,  
 A. T. Bell,  N. A. Besley,  Jeng-Da Chai,  A. E. DePrince, III,  
 R. A. DiStasio Jr.,  A. Dreuw,  B. D. Dunietz,  T. R. Furlani,  
 Chao-Ping Hsu,  Yousung Jung,  Jing Kong,  D. S. Lambrecht,  WanZhen Liang,  
 C. Ochsenfeld,  V. A. Rassolov,  L. V. Slipchenko,  J. E. Subotnik,  
 T. Van Voorhis,  J. M. Herbert,  A. I. Krylov,  P. M. W. Gill,  M. Head-Gordon

 Contributors to earlier versions of Q-Chem not listed above: 
 R. D. Adamson,  B. Austin,  J. Baker,  G. J. O. Beran,  K. Brandhorst,  
 S. T. Brown,  E. F. C. Byrd,  A. K. Chakraborty,  C.-L. Cheng,  
 Siu Hung Chien,  D. M. Chipman,  D. L. Crittenden,  H. Dachsel,  
 R. J. Doerksen,  A. D. Dutoi,  L. Fusti-Molnar,  W. A. Goddard III,  
 A. Golubeva-Zadorozhnaya,  S. R. Gwaltney,  G. Hawkins,  A. Heyden,  
 S. Hirata,  G. Kedziora,  F. J. Keil,  C. Kelley,  Jihan Kim,  R. A. King,  
 R. Z. Khaliullin,  P. P. Korambath,  W. Kurlancheek,  A. M. Lee,  M. S. Lee,  
 S. V. Levchenko,  Ching Yeh Lin,  D. Liotard,  R. C. Lochan,  I. Lotan,  
 P. E. Maslen,  N. Nair,  D. P. O'Neill,  D. Neuhauser,  E. Neuscamman,  
 C. M. Oana,  R. Olson,  B. Peters,  R. Peverati,  P. A. Pieniazek,  
 Y. M. Rhee,  J. Ritchie,  M. A. Rohrdanz,  E. Rosta,  N. J. Russ,  
 H. F. Schaefer III,  N. E. Schultz,  N. Shenvi,  A. C. Simmonett,  A. Sodt,  
 D. Stuck,  K. S. Thanthiriwatte,  V. Vanovschi,  Tao Wang,  A. Warshel,  
 C. F. Williams,  Q. Wu,  X. Xu,  W. Zhang

 Please cite Q-Chem as follows:
 Y. Shao et al., Mol. Phys. 113, 184-215 (2015)
 DOI: 10.1080/00268976.2014.952696

 Q-Chem 5.1.1 for Intel X86 EM64T Linux

 Parts of Q-Chem use Armadillo 8.300.2 (Tropical Shenanigans).
 http://arma.sourceforge.net/

 Q-Chem begins on Thu Oct 11 01:37:06 2018  

Host: 
0

     Scratch files written to /scratch/taweetham/qchem31177//
Input Ideriv = 2
Curr. Ideriv = -1
Max.  Ideriv = 2

Checking the input file for inconsistencies... 	...done.

--------------------------------------------------------------
User input:
--------------------------------------------------------------
$molecule
0 1
C 
C 1 CC 
C 2 CC 1 60.0
Cl 2 CCl 1 ANG  3 pDHA
I 2 CI 1 ANG  3 mDHA
I 3 CI 1 ANG  2 mDHA
Br 3 CBr 1 ANG  2 pDHA
H 1 CH 2 ANG  3 pDHA
H 1 CH 2 ANG  3 mDHA

CC=1.54
CH=1.09
CF=1.35
CCl=1.77
CBr=1.94
CI=2.14
ANG=118.0
pDHA=107.9
mDHA=-107.9
$end

$rem
   job_type	optimization
   basis	6-311++g**
   method	b3lyp
   mem_total	32000
$end

--------------------------------------------------------------
 ----------------------------------------------------------------
             Standard Nuclear Orientation (Angstroms)
    I     Atom           X                Y                Z
 ----------------------------------------------------------------
    1      C       0.0024127251    -0.2980521704    -1.7541974021
    2      C       0.5523913259    -0.8014409129    -0.4067096239
    3      C      -0.5480562177     0.2754995007    -0.4352499340
    4      Cl      0.1060930412    -2.4326189482     0.1157614838
    5      I       2.5284707666    -0.2047956941     0.1578473058
    6      I      -2.5243487889    -0.2906489277     0.1591772104
    7      Br     -0.0590863377     2.0909909760     0.0427659230
    8      H       0.6434175537     0.3403869555    -2.3621515880
    9      H      -0.6379292555    -0.9680225449    -2.3279585416
 ----------------------------------------------------------------
 Molecular Point Group                 C1    NOp =  1
 Largest Abelian Subgroup              C1    NOp =  1
 Nuclear Repulsion Energy =  1884.9900021352 hartrees
 There are       89 alpha and       89 beta electrons
 Requested basis set is 6-311++G(d,p)
 There are 108 shells and 282 basis functions

 Total QAlloc Memory Limit  32000 MB
 Mega-Array Size       188 MB
 MEM_STATIC part       192 MB
 A cutoff of  1.0D-11 yielded   4306 shell pairs
 There are     31453 function pairs (     35311 Cartesian)
 Smallest overlap matrix eigenvalue = 4.13E-05

 Scale SEOQF with 1.000000e-01/1.000000e-01/1.000000e-01

 Standard Electronic Orientation quadrupole field applied
 Nucleus-field energy     =     0.0000000396 hartrees
 Guess from superposition of atomic densities
 Warning:  Energy on first SCF cycle will be non-variational
 SAD guess density has 178.000000 electrons

 -----------------------------------------------------------------------
  General SCF calculation program by
  Eric Jon Sundstrom, Paul Horn, Yuezhi Mao, Dmitri Zuev, Alec White,
  David Stuck, Shaama M.S., Shane Yost, Joonho Lee, David Small,
  Daniel Levine, Susi Lehtola, Hugh Burton, Evgeny Epifanovsky
 -----------------------------------------------------------------------
 Exchange:     0.2000 Hartree-Fock + 0.0800 Slater + 0.7200 B88
 Correlation:  0.1900 VWN1RPA + 0.8100 LYP
 Using SG-1 standard quadrature grid
 A restricted SCF calculation will be
 performed using DIIS
 SCF converges when DIIS error is below 1.0e-08
 ---------------------------------------
  Cycle       Energy         DIIS error
 ---------------------------------------
    1  -16989.8995191248      3.14e-02  
    2  -16988.8541384124      2.27e-03  
    3  -16988.8333648749      2.61e-03  
    4  -16988.8911182019      3.28e-04  
    5  -16988.8921233132      1.11e-04  
    6  -16988.8921958152      6.46e-05  
    7  -16988.8922392190      1.31e-05  
    8  -16988.8922408478      4.35e-06  
    9  -16988.8922409958      1.80e-06  
   10  -16988.8922410268      4.31e-07  
   11  -16988.8922410281      8.04e-08  
   12  -16988.8922410280      3.56e-08  
   13  -16988.8922410281      6.27e-09  Convergence criterion met
 ---------------------------------------
 SCF time:   CPU 96.29s  wall 96.00s 
 SCF   energy in the final basis set =   -16988.8922410281
 Total energy in the final basis set =   -16988.8922410281

 --------------------------------------------------------------

                    Orbital Energies (a.u.)
 --------------------------------------------------------------

 Alpha MOs
 -- Occupied --
***************-482.850-176.315-176.315-165.719-165.719-165.717
*******-165.717-165.716-101.576 -62.503 -56.324 -56.319 -56.319
-35.812 -35.811 -31.305 -31.305 -31.299 -31.299 -31.298 -31.298
-22.956 -22.955 -22.954 -22.954 -22.954 -22.954 -22.950 -22.950
-22.949 -22.949 -10.316 -10.309 -10.235  -9.491  -8.712  -7.256
 -7.245  -7.245  -6.544  -6.530  -6.529  -6.361  -6.361  -4.774
 -4.774  -4.758  -4.758  -4.758  -4.758  -2.655  -2.651  -2.650
 -2.639  -2.639  -2.040  -2.040  -2.035  -2.035  -2.035  -2.034
 -2.021  -2.021  -2.021  -2.021  -0.944  -0.858  -0.797  -0.702
 -0.679  -0.621  -0.556  -0.505  -0.490  -0.426  -0.415  -0.397
 -0.387  -0.342  -0.334  -0.307  -0.298  -0.285  -0.275  -0.275
 -0.261
 -- Virtual --
 -0.085  -0.082  -0.047  -0.006   0.019   0.022   0.025   0.039
  0.052   0.063   0.064   0.066   0.073   0.085   0.094   0.095
  0.097   0.107   0.112   0.119   0.132   0.133   0.140   0.149
  0.160   0.172   0.175   0.202   0.203   0.225   0.234   0.236
  0.243   0.244   0.252   0.259   0.309   0.361   0.365   0.385
  0.393   0.399   0.409   0.417   0.433   0.436   0.448   0.456
  0.463   0.466   0.479   0.488   0.496   0.504   0.531   0.537
  0.555   0.558   0.578   0.598   0.608   0.629   0.652   0.665
  0.677   0.690   0.706   0.741   0.756   0.804   0.807   0.857
  0.867   0.883   0.904   0.931   0.970   0.993   1.073   1.094
  1.137   1.250   1.309   1.327   1.351   1.361   1.376   1.388
  1.407   1.446   1.498   1.522   1.537   1.572   1.624   1.661
  1.734   1.755   1.825   1.864   1.878   1.935   2.007   2.042
  2.065   2.121   2.164   2.190   2.219   2.280   2.315   2.477
  2.522   2.553   2.667   2.689   2.768   2.785   2.889   2.955
  3.085   3.367   3.515   3.684   3.971   3.974   3.984   3.988
  4.004   4.011   4.034   4.065   4.084   4.089   4.124   4.132
  4.214   4.249   4.280   4.388   4.433   4.464   6.021   6.041
  6.052   6.064   6.071   6.134   6.684   7.567   7.601   7.682
  9.736  23.459  23.592  23.806  25.859  25.961  26.433  27.867
 27.897  28.358  28.371  28.375  28.383  28.392  28.407  28.537
 28.540  28.547  28.548  28.568  28.583  28.608  28.614  28.685
 28.706  47.949 127.896 127.907 127.914 127.924 127.928 127.959
151.663 151.688 215.725 289.762 289.794 289.9041020.7511901.826
*******
 --------------------------------------------------------------

          Ground-State Mulliken Net Atomic Charges

     Atom                 Charge (a.u.)
  ----------------------------------------
      1 C                    -0.698377
      2 C                    -0.204497
      3 C                    -0.008367
      4 Cl                    0.228411
      5 I                     0.149859
      6 I                     0.138820
      7 Br                    0.008718
      8 H                     0.203643
      9 H                     0.181791
  ----------------------------------------
  Sum of atomic charges =     0.000000

 -----------------------------------------------------------------
                    Cartesian Multipole Moments
 -----------------------------------------------------------------
    Charge (ESU x 10^10)
                 0.0000
    Dipole Moment (Debye)
         X       0.0345      Y       0.0834      Z      -1.4833
       Tot       1.4860
    Quadrupole Moments (Debye-Ang)
        XX    -103.0861     XY       3.7599     YY    -106.8555
        XZ      -0.0432     YZ       0.8083     ZZ    -102.8102
    Octopole Moments (Debye-Ang^2)
       XXX      -1.4881    XXY      10.9036    XYY      -1.1510
       YYY      39.8089    XXZ      15.5748    XYZ       0.3527
       YYZ       9.6246    XZZ      -0.3834    YZZ       9.8799
       ZZZ       6.3147
    Hexadecapole Moments (Debye-Ang^3)
      XXXX   -2171.8898   XXXY      49.0505   XXYY    -583.5869
      XYYY      26.6015   YYYY   -1064.8968   XXXZ      -0.9519
      XXYZ      -2.8680   XYYZ       0.2325   YYYZ      -0.9149
      XXZZ    -442.2477   XYZZ       8.2505   YYZZ    -237.6066
      XZZZ      -0.5686   YZZZ       1.5638   ZZZZ    -280.1672
 -----------------------------------------------------------------
 Calculating analytic gradient of the SCF energy
 Gradient of SCF Energy
            1           2           3           4           5           6
    1  -0.0004591   0.0129354  -0.0122995  -0.0060547  -0.0083525   0.0066579
    2  -0.0008440  -0.0122224   0.0106906   0.0024240   0.0065812  -0.0052020
    3  -0.0160654   0.0134552   0.0116125   0.0004021  -0.0010672  -0.0009814
            7           8           9
    1   0.0075151   0.0017080  -0.0016505
    2  -0.0016409   0.0018425  -0.0016291
    3   0.0013619  -0.0044015  -0.0043162
 Max gradient component =       1.607E-02
 RMS gradient           =       7.447E-03
 Gradient time:  CPU 27.98 s  wall 27.98 s
 Geometry Optimization Parameters
   NAtoms,    NIC,     NZ,  NCons,   NDum,   NFix, NCnnct, MaxDiis
        9      69       9       0       0       0       0       0


** GEOMETRY OPTIMIZATION IN DELOCALIZED INTERNAL COORDINATES **
   Searching for a Minimum

   Optimization Cycle:   1

                       Coordinates (Angstroms)
     ATOM                X               Y               Z
      1  C         0.0024127251   -0.2980521704   -1.7541974021
      2  C         0.5523913259   -0.8014409129   -0.4067096239
      3  C        -0.5480562177    0.2754995007   -0.4352499340
      4  Cl        0.1060930412   -2.4326189482    0.1157614838
      5  I         2.5284707666   -0.2047956941    0.1578473058
      6  I        -2.5243487889   -0.2906489277    0.1591772104
      7  Br       -0.0590863377    2.0909909760    0.0427659230
      8  H         0.6434175537    0.3403869555   -2.3621515880
      9  H        -0.6379292555   -0.9680225449   -2.3279585416
   Point Group: c1    Number of degrees of freedom:    21


   Energy is -16988.892241028


 Attempting to Generate Delocalized Internal Coordinates

 21 Hessian modes will be used to form the next step
  Hessian Eigenvalues:
     0.017401    0.020947    0.030782    0.030782    0.030790    0.033282
     0.086449    0.090060    0.108095    0.108095    0.108252    0.129001
     0.140000    0.145900    0.175927    0.257500    0.268991    0.285189
     0.286300    0.348126    0.348126

 Minimum Search - Taking Simple RFO Step
 Searching for Lamda that Minimizes Along All modes
 Value Taken    Lamda =  -0.00880009
 Calculated Step too Large.  Step scaled by  0.855786
 Step Taken.  Stepsize is  0.300000

                             Maximum     Tolerance    Cnvgd?
         Gradient           0.024776      0.000300      NO
         Displacement       0.195379      0.001200      NO
         Energy change     *********      0.000001      NO


 New Cartesian Coordinates Obtained by Inverse Iteration

 Displacement from previous Coordinates is:  0.473432
 ----------------------------------------------------------------
             Standard Nuclear Orientation (Angstroms)
    I     Atom           X                Y                Z
 ----------------------------------------------------------------
    1      C       0.0063894015    -0.2911746716    -1.7049895245
    2      C       0.5602050869    -0.7956078023    -0.3832204344
    3      C      -0.5528401188     0.2762892730    -0.4103412000
    4      Cl      0.1700106023    -2.4614605277     0.0736305637
    5      I       2.6116376994    -0.3016520825     0.0965132724
    6      I      -2.5863595668    -0.2337672219     0.1081560780
    7      Br     -0.1617348749     2.1331256807    -0.0155412946
    8      H       0.6439289935     0.3499077393    -2.3035113918
    9      H      -0.6278724102    -0.9643621530    -2.2714112355
 ----------------------------------------------------------------
 Molecular Point Group                 C1    NOp =  1
 Largest Abelian Subgroup              C1    NOp =  1
 Nuclear Repulsion Energy =  1853.2469175402 hartrees
 There are       89 alpha and       89 beta electrons
 Applying Cartesian multipole field
    Component          Value
    ---------          -----
     (2,0,0)        1.00000E-11
     (0,2,0)        2.00000E-11
     (0,0,2)       -3.00000E-11
 Nucleus-field energy     =     0.0000000422 hartrees
 Requested basis set is 6-311++G(d,p)
 There are 108 shells and 282 basis functions
 A cutoff of  1.0D-11 yielded   4277 shell pairs
 There are     31155 function pairs (     34943 Cartesian)
 Smallest overlap matrix eigenvalue = 3.63E-05
 Guess MOs from SCF MO coefficient file

 -----------------------------------------------------------------------
  General SCF calculation program by
  Eric Jon Sundstrom, Paul Horn, Yuezhi Mao, Dmitri Zuev, Alec White,
  David Stuck, Shaama M.S., Shane Yost, Joonho Lee, David Small,
  Daniel Levine, Susi Lehtola, Hugh Burton, Evgeny Epifanovsky
 -----------------------------------------------------------------------
 Exchange:     0.2000 Hartree-Fock + 0.0800 Slater + 0.7200 B88
 Correlation:  0.1900 VWN1RPA + 0.8100 LYP
 Using SG-1 standard quadrature grid
 A restricted SCF calculation will be
 performed using DIIS
 SCF converges when DIIS error is below 1.0e-08
 ---------------------------------------
  Cycle       Energy         DIIS error
 ---------------------------------------
    1  -16988.8895954816      6.46e-04  
    2  -16988.8950063451      2.12e-04  
    3  -16988.8949779599      2.26e-04  
    4  -16988.8954264272      8.96e-05  
    5  -16988.8955087609      1.68e-05  
    6  -16988.8955115117      7.06e-06  
    7  -16988.8955119789      1.23e-06  
    8  -16988.8955119887      7.90e-07  
    9  -16988.8955119946      9.05e-08  
   10  -16988.8955119951      3.29e-08  
   11  -16988.8955119950      1.17e-08  
   12  -16988.8955119950      2.57e-09  Convergence criterion met
 ---------------------------------------
 SCF time:   CPU 91.51s  wall 91.00s 
 SCF   energy in the final basis set =   -16988.8955119950
 Total energy in the final basis set =   -16988.8955119950

 --------------------------------------------------------------

                    Orbital Energies (a.u.)
 --------------------------------------------------------------

 Alpha MOs
 -- Occupied --
***************-482.851-176.316-176.316-165.720-165.720-165.718
*******-165.718-165.718-101.577 -62.504 -56.325 -56.320 -56.320
-35.813 -35.812 -31.306 -31.306 -31.300 -31.299 -31.299 -31.299
-22.957 -22.956 -22.955 -22.955 -22.955 -22.955 -22.950 -22.950
-22.950 -22.950 -10.318 -10.312 -10.231  -9.491  -8.713  -7.256
 -7.246  -7.245  -6.545  -6.530  -6.530  -6.362  -6.362  -4.775
 -4.775  -4.759  -4.759  -4.759  -4.759  -2.656  -2.652  -2.651
 -2.640  -2.640  -2.041  -2.041  -2.036  -2.036  -2.036  -2.035
 -2.022  -2.022  -2.022  -2.022  -0.946  -0.860  -0.800  -0.699
 -0.677  -0.623  -0.559  -0.509  -0.491  -0.424  -0.413  -0.398
 -0.386  -0.341  -0.332  -0.306  -0.299  -0.287  -0.276  -0.276
 -0.265
 -- Virtual --
 -0.093  -0.082  -0.051  -0.005   0.019   0.021   0.024   0.036
  0.052   0.063   0.064   0.069   0.073   0.085   0.092   0.094
  0.097   0.109   0.112   0.122   0.130   0.132   0.141   0.151
  0.163   0.172   0.177   0.206   0.208   0.222   0.228   0.239
  0.241   0.243   0.248   0.260   0.304   0.363   0.368   0.382
  0.395   0.399   0.413   0.418   0.430   0.434   0.444   0.455
  0.464   0.467   0.475   0.487   0.494   0.504   0.530   0.543
  0.554   0.565   0.579   0.588   0.602   0.625   0.647   0.659
  0.676   0.683   0.715   0.736   0.750   0.794   0.810   0.857
  0.871   0.881   0.903   0.920   0.975   0.997   1.053   1.095
  1.154   1.252   1.309   1.323   1.342   1.357   1.374   1.386
  1.404   1.456   1.495   1.518   1.547   1.559   1.617   1.651
  1.734   1.774   1.821   1.862   1.893   1.941   2.019   2.046
  2.060   2.132   2.173   2.197   2.220   2.281   2.312   2.467
  2.536   2.562   2.671   2.700   2.769   2.796   2.902   2.960
  3.104   3.386   3.516   3.701   3.972   3.977   3.982   3.987
  4.008   4.020   4.035   4.045   4.089   4.095   4.118   4.131
  4.205   4.245   4.268   4.386   4.430   4.457   6.016   6.036
  6.046   6.063   6.070   6.112   6.678   7.566   7.598   7.678
  9.731  23.472  23.593  23.835  25.858  25.953  26.426  27.863
 27.891  28.353  28.367  28.375  28.378  28.387  28.399  28.536
 28.539  28.544  28.546  28.562  28.581  28.605  28.610  28.687
 28.693  47.943 127.892 127.903 127.910 127.922 127.929 127.947
151.659 151.683 215.719 289.761 289.790 289.9001020.7441901.822
*******
 --------------------------------------------------------------

          Ground-State Mulliken Net Atomic Charges

     Atom                 Charge (a.u.)
  ----------------------------------------
      1 C                    -0.641896
      2 C                    -0.196366
      3 C                    -0.047108
      4 Cl                    0.224698
      5 I                     0.142986
      6 I                     0.131483
      7 Br                   -0.001227
      8 H                     0.207267
      9 H                     0.180163
  ----------------------------------------
  Sum of atomic charges =     0.000000

 -----------------------------------------------------------------
                    Cartesian Multipole Moments
 -----------------------------------------------------------------
    Charge (ESU x 10^10)
                 0.0000
    Dipole Moment (Debye)
         X       0.0192      Y       0.0848      Z      -1.5003
       Tot       1.5028
    Quadrupole Moments (Debye-Ang)
        XX    -102.4853     XY       2.8207     YY    -106.8541
        XZ      -0.0973     YZ       0.6925     ZZ    -103.3368
    Octopole Moments (Debye-Ang^2)
       XXX       0.5220    XXY      10.6553    XYY      -1.0909
       YYY      42.5408    XXZ      18.3289    XYZ      -0.5748
       YYZ      12.9632    XZZ       0.0285    YZZ      10.6297
       ZZZ      19.8898
    Hexadecapole Moments (Debye-Ang^3)
      XXXX   -2271.7658   XXXY      91.0167   XXYY    -614.6773
      XYYY      72.8345   YYYY   -1089.1785   XXXZ       0.8009
      XXYZ      -2.4728   XYYZ       0.9168   YYYZ      -0.1034
      XXZZ    -464.8943   XYZZ      24.9135   YYZZ    -242.3275
      XZZZ       1.3605   YZZZ       2.8722   ZZZZ    -268.8089
 -----------------------------------------------------------------
 Calculating analytic gradient of the SCF energy
 Gradient of SCF Energy
            1           2           3           4           5           6
    1   0.0001742   0.0098744  -0.0098935   0.0010990  -0.0033436   0.0035427
    2   0.0001170  -0.0072931   0.0065102   0.0002316  -0.0012562   0.0006948
    3  -0.0080314   0.0094853   0.0076455  -0.0022837  -0.0019586  -0.0017302
            7           8           9
    1  -0.0014421   0.0004900  -0.0005012
    2   0.0009415  -0.0001627   0.0002168
    3  -0.0016516  -0.0008618  -0.0006133
 Max gradient component =       9.893E-03
 RMS gradient           =       4.515E-03
 Gradient time:  CPU 27.88 s  wall 27.89 s
 Geometry Optimization Parameters
   NAtoms,    NIC,     NZ,  NCons,   NDum,   NFix, NCnnct, MaxDiis
        9      69       9       0       0       0       0       0

 Cartesian Hessian Update
 Hessian Updated using BFGS Update


** GEOMETRY OPTIMIZATION IN DELOCALIZED INTERNAL COORDINATES **
   Searching for a Minimum

   Optimization Cycle:   2

                       Coordinates (Angstroms)
     ATOM                X               Y               Z
      1  C         0.0063894015   -0.2911746716   -1.7049895245
      2  C         0.5602050869   -0.7956078023   -0.3832204344
      3  C        -0.5528401188    0.2762892730   -0.4103412000
      4  Cl        0.1700106023   -2.4614605277    0.0736305637
      5  I         2.6116376994   -0.3016520825    0.0965132724
      6  I        -2.5863595668   -0.2337672219    0.1081560780
      7  Br       -0.1617348749    2.1331256807   -0.0155412946
      8  H         0.6439289935    0.3499077393   -2.3035113918
      9  H        -0.6278724102   -0.9643621530   -2.2714112355
   Point Group: c1    Number of degrees of freedom:    21


   Energy is -16988.895511995

 Hessian Updated using BFGS Update

 21 Hessian modes will be used to form the next step
  Hessian Eigenvalues:
     0.017317    0.020947    0.030760    0.030783    0.033215    0.049608
     0.086814    0.089188    0.096391    0.108108    0.108456    0.128981
     0.140383    0.147520    0.175880    0.241787    0.268993    0.286267
     0.306261    0.348082    0.348264

 Minimum Search - Taking Simple RFO Step
 Searching for Lamda that Minimizes Along All modes
 Value Taken    Lamda =  -0.00133210
 Step Taken.  Stepsize is  0.128221

                             Maximum     Tolerance    Cnvgd?
         Gradient           0.008565      0.000300      NO
         Displacement       0.090323      0.001200      NO
         Energy change     -0.003271      0.000001      NO


 New Cartesian Coordinates Obtained by Inverse Iteration

 Displacement from previous Coordinates is:  0.117056
 ----------------------------------------------------------------
             Standard Nuclear Orientation (Angstroms)
    I     Atom           X                Y                Z
 ----------------------------------------------------------------
    1      C       0.0049745924    -0.2922261896    -1.7134160486
    2      C       0.5564412666    -0.7901388509    -0.4040662030
    3      C      -0.5491717118     0.2695570534    -0.4294309203
    4      Cl      0.1602551061    -2.4444647822     0.0948502539
    5      I       2.6237953140    -0.2910141470     0.1044281779
    6      I      -2.6010436044    -0.2361551269     0.1126106180
    7      Br     -0.1452081663     2.1126989401     0.0078370445
    8      H       0.6358567043     0.3554057782    -2.3080499066
    9      H      -0.6225346880    -0.9723644409    -2.2754781825
 ----------------------------------------------------------------
 Molecular Point Group                 C1    NOp =  1
 Largest Abelian Subgroup              C1    NOp =  1
 Nuclear Repulsion Energy =  1851.0856875085 hartrees
 There are       89 alpha and       89 beta electrons
 Applying Cartesian multipole field
    Component          Value
    ---------          -----
     (2,0,0)        1.00000E-11
     (0,2,0)        2.00000E-11
     (0,0,2)       -3.00000E-11
 Nucleus-field energy     =     0.0000000420 hartrees
 Requested basis set is 6-311++G(d,p)
 There are 108 shells and 282 basis functions
 A cutoff of  1.0D-11 yielded   4271 shell pairs
 There are     31108 function pairs (     34874 Cartesian)
 Smallest overlap matrix eigenvalue = 3.57E-05
 Guess MOs from SCF MO coefficient file

 -----------------------------------------------------------------------
  General SCF calculation program by
  Eric Jon Sundstrom, Paul Horn, Yuezhi Mao, Dmitri Zuev, Alec White,
  David Stuck, Shaama M.S., Shane Yost, Joonho Lee, David Small,
  Daniel Levine, Susi Lehtola, Hugh Burton, Evgeny Epifanovsky
 -----------------------------------------------------------------------
 Exchange:     0.2000 Hartree-Fock + 0.0800 Slater + 0.7200 B88
 Correlation:  0.1900 VWN1RPA + 0.8100 LYP
 Using SG-1 standard quadrature grid
 A restricted SCF calculation will be
 performed using DIIS
 SCF converges when DIIS error is below 1.0e-08
 ---------------------------------------
  Cycle       Energy         DIIS error
 ---------------------------------------
    1  -16988.8954395373      2.56e-04  
    2  -16988.8961882083      5.94e-05  
    3  -16988.8961994449      5.34e-05  
    4  -16988.8962235910      2.21e-05  
    5  -16988.8962280512      6.26e-06  
    6  -16988.8962284251      1.98e-06  
    7  -16988.8962284577      7.60e-07  
    8  -16988.8962284631      2.44e-07  
    9  -16988.8962284634      5.00e-08  
   10  -16988.8962284633      1.37e-08  
   11  -16988.8962284632      4.13e-09  Convergence criterion met
 ---------------------------------------
 SCF time:   CPU 83.95s  wall 84.00s 
 SCF   energy in the final basis set =   -16988.8962284632
 Total energy in the final basis set =   -16988.8962284632

 --------------------------------------------------------------

                    Orbital Energies (a.u.)
 --------------------------------------------------------------

 Alpha MOs
 -- Occupied --
***************-482.851-176.316-176.316-165.720-165.720-165.718
*******-165.717-165.717-101.577 -62.504 -56.325 -56.320 -56.320
-35.812 -35.812 -31.306 -31.306 -31.299 -31.299 -31.299 -31.299
-22.956 -22.956 -22.955 -22.955 -22.955 -22.954 -22.950 -22.950
-22.950 -22.950 -10.318 -10.311 -10.231  -9.491  -8.713  -7.256
 -7.245  -7.245  -6.545  -6.531  -6.530  -6.362  -6.361  -4.775
 -4.775  -4.759  -4.759  -4.758  -4.758  -2.656  -2.652  -2.651
 -2.640  -2.640  -2.040  -2.040  -2.035  -2.035  -2.035  -2.035
 -2.021  -2.021  -2.021  -2.021  -0.951  -0.860  -0.801  -0.696
 -0.675  -0.624  -0.560  -0.512  -0.493  -0.424  -0.414  -0.397
 -0.384  -0.340  -0.332  -0.306  -0.299  -0.286  -0.277  -0.276
 -0.265
 -- Virtual --
 -0.098  -0.084  -0.050  -0.005   0.019   0.022   0.026   0.036
  0.054   0.063   0.064   0.069   0.073   0.085   0.092   0.095
  0.097   0.109   0.113   0.123   0.129   0.132   0.141   0.152
  0.162   0.172   0.175   0.206   0.208   0.222   0.228   0.240
  0.242   0.245   0.248   0.263   0.303   0.363   0.367   0.381
  0.394   0.399   0.411   0.417   0.433   0.434   0.444   0.454
  0.464   0.469   0.477   0.487   0.493   0.504   0.528   0.543
  0.553   0.565   0.581   0.588   0.601   0.624   0.645   0.658
  0.678   0.682   0.706   0.735   0.747   0.799   0.810   0.857
  0.870   0.880   0.904   0.922   0.976   0.994   1.060   1.096
  1.151   1.248   1.305   1.317   1.340   1.358   1.376   1.385
  1.402   1.461   1.503   1.514   1.550   1.563   1.614   1.656
  1.735   1.780   1.825   1.868   1.891   1.948   2.022   2.050
  2.063   2.137   2.180   2.195   2.222   2.283   2.313   2.468
  2.541   2.564   2.672   2.702   2.776   2.805   2.909   2.968
  3.125   3.402   3.513   3.706   3.972   3.976   3.982   3.987
  4.008   4.021   4.039   4.046   4.087   4.093   4.117   4.131
  4.202   4.244   4.268   4.384   4.423   4.454   6.016   6.036
  6.045   6.061   6.066   6.109   6.681   7.566   7.599   7.678
  9.732  23.480  23.622  23.851  25.858  25.954  26.421  27.859
 27.888  28.353  28.367  28.373  28.377  28.385  28.398  28.536
 28.539  28.545  28.546  28.561  28.579  28.604  28.609  28.684
 28.691  47.945 127.892 127.903 127.909 127.920 127.927 127.946
151.655 151.681 215.720 289.761 289.791 289.8991020.7471901.818
*******
 --------------------------------------------------------------

          Ground-State Mulliken Net Atomic Charges

     Atom                 Charge (a.u.)
  ----------------------------------------
      1 C                    -0.675854
      2 C                    -0.180394
      3 C                    -0.018141
      4 Cl                    0.220358
      5 I                     0.136498
      6 I                     0.126036
      7 Br                    0.004177
      8 H                     0.206592
      9 H                     0.180727
  ----------------------------------------
  Sum of atomic charges =     0.000000

 -----------------------------------------------------------------
                    Cartesian Multipole Moments
 -----------------------------------------------------------------
    Charge (ESU x 10^10)
                 0.0000
    Dipole Moment (Debye)
         X       0.0142      Y       0.0928      Z      -1.5205
       Tot       1.5234
    Quadrupole Moments (Debye-Ang)
        XX    -102.6367     XY       2.8785     YY    -106.8941
        XZ      -0.0778     YZ       0.7449     ZZ    -103.1645
    Octopole Moments (Debye-Ang^2)
       XXX       0.0115    XXY      10.7783    XYY      -1.0949
       YYY      42.2854    XXZ      18.1428    XYZ      -0.4762
       YYZ      12.5803    XZZ      -0.0664    YZZ      10.5432
       ZZZ      17.2799
    Hexadecapole Moments (Debye-Ang^3)
      XXXX   -2295.1878   XXXY      85.0586   XXYY    -616.0234
      XYYY      67.3607   YYYY   -1075.5401   XXXZ       0.4243
      XXYZ      -2.7999   XYYZ       0.7172   YYYZ      -0.5732
      XXZZ    -468.9101   XYZZ      22.8935   YYZZ    -239.0042
      XZZZ       0.7190   YZZZ       2.0733   ZZZZ    -270.7787
 -----------------------------------------------------------------
 Calculating analytic gradient of the SCF energy
 Gradient of SCF Energy
            1           2           3           4           5           6
    1   0.0000813   0.0036947  -0.0038042  -0.0000871   0.0004560   0.0000505
    2   0.0005262  -0.0028693   0.0021930   0.0001498   0.0004211  -0.0005244
    3  -0.0002582  -0.0004475  -0.0005742  -0.0002534  -0.0000661  -0.0001350
            7           8           9
    1  -0.0003392  -0.0003853   0.0003332
    2   0.0000704  -0.0003678   0.0004010
    3  -0.0002105   0.0009636   0.0009814
 Max gradient component =       3.804E-03
 RMS gradient           =       1.297E-03
 Gradient time:  CPU 27.47 s  wall 27.47 s
 Geometry Optimization Parameters
   NAtoms,    NIC,     NZ,  NCons,   NDum,   NFix, NCnnct, MaxDiis
        9      69       9       0       0       0       0       0

 Cartesian Hessian Update
 Hessian Updated using BFGS Update


** GEOMETRY OPTIMIZATION IN DELOCALIZED INTERNAL COORDINATES **
   Searching for a Minimum

   Optimization Cycle:   3

                       Coordinates (Angstroms)
     ATOM                X               Y               Z
      1  C         0.0049745924   -0.2922261896   -1.7134160486
      2  C         0.5564412666   -0.7901388509   -0.4040662030
      3  C        -0.5491717118    0.2695570534   -0.4294309203
      4  Cl        0.1602551061   -2.4444647822    0.0948502539
      5  I         2.6237953140   -0.2910141470    0.1044281779
      6  I        -2.6010436044   -0.2361551269    0.1126106180
      7  Br       -0.1452081663    2.1126989401    0.0078370445
      8  H         0.6358567043    0.3554057782   -2.3080499066
      9  H        -0.6225346880   -0.9723644409   -2.2754781825
   Point Group: c1    Number of degrees of freedom:    21


   Energy is -16988.896228463

 Hessian Updated using BFGS Update

 21 Hessian modes will be used to form the next step
  Hessian Eigenvalues:
     0.017318    0.020948    0.030773    0.030854    0.033283    0.049408
     0.086001    0.089191    0.096477    0.108152    0.108715    0.128981
     0.142394    0.148663    0.175879    0.252283    0.269102    0.270584
     0.286350    0.348128    0.350488

 Minimum Search - Taking Simple RFO Step
 Searching for Lamda that Minimizes Along All modes
 Value Taken    Lamda =  -0.00010414
 Step Taken.  Stepsize is  0.027330

                             Maximum     Tolerance    Cnvgd?
         Gradient           0.002793      0.000300      NO
         Displacement       0.014459      0.001200      NO
         Energy change     -0.000716      0.000001      NO


 New Cartesian Coordinates Obtained by Inverse Iteration

 Displacement from previous Coordinates is:  0.035746
 ----------------------------------------------------------------
             Standard Nuclear Orientation (Angstroms)
    I     Atom           X                Y                Z
 ----------------------------------------------------------------
    1      C       0.0044100490    -0.2936912029    -1.7169756696
    2      C       0.5525240972    -0.7874583869    -0.4050372226
    3      C      -0.5463072765     0.2674765351    -0.4308148950
    4      Cl      0.1623019822    -2.4424912033     0.0972284844
    5      I       2.6171922685    -0.2864844515     0.1091302663
    6      I      -2.5998103388    -0.2334616948     0.1159930354
    7      Br     -0.1394796595     2.1077549831     0.0145712885
    8      H       0.6338896418     0.3556181631    -2.3138527133
    9      H      -0.6213559509    -0.9759645079    -2.2809577407
 ----------------------------------------------------------------
 Molecular Point Group                 C1    NOp =  1
 Largest Abelian Subgroup              C1    NOp =  1
 Nuclear Repulsion Energy =  1853.3377940433 hartrees
 There are       89 alpha and       89 beta electrons
 Applying Cartesian multipole field
    Component          Value
    ---------          -----
     (2,0,0)        1.00000E-11
     (0,2,0)        2.00000E-11
     (0,0,2)       -3.00000E-11
 Nucleus-field energy     =     0.0000000418 hartrees
 Requested basis set is 6-311++G(d,p)
 There are 108 shells and 282 basis functions
 A cutoff of  1.0D-11 yielded   4275 shell pairs
 There are     31120 function pairs (     34888 Cartesian)
 Smallest overlap matrix eigenvalue = 3.50E-05
 Guess MOs from SCF MO coefficient file

 -----------------------------------------------------------------------
  General SCF calculation program by
  Eric Jon Sundstrom, Paul Horn, Yuezhi Mao, Dmitri Zuev, Alec White,
  David Stuck, Shaama M.S., Shane Yost, Joonho Lee, David Small,
  Daniel Levine, Susi Lehtola, Hugh Burton, Evgeny Epifanovsky
 -----------------------------------------------------------------------
 Exchange:     0.2000 Hartree-Fock + 0.0800 Slater + 0.7200 B88
 Correlation:  0.1900 VWN1RPA + 0.8100 LYP
 Using SG-1 standard quadrature grid
 A restricted SCF calculation will be
 performed using DIIS
 SCF converges when DIIS error is below 1.0e-08
 ---------------------------------------
  Cycle       Energy         DIIS error
 ---------------------------------------
    1  -16988.8962336215      7.38e-05  
    2  -16988.8962859106      2.47e-05  
    3  -16988.8962764492      3.95e-05  
    4  -16988.8962915859      6.50e-06  
    5  -16988.8962920494      1.59e-06  
    6  -16988.8962920729      5.86e-07  
    7  -16988.8962920757      2.16e-07  
    8  -16988.8962920759      5.49e-08  
    9  -16988.8962920761      1.04e-08  
   10  -16988.8962920762      2.60e-09  Convergence criterion met
 ---------------------------------------
 SCF time:   CPU 76.87s  wall 77.00s 
 SCF   energy in the final basis set =   -16988.8962920762
 Total energy in the final basis set =   -16988.8962920762

 --------------------------------------------------------------

                    Orbital Energies (a.u.)
 --------------------------------------------------------------

 Alpha MOs
 -- Occupied --
***************-482.851-176.316-176.316-165.720-165.719-165.717
*******-165.717-165.717-101.576 -62.504 -56.325 -56.320 -56.320
-35.812 -35.812 -31.306 -31.306 -31.299 -31.299 -31.299 -31.299
-22.956 -22.956 -22.955 -22.955 -22.954 -22.954 -22.950 -22.950
-22.950 -22.950 -10.317 -10.311 -10.231  -9.491  -8.713  -7.256
 -7.245  -7.245  -6.545  -6.531  -6.530  -6.361  -6.361  -4.775
 -4.774  -4.759  -4.758  -4.758  -4.758  -2.656  -2.652  -2.651
 -2.640  -2.640  -2.040  -2.040  -2.035  -2.035  -2.035  -2.035
 -2.021  -2.021  -2.021  -2.021  -0.952  -0.860  -0.801  -0.695
 -0.675  -0.625  -0.560  -0.511  -0.493  -0.425  -0.414  -0.397
 -0.384  -0.340  -0.332  -0.306  -0.299  -0.286  -0.277  -0.276
 -0.265
 -- Virtual --
 -0.098  -0.084  -0.050  -0.005   0.019   0.022   0.026   0.036
  0.054   0.064   0.064   0.069   0.074   0.085   0.092   0.095
  0.097   0.109   0.113   0.123   0.129   0.132   0.141   0.152
  0.161   0.172   0.175   0.206   0.208   0.222   0.229   0.240
  0.242   0.245   0.248   0.263   0.303   0.363   0.367   0.381
  0.394   0.399   0.411   0.417   0.433   0.433   0.445   0.454
  0.464   0.469   0.477   0.487   0.493   0.503   0.528   0.543
  0.554   0.565   0.581   0.589   0.602   0.625   0.645   0.658
  0.678   0.682   0.706   0.735   0.747   0.800   0.810   0.857
  0.870   0.880   0.903   0.923   0.976   0.994   1.062   1.097
  1.151   1.249   1.304   1.317   1.341   1.358   1.374   1.385
  1.402   1.462   1.503   1.514   1.550   1.564   1.614   1.659
  1.736   1.778   1.828   1.868   1.894   1.947   2.023   2.050
  2.063   2.136   2.180   2.195   2.223   2.283   2.313   2.469
  2.538   2.562   2.672   2.702   2.780   2.806   2.908   2.969
  3.128   3.405   3.510   3.702   3.972   3.977   3.982   3.987
  4.008   4.020   4.037   4.047   4.088   4.093   4.117   4.132
  4.201   4.244   4.269   4.384   4.424   4.454   6.016   6.036
  6.046   6.061   6.066   6.110   6.681   7.566   7.599   7.678
  9.732  23.479  23.635  23.849  25.858  25.954  26.422  27.859
 27.888  28.353  28.367  28.373  28.377  28.386  28.398  28.536
 28.540  28.545  28.546  28.562  28.580  28.605  28.609  28.684
 28.691  47.946 127.892 127.904 127.909 127.921 127.927 127.947
151.656 151.681 215.720 289.761 289.791 289.9001020.7481901.818
*******
 --------------------------------------------------------------

          Ground-State Mulliken Net Atomic Charges

     Atom                 Charge (a.u.)
  ----------------------------------------
      1 C                    -0.682093
      2 C                    -0.176801
      3 C                    -0.015409
      4 Cl                    0.219314
      5 I                     0.136289
      6 I                     0.125586
      7 Br                    0.005578
      8 H                     0.206508
      9 H                     0.181028
  ----------------------------------------
  Sum of atomic charges =     0.000000

 -----------------------------------------------------------------
                    Cartesian Multipole Moments
 -----------------------------------------------------------------
    Charge (ESU x 10^10)
                 0.0000
    Dipole Moment (Debye)
         X       0.0118      Y       0.0982      Z      -1.5228
       Tot       1.5260
    Quadrupole Moments (Debye-Ang)
        XX    -102.7004     XY       2.8758     YY    -106.8870
        XZ      -0.0700     YZ       0.7664     ZZ    -103.1126
    Octopole Moments (Debye-Ang^2)
       XXX      -0.0576    XXY      10.7536    XYY      -0.9816
       YYY      41.8398    XXZ      17.9065    XYZ      -0.4659
       YYZ      12.2803    XZZ      -0.0311    YZZ      10.3996
       ZZZ      16.1082
    Hexadecapole Moments (Debye-Ang^3)
      XXXX   -2289.3153   XXXY      83.7043   XXYY    -614.2346
      XYYY      66.0942   YYYY   -1071.9916   XXXZ       0.1676
      XXYZ      -2.9265   XYYZ       0.7041   YYYZ      -0.9271
      XXZZ    -467.7096   XYZZ      22.5316   YYZZ    -238.3464
      XZZZ       0.4812   YZZZ       1.6243   ZZZZ    -271.4046
 -----------------------------------------------------------------
 Calculating analytic gradient of the SCF energy
 Gradient of SCF Energy
            1           2           3           4           5           6
    1  -0.0000011   0.0013274  -0.0012626   0.0002915  -0.0002253   0.0000036
    2   0.0000591  -0.0008702   0.0008355   0.0002545   0.0004936  -0.0004979
    3   0.0008585  -0.0005310  -0.0005522  -0.0001456  -0.0000238  -0.0000602
            7           8           9
    1  -0.0001709  -0.0000860   0.0001234
    2  -0.0003278   0.0002566  -0.0002034
    3   0.0000602   0.0002347   0.0001595
 Max gradient component =       1.327E-03
 RMS gradient           =       5.166E-04
 Gradient time:  CPU 27.69 s  wall 27.70 s
 Geometry Optimization Parameters
   NAtoms,    NIC,     NZ,  NCons,   NDum,   NFix, NCnnct, MaxDiis
        9      69       9       0       0       0       0       0

 Cartesian Hessian Update
 Hessian Updated using BFGS Update


** GEOMETRY OPTIMIZATION IN DELOCALIZED INTERNAL COORDINATES **
   Searching for a Minimum

   Optimization Cycle:   4

                       Coordinates (Angstroms)
     ATOM                X               Y               Z
      1  C         0.0044100490   -0.2936912029   -1.7169756696
      2  C         0.5525240972   -0.7874583869   -0.4050372226
      3  C        -0.5463072765    0.2674765351   -0.4308148950
      4  Cl        0.1623019822   -2.4424912033    0.0972284844
      5  I         2.6171922685   -0.2864844515    0.1091302663
      6  I        -2.5998103388   -0.2334616948    0.1159930354
      7  Br       -0.1394796595    2.1077549831    0.0145712885
      8  H         0.6338896418    0.3556181631   -2.3138527133
      9  H        -0.6213559509   -0.9759645079   -2.2809577407
   Point Group: c1    Number of degrees of freedom:    21


   Energy is -16988.896292076

 Hessian Updated using BFGS Update

 21 Hessian modes will be used to form the next step
  Hessian Eigenvalues:
     0.017661    0.020941    0.030766    0.030947    0.034274    0.051431
     0.081468    0.088440    0.091151    0.107211    0.109975    0.127051
     0.129502    0.149072    0.176384    0.226513    0.262989    0.269122
     0.288356    0.348115    0.355372

 Minimum Search - Taking Simple RFO Step
 Searching for Lamda that Minimizes Along All modes
 Value Taken    Lamda =  -0.00002038
 Step Taken.  Stepsize is  0.015426

                             Maximum     Tolerance    Cnvgd?
         Gradient           0.000908      0.000300      NO
         Displacement       0.010205      0.001200      NO
         Energy change     -0.000064      0.000001      NO


 New Cartesian Coordinates Obtained by Inverse Iteration

 Displacement from previous Coordinates is:  0.015208
 ----------------------------------------------------------------
             Standard Nuclear Orientation (Angstroms)
    I     Atom           X                Y                Z
 ----------------------------------------------------------------
    1      C       0.0048333430    -0.2935193643    -1.7187420634
    2      C       0.5508985415    -0.7862882576    -0.4044843966
    3      C      -0.5444850916     0.2664827217    -0.4303772894
    4      Cl      0.1612823736    -2.4418373371     0.0988895989
    5      I       2.6177075701    -0.2880347043     0.1109651143
    6      I      -2.5980919571    -0.2349565404     0.1189546481
    7      Br     -0.1419412637     2.1086515033     0.0144499608
    8      H       0.6350464391     0.3548503719    -2.3163263397
    9      H      -0.6218851421    -0.9740501591    -2.2840443997
 ----------------------------------------------------------------
 Molecular Point Group                 C1    NOp =  1
 Largest Abelian Subgroup              C1    NOp =  1
 Nuclear Repulsion Energy =  1853.2016721703 hartrees
 There are       89 alpha and       89 beta electrons
 Applying Cartesian multipole field
    Component          Value
    ---------          -----
     (2,0,0)        1.00000E-11
     (0,2,0)        2.00000E-11
     (0,0,2)       -3.00000E-11
 Nucleus-field energy     =     0.0000000418 hartrees
 Requested basis set is 6-311++G(d,p)
 There are 108 shells and 282 basis functions
 A cutoff of  1.0D-11 yielded   4275 shell pairs
 There are     31120 function pairs (     34888 Cartesian)
 Smallest overlap matrix eigenvalue = 3.46E-05
 Guess MOs from SCF MO coefficient file

 -----------------------------------------------------------------------
  General SCF calculation program by
  Eric Jon Sundstrom, Paul Horn, Yuezhi Mao, Dmitri Zuev, Alec White,
  David Stuck, Shaama M.S., Shane Yost, Joonho Lee, David Small,
  Daniel Levine, Susi Lehtola, Hugh Burton, Evgeny Epifanovsky
 -----------------------------------------------------------------------
 Exchange:     0.2000 Hartree-Fock + 0.0800 Slater + 0.7200 B88
 Correlation:  0.1900 VWN1RPA + 0.8100 LYP
 Using SG-1 standard quadrature grid
 A restricted SCF calculation will be
 performed using DIIS
 SCF converges when DIIS error is below 1.0e-08
 ---------------------------------------
  Cycle       Energy         DIIS error
 ---------------------------------------
    1  -16988.8962871498      3.68e-05  
    2  -16988.8963021383      5.51e-06  
    3  -16988.8963021446      5.92e-06  
    4  -16988.8963024758      1.30e-06  
    5  -16988.8963024893      6.03e-07  
    6  -16988.8963024933      1.88e-07  
    7  -16988.8963024930      6.49e-08  
    8  -16988.8963024936      3.41e-08  
    9  -16988.8963024932      4.93e-09  Convergence criterion met
 ---------------------------------------
 SCF time:   CPU 69.18s  wall 69.00s 
 SCF   energy in the final basis set =   -16988.8963024932
 Total energy in the final basis set =   -16988.8963024932

 --------------------------------------------------------------

                    Orbital Energies (a.u.)
 --------------------------------------------------------------

 Alpha MOs
 -- Occupied --
***************-482.851-176.316-176.316-165.720-165.719-165.717
*******-165.717-165.717-101.576 -62.504 -56.325 -56.320 -56.320
-35.812 -35.812 -31.306 -31.306 -31.299 -31.299 -31.299 -31.299
-22.956 -22.956 -22.955 -22.955 -22.954 -22.954 -22.950 -22.950
-22.950 -22.950 -10.318 -10.311 -10.232  -9.491  -8.713  -7.256
 -7.245  -7.245  -6.545  -6.531  -6.530  -6.361  -6.361  -4.775
 -4.774  -4.759  -4.758  -4.758  -4.758  -2.656  -2.652  -2.651
 -2.640  -2.640  -2.040  -2.040  -2.035  -2.035  -2.035  -2.035
 -2.021  -2.021  -2.021  -2.021  -0.953  -0.860  -0.801  -0.695
 -0.675  -0.625  -0.560  -0.511  -0.493  -0.426  -0.414  -0.397
 -0.384  -0.340  -0.332  -0.306  -0.299  -0.286  -0.277  -0.276
 -0.265
 -- Virtual --
 -0.099  -0.084  -0.050  -0.005   0.019   0.022   0.026   0.036
  0.054   0.064   0.064   0.070   0.074   0.085   0.092   0.095
  0.097   0.109   0.113   0.123   0.129   0.132   0.141   0.152
  0.161   0.172   0.175   0.206   0.208   0.222   0.229   0.240
  0.242   0.245   0.248   0.263   0.303   0.363   0.367   0.382
  0.394   0.399   0.411   0.417   0.433   0.434   0.445   0.454
  0.464   0.469   0.477   0.488   0.493   0.503   0.528   0.543
  0.554   0.564   0.581   0.588   0.602   0.625   0.644   0.658
  0.678   0.681   0.706   0.735   0.747   0.800   0.810   0.857
  0.870   0.880   0.903   0.923   0.975   0.995   1.062   1.097
  1.151   1.248   1.304   1.317   1.341   1.357   1.373   1.385
  1.402   1.462   1.502   1.515   1.549   1.565   1.614   1.660
  1.737   1.776   1.830   1.867   1.896   1.946   2.024   2.051
  2.063   2.135   2.180   2.195   2.222   2.282   2.314   2.469
  2.536   2.561   2.671   2.702   2.783   2.805   2.907   2.968
  3.128   3.405   3.508   3.701   3.972   3.977   3.982   3.987
  4.008   4.020   4.036   4.047   4.088   4.093   4.117   4.132
  4.201   4.244   4.268   4.384   4.423   4.454   6.016   6.036
  6.045   6.061   6.066   6.110   6.681   7.566   7.599   7.678
  9.732  23.478  23.640  23.847  25.858  25.954  26.422  27.859
 27.888  28.353  28.367  28.373  28.377  28.386  28.398  28.536
 28.540  28.545  28.546  28.562  28.580  28.604  28.609  28.684
 28.691  47.946 127.892 127.904 127.909 127.921 127.927 127.947
151.656 151.681 215.720 289.761 289.791 289.8991020.7481901.818
*******
 --------------------------------------------------------------

          Ground-State Mulliken Net Atomic Charges

     Atom                 Charge (a.u.)
  ----------------------------------------
      1 C                    -0.683839
      2 C                    -0.172767
      3 C                    -0.015695
      4 Cl                    0.217659
      5 I                     0.135760
      6 I                     0.125407
      7 Br                    0.005946
      8 H                     0.206390
      9 H                     0.181139
  ----------------------------------------
  Sum of atomic charges =     0.000000

 -----------------------------------------------------------------
                    Cartesian Multipole Moments
 -----------------------------------------------------------------
    Charge (ESU x 10^10)
                 0.0000
    Dipole Moment (Debye)
         X       0.0114      Y       0.0976      Z      -1.5244
       Tot       1.5275
    Quadrupole Moments (Debye-Ang)
        XX    -102.7125     XY       2.8609     YY    -106.8908
        XZ      -0.0742     YZ       0.7612     ZZ    -103.0950
    Octopole Moments (Debye-Ang^2)
       XXX      -0.0234    XXY      10.7705    XYY      -1.0270
       YYY      42.0546    XXZ      17.7963    XYZ      -0.4712
       YYZ      12.1403    XZZ      -0.0486    YZZ      10.4525
       ZZZ      15.5892
    Hexadecapole Moments (Debye-Ang^3)
      XXXX   -2288.3587   XXXY      83.7324   XXYY    -614.1535
      XYYY      66.1566   YYYY   -1072.1658   XXXZ       0.3670
      XXYZ      -2.8743   XYYZ       0.7584   YYYZ      -0.6703
      XXZZ    -467.5111   XYZZ      22.6213   YYZZ    -238.4978
      XZZZ       0.7133   YZZZ       1.9365   ZZZZ    -271.6596
 -----------------------------------------------------------------
 Calculating analytic gradient of the SCF energy
 Gradient of SCF Energy
            1           2           3           4           5           6
    1   0.0000511   0.0001347  -0.0001950   0.0002851   0.0000205   0.0000262
    2   0.0000393   0.0001000  -0.0001781   0.0001107   0.0004341  -0.0005275
    3   0.0003668  -0.0001158  -0.0001082  -0.0000750   0.0000401   0.0000192
            7           8           9
    1  -0.0003560  -0.0000487   0.0000822
    2  -0.0001025   0.0002358  -0.0001118
    3   0.0000714  -0.0000905  -0.0001080
 Max gradient component =       5.275E-04
 RMS gradient           =       1.991E-04
 Gradient time:  CPU 27.74 s  wall 27.75 s
 Geometry Optimization Parameters
   NAtoms,    NIC,     NZ,  NCons,   NDum,   NFix, NCnnct, MaxDiis
        9      69       9       0       0       0       0       0

 Cartesian Hessian Update
 Hessian Updated using BFGS Update


** GEOMETRY OPTIMIZATION IN DELOCALIZED INTERNAL COORDINATES **
   Searching for a Minimum

   Optimization Cycle:   5

                       Coordinates (Angstroms)
     ATOM                X               Y               Z
      1  C         0.0048333430   -0.2935193643   -1.7187420634
      2  C         0.5508985415   -0.7862882576   -0.4044843966
      3  C        -0.5444850916    0.2664827217   -0.4303772894
      4  Cl        0.1612823736   -2.4418373371    0.0988895989
      5  I         2.6177075701   -0.2880347043    0.1109651143
      6  I        -2.5980919571   -0.2349565404    0.1189546481
      7  Br       -0.1419412637    2.1086515033    0.0144499608
      8  H         0.6350464391    0.3548503719   -2.3163263397
      9  H        -0.6218851421   -0.9740501591   -2.2840443997
   Point Group: c1    Number of degrees of freedom:    21


   Energy is -16988.896302493

 Hessian Updated using BFGS Update

 21 Hessian modes will be used to form the next step
  Hessian Eigenvalues:
     0.017592    0.020979    0.030715    0.030911    0.035236    0.049484
     0.076595    0.088840    0.092811    0.105932    0.111297    0.124267
     0.129481    0.152003    0.176283    0.233308    0.264080    0.269298
     0.288013    0.348226    0.357214

 Minimum Search - Taking Simple RFO Step
 Searching for Lamda that Minimizes Along All modes
 Value Taken    Lamda =   0.00000000
 Step Taken.  Stepsize is  0.003823

                             Maximum     Tolerance    Cnvgd?
         Gradient           0.000207      0.000300     YES
         Displacement       0.001725      0.001200      NO
         Energy change     -0.000010      0.000001      NO


 New Cartesian Coordinates Obtained by Inverse Iteration

 Displacement from previous Coordinates is:  0.004770
 ----------------------------------------------------------------
             Standard Nuclear Orientation (Angstroms)
    I     Atom           X                Y                Z
 ----------------------------------------------------------------
    1      C       0.0046243636    -0.2936448497    -1.7186354903
    2      C       0.5508197981    -0.7864222914    -0.4042092509
    3      C      -0.5443544411     0.2664592896    -0.4299334109
    4      Cl      0.1625602358    -2.4426903641     0.0985364557
    5      I       2.6176857836    -0.2877765207     0.1105245010
    6      I      -2.5987692584    -0.2338271891     0.1180256619
    7      Br     -0.1420670893     2.1088758468     0.0147352036
    8      H       0.6350316149     0.3543728523    -2.3160399163
    9      H      -0.6221661945    -0.9740485396    -2.2837189205
 ----------------------------------------------------------------
 Molecular Point Group                 C1    NOp =  1
 Largest Abelian Subgroup              C1    NOp =  1
 Nuclear Repulsion Energy =  1853.0460703663 hartrees
 There are       89 alpha and       89 beta electrons
 Applying Cartesian multipole field
    Component          Value
    ---------          -----
     (2,0,0)        1.00000E-11
     (0,2,0)        2.00000E-11
     (0,0,2)       -3.00000E-11
 Nucleus-field energy     =     0.0000000418 hartrees
 Requested basis set is 6-311++G(d,p)
 There are 108 shells and 282 basis functions
 A cutoff of  1.0D-11 yielded   4275 shell pairs
 There are     31120 function pairs (     34888 Cartesian)
 Smallest overlap matrix eigenvalue = 3.46E-05
 Guess MOs from SCF MO coefficient file

 -----------------------------------------------------------------------
  General SCF calculation program by
  Eric Jon Sundstrom, Paul Horn, Yuezhi Mao, Dmitri Zuev, Alec White,
  David Stuck, Shaama M.S., Shane Yost, Joonho Lee, David Small,
  Daniel Levine, Susi Lehtola, Hugh Burton, Evgeny Epifanovsky
 -----------------------------------------------------------------------
 Exchange:     0.2000 Hartree-Fock + 0.0800 Slater + 0.7200 B88
 Correlation:  0.1900 VWN1RPA + 0.8100 LYP
 Using SG-1 standard quadrature grid
 A restricted SCF calculation will be
 performed using DIIS
 SCF converges when DIIS error is below 1.0e-08
 ---------------------------------------
  Cycle       Energy         DIIS error
 ---------------------------------------
    1  -16988.8963021983      7.61e-06  
    2  -16988.8963029046      2.13e-06  
    3  -16988.8963028693      2.90e-06  
    4  -16988.8963029466      8.92e-07  
    5  -16988.8963029549      1.51e-07  
    6  -16988.8963029554      6.33e-08  
    7  -16988.8963029553      1.03e-08  
    8  -16988.8963029551      3.72e-09  Convergence criterion met
 ---------------------------------------
 SCF time:   CPU 62.80s  wall 62.00s 
 SCF   energy in the final basis set =   -16988.8963029551
 Total energy in the final basis set =   -16988.8963029551

 --------------------------------------------------------------

                    Orbital Energies (a.u.)
 --------------------------------------------------------------

 Alpha MOs
 -- Occupied --
***************-482.851-176.316-176.316-165.720-165.719-165.717
*******-165.717-165.717-101.577 -62.504 -56.325 -56.320 -56.320
-35.812 -35.812 -31.306 -31.306 -31.299 -31.299 -31.299 -31.299
-22.956 -22.956 -22.955 -22.955 -22.954 -22.954 -22.950 -22.950
-22.950 -22.950 -10.318 -10.311 -10.232  -9.491  -8.713  -7.256
 -7.245  -7.245  -6.545  -6.531  -6.530  -6.361  -6.361  -4.775
 -4.774  -4.759  -4.758  -4.758  -4.758  -2.656  -2.652  -2.652
 -2.640  -2.640  -2.040  -2.040  -2.035  -2.035  -2.035  -2.035
 -2.021  -2.021  -2.021  -2.021  -0.952  -0.860  -0.801  -0.695
 -0.675  -0.626  -0.560  -0.511  -0.493  -0.426  -0.414  -0.397
 -0.384  -0.340  -0.332  -0.306  -0.299  -0.286  -0.277  -0.276
 -0.265
 -- Virtual --
 -0.099  -0.084  -0.050  -0.005   0.019   0.022   0.026   0.036
  0.054   0.064   0.064   0.070   0.074   0.085   0.092   0.095
  0.097   0.109   0.113   0.123   0.129   0.132   0.141   0.152
  0.161   0.172   0.175   0.206   0.208   0.222   0.229   0.240
  0.242   0.245   0.248   0.262   0.303   0.363   0.367   0.381
  0.394   0.399   0.411   0.417   0.433   0.434   0.445   0.454
  0.464   0.469   0.477   0.488   0.493   0.503   0.528   0.543
  0.554   0.564   0.581   0.588   0.602   0.625   0.645   0.658
  0.678   0.681   0.706   0.735   0.747   0.800   0.810   0.857
  0.870   0.880   0.903   0.923   0.975   0.995   1.062   1.097
  1.151   1.248   1.304   1.317   1.341   1.357   1.373   1.385
  1.402   1.462   1.502   1.515   1.549   1.564   1.614   1.660
  1.737   1.776   1.830   1.867   1.896   1.946   2.024   2.051
  2.063   2.135   2.180   2.195   2.222   2.282   2.314   2.469
  2.537   2.561   2.671   2.702   2.783   2.805   2.907   2.968
  3.128   3.405   3.508   3.701   3.972   3.977   3.982   3.987
  4.008   4.020   4.036   4.047   4.088   4.093   4.117   4.131
  4.201   4.244   4.268   4.384   4.423   4.454   6.016   6.036
  6.045   6.061   6.066   6.110   6.681   7.566   7.599   7.678
  9.732  23.478  23.640  23.847  25.858  25.954  26.421  27.859
 27.888  28.353  28.367  28.373  28.377  28.386  28.398  28.536
 28.540  28.545  28.546  28.562  28.580  28.604  28.609  28.684
 28.691  47.946 127.892 127.904 127.909 127.921 127.927 127.947
151.656 151.681 215.720 289.761 289.791 289.8991020.7481901.818
*******
 --------------------------------------------------------------

          Ground-State Mulliken Net Atomic Charges

     Atom                 Charge (a.u.)
  ----------------------------------------
      1 C                    -0.683084
      2 C                    -0.173049
      3 C                    -0.016222
      4 Cl                    0.217909
      5 I                     0.135737
      6 I                     0.125337
      7 Br                    0.005867
      8 H                     0.206395
      9 H                     0.181109
  ----------------------------------------
  Sum of atomic charges =     0.000000

 -----------------------------------------------------------------
                    Cartesian Multipole Moments
 -----------------------------------------------------------------
    Charge (ESU x 10^10)
                 0.0000
    Dipole Moment (Debye)
         X       0.0108      Y       0.0985      Z      -1.5244
       Tot       1.5276
    Quadrupole Moments (Debye-Ang)
        XX    -102.7091     XY       2.8555     YY    -106.8906
        XZ      -0.0719     YZ       0.7633     ZZ    -103.0995
    Octopole Moments (Debye-Ang^2)
       XXX      -0.0311    XXY      10.7582    XYY      -1.0093
       YYY      41.9624    XXZ      17.8078    XYZ      -0.4789
       YYZ      12.1698    XZZ      -0.0389    YZZ      10.4221
       ZZZ      15.6937
    Hexadecapole Moments (Debye-Ang^3)
      XXXX   -2288.7698   XXXY      84.0012   XXYY    -614.3356
      XYYY      66.4184   YYYY   -1072.3826   XXXZ       0.2857
      XXYZ      -2.8870   XYYZ       0.7368   YYYZ      -0.7726
      XXZZ    -467.6296   XYZZ      22.7218   YYZZ    -238.5430
      XZZZ       0.6115   YZZZ       1.8332   ZZZZ    -271.5721
 -----------------------------------------------------------------
 Calculating analytic gradient of the SCF energy
 Gradient of SCF Energy
            1           2           3           4           5           6
    1   0.0000046   0.0001138  -0.0001318   0.0003758  -0.0000025  -0.0000146
    2   0.0000220   0.0001608  -0.0001765  -0.0000130   0.0004103  -0.0004496
    3   0.0000717  -0.0000249   0.0000197  -0.0000844   0.0000329  -0.0000114
            7           8           9
    1  -0.0003844  -0.0001097   0.0001488
    2  -0.0000479   0.0001534  -0.0000595
    3   0.0000711  -0.0000075  -0.0000671
 Max gradient component =       4.496E-04
 RMS gradient           =       1.759E-04
 Gradient time:  CPU 28.37 s  wall 28.38 s
 Geometry Optimization Parameters
   NAtoms,    NIC,     NZ,  NCons,   NDum,   NFix, NCnnct, MaxDiis
        9      69       9       0       0       0       0       0

 Cartesian Hessian Update
 Hessian Updated using BFGS Update


** GEOMETRY OPTIMIZATION IN DELOCALIZED INTERNAL COORDINATES **
   Searching for a Minimum

   Optimization Cycle:   6

                       Coordinates (Angstroms)
     ATOM                X               Y               Z
      1  C         0.0046243636   -0.2936448497   -1.7186354903
      2  C         0.5508197981   -0.7864222914   -0.4042092509
      3  C        -0.5443544411    0.2664592896   -0.4299334109
      4  Cl        0.1625602358   -2.4426903641    0.0985364557
      5  I         2.6176857836   -0.2877765207    0.1105245010
      6  I        -2.5987692584   -0.2338271891    0.1180256619
      7  Br       -0.1420670893    2.1088758468    0.0147352036
      8  H         0.6350316149    0.3543728523   -2.3160399163
      9  H        -0.6221661945   -0.9740485396   -2.2837189205
   Point Group: c1    Number of degrees of freedom:    21


   Energy is -16988.896302955

 Hessian Updated using BFGS Update

 21 Hessian modes will be used to form the next step
  Hessian Eigenvalues:
     0.017467    0.020979    0.027708    0.030934    0.038793    0.049665
     0.075718    0.091492    0.092493    0.101161    0.110063    0.127797
     0.130136    0.160762    0.176378    0.232642    0.261872    0.269262
     0.288758    0.348361    0.352616

 Minimum Search - Taking Simple RFO Step
 Searching for Lamda that Minimizes Along All modes
 Value Taken    Lamda =   0.00000000
 Step Taken.  Stepsize is  0.001556

                             Maximum     Tolerance    Cnvgd?
         Gradient           0.000044      0.000300     YES
         Displacement       0.000873      0.001200     YES
         Energy change     -0.000000      0.000001     YES


                       Distance Matrix (Angstroms)
             C (  1)   C (  2)   C (  3)   Cl(  4)   I (  5)   I (  6)
   C (  2)  1.506279
   C (  3)  1.508591  1.519417
   Cl(  4)  2.818768  1.773900  2.849298
   I (  5)  3.189663  2.187586  3.255422  3.266717
   I (  6)  3.186622  3.240062  2.184300  3.536156  5.216739
   Br(  7)  2.966176  3.006386  1.937541  4.562519  3.656413  3.396220
   H (  8)  1.083620  2.227914  2.226225  3.725181  3.198670  4.090003
   H (  9)  1.084036  2.223433  2.231913  2.906518  4.086565  3.197384
             Br(  7)   H (  8)
   H (  8)  3.019052
   H (  9)  3.875282  1.829288

 Final energy is   -16988.896302955083     


 ******************************
 **  OPTIMIZATION CONVERGED  **
 ******************************

                       Coordinates (Angstroms)
     ATOM                X               Y               Z
      1  C         0.0046243636   -0.2936448497   -1.7186354903
      2  C         0.5508197981   -0.7864222914   -0.4042092509
      3  C        -0.5443544411    0.2664592896   -0.4299334109
      4  Cl        0.1625602358   -2.4426903641    0.0985364557
      5  I         2.6176857836   -0.2877765207    0.1105245010
      6  I        -2.5987692584   -0.2338271891    0.1180256619
      7  Br       -0.1420670893    2.1088758468    0.0147352036
      8  H         0.6350316149    0.3543728523   -2.3160399163
      9  H        -0.6221661945   -0.9740485396   -2.2837189205

Z-matrix Print:
$molecule
0 1
I 
C  1 2.184300
C  2 1.508591 1 118.133277
H  3 1.083620 2 117.427335 1 140.646143 0
H  3 1.084036 2 117.899566 1 -4.012462 0
C  3 1.506279 2 60.526520 1 -111.326628 0
Cl 6 1.773900 3 118.255440 2 109.646625 0
Br 2 1.937541 1 110.824157 3 141.067357 0
I  6 2.187586 3 118.252536 2 -112.307862 0
$end


 --------------------------------------------------------------

                    Orbital Energies (a.u.)
 --------------------------------------------------------------

 Alpha MOs
 -- Occupied --
***************-482.851-176.316-176.316-165.720-165.719-165.717
*******-165.717-165.717-101.577 -62.504 -56.325 -56.320 -56.320
-35.812 -35.812 -31.306 -31.306 -31.299 -31.299 -31.299 -31.299
-22.956 -22.956 -22.955 -22.955 -22.954 -22.954 -22.950 -22.950
-22.950 -22.950 -10.318 -10.311 -10.232  -9.491  -8.713  -7.256
 -7.245  -7.245  -6.545  -6.531  -6.530  -6.361  -6.361  -4.775
 -4.774  -4.759  -4.758  -4.758  -4.758  -2.656  -2.652  -2.652
 -2.640  -2.640  -2.040  -2.040  -2.035  -2.035  -2.035  -2.035
 -2.021  -2.021  -2.021  -2.021  -0.952  -0.860  -0.801  -0.695
 -0.675  -0.626  -0.560  -0.511  -0.493  -0.426  -0.414  -0.397
 -0.384  -0.340  -0.332  -0.306  -0.299  -0.286  -0.277  -0.276
 -0.265
 -- Virtual --
 -0.099  -0.084  -0.050  -0.005   0.019   0.022   0.026   0.036
  0.054   0.064   0.064   0.070   0.074   0.085   0.092   0.095
  0.097   0.109   0.113   0.123   0.129   0.132   0.141   0.152
  0.161   0.172   0.175   0.206   0.208   0.222   0.229   0.240
  0.242   0.245   0.248   0.262   0.303   0.363   0.367   0.381
  0.394   0.399   0.411   0.417   0.433   0.434   0.445   0.454
  0.464   0.469   0.477   0.488   0.493   0.503   0.528   0.543
  0.554   0.564   0.581   0.588   0.602   0.625   0.645   0.658
  0.678   0.681   0.706   0.735   0.747   0.800   0.810   0.857
  0.870   0.880   0.903   0.923   0.975   0.995   1.062   1.097
  1.151   1.248   1.304   1.317   1.341   1.357   1.373   1.385
  1.402   1.462   1.502   1.515   1.549   1.564   1.614   1.660
  1.737   1.776   1.830   1.867   1.896   1.946   2.024   2.051
  2.063   2.135   2.180   2.195   2.222   2.282   2.314   2.469
  2.537   2.561   2.671   2.702   2.783   2.805   2.907   2.968
  3.128   3.405   3.508   3.701   3.972   3.977   3.982   3.987
  4.008   4.020   4.036   4.047   4.088   4.093   4.117   4.131
  4.201   4.244   4.268   4.384   4.423   4.454   6.016   6.036
  6.045   6.061   6.066   6.110   6.681   7.566   7.599   7.678
  9.732  23.478  23.640  23.847  25.858  25.954  26.421  27.859
 27.888  28.353  28.367  28.373  28.377  28.386  28.398  28.536
 28.540  28.545  28.546  28.562  28.580  28.604  28.609  28.684
 28.691  47.946 127.892 127.904 127.909 127.921 127.927 127.947
151.656 151.681 215.720 289.761 289.791 289.8991020.7481901.818
*******
 --------------------------------------------------------------

          Ground-State Mulliken Net Atomic Charges

     Atom                 Charge (a.u.)
  ----------------------------------------
      1 C                    -0.683084
      2 C                    -0.173049
      3 C                    -0.016222
      4 Cl                    0.217909
      5 I                     0.135737
      6 I                     0.125337
      7 Br                    0.005867
      8 H                     0.206395
      9 H                     0.181109
  ----------------------------------------
  Sum of atomic charges =     0.000000

 -----------------------------------------------------------------
                    Cartesian Multipole Moments
 -----------------------------------------------------------------
    Charge (ESU x 10^10)
                 0.0000
    Dipole Moment (Debye)
         X       0.0108      Y       0.0985      Z      -1.5244
       Tot       1.5276
    Quadrupole Moments (Debye-Ang)
        XX    -102.7091     XY       2.8555     YY    -106.8906
        XZ      -0.0719     YZ       0.7633     ZZ    -103.0995
    Octopole Moments (Debye-Ang^2)
       XXX      -0.0311    XXY      10.7582    XYY      -1.0093
       YYY      41.9624    XXZ      17.8078    XYZ      -0.4789
       YYZ      12.1698    XZZ      -0.0389    YZZ      10.4221
       ZZZ      15.6937
    Hexadecapole Moments (Debye-Ang^3)
      XXXX   -2288.7698   XXXY      84.0012   XXYY    -614.3356
      XYYY      66.4184   YYYY   -1072.3826   XXXZ       0.2857
      XXYZ      -2.8870   XYYZ       0.7368   YYYZ      -0.7726
      XXZZ    -467.6296   XYZZ      22.7218   YYZZ    -238.5430
      XZZZ       0.6115   YZZZ       1.8332   ZZZZ    -271.5721
 -----------------------------------------------------------------
Archival summary:
1\1\garfield\OPT\ProcedureUnspecified\BasisUnspecified\2r1l132\taweetha\ThuOct1101:47:552018ThuOct1101:47:552018\0\\#,OPT,ProcedureUnspecified,BasisUnspecified,\\0,1\I\C,1,2.1843\C,2,1.50859,1,118.133\H,3,1.08362,2,117.427,1,140.646,0\H,3,1.08404,2,117.9,1,-4.01246,0\C,3,1.50628,2,60.5265,1,-111.327,0\Cl,6,1.7739,3,118.255,2,109.647,0\Br,2,1.93754,1,110.824,3,141.067,0\I,6,2.18759,3,118.253,2,-112.308,0\\\@

 Total job time:  648.95s(wall), 648.85s(cpu) 
 Thu Oct 11 01:47:55 2018

        *************************************************************
        *                                                           *
        *  Thank you very much for using Q-Chem.  Have a nice day.  *
        *                                                           *
        *************************************************************


 
User input: 2 of 2 
 
Q-Chem Developer Version!
                  Welcome to Q-Chem
     A Quantum Leap Into The Future Of Chemistry


 Q-Chem 5.1, Q-Chem, Inc., Pleasanton, CA (2018)

 Yihan Shao,  Zhengting Gan,  E. Epifanovsky,  A. T. B. Gilbert,  M. Wormit,  
 J. Kussmann,  A. W. Lange,  A. Behn,  Jia Deng,  Xintian Feng,  D. Ghosh,  
 M. Goldey,  P. R. Horn,  L. D. Jacobson,  I. Kaliman,  T. Kus,  A. Landau,  
 Jie Liu,  E. I. Proynov,  R. M. Richard,  R. P. Steele,  E. J. Sundstrom,  
 H. L. Woodcock III,  P. M. Zimmerman,  D. Zuev,  B. Albrecht,  E. Alguire,  
 S. A. Baeppler,  D. Barton,  Z. Benda,  Y. A. Bernard,  E. J. Berquist,  
 K. B. Bravaya,  H. Burton,  D. Casanova,  Chun-Min Chang,  Yunqing Chen,  
 A. Chien,  K. D. Closser,  M. P. Coons,  S. Coriani,  S. Dasgupta,  
 A. L. Dempwolff,  M. Diedenhofen,  Hainam Do,  R. G. Edgar,  Po-Tung Fang,  
 S. Faraji,  S. Fatehi,  Qingguo Feng,  K. D. Fenk,  J. Fosso-Tande,  
 Qinghui Ge,  A. Ghysels,  G. Gidofalvi,  J. Gomes,  J. Gonthier,  A. Gunina,  
 D. Hait,  M. W. D. Hanson-Heine,  P. H. P. Harbach,  A. W. Hauser,  
 J. E. Herr,  E. G. Hohenstein,  Z. C. Holden,  Kerwin Hui,  B. C. Huynh,  
 T.-C. Jagau,  Hyunjun Ji,  B. Kaduk,  K. Khistyaev,  Jaehoon Kim,  
 P. Klunzinger,  K. Koh,  D. Kosenkov,  L. Koulias,  T. Kowalczyk,  
 C. M. Krauter,  A. Kunitsa,  Ka Un Lao,  A. Laurent,  K. V. Lawler,  
 Joonho Lee,  D. Lefrancois,  S. Lehtola,  D. S. Levine,  Yi-Pei Li,  
 You-Sheng Lin,  Fenglai Liu,  E. Livshits,  A. Luenser,  P. Manohar,  
 E. Mansoor,  S. F. Manzer,  Shan-Ping Mao,  Yuezhi Mao,  N. Mardirossian,  
 A. V. Marenich,  T. Markovich,  L. A. Martinez-Martinez,  S. A. Maurer,  
 N. J. Mayhall,  S. C. McKenzie,  J.-M. Mewes,  A. F. Morrison,  
 J. W. Mullinax,  K. Nanda,  T. S. Nguyen-Beck,  R. Olivares-Amaya,  
 J. A. Parkhill,  T. M. Perrine,  F. Plasser,  P. Pokhilko,  S. Prager,  
 A. Prociuk,  E. Ramos,  D. R. Rehn,  F. Rob,  M. Schneider,  N. Sergueev,  
 S. M. Sharada,  S. Sharma,  D. W. Small,  T. Stauch,  T. Stein,  
 Yu-Chuan Su,  A. J. W. Thom,  A. Tkatchenko,  T. Tsuchimochi,  N. M. Tubman,  
 L. Vogt,  M. L. Vidal,  O. Vydrov,  M. A. Watson,  J. Wenzel,  
 M. de Wergifosse,  T. A. Wesolowski,  A. White,  J. Witte,  A. Yamada,  
 Jun Yang,  K. Yao,  S. Yeganeh,  S. R. Yost,  Zhi-Qiang You,  A. Zech,  
 Igor Ying Zhang,  Xing Zhang,  Yan Zhao,  Ying Zhu,  B. R. Brooks,  
 G. K. L. Chan,  C. J. Cramer,  M. S. Gordon,  W. J. Hehre,  A. Klamt,  
 M. W. Schmidt,  C. D. Sherrill,  D. G. Truhlar,  A. Aspuru-Guzik,  R. Baer,  
 A. T. Bell,  N. A. Besley,  Jeng-Da Chai,  A. E. DePrince, III,  
 R. A. DiStasio Jr.,  A. Dreuw,  B. D. Dunietz,  T. R. Furlani,  
 Chao-Ping Hsu,  Yousung Jung,  Jing Kong,  D. S. Lambrecht,  WanZhen Liang,  
 C. Ochsenfeld,  V. A. Rassolov,  L. V. Slipchenko,  J. E. Subotnik,  
 T. Van Voorhis,  J. M. Herbert,  A. I. Krylov,  P. M. W. Gill,  M. Head-Gordon

 Contributors to earlier versions of Q-Chem not listed above: 
 R. D. Adamson,  B. Austin,  J. Baker,  G. J. O. Beran,  K. Brandhorst,  
 S. T. Brown,  E. F. C. Byrd,  A. K. Chakraborty,  C.-L. Cheng,  
 Siu Hung Chien,  D. M. Chipman,  D. L. Crittenden,  H. Dachsel,  
 R. J. Doerksen,  A. D. Dutoi,  L. Fusti-Molnar,  W. A. Goddard III,  
 A. Golubeva-Zadorozhnaya,  S. R. Gwaltney,  G. Hawkins,  A. Heyden,  
 S. Hirata,  G. Kedziora,  F. J. Keil,  C. Kelley,  Jihan Kim,  R. A. King,  
 R. Z. Khaliullin,  P. P. Korambath,  W. Kurlancheek,  A. M. Lee,  M. S. Lee,  
 S. V. Levchenko,  Ching Yeh Lin,  D. Liotard,  R. C. Lochan,  I. Lotan,  
 P. E. Maslen,  N. Nair,  D. P. O'Neill,  D. Neuhauser,  E. Neuscamman,  
 C. M. Oana,  R. Olson,  B. Peters,  R. Peverati,  P. A. Pieniazek,  
 Y. M. Rhee,  J. Ritchie,  M. A. Rohrdanz,  E. Rosta,  N. J. Russ,  
 H. F. Schaefer III,  N. E. Schultz,  N. Shenvi,  A. C. Simmonett,  A. Sodt,  
 D. Stuck,  K. S. Thanthiriwatte,  V. Vanovschi,  Tao Wang,  A. Warshel,  
 C. F. Williams,  Q. Wu,  X. Xu,  W. Zhang

 Please cite Q-Chem as follows:
 Y. Shao et al., Mol. Phys. 113, 184-215 (2015)
 DOI: 10.1080/00268976.2014.952696

 Q-Chem 5.1.1 for Intel X86 EM64T Linux

 Parts of Q-Chem use Armadillo 8.300.2 (Tropical Shenanigans).
 http://arma.sourceforge.net/

 Q-Chem begins on Thu Oct 11 01:47:55 2018  

Host: 
0

     Scratch files written to /scratch/taweetham/qchem31177//
The previous job contains 0 fragments, simply inherited here
Input Ideriv = 2
Curr. Ideriv = -1
Max.  Ideriv = 2

Checking the input file for inconsistencies... 	...done.

--------------------------------------------------------------
User input:
--------------------------------------------------------------

$molecule
read
$end

$rem
   job_type 	frequency
   basis 	6-311++g**
   method	b3lyp	
$end


--------------------------------------------------------------
 ----------------------------------------------------------------
             Standard Nuclear Orientation (Angstroms)
    I     Atom           X                Y                Z
 ----------------------------------------------------------------
    1      C       0.0301325709    -0.2835274133    -1.6877666734
    2      C       0.6035503993    -0.7457554556    -0.3738364509
    3      C      -0.5529339539     0.2394183566    -0.3984224316
    4      Cl      0.3150580356    -2.4235905373     0.1245251213
    5      I       2.6361271970    -0.1249662917     0.1446091275
    6      I      -2.5741352111    -0.3848396182     0.1458324782
    7      Br     -0.2626611106     2.1016080544     0.0510831485
    8      H       0.6210736141     0.4026771811    -2.2828668590
    9      H      -0.5539906982    -0.9990196500    -2.2552221640
 ----------------------------------------------------------------
 Molecular Point Group                 C1    NOp =  1
 Largest Abelian Subgroup              C1    NOp =  1
 Nuclear Repulsion Energy =  1853.0460703663 hartrees
 There are       89 alpha and       89 beta electrons
 Requested basis set is 6-311++G(d,p)
 There are 108 shells and 282 basis functions

 Total QAlloc Memory Limit   2000 MB
 Mega-Array Size       188 MB
 MEM_STATIC part       192 MB

                       Distance Matrix (Angstroms)
             C (  1)   C (  2)   C (  3)   Cl(  4)   I (  5)   I (  6)
   C (  2)  1.506279
   C (  3)  1.508591  1.519417
   Cl(  4)  2.818768  1.773900  2.849298
   I (  5)  3.189663  2.187586  3.255422  3.266717
   I (  6)  3.186622  3.240062  2.184300  3.536156  5.216739
   Br(  7)  2.966176  3.006386  1.937541  4.562519  3.656413  3.396220
   H (  8)  1.083620  2.227914  2.226225  3.725181  3.198670  4.090003
   H (  9)  1.084036  2.223433  2.231913  2.906518  4.086565  3.197384
             Br(  7)   H (  8)
   H (  8)  3.019052
   H (  9)  3.875282  1.829288

 A cutoff of  1.0D-11 yielded   4275 shell pairs
 There are     31120 function pairs (     34888 Cartesian)
 Smallest overlap matrix eigenvalue = 3.46E-05
 Guess from superposition of atomic densities
 Warning:  Energy on first SCF cycle will be non-variational
 SAD guess density has 178.000000 electrons

 -----------------------------------------------------------------------
  General SCF calculation program by
  Eric Jon Sundstrom, Paul Horn, Yuezhi Mao, Dmitri Zuev, Alec White,
  David Stuck, Shaama M.S., Shane Yost, Joonho Lee, David Small,
  Daniel Levine, Susi Lehtola, Hugh Burton, Evgeny Epifanovsky
 -----------------------------------------------------------------------
 Exchange:     0.2000 Hartree-Fock + 0.0800 Slater + 0.7200 B88
 Correlation:  0.1900 VWN1RPA + 0.8100 LYP
 Using SG-1 standard quadrature grid
 A restricted SCF calculation will be
 performed using DIIS
 SCF converges when DIIS error is below 1.0e-08
 ---------------------------------------
  Cycle       Energy         DIIS error
 ---------------------------------------
    1  -16989.8978676245      3.12e-02  
    2  -16988.8552964937      2.34e-03  
    3  -16988.8361921127      2.64e-03  
    4  -16988.8949738630      3.01e-04  
    5  -16988.8958692694      9.57e-05  
    6  -16988.8959470429      4.71e-05  
    7  -16988.8959666016      1.52e-05  
    8  -16988.8959688841      4.60e-06  
    9  -16988.8959690670      1.74e-06  
   10  -16988.8959690959      4.69e-07  
   11  -16988.8959690974      7.09e-08  
   12  -16988.8959690971      3.23e-08  
   13  -16988.8959690974      5.81e-09  Convergence criterion met
 ---------------------------------------
 SCF time:   CPU 98.56s  wall 99.00s 
 SCF   energy in the final basis set =   -16988.8959690974
 Total energy in the final basis set =   -16988.8959690974

 --------------------------------------------------------------

                    Orbital Energies (a.u.)
 --------------------------------------------------------------

 Alpha MOs
 -- Occupied --
***************-482.851-176.316-176.316-165.720-165.719-165.717
*******-165.717-165.717-101.576 -62.504 -56.325 -56.320 -56.320
-35.812 -35.812 -31.306 -31.306 -31.299 -31.299 -31.299 -31.299
-22.956 -22.956 -22.955 -22.955 -22.954 -22.954 -22.950 -22.950
-22.950 -22.950 -10.318 -10.311 -10.232  -9.491  -8.713  -7.256
 -7.245  -7.245  -6.545  -6.531  -6.530  -6.361  -6.361  -4.775
 -4.774  -4.759  -4.758  -4.758  -4.758  -2.656  -2.652  -2.652
 -2.640  -2.640  -2.040  -2.040  -2.035  -2.035  -2.035  -2.035
 -2.021  -2.021  -2.021  -2.021  -0.952  -0.860  -0.801  -0.695
 -0.675  -0.626  -0.560  -0.511  -0.493  -0.426  -0.414  -0.397
 -0.384  -0.340  -0.332  -0.306  -0.299  -0.286  -0.277  -0.276
 -0.265
 -- Virtual --
 -0.099  -0.084  -0.050  -0.005   0.019   0.022   0.026   0.036
  0.054   0.064   0.064   0.070   0.074   0.085   0.092   0.095
  0.097   0.109   0.113   0.123   0.129   0.132   0.141   0.152
  0.161   0.172   0.175   0.206   0.208   0.222   0.229   0.240
  0.243   0.245   0.248   0.262   0.303   0.363   0.367   0.381
  0.394   0.399   0.411   0.417   0.433   0.434   0.445   0.454
  0.464   0.469   0.477   0.488   0.493   0.503   0.528   0.543
  0.554   0.564   0.581   0.588   0.602   0.625   0.645   0.658
  0.678   0.681   0.706   0.735   0.747   0.800   0.810   0.857
  0.870   0.880   0.903   0.923   0.975   0.995   1.062   1.097
  1.151   1.248   1.304   1.317   1.341   1.357   1.373   1.385
  1.402   1.462   1.502   1.515   1.549   1.564   1.614   1.660
  1.737   1.776   1.830   1.867   1.896   1.946   2.024   2.051
  2.063   2.135   2.180   2.195   2.222   2.282   2.314   2.469
  2.537   2.561   2.671   2.702   2.783   2.805   2.907   2.968
  3.128   3.405   3.508   3.701   3.972   3.977   3.982   3.987
  4.008   4.020   4.036   4.047   4.088   4.093   4.117   4.131
  4.201   4.244   4.268   4.384   4.423   4.454   6.016   6.036
  6.045   6.061   6.066   6.110   6.681   7.566   7.599   7.677
  9.732  23.478  23.640  23.848  25.858  25.953  26.421  27.859
 27.888  28.353  28.367  28.373  28.377  28.386  28.398  28.536
 28.540  28.545  28.546  28.562  28.580  28.604  28.609  28.684
 28.691  47.946 127.892 127.904 127.909 127.921 127.927 127.947
151.656 151.681 215.720 289.761 289.791 289.8991020.7481901.818
*******
 --------------------------------------------------------------

          Ground-State Mulliken Net Atomic Charges

     Atom                 Charge (a.u.)
  ----------------------------------------
      1 C                    -0.684026
      2 C                    -0.173099
      3 C                    -0.013869
      4 Cl                    0.217997
      5 I                     0.135440
      6 I                     0.124551
      7 Br                    0.005597
      8 H                     0.206257
      9 H                     0.181155
  ----------------------------------------
  Sum of atomic charges =     0.000000

 -----------------------------------------------------------------
                    Cartesian Multipole Moments
 -----------------------------------------------------------------
    Charge (ESU x 10^10)
                 0.0000
    Dipole Moment (Debye)
         X       0.0086      Y       0.1029      Z      -1.5250
       Tot       1.5285
    Quadrupole Moments (Debye-Ang)
        XX    -103.0677     XY       3.0864     YY    -106.5374
        XZ      -0.1201     YZ       0.7487     ZZ    -103.1925
    Octopole Moments (Debye-Ang^2)
       XXX      -3.8519    XXY      10.3556    XYY      -2.8301
       YYY      39.9413    XXZ      14.6098    XYZ      -0.0361
       YYZ       8.8265    XZZ      -1.2655    YZZ       9.9380
       ZZZ       6.0009
    Hexadecapole Moments (Debye-Ang^3)
      XXXX   -2305.7695   XXXY      56.5277   XXYY    -610.9892
      XYYY      20.1287   YYYY   -1061.1706   XXXZ       0.1774
      XXYZ      -2.8027   XYYZ       0.0099   YYYZ      -0.0472
      XXZZ    -468.5250   XYZZ       8.8374   YYZZ    -235.8912
      XZZZ      -0.6930   YZZZ       1.8560   ZZZZ    -270.1859
 -----------------------------------------------------------------
 Calculating MO derivatives via CPSCF
   1         3          27      0.112500    0.021537
   2         3          27      0.016680    0.003350
   3         3          27      0.002091    0.000590
   4         3          27      0.000215    0.000066
   5        27           3      0.000013    0.000008
   6        30           0      0.000000    0.000000    Roots Converged
 Time for AOints: 62.2 s (CPU) 62.2 s (wall)
 ------------------------------------------------------------------------------
                     AOints        : Timing summary (seconds)
 ------------------------------------------------------------------------------
     job step          cpu (% of tot)      sys (% of tot)     wall (% of tot)
 ------------------------------------------------------------------------------
  cpscf_lag         0.3143E+03 (40.5)   0.3510E-03 (16.1)   0.3143E+03 (40.5)
  iterzp            0.3996E+03 (51.4)   0.1824E-02 (83.7)   0.3996E+03 (51.4)
  make_fx           0.0000E+00 ( 0.0)   0.0000E+00 ( 0.0)   0.0000E+00 ( 0.0)
  AOints            0.6225E+02 ( 8.0)   0.1000E-05 ( 0.0)   0.6225E+02 ( 8.0)
 ------------------------------------------------------------------------------
   Grand Totals     0.7770E+03          0.2178E-02          0.7771E+03
 ------------------------------------------------------------------------------
 Calculating analytic Hessian of the SCF energy
 Polarizability Matrix (a.u.)
            1           2           3
    1-162.8956971  -7.4718766   0.3946063
    2  -7.4718766-129.3276438  -0.4299449
    3   0.3946063  -0.4299449 -96.4696387

 Direct stationary perturbation theory relativistic correction:

 rels  =     211.497601503004
 relv  =    -706.842087486074
 rel2e =      97.423386917594
 E_rel =    -397.921099065476

 Hessian of the SCF Energy
            1           2           3           4           5           6
    1   0.3923727   0.2155194  -0.0047264  -0.0544747   0.0008353  -0.0483462
    2   0.2155194   0.4742256   0.0016244  -0.0017639  -0.0551728   0.0256010
    3  -0.0047264   0.0016244   0.5920502  -0.0747542   0.0610683  -0.1717510
    4  -0.0544747  -0.0017639  -0.0747542   0.2633968  -0.0457998   0.0663455
    5   0.0008353  -0.0551728   0.0610683  -0.0457998   0.3066490  -0.0712535
    6  -0.0483462   0.0256010  -0.1717510   0.0663455  -0.0712535   0.2643971
    7  -0.0550568   0.0011768   0.0744268  -0.1289736   0.0708823  -0.0105162
    8   0.0024666  -0.0574817  -0.0662200   0.0675606  -0.1000769   0.0138333
    9   0.0460726  -0.0341979  -0.1643674   0.0086954  -0.0065821  -0.0078008
   10   0.0002854   0.0008792  -0.0024473  -0.0316713  -0.0234372   0.0076024
   11   0.0015301  -0.0137753   0.0073771  -0.0103889  -0.1257613   0.0337392
   12   0.0066460   0.0256190  -0.0041024   0.0029444   0.0258072  -0.0398101
   13  -0.0130858   0.0021396  -0.0032071  -0.0362852  -0.0070909  -0.0106742
   14  -0.0022549   0.0007092   0.0012566  -0.0110242  -0.0122961  -0.0065041
   15  -0.0161154  -0.0046086  -0.0019673  -0.0076655  -0.0046320  -0.0160366
   16  -0.0125663   0.0018724   0.0032459  -0.0146347  -0.0045558   0.0103209
   17  -0.0014138   0.0006544  -0.0013713   0.0037943   0.0012505  -0.0003182
   18   0.0161919   0.0049803  -0.0021990  -0.0012961  -0.0027532  -0.0015863
   19   0.0000615   0.0008772   0.0022321   0.0020174   0.0081062   0.0021187
   20   0.0023028  -0.0139043  -0.0053328  -0.0037977  -0.0169936  -0.0080265
   21  -0.0047833  -0.0208462  -0.0020915   0.0046260   0.0012285  -0.0007838
   22  -0.1298510  -0.1091814   0.0868688   0.0109219   0.0131189  -0.0097443
   23  -0.1081671  -0.1629622   0.1007733  -0.0085137  -0.0086781   0.0035680
   24   0.0842359   0.0985932  -0.1268302   0.0082441   0.0080903  -0.0125944
   25  -0.1276850  -0.1115193  -0.0816387  -0.0102965  -0.0120590  -0.0071066
   26  -0.1108183  -0.1722928  -0.0991756   0.0099333   0.0110794   0.0093610
   27  -0.0791751  -0.0967652  -0.1187413  -0.0071397  -0.0109736  -0.0140341
            7           8           9          10          11          12
    1  -0.0550568   0.0024666   0.0460726   0.0002854   0.0015301   0.0066460
    2   0.0011768  -0.0574817  -0.0341979   0.0008792  -0.0137753   0.0256190
    3   0.0744268  -0.0662200  -0.1643674  -0.0024473   0.0073771  -0.0041024
    4  -0.1289736   0.0675606   0.0086954  -0.0316713  -0.0103889   0.0029444
    5   0.0708823  -0.1000769  -0.0065821  -0.0234372  -0.1257613   0.0258072
    6  -0.0105162   0.0138333  -0.0078008   0.0076024   0.0337392  -0.0398101
    7   0.2507092  -0.0538895  -0.0640972   0.0024670  -0.0041673  -0.0051808
    8  -0.0538895   0.2956093   0.0632441   0.0103109  -0.0213017  -0.0007066
    9  -0.0640972   0.0632441   0.2438975  -0.0032279   0.0090971  -0.0004974
   10   0.0024670   0.0103109  -0.0032279   0.0448834   0.0236822  -0.0036044
   11  -0.0041673  -0.0213017   0.0090971   0.0236822   0.1799897  -0.0501235
   12  -0.0051808  -0.0007066  -0.0004974  -0.0036044  -0.0501235   0.0381235
   13  -0.0142908  -0.0041661  -0.0102689  -0.0119551  -0.0150650   0.0006137
   14   0.0038951   0.0015319   0.0000463  -0.0199375  -0.0154090  -0.0009957
   15   0.0010817   0.0025197  -0.0016942   0.0019688   0.0003641   0.0033398
   16  -0.0311268  -0.0053624   0.0108284  -0.0048859   0.0025339  -0.0010776
   17  -0.0111823  -0.0114220   0.0063396   0.0069044  -0.0014382  -0.0002737
   18   0.0077215   0.0040604  -0.0143602   0.0003708  -0.0010563   0.0014555
   19  -0.0243666  -0.0191689  -0.0055215  -0.0003198   0.0011406   0.0006796
   20  -0.0086032  -0.1084693  -0.0233777   0.0007404  -0.0024697  -0.0011692
   21  -0.0027752  -0.0176634  -0.0286164  -0.0008475   0.0013923   0.0003286
   22  -0.0102761  -0.0112879   0.0077707  -0.0000674   0.0026599  -0.0037494
   23   0.0105889   0.0108051  -0.0103819   0.0005304  -0.0015981   0.0029437
   24   0.0071106   0.0090462  -0.0139093   0.0005504  -0.0007595  -0.0007206
   25   0.0109145   0.0135365   0.0097485   0.0012638  -0.0019255   0.0027285
   26  -0.0087008  -0.0091947  -0.0041877   0.0003272   0.0017635  -0.0011013
   27  -0.0077714  -0.0081139  -0.0126517  -0.0003652  -0.0000305   0.0018831
           13          14          15          16          17          18
    1  -0.0130858  -0.0022549  -0.0161154  -0.0125663  -0.0014138   0.0161919
    2   0.0021396   0.0007092  -0.0046086   0.0018724   0.0006544   0.0049803
    3  -0.0032071   0.0012566  -0.0019673   0.0032459  -0.0013713  -0.0021990
    4  -0.0362852  -0.0110242  -0.0076655  -0.0146347   0.0037943  -0.0012961
    5  -0.0070909  -0.0122961  -0.0046320  -0.0045558   0.0012505  -0.0027532
    6  -0.0106742  -0.0065041  -0.0160366   0.0103209  -0.0003182  -0.0015863
    7  -0.0142908   0.0038951   0.0010817  -0.0311268  -0.0111823   0.0077215
    8  -0.0041661   0.0015319   0.0025197  -0.0053624  -0.0114220   0.0040604
    9  -0.0102689   0.0000463  -0.0016942   0.0108284   0.0063396  -0.0143602
   10  -0.0119551  -0.0199375   0.0019688  -0.0048859   0.0069044   0.0003708
   11  -0.0150650  -0.0154090   0.0003641   0.0025339  -0.0014382  -0.0010563
   12   0.0006137  -0.0009957   0.0033398  -0.0010776  -0.0002737   0.0014555
   13   0.0809355   0.0216644   0.0220372  -0.0008491   0.0001193  -0.0005523
   14   0.0216644   0.0272422   0.0052519   0.0002450  -0.0003466   0.0002467
   15   0.0220372   0.0052519   0.0140922   0.0004573  -0.0001783   0.0002972
   16  -0.0008491   0.0002450   0.0004573   0.0740671   0.0187168  -0.0227200
   17   0.0001193  -0.0003466  -0.0001783   0.0187168   0.0250007  -0.0055801
   18  -0.0005523   0.0002467   0.0002972  -0.0227200  -0.0055801   0.0129119
   19  -0.0043953   0.0065231  -0.0003820  -0.0099826  -0.0177033  -0.0009907
   20   0.0027739  -0.0018040   0.0011412  -0.0129903  -0.0141992   0.0002369
   21   0.0008803   0.0004112   0.0014359   0.0001404   0.0016028   0.0029358
   22   0.0012282   0.0007060   0.0007378  -0.0013578   0.0002418   0.0021712
   23  -0.0016123   0.0002733  -0.0015083   0.0012501   0.0000841  -0.0017632
   24   0.0000829   0.0003761   0.0008288  -0.0012021   0.0001022  -0.0002562
   25  -0.0013024   0.0001829  -0.0021200   0.0013363   0.0005227  -0.0008962
   26   0.0012372   0.0000992   0.0016502  -0.0017098   0.0004163   0.0016285
   27   0.0010883  -0.0000891  -0.0002957   0.0000070  -0.0003231   0.0008012
           19          20          21          22          23          24
    1   0.0000615   0.0023028  -0.0047833  -0.1298510  -0.1081671   0.0842359
    2   0.0008772  -0.0139043  -0.0208462  -0.1091814  -0.1629622   0.0985932
    3   0.0022321  -0.0053328  -0.0020915   0.0868688   0.1007733  -0.1268302
    4   0.0020174  -0.0037977   0.0046260   0.0109219  -0.0085137   0.0082441
    5   0.0081062  -0.0169936   0.0012285   0.0131189  -0.0086781   0.0080903
    6   0.0021187  -0.0080265  -0.0007838  -0.0097443   0.0035680  -0.0125944
    7  -0.0243666  -0.0086032  -0.0027752  -0.0102761   0.0105889   0.0071106
    8  -0.0191689  -0.1084693  -0.0176634  -0.0112879   0.0108051   0.0090462
    9  -0.0055215  -0.0233777  -0.0286164   0.0077707  -0.0103819  -0.0139093
   10  -0.0003198   0.0007404  -0.0008475  -0.0000674   0.0005304   0.0005504
   11   0.0011406  -0.0024697   0.0013923   0.0026599  -0.0015981  -0.0007595
   12   0.0006796  -0.0011692   0.0003286  -0.0037494   0.0029437  -0.0007206
   13  -0.0043953   0.0027739   0.0008803   0.0012282  -0.0016123   0.0000829
   14   0.0065231  -0.0018040   0.0004112   0.0007060   0.0002733   0.0003761
   15  -0.0003820   0.0011412   0.0014359   0.0007378  -0.0015083   0.0008288
   16  -0.0099826  -0.0129903   0.0001404  -0.0013578   0.0012501  -0.0012021
   17  -0.0177033  -0.0141992   0.0016028   0.0002418   0.0000841   0.0001022
   18  -0.0009907   0.0002369   0.0029358   0.0021712  -0.0017632  -0.0002562
   19   0.0360676   0.0192085   0.0020703   0.0009845   0.0005633   0.0002691
   20   0.0192085   0.1578273   0.0356297  -0.0020352   0.0015849  -0.0000833
   21   0.0020703   0.0356297   0.0255911  -0.0023117   0.0007066   0.0015746
   22   0.0009845  -0.0020352  -0.0023117   0.1339021   0.1134139  -0.0906210
   23   0.0005633   0.0015849   0.0007066   0.1134139   0.1686133  -0.1052653
   24   0.0002691  -0.0000833   0.0015746  -0.0906210  -0.1052653   0.1398150
   25  -0.0000666   0.0024009   0.0030008  -0.0054844  -0.0080534  -0.0086700
   26   0.0004533  -0.0015723  -0.0024617  -0.0076361  -0.0081223  -0.0100999
   27  -0.0004756   0.0009817  -0.0003742   0.0088779   0.0109271   0.0120923
           25          26          27
    1  -0.1276850  -0.1108183  -0.0791751
    2  -0.1115193  -0.1722928  -0.0967652
    3  -0.0816387  -0.0991756  -0.1187413
    4  -0.0102965   0.0099333  -0.0071397
    5  -0.0120590   0.0110794  -0.0109736
    6  -0.0071066   0.0093610  -0.0140341
    7   0.0109145  -0.0087008  -0.0077714
    8   0.0135365  -0.0091947  -0.0081139
    9   0.0097485  -0.0041877  -0.0126517
   10   0.0012638   0.0003272  -0.0003652
   11  -0.0019255   0.0017635  -0.0000305
   12   0.0027285  -0.0011013   0.0018831
   13  -0.0013024   0.0012372   0.0010883
   14   0.0001829   0.0000992  -0.0000891
   15  -0.0021200   0.0016502  -0.0002957
   16   0.0013363  -0.0017098   0.0000070
   17   0.0005227   0.0004163  -0.0003231
   18  -0.0008962   0.0016285   0.0008012
   19  -0.0000666   0.0004533  -0.0004756
   20   0.0024009  -0.0015723   0.0009817
   21   0.0030008  -0.0024617  -0.0003742
   22  -0.0054844  -0.0076361   0.0088779
   23  -0.0080534  -0.0081223   0.0109271
   24  -0.0086700  -0.0100999   0.0120923
   25   0.1313204   0.1169142   0.0849537
   26   0.1169142   0.1778236   0.1043865
   27   0.0849537   0.1043865   0.1313204
 Gradient time:  CPU 955.61 s  wall 955.68 s
 **********************************************************************
 **                                                                  **
 **                       VIBRATIONAL ANALYSIS                       **
 **                       --------------------                       **
 **                                                                  **
 **        VIBRATIONAL FREQUENCIES (CM**-1) AND NORMAL MODES         **
 **     FORCE CONSTANTS (mDYN/ANGSTROM) AND REDUCED MASSES (AMU)     **
 **                  INFRARED INTENSITIES (KM/MOL)                   **
 **                                                                  **
 **********************************************************************


 Mode:                 1                      2                      3
 Frequency:        40.53                  87.04                 113.01
 Force Cnst:      0.0359                 0.1897                 0.4786
 Red. Mass:      37.1273                42.5049                63.6073
 IR Active:          YES                    YES                    YES
 IR Intens:        0.028                  0.098                  0.043
 Raman Active:       YES                    YES                    YES
               X      Y      Z        X      Y      Z        X      Y      Z
 C          0.011 -0.143  0.246    0.028  0.305  0.061    0.062 -0.063  0.078
 C         -0.012 -0.062  0.287   -0.021  0.271  0.065    0.166 -0.040  0.033
 C          0.033 -0.018  0.205   -0.028  0.281  0.047   -0.024 -0.205  0.089
 Cl         0.020  0.044  0.604   -0.187  0.287  0.073    0.390 -0.184 -0.362
 I          0.128  0.024 -0.207    0.191 -0.255 -0.003    0.396 -0.014  0.079
 I         -0.139  0.015 -0.205    0.071 -0.132 -0.003   -0.373  0.187  0.079
 Br         0.004 -0.044  0.276   -0.336  0.356 -0.049   -0.243 -0.148 -0.125
 H          0.097 -0.261  0.195    0.071  0.334  0.136   -0.141  0.116  0.081
 H         -0.076 -0.113  0.298    0.066  0.336 -0.017    0.248 -0.207  0.064
 TransDip   0.001 -0.005 -0.002    0.010 -0.002 -0.001   -0.005  0.004 -0.003

 Mode:                 4                      5                      6
 Frequency:       139.67                 181.38                 216.02
 Force Cnst:      0.6217                 0.6431                 0.4615
 Red. Mass:      54.0913                33.1816                16.7859
 IR Active:          YES                    YES                    YES
 IR Intens:        0.009                  0.041                  0.023
 Raman Active:       YES                    YES                    YES
               X      Y      Z        X      Y      Z        X      Y      Z
 C         -0.153  0.252  0.066   -0.084  0.040  0.235   -0.048  0.109 -0.355
 C         -0.081  0.213  0.023    0.047 -0.002  0.151    0.033  0.236 -0.321
 C         -0.085  0.210  0.117    0.029  0.066  0.258   -0.063  0.050 -0.325
 Cl        -0.134  0.211 -0.101    0.712 -0.198  0.012    0.259  0.405  0.134
 I          0.085  0.049  0.037   -0.179 -0.122 -0.027   -0.035 -0.072  0.022
 I         -0.326 -0.289  0.034   -0.037  0.002 -0.032   -0.034  0.011  0.020
 Br         0.499  0.183 -0.104    0.035  0.264 -0.015    0.008 -0.143  0.034
 H         -0.231  0.304  0.051   -0.090 -0.023  0.156   -0.157  0.177 -0.389
 H         -0.132  0.224  0.081   -0.198  0.078  0.305    0.040  0.003 -0.314
 TransDip   0.001  0.003 -0.001   -0.006  0.001  0.000   -0.004 -0.003 -0.002

 Mode:                 7                      8                      9
 Frequency:       310.07                 320.70                 410.33
 Force Cnst:      0.2426                 0.4253                 0.3421
 Red. Mass:       4.2832                 7.0186                 3.4489
 IR Active:          YES                    YES                    YES
 IR Intens:        7.788                  0.734                  7.801
 Raman Active:       YES                    YES                    YES
               X      Y      Z        X      Y      Z        X      Y      Z
 C          0.419  0.033 -0.059   -0.108 -0.248 -0.297   -0.036  0.322 -0.078
 C          0.143 -0.032  0.029   -0.054 -0.143 -0.260   -0.099 -0.060 -0.125
 C          0.170 -0.002 -0.134    0.036  0.002 -0.289   -0.045  0.025  0.003
 Cl        -0.019 -0.018  0.016   -0.001 -0.126  0.053    0.008 -0.121  0.093
 I         -0.031 -0.003 -0.020    0.033  0.012  0.022    0.012  0.006  0.004
 I         -0.039 -0.007  0.026   -0.019 -0.009  0.010    0.002  0.001  0.002
 Br        -0.006  0.023  0.009    0.001  0.118  0.061    0.000 -0.016 -0.019
 H          0.592  0.060  0.141   -0.054 -0.462 -0.495    0.111  0.475  0.239
 H          0.543  0.094 -0.262   -0.303 -0.239 -0.116   -0.053  0.603 -0.415
 TransDip   0.089 -0.001 -0.005   -0.002 -0.019 -0.019   -0.081  0.035 -0.014

 Mode:                10                     11                     12
 Frequency:       461.87                 618.71                 672.33
 Force Cnst:      0.9133                 0.9094                 0.9348
 Red. Mass:       7.2670                 4.0320                 3.5102
 IR Active:          YES                    YES                    YES
 IR Intens:       16.329                 55.130                 31.400
 Raman Active:       YES                    YES                    YES
               X      Y      Z        X      Y      Z        X      Y      Z
 C         -0.137  0.070 -0.010   -0.029  0.054  0.009   -0.029  0.066 -0.019
 C          0.381 -0.144 -0.276   -0.040  0.126  0.090    0.268  0.292  0.004
 C          0.430 -0.103  0.287    0.226  0.395 -0.080   -0.115 -0.031 -0.075
 Cl        -0.046  0.047  0.022    0.003 -0.063 -0.000   -0.032 -0.109  0.037
 I         -0.017  0.000  0.006   -0.001  0.000  0.001   -0.004 -0.002 -0.003
 I         -0.016 -0.001 -0.005   -0.005 -0.004  0.003    0.000  0.001 -0.002
 Br        -0.018  0.004 -0.012   -0.012 -0.049 -0.009    0.005  0.002  0.005
 H         -0.364  0.094 -0.210    0.144 -0.432 -0.385   -0.549  0.297 -0.274
 H         -0.448  0.170  0.188   -0.465  0.095  0.412    0.331 -0.422  0.226
 TransDip   0.124  0.037 -0.004    0.124  0.203  0.003    0.106  0.143 -0.020

 Mode:                13                     14                     15
 Frequency:       894.26                 901.79                1002.05
 Force Cnst:      4.2231                 4.0363                 0.9643
 Red. Mass:       8.9628                 8.4241                 1.6300
 IR Active:          YES                    YES                    YES
 IR Intens:        0.067                 24.859                 30.627
 Raman Active:       YES                    YES                    YES
               X      Y      Z        X      Y      Z        X      Y      Z
 C          0.027 -0.032  0.423    0.286 -0.175 -0.064    0.115  0.145  0.004
 C          0.315 -0.293 -0.307   -0.186  0.228 -0.429   -0.047 -0.087  0.000
 C         -0.341  0.327 -0.195   -0.137  0.184  0.475   -0.064 -0.089 -0.006
 Cl        -0.002  0.023  0.002   -0.004 -0.044  0.021    0.001  0.011  0.002
 I         -0.000  0.001  0.001    0.001  0.000  0.001    0.001  0.000 -0.001
 I          0.000 -0.001  0.001    0.001  0.001 -0.001    0.001  0.000  0.001
 Br         0.000 -0.011  0.000   -0.001 -0.011 -0.005    0.001  0.004 -0.001
 H          0.147 -0.188  0.359    0.188 -0.203 -0.194   -0.110 -0.215 -0.637
 H         -0.059  0.185  0.234    0.310 -0.330  0.108   -0.211 -0.102  0.652
 TransDip   0.001 -0.006 -0.006   -0.113  0.112 -0.010   -0.106 -0.142  0.003

 Mode:                16                     17                     18
 Frequency:      1058.85                1095.67                1239.38
 Force Cnst:      0.9226                 0.9056                 5.4938
 Red. Mass:       1.3967                 1.2804                 6.0703
 IR Active:          YES                    YES                    YES
 IR Intens:        1.465                  7.471                  1.389
 Raman Active:       YES                    YES                    YES
               X      Y      Z        X      Y      Z        X      Y      Z
 C         -0.012  0.025  0.019   -0.116  0.097 -0.002    0.005  0.003  0.353
 C         -0.084 -0.113 -0.010    0.019 -0.000 -0.020   -0.231  0.238 -0.257
 C          0.078  0.088 -0.014    0.003 -0.024  0.020    0.228 -0.233 -0.229
 Cl         0.005  0.006  0.001   -0.001 -0.001  0.000   -0.002 -0.018  0.007
 I          0.000  0.000 -0.000    0.000  0.000  0.000    0.001  0.000  0.001
 I          0.000 -0.000 -0.000    0.000  0.000 -0.000   -0.001 -0.000  0.001
 Br        -0.002 -0.001  0.001    0.000  0.000 -0.000    0.001  0.006  0.002
 H         -0.466  0.375 -0.028    0.600 -0.504  0.014    0.051  0.060  0.517
 H          0.589 -0.504  0.066    0.462 -0.384  0.009   -0.074 -0.013  0.511
 TransDip  -0.011 -0.007 -0.036    0.061 -0.063  0.007   -0.014  0.023 -0.027

 Mode:                19                     20                     21
 Frequency:      1457.35                3127.45                3215.95
 Force Cnst:      1.4236                 6.0724                 6.8123
 Red. Mass:       1.1376                 1.0537                 1.1179
 IR Active:          YES                    YES                    YES
 IR Intens:       18.071                  0.050                  1.558
 Raman Active:       YES                    YES                    YES
               X      Y      Z        X      Y      Z        X      Y      Z
 C         -0.000 -0.002 -0.103   -0.001 -0.003 -0.064   -0.064 -0.077  0.003
 C          0.018 -0.018  0.004    0.001 -0.001  0.001   -0.000 -0.000 -0.000
 C         -0.017  0.017  0.002   -0.001  0.001  0.001   -0.000 -0.000  0.000
 Cl         0.000  0.000  0.000    0.000 -0.000  0.000    0.000  0.000 -0.000
 I          0.000  0.000  0.000    0.000 -0.000  0.000    0.000  0.000  0.000
 I         -0.000 -0.000  0.000   -0.000  0.000  0.000    0.000  0.000 -0.000
 Br        -0.000 -0.000  0.000   -0.000  0.000  0.000    0.000  0.000  0.000
 H          0.264  0.327  0.564   -0.383 -0.446  0.367    0.391  0.454 -0.393
 H         -0.266 -0.302  0.576    0.393  0.479  0.362    0.373  0.455  0.361
 TransDip  -0.000 -0.004  0.136    0.002 -0.002  0.007    0.026  0.030 -0.002

 STANDARD THERMODYNAMIC QUANTITIES AT   298.15 K  AND     1.00 ATM

   This Molecule has  0 Imaginary Frequencies
   Zero point vibrational energy:       25.110 kcal/mol

   Atom    1 Element C  Has Mass   12.00000
   Atom    2 Element C  Has Mass   12.00000
   Atom    3 Element C  Has Mass   12.00000
   Atom    4 Element Cl Has Mass   34.96885
   Atom    5 Element I  Has Mass  126.90440
   Atom    6 Element I  Has Mass  126.90440
   Atom    7 Element Br Has Mass   78.91830
   Atom    8 Element H  Has Mass    1.00783
   Atom    9 Element H  Has Mass    1.00783
   Molecular Mass:   405.711610 amu
   Principal axes and moments of inertia in amu*Bohr^2:
                             1           2           3
    Eigenvalues --     2278.43272  6407.94317  8301.22644
          X               0.99998    -0.00638    -0.00016
          Y               0.00638     0.99997     0.00450
          Z               0.00013    -0.00450     0.99999
   Rotational Symmetry Number is   1
   The Molecule is an Asymmetric Top
   Translational Enthalpy:        0.889 kcal/mol
   Rotational Enthalpy:           0.889 kcal/mol
   Vibrational Enthalpy:         28.851 kcal/mol
   gas constant (RT):             0.592 kcal/mol
   Translational Entropy:        43.892  cal/mol.K
   Rotational Entropy:           33.160  cal/mol.K
   Vibrational Entropy:          24.964  cal/mol.K

   Total Enthalpy:               31.221 kcal/mol
   Total Entropy:               102.016  cal/mol.K

 ======================================================================

 STANDARD THERMODYNAMIC QUANTITIES FOR ANHARMONIC VIBRATION -- TOSH

   Zero point vibrational energy: ************ kcal/mol

   Vibrational Enthalpy:       Infinity kcal/mol
   Vibrational Entropy:             NaN  cal/mol.K

   Total Enthalpy:             Infinity kcal/mol
   Total Entropy:                   NaN  cal/mol.K

 ======================================================================

 STANDARD THERMODYNAMIC QUANTITIES FOR ANHARMONIC VIBRATION -- VPT2

   Zero point vibrational energy: ************ kcal/mol

   Vibrational Enthalpy:       Infinity kcal/mol
   Vibrational Entropy:             NaN  cal/mol.K

   Total Enthalpy:             Infinity kcal/mol
   Total Entropy:                   NaN  cal/mol.K

 ======================================================================

Archival summary:
1\1\garfield\FREQ\ProcedureUnspecified\BasisUnspecified\2r1l132\taweetha\ThuOct1102:05:292018ThuOct1102:05:292018\0\\#,FREQ,ProcedureUnspecified,BasisUnspecified,\\0,1\I\C,1,2.1843\C,2,1.50859,1,118.133\H,3,1.08362,2,117.427,1,140.646,0\H,3,1.08404,2,117.9,1,-4.01246,0\C,3,1.50628,2,60.5265,1,-111.327,0\Cl,6,1.7739,3,118.255,2,109.647,0\Br,2,1.93754,1,110.824,3,141.067,0\I,6,2.18759,3,118.253,2,-112.308,0\\\@

 Total job time:  1054.46s(wall), 1054.37s(cpu) 
 Thu Oct 11 02:05:29 2018

        *************************************************************
        *                                                           *
        *  Thank you very much for using Q-Chem.  Have a nice day.  *
        *                                                           *
        *************************************************************
