# Supplementary material for: Geometric and energetic data from ab initio calculations of haloethene, haloimine, halomethylenephosphine, haloiminophosphine, halodiazene, halodiphosphene and halocyclopropane
Source: Data Brief. 2019 Nov 2;27:104738. doi: 10.1016/j.dib.2019.104738 (PMC6861602; doi:10.1016/j.dib.2019.104738)
Supplement: Multimedia component 3 [file mmc3.zip › CCC/B3LYP/ClICCCICl.out]

Q-Chem Developer Version!
                  Welcome to Q-Chem
     A Quantum Leap Into The Future Of Chemistry


 Q-Chem 5.1, Q-Chem, Inc., Pleasanton, CA (2018)

 Yihan Shao,  Zhengting Gan,  E. Epifanovsky,  A. T. B. Gilbert,  M. Wormit,  
 J. Kussmann,  A. W. Lange,  A. Behn,  Jia Deng,  Xintian Feng,  D. Ghosh,  
 M. Goldey,  P. R. Horn,  L. D. Jacobson,  I. Kaliman,  T. Kus,  A. Landau,  
 Jie Liu,  E. I. Proynov,  R. M. Richard,  R. P. Steele,  E. J. Sundstrom,  
 H. L. Woodcock III,  P. M. Zimmerman,  D. Zuev,  B. Albrecht,  E. Alguire,  
 S. A. Baeppler,  D. Barton,  Z. Benda,  Y. A. Bernard,  E. J. Berquist,  
 K. B. Bravaya,  H. Burton,  D. Casanova,  Chun-Min Chang,  Yunqing Chen,  
 A. Chien,  K. D. Closser,  M. P. Coons,  S. Coriani,  S. Dasgupta,  
 A. L. Dempwolff,  M. Diedenhofen,  Hainam Do,  R. G. Edgar,  Po-Tung Fang,  
 S. Faraji,  S. Fatehi,  Qingguo Feng,  K. D. Fenk,  J. Fosso-Tande,  
 Qinghui Ge,  A. Ghysels,  G. Gidofalvi,  J. Gomes,  J. Gonthier,  A. Gunina,  
 D. Hait,  M. W. D. Hanson-Heine,  P. H. P. Harbach,  A. W. Hauser,  
 J. E. Herr,  E. G. Hohenstein,  Z. C. Holden,  Kerwin Hui,  B. C. Huynh,  
 T.-C. Jagau,  Hyunjun Ji,  B. Kaduk,  K. Khistyaev,  Jaehoon Kim,  
 P. Klunzinger,  K. Koh,  D. Kosenkov,  L. Koulias,  T. Kowalczyk,  
 C. M. Krauter,  A. Kunitsa,  Ka Un Lao,  A. Laurent,  K. V. Lawler,  
 Joonho Lee,  D. Lefrancois,  S. Lehtola,  D. S. Levine,  Yi-Pei Li,  
 You-Sheng Lin,  Fenglai Liu,  E. Livshits,  A. Luenser,  P. Manohar,  
 E. Mansoor,  S. F. Manzer,  Shan-Ping Mao,  Yuezhi Mao,  N. Mardirossian,  
 A. V. Marenich,  T. Markovich,  L. A. Martinez-Martinez,  S. A. Maurer,  
 N. J. Mayhall,  S. C. McKenzie,  J.-M. Mewes,  A. F. Morrison,  
 J. W. Mullinax,  K. Nanda,  T. S. Nguyen-Beck,  R. Olivares-Amaya,  
 J. A. Parkhill,  T. M. Perrine,  F. Plasser,  P. Pokhilko,  S. Prager,  
 A. Prociuk,  E. Ramos,  D. R. Rehn,  F. Rob,  M. Schneider,  N. Sergueev,  
 S. M. Sharada,  S. Sharma,  D. W. Small,  T. Stauch,  T. Stein,  
 Yu-Chuan Su,  A. J. W. Thom,  A. Tkatchenko,  T. Tsuchimochi,  N. M. Tubman,  
 L. Vogt,  M. L. Vidal,  O. Vydrov,  M. A. Watson,  J. Wenzel,  
 M. de Wergifosse,  T. A. Wesolowski,  A. White,  J. Witte,  A. Yamada,  
 Jun Yang,  K. Yao,  S. Yeganeh,  S. R. Yost,  Zhi-Qiang You,  A. Zech,  
 Igor Ying Zhang,  Xing Zhang,  Yan Zhao,  Ying Zhu,  B. R. Brooks,  
 G. K. L. Chan,  C. J. Cramer,  M. S. Gordon,  W. J. Hehre,  A. Klamt,  
 M. W. Schmidt,  C. D. Sherrill,  D. G. Truhlar,  A. Aspuru-Guzik,  R. Baer,  
 A. T. Bell,  N. A. Besley,  Jeng-Da Chai,  A. E. DePrince, III,  
 R. A. DiStasio Jr.,  A. Dreuw,  B. D. Dunietz,  T. R. Furlani,  
 Chao-Ping Hsu,  Yousung Jung,  Jing Kong,  D. S. Lambrecht,  WanZhen Liang,  
 C. Ochsenfeld,  V. A. Rassolov,  L. V. Slipchenko,  J. E. Subotnik,  
 T. Van Voorhis,  J. M. Herbert,  A. I. Krylov,  P. M. W. Gill,  M. Head-Gordon

 Contributors to earlier versions of Q-Chem not listed above: 
 R. D. Adamson,  B. Austin,  J. Baker,  G. J. O. Beran,  K. Brandhorst,  
 S. T. Brown,  E. F. C. Byrd,  A. K. Chakraborty,  C.-L. Cheng,  
 Siu Hung Chien,  D. M. Chipman,  D. L. Crittenden,  H. Dachsel,  
 R. J. Doerksen,  A. D. Dutoi,  L. Fusti-Molnar,  W. A. Goddard III,  
 A. Golubeva-Zadorozhnaya,  S. R. Gwaltney,  G. Hawkins,  A. Heyden,  
 S. Hirata,  G. Kedziora,  F. J. Keil,  C. Kelley,  Jihan Kim,  R. A. King,  
 R. Z. Khaliullin,  P. P. Korambath,  W. Kurlancheek,  A. M. Lee,  M. S. Lee,  
 S. V. Levchenko,  Ching Yeh Lin,  D. Liotard,  R. C. Lochan,  I. Lotan,  
 P. E. Maslen,  N. Nair,  D. P. O'Neill,  D. Neuhauser,  E. Neuscamman,  
 C. M. Oana,  R. Olson,  B. Peters,  R. Peverati,  P. A. Pieniazek,  
 Y. M. Rhee,  J. Ritchie,  M. A. Rohrdanz,  E. Rosta,  N. J. Russ,  
 H. F. Schaefer III,  N. E. Schultz,  N. Shenvi,  A. C. Simmonett,  A. Sodt,  
 D. Stuck,  K. S. Thanthiriwatte,  V. Vanovschi,  Tao Wang,  A. Warshel,  
 C. F. Williams,  Q. Wu,  X. Xu,  W. Zhang

 Please cite Q-Chem as follows:
 Y. Shao et al., Mol. Phys. 113, 184-215 (2015)
 DOI: 10.1080/00268976.2014.952696

 Q-Chem 5.1.1 for Intel X86 EM64T Linux

 Parts of Q-Chem use Armadillo 8.300.2 (Tropical Shenanigans).
 http://arma.sourceforge.net/

 Q-Chem begins on Thu Oct 11 01:37:06 2018  

Host: 
0

     Scratch files written to /scratch/taweetham/qchem31178//
Input Ideriv = 2
Curr. Ideriv = -1
Max.  Ideriv = 2

Checking the input file for inconsistencies... 	...done.

--------------------------------------------------------------
User input:
--------------------------------------------------------------
$molecule
0 1
C 
C 1 CC 
C 2 CC 1 60.0
Cl 2 CCl 1 ANG  3 pDHA
I 2 CI 1 ANG  3 mDHA
I 3 CI 1 ANG  2 mDHA
Cl 3 CCl 1 ANG  2 pDHA
H 1 CH 2 ANG  3 pDHA
H 1 CH 2 ANG  3 mDHA

CC=1.54
CH=1.09
CF=1.35
CCl=1.77
CBr=1.94
CI=2.14
ANG=118.0
pDHA=107.9
mDHA=-107.9
$end

$rem
   job_type	optimization
   basis	6-311++g**
   method	b3lyp
   mem_total	32000
$end

--------------------------------------------------------------
 ----------------------------------------------------------------
             Standard Nuclear Orientation (Angstroms)
    I     Atom           X                Y                Z
 ----------------------------------------------------------------
    1      C       0.0000000239     0.0000107549     1.7455395813
    2      C       0.5491133021     0.5397895349     0.4118554072
    3      C      -0.5491175374    -0.5397886341     0.4118655119
    4      Cl      0.0995233935     2.1832220282    -0.0676219688
    5      I       2.5264896748    -0.0377402278    -0.1678359363
    6      I      -2.5264957718     0.0377321707    -0.1678284057
    7      Cl     -0.0995291686    -2.1832285365    -0.0675879122
    8      H       0.6422405126    -0.6528759622     2.3366115645
    9      H      -0.6417939287     0.6533436917     2.3366035340
 ----------------------------------------------------------------
 Molecular Point Group                 C1    NOp =  1
 Largest Abelian Subgroup              C1    NOp =  1
 Nuclear Repulsion Energy =  1497.5654239788 hartrees
 There are       80 alpha and       80 beta electrons
 Requested basis set is 6-311++G(d,p)
 There are 102 shells and 264 basis functions

 Total QAlloc Memory Limit  32000 MB
 Mega-Array Size       188 MB
 MEM_STATIC part       192 MB
 A cutoff of  1.0D-11 yielded   3973 shell pairs
 There are     28636 function pairs (     32014 Cartesian)
 Smallest overlap matrix eigenvalue = 2.71E-05

 Scale SEOQF with 1.000000e-01/1.000000e-01/1.000000e-01

 Standard Electronic Orientation quadrupole field applied
 Nucleus-field energy     =     0.0000000325 hartrees
 Guess from superposition of atomic densities
 Warning:  Energy on first SCF cycle will be non-variational
 SAD guess density has 160.000000 electrons

 -----------------------------------------------------------------------
  General SCF calculation program by
  Eric Jon Sundstrom, Paul Horn, Yuezhi Mao, Dmitri Zuev, Alec White,
  David Stuck, Shaama M.S., Shane Yost, Joonho Lee, David Small,
  Daniel Levine, Susi Lehtola, Hugh Burton, Evgeny Epifanovsky
 -----------------------------------------------------------------------
 Exchange:     0.2000 Hartree-Fock + 0.0800 Slater + 0.7200 B88
 Correlation:  0.1900 VWN1RPA + 0.8100 LYP
 Using SG-1 standard quadrature grid
 A restricted SCF calculation will be
 performed using DIIS
 SCF converges when DIIS error is below 1.0e-08
 ---------------------------------------
  Cycle       Energy         DIIS error
 ---------------------------------------
    1  -14876.0461454397      3.22e-02  
    2  -14874.9371927920      2.21e-03  
    3  -14874.9168234275      2.65e-03  
    4  -14874.9738659850      3.29e-04  
    5  -14874.9744530050      2.07e-04  
    6  -14874.9747740473      8.26e-05  
    7  -14874.9748394768      9.45e-06  
    8  -14874.9748402494      3.21e-06  
    9  -14874.9748403285      8.04e-07  
   10  -14874.9748403329      1.03e-07  
   11  -14874.9748403330      3.86e-08  
   12  -14874.9748403331      6.49e-09  Convergence criterion met
 ---------------------------------------
 SCF time:   CPU 70.40s  wall 70.00s 
 SCF   energy in the final basis set =   -14874.9748403331
 Total energy in the final basis set =   -14874.9748403331

 --------------------------------------------------------------

                    Orbital Energies (a.u.)
 --------------------------------------------------------------

 Alpha MOs
 -- Occupied --
***************-176.316-176.316-165.720-165.720-165.717-165.717
*******-165.717-101.576-101.576 -35.812 -35.812 -31.306 -31.306
-31.299 -31.299 -31.299 -31.299 -22.956 -22.956 -22.954 -22.954
-22.954 -22.954 -22.950 -22.950 -22.950 -22.950 -10.316 -10.316
-10.235  -9.491  -9.491  -7.256  -7.256  -7.245  -7.245  -7.245
 -7.245  -6.361  -6.361  -4.775  -4.775  -4.759  -4.759  -4.758
 -4.758  -2.040  -2.040  -2.035  -2.035  -2.035  -2.035  -2.021
 -2.021  -2.021  -2.021  -0.952  -0.880  -0.826  -0.703  -0.680
 -0.623  -0.562  -0.507  -0.500  -0.435  -0.422  -0.402  -0.401
 -0.349  -0.347  -0.314  -0.309  -0.287  -0.276  -0.276  -0.266
 -- Virtual --
 -0.086  -0.074  -0.033  -0.005   0.021   0.023   0.024   0.044
  0.056   0.068   0.070   0.074   0.081   0.091   0.096   0.106
  0.106   0.112   0.113   0.121   0.131   0.145   0.146   0.154
  0.157   0.175   0.182   0.200   0.206   0.226   0.231   0.235
  0.242   0.247   0.258   0.279   0.311   0.363   0.376   0.399
  0.399   0.412   0.417   0.421   0.432   0.451   0.461   0.464
  0.468   0.475   0.489   0.496   0.500   0.508   0.533   0.563
  0.588   0.596   0.607   0.621   0.637   0.663   0.675   0.715
  0.716   0.743   0.793   0.824   0.858   0.871   0.895   0.908
  0.914   0.917   0.982   1.002   1.019   1.032   1.129   1.131
  1.151   1.259   1.323   1.331   1.352   1.371   1.391   1.392
  1.416   1.449   1.505   1.522   1.546   1.574   1.646   1.662
  1.737   1.756   1.842   1.866   1.905   1.955   2.007   2.127
  2.159   2.186   2.274   2.283   2.314   2.314   2.429   2.517
  2.523   2.570   2.690   2.692   2.770   2.793   2.911   2.961
  3.120   3.368   3.561   3.690   3.979   3.981   3.998   4.000
  4.020   4.053   4.082   4.129   4.134   4.247   4.262   4.425
  4.448   6.022   6.044   6.048   6.068   6.073   6.137   9.720
  9.747  23.455  23.584  23.807  25.846  25.869  25.948  25.971
 26.396  26.491  27.868  27.892  28.358  28.374  28.376  28.377
 28.397  28.409  28.539  28.540  28.547  28.548  28.568  28.582
 28.606  28.611  28.683  28.706 127.896 127.908 127.911 127.926
127.927 127.960 151.664 151.684 215.708 215.7371901.8271901.848
 --------------------------------------------------------------

          Ground-State Mulliken Net Atomic Charges

     Atom                 Charge (a.u.)
  ----------------------------------------
      1 C                    -0.704111
      2 C                    -0.240182
      3 C                    -0.239919
      4 Cl                    0.255991
      5 I                     0.152968
      6 I                     0.152979
      7 Cl                    0.255932
      8 H                     0.183184
      9 H                     0.183157
  ----------------------------------------
  Sum of atomic charges =     0.000000

 -----------------------------------------------------------------
                    Cartesian Multipole Moments
 -----------------------------------------------------------------
    Charge (ESU x 10^10)
                 0.0000
    Dipole Moment (Debye)
         X       0.0001      Y       0.0002      Z       1.5457
       Tot       1.5457
    Quadrupole Moments (Debye-Ang)
        XX     -97.1800     XY      -3.4200     YY    -101.9624
        XZ       0.0009     YZ       0.0009     ZZ     -96.9862
    Octopole Moments (Debye-Ang^2)
       XXX      -0.0019    XXY      -0.0004    XYY      -0.0005
       YYY      -0.0009    XXZ     -15.4711    XYZ       0.1925
       YYZ      -8.5577    XZZ       0.0020    YZZ       0.0023
       ZZZ      -5.9320
    Hexadecapole Moments (Debye-Ang^3)
      XXXX   -2162.4386   XXXY     -49.0561   XXYY    -541.4863
      XYYY     -23.9023   YYYY    -838.8471   XXXZ       0.0016
      XXYZ      -0.0006   XYYZ      -0.0008   YYYZ       0.0017
      XXZZ    -439.2476   XYZZ      -8.6593   YYZZ    -195.2626
      XZZZ       0.0059   YZZZ       0.0066   ZZZZ    -271.3859
 -----------------------------------------------------------------
 Calculating analytic gradient of the SCF energy
 Gradient of SCF Energy
            1           2           3           4           5           6
    1  -0.0000320   0.0128366  -0.0128378  -0.0060155  -0.0071225   0.0071229
    2  -0.0000305   0.0120080  -0.0120080  -0.0024793  -0.0051073   0.0051072
    3   0.0156984  -0.0130492  -0.0130718  -0.0005721   0.0012983   0.0012968
            7           8           9
    1   0.0060162   0.0017939  -0.0017618
    2   0.0024788  -0.0015227   0.0015537
    3  -0.0005745   0.0044869   0.0044872
 Max gradient component =       1.570E-02
 RMS gradient           =       7.452E-03
 Gradient time:  CPU 22.52 s  wall 22.52 s
 Geometry Optimization Parameters
   NAtoms,    NIC,     NZ,  NCons,   NDum,   NFix, NCnnct, MaxDiis
        9      69       9       0       0       0       0       0


** GEOMETRY OPTIMIZATION IN DELOCALIZED INTERNAL COORDINATES **
   Searching for a Minimum

   Optimization Cycle:   1

                       Coordinates (Angstroms)
     ATOM                X               Y               Z
      1  C         0.0000000239    0.0000107549    1.7455395813
      2  C         0.5491133021    0.5397895349    0.4118554072
      3  C        -0.5491175374   -0.5397886341    0.4118655119
      4  Cl        0.0995233935    2.1832220282   -0.0676219688
      5  I         2.5264896748   -0.0377402278   -0.1678359363
      6  I        -2.5264957718    0.0377321707   -0.1678284057
      7  Cl       -0.0995291686   -2.1832285365   -0.0675879122
      8  H         0.6422405126   -0.6528759622    2.3366115645
      9  H        -0.6417939287    0.6533436917    2.3366035340
   Point Group: c1    Number of degrees of freedom:    21


   Energy is -14874.974840333


 Attempting to Generate Delocalized Internal Coordinates

 21 Hessian modes will be used to form the next step
  Hessian Eigenvalues:
     0.017401    0.020947    0.030782    0.030782    0.030790    0.033282
     0.086449    0.090060    0.108095    0.108095    0.108252    0.129001
     0.140000    0.145900    0.257500    0.268991    0.285189    0.286300
     0.286300    0.348126    0.348126

 Minimum Search - Taking Simple RFO Step
 Searching for Lamda that Minimizes Along All modes
 Value Taken    Lamda =  -0.00703654
 Calculated Step too Large.  Step scaled by  0.970233
 Step Taken.  Stepsize is  0.300000

                             Maximum     Tolerance    Cnvgd?
         Gradient           0.024777      0.000300      NO
         Displacement       0.223074      0.001200      NO
         Energy change     *********      0.000001      NO


 New Cartesian Coordinates Obtained by Inverse Iteration

 Displacement from previous Coordinates is:  0.459645
 ----------------------------------------------------------------
             Standard Nuclear Orientation (Angstroms)
    I     Atom           X                Y                Z
 ----------------------------------------------------------------
    1      C       0.0000581764     0.0000709343     1.6962964046
    2      C       0.5555268055     0.5357274188     0.3902222843
    3      C      -0.5554367349    -0.5356407661     0.3902944615
    4      Cl      0.1803941579     2.2179243041    -0.0173114802
    5      I       2.6008904996     0.0354862388    -0.1126898076
    6      I      -2.6008374848    -0.0354460968    -0.1125144710
    7      Cl     -0.1803455327    -2.2178779592    -0.0171010749
    8      H       0.6343286925    -0.6590995314     2.2772118885
    9      H      -0.6341480792     0.6593202774     2.2771931708
 ----------------------------------------------------------------
 Molecular Point Group                 C1    NOp =  1
 Largest Abelian Subgroup              C1    NOp =  1
 Nuclear Repulsion Energy =  1472.9339683346 hartrees
 There are       80 alpha and       80 beta electrons
 Applying Cartesian multipole field
    Component          Value
    ---------          -----
     (2,0,0)        1.00000E-11
     (0,2,0)        2.00000E-11
     (0,0,2)       -3.00000E-11
 Nucleus-field energy     =     0.0000000348 hartrees
 Requested basis set is 6-311++G(d,p)
 There are 102 shells and 264 basis functions
 A cutoff of  1.0D-11 yielded   3929 shell pairs
 There are     28064 function pairs (     31280 Cartesian)
 Smallest overlap matrix eigenvalue = 2.69E-05
 Guess MOs from SCF MO coefficient file

 -----------------------------------------------------------------------
  General SCF calculation program by
  Eric Jon Sundstrom, Paul Horn, Yuezhi Mao, Dmitri Zuev, Alec White,
  David Stuck, Shaama M.S., Shane Yost, Joonho Lee, David Small,
  Daniel Levine, Susi Lehtola, Hugh Burton, Evgeny Epifanovsky
 -----------------------------------------------------------------------
 Exchange:     0.2000 Hartree-Fock + 0.0800 Slater + 0.7200 B88
 Correlation:  0.1900 VWN1RPA + 0.8100 LYP
 Using SG-1 standard quadrature grid
 A restricted SCF calculation will be
 performed using DIIS
 SCF converges when DIIS error is below 1.0e-08
 ---------------------------------------
  Cycle       Energy         DIIS error
 ---------------------------------------
    1  -14874.9711393930      7.15e-04  
    2  -14874.9771138990      2.17e-04  
    3  -14874.9770806688      2.34e-04  
    4  -14874.9775039684      8.75e-05  
    5  -14874.9775717896      1.74e-05  
    6  -14874.9775744506      6.61e-06  
    7  -14874.9775748324      8.82e-07  
    8  -14874.9775748392      1.47e-07  
    9  -14874.9775748392      4.18e-08  
   10  -14874.9775748394      1.38e-08  
   11  -14874.9775748392      7.75e-09  Convergence criterion met
 ---------------------------------------
 SCF time:   CPU 66.29s  wall 66.00s 
 SCF   energy in the final basis set =   -14874.9775748392
 Total energy in the final basis set =   -14874.9775748392

 --------------------------------------------------------------

                    Orbital Energies (a.u.)
 --------------------------------------------------------------

 Alpha MOs
 -- Occupied --
***************-176.316-176.316-165.720-165.720-165.718-165.718
*******-165.718-101.577-101.577 -35.813 -35.813 -31.306 -31.306
-31.300 -31.300 -31.300 -31.300 -22.957 -22.957 -22.955 -22.955
-22.955 -22.955 -22.951 -22.951 -22.951 -22.951 -10.318 -10.318
-10.230  -9.492  -9.492  -7.257  -7.257  -7.246  -7.246  -7.246
 -7.246  -6.362  -6.362  -4.775  -4.775  -4.759  -4.759  -4.759
 -4.759  -2.041  -2.041  -2.036  -2.036  -2.036  -2.036  -2.022
 -2.022  -2.022  -2.022  -0.955  -0.881  -0.829  -0.700  -0.678
 -0.624  -0.566  -0.511  -0.501  -0.432  -0.422  -0.402  -0.400
 -0.348  -0.346  -0.314  -0.311  -0.288  -0.277  -0.277  -0.269
 -- Virtual --
 -0.094  -0.075  -0.036  -0.004   0.022   0.023   0.024   0.042
  0.057   0.069   0.073   0.074   0.079   0.091   0.095   0.104
  0.105   0.114   0.114   0.126   0.130   0.144   0.147   0.155
  0.160   0.174   0.186   0.204   0.210   0.224   0.228   0.235
  0.242   0.245   0.262   0.267   0.303   0.361   0.383   0.395
  0.398   0.417   0.418   0.421   0.434   0.444   0.459   0.463
  0.469   0.472   0.485   0.497   0.501   0.513   0.526   0.575
  0.577   0.596   0.608   0.620   0.629   0.653   0.682   0.694
  0.721   0.736   0.785   0.821   0.860   0.867   0.897   0.908
  0.911   0.915   0.980   1.000   1.023   1.023   1.114   1.123
  1.179   1.263   1.317   1.325   1.345   1.370   1.379   1.394
  1.413   1.462   1.505   1.517   1.555   1.560   1.636   1.652
  1.737   1.776   1.836   1.861   1.928   1.962   2.022   2.140
  2.171   2.189   2.270   2.288   2.308   2.311   2.447   2.490
  2.544   2.572   2.701   2.705   2.773   2.804   2.925   2.968
  3.137   3.392   3.562   3.709   3.978   3.984   3.993   3.996
  4.032   4.053   4.077   4.119   4.131   4.247   4.249   4.422
  4.442   6.016   6.039   6.040   6.069   6.070   6.113   9.714
  9.747  23.470  23.589  23.839  25.852  25.856  25.921  25.969
 26.424  26.452  27.866  27.886  28.353  28.370  28.371  28.376
 28.391  28.401  28.538  28.540  28.544  28.545  28.562  28.580
 28.604  28.607  28.685  28.692 127.892 127.905 127.906 127.924
127.928 127.947 151.661 151.679 215.701 215.7351901.8241901.843
 --------------------------------------------------------------

          Ground-State Mulliken Net Atomic Charges

     Atom                 Charge (a.u.)
  ----------------------------------------
      1 C                    -0.655654
      2 C                    -0.258576
      3 C                    -0.258505
      4 Cl                    0.258285
      5 I                     0.144794
      6 I                     0.144790
      7 Cl                    0.258273
      8 H                     0.183296
      9 H                     0.183296
  ----------------------------------------
  Sum of atomic charges =     0.000000

 -----------------------------------------------------------------
                    Cartesian Multipole Moments
 -----------------------------------------------------------------
    Charge (ESU x 10^10)
                 0.0000
    Dipole Moment (Debye)
         X       0.0001      Y       0.0001      Z       1.5525
       Tot       1.5525
    Quadrupole Moments (Debye-Ang)
        XX     -96.5865     XY      -2.6186     YY    -102.0171
        XZ       0.0000     YZ       0.0003     ZZ     -97.4834
    Octopole Moments (Debye-Ang^2)
       XXX      -0.0093    XXY      -0.0033    XYY      -0.0034
       YYY      -0.0086    XXZ     -17.9398    XYZ      -0.6580
       YYZ     -11.7189    XZZ      -0.0020    YZZ      -0.0020
       ZZZ     -18.4088
    Hexadecapole Moments (Debye-Ang^3)
      XXXX   -2265.2335   XXXY     -85.1128   XXYY    -571.1611
      XYYY     -65.1663   YYYY    -855.1898   XXXZ       0.0308
      XXYZ       0.0060   XYYZ       0.0131   YYYZ       0.0134
      XXZZ    -462.3214   XYZZ     -23.2228   YYZZ    -197.8633
      XZZZ       0.0405   YZZZ       0.0175   ZZZZ    -259.8411
 -----------------------------------------------------------------
 Calculating analytic gradient of the SCF energy
 Gradient of SCF Energy
            1           2           3           4           5           6
    1  -0.0000081   0.0084157  -0.0084113   0.0019213  -0.0028146   0.0028175
    2  -0.0000095   0.0062706  -0.0062641   0.0003230   0.0012426  -0.0012442
    3   0.0065553  -0.0079456  -0.0079413   0.0024647   0.0018550   0.0018574
            7           8           9
    1  -0.0019224   0.0003243  -0.0003224
    2  -0.0003207   0.0005177  -0.0005153
    3   0.0024678   0.0003435   0.0003432
 Max gradient component =       8.416E-03
 RMS gradient           =       4.018E-03
 Gradient time:  CPU 22.23 s  wall 22.23 s
 Geometry Optimization Parameters
   NAtoms,    NIC,     NZ,  NCons,   NDum,   NFix, NCnnct, MaxDiis
        9      69       9       0       0       0       0       0

 Cartesian Hessian Update
 Hessian Updated using BFGS Update


** GEOMETRY OPTIMIZATION IN DELOCALIZED INTERNAL COORDINATES **
   Searching for a Minimum

   Optimization Cycle:   2

                       Coordinates (Angstroms)
     ATOM                X               Y               Z
      1  C         0.0000581764    0.0000709343    1.6962964046
      2  C         0.5555268055    0.5357274188    0.3902222843
      3  C        -0.5554367349   -0.5356407661    0.3902944615
      4  Cl        0.1803941579    2.2179243041   -0.0173114802
      5  I         2.6008904996    0.0354862388   -0.1126898076
      6  I        -2.6008374848   -0.0354460968   -0.1125144710
      7  Cl       -0.1803455327   -2.2178779592   -0.0171010749
      8  H         0.6343286925   -0.6590995314    2.2772118885
      9  H        -0.6341480792    0.6593202774    2.2771931708
   Point Group: c1    Number of degrees of freedom:    21


   Energy is -14874.977574839

 Hessian Updated using BFGS Update

 21 Hessian modes will be used to form the next step
  Hessian Eigenvalues:
     0.017254    0.020947    0.030773    0.030782    0.033282    0.049213
     0.086449    0.088158    0.094896    0.108095    0.108385    0.129001
     0.139180    0.145900    0.238861    0.268991    0.286280    0.286300
     0.300926    0.348126    0.348572

 Minimum Search - Taking Simple RFO Step
 Searching for Lamda that Minimizes Along All modes
 Value Taken    Lamda =  -0.00140118
 Step Taken.  Stepsize is  0.142591

                             Maximum     Tolerance    Cnvgd?
         Gradient           0.007431      0.000300      NO
         Displacement       0.110279      0.001200      NO
         Energy change     -0.002735      0.000001      NO


 New Cartesian Coordinates Obtained by Inverse Iteration

 Displacement from previous Coordinates is:  0.136881
 ----------------------------------------------------------------
             Standard Nuclear Orientation (Angstroms)
    I     Atom           X                Y                Z
 ----------------------------------------------------------------
    1      C       0.0000861298     0.0000968315     1.7092037565
    2      C       0.5516363027     0.5300058476     0.4124172135
    3      C      -0.5515371231    -0.5299162358     0.4125161493
    4      Cl      0.1613306992     2.1973245220    -0.0441736867
    5      I       2.6083842837     0.0249711013    -0.1237224734
    6      I      -2.6083326600    -0.0249122833    -0.1235327765
    7      Cl     -0.1612714831    -2.1972814166    -0.0439460037
    8      H       0.6269294184    -0.6669998305     2.2864299909
    9      H      -0.6267950671     0.6671762837     2.2864092061
 ----------------------------------------------------------------
 Molecular Point Group                 C1    NOp =  1
 Largest Abelian Subgroup              C1    NOp =  1
 Nuclear Repulsion Energy =  1471.5483520038 hartrees
 There are       80 alpha and       80 beta electrons
 Applying Cartesian multipole field
    Component          Value
    ---------          -----
     (2,0,0)        1.00000E-11
     (0,2,0)        2.00000E-11
     (0,0,2)       -3.00000E-11
 Nucleus-field energy     =     0.0000000346 hartrees
 Requested basis set is 6-311++G(d,p)
 There are 102 shells and 264 basis functions
 A cutoff of  1.0D-11 yielded   3929 shell pairs
 There are     28114 function pairs (     31350 Cartesian)
 Smallest overlap matrix eigenvalue = 2.59E-05
 Guess MOs from SCF MO coefficient file

 -----------------------------------------------------------------------
  General SCF calculation program by
  Eric Jon Sundstrom, Paul Horn, Yuezhi Mao, Dmitri Zuev, Alec White,
  David Stuck, Shaama M.S., Shane Yost, Joonho Lee, David Small,
  Daniel Levine, Susi Lehtola, Hugh Burton, Evgeny Epifanovsky
 -----------------------------------------------------------------------
 Exchange:     0.2000 Hartree-Fock + 0.0800 Slater + 0.7200 B88
 Correlation:  0.1900 VWN1RPA + 0.8100 LYP
 Using SG-1 standard quadrature grid
 A restricted SCF calculation will be
 performed using DIIS
 SCF converges when DIIS error is below 1.0e-08
 ---------------------------------------
  Cycle       Energy         DIIS error
 ---------------------------------------
    1  -14874.9771820048      3.12e-04  
    2  -14874.9782474621      6.73e-05  
    3  -14874.9782676598      5.37e-05  
    4  -14874.9782920739      2.03e-05  
    5  -14874.9782952251      6.60e-06  
    6  -14874.9782956184      1.33e-06  
    7  -14874.9782956312      3.79e-07  
    8  -14874.9782956322      9.41e-08  
    9  -14874.9782956325      2.51e-08  
   10  -14874.9782956324      7.80e-09  Convergence criterion met
 ---------------------------------------
 SCF time:   CPU 60.27s  wall 60.00s 
 SCF   energy in the final basis set =   -14874.9782956324
 Total energy in the final basis set =   -14874.9782956324

 --------------------------------------------------------------

                    Orbital Energies (a.u.)
 --------------------------------------------------------------

 Alpha MOs
 -- Occupied --
***************-176.316-176.316-165.720-165.720-165.718-165.718
*******-165.718-101.577-101.577 -35.813 -35.813 -31.306 -31.306
-31.299 -31.299 -31.299 -31.299 -22.957 -22.957 -22.955 -22.955
-22.955 -22.955 -22.950 -22.950 -22.950 -22.950 -10.317 -10.317
-10.231  -9.491  -9.491  -7.257  -7.257  -7.246  -7.246  -7.246
 -7.246  -6.362  -6.362  -4.775  -4.775  -4.759  -4.759  -4.759
 -4.759  -2.040  -2.040  -2.035  -2.035  -2.035  -2.035  -2.022
 -2.022  -2.022  -2.022  -0.960  -0.880  -0.832  -0.697  -0.676
 -0.626  -0.566  -0.514  -0.502  -0.432  -0.424  -0.401  -0.398
 -0.348  -0.346  -0.314  -0.310  -0.287  -0.278  -0.277  -0.269
 -- Virtual --
 -0.098  -0.078  -0.035  -0.005   0.022   0.023   0.026   0.042
  0.059   0.068   0.073   0.074   0.080   0.091   0.095   0.105
  0.106   0.113   0.115   0.126   0.129   0.145   0.146   0.156
  0.159   0.174   0.182   0.203   0.209   0.227   0.228   0.235
  0.244   0.245   0.264   0.272   0.303   0.361   0.382   0.395
  0.399   0.415   0.419   0.421   0.433   0.446   0.457   0.464
  0.471   0.471   0.488   0.499   0.502   0.509   0.524   0.576
  0.581   0.596   0.612   0.619   0.624   0.654   0.678   0.695
  0.711   0.734   0.788   0.823   0.860   0.868   0.896   0.909
  0.914   0.914   0.988   0.994   1.022   1.025   1.120   1.127
  1.172   1.259   1.317   1.317   1.343   1.374   1.382   1.392
  1.411   1.465   1.512   1.513   1.557   1.565   1.633   1.658
  1.738   1.780   1.841   1.869   1.921   1.972   2.026   2.149
  2.177   2.185   2.273   2.288   2.311   2.313   2.439   2.499
  2.547   2.573   2.703   2.704   2.778   2.812   2.927   2.978
  3.157   3.405   3.558   3.714   3.978   3.983   3.994   3.995
  4.032   4.056   4.075   4.119   4.128   4.246   4.247   4.415
  4.439   6.016   6.039   6.042   6.065   6.068   6.112   9.715
  9.747  23.476  23.617  23.852  25.849  25.862  25.927  25.969
 26.402  26.462  27.861  27.884  28.353  28.370  28.372  28.373
 28.391  28.400  28.538  28.540  28.545  28.545  28.561  28.579
 28.604  28.605  28.682  28.691 127.892 127.905 127.907 127.923
127.926 127.948 151.657 151.678 215.703 215.7351901.8201901.841
 --------------------------------------------------------------

          Ground-State Mulliken Net Atomic Charges

     Atom                 Charge (a.u.)
  ----------------------------------------
      1 C                    -0.690458
      2 C                    -0.228904
      3 C                    -0.228904
      4 Cl                    0.251644
      5 I                     0.139634
      6 I                     0.139625
      7 Cl                    0.251650
      8 H                     0.182854
      9 H                     0.182859
  ----------------------------------------
  Sum of atomic charges =     0.000000

 -----------------------------------------------------------------
                    Cartesian Multipole Moments
 -----------------------------------------------------------------
    Charge (ESU x 10^10)
                -0.0000
    Dipole Moment (Debye)
         X       0.0001      Y       0.0000      Z       1.5828
       Tot       1.5828
    Quadrupole Moments (Debye-Ang)
        XX     -96.7758     XY      -2.7078     YY    -102.0503
        XZ      -0.0000     YZ       0.0002     ZZ     -97.2681
    Octopole Moments (Debye-Ang^2)
       XXX      -0.0096    XXY      -0.0036    XYY      -0.0036
       YYY      -0.0104    XXZ     -17.7134    XYZ      -0.5135
       YYZ     -11.0773    XZZ      -0.0025    YZZ      -0.0029
       ZZZ     -15.1040
    Hexadecapole Moments (Debye-Ang^3)
      XXXX   -2280.1699   XXXY     -77.5903   XXYY    -570.9661
      XYYY     -57.7437   YYYY    -844.1345   XXXZ       0.0341
      XXYZ       0.0064   XYYZ       0.0143   YYYZ       0.0147
      XXZZ    -464.4601   XYZZ     -20.5543   YYZZ    -195.2077
      XZZZ       0.0426   YZZZ       0.0176   ZZZZ    -262.7823
 -----------------------------------------------------------------
 Calculating analytic gradient of the SCF energy
 Gradient of SCF Energy
            1           2           3           4           5           6
    1   0.0000027   0.0031140  -0.0031100   0.0001655   0.0004143  -0.0004152
    2   0.0000013   0.0023625  -0.0023585  -0.0000309  -0.0005617   0.0005621
    3  -0.0003094   0.0010791   0.0010924   0.0001147   0.0000203   0.0000204
            7           8           9
    1  -0.0001652  -0.0004960   0.0004900
    2   0.0000305   0.0003798  -0.0003851
    3   0.0001155  -0.0010664  -0.0010666
 Max gradient component =       3.114E-03
 RMS gradient           =       1.172E-03
 Gradient time:  CPU 22.20 s  wall 22.20 s
 Geometry Optimization Parameters
   NAtoms,    NIC,     NZ,  NCons,   NDum,   NFix, NCnnct, MaxDiis
        9      69       9       0       0       0       0       0

 Cartesian Hessian Update
 Hessian Updated using BFGS Update


** GEOMETRY OPTIMIZATION IN DELOCALIZED INTERNAL COORDINATES **
   Searching for a Minimum

   Optimization Cycle:   3

                       Coordinates (Angstroms)
     ATOM                X               Y               Z
      1  C         0.0000861298    0.0000968315    1.7092037565
      2  C         0.5516363027    0.5300058476    0.4124172135
      3  C        -0.5515371231   -0.5299162358    0.4125161493
      4  Cl        0.1613306992    2.1973245220   -0.0441736867
      5  I         2.6083842837    0.0249711013   -0.1237224734
      6  I        -2.6083326600   -0.0249122833   -0.1235327765
      7  Cl       -0.1612714831   -2.1972814166   -0.0439460037
      8  H         0.6269294184   -0.6669998305    2.2864299909
      9  H        -0.6267950671    0.6671762837    2.2864092061
   Point Group: c1    Number of degrees of freedom:    21


   Energy is -14874.978295632

 Hessian Updated using BFGS Update

 21 Hessian modes will be used to form the next step
  Hessian Eigenvalues:
     0.017435    0.020947    0.030782    0.030810    0.033282    0.049753
     0.086449    0.088639    0.096823    0.108095    0.108282    0.129001
     0.144336    0.145900    0.251428    0.260903    0.268991    0.286300
     0.286361    0.348126    0.349050

 Minimum Search - Taking Simple RFO Step
 Searching for Lamda that Minimizes Along All modes
 Value Taken    Lamda =  -0.00008891
 Step Taken.  Stepsize is  0.021158

                             Maximum     Tolerance    Cnvgd?
         Gradient           0.003092      0.000300      NO
         Displacement       0.012983      0.001200      NO
         Energy change     -0.000721      0.000001      NO


 New Cartesian Coordinates Obtained by Inverse Iteration

 Displacement from previous Coordinates is:  0.031468
 ----------------------------------------------------------------
             Standard Nuclear Orientation (Angstroms)
    I     Atom           X                Y                Z
 ----------------------------------------------------------------
    1      C       0.0000732326     0.0000849543     1.7128994992
    2      C       0.5485906267     0.5279482278     0.4125898326
    3      C      -0.5485222568    -0.5278859294     0.4126675823
    4      Cl      0.1592894579     2.1946682301    -0.0470633870
    5      I       2.6026734567     0.0234619655    -0.1288443175
    6      I      -2.6026378155    -0.0234208501    -0.1287055707
    7      Cl     -0.1592502109    -2.1946402888    -0.0468909258
    8      H       0.6266697718    -0.6678312055     2.2924830274
    9      H      -0.6264557621     0.6680797161     2.2924656355
 ----------------------------------------------------------------
 Molecular Point Group                 C1    NOp =  1
 Largest Abelian Subgroup              C1    NOp =  1
 Nuclear Repulsion Energy =  1473.5285379880 hartrees
 There are       80 alpha and       80 beta electrons
 Applying Cartesian multipole field
    Component          Value
    ---------          -----
     (2,0,0)        1.00000E-11
     (0,2,0)        2.00000E-11
     (0,0,2)       -3.00000E-11
 Nucleus-field energy     =     0.0000000344 hartrees
 Requested basis set is 6-311++G(d,p)
 There are 102 shells and 264 basis functions
 A cutoff of  1.0D-11 yielded   3929 shell pairs
 There are     28114 function pairs (     31350 Cartesian)
 Smallest overlap matrix eigenvalue = 2.54E-05
 Guess MOs from SCF MO coefficient file

 -----------------------------------------------------------------------
  General SCF calculation program by
  Eric Jon Sundstrom, Paul Horn, Yuezhi Mao, Dmitri Zuev, Alec White,
  David Stuck, Shaama M.S., Shane Yost, Joonho Lee, David Small,
  Daniel Levine, Susi Lehtola, Hugh Burton, Evgeny Epifanovsky
 -----------------------------------------------------------------------
 Exchange:     0.2000 Hartree-Fock + 0.0800 Slater + 0.7200 B88
 Correlation:  0.1900 VWN1RPA + 0.8100 LYP
 Using SG-1 standard quadrature grid
 A restricted SCF calculation will be
 performed using DIIS
 SCF converges when DIIS error is below 1.0e-08
 ---------------------------------------
  Cycle       Energy         DIIS error
 ---------------------------------------
    1  -14874.9783071261      6.58e-05  
    2  -14874.9783450191      2.68e-05  
    3  -14874.9783384443      3.84e-05  
    4  -14874.9783508866      6.45e-06  
    5  -14874.9783512843      1.15e-06  
    6  -14874.9783512958      3.19e-07  
    7  -14874.9783512966      5.51e-08  
    8  -14874.9783512965      8.77e-09  Convergence criterion met
 ---------------------------------------
 SCF time:   CPU 48.71s  wall 49.00s 
 SCF   energy in the final basis set =   -14874.9783512965
 Total energy in the final basis set =   -14874.9783512965

 --------------------------------------------------------------

                    Orbital Energies (a.u.)
 --------------------------------------------------------------

 Alpha MOs
 -- Occupied --
***************-176.316-176.316-165.720-165.720-165.718-165.718
*******-165.718-101.577-101.577 -35.812 -35.812 -31.306 -31.306
-31.299 -31.299 -31.299 -31.299 -22.956 -22.956 -22.955 -22.955
-22.955 -22.955 -22.950 -22.950 -22.950 -22.950 -10.317 -10.317
-10.232  -9.491  -9.491  -7.256  -7.256  -7.246  -7.246  -7.246
 -7.246  -6.362  -6.362  -4.775  -4.775  -4.759  -4.759  -4.759
 -4.759  -2.040  -2.040  -2.035  -2.035  -2.035  -2.035  -2.021
 -2.021  -2.021  -2.021  -0.960  -0.880  -0.832  -0.697  -0.676
 -0.626  -0.566  -0.513  -0.502  -0.433  -0.424  -0.401  -0.398
 -0.348  -0.346  -0.314  -0.311  -0.287  -0.277  -0.277  -0.269
 -- Virtual --
 -0.098  -0.078  -0.035  -0.005   0.022   0.023   0.026   0.042
  0.059   0.068   0.073   0.074   0.080   0.091   0.095   0.105
  0.106   0.113   0.115   0.126   0.129   0.145   0.146   0.156
  0.159   0.174   0.181   0.203   0.209   0.227   0.228   0.234
  0.244   0.245   0.264   0.272   0.303   0.361   0.382   0.395
  0.399   0.414   0.419   0.421   0.433   0.447   0.457   0.464
  0.471   0.471   0.488   0.500   0.502   0.508   0.524   0.575
  0.582   0.597   0.612   0.619   0.625   0.654   0.678   0.696
  0.711   0.734   0.789   0.823   0.859   0.868   0.896   0.909
  0.914   0.914   0.990   0.994   1.022   1.025   1.122   1.128
  1.172   1.259   1.317   1.318   1.344   1.374   1.380   1.392
  1.411   1.466   1.512   1.513   1.557   1.566   1.633   1.661
  1.739   1.778   1.844   1.868   1.924   1.970   2.027   2.147
  2.177   2.185   2.273   2.288   2.312   2.313   2.438   2.500
  2.543   2.571   2.703   2.703   2.782   2.812   2.925   2.978
  3.159   3.406   3.556   3.710   3.978   3.984   3.995   3.995
  4.033   4.053   4.076   4.120   4.128   4.246   4.247   4.416
  4.440   6.017   6.039   6.042   6.065   6.068   6.114   9.716
  9.747  23.475  23.627  23.848  25.849  25.862  25.929  25.969
 26.402  26.464  27.861  27.884  28.354  28.371  28.372  28.373
 28.391  28.400  28.538  28.541  28.545  28.545  28.562  28.579
 28.604  28.605  28.682  28.692 127.892 127.905 127.907 127.923
127.926 127.948 151.657 151.678 215.703 215.7361901.8201901.842
 --------------------------------------------------------------

          Ground-State Mulliken Net Atomic Charges

     Atom                 Charge (a.u.)
  ----------------------------------------
      1 C                    -0.694779
      2 C                    -0.226046
      3 C                    -0.226017
      4 Cl                    0.250484
      5 I                     0.139890
      6 I                     0.139887
      7 Cl                    0.250483
      8 H                     0.183050
      9 H                     0.183048
  ----------------------------------------
  Sum of atomic charges =    -0.000000

 -----------------------------------------------------------------
                    Cartesian Multipole Moments
 -----------------------------------------------------------------
    Charge (ESU x 10^10)
                 0.0000
    Dipole Moment (Debye)
         X       0.0001      Y       0.0001      Z       1.5836
       Tot       1.5836
    Quadrupole Moments (Debye-Ang)
        XX     -96.8269     XY      -2.7084     YY    -102.0447
        XZ       0.0002     YZ       0.0004     ZZ     -97.2228
    Octopole Moments (Debye-Ang^2)
       XXX      -0.0075    XXY      -0.0027    XYY      -0.0027
       YYY      -0.0079    XXZ     -17.4800    XYZ      -0.5002
       YYZ     -10.7581    XZZ      -0.0014    YZZ      -0.0016
       ZZZ     -13.9652
    Hexadecapole Moments (Debye-Ang^3)
      XXXX   -2271.4939   XXXY     -76.3369   XXYY    -568.8856
      XYYY     -56.5463   YYYY    -842.3028   XXXZ       0.0251
      XXYZ       0.0043   XYYZ       0.0100   YYYZ       0.0109
      XXZZ    -462.6832   XYZZ     -20.2168   YYZZ    -194.9900
      XZZZ       0.0318   YZZZ       0.0139   ZZZZ    -263.5443
 -----------------------------------------------------------------
 Calculating analytic gradient of the SCF energy
 Gradient of SCF Energy
            1           2           3           4           5           6
    1  -0.0000020   0.0012648  -0.0012645   0.0002229  -0.0001491   0.0001482
    2  -0.0000015   0.0009661  -0.0009662  -0.0003110  -0.0005782   0.0005788
    3  -0.0007173   0.0004256   0.0004265   0.0000182   0.0000494   0.0000485
            7           8           9
    1  -0.0002224  -0.0000728   0.0000750
    2   0.0003099  -0.0002390   0.0002411
    3   0.0000170  -0.0001339  -0.0001339
 Max gradient component =       1.265E-03
 RMS gradient           =       5.134E-04
 Gradient time:  CPU 22.32 s  wall 22.32 s
 Geometry Optimization Parameters
   NAtoms,    NIC,     NZ,  NCons,   NDum,   NFix, NCnnct, MaxDiis
        9      69       9       0       0       0       0       0

 Cartesian Hessian Update
 Hessian Updated using BFGS Update


** GEOMETRY OPTIMIZATION IN DELOCALIZED INTERNAL COORDINATES **
   Searching for a Minimum

   Optimization Cycle:   4

                       Coordinates (Angstroms)
     ATOM                X               Y               Z
      1  C         0.0000732326    0.0000849543    1.7128994992
      2  C         0.5485906267    0.5279482278    0.4125898326
      3  C        -0.5485222568   -0.5278859294    0.4126675823
      4  Cl        0.1592894579    2.1946682301   -0.0470633870
      5  I         2.6026734567    0.0234619655   -0.1288443175
      6  I        -2.6026378155   -0.0234208501   -0.1287055707
      7  Cl       -0.1592502109   -2.1946402888   -0.0468909258
      8  H         0.6266697718   -0.6678312055    2.2924830274
      9  H        -0.6264557621    0.6680797161    2.2924656355
   Point Group: c1    Number of degrees of freedom:    21


   Energy is -14874.978351297

 Hessian Updated using BFGS Update

 20 Hessian modes will be used to form the next step
  Hessian Eigenvalues:
     0.017441    0.020947    0.030781    0.030822    0.033282    0.051704
     0.084743    0.086449    0.092126    0.107958    0.108095    0.124819
     0.129001    0.145900    0.223852    0.256511    0.268992    0.286300
     0.290591    0.361950

 Minimum Search - Taking Simple RFO Step
 Searching for Lamda that Minimizes Along All modes
 Value Taken    Lamda =  -0.00001702
 Step Taken.  Stepsize is  0.013987

                             Maximum     Tolerance    Cnvgd?
         Gradient           0.000965      0.000300      NO
         Displacement       0.010667      0.001200      NO
         Energy change     -0.000056      0.000001      NO


 New Cartesian Coordinates Obtained by Inverse Iteration

 Displacement from previous Coordinates is:  0.010635
 ----------------------------------------------------------------
             Standard Nuclear Orientation (Angstroms)
    I     Atom           X                Y                Z
 ----------------------------------------------------------------
    1      C       0.0000778187     0.0000906648     1.7141410196
    2      C       0.5471560375     0.5267939723     0.4118870399
    3      C      -0.5470735699    -0.5267156263     0.4119625313
    4      Cl      0.1604605065     2.1949928784    -0.0469431131
    5      I       2.6027225709     0.0240851567    -0.1309303591
    6      I      -2.6026758103    -0.0240448844    -0.1307664431
    7      Cl     -0.1604159496    -2.1949548938    -0.0467448114
    8      H       0.6269843778    -0.6669753803     2.2945059590
    9      H      -0.6268054812     0.6671929326     2.2944895531
 ----------------------------------------------------------------
 Molecular Point Group                 C1    NOp =  1
 Largest Abelian Subgroup              C1    NOp =  1
 Nuclear Repulsion Energy =  1473.3273052517 hartrees
 There are       80 alpha and       80 beta electrons
 Applying Cartesian multipole field
    Component          Value
    ---------          -----
     (2,0,0)        1.00000E-11
     (0,2,0)        2.00000E-11
     (0,0,2)       -3.00000E-11
 Nucleus-field energy     =     0.0000000344 hartrees
 Requested basis set is 6-311++G(d,p)
 There are 102 shells and 264 basis functions
 A cutoff of  1.0D-11 yielded   3929 shell pairs
 There are     28114 function pairs (     31350 Cartesian)
 Smallest overlap matrix eigenvalue = 2.53E-05
 Guess MOs from SCF MO coefficient file

 -----------------------------------------------------------------------
  General SCF calculation program by
  Eric Jon Sundstrom, Paul Horn, Yuezhi Mao, Dmitri Zuev, Alec White,
  David Stuck, Shaama M.S., Shane Yost, Joonho Lee, David Small,
  Daniel Levine, Susi Lehtola, Hugh Burton, Evgeny Epifanovsky
 -----------------------------------------------------------------------
 Exchange:     0.2000 Hartree-Fock + 0.0800 Slater + 0.7200 B88
 Correlation:  0.1900 VWN1RPA + 0.8100 LYP
 Using SG-1 standard quadrature grid
 A restricted SCF calculation will be
 performed using DIIS
 SCF converges when DIIS error is below 1.0e-08
 ---------------------------------------
  Cycle       Energy         DIIS error
 ---------------------------------------
    1  -14874.9783467338      3.52e-05  
    2  -14874.9783600640      4.46e-06  
    3  -14874.9783601346      4.10e-06  
    4  -14874.9783602763      9.95e-07  
    5  -14874.9783602851      2.48e-07  
    6  -14874.9783602848      5.14e-08  
    7  -14874.9783602854      3.34e-08  
    8  -14874.9783602854      1.22e-08  
    9  -14874.9783602855      2.72e-09  Convergence criterion met
 ---------------------------------------
 SCF time:   CPU 54.54s  wall 54.00s 
 SCF   energy in the final basis set =   -14874.9783602855
 Total energy in the final basis set =   -14874.9783602855

 --------------------------------------------------------------

                    Orbital Energies (a.u.)
 --------------------------------------------------------------

 Alpha MOs
 -- Occupied --
***************-176.316-176.316-165.720-165.720-165.718-165.718
*******-165.718-101.577-101.577 -35.812 -35.812 -31.306 -31.306
-31.299 -31.299 -31.299 -31.299 -22.956 -22.956 -22.955 -22.955
-22.955 -22.955 -22.950 -22.950 -22.950 -22.950 -10.317 -10.317
-10.232  -9.491  -9.491  -7.257  -7.257  -7.246  -7.246  -7.246
 -7.246  -6.362  -6.362  -4.775  -4.775  -4.759  -4.759  -4.759
 -4.759  -2.040  -2.040  -2.035  -2.035  -2.035  -2.035  -2.021
 -2.021  -2.021  -2.021  -0.961  -0.880  -0.832  -0.697  -0.676
 -0.627  -0.566  -0.513  -0.502  -0.434  -0.424  -0.401  -0.397
 -0.348  -0.345  -0.314  -0.311  -0.287  -0.277  -0.277  -0.269
 -- Virtual --
 -0.099  -0.078  -0.036  -0.005   0.022   0.023   0.026   0.042
  0.059   0.068   0.073   0.074   0.081   0.091   0.095   0.105
  0.106   0.113   0.115   0.126   0.129   0.145   0.146   0.156
  0.159   0.174   0.181   0.203   0.209   0.227   0.229   0.234
  0.244   0.245   0.264   0.272   0.304   0.360   0.382   0.395
  0.399   0.414   0.419   0.421   0.434   0.447   0.456   0.464
  0.471   0.471   0.489   0.499   0.502   0.508   0.523   0.574
  0.583   0.597   0.612   0.618   0.625   0.654   0.677   0.696
  0.711   0.734   0.789   0.823   0.859   0.868   0.896   0.909
  0.913   0.914   0.990   0.994   1.022   1.024   1.122   1.127
  1.172   1.259   1.317   1.318   1.344   1.373   1.379   1.392
  1.411   1.466   1.511   1.513   1.557   1.567   1.633   1.662
  1.739   1.776   1.845   1.868   1.926   1.969   2.028   2.146
  2.177   2.185   2.273   2.288   2.311   2.314   2.438   2.500
  2.542   2.571   2.702   2.703   2.784   2.812   2.924   2.978
  3.159   3.407   3.554   3.709   3.978   3.984   3.995   3.995
  4.033   4.053   4.076   4.120   4.128   4.246   4.247   4.416
  4.439   6.017   6.039   6.042   6.065   6.068   6.113   9.716
  9.747  23.474  23.632  23.847  25.849  25.862  25.928  25.969
 26.402  26.464  27.861  27.884  28.354  28.371  28.372  28.373
 28.391  28.400  28.538  28.541  28.545  28.545  28.562  28.579
 28.604  28.605  28.682  28.692 127.892 127.905 127.907 127.923
127.926 127.948 151.657 151.678 215.703 215.7351901.8201901.841
 --------------------------------------------------------------

          Ground-State Mulliken Net Atomic Charges

     Atom                 Charge (a.u.)
  ----------------------------------------
      1 C                    -0.695531
      2 C                    -0.224370
      3 C                    -0.224376
      4 Cl                    0.249571
      5 I                     0.139490
      6 I                     0.139488
      7 Cl                    0.249577
      8 H                     0.183075
      9 H                     0.183077
  ----------------------------------------
  Sum of atomic charges =    -0.000000

 -----------------------------------------------------------------
                    Cartesian Multipole Moments
 -----------------------------------------------------------------
    Charge (ESU x 10^10)
                -0.0000
    Dipole Moment (Debye)
         X       0.0001      Y       0.0001      Z       1.5846
       Tot       1.5846
    Quadrupole Moments (Debye-Ang)
        XX     -96.8318     XY      -2.6912     YY    -102.0506
        XZ       0.0001     YZ       0.0003     ZZ     -97.2108
    Octopole Moments (Debye-Ang^2)
       XXX      -0.0090    XXY      -0.0031    XYY      -0.0032
       YYY      -0.0086    XXZ     -17.3956    XYZ      -0.5120
       YYZ     -10.6410    XZZ      -0.0019    YZZ      -0.0020
       ZZZ     -13.5641
    Hexadecapole Moments (Debye-Ang^3)
      XXXX   -2271.4167   XXXY     -76.5142   XXYY    -568.9951
      XYYY     -56.8446   YYYY    -842.2644   XXXZ       0.0290
      XXYZ       0.0053   XYYZ       0.0121   YYYZ       0.0122
      XXZZ    -462.6787   XYZZ     -20.3712   YYZZ    -195.0979
      XZZZ       0.0371   YZZZ       0.0155   ZZZZ    -263.7156
 -----------------------------------------------------------------
 Calculating analytic gradient of the SCF energy
 Gradient of SCF Energy
            1           2           3           4           5           6
    1   0.0000003   0.0001489  -0.0001483   0.0003760  -0.0000106   0.0000112
    2  -0.0000000  -0.0000369   0.0000379  -0.0001261  -0.0005117   0.0005111
    3  -0.0002625   0.0000279   0.0000282   0.0000266  -0.0000086  -0.0000081
            7           8           9
    1  -0.0003766  -0.0000773   0.0000763
    2   0.0001265  -0.0001561   0.0001553
    3   0.0000272   0.0000847   0.0000846
 Max gradient component =       5.117E-04
 RMS gradient           =       1.955E-04
 Gradient time:  CPU 22.46 s  wall 22.46 s
 Geometry Optimization Parameters
   NAtoms,    NIC,     NZ,  NCons,   NDum,   NFix, NCnnct, MaxDiis
        9      69       9       0       0       0       0       0

 Cartesian Hessian Update
 Hessian Updated using BFGS Update


** GEOMETRY OPTIMIZATION IN DELOCALIZED INTERNAL COORDINATES **
   Searching for a Minimum

   Optimization Cycle:   5

                       Coordinates (Angstroms)
     ATOM                X               Y               Z
      1  C         0.0000778187    0.0000906648    1.7141410196
      2  C         0.5471560375    0.5267939723    0.4118870399
      3  C        -0.5470735699   -0.5267156263    0.4119625313
      4  Cl        0.1604605065    2.1949928784   -0.0469431131
      5  I         2.6027225709    0.0240851567   -0.1309303591
      6  I        -2.6026758103   -0.0240448844   -0.1307664431
      7  Cl       -0.1604159496   -2.1949548938   -0.0467448114
      8  H         0.6269843778   -0.6669753803    2.2945059590
      9  H        -0.6268054812    0.6671929326    2.2944895531
   Point Group: c1    Number of degrees of freedom:    21


   Energy is -14874.978360285

 Hessian Updated using BFGS Update

 20 Hessian modes will be used to form the next step
  Hessian Eigenvalues:
     0.017610    0.020947    0.030782    0.030862    0.033282    0.050455
     0.079544    0.093659    0.107916    0.108096    0.122766    0.129001
     0.145900    0.227434    0.257917    0.268992    0.286300    0.290346
     0.348126    0.362534

 Minimum Search - Taking Simple RFO Step
 Searching for Lamda that Minimizes Along All modes
 Value Taken    Lamda =   0.00000000
 Step Taken.  Stepsize is  0.001961

                             Maximum     Tolerance    Cnvgd?
         Gradient           0.000117      0.000300     YES
         Displacement       0.001066      0.001200     YES
         Energy change     -0.000009      0.000001      NO


                       Distance Matrix (Angstroms)
             C (  1)   C (  2)   C (  3)   Cl(  4)   I (  5)   I (  6)
   C (  2)  1.507507
   C (  3)  1.507504  1.518954
   Cl(  4)  2.818641  1.772836  2.849368
   I (  5)  3.190396  2.184656  3.243352  3.268721
   I (  6)  3.190391  3.243353  2.184659  3.544866  5.205621
   Cl(  7)  2.818635  2.849372  1.772834  4.401659  3.544878  3.268722
   H (  8)  1.083888  2.230630  2.223073  3.727049  3.203724  4.089745
   H (  9)  1.083888  2.223081  2.230624  2.904525  4.089756  3.203707
             Cl(  7)   H (  8)
   H (  8)  2.904510
   H (  9)  3.727035  1.830845

 Final energy is   -14874.978360285470     


 ******************************
 **  OPTIMIZATION CONVERGED  **
 ******************************

                       Coordinates (Angstroms)
     ATOM                X               Y               Z
      1  C         0.0000778187    0.0000906648    1.7141410196
      2  C         0.5471560375    0.5267939723    0.4118870399
      3  C        -0.5470735699   -0.5267156263    0.4119625313
      4  Cl        0.1604605065    2.1949928784   -0.0469431131
      5  I         2.6027225709    0.0240851567   -0.1309303591
      6  I        -2.6026758103   -0.0240448844   -0.1307664431
      7  Cl       -0.1604159496   -2.1949548938   -0.0467448114
      8  H         0.6269843778   -0.6669753803    2.2945059590
      9  H        -0.6268054812    0.6671929326    2.2944895531

Z-matrix Print:
$molecule
0 1
I 
C  1 2.184659
C  2 1.507504 1 118.404618
H  3 1.083888 2 117.217938 1 140.235776 0
H  3 1.083888 2 117.882941 1 -4.337872 0
C  3 1.507507 2 60.503078 1 -111.508015 0
Cl 2 1.772834 1 110.943973 3 141.534802 0
Cl 6 1.772836 3 118.241011 2 109.748305 0
I  6 2.184656 3 118.404958 2 -111.507936 0
$end


 --------------------------------------------------------------

                    Orbital Energies (a.u.)
 --------------------------------------------------------------

 Alpha MOs
 -- Occupied --
***************-176.316-176.316-165.720-165.720-165.718-165.718
*******-165.718-101.577-101.577 -35.812 -35.812 -31.306 -31.306
-31.299 -31.299 -31.299 -31.299 -22.956 -22.956 -22.955 -22.955
-22.955 -22.955 -22.950 -22.950 -22.950 -22.950 -10.317 -10.317
-10.232  -9.491  -9.491  -7.257  -7.257  -7.246  -7.246  -7.246
 -7.246  -6.362  -6.362  -4.775  -4.775  -4.759  -4.759  -4.759
 -4.759  -2.040  -2.040  -2.035  -2.035  -2.035  -2.035  -2.021
 -2.021  -2.021  -2.021  -0.961  -0.880  -0.832  -0.697  -0.676
 -0.627  -0.566  -0.513  -0.502  -0.434  -0.424  -0.401  -0.397
 -0.348  -0.345  -0.314  -0.311  -0.287  -0.277  -0.277  -0.269
 -- Virtual --
 -0.099  -0.078  -0.036  -0.005   0.022   0.023   0.026   0.042
  0.059   0.068   0.073   0.074   0.081   0.091   0.095   0.105
  0.106   0.113   0.115   0.126   0.129   0.145   0.146   0.156
  0.159   0.174   0.181   0.203   0.209   0.227   0.229   0.234
  0.244   0.245   0.264   0.272   0.304   0.360   0.382   0.395
  0.399   0.414   0.419   0.421   0.434   0.447   0.456   0.464
  0.471   0.471   0.489   0.499   0.502   0.508   0.523   0.574
  0.583   0.597   0.612   0.618   0.625   0.654   0.677   0.696
  0.711   0.734   0.789   0.823   0.859   0.868   0.896   0.909
  0.913   0.914   0.990   0.994   1.022   1.024   1.122   1.127
  1.172   1.259   1.317   1.318   1.344   1.373   1.379   1.392
  1.411   1.466   1.511   1.513   1.557   1.567   1.633   1.662
  1.739   1.776   1.845   1.868   1.926   1.969   2.028   2.146
  2.177   2.185   2.273   2.288   2.311   2.314   2.438   2.500
  2.542   2.571   2.702   2.703   2.784   2.812   2.924   2.978
  3.159   3.407   3.554   3.709   3.978   3.984   3.995   3.995
  4.033   4.053   4.076   4.120   4.128   4.246   4.247   4.416
  4.439   6.017   6.039   6.042   6.065   6.068   6.113   9.716
  9.747  23.474  23.632  23.847  25.849  25.862  25.928  25.969
 26.402  26.464  27.861  27.884  28.354  28.371  28.372  28.373
 28.391  28.400  28.538  28.541  28.545  28.545  28.562  28.579
 28.604  28.605  28.682  28.692 127.892 127.905 127.907 127.923
127.926 127.948 151.657 151.678 215.703 215.7351901.8201901.841
 --------------------------------------------------------------

          Ground-State Mulliken Net Atomic Charges

     Atom                 Charge (a.u.)
  ----------------------------------------
      1 C                    -0.695531
      2 C                    -0.224370
      3 C                    -0.224376
      4 Cl                    0.249571
      5 I                     0.139490
      6 I                     0.139488
      7 Cl                    0.249577
      8 H                     0.183075
      9 H                     0.183077
  ----------------------------------------
  Sum of atomic charges =    -0.000000

 -----------------------------------------------------------------
                    Cartesian Multipole Moments
 -----------------------------------------------------------------
    Charge (ESU x 10^10)
                -0.0000
    Dipole Moment (Debye)
         X       0.0001      Y       0.0001      Z       1.5846
       Tot       1.5846
    Quadrupole Moments (Debye-Ang)
        XX     -96.8318     XY      -2.6912     YY    -102.0506
        XZ       0.0001     YZ       0.0003     ZZ     -97.2108
    Octopole Moments (Debye-Ang^2)
       XXX      -0.0090    XXY      -0.0031    XYY      -0.0032
       YYY      -0.0086    XXZ     -17.3956    XYZ      -0.5120
       YYZ     -10.6410    XZZ      -0.0019    YZZ      -0.0020
       ZZZ     -13.5641
    Hexadecapole Moments (Debye-Ang^3)
      XXXX   -2271.4167   XXXY     -76.5142   XXYY    -568.9951
      XYYY     -56.8446   YYYY    -842.2644   XXXZ       0.0290
      XXYZ       0.0053   XYYZ       0.0121   YYYZ       0.0122
      XXZZ    -462.6787   XYZZ     -20.3712   YYZZ    -195.0979
      XZZZ       0.0371   YZZZ       0.0155   ZZZZ    -263.7156
 -----------------------------------------------------------------
Archival summary:
1\1\garfield\OPT\ProcedureUnspecified\BasisUnspecified\2l232\taweetha\ThuOct1101:43:592018ThuOct1101:43:592018\0\\#,OPT,ProcedureUnspecified,BasisUnspecified,\\0,1\I\C,1,2.18466\C,2,1.5075,1,118.405\H,3,1.08389,2,117.218,1,140.236,0\H,3,1.08389,2,117.883,1,-4.33787,0\C,3,1.50751,2,60.5031,1,-111.508,0\Cl,2,1.77283,1,110.944,3,141.535,0\Cl,6,1.77284,3,118.241,2,109.748,0\I,6,2.18466,3,118.405,2,-111.508,0\\\@

 Total job time:  412.75s(wall), 412.71s(cpu) 
 Thu Oct 11 01:43:59 2018

        *************************************************************
        *                                                           *
        *  Thank you very much for using Q-Chem.  Have a nice day.  *
        *                                                           *
        *************************************************************


 
User input: 2 of 2 
 
Q-Chem Developer Version!
                  Welcome to Q-Chem
     A Quantum Leap Into The Future Of Chemistry


 Q-Chem 5.1, Q-Chem, Inc., Pleasanton, CA (2018)

 Yihan Shao,  Zhengting Gan,  E. Epifanovsky,  A. T. B. Gilbert,  M. Wormit,  
 J. Kussmann,  A. W. Lange,  A. Behn,  Jia Deng,  Xintian Feng,  D. Ghosh,  
 M. Goldey,  P. R. Horn,  L. D. Jacobson,  I. Kaliman,  T. Kus,  A. Landau,  
 Jie Liu,  E. I. Proynov,  R. M. Richard,  R. P. Steele,  E. J. Sundstrom,  
 H. L. Woodcock III,  P. M. Zimmerman,  D. Zuev,  B. Albrecht,  E. Alguire,  
 S. A. Baeppler,  D. Barton,  Z. Benda,  Y. A. Bernard,  E. J. Berquist,  
 K. B. Bravaya,  H. Burton,  D. Casanova,  Chun-Min Chang,  Yunqing Chen,  
 A. Chien,  K. D. Closser,  M. P. Coons,  S. Coriani,  S. Dasgupta,  
 A. L. Dempwolff,  M. Diedenhofen,  Hainam Do,  R. G. Edgar,  Po-Tung Fang,  
 S. Faraji,  S. Fatehi,  Qingguo Feng,  K. D. Fenk,  J. Fosso-Tande,  
 Qinghui Ge,  A. Ghysels,  G. Gidofalvi,  J. Gomes,  J. Gonthier,  A. Gunina,  
 D. Hait,  M. W. D. Hanson-Heine,  P. H. P. Harbach,  A. W. Hauser,  
 J. E. Herr,  E. G. Hohenstein,  Z. C. Holden,  Kerwin Hui,  B. C. Huynh,  
 T.-C. Jagau,  Hyunjun Ji,  B. Kaduk,  K. Khistyaev,  Jaehoon Kim,  
 P. Klunzinger,  K. Koh,  D. Kosenkov,  L. Koulias,  T. Kowalczyk,  
 C. M. Krauter,  A. Kunitsa,  Ka Un Lao,  A. Laurent,  K. V. Lawler,  
 Joonho Lee,  D. Lefrancois,  S. Lehtola,  D. S. Levine,  Yi-Pei Li,  
 You-Sheng Lin,  Fenglai Liu,  E. Livshits,  A. Luenser,  P. Manohar,  
 E. Mansoor,  S. F. Manzer,  Shan-Ping Mao,  Yuezhi Mao,  N. Mardirossian,  
 A. V. Marenich,  T. Markovich,  L. A. Martinez-Martinez,  S. A. Maurer,  
 N. J. Mayhall,  S. C. McKenzie,  J.-M. Mewes,  A. F. Morrison,  
 J. W. Mullinax,  K. Nanda,  T. S. Nguyen-Beck,  R. Olivares-Amaya,  
 J. A. Parkhill,  T. M. Perrine,  F. Plasser,  P. Pokhilko,  S. Prager,  
 A. Prociuk,  E. Ramos,  D. R. Rehn,  F. Rob,  M. Schneider,  N. Sergueev,  
 S. M. Sharada,  S. Sharma,  D. W. Small,  T. Stauch,  T. Stein,  
 Yu-Chuan Su,  A. J. W. Thom,  A. Tkatchenko,  T. Tsuchimochi,  N. M. Tubman,  
 L. Vogt,  M. L. Vidal,  O. Vydrov,  M. A. Watson,  J. Wenzel,  
 M. de Wergifosse,  T. A. Wesolowski,  A. White,  J. Witte,  A. Yamada,  
 Jun Yang,  K. Yao,  S. Yeganeh,  S. R. Yost,  Zhi-Qiang You,  A. Zech,  
 Igor Ying Zhang,  Xing Zhang,  Yan Zhao,  Ying Zhu,  B. R. Brooks,  
 G. K. L. Chan,  C. J. Cramer,  M. S. Gordon,  W. J. Hehre,  A. Klamt,  
 M. W. Schmidt,  C. D. Sherrill,  D. G. Truhlar,  A. Aspuru-Guzik,  R. Baer,  
 A. T. Bell,  N. A. Besley,  Jeng-Da Chai,  A. E. DePrince, III,  
 R. A. DiStasio Jr.,  A. Dreuw,  B. D. Dunietz,  T. R. Furlani,  
 Chao-Ping Hsu,  Yousung Jung,  Jing Kong,  D. S. Lambrecht,  WanZhen Liang,  
 C. Ochsenfeld,  V. A. Rassolov,  L. V. Slipchenko,  J. E. Subotnik,  
 T. Van Voorhis,  J. M. Herbert,  A. I. Krylov,  P. M. W. Gill,  M. Head-Gordon

 Contributors to earlier versions of Q-Chem not listed above: 
 R. D. Adamson,  B. Austin,  J. Baker,  G. J. O. Beran,  K. Brandhorst,  
 S. T. Brown,  E. F. C. Byrd,  A. K. Chakraborty,  C.-L. Cheng,  
 Siu Hung Chien,  D. M. Chipman,  D. L. Crittenden,  H. Dachsel,  
 R. J. Doerksen,  A. D. Dutoi,  L. Fusti-Molnar,  W. A. Goddard III,  
 A. Golubeva-Zadorozhnaya,  S. R. Gwaltney,  G. Hawkins,  A. Heyden,  
 S. Hirata,  G. Kedziora,  F. J. Keil,  C. Kelley,  Jihan Kim,  R. A. King,  
 R. Z. Khaliullin,  P. P. Korambath,  W. Kurlancheek,  A. M. Lee,  M. S. Lee,  
 S. V. Levchenko,  Ching Yeh Lin,  D. Liotard,  R. C. Lochan,  I. Lotan,  
 P. E. Maslen,  N. Nair,  D. P. O'Neill,  D. Neuhauser,  E. Neuscamman,  
 C. M. Oana,  R. Olson,  B. Peters,  R. Peverati,  P. A. Pieniazek,  
 Y. M. Rhee,  J. Ritchie,  M. A. Rohrdanz,  E. Rosta,  N. J. Russ,  
 H. F. Schaefer III,  N. E. Schultz,  N. Shenvi,  A. C. Simmonett,  A. Sodt,  
 D. Stuck,  K. S. Thanthiriwatte,  V. Vanovschi,  Tao Wang,  A. Warshel,  
 C. F. Williams,  Q. Wu,  X. Xu,  W. Zhang

 Please cite Q-Chem as follows:
 Y. Shao et al., Mol. Phys. 113, 184-215 (2015)
 DOI: 10.1080/00268976.2014.952696

 Q-Chem 5.1.1 for Intel X86 EM64T Linux

 Parts of Q-Chem use Armadillo 8.300.2 (Tropical Shenanigans).
 http://arma.sourceforge.net/

 Q-Chem begins on Thu Oct 11 01:43:59 2018  

Host: 
0

     Scratch files written to /scratch/taweetham/qchem31178//
The previous job contains 0 fragments, simply inherited here
Input Ideriv = 2
Curr. Ideriv = -1
Max.  Ideriv = 2

Checking the input file for inconsistencies... 	...done.

--------------------------------------------------------------
User input:
--------------------------------------------------------------

$molecule
read
$end

$rem
   job_type 	frequency
   basis 	6-311++g**
   method	b3lyp	
$end


--------------------------------------------------------------
 ----------------------------------------------------------------
             Standard Nuclear Orientation (Angstroms)
    I     Atom           X                Y                Z
 ----------------------------------------------------------------
    1      C      -0.0000023712    -0.0000085638     1.6869265602
    2      C       0.5668201919     0.5054890720     0.3847127907
    3      C      -0.5668165978    -0.5054948758     0.3847078586
    4      Cl      0.2440835610     2.1872495818    -0.0740559832
    5      I       2.6017226732    -0.0752753054    -0.1580627474
    6      I      -2.6017206248     0.0752792673    -0.1580629778
    7      Cl     -0.2440893100    -2.1872550107    -0.0740608647
    8      H       0.6009717749    -0.6905376681     2.2672816559
    9      H      -0.6009899453     0.6905061840     2.2672849381
 ----------------------------------------------------------------
 Molecular Point Group                 C1    NOp =  1
 Largest Abelian Subgroup              C1    NOp =  1
 Nuclear Repulsion Energy =  1473.3273052517 hartrees
 There are       80 alpha and       80 beta electrons
 Requested basis set is 6-311++G(d,p)
 There are 102 shells and 264 basis functions

 Total QAlloc Memory Limit   2000 MB
 Mega-Array Size       188 MB
 MEM_STATIC part       192 MB

                       Distance Matrix (Angstroms)
             C (  1)   C (  2)   C (  3)   Cl(  4)   I (  5)   I (  6)
   C (  2)  1.507507
   C (  3)  1.507504  1.518954
   Cl(  4)  2.818641  1.772836  2.849368
   I (  5)  3.190396  2.184656  3.243352  3.268721
   I (  6)  3.190391  3.243353  2.184659  3.544866  5.205621
   Cl(  7)  2.818635  2.849372  1.772834  4.401659  3.544878  3.268722
   H (  8)  1.083888  2.230630  2.223073  3.727049  3.203724  4.089745
   H (  9)  1.083888  2.223081  2.230624  2.904525  4.089756  3.203707
             Cl(  7)   H (  8)
   H (  8)  2.904510
   H (  9)  3.727035  1.830845

 A cutoff of  1.0D-11 yielded   3929 shell pairs
 There are     28114 function pairs (     31350 Cartesian)
 Smallest overlap matrix eigenvalue = 2.53E-05
 Guess from superposition of atomic densities
 Warning:  Energy on first SCF cycle will be non-variational
 SAD guess density has 160.000000 electrons

 -----------------------------------------------------------------------
  General SCF calculation program by
  Eric Jon Sundstrom, Paul Horn, Yuezhi Mao, Dmitri Zuev, Alec White,
  David Stuck, Shaama M.S., Shane Yost, Joonho Lee, David Small,
  Daniel Levine, Susi Lehtola, Hugh Burton, Evgeny Epifanovsky
 -----------------------------------------------------------------------
 Exchange:     0.2000 Hartree-Fock + 0.0800 Slater + 0.7200 B88
 Correlation:  0.1900 VWN1RPA + 0.8100 LYP
 Using SG-1 standard quadrature grid
 A restricted SCF calculation will be
 performed using DIIS
 SCF converges when DIIS error is below 1.0e-08
 ---------------------------------------
  Cycle       Energy         DIIS error
 ---------------------------------------
    1  -14876.0445936431      3.20e-02  
    2  -14874.9381691816      2.28e-03  
    3  -14874.9201952390      2.67e-03  
    4  -14874.9773178713      2.89e-04  
    5  -14874.9778283517      1.69e-04  
    6  -14874.9780197041      8.44e-05  
    7  -14874.9780883333      9.21e-06  
    8  -14874.9780890447      3.20e-06  
    9  -14874.9780891264      9.08e-07  
   10  -14874.9780891313      9.59e-08  
   11  -14874.9780891315      3.73e-08  
   12  -14874.9780891313      6.03e-09  Convergence criterion met
 ---------------------------------------
 SCF time:   CPU 69.74s  wall 70.00s 
 SCF   energy in the final basis set =   -14874.9780891313
 Total energy in the final basis set =   -14874.9780891313

 --------------------------------------------------------------

                    Orbital Energies (a.u.)
 --------------------------------------------------------------

 Alpha MOs
 -- Occupied --
***************-176.316-176.316-165.720-165.720-165.718-165.718
*******-165.718-101.577-101.577 -35.812 -35.812 -31.306 -31.306
-31.299 -31.299 -31.299 -31.299 -22.956 -22.956 -22.955 -22.955
-22.955 -22.955 -22.950 -22.950 -22.950 -22.950 -10.317 -10.317
-10.232  -9.491  -9.491  -7.256  -7.256  -7.246  -7.246  -7.246
 -7.246  -6.362  -6.362  -4.775  -4.775  -4.759  -4.759  -4.759
 -4.759  -2.040  -2.040  -2.035  -2.035  -2.035  -2.035  -2.021
 -2.021  -2.021  -2.021  -0.961  -0.880  -0.832  -0.697  -0.676
 -0.627  -0.566  -0.513  -0.502  -0.434  -0.424  -0.401  -0.397
 -0.348  -0.345  -0.314  -0.311  -0.287  -0.277  -0.277  -0.269
 -- Virtual --
 -0.099  -0.078  -0.036  -0.005   0.022   0.023   0.026   0.042
  0.059   0.068   0.073   0.074   0.081   0.091   0.095   0.105
  0.106   0.113   0.115   0.126   0.129   0.145   0.146   0.156
  0.159   0.174   0.181   0.203   0.209   0.227   0.229   0.235
  0.244   0.245   0.264   0.272   0.303   0.361   0.382   0.395
  0.399   0.414   0.419   0.421   0.434   0.447   0.456   0.464
  0.471   0.471   0.489   0.499   0.502   0.508   0.523   0.574
  0.583   0.597   0.612   0.618   0.625   0.654   0.677   0.696
  0.711   0.734   0.789   0.823   0.859   0.868   0.896   0.909
  0.913   0.914   0.990   0.994   1.022   1.024   1.122   1.127
  1.172   1.259   1.317   1.318   1.344   1.373   1.379   1.392
  1.411   1.466   1.511   1.513   1.557   1.567   1.633   1.662
  1.739   1.776   1.845   1.868   1.926   1.969   2.028   2.146
  2.177   2.185   2.273   2.288   2.311   2.314   2.438   2.500
  2.542   2.571   2.703   2.703   2.784   2.812   2.924   2.978
  3.159   3.407   3.554   3.709   3.978   3.984   3.995   3.995
  4.033   4.053   4.076   4.120   4.128   4.246   4.247   4.416
  4.439   6.017   6.039   6.042   6.065   6.068   6.113   9.716
  9.747  23.474  23.632  23.847  25.849  25.862  25.928  25.969
 26.402  26.464  27.861  27.884  28.354  28.371  28.372  28.373
 28.391  28.400  28.538  28.541  28.545  28.545  28.562  28.579
 28.604  28.605  28.682  28.692 127.892 127.905 127.907 127.923
127.926 127.948 151.657 151.678 215.703 215.7351901.8201901.841
 --------------------------------------------------------------

          Ground-State Mulliken Net Atomic Charges

     Atom                 Charge (a.u.)
  ----------------------------------------
      1 C                    -0.696011
      2 C                    -0.224205
      3 C                    -0.224216
      4 Cl                    0.249890
      5 I                     0.139244
      6 I                     0.139242
      7 Cl                    0.249897
      8 H                     0.183080
      9 H                     0.183081
  ----------------------------------------
  Sum of atomic charges =     0.000000

 -----------------------------------------------------------------
                    Cartesian Multipole Moments
 -----------------------------------------------------------------
    Charge (ESU x 10^10)
                -0.0000
    Dipole Moment (Debye)
         X       0.0000      Y      -0.0000      Z       1.5851
       Tot       1.5851
    Quadrupole Moments (Debye-Ang)
        XX     -97.0426     XY      -2.8820     YY    -101.8379
        XZ      -0.0000     YZ      -0.0001     ZZ     -97.2970
    Octopole Moments (Debye-Ang^2)
       XXX       0.0003    XXY       0.0002    XYY      -0.0000
       YYY       0.0001    XXZ     -14.7796    XYZ      -0.1716
       YYZ      -7.8400    XZZ      -0.0000    YZZ      -0.0001
       ZZZ      -5.6218
    Hexadecapole Moments (Debye-Ang^3)
      XXXX   -2281.3835   XXXY     -54.6249   XXYY    -567.0602
      XYYY     -23.7885   YYYY    -836.1146   XXXZ      -0.0004
      XXYZ      -0.0000   XYYZ       0.0001   YYYZ      -0.0001
      XXZZ    -462.9580   XYZZ     -10.0833   YYZZ    -193.4321
      XZZZ      -0.0003   YZZZ      -0.0003   ZZZZ    -262.6719
 -----------------------------------------------------------------
 Calculating MO derivatives via CPSCF
   1         3          27      0.120778    0.022837
   2         3          27      0.017888    0.003490
   3         3          27      0.002103    0.000655
   4         3          27      0.000203    0.000071
   5        27           3      0.000013    0.000008
   6        30           0      0.000000    0.000000    Roots Converged
 Time for AOints: 51.4 s (CPU) 51.4 s (wall)
 ------------------------------------------------------------------------------
                     AOints        : Timing summary (seconds)
 ------------------------------------------------------------------------------
     job step          cpu (% of tot)      sys (% of tot)     wall (% of tot)
 ------------------------------------------------------------------------------
  cpscf_lag         0.2494E+03 (38.1)   0.2970E-03 (14.9)   0.2494E+03 (38.1)
  iterzp            0.3530E+03 (53.9)   0.1699E-02 (85.1)   0.3530E+03 (53.9)
  make_fx           0.0000E+00 ( 0.0)   0.0000E+00 ( 0.0)   0.0000E+00 ( 0.0)
  AOints            0.5144E+02 ( 7.9)   0.0000E+00 ( 0.0)   0.5144E+02 ( 7.9)
 ------------------------------------------------------------------------------
   Grand Totals     0.6546E+03          0.1997E-02          0.6546E+03
 ------------------------------------------------------------------------------
 Calculating analytic Hessian of the SCF energy
 Polarizability Matrix (a.u.)
            1           2           3
    1-157.1623763   7.2085921   0.0000211
    2   7.2085921-116.4756269   0.0000435
    3   0.0000211   0.0000435 -92.3877792

 Direct stationary perturbation theory relativistic correction:

 rels  =     195.480597934221
 relv  =    -651.080809783893
 rel2e =      87.366849173602
 E_rel =    -368.233362676071

 Hessian of the SCF Energy
            1           2           3           4           5           6
    1   0.4015266  -0.2179207  -0.0000013  -0.0551047  -0.0018081   0.0480366
    2  -0.2179207   0.4696081  -0.0000014   0.0008394  -0.0571272   0.0291194
    3  -0.0000013  -0.0000014   0.5923728   0.0727607   0.0649635  -0.1678947
    4  -0.0551047   0.0008394   0.0727607   0.2602773   0.0482193  -0.0639712
    5  -0.0018081  -0.0571272   0.0649635   0.0482193   0.3171285  -0.0685776
    6   0.0480366   0.0291194  -0.1678947  -0.0639712  -0.0685776   0.2594999
    7  -0.0551046   0.0008398  -0.0727619  -0.1280945  -0.0702944   0.0090852
    8  -0.0018081  -0.0571268  -0.0649638  -0.0702933  -0.1031234   0.0106629
    9  -0.0480374  -0.0291192  -0.1678990  -0.0090872  -0.0106638  -0.0089953
   10   0.0002820  -0.0006162   0.0024006  -0.0320585   0.0251875  -0.0079007
   11  -0.0011244  -0.0146072   0.0075379   0.0117453  -0.1273351   0.0313602
   12  -0.0071771   0.0252567  -0.0035134  -0.0034119   0.0239290  -0.0382605
   13  -0.0127176  -0.0025929   0.0030521  -0.0338105   0.0053851   0.0116027
   14   0.0016514   0.0007395   0.0014130   0.0097542  -0.0121462  -0.0076655
   15   0.0162189  -0.0043098  -0.0020391   0.0087204  -0.0057274  -0.0160012
   16  -0.0127177  -0.0025928  -0.0030523  -0.0146386   0.0042622  -0.0108805
   17   0.0016516   0.0007396  -0.0014129  -0.0040679   0.0014251  -0.0003642
   18  -0.0162190   0.0043097  -0.0020392   0.0012822  -0.0024670  -0.0017442
   19   0.0002821  -0.0006163  -0.0024006   0.0028316  -0.0095161  -0.0025779
   20  -0.0011245  -0.0146074  -0.0075381   0.0052689  -0.0208929  -0.0083117
   21   0.0071769  -0.0252571  -0.0035136  -0.0053970   0.0008998  -0.0003299
   22  -0.1332210   0.1113298  -0.0861791   0.0110874  -0.0129113   0.0092406
   23   0.1102415  -0.1638116   0.0984525   0.0092037  -0.0089941   0.0036817
   24  -0.0833745   0.0961549  -0.1227365  -0.0082404   0.0078040  -0.0121997
   25  -0.1332249   0.1113300   0.0861819  -0.0104895   0.0114758   0.0073651
   26   0.1102413  -0.1638070  -0.0984507  -0.0106696   0.0110652   0.0100950
   27   0.0833769  -0.0961533  -0.1227374   0.0073444  -0.0101604  -0.0140745
            7           8           9          10          11          12
    1  -0.0551046  -0.0018081  -0.0480374   0.0002820  -0.0011244  -0.0071771
    2   0.0008398  -0.0571268  -0.0291192  -0.0006162  -0.0146072   0.0252567
    3  -0.0727619  -0.0649638  -0.1678990   0.0024006   0.0075379  -0.0035134
    4  -0.1280945  -0.0702933  -0.0090872  -0.0320585   0.0117453  -0.0034119
    5  -0.0702944  -0.1031234  -0.0106638   0.0251875  -0.1273351   0.0239290
    6   0.0090852   0.0106629  -0.0089953  -0.0079007   0.0313602  -0.0382605
    7   0.2602790   0.0482177   0.0639741   0.0028315   0.0052697   0.0053970
    8   0.0482177   0.3171305   0.0685797  -0.0095165  -0.0208933  -0.0008998
    9   0.0639741   0.0685797   0.2595050   0.0025779   0.0083117  -0.0003297
   10   0.0028315  -0.0095165   0.0025779   0.0448836  -0.0264887   0.0042064
   11   0.0052697  -0.0208933   0.0083117  -0.0264887   0.1821637  -0.0467416
   12   0.0053970  -0.0008998  -0.0003297   0.0042064  -0.0467416   0.0357153
   13  -0.0146388   0.0042621   0.0108805  -0.0125084   0.0150339  -0.0002066
   14  -0.0040679   0.0014252   0.0003643   0.0201683  -0.0147349  -0.0015344
   15  -0.0012822   0.0024670  -0.0017442  -0.0014846  -0.0001352   0.0033121
   16  -0.0338119   0.0053852  -0.0116023  -0.0044478  -0.0025454   0.0010811
   17   0.0097543  -0.0121463   0.0076651  -0.0067173  -0.0016049  -0.0003343
   18  -0.0087200   0.0057270  -0.0160010  -0.0004982  -0.0011611   0.0014369
   19  -0.0320585   0.0251880   0.0079005  -0.0002665  -0.0011649  -0.0008553
   20   0.0117463  -0.1273370  -0.0313610  -0.0011645  -0.0030650  -0.0015382
   21   0.0034118  -0.0239294  -0.0382605   0.0008552   0.0015382   0.0003549
   22  -0.0104895   0.0114760  -0.0073653  -0.0000067  -0.0027829   0.0036762
   23  -0.0106693   0.0110652  -0.0100949  -0.0004908  -0.0017874   0.0030447
   24  -0.0073446   0.0101609  -0.0140750  -0.0005459  -0.0008043  -0.0006385
   25   0.0110874  -0.0129111  -0.0092407   0.0012908   0.0020573  -0.0027098
   26   0.0092038  -0.0089941  -0.0036818  -0.0003616   0.0018641  -0.0011822
   27   0.0082407  -0.0078044  -0.0122002   0.0003892   0.0000942   0.0019229
           13          14          15          16          17          18
    1  -0.0127176   0.0016514   0.0162189  -0.0127177   0.0016516  -0.0162190
    2  -0.0025929   0.0007395  -0.0043098  -0.0025928   0.0007396   0.0043097
    3   0.0030521   0.0014130  -0.0020391  -0.0030523  -0.0014129  -0.0020392
    4  -0.0338105   0.0097542   0.0087204  -0.0146386  -0.0040679   0.0012822
    5   0.0053851  -0.0121462  -0.0057274   0.0042622   0.0014251  -0.0024670
    6   0.0116027  -0.0076655  -0.0160012  -0.0108805  -0.0003642  -0.0017442
    7  -0.0146388  -0.0040679  -0.0012822  -0.0338119   0.0097543  -0.0087200
    8   0.0042621   0.0014252   0.0024670   0.0053852  -0.0121463   0.0057270
    9   0.0108805   0.0003643  -0.0017442  -0.0116023   0.0076651  -0.0160010
   10  -0.0125084   0.0201683  -0.0014846  -0.0044478  -0.0067173  -0.0004982
   11   0.0150339  -0.0147349  -0.0001352  -0.0025454  -0.0016049  -0.0011611
   12  -0.0002066  -0.0015344   0.0033121   0.0010811  -0.0003343   0.0014369
   13   0.0788767  -0.0198753  -0.0235249  -0.0007614  -0.0001840   0.0004199
   14  -0.0198753   0.0262105   0.0066842  -0.0001840  -0.0003187   0.0002020
   15  -0.0235249   0.0066842   0.0141130  -0.0004199  -0.0002020   0.0003218
   16  -0.0007614  -0.0001840  -0.0004199   0.0788782  -0.0198753   0.0235248
   17  -0.0001840  -0.0003187  -0.0002020  -0.0198753   0.0262108  -0.0066838
   18   0.0004199   0.0002020   0.0003218   0.0235248  -0.0066838   0.0141130
   19  -0.0044475  -0.0067171   0.0004982  -0.0125082   0.0201681   0.0014846
   20  -0.0025453  -0.0016048   0.0011611   0.0150339  -0.0147350   0.0001352
   21  -0.0010811   0.0003342   0.0014368   0.0002067   0.0015344   0.0033120
   22   0.0012703  -0.0004718  -0.0008286  -0.0012627  -0.0002576  -0.0021028
   23   0.0017401   0.0003895  -0.0016461  -0.0012237   0.0000400  -0.0017081
   24   0.0000159   0.0002987   0.0008674   0.0011584   0.0000965  -0.0002668
   25  -0.0012627  -0.0002577   0.0021028   0.0012702  -0.0004719   0.0008285
   26  -0.0012237   0.0000399   0.0017082   0.0017400   0.0003895   0.0016461
   27  -0.0011585  -0.0000965  -0.0002667  -0.0000158  -0.0002987   0.0008675
           19          20          21          22          23          24
    1   0.0002821  -0.0011245   0.0071769  -0.1332210   0.1102415  -0.0833745
    2  -0.0006163  -0.0146074  -0.0252571   0.1113298  -0.1638116   0.0961549
    3  -0.0024006  -0.0075381  -0.0035136  -0.0861791   0.0984525  -0.1227365
    4   0.0028316   0.0052689  -0.0053970   0.0110874   0.0092037  -0.0082404
    5  -0.0095161  -0.0208929   0.0008998  -0.0129113  -0.0089941   0.0078040
    6  -0.0025779  -0.0083117  -0.0003299   0.0092406   0.0036817  -0.0121997
    7  -0.0320585   0.0117463   0.0034118  -0.0104895  -0.0106693  -0.0073446
    8   0.0251880  -0.1273370  -0.0239294   0.0114760   0.0110652   0.0101609
    9   0.0079005  -0.0313610  -0.0382605  -0.0073653  -0.0100949  -0.0140750
   10  -0.0002665  -0.0011645   0.0008552  -0.0000067  -0.0004908  -0.0005459
   11  -0.0011649  -0.0030650   0.0015382  -0.0027829  -0.0017874  -0.0008043
   12  -0.0008553  -0.0015382   0.0003549   0.0036762   0.0030447  -0.0006385
   13  -0.0044475  -0.0025453  -0.0010811   0.0012703   0.0017401   0.0000159
   14  -0.0067171  -0.0016048   0.0003342  -0.0004718   0.0003895   0.0002987
   15   0.0004982   0.0011611   0.0014368  -0.0008286  -0.0016461   0.0008674
   16  -0.0125082   0.0150339   0.0002067  -0.0012627  -0.0012237   0.0011584
   17   0.0201681  -0.0147350   0.0015344  -0.0002576   0.0000400   0.0000965
   18   0.0014846   0.0001352   0.0033120  -0.0021028  -0.0017081  -0.0002668
   19   0.0448829  -0.0264893  -0.0042063   0.0012909  -0.0003616  -0.0003892
   20  -0.0264893   0.1821655   0.0467426   0.0020574   0.0018640  -0.0000942
   21  -0.0042063   0.0467426   0.0357159   0.0027099   0.0011821   0.0019230
   22   0.0012909   0.0020574   0.0027099   0.1370878  -0.1161654   0.0897848
   23  -0.0003616   0.0018640   0.0011821  -0.1161654   0.1689871  -0.1032641
   24  -0.0003892  -0.0000942   0.0019230   0.0897848  -0.1032641   0.1349728
   25  -0.0000067  -0.0027828  -0.0036762  -0.0057564   0.0077256   0.0089356
   26  -0.0004909  -0.0017874  -0.0030448   0.0077259  -0.0077526  -0.0103524
   27   0.0005460   0.0008042  -0.0006386  -0.0089357   0.0103522   0.0121532
           25          26          27
    1  -0.1332249   0.1102413   0.0833769
    2   0.1113300  -0.1638070  -0.0961533
    3   0.0861819  -0.0984507  -0.1227374
    4  -0.0104895  -0.0106696   0.0073444
    5   0.0114758   0.0110652  -0.0101604
    6   0.0073651   0.0100950  -0.0140745
    7   0.0110874   0.0092038   0.0082407
    8  -0.0129111  -0.0089941  -0.0078044
    9  -0.0092407  -0.0036818  -0.0122002
   10   0.0012908  -0.0003616   0.0003892
   11   0.0020573   0.0018641   0.0000942
   12  -0.0027098  -0.0011822   0.0019229
   13  -0.0012627  -0.0012237  -0.0011585
   14  -0.0002577   0.0000399  -0.0000965
   15   0.0021028   0.0017082  -0.0002667
   16   0.0012702   0.0017400  -0.0000158
   17  -0.0004719   0.0003895  -0.0002987
   18   0.0008285   0.0016461   0.0008675
   19  -0.0000067  -0.0004909   0.0005460
   20  -0.0027828  -0.0017874   0.0008042
   21  -0.0036762  -0.0030448  -0.0006386
   22  -0.0057564   0.0077259  -0.0089357
   23   0.0077256  -0.0077526   0.0103522
   24   0.0089356  -0.0103524   0.0121532
   25   0.1370918  -0.1161653  -0.0897871
   26  -0.1161653   0.1689825   0.1032626
   27  -0.0897871   0.1032626   0.1349737
 Gradient time:  CPU 803.28 s  wall 803.34 s
 **********************************************************************
 **                                                                  **
 **                       VIBRATIONAL ANALYSIS                       **
 **                       --------------------                       **
 **                                                                  **
 **        VIBRATIONAL FREQUENCIES (CM**-1) AND NORMAL MODES         **
 **     FORCE CONSTANTS (mDYN/ANGSTROM) AND REDUCED MASSES (AMU)     **
 **                  INFRARED INTENSITIES (KM/MOL)                   **
 **                                                                  **
 **********************************************************************


 Mode:                 1                      2                      3
 Frequency:        42.84                 103.25                 119.00
 Force Cnst:      0.0344                 0.1597                 0.5205
 Red. Mass:      31.7841                25.4274                62.3798
 IR Active:          YES                    YES                    YES
 IR Intens:        0.007                  0.219                  0.007
 Raman Active:       YES                    YES                    YES
               X      Y      Z        X      Y      Z        X      Y      Z
 C         -0.000 -0.000  0.289    0.018  0.313  0.000    0.000 -0.000  0.025
 C          0.025 -0.026  0.290    0.064  0.310  0.016   -0.110  0.091  0.007
 C         -0.025  0.026  0.290    0.064  0.310 -0.016    0.110 -0.091  0.007
 Cl        -0.010  0.034  0.472    0.263  0.361  0.096   -0.288 -0.025 -0.341
 I         -0.143  0.002 -0.173   -0.079 -0.146  0.001   -0.420 -0.059  0.092
 I          0.143 -0.002 -0.173   -0.079 -0.146 -0.001    0.420  0.059  0.092
 Cl         0.010 -0.034  0.472    0.263  0.361 -0.096    0.288  0.025 -0.341
 H         -0.091 -0.081  0.288   -0.020  0.332  0.061    0.228  0.197  0.021
 H          0.091  0.081  0.288   -0.020  0.332 -0.061   -0.228 -0.197  0.021
 TransDip   0.000 -0.000 -0.003   -0.014 -0.004 -0.000    0.000  0.000 -0.003

 Mode:                 4                      5                      6
 Frequency:       180.69                 198.02                 240.07
 Force Cnst:      0.7887                 0.6661                 0.4436
 Red. Mass:      41.0024                28.8298                13.0640
 IR Active:          YES                    YES                    YES
 IR Intens:        0.001                  0.074                  0.078
 Raman Active:       YES                    YES                    YES
               X      Y      Z        X      Y      Z        X      Y      Z
 C         -0.000 -0.000  0.099   -0.130 -0.227  0.000   -0.000 -0.000  0.407
 C         -0.059  0.029  0.071    0.034 -0.228  0.062    0.037 -0.087  0.360
 C          0.059 -0.029  0.071    0.034 -0.228 -0.062   -0.037  0.087  0.360
 Cl        -0.646 -0.122  0.069    0.489 -0.205 -0.071    0.057 -0.288 -0.124
 I          0.125 -0.152 -0.031   -0.130  0.091 -0.001    0.012  0.023 -0.022
 I         -0.125  0.152 -0.031   -0.130  0.091  0.001   -0.012 -0.023 -0.022
 Cl         0.646  0.122  0.069    0.489 -0.205  0.071   -0.057  0.288 -0.124
 H          0.008  0.006  0.095   -0.207 -0.209  0.102   -0.080 -0.075  0.405
 H         -0.008 -0.006  0.095   -0.207 -0.209 -0.102    0.080  0.075  0.405
 TransDip  -0.000 -0.000  0.001   -0.009 -0.000  0.000   -0.000 -0.000  0.009

 Mode:                 7                      8                      9
 Frequency:       310.60                 374.19                 422.90
 Force Cnst:      0.2216                 0.8197                 0.3255
 Red. Mass:       3.8990                 9.9359                 3.0894
 IR Active:          YES                    YES                    YES
 IR Intens:        7.906                  0.872                 11.461
 Raman Active:       YES                    YES                    YES
               X      Y      Z        X      Y      Z        X      Y      Z
 C          0.411 -0.063  0.000   -0.000 -0.000  0.325    0.023  0.317  0.000
 C          0.141  0.006 -0.076   -0.100  0.154  0.293    0.095 -0.021 -0.049
 C          0.141  0.006  0.076    0.100 -0.154  0.293    0.095 -0.021  0.049
 Cl        -0.016 -0.005 -0.006    0.002  0.245 -0.105   -0.006 -0.076  0.066
 I         -0.033  0.005  0.023    0.027 -0.013 -0.017   -0.008  0.004  0.001
 I         -0.033  0.005 -0.023   -0.027  0.013 -0.017   -0.008  0.004 -0.001
 Cl        -0.016 -0.005  0.006   -0.002 -0.245 -0.105   -0.006 -0.076 -0.066
 H          0.568 -0.116 -0.224    0.274  0.246  0.345   -0.066  0.542  0.359
 H          0.568 -0.116  0.224   -0.274 -0.246  0.345   -0.066  0.542 -0.359
 TransDip   0.090 -0.004  0.000   -0.000 -0.000  0.030    0.103  0.035  0.000

 Mode:                10                     11                     12
 Frequency:       475.34                 668.44                 679.44
 Force Cnst:      0.9867                 1.2736                 0.8405
 Red. Mass:       7.4116                 4.8379                 3.0902
 IR Active:          YES                    YES                    YES
 IR Intens:       19.035                 96.045                  0.631
 Raman Active:       YES                    YES                    YES
               X      Y      Z        X      Y      Z        X      Y      Z
 C         -0.133 -0.108  0.000    0.042  0.126 -0.000   -0.000 -0.000 -0.023
 C          0.403  0.136  0.284   -0.132  0.302  0.116   -0.216  0.171 -0.038
 C          0.403  0.136 -0.284   -0.132  0.301 -0.116    0.216 -0.171 -0.038
 Cl        -0.049 -0.017 -0.033    0.021 -0.115  0.020    0.026 -0.063  0.027
 I         -0.015 -0.001 -0.005    0.003 -0.002 -0.001    0.002 -0.002 -0.003
 I         -0.015 -0.001  0.005    0.003 -0.002  0.001   -0.002  0.002 -0.003
 Cl        -0.049 -0.017  0.033    0.021 -0.115 -0.020   -0.026  0.063  0.027
 H         -0.391 -0.206  0.156    0.222 -0.157 -0.530    0.488  0.421 -0.031
 H         -0.391 -0.206 -0.156    0.222 -0.157  0.530   -0.488 -0.421 -0.031
 TransDip   0.132 -0.044 -0.000   -0.176  0.260 -0.000    0.000 -0.000 -0.025

 Mode:                13                     14                     15
 Frequency:       903.58                 911.42                1004.45
 Force Cnst:      4.0925                 4.1026                 1.0054
 Red. Mass:       8.5077                 8.3824                 1.6913
 IR Active:          YES                    YES                    YES
 IR Intens:        0.073                 25.941                 36.618
 Raman Active:       YES                    YES                    YES
               X      Y      Z        X      Y      Z        X      Y      Z
 C         -0.000 -0.000  0.422   -0.278 -0.160 -0.000   -0.120  0.146  0.000
 C         -0.309 -0.303 -0.250    0.153  0.221 -0.453    0.060 -0.096  0.002
 C          0.309  0.303 -0.250    0.152  0.220  0.453    0.060 -0.096 -0.002
 Cl         0.002  0.028  0.001    0.005 -0.042  0.020   -0.002  0.012  0.002
 I          0.000  0.001  0.001   -0.001  0.001  0.001   -0.001  0.000 -0.001
 I         -0.000 -0.001  0.001   -0.001  0.001 -0.001   -0.001  0.000  0.001
 Cl        -0.002 -0.028  0.001    0.005 -0.042 -0.020   -0.002  0.012 -0.002
 H         -0.141 -0.223  0.301   -0.247 -0.279 -0.174    0.166 -0.149 -0.648
 H          0.141  0.223  0.301   -0.247 -0.279  0.174    0.166 -0.149  0.648
 TransDip   0.000  0.000 -0.009    0.109  0.121  0.000    0.119 -0.153 -0.000

 Mode:                16                     17                     18
 Frequency:      1064.05                1093.43                1243.22
 Force Cnst:      0.9514                 0.9108                 5.4195
 Red. Mass:       1.4263                 1.2930                 5.9514
 IR Active:          YES                    YES                    YES
 IR Intens:        2.608                  8.439                  1.129
 Raman Active:       YES                    YES                    YES
               X      Y      Z        X      Y      Z        X      Y      Z
 C         -0.000 -0.000  0.022   -0.117 -0.104 -0.000    0.000  0.000  0.339
 C          0.086 -0.105 -0.015    0.011  0.016  0.018    0.223  0.245 -0.238
 C         -0.086  0.105 -0.015    0.011  0.016 -0.018   -0.223 -0.245 -0.238
 Cl        -0.005  0.005  0.001    0.000 -0.000 -0.000    0.002 -0.017  0.007
 I          0.000  0.000 -0.000    0.000 -0.000 -0.000   -0.001  0.000  0.001
 I         -0.000 -0.000 -0.000    0.000 -0.000  0.000    0.001 -0.000  0.001
 Cl         0.005 -0.005  0.001    0.000 -0.000  0.000   -0.002  0.017  0.007
 H          0.524  0.454  0.019    0.526  0.458  0.003   -0.068  0.045  0.519
 H         -0.524 -0.454  0.019    0.526  0.458 -0.003    0.068 -0.045  0.519
 TransDip  -0.000  0.000 -0.052    0.060  0.071  0.000   -0.000 -0.000 -0.034

 Mode:                19                     20                     21
 Frequency:      1454.87                3127.60                3217.34
 Force Cnst:      1.4275                 6.0729                 6.8198
 Red. Mass:       1.1447                 1.0537                 1.1182
 IR Active:          YES                    YES                    YES
 IR Intens:       18.140                  0.055                  1.466
 Raman Active:       YES                    YES                    YES
               X      Y      Z        X      Y      Z        X      Y      Z
 C          0.000  0.000 -0.105   -0.000 -0.000  0.065    0.066 -0.076  0.000
 C         -0.018 -0.019  0.004    0.001  0.001 -0.001    0.000 -0.000 -0.000
 C          0.018  0.019  0.004   -0.001 -0.001 -0.001    0.000 -0.000  0.000
 Cl        -0.000  0.000  0.000    0.000  0.000 -0.000   -0.000  0.000 -0.000
 I         -0.000  0.000  0.000    0.000  0.000 -0.000   -0.000  0.000  0.000
 I          0.000 -0.000  0.000   -0.000 -0.000 -0.000   -0.000  0.000 -0.000
 Cl         0.000 -0.000  0.000   -0.000 -0.000 -0.000   -0.000  0.000  0.000
 H         -0.271  0.310  0.570   -0.397  0.455 -0.364   -0.391  0.448 -0.376
 H          0.271 -0.310  0.570    0.397 -0.455 -0.364   -0.391  0.448  0.376
 TransDip   0.000  0.000  0.136    0.000  0.000 -0.008   -0.026  0.029 -0.000

 STANDARD THERMODYNAMIC QUANTITIES AT   298.15 K  AND     1.00 ATM

   This Molecule has  0 Imaginary Frequencies
   Zero point vibrational energy:       25.496 kcal/mol

   Atom    1 Element C  Has Mass   12.00000
   Atom    2 Element C  Has Mass   12.00000
   Atom    3 Element C  Has Mass   12.00000
   Atom    4 Element Cl Has Mass   34.96885
   Atom    5 Element I  Has Mass  126.90440
   Atom    6 Element I  Has Mass  126.90440
   Atom    7 Element Cl Has Mass   34.96885
   Atom    8 Element H  Has Mass    1.00783
   Atom    9 Element H  Has Mass    1.00783
   Molecular Mass:   361.762160 amu
   Principal axes and moments of inertia in amu*Bohr^2:
                             1           2           3
    Eigenvalues --     1419.59538  6374.67954  7405.47774
          X               0.99999     0.00456    -0.00000
          Y              -0.00456     0.99999    -0.00000
          Z               0.00000     0.00000     1.00000
   Rotational Symmetry Number is   1
   The Molecule is an Asymmetric Top
   Translational Enthalpy:        0.889 kcal/mol
   Rotational Enthalpy:           0.889 kcal/mol
   Vibrational Enthalpy:         29.053 kcal/mol
   gas constant (RT):             0.592 kcal/mol
   Translational Entropy:        43.551  cal/mol.K
   Rotational Entropy:           32.571  cal/mol.K
   Vibrational Entropy:          23.158  cal/mol.K

   Total Enthalpy:               31.423 kcal/mol
   Total Entropy:                99.280  cal/mol.K

 ======================================================================

 STANDARD THERMODYNAMIC QUANTITIES FOR ANHARMONIC VIBRATION -- TOSH

   Zero point vibrational energy: ************ kcal/mol

   Vibrational Enthalpy:       Infinity kcal/mol
   Vibrational Entropy:             NaN  cal/mol.K

   Total Enthalpy:             Infinity kcal/mol
   Total Entropy:                   NaN  cal/mol.K

 ======================================================================

 STANDARD THERMODYNAMIC QUANTITIES FOR ANHARMONIC VIBRATION -- VPT2

   Zero point vibrational energy: ************ kcal/mol

   Vibrational Enthalpy:       Infinity kcal/mol
   Vibrational Entropy:             NaN  cal/mol.K

   Total Enthalpy:             Infinity kcal/mol
   Total Entropy:                   NaN  cal/mol.K

 ======================================================================

Archival summary:
1\1\garfield\FREQ\ProcedureUnspecified\BasisUnspecified\2l232\taweetha\ThuOct1101:58:322018ThuOct1101:58:322018\0\\#,FREQ,ProcedureUnspecified,BasisUnspecified,\\0,1\I\C,1,2.18466\C,2,1.5075,1,118.405\H,3,1.08389,2,117.218,1,140.236,0\H,3,1.08389,2,117.883,1,-4.33787,0\C,3,1.50751,2,60.5031,1,-111.508,0\Cl,2,1.77283,1,110.944,3,141.535,0\Cl,6,1.77284,3,118.241,2,109.748,0\I,6,2.18466,3,118.405,2,-111.508,0\\\@

 Total job time:  873.26s(wall), 873.19s(cpu) 
 Thu Oct 11 01:58:32 2018

        *************************************************************
        *                                                           *
        *  Thank you very much for using Q-Chem.  Have a nice day.  *
        *                                                           *
        *************************************************************
