# Supplementary material for: Geometric and energetic data from ab initio calculations of haloethene, haloimine, halomethylenephosphine, haloiminophosphine, halodiazene, halodiphosphene and halocyclopropane
Source: Data Brief. 2019 Nov 2;27:104738. doi: 10.1016/j.dib.2019.104738 (PMC6861602; doi:10.1016/j.dib.2019.104738)
Supplement: Multimedia component 3 [file mmc3.zip › CCC/B3LYP/ClICCCII.out]

Q-Chem Developer Version!
                  Welcome to Q-Chem
     A Quantum Leap Into The Future Of Chemistry


 Q-Chem 5.1, Q-Chem, Inc., Pleasanton, CA (2018)

 Yihan Shao,  Zhengting Gan,  E. Epifanovsky,  A. T. B. Gilbert,  M. Wormit,  
 J. Kussmann,  A. W. Lange,  A. Behn,  Jia Deng,  Xintian Feng,  D. Ghosh,  
 M. Goldey,  P. R. Horn,  L. D. Jacobson,  I. Kaliman,  T. Kus,  A. Landau,  
 Jie Liu,  E. I. Proynov,  R. M. Richard,  R. P. Steele,  E. J. Sundstrom,  
 H. L. Woodcock III,  P. M. Zimmerman,  D. Zuev,  B. Albrecht,  E. Alguire,  
 S. A. Baeppler,  D. Barton,  Z. Benda,  Y. A. Bernard,  E. J. Berquist,  
 K. B. Bravaya,  H. Burton,  D. Casanova,  Chun-Min Chang,  Yunqing Chen,  
 A. Chien,  K. D. Closser,  M. P. Coons,  S. Coriani,  S. Dasgupta,  
 A. L. Dempwolff,  M. Diedenhofen,  Hainam Do,  R. G. Edgar,  Po-Tung Fang,  
 S. Faraji,  S. Fatehi,  Qingguo Feng,  K. D. Fenk,  J. Fosso-Tande,  
 Qinghui Ge,  A. Ghysels,  G. Gidofalvi,  J. Gomes,  J. Gonthier,  A. Gunina,  
 D. Hait,  M. W. D. Hanson-Heine,  P. H. P. Harbach,  A. W. Hauser,  
 J. E. Herr,  E. G. Hohenstein,  Z. C. Holden,  Kerwin Hui,  B. C. Huynh,  
 T.-C. Jagau,  Hyunjun Ji,  B. Kaduk,  K. Khistyaev,  Jaehoon Kim,  
 P. Klunzinger,  K. Koh,  D. Kosenkov,  L. Koulias,  T. Kowalczyk,  
 C. M. Krauter,  A. Kunitsa,  Ka Un Lao,  A. Laurent,  K. V. Lawler,  
 Joonho Lee,  D. Lefrancois,  S. Lehtola,  D. S. Levine,  Yi-Pei Li,  
 You-Sheng Lin,  Fenglai Liu,  E. Livshits,  A. Luenser,  P. Manohar,  
 E. Mansoor,  S. F. Manzer,  Shan-Ping Mao,  Yuezhi Mao,  N. Mardirossian,  
 A. V. Marenich,  T. Markovich,  L. A. Martinez-Martinez,  S. A. Maurer,  
 N. J. Mayhall,  S. C. McKenzie,  J.-M. Mewes,  A. F. Morrison,  
 J. W. Mullinax,  K. Nanda,  T. S. Nguyen-Beck,  R. Olivares-Amaya,  
 J. A. Parkhill,  T. M. Perrine,  F. Plasser,  P. Pokhilko,  S. Prager,  
 A. Prociuk,  E. Ramos,  D. R. Rehn,  F. Rob,  M. Schneider,  N. Sergueev,  
 S. M. Sharada,  S. Sharma,  D. W. Small,  T. Stauch,  T. Stein,  
 Yu-Chuan Su,  A. J. W. Thom,  A. Tkatchenko,  T. Tsuchimochi,  N. M. Tubman,  
 L. Vogt,  M. L. Vidal,  O. Vydrov,  M. A. Watson,  J. Wenzel,  
 M. de Wergifosse,  T. A. Wesolowski,  A. White,  J. Witte,  A. Yamada,  
 Jun Yang,  K. Yao,  S. Yeganeh,  S. R. Yost,  Zhi-Qiang You,  A. Zech,  
 Igor Ying Zhang,  Xing Zhang,  Yan Zhao,  Ying Zhu,  B. R. Brooks,  
 G. K. L. Chan,  C. J. Cramer,  M. S. Gordon,  W. J. Hehre,  A. Klamt,  
 M. W. Schmidt,  C. D. Sherrill,  D. G. Truhlar,  A. Aspuru-Guzik,  R. Baer,  
 A. T. Bell,  N. A. Besley,  Jeng-Da Chai,  A. E. DePrince, III,  
 R. A. DiStasio Jr.,  A. Dreuw,  B. D. Dunietz,  T. R. Furlani,  
 Chao-Ping Hsu,  Yousung Jung,  Jing Kong,  D. S. Lambrecht,  WanZhen Liang,  
 C. Ochsenfeld,  V. A. Rassolov,  L. V. Slipchenko,  J. E. Subotnik,  
 T. Van Voorhis,  J. M. Herbert,  A. I. Krylov,  P. M. W. Gill,  M. Head-Gordon

 Contributors to earlier versions of Q-Chem not listed above: 
 R. D. Adamson,  B. Austin,  J. Baker,  G. J. O. Beran,  K. Brandhorst,  
 S. T. Brown,  E. F. C. Byrd,  A. K. Chakraborty,  C.-L. Cheng,  
 Siu Hung Chien,  D. M. Chipman,  D. L. Crittenden,  H. Dachsel,  
 R. J. Doerksen,  A. D. Dutoi,  L. Fusti-Molnar,  W. A. Goddard III,  
 A. Golubeva-Zadorozhnaya,  S. R. Gwaltney,  G. Hawkins,  A. Heyden,  
 S. Hirata,  G. Kedziora,  F. J. Keil,  C. Kelley,  Jihan Kim,  R. A. King,  
 R. Z. Khaliullin,  P. P. Korambath,  W. Kurlancheek,  A. M. Lee,  M. S. Lee,  
 S. V. Levchenko,  Ching Yeh Lin,  D. Liotard,  R. C. Lochan,  I. Lotan,  
 P. E. Maslen,  N. Nair,  D. P. O'Neill,  D. Neuhauser,  E. Neuscamman,  
 C. M. Oana,  R. Olson,  B. Peters,  R. Peverati,  P. A. Pieniazek,  
 Y. M. Rhee,  J. Ritchie,  M. A. Rohrdanz,  E. Rosta,  N. J. Russ,  
 H. F. Schaefer III,  N. E. Schultz,  N. Shenvi,  A. C. Simmonett,  A. Sodt,  
 D. Stuck,  K. S. Thanthiriwatte,  V. Vanovschi,  Tao Wang,  A. Warshel,  
 C. F. Williams,  Q. Wu,  X. Xu,  W. Zhang

 Please cite Q-Chem as follows:
 Y. Shao et al., Mol. Phys. 113, 184-215 (2015)
 DOI: 10.1080/00268976.2014.952696

 Q-Chem 5.1.1 for Intel X86 EM64T Linux

 Parts of Q-Chem use Armadillo 8.300.2 (Tropical Shenanigans).
 http://arma.sourceforge.net/

 Q-Chem begins on Thu Oct 11 01:37:06 2018  

Host: 
0

     Scratch files written to /scratch/taweetham/qchem31179//
Input Ideriv = 2
Curr. Ideriv = -1
Max.  Ideriv = 2

Checking the input file for inconsistencies... 	...done.

--------------------------------------------------------------
User input:
--------------------------------------------------------------
$molecule
0 1
C 
C 1 CC 
C 2 CC 1 60.0
Cl 2 CCl 1 ANG  3 pDHA
I 2 CI 1 ANG  3 mDHA
I 3 CI 1 ANG  2 mDHA
I 3 CI 1 ANG  2 pDHA
H 1 CH 2 ANG  3 pDHA
H 1 CH 2 ANG  3 mDHA

CC=1.54
CH=1.09
CF=1.35
CCl=1.77
CBr=1.94
CI=2.14
ANG=118.0
pDHA=107.9
mDHA=-107.9
$end

$rem
   job_type	optimization
   basis	6-311++g**
   method	b3lyp
   mem_total	32000
$end

--------------------------------------------------------------
 ----------------------------------------------------------------
             Standard Nuclear Orientation (Angstroms)
    I     Atom           X                Y                Z
 ----------------------------------------------------------------
    1      C      -0.0111547450    -0.5775915281    -1.7597394395
    2      C       0.5342062203    -1.0578438549    -0.4019695326
    3      C      -0.5559848485     0.0286487688    -0.4531282270
    4      Cl      0.0725320327    -2.6734177339     0.1545176513
    5      I       2.5159291657    -0.4682709305     0.1500974331
    6      I      -2.5374770513    -0.5061626342     0.1528960413
    7      I       0.0024282452     2.0367030027     0.0321479937
    8      H       0.6357933516     0.0418694333    -2.3808885984
    9      H      -0.6578967293    -1.2533284845    -2.3193860882
 ----------------------------------------------------------------
 Molecular Point Group                 C1    NOp =  1
 Largest Abelian Subgroup              C1    NOp =  1
 Nuclear Repulsion Energy =  2236.8480058672 hartrees
 There are       98 alpha and       98 beta electrons
 Requested basis set is 6-311++G(d,p)
 There are 113 shells and 296 basis functions

 Total QAlloc Memory Limit  32000 MB
 Mega-Array Size       188 MB
 MEM_STATIC part       192 MB
 A cutoff of  1.0D-11 yielded   4582 shell pairs
 There are     33533 function pairs (     37883 Cartesian)
 Smallest overlap matrix eigenvalue = 4.57E-05

 Scale SEOQF with 1.000000e-01/1.000000e-01/1.000000e-01

 Standard Electronic Orientation quadrupole field applied
 Nucleus-field energy     =     0.0000000475 hartrees
 Guess from superposition of atomic densities
 Warning:  Energy on first SCF cycle will be non-variational
 SAD guess density has 196.000000 electrons

 -----------------------------------------------------------------------
  General SCF calculation program by
  Eric Jon Sundstrom, Paul Horn, Yuezhi Mao, Dmitri Zuev, Alec White,
  David Stuck, Shaama M.S., Shane Yost, Joonho Lee, David Small,
  Daniel Levine, Susi Lehtola, Hugh Burton, Evgeny Epifanovsky
 -----------------------------------------------------------------------
 Exchange:     0.2000 Hartree-Fock + 0.0800 Slater + 0.7200 B88
 Correlation:  0.1900 VWN1RPA + 0.8100 LYP
 Using SG-1 standard quadrature grid
 A restricted SCF calculation will be
 performed using DIIS
 SCF converges when DIIS error is below 1.0e-08
 ---------------------------------------
  Cycle       Energy         DIIS error
 ---------------------------------------
    1  -21335.2589526607      3.05e-02  
    2  -21334.2267281425      2.01e-03  
    3  -21334.2031366760      2.43e-03  
    4  -21334.2629879981      3.23e-04  
    5  -21334.2637091731      2.31e-04  
    6  -21334.2642736018      7.79e-05  
    7  -21334.2643372642      1.49e-05  
    8  -21334.2643394005      7.40e-06  
    9  -21334.2643399856      1.48e-06  
   10  -21334.2643400099      3.89e-07  
   11  -21334.2643400110      9.47e-08  
   12  -21334.2643400114      3.52e-08  
   13  -21334.2643400114      5.71e-09  Convergence criterion met
 ---------------------------------------
 SCF time:   CPU 97.96s  wall 98.00s 
 SCF   energy in the final basis set =   -21334.2643400114
 Total energy in the final basis set =   -21334.2643400114

 --------------------------------------------------------------

                    Orbital Energies (a.u.)
 --------------------------------------------------------------

 Alpha MOs
 -- Occupied --
***********************-176.315-176.314-176.314-165.719-165.718
*******-165.717-165.717-165.716-165.716-165.716-165.716-101.575
-35.812 -35.811 -35.811 -31.305 -31.304 -31.304 -31.299 -31.298
-31.298 -31.298 -31.297 -31.297 -22.955 -22.955 -22.954 -22.954
-22.954 -22.953 -22.953 -22.953 -22.953 -22.949 -22.949 -22.949
-22.949 -22.948 -22.948 -10.315 -10.299 -10.235  -9.490  -7.255
 -7.244  -7.244  -6.361  -6.360  -6.360  -4.774  -4.773  -4.773
 -4.758  -4.758  -4.758  -4.758  -4.757  -4.757  -2.040  -2.039
 -2.039  -2.035  -2.035  -2.034  -2.034  -2.034  -2.034  -2.021
 -2.021  -2.021  -2.021  -2.020  -2.020  -0.939  -0.849  -0.712
 -0.693  -0.660  -0.619  -0.544  -0.503  -0.479  -0.421  -0.411
 -0.391  -0.372  -0.337  -0.324  -0.299  -0.287  -0.276  -0.273
 -0.271  -0.250
 -- Virtual --
 -0.093  -0.084  -0.054  -0.004   0.022   0.025   0.027   0.036
  0.057   0.064   0.078   0.081   0.085   0.090   0.097   0.107
  0.112   0.120   0.129   0.130   0.146   0.151   0.166   0.185
  0.192   0.198   0.207   0.221   0.224   0.230   0.236   0.241
  0.249   0.260   0.271   0.309   0.340   0.370   0.384   0.391
  0.399   0.413   0.416   0.423   0.440   0.445   0.455   0.466
  0.469   0.476   0.489   0.497   0.507   0.512   0.549   0.572
  0.586   0.595   0.611   0.616   0.650   0.663   0.685   0.705
  0.735   0.737   0.759   0.790   0.842   0.866   0.869   0.914
  0.956   0.984   1.057   1.072   1.132   1.225   1.259   1.298
  1.317   1.340   1.352   1.359   1.364   1.386   1.426   1.428
  1.461   1.492   1.526   1.541   1.594   1.651   1.680   1.735
  1.759   1.815   1.873   1.877   1.943   2.019   2.113   2.165
  2.190   2.279   2.312   2.467   2.521   2.548   2.644   2.680
  2.762   2.781   2.867   2.951   3.064   3.368   3.495   3.682
  3.950   3.971   3.973   3.982   3.991   4.002   4.023   4.054
  4.063   4.074   4.097   4.131   4.167   4.231   4.260   4.283
  4.420   4.450   4.467   5.988   6.012   6.029   6.033   6.048
  6.058   6.079   6.138   6.142   9.735  23.457  23.598  23.805
 25.858  25.960  26.429  27.853  27.886  27.895  28.337  28.349
 28.357  28.365  28.376  28.382  28.388  28.410  28.422  28.529
 28.535  28.538  28.540  28.546  28.556  28.572  28.573  28.581
 28.593  28.609  28.634  28.675  28.704  28.715 127.880 127.889
127.902 127.906 127.910 127.919 127.932 127.959 127.964 151.653
151.682 151.690 215.7231901.8151901.8461901.855
 --------------------------------------------------------------

          Ground-State Mulliken Net Atomic Charges

     Atom                 Charge (a.u.)
  ----------------------------------------
      1 C                    -0.668667
      2 C                    -0.223957
      3 C                    -0.186191
      4 Cl                    0.266177
      5 I                     0.149063
      6 I                     0.149062
      7 I                     0.147888
      8 H                     0.197640
      9 H                     0.168985
  ----------------------------------------
  Sum of atomic charges =     0.000000

 -----------------------------------------------------------------
                    Cartesian Multipole Moments
 -----------------------------------------------------------------
    Charge (ESU x 10^10)
                 0.0000
    Dipole Moment (Debye)
         X       0.1764      Y       0.2991      Z      -1.3825
       Tot       1.4255
    Quadrupole Moments (Debye-Ang)
        XX    -113.4831     XY       4.0733     YY    -116.0805
        XZ      -0.0231     YZ       1.5653     ZZ    -113.1967
    Octopole Moments (Debye-Ang^2)
       XXX      -0.2300    XXY      12.3107    XYY      -0.9361
       YYY      52.2697    XXZ      15.5149    XYZ       0.5919
       YYZ      10.2550    XZZ      -0.1100    YZZ      10.2099
       ZZZ       6.2718
    Hexadecapole Moments (Debye-Ang^3)
      XXXX   -2191.7805   XXXY      47.7035   XXYY    -657.2986
      XYYY      34.2428   YYYY   -1463.4750   XXXZ      -2.6036
      XXYZ      -5.9027   XYYZ       0.6533   YYYZ      -2.6378
      XXZZ    -448.7095   XYZZ       8.3439   YYZZ    -310.6314
      XZZZ      -0.8153   YZZZ       1.5998   ZZZZ    -300.2875
 -----------------------------------------------------------------
 Calculating analytic gradient of the SCF energy
 Gradient of SCF Energy
            1           2           3           4           5           6
    1  -0.0009018   0.0137229  -0.0114703  -0.0060499  -0.0105215   0.0077769
    2   0.0000293  -0.0112613   0.0152481   0.0025099   0.0094986  -0.0040455
    3  -0.0159042   0.0147746   0.0104326   0.0003411  -0.0010774  -0.0008812
            7           8           9
    1   0.0074959   0.0018260  -0.0018783
    2  -0.0125131   0.0019473  -0.0014133
    3   0.0005852  -0.0040743  -0.0041964
 Max gradient component =       1.590E-02
 RMS gradient           =       8.261E-03
 Gradient time:  CPU 29.05 s  wall 29.06 s
 Geometry Optimization Parameters
   NAtoms,    NIC,     NZ,  NCons,   NDum,   NFix, NCnnct, MaxDiis
        9      69       9       0       0       0       0       0


** GEOMETRY OPTIMIZATION IN DELOCALIZED INTERNAL COORDINATES **
   Searching for a Minimum

   Optimization Cycle:   1

                       Coordinates (Angstroms)
     ATOM                X               Y               Z
      1  C        -0.0111547450   -0.5775915281   -1.7597394395
      2  C         0.5342062203   -1.0578438549   -0.4019695326
      3  C        -0.5559848485    0.0286487688   -0.4531282270
      4  Cl        0.0725320327   -2.6734177339    0.1545176513
      5  I         2.5159291657   -0.4682709305    0.1500974331
      6  I        -2.5374770513   -0.5061626342    0.1528960413
      7  I         0.0024282452    2.0367030027    0.0321479937
      8  H         0.6357933516    0.0418694333   -2.3808885984
      9  H        -0.6578967293   -1.2533284845   -2.3193860882
   Point Group: c1    Number of degrees of freedom:    21


   Energy is -21334.264340011


 Attempting to Generate Delocalized Internal Coordinates

 21 Hessian modes will be used to form the next step
  Hessian Eigenvalues:
     0.017401    0.020947    0.030782    0.030782    0.030790    0.033282
     0.086449    0.090060    0.108095    0.108095    0.108095    0.108252
     0.129001    0.140000    0.145900    0.257500    0.268991    0.285189
     0.286300    0.348126    0.348126

 Minimum Search - Taking Simple RFO Step
 Searching for Lamda that Minimizes Along All modes
 Value Taken    Lamda =  -0.01451688
 Calculated Step too Large.  Step scaled by  0.685384
 Step Taken.  Stepsize is  0.300000

                             Maximum     Tolerance    Cnvgd?
         Gradient           0.031706      0.000300      NO
         Displacement       0.190897      0.001200      NO
         Energy change     *********      0.000001      NO


 New Cartesian Coordinates Obtained by Inverse Iteration

 Displacement from previous Coordinates is:  0.500159
 ----------------------------------------------------------------
             Standard Nuclear Orientation (Angstroms)
    I     Atom           X                Y                Z
 ----------------------------------------------------------------
    1      C      -0.0021981771    -0.5662371350    -1.7147344043
    2      C       0.5445664748    -1.0560110979    -0.3807648741
    3      C      -0.5551178132     0.0345542222    -0.4250838187
    4      Cl      0.1102560490    -2.6991048151     0.1163583489
    5      I       2.6031409754    -0.5969365042     0.0937568150
    6      I      -2.5814954694    -0.4787364287     0.1159954854
    7      I      -0.1178202137     2.1217280790    -0.0324718795
    8      H       0.6422406976     0.0544769350    -2.3295429853
    9      H      -0.6451968819    -1.2431272166    -2.2689654536
 ----------------------------------------------------------------
 Molecular Point Group                 C1    NOp =  1
 Largest Abelian Subgroup              C1    NOp =  1
 Nuclear Repulsion Energy =  2187.3963784478 hartrees
 There are       98 alpha and       98 beta electrons
 Applying Cartesian multipole field
    Component          Value
    ---------          -----
     (2,0,0)        1.00000E-11
     (0,2,0)        2.00000E-11
     (0,0,2)       -3.00000E-11
 Nucleus-field energy     =     0.0000000511 hartrees
 Requested basis set is 6-311++G(d,p)
 There are 113 shells and 296 basis functions
 A cutoff of  1.0D-11 yielded   4552 shell pairs
 There are     33199 function pairs (     37466 Cartesian)
 Smallest overlap matrix eigenvalue = 4.31E-05
 Guess MOs from SCF MO coefficient file

 -----------------------------------------------------------------------
  General SCF calculation program by
  Eric Jon Sundstrom, Paul Horn, Yuezhi Mao, Dmitri Zuev, Alec White,
  David Stuck, Shaama M.S., Shane Yost, Joonho Lee, David Small,
  Daniel Levine, Susi Lehtola, Hugh Burton, Evgeny Epifanovsky
 -----------------------------------------------------------------------
 Exchange:     0.2000 Hartree-Fock + 0.0800 Slater + 0.7200 B88
 Correlation:  0.1900 VWN1RPA + 0.8100 LYP
 Using SG-1 standard quadrature grid
 A restricted SCF calculation will be
 performed using DIIS
 SCF converges when DIIS error is below 1.0e-08
 ---------------------------------------
  Cycle       Energy         DIIS error
 ---------------------------------------
    1  -21334.2633139230      5.81e-04  
    2  -21334.2681692557      2.76e-04  
    3  -21334.2678785854      3.24e-04  
    4  -21334.2689646565      1.03e-04  
    5  -21334.2690961146      1.55e-05  
    6  -21334.2690987018      7.17e-06  
    7  -21334.2690992232      1.20e-06  
    8  -21334.2690992333      8.22e-07  
    9  -21334.2690992403      1.16e-07  
   10  -21334.2690992407      5.42e-08  
   11  -21334.2690992407      1.04e-08  
   12  -21334.2690992405      3.25e-09  Convergence criterion met
 ---------------------------------------
 SCF time:   CPU 92.81s  wall 93.00s 
 SCF   energy in the final basis set =   -21334.2690992405
 Total energy in the final basis set =   -21334.2690992405

 --------------------------------------------------------------

                    Orbital Energies (a.u.)
 --------------------------------------------------------------

 Alpha MOs
 -- Occupied --
***********************-176.316-176.316-176.315-165.720-165.720
*******-165.718-165.718-165.717-165.717-165.716-165.716-101.576
-35.812 -35.812 -35.811 -31.306 -31.306 -31.305 -31.299 -31.299
-31.299 -31.299 -31.298 -31.298 -22.956 -22.956 -22.955 -22.955
-22.955 -22.955 -22.954 -22.954 -22.954 -22.950 -22.950 -22.950
-22.950 -22.949 -22.949 -10.317 -10.303 -10.231  -9.490  -7.255
 -7.245  -7.245  -6.362  -6.361  -6.361  -4.775  -4.775  -4.774
 -4.759  -4.759  -4.759  -4.759  -4.758  -4.758  -2.040  -2.040
 -2.039  -2.036  -2.035  -2.035  -2.035  -2.034  -2.034  -2.022
 -2.022  -2.021  -2.021  -2.021  -2.020  -0.940  -0.850  -0.712
 -0.687  -0.659  -0.620  -0.548  -0.506  -0.479  -0.418  -0.408
 -0.392  -0.370  -0.337  -0.322  -0.295  -0.288  -0.277  -0.274
 -0.273  -0.256
 -- Virtual --
 -0.096  -0.091  -0.059  -0.003   0.021   0.026   0.026   0.035
  0.058   0.066   0.078   0.079   0.084   0.088   0.098   0.105
  0.112   0.121   0.128   0.130   0.148   0.154   0.162   0.189
  0.194   0.205   0.209   0.222   0.225   0.228   0.233   0.235
  0.247   0.251   0.273   0.308   0.354   0.371   0.382   0.392
  0.395   0.408   0.414   0.420   0.443   0.446   0.456   0.464
  0.467   0.471   0.490   0.499   0.510   0.517   0.530   0.558
  0.587   0.598   0.607   0.614   0.646   0.659   0.681   0.703
  0.728   0.736   0.743   0.787   0.840   0.859   0.871   0.911
  0.960   0.989   1.040   1.074   1.142   1.226   1.266   1.314
  1.319   1.332   1.342   1.358   1.369   1.378   1.403   1.426
  1.463   1.487   1.520   1.545   1.579   1.643   1.675   1.735
  1.773   1.817   1.870   1.875   1.949   2.033   2.123   2.174
  2.192   2.279   2.312   2.462   2.527   2.554   2.642   2.688
  2.759   2.788   2.877   2.958   3.078   3.381   3.496   3.695
  3.962   3.967   3.971   3.981   3.999   4.007   4.020   4.042
  4.064   4.072   4.088   4.125   4.155   4.224   4.251   4.281
  4.411   4.439   4.455   6.006   6.018   6.024   6.033   6.041
  6.052   6.072   6.101   6.131   9.731  23.467  23.588  23.827
 25.856  25.958  26.420  27.843  27.879  27.891  28.344  28.352
 28.358  28.363  28.371  28.378  28.383  28.399  28.405  28.532
 28.533  28.537  28.539  28.547  28.552  28.563  28.574  28.579
 28.588  28.606  28.627  28.669  28.694  28.712 127.885 127.894
127.899 127.903 127.908 127.916 127.927 127.939 127.958 151.644
151.675 151.685 215.7191901.8061901.8391901.849
 --------------------------------------------------------------

          Ground-State Mulliken Net Atomic Charges

     Atom                 Charge (a.u.)
  ----------------------------------------
      1 C                    -0.620088
      2 C                    -0.233423
      3 C                    -0.196403
      4 Cl                    0.248315
      5 I                     0.145540
      6 I                     0.143995
      7 I                     0.146088
      8 H                     0.199127
      9 H                     0.166849
  ----------------------------------------
  Sum of atomic charges =    -0.000000

 -----------------------------------------------------------------
                    Cartesian Multipole Moments
 -----------------------------------------------------------------
    Charge (ESU x 10^10)
                -0.0000
    Dipole Moment (Debye)
         X       0.1158      Y       0.2811      Z      -1.4238
       Tot       1.4559
    Quadrupole Moments (Debye-Ang)
        XX    -113.0170     XY       2.9986     YY    -115.8075
        XZ      -0.1370     YZ       1.3237     ZZ    -113.7324
    Octopole Moments (Debye-Ang^2)
       XXX       5.8857    XXY      10.7702    XYY      -0.3402
       YYY      56.5563    XXZ      18.6502    XYZ      -0.3718
       YYZ      13.6670    XZZ       1.4840    YZZ      10.9528
       ZZZ      20.3461
    Hexadecapole Moments (Debye-Ang^3)
      XXXX   -2281.0092   XXXY      98.6582   XXYY    -694.5991
      XYYY      89.1019   YYYY   -1536.2838   XXXZ       1.3450
      XXYZ      -4.5177   XYYZ       1.6753   YYYZ       1.3659
      XXZZ    -469.1519   XYZZ      28.2430   YYZZ    -325.4498
      XZZZ       2.8456   YZZZ       6.9433   ZZZZ    -290.3710
 -----------------------------------------------------------------
 Calculating analytic gradient of the SCF energy
 Gradient of SCF Energy
            1           2           3           4           5           6
    1   0.0003865   0.0119680  -0.0105559  -0.0003495  -0.0040689   0.0044072
    2   0.0004126  -0.0097003   0.0108137   0.0010304  -0.0004880  -0.0004528
    3  -0.0100939   0.0116531   0.0082084  -0.0018852  -0.0022171  -0.0014114
            7           8           9
    1  -0.0016933   0.0006453  -0.0007393
    2  -0.0018645   0.0004528  -0.0002041
    3  -0.0017544  -0.0015000  -0.0009995
 Max gradient component =       1.197E-02
 RMS gradient           =       5.555E-03
 Gradient time:  CPU 28.43 s  wall 28.43 s
 Geometry Optimization Parameters
   NAtoms,    NIC,     NZ,  NCons,   NDum,   NFix, NCnnct, MaxDiis
        9      69       9       0       0       0       0       0

 Cartesian Hessian Update
 Hessian Updated using BFGS Update


** GEOMETRY OPTIMIZATION IN DELOCALIZED INTERNAL COORDINATES **
   Searching for a Minimum

   Optimization Cycle:   2

                       Coordinates (Angstroms)
     ATOM                X               Y               Z
      1  C        -0.0021981771   -0.5662371350   -1.7147344043
      2  C         0.5445664748   -1.0560110979   -0.3807648741
      3  C        -0.5551178132    0.0345542222   -0.4250838187
      4  Cl        0.1102560490   -2.6991048151    0.1163583489
      5  I         2.6031409754   -0.5969365042    0.0937568150
      6  I        -2.5814954694   -0.4787364287    0.1159954854
      7  I        -0.1178202137    2.1217280790   -0.0324718795
      8  H         0.6422406976    0.0544769350   -2.3295429853
      9  H        -0.6451968819   -1.2431272166   -2.2689654536
   Point Group: c1    Number of degrees of freedom:    21


   Energy is -21334.269099241

 Hessian Updated using BFGS Update

 20 Hessian modes will be used to form the next step
  Hessian Eigenvalues:
     0.017378    0.020945    0.030767    0.030786    0.032869    0.051732
     0.088451    0.089790    0.098713    0.108245    0.109222    0.128825
     0.139553    0.157154    0.249811    0.268979    0.286279    0.316954
     0.347759    0.348238

 Minimum Search - Taking Simple RFO Step
 Searching for Lamda that Minimizes Along All modes
 Value Taken    Lamda =  -0.00157273
 Step Taken.  Stepsize is  0.125650

                             Maximum     Tolerance    Cnvgd?
         Gradient           0.011342      0.000300      NO
         Displacement       0.067618      0.001200      NO
         Energy change     -0.004759      0.000001      NO


 New Cartesian Coordinates Obtained by Inverse Iteration

 Displacement from previous Coordinates is:  0.113324
 ----------------------------------------------------------------
             Standard Nuclear Orientation (Angstroms)
    I     Atom           X                Y                Z
 ----------------------------------------------------------------
    1      C      -0.0070413904    -0.5710502143    -1.7169510473
    2      C       0.5404239657    -1.0511647041    -0.3999151196
    3      C      -0.5533034698     0.0256814227    -0.4397185126
    4      Cl      0.1205892787    -2.6923146390     0.1244473096
    5      I       2.6198162358    -0.5872717012     0.0994456067
    6      I      -2.6096602953    -0.4689891059     0.1077715408
    7      I      -0.1007993139     2.1194663163    -0.0070332865
    8      H       0.6314885639     0.0525104926    -2.3295237107
    9      H      -0.6431379332    -1.2562618284    -2.2639755468
 ----------------------------------------------------------------
 Molecular Point Group                 C1    NOp =  1
 Largest Abelian Subgroup              C1    NOp =  1
 Nuclear Repulsion Energy =  2178.4621995492 hartrees
 There are       98 alpha and       98 beta electrons
 Applying Cartesian multipole field
    Component          Value
    ---------          -----
     (2,0,0)        1.00000E-11
     (0,2,0)        2.00000E-11
     (0,0,2)       -3.00000E-11
 Nucleus-field energy     =     0.0000000513 hartrees
 Requested basis set is 6-311++G(d,p)
 There are 113 shells and 296 basis functions
 A cutoff of  1.0D-11 yielded   4541 shell pairs
 There are     33101 function pairs (     37335 Cartesian)
 Smallest overlap matrix eigenvalue = 4.13E-05
 Guess MOs from SCF MO coefficient file

 -----------------------------------------------------------------------
  General SCF calculation program by
  Eric Jon Sundstrom, Paul Horn, Yuezhi Mao, Dmitri Zuev, Alec White,
  David Stuck, Shaama M.S., Shane Yost, Joonho Lee, David Small,
  Daniel Levine, Susi Lehtola, Hugh Burton, Evgeny Epifanovsky
 -----------------------------------------------------------------------
 Exchange:     0.2000 Hartree-Fock + 0.0800 Slater + 0.7200 B88
 Correlation:  0.1900 VWN1RPA + 0.8100 LYP
 Using SG-1 standard quadrature grid
 A restricted SCF calculation will be
 performed using DIIS
 SCF converges when DIIS error is below 1.0e-08
 ---------------------------------------
  Cycle       Energy         DIIS error
 ---------------------------------------
    1  -21334.2692766666      2.33e-04  
    2  -21334.2698857118      8.50e-05  
    3  -21334.2697771166      1.30e-04  
    4  -21334.2699611695      2.80e-05  
    5  -21334.2699696228      6.27e-06  
    6  -21334.2699700258      2.44e-06  
    7  -21334.2699700887      7.62e-07  
    8  -21334.2699700934      3.00e-07  
    9  -21334.2699700944      4.70e-08  
   10  -21334.2699700947      1.24e-08  
   11  -21334.2699700950      3.39e-09  Convergence criterion met
 ---------------------------------------
 SCF time:   CPU 84.96s  wall 85.00s 
 SCF   energy in the final basis set =   -21334.2699700950
 Total energy in the final basis set =   -21334.2699700950

 --------------------------------------------------------------

                    Orbital Energies (a.u.)
 --------------------------------------------------------------

 Alpha MOs
 -- Occupied --
***********************-176.316-176.316-176.315-165.720-165.720
*******-165.717-165.717-165.717-165.717-165.717-165.717-101.576
-35.812 -35.812 -35.812 -31.306 -31.306 -31.305 -31.299 -31.299
-31.299 -31.299 -31.299 -31.298 -22.956 -22.956 -22.956 -22.954
-22.954 -22.954 -22.954 -22.954 -22.954 -22.950 -22.950 -22.950
-22.950 -22.949 -22.949 -10.318 -10.303 -10.231  -9.490  -7.256
 -7.245  -7.245  -6.361  -6.361  -6.361  -4.774  -4.774  -4.774
 -4.758  -4.758  -4.758  -4.758  -4.758  -4.758  -2.040  -2.040
 -2.039  -2.035  -2.035  -2.035  -2.035  -2.035  -2.034  -2.021
 -2.021  -2.021  -2.021  -2.021  -2.021  -0.945  -0.851  -0.708
 -0.685  -0.658  -0.622  -0.549  -0.509  -0.480  -0.417  -0.407
 -0.392  -0.367  -0.336  -0.322  -0.295  -0.287  -0.277  -0.275
 -0.275  -0.256
 -- Virtual --
 -0.100  -0.096  -0.061  -0.003   0.020   0.025   0.028   0.035
  0.060   0.066   0.078   0.080   0.084   0.088   0.099   0.106
  0.114   0.121   0.128   0.130   0.149   0.154   0.162   0.190
  0.194   0.206   0.209   0.222   0.225   0.230   0.234   0.235
  0.246   0.251   0.274   0.306   0.353   0.371   0.382   0.392
  0.396   0.409   0.414   0.419   0.444   0.445   0.457   0.463
  0.468   0.470   0.491   0.497   0.508   0.516   0.531   0.560
  0.589   0.598   0.602   0.615   0.643   0.656   0.677   0.697
  0.725   0.733   0.741   0.785   0.840   0.859   0.871   0.910
  0.961   0.987   1.043   1.073   1.143   1.220   1.262   1.310
  1.315   1.330   1.339   1.355   1.370   1.378   1.401   1.425
  1.466   1.494   1.517   1.551   1.581   1.646   1.670   1.736
  1.781   1.818   1.876   1.879   1.956   2.041   2.133   2.182
  2.192   2.281   2.312   2.461   2.533   2.556   2.643   2.692
  2.768   2.798   2.888   2.964   3.101   3.400   3.494   3.702
  3.962   3.967   3.970   3.981   3.998   4.007   4.027   4.041
  4.062   4.069   4.085   4.122   4.151   4.223   4.246   4.276
  4.404   4.435   4.450   6.006   6.015   6.024   6.031   6.040
  6.051   6.069   6.097   6.125   9.730  23.476  23.618  23.847
 25.856  25.954  26.415  27.839  27.876  27.888  28.344  28.350
 28.358  28.362  28.370  28.377  28.380  28.397  28.403  28.532
 28.533  28.536  28.539  28.547  28.551  28.562  28.572  28.577
 28.586  28.604  28.625  28.667  28.690  28.708 127.885 127.893
127.898 127.903 127.907 127.915 127.925 127.937 127.955 151.640
151.673 151.682 215.7181901.8021901.8361901.846
 --------------------------------------------------------------

          Ground-State Mulliken Net Atomic Charges

     Atom                 Charge (a.u.)
  ----------------------------------------
      1 C                    -0.645524
      2 C                    -0.219701
      3 C                    -0.165435
      4 Cl                    0.247930
      5 I                     0.137675
      6 I                     0.137605
      7 I                     0.140870
      8 H                     0.199765
      9 H                     0.166817
  ----------------------------------------
  Sum of atomic charges =     0.000000

 -----------------------------------------------------------------
                    Cartesian Multipole Moments
 -----------------------------------------------------------------
    Charge (ESU x 10^10)
                 0.0000
    Dipole Moment (Debye)
         X       0.0910      Y       0.2690      Z      -1.4411
       Tot       1.4688
    Quadrupole Moments (Debye-Ang)
        XX    -113.0588     XY       3.0155     YY    -115.8779
        XZ      -0.0754     YZ       1.4494     ZZ    -113.6281
    Octopole Moments (Debye-Ang^2)
       XXX       4.3739    XXY      10.5320    XYY      -0.2634
       YYY      54.8272    XXZ      18.4744    XYZ      -0.3748
       YYZ      13.5078    XZZ       1.2960    YZZ      10.3679
       ZZZ      18.4862
    Hexadecapole Moments (Debye-Ang^3)
      XXXX   -2316.5316   XXXY      95.8412   XXYY    -700.6976
      XYYY      86.8030   YYYY   -1530.4288   XXXZ      -0.5976
      XXYZ      -5.9099   XYYZ       0.9998   YYYZ      -1.9794
      XXZZ    -475.9211   XYZZ      27.3299   YYZZ    -323.4706
      XZZZ      -0.0039   YZZZ       2.5425   ZZZZ    -290.6911
 -----------------------------------------------------------------
 Calculating analytic gradient of the SCF energy
 Gradient of SCF Energy
            1           2           3           4           5           6
    1  -0.0001123   0.0044852  -0.0045275  -0.0000309   0.0004720  -0.0003555
    2  -0.0000820  -0.0043694   0.0039875   0.0002059   0.0005392  -0.0010879
    3  -0.0014200   0.0003444   0.0002428  -0.0005549  -0.0001741  -0.0001705
            7           8           9
    1   0.0000250  -0.0003371   0.0003811
    2   0.0008725  -0.0002723   0.0002065
    3  -0.0000573   0.0009314   0.0008582
 Max gradient component =       4.528E-03
 RMS gradient           =       1.751E-03
 Gradient time:  CPU 28.38 s  wall 28.38 s
 Geometry Optimization Parameters
   NAtoms,    NIC,     NZ,  NCons,   NDum,   NFix, NCnnct, MaxDiis
        9      69       9       0       0       0       0       0

 Cartesian Hessian Update
 Hessian Updated using BFGS Update


** GEOMETRY OPTIMIZATION IN DELOCALIZED INTERNAL COORDINATES **
   Searching for a Minimum

   Optimization Cycle:   3

                       Coordinates (Angstroms)
     ATOM                X               Y               Z
      1  C        -0.0070413904   -0.5710502143   -1.7169510473
      2  C         0.5404239657   -1.0511647041   -0.3999151196
      3  C        -0.5533034698    0.0256814227   -0.4397185126
      4  Cl        0.1205892787   -2.6923146390    0.1244473096
      5  I         2.6198162358   -0.5872717012    0.0994456067
      6  I        -2.6096602953   -0.4689891059    0.1077715408
      7  I        -0.1007993139    2.1194663163   -0.0070332865
      8  H         0.6314885639    0.0525104926   -2.3295237107
      9  H        -0.6431379332   -1.2562618284   -2.2639755468
   Point Group: c1    Number of degrees of freedom:    21


   Energy is -21334.269970095

 Hessian Updated using BFGS Update

 21 Hessian modes will be used to form the next step
  Hessian Eigenvalues:
     0.017389    0.020982    0.030750    0.030797    0.032894    0.051273
     0.087957    0.089299    0.098716    0.108107    0.108245    0.109962
     0.128646    0.138534    0.159494    0.247461    0.268978    0.286316
     0.292322    0.348153    0.352343

 Minimum Search - Taking Simple RFO Step
 Searching for Lamda that Minimizes Along All modes
 Value Taken    Lamda =  -0.00017893
 Step Taken.  Stepsize is  0.035474

                             Maximum     Tolerance    Cnvgd?
         Gradient           0.003963      0.000300      NO
         Displacement       0.023606      0.001200      NO
         Energy change     -0.000871      0.000001      NO


 New Cartesian Coordinates Obtained by Inverse Iteration

 Displacement from previous Coordinates is:  0.038187
 ----------------------------------------------------------------
             Standard Nuclear Orientation (Angstroms)
    I     Atom           X                Y                Z
 ----------------------------------------------------------------
    1      C      -0.0068861062    -0.5720319731    -1.7202627594
    2      C       0.5369078128    -1.0480736338    -0.4026686758
    3      C      -0.5491563012     0.0204294697    -0.4423959585
    4      Cl      0.1227720513    -2.6885061600     0.1308155993
    5      I       2.6153752788    -0.5851887281     0.1036851040
    6      I      -2.6067511895    -0.4638715951     0.1107794206
    7      I      -0.1002993214     2.1105637725    -0.0016866663
    8      H       0.6293359419     0.0543787943    -2.3343035638
    9      H      -0.6429225249    -1.2570939078    -2.2694152663
 ----------------------------------------------------------------
 Molecular Point Group                 C1    NOp =  1
 Largest Abelian Subgroup              C1    NOp =  1
 Nuclear Repulsion Energy =  2182.4322158476 hartrees
 There are       98 alpha and       98 beta electrons
 Applying Cartesian multipole field
    Component          Value
    ---------          -----
     (2,0,0)        1.00000E-11
     (0,2,0)        2.00000E-11
     (0,0,2)       -3.00000E-11
 Nucleus-field energy     =     0.0000000510 hartrees
 Requested basis set is 6-311++G(d,p)
 There are 113 shells and 296 basis functions
 A cutoff of  1.0D-11 yielded   4543 shell pairs
 There are     33118 function pairs (     37353 Cartesian)
 Smallest overlap matrix eigenvalue = 4.00E-05
 Guess MOs from SCF MO coefficient file

 -----------------------------------------------------------------------
  General SCF calculation program by
  Eric Jon Sundstrom, Paul Horn, Yuezhi Mao, Dmitri Zuev, Alec White,
  David Stuck, Shaama M.S., Shane Yost, Joonho Lee, David Small,
  Daniel Levine, Susi Lehtola, Hugh Burton, Evgeny Epifanovsky
 -----------------------------------------------------------------------
 Exchange:     0.2000 Hartree-Fock + 0.0800 Slater + 0.7200 B88
 Correlation:  0.1900 VWN1RPA + 0.8100 LYP
 Using SG-1 standard quadrature grid
 A restricted SCF calculation will be
 performed using DIIS
 SCF converges when DIIS error is below 1.0e-08
 ---------------------------------------
  Cycle       Energy         DIIS error
 ---------------------------------------
    1  -21334.2699846901      9.18e-05  
    2  -21334.2700601830      4.18e-05  
    3  -21334.2700291970      6.63e-05  
    4  -21334.2700792471      7.32e-06  
    5  -21334.2700799432      1.92e-06  
    6  -21334.2700799818      5.92e-07  
    7  -21334.2700799848      2.17e-07  
    8  -21334.2700799857      7.61e-08  
    9  -21334.2700799858      1.45e-08  
   10  -21334.2700799855      3.05e-09  Convergence criterion met
 ---------------------------------------
 SCF time:   CPU 77.79s  wall 78.00s 
 SCF   energy in the final basis set =   -21334.2700799855
 Total energy in the final basis set =   -21334.2700799855

 --------------------------------------------------------------

                    Orbital Energies (a.u.)
 --------------------------------------------------------------

 Alpha MOs
 -- Occupied --
***********************-176.316-176.315-176.315-165.719-165.719
*******-165.717-165.717-165.717-165.717-165.717-165.717-101.576
-35.812 -35.812 -35.812 -31.306 -31.305 -31.305 -31.299 -31.299
-31.299 -31.299 -31.298 -31.298 -22.956 -22.956 -22.956 -22.954
-22.954 -22.954 -22.954 -22.954 -22.954 -22.950 -22.950 -22.950
-22.950 -22.949 -22.949 -10.317 -10.303 -10.231  -9.490  -7.255
 -7.245  -7.245  -6.361  -6.361  -6.361  -4.774  -4.774  -4.774
 -4.758  -4.758  -4.758  -4.758  -4.758  -4.758  -2.040  -2.040
 -2.039  -2.035  -2.035  -2.035  -2.035  -2.034  -2.034  -2.021
 -2.021  -2.021  -2.021  -2.021  -2.021  -0.947  -0.852  -0.708
 -0.685  -0.658  -0.623  -0.549  -0.510  -0.481  -0.418  -0.407
 -0.392  -0.367  -0.336  -0.323  -0.295  -0.287  -0.277  -0.275
 -0.274  -0.256
 -- Virtual --
 -0.101  -0.096  -0.060  -0.003   0.020   0.025   0.028   0.035
  0.061   0.066   0.078   0.080   0.084   0.088   0.099   0.106
  0.114   0.121   0.128   0.130   0.150   0.154   0.162   0.190
  0.194   0.205   0.209   0.222   0.225   0.230   0.234   0.235
  0.246   0.251   0.274   0.307   0.353   0.371   0.382   0.393
  0.397   0.409   0.414   0.419   0.444   0.445   0.458   0.464
  0.468   0.470   0.492   0.497   0.509   0.516   0.532   0.560
  0.589   0.598   0.603   0.616   0.643   0.657   0.677   0.697
  0.725   0.733   0.742   0.785   0.841   0.859   0.871   0.910
  0.961   0.988   1.046   1.074   1.144   1.221   1.262   1.310
  1.317   1.331   1.340   1.355   1.370   1.377   1.402   1.425
  1.467   1.495   1.517   1.552   1.582   1.649   1.672   1.737
  1.780   1.823   1.877   1.883   1.957   2.044   2.133   2.183
  2.192   2.281   2.312   2.462   2.531   2.555   2.642   2.693
  2.775   2.801   2.889   2.965   3.107   3.406   3.490   3.699
  3.962   3.967   3.970   3.981   3.998   4.007   4.027   4.041
  4.063   4.071   4.086   4.123   4.150   4.223   4.247   4.275
  4.406   4.435   4.451   6.006   6.015   6.023   6.032   6.040
  6.051   6.069   6.098   6.126   9.731  23.477  23.636  23.848
 25.856  25.955  26.415  27.840  27.876  27.888  28.344  28.350
 28.357  28.363  28.370  28.377  28.381  28.398  28.403  28.532
 28.533  28.536  28.540  28.547  28.551  28.562  28.572  28.578
 28.587  28.605  28.625  28.667  28.690  28.708 127.885 127.893
127.899 127.903 127.907 127.915 127.926 127.938 127.956 151.642
151.673 151.682 215.7191901.8031901.8361901.846
 --------------------------------------------------------------

          Ground-State Mulliken Net Atomic Charges

     Atom                 Charge (a.u.)
  ----------------------------------------
      1 C                    -0.652213
      2 C                    -0.212812
      3 C                    -0.164733
      4 Cl                    0.246464
      5 I                     0.137107
      6 I                     0.137735
      7 I                     0.141516
      8 H                     0.199782
      9 H                     0.167154
  ----------------------------------------
  Sum of atomic charges =    -0.000000

 -----------------------------------------------------------------
                    Cartesian Multipole Moments
 -----------------------------------------------------------------
    Charge (ESU x 10^10)
                -0.0000
    Dipole Moment (Debye)
         X       0.0821      Y       0.2752      Z      -1.4429
       Tot       1.4712
    Quadrupole Moments (Debye-Ang)
        XX    -113.1029     XY       2.9760     YY    -115.9135
        XZ      -0.0657     YZ       1.4648     ZZ    -113.5595
    Octopole Moments (Debye-Ang^2)
       XXX       4.1977    XXY      10.6946    XYY      -0.2137
       YYY      54.8156    XXZ      18.2226    XYZ      -0.3844
       YYZ      13.2134    XZZ       1.2763    YZZ      10.3698
       ZZZ      17.1780
    Hexadecapole Moments (Debye-Ang^3)
      XXXX   -2310.7832   XXXY      95.6209   XXYY    -698.3077
      XYYY      86.8168   YYYY   -1522.1433   XXXZ      -0.8115
      XXYZ      -5.9503   XYYZ       0.9660   YYYZ      -2.0716
      XXZZ    -474.7629   XYZZ      27.5172   YYZZ    -321.8309
      XZZZ      -0.2213   YZZZ       2.3997   ZZZZ    -291.3069
 -----------------------------------------------------------------
 Calculating analytic gradient of the SCF energy
 Gradient of SCF Energy
            1           2           3           4           5           6
    1  -0.0000017   0.0012352  -0.0012615   0.0003587   0.0000072  -0.0000659
    2   0.0000047  -0.0013001   0.0011073   0.0004012   0.0004755  -0.0006069
    3   0.0011854  -0.0009618  -0.0005131  -0.0001510  -0.0000285  -0.0001833
            7           8           9
    1  -0.0002118  -0.0001503   0.0000901
    2  -0.0002839   0.0002707  -0.0000686
    3  -0.0000196   0.0003499   0.0003220
 Max gradient component =       1.300E-03
 RMS gradient           =       6.096E-04
 Gradient time:  CPU 28.50 s  wall 28.50 s
 Geometry Optimization Parameters
   NAtoms,    NIC,     NZ,  NCons,   NDum,   NFix, NCnnct, MaxDiis
        9      69       9       0       0       0       0       0

 Cartesian Hessian Update
 Hessian Updated using BFGS Update


** GEOMETRY OPTIMIZATION IN DELOCALIZED INTERNAL COORDINATES **
   Searching for a Minimum

   Optimization Cycle:   4

                       Coordinates (Angstroms)
     ATOM                X               Y               Z
      1  C        -0.0068861062   -0.5720319731   -1.7202627594
      2  C         0.5369078128   -1.0480736338   -0.4026686758
      3  C        -0.5491563012    0.0204294697   -0.4423959585
      4  Cl        0.1227720513   -2.6885061600    0.1308155993
      5  I         2.6153752788   -0.5851887281    0.1036851040
      6  I        -2.6067511895   -0.4638715951    0.1107794206
      7  I        -0.1002993214    2.1105637725   -0.0016866663
      8  H         0.6293359419    0.0543787943   -2.3343035638
      9  H        -0.6429225249   -1.2570939078   -2.2694152663
   Point Group: c1    Number of degrees of freedom:    21


   Energy is -21334.270079986

 Hessian Updated using BFGS Update

 21 Hessian modes will be used to form the next step
  Hessian Eigenvalues:
     0.017634    0.021107    0.030793    0.030967    0.032866    0.051278
     0.081538    0.088931    0.091976    0.108107    0.108244    0.110749
     0.127713    0.129292    0.155331    0.250512    0.266928    0.275759
     0.293911    0.348143    0.351028

 Minimum Search - Taking Simple RFO Step
 Searching for Lamda that Minimizes Along All modes
 Value Taken    Lamda =  -0.00003496
 Step Taken.  Stepsize is  0.020701

                             Maximum     Tolerance    Cnvgd?
         Gradient           0.000990      0.000300      NO
         Displacement       0.010875      0.001200      NO
         Energy change     -0.000110      0.000001      NO


 New Cartesian Coordinates Obtained by Inverse Iteration

 Displacement from previous Coordinates is:  0.025363
 ----------------------------------------------------------------
             Standard Nuclear Orientation (Angstroms)
    I     Atom           X                Y                Z
 ----------------------------------------------------------------
    1      C      -0.0063202209    -0.5722250101    -1.7235777122
    2      C       0.5342667300    -1.0460070845    -0.4024829423
    3      C      -0.5477849668     0.0192255304    -0.4435148900
    4      Cl      0.1215121247    -2.6879644249     0.1311075261
    5      I       2.6132773605    -0.5853087429     0.1073073938
    6      I      -2.6039601564    -0.4633069379     0.1185126431
    7      I      -0.1028283431     2.1111307734     0.0001580803
    8      H       0.6316514291     0.0522487902    -2.3383946641
    9      H      -0.6414383155    -1.2571868550    -2.2745682011
 ----------------------------------------------------------------
 Molecular Point Group                 C1    NOp =  1
 Largest Abelian Subgroup              C1    NOp =  1
 Nuclear Repulsion Energy =  2182.9742598287 hartrees
 There are       98 alpha and       98 beta electrons
 Applying Cartesian multipole field
    Component          Value
    ---------          -----
     (2,0,0)        1.00000E-11
     (0,2,0)        2.00000E-11
     (0,0,2)       -3.00000E-11
 Nucleus-field energy     =     0.0000000510 hartrees
 Requested basis set is 6-311++G(d,p)
 There are 113 shells and 296 basis functions
 A cutoff of  1.0D-11 yielded   4544 shell pairs
 There are     33124 function pairs (     37361 Cartesian)
 Smallest overlap matrix eigenvalue = 3.96E-05
 Guess MOs from SCF MO coefficient file

 -----------------------------------------------------------------------
  General SCF calculation program by
  Eric Jon Sundstrom, Paul Horn, Yuezhi Mao, Dmitri Zuev, Alec White,
  David Stuck, Shaama M.S., Shane Yost, Joonho Lee, David Small,
  Daniel Levine, Susi Lehtola, Hugh Burton, Evgeny Epifanovsky
 -----------------------------------------------------------------------
 Exchange:     0.2000 Hartree-Fock + 0.0800 Slater + 0.7200 B88
 Correlation:  0.1900 VWN1RPA + 0.8100 LYP
 Using SG-1 standard quadrature grid
 A restricted SCF calculation will be
 performed using DIIS
 SCF converges when DIIS error is below 1.0e-08
 ---------------------------------------
  Cycle       Energy         DIIS error
 ---------------------------------------
    1  -21334.2700697341      4.73e-05  
    2  -21334.2700970442      9.80e-06  
    3  -21334.2700967293      1.16e-05  
    4  -21334.2700981292      3.64e-06  
    5  -21334.2700982628      1.41e-06  
    6  -21334.2700982867      3.32e-07  
    7  -21334.2700982880      6.27e-08  
    8  -21334.2700982879      3.34e-08  
    9  -21334.2700982881      1.09e-08  
   10  -21334.2700982879      1.74e-09  Convergence criterion met
 ---------------------------------------
 SCF time:   CPU 77.66s  wall 78.00s 
 SCF   energy in the final basis set =   -21334.2700982879
 Total energy in the final basis set =   -21334.2700982879

 --------------------------------------------------------------

                    Orbital Energies (a.u.)
 --------------------------------------------------------------

 Alpha MOs
 -- Occupied --
***********************-176.316-176.315-176.315-165.719-165.719
*******-165.717-165.717-165.717-165.717-165.717-165.717-101.576
-35.812 -35.812 -35.812 -31.306 -31.305 -31.305 -31.299 -31.299
-31.299 -31.299 -31.298 -31.298 -22.956 -22.956 -22.955 -22.954
-22.954 -22.954 -22.954 -22.954 -22.954 -22.950 -22.950 -22.949
-22.949 -22.949 -22.949 -10.317 -10.303 -10.231  -9.490  -7.255
 -7.245  -7.244  -6.361  -6.361  -6.361  -4.774  -4.774  -4.774
 -4.758  -4.758  -4.758  -4.758  -4.758  -4.758  -2.040  -2.040
 -2.039  -2.035  -2.035  -2.035  -2.035  -2.034  -2.034  -2.021
 -2.021  -2.021  -2.021  -2.021  -2.021  -0.947  -0.852  -0.708
 -0.685  -0.657  -0.623  -0.549  -0.509  -0.481  -0.419  -0.407
 -0.392  -0.367  -0.336  -0.323  -0.295  -0.287  -0.278  -0.275
 -0.274  -0.256
 -- Virtual --
 -0.101  -0.096  -0.061  -0.003   0.020   0.025   0.028   0.035
  0.062   0.066   0.079   0.080   0.084   0.088   0.099   0.106
  0.114   0.121   0.128   0.130   0.149   0.154   0.162   0.190
  0.193   0.205   0.209   0.222   0.225   0.230   0.234   0.236
  0.246   0.251   0.274   0.307   0.353   0.371   0.382   0.393
  0.397   0.409   0.414   0.419   0.444   0.446   0.458   0.464
  0.468   0.470   0.492   0.497   0.509   0.515   0.532   0.559
  0.588   0.598   0.602   0.616   0.643   0.656   0.677   0.696
  0.725   0.732   0.742   0.785   0.841   0.860   0.871   0.910
  0.961   0.988   1.046   1.074   1.143   1.220   1.261   1.310
  1.317   1.331   1.340   1.355   1.369   1.375   1.401   1.425
  1.467   1.494   1.518   1.552   1.583   1.649   1.672   1.738
  1.778   1.826   1.877   1.884   1.955   2.045   2.131   2.183
  2.193   2.281   2.312   2.461   2.529   2.554   2.642   2.692
  2.778   2.801   2.887   2.965   3.107   3.406   3.488   3.697
  3.962   3.967   3.969   3.981   3.998   4.007   4.026   4.041
  4.063   4.071   4.086   4.122   4.149   4.223   4.247   4.275
  4.406   4.435   4.452   6.006   6.015   6.023   6.032   6.040
  6.051   6.069   6.098   6.127   9.730  23.475  23.643  23.846
 25.856  25.955  26.415  27.840  27.875  27.888  28.344  28.350
 28.357  28.363  28.370  28.377  28.381  28.398  28.403  28.532
 28.533  28.536  28.540  28.547  28.551  28.563  28.572  28.578
 28.587  28.605  28.625  28.666  28.691  28.707 127.885 127.893
127.899 127.902 127.907 127.915 127.925 127.938 127.956 151.642
151.673 151.682 215.7181901.8041901.8361901.846
 --------------------------------------------------------------

          Ground-State Mulliken Net Atomic Charges

     Atom                 Charge (a.u.)
  ----------------------------------------
      1 C                    -0.654996
      2 C                    -0.209507
      3 C                    -0.162933
      4 Cl                    0.244728
      5 I                     0.136761
      6 I                     0.137780
      7 I                     0.141268
      8 H                     0.199676
      9 H                     0.167223
  ----------------------------------------
  Sum of atomic charges =     0.000000

 -----------------------------------------------------------------
                    Cartesian Multipole Moments
 -----------------------------------------------------------------
    Charge (ESU x 10^10)
                 0.0000
    Dipole Moment (Debye)
         X       0.0799      Y       0.2757      Z      -1.4440
       Tot       1.4723
    Quadrupole Moments (Debye-Ang)
        XX    -113.1255     XY       2.9553     YY    -115.9261
        XZ      -0.0829     YZ       1.4750     ZZ    -113.5199
    Octopole Moments (Debye-Ang^2)
       XXX       4.4300    XXY      10.6584    XYY      -0.1732
       YYY      54.7486    XXZ      18.0014    XYZ      -0.3731
       YYZ      12.8906    XZZ       1.3293    YZZ      10.3030
       ZZZ      16.0045
    Hexadecapole Moments (Debye-Ang^3)
      XXXX   -2307.1598   XXXY      95.7500   XXYY    -697.6700
      XYYY      87.0036   YYYY   -1522.0734   XXXZ      -0.1946
      XXYZ      -6.0088   XYYZ       1.2702   YYYZ      -1.8088
      XXZZ    -473.9255   XYZZ      27.6980   YYZZ    -321.9494
      XZZZ       0.6708   YZZZ       2.6315   ZZZZ    -291.9412
 -----------------------------------------------------------------
 Calculating analytic gradient of the SCF energy
 Gradient of SCF Energy
            1           2           3           4           5           6
    1   0.0000521  -0.0001385  -0.0000666   0.0003995   0.0000443  -0.0000127
    2   0.0000296   0.0000635  -0.0000400   0.0001634   0.0004337  -0.0006092
    3   0.0006135  -0.0004156  -0.0000974  -0.0000750   0.0000153   0.0000224
            7           8           9
    1  -0.0003576  -0.0000174   0.0000968
    2  -0.0001091   0.0001752  -0.0001072
    3   0.0000838  -0.0000634  -0.0000836
 Max gradient component =       6.135E-04
 RMS gradient           =       2.400E-04
 Gradient time:  CPU 29.14 s  wall 29.15 s
 Geometry Optimization Parameters
   NAtoms,    NIC,     NZ,  NCons,   NDum,   NFix, NCnnct, MaxDiis
        9      69       9       0       0       0       0       0

 Cartesian Hessian Update
 Hessian Updated using BFGS Update


** GEOMETRY OPTIMIZATION IN DELOCALIZED INTERNAL COORDINATES **
   Searching for a Minimum

   Optimization Cycle:   5

                       Coordinates (Angstroms)
     ATOM                X               Y               Z
      1  C        -0.0063202209   -0.5722250101   -1.7235777122
      2  C         0.5342667300   -1.0460070845   -0.4024829423
      3  C        -0.5477849668    0.0192255304   -0.4435148900
      4  Cl        0.1215121247   -2.6879644249    0.1311075261
      5  I         2.6132773605   -0.5853087429    0.1073073938
      6  I        -2.6039601564   -0.4633069379    0.1185126431
      7  I        -0.1028283431    2.1111307734    0.0001580803
      8  H         0.6316514291    0.0522487902   -2.3383946641
      9  H        -0.6414383155   -1.2571868550   -2.2745682011
   Point Group: c1    Number of degrees of freedom:    21


   Energy is -21334.270098288

 Hessian Updated using BFGS Update

 21 Hessian modes will be used to form the next step
  Hessian Eigenvalues:
     0.017739    0.021262    0.030609    0.031055    0.033712    0.051829
     0.076257    0.088931    0.093133    0.108106    0.108289    0.108861
     0.122935    0.130762    0.156790    0.246945    0.268471    0.275529
     0.293733    0.348146    0.353577

 Minimum Search - Taking Simple RFO Step
 Searching for Lamda that Minimizes Along All modes
 Value Taken    Lamda =  -0.00000178
 Step Taken.  Stepsize is  0.004703

                             Maximum     Tolerance    Cnvgd?
         Gradient           0.000267      0.000300     YES
         Displacement       0.002061      0.001200      NO
         Energy change     -0.000018      0.000001      NO


 New Cartesian Coordinates Obtained by Inverse Iteration

 Displacement from previous Coordinates is:  0.005237
 ----------------------------------------------------------------
             Standard Nuclear Orientation (Angstroms)
    I     Atom           X                Y                Z
 ----------------------------------------------------------------
    1      C      -0.0062915320    -0.5725308648    -1.7237735423
    2      C       0.5345263185    -1.0463135025    -0.4019222191
    3      C      -0.5474963478     0.0188214916    -0.4431787980
    4      Cl      0.1224433757    -2.6891508332     0.1306969104
    5      I       2.6133256408    -0.5850954446     0.1076551050
    6      I      -2.6041510776    -0.4615885419     0.1181835717
    7      I      -0.1033396556     2.1111990659     0.0000402613
    8      H       0.6308980042     0.0525797984    -2.3385152175
    9      H      -0.6415390846    -1.2573151301    -2.2746388378
 ----------------------------------------------------------------
 Molecular Point Group                 C1    NOp =  1
 Largest Abelian Subgroup              C1    NOp =  1
 Nuclear Repulsion Energy =  2182.9010000974 hartrees
 There are       98 alpha and       98 beta electrons
 Applying Cartesian multipole field
    Component          Value
    ---------          -----
     (2,0,0)        1.00000E-11
     (0,2,0)        2.00000E-11
     (0,0,2)       -3.00000E-11
 Nucleus-field energy     =     0.0000000510 hartrees
 Requested basis set is 6-311++G(d,p)
 There are 113 shells and 296 basis functions
 A cutoff of  1.0D-11 yielded   4544 shell pairs
 There are     33124 function pairs (     37361 Cartesian)
 Smallest overlap matrix eigenvalue = 3.96E-05
 Guess MOs from SCF MO coefficient file

 -----------------------------------------------------------------------
  General SCF calculation program by
  Eric Jon Sundstrom, Paul Horn, Yuezhi Mao, Dmitri Zuev, Alec White,
  David Stuck, Shaama M.S., Shane Yost, Joonho Lee, David Small,
  Daniel Levine, Susi Lehtola, Hugh Burton, Evgeny Epifanovsky
 -----------------------------------------------------------------------
 Exchange:     0.2000 Hartree-Fock + 0.0800 Slater + 0.7200 B88
 Correlation:  0.1900 VWN1RPA + 0.8100 LYP
 Using SG-1 standard quadrature grid
 A restricted SCF calculation will be
 performed using DIIS
 SCF converges when DIIS error is below 1.0e-08
 ---------------------------------------
  Cycle       Energy         DIIS error
 ---------------------------------------
    1  -21334.2700980351      8.74e-06  
    2  -21334.2700990107      2.90e-06  
    3  -21334.2700989268      4.01e-06  
    4  -21334.2700990976      1.05e-06  
    5  -21334.2700991095      3.06e-07  
    6  -21334.2700991110      1.17e-07  
    7  -21334.2700991107      2.17e-08  
    8  -21334.2700991104      6.27e-09  Convergence criterion met
 ---------------------------------------
 SCF time:   CPU 63.53s  wall 63.00s 
 SCF   energy in the final basis set =   -21334.2700991104
 Total energy in the final basis set =   -21334.2700991104

 --------------------------------------------------------------

                    Orbital Energies (a.u.)
 --------------------------------------------------------------

 Alpha MOs
 -- Occupied --
***********************-176.316-176.315-176.315-165.719-165.719
*******-165.717-165.717-165.717-165.717-165.717-165.717-101.576
-35.812 -35.812 -35.812 -31.306 -31.305 -31.305 -31.299 -31.299
-31.299 -31.299 -31.298 -31.298 -22.956 -22.956 -22.955 -22.954
-22.954 -22.954 -22.954 -22.954 -22.954 -22.950 -22.950 -22.949
-22.949 -22.949 -22.949 -10.318 -10.303 -10.231  -9.490  -7.255
 -7.245  -7.244  -6.361  -6.361  -6.361  -4.774  -4.774  -4.774
 -4.758  -4.758  -4.758  -4.758  -4.758  -4.758  -2.040  -2.040
 -2.039  -2.035  -2.035  -2.035  -2.035  -2.034  -2.034  -2.021
 -2.021  -2.021  -2.021  -2.021  -2.021  -0.947  -0.852  -0.708
 -0.685  -0.657  -0.623  -0.549  -0.509  -0.481  -0.419  -0.407
 -0.391  -0.367  -0.336  -0.323  -0.295  -0.287  -0.278  -0.275
 -0.274  -0.256
 -- Virtual --
 -0.101  -0.096  -0.061  -0.003   0.020   0.025   0.028   0.035
  0.062   0.066   0.079   0.080   0.084   0.088   0.099   0.106
  0.114   0.121   0.128   0.130   0.149   0.154   0.162   0.190
  0.193   0.205   0.209   0.222   0.225   0.230   0.234   0.235
  0.246   0.251   0.274   0.308   0.353   0.372   0.382   0.393
  0.397   0.409   0.414   0.419   0.444   0.445   0.458   0.464
  0.468   0.470   0.492   0.497   0.509   0.515   0.532   0.559
  0.588   0.598   0.602   0.616   0.643   0.656   0.677   0.696
  0.725   0.732   0.742   0.785   0.841   0.860   0.871   0.910
  0.961   0.988   1.046   1.074   1.143   1.220   1.261   1.310
  1.317   1.331   1.340   1.355   1.369   1.375   1.401   1.425
  1.467   1.494   1.517   1.551   1.583   1.649   1.672   1.738
  1.777   1.826   1.876   1.884   1.955   2.045   2.131   2.183
  2.193   2.281   2.312   2.461   2.529   2.554   2.642   2.692
  2.778   2.800   2.887   2.965   3.106   3.406   3.487   3.697
  3.962   3.967   3.969   3.981   3.998   4.007   4.026   4.041
  4.063   4.071   4.086   4.122   4.149   4.223   4.247   4.275
  4.406   4.435   4.452   6.006   6.014   6.023   6.032   6.040
  6.051   6.069   6.098   6.127   9.730  23.475  23.643  23.846
 25.856  25.954  26.415  27.840  27.875  27.888  28.344  28.350
 28.357  28.363  28.370  28.377  28.381  28.398  28.403  28.532
 28.533  28.536  28.540  28.547  28.551  28.563  28.572  28.578
 28.587  28.605  28.625  28.666  28.691  28.707 127.885 127.893
127.899 127.902 127.907 127.915 127.926 127.938 127.956 151.642
151.673 151.682 215.7181901.8041901.8361901.846
 --------------------------------------------------------------

          Ground-State Mulliken Net Atomic Charges

     Atom                 Charge (a.u.)
  ----------------------------------------
      1 C                    -0.654275
      2 C                    -0.209629
      3 C                    -0.163286
      4 Cl                    0.244411
      5 I                     0.136866
      6 I                     0.137850
      7 I                     0.141192
      8 H                     0.199643
      9 H                     0.167228
  ----------------------------------------
  Sum of atomic charges =     0.000000

 -----------------------------------------------------------------
                    Cartesian Multipole Moments
 -----------------------------------------------------------------
    Charge (ESU x 10^10)
                 0.0000
    Dipole Moment (Debye)
         X       0.0795      Y       0.2773      Z      -1.4441
       Tot       1.4726
    Quadrupole Moments (Debye-Ang)
        XX    -113.1211     XY       2.9461     YY    -115.9294
        XZ      -0.0799     YZ       1.4755     ZZ    -113.5223
    Octopole Moments (Debye-Ang^2)
       XXX       4.4313    XXY      10.6522    XYY      -0.1636
       YYY      54.6436    XXZ      17.9997    XYZ      -0.3830
       YYZ      12.8854    XZZ       1.3312    YZZ      10.2720
       ZZZ      16.0145
    Hexadecapole Moments (Debye-Ang^3)
      XXXX   -2307.2127   XXXY      96.1687   XXYY    -697.8154
      XYYY      87.4384   YYYY   -1522.2317   XXXZ      -0.3266
      XXYZ      -5.9898   XYYZ       1.2302   YYYZ      -1.8393
      XXZZ    -473.9744   XYZZ      27.8731   YYZZ    -322.0086
      XZZZ       0.5290   YZZZ       2.5958   ZZZZ    -291.9264
 -----------------------------------------------------------------
 Calculating analytic gradient of the SCF energy
 Gradient of SCF Energy
            1           2           3           4           5           6
    1   0.0000309  -0.0000344  -0.0000304   0.0004422   0.0000300   0.0000055
    2  -0.0000127   0.0000731  -0.0000394  -0.0000206   0.0004334  -0.0004735
    3   0.0001083  -0.0000627   0.0000782  -0.0000668   0.0000072  -0.0000236
            7           8           9
    1  -0.0004437  -0.0001245   0.0001245
    2  -0.0000843   0.0001705  -0.0000466
    3   0.0000742  -0.0000305  -0.0000844
 Max gradient component =       4.735E-04
 RMS gradient           =       1.852E-04
 Gradient time:  CPU 29.19 s  wall 29.19 s
 Geometry Optimization Parameters
   NAtoms,    NIC,     NZ,  NCons,   NDum,   NFix, NCnnct, MaxDiis
        9      69       9       0       0       0       0       0

 Cartesian Hessian Update
 Hessian Updated using BFGS Update


** GEOMETRY OPTIMIZATION IN DELOCALIZED INTERNAL COORDINATES **
   Searching for a Minimum

   Optimization Cycle:   6

                       Coordinates (Angstroms)
     ATOM                X               Y               Z
      1  C        -0.0062915320   -0.5725308648   -1.7237735423
      2  C         0.5345263185   -1.0463135025   -0.4019222191
      3  C        -0.5474963478    0.0188214916   -0.4431787980
      4  Cl        0.1224433757   -2.6891508332    0.1306969104
      5  I         2.6133256408   -0.5850954446    0.1076551050
      6  I        -2.6041510776   -0.4615885419    0.1181835717
      7  I        -0.1033396556    2.1111990659    0.0000402613
      8  H         0.6308980042    0.0525797984   -2.3385152175
      9  H        -0.6415390846   -1.2573151301   -2.2746388378
   Point Group: c1    Number of degrees of freedom:    21


   Energy is -21334.270099110

 Hessian Updated using BFGS Update

 21 Hessian modes will be used to form the next step
  Hessian Eigenvalues:
     0.017716    0.021777    0.030332    0.031028    0.038233    0.052675
     0.073139    0.090113    0.092836    0.103058    0.108150    0.110734
     0.120556    0.132656    0.160992    0.248979    0.268080    0.271673
     0.287745    0.347962    0.349165

 Minimum Search - Taking Simple RFO Step
 Searching for Lamda that Minimizes Along All modes
 Value Taken    Lamda =   0.00000000
 Step Taken.  Stepsize is  0.001919

                             Maximum     Tolerance    Cnvgd?
         Gradient           0.000070      0.000300     YES
         Displacement       0.000810      0.001200     YES
         Energy change     -0.000001      0.000001     YES


                       Distance Matrix (Angstroms)
             C (  1)   C (  2)   C (  3)   Cl(  4)   I (  5)   I (  6)
   C (  2)  1.504741
   C (  3)  1.510802  1.518877
   Cl(  4)  2.817040  1.775503  2.848029
   I (  5)  3.196355  2.189474  3.264802  3.260686
   I (  6)  3.186532  3.234766  2.185349  3.520867  5.218949
   I (  7)  3.191138  3.246280  2.184436  4.807433  3.829080  3.589882
   H (  8)  1.083827  2.228732  2.232051  3.724597  3.212538  4.094543
   H (  9)  1.084399  2.221423  2.234192  2.901631  4.089175  3.195407
             I (  7)   H (  8)
   H (  8)  3.200915
   H (  9)  4.100087  1.827293

 Final energy is   -21334.270099110414     


 ******************************
 **  OPTIMIZATION CONVERGED  **
 ******************************

                       Coordinates (Angstroms)
     ATOM                X               Y               Z
      1  C        -0.0062915320   -0.5725308648   -1.7237735423
      2  C         0.5345263185   -1.0463135025   -0.4019222191
      3  C        -0.5474963478    0.0188214916   -0.4431787980
      4  Cl        0.1224433757   -2.6891508332    0.1306969104
      5  I         2.6133256408   -0.5850954446    0.1076551050
      6  I        -2.6041510776   -0.4615885419    0.1181835717
      7  I        -0.1033396556    2.1111990659    0.0000402613
      8  H         0.6308980042    0.0525797984   -2.3385152175
      9  H        -0.6415390846   -1.2573151301   -2.2746388378

Z-matrix Print:
$molecule
0 1
I 
C  1 2.184436
C  2 1.510802 1 118.298551
H  3 1.083827 2 117.750183 1 3.645834 0
H  3 1.084399 2 117.898799 1 -141.057969 0
C  3 1.504741 2 60.487508 1 111.739428 0
Cl 6 1.775503 3 118.127726 2 109.563805 0
I  2 2.185349 1 110.475209 3 -140.299568 0
I  6 2.189474 3 118.644103 2 -112.846209 0
$end


 --------------------------------------------------------------

                    Orbital Energies (a.u.)
 --------------------------------------------------------------

 Alpha MOs
 -- Occupied --
***********************-176.316-176.315-176.315-165.719-165.719
*******-165.717-165.717-165.717-165.717-165.717-165.717-101.576
-35.812 -35.812 -35.812 -31.306 -31.305 -31.305 -31.299 -31.299
-31.299 -31.299 -31.298 -31.298 -22.956 -22.956 -22.955 -22.954
-22.954 -22.954 -22.954 -22.954 -22.954 -22.950 -22.950 -22.949
-22.949 -22.949 -22.949 -10.318 -10.303 -10.231  -9.490  -7.255
 -7.245  -7.244  -6.361  -6.361  -6.361  -4.774  -4.774  -4.774
 -4.758  -4.758  -4.758  -4.758  -4.758  -4.758  -2.040  -2.040
 -2.039  -2.035  -2.035  -2.035  -2.035  -2.034  -2.034  -2.021
 -2.021  -2.021  -2.021  -2.021  -2.021  -0.947  -0.852  -0.708
 -0.685  -0.657  -0.623  -0.549  -0.509  -0.481  -0.419  -0.407
 -0.391  -0.367  -0.336  -0.323  -0.295  -0.287  -0.278  -0.275
 -0.274  -0.256
 -- Virtual --
 -0.101  -0.096  -0.061  -0.003   0.020   0.025   0.028   0.035
  0.062   0.066   0.079   0.080   0.084   0.088   0.099   0.106
  0.114   0.121   0.128   0.130   0.149   0.154   0.162   0.190
  0.193   0.205   0.209   0.222   0.225   0.230   0.234   0.235
  0.246   0.251   0.274   0.308   0.353   0.372   0.382   0.393
  0.397   0.409   0.414   0.419   0.444   0.445   0.458   0.464
  0.468   0.470   0.492   0.497   0.509   0.515   0.532   0.559
  0.588   0.598   0.602   0.616   0.643   0.656   0.677   0.696
  0.725   0.732   0.742   0.785   0.841   0.860   0.871   0.910
  0.961   0.988   1.046   1.074   1.143   1.220   1.261   1.310
  1.317   1.331   1.340   1.355   1.369   1.375   1.401   1.425
  1.467   1.494   1.517   1.551   1.583   1.649   1.672   1.738
  1.777   1.826   1.876   1.884   1.955   2.045   2.131   2.183
  2.193   2.281   2.312   2.461   2.529   2.554   2.642   2.692
  2.778   2.800   2.887   2.965   3.106   3.406   3.487   3.697
  3.962   3.967   3.969   3.981   3.998   4.007   4.026   4.041
  4.063   4.071   4.086   4.122   4.149   4.223   4.247   4.275
  4.406   4.435   4.452   6.006   6.014   6.023   6.032   6.040
  6.051   6.069   6.098   6.127   9.730  23.475  23.643  23.846
 25.856  25.954  26.415  27.840  27.875  27.888  28.344  28.350
 28.357  28.363  28.370  28.377  28.381  28.398  28.403  28.532
 28.533  28.536  28.540  28.547  28.551  28.563  28.572  28.578
 28.587  28.605  28.625  28.666  28.691  28.707 127.885 127.893
127.899 127.902 127.907 127.915 127.926 127.938 127.956 151.642
151.673 151.682 215.7181901.8041901.8361901.846
 --------------------------------------------------------------

          Ground-State Mulliken Net Atomic Charges

     Atom                 Charge (a.u.)
  ----------------------------------------
      1 C                    -0.654275
      2 C                    -0.209629
      3 C                    -0.163286
      4 Cl                    0.244411
      5 I                     0.136866
      6 I                     0.137850
      7 I                     0.141192
      8 H                     0.199643
      9 H                     0.167228
  ----------------------------------------
  Sum of atomic charges =     0.000000

 -----------------------------------------------------------------
                    Cartesian Multipole Moments
 -----------------------------------------------------------------
    Charge (ESU x 10^10)
                 0.0000
    Dipole Moment (Debye)
         X       0.0795      Y       0.2773      Z      -1.4441
       Tot       1.4726
    Quadrupole Moments (Debye-Ang)
        XX    -113.1211     XY       2.9461     YY    -115.9294
        XZ      -0.0799     YZ       1.4755     ZZ    -113.5223
    Octopole Moments (Debye-Ang^2)
       XXX       4.4313    XXY      10.6522    XYY      -0.1636
       YYY      54.6436    XXZ      17.9997    XYZ      -0.3830
       YYZ      12.8854    XZZ       1.3312    YZZ      10.2720
       ZZZ      16.0145
    Hexadecapole Moments (Debye-Ang^3)
      XXXX   -2307.2127   XXXY      96.1687   XXYY    -697.8154
      XYYY      87.4384   YYYY   -1522.2317   XXXZ      -0.3266
      XXYZ      -5.9898   XYYZ       1.2302   YYYZ      -1.8393
      XXZZ    -473.9744   XYZZ      27.8731   YYZZ    -322.0086
      XZZZ       0.5290   YZZZ       2.5958   ZZZZ    -291.9264
 -----------------------------------------------------------------
Archival summary:
1\1\garfield\OPT\ProcedureUnspecified\BasisUnspecified\3l132\taweetha\ThuOct1101:48:152018ThuOct1101:48:152018\0\\#,OPT,ProcedureUnspecified,BasisUnspecified,\\0,1\I\C,1,2.18444\C,2,1.5108,1,118.299\H,3,1.08383,2,117.75,1,3.64583,0\H,3,1.0844,2,117.899,1,-141.058,0\C,3,1.50474,2,60.4875,1,111.739,0\Cl,6,1.7755,3,118.128,2,109.564,0\I,2,2.18535,1,110.475,3,-140.3,0\I,6,2.18947,3,118.644,2,-112.846,0\\\@

 Total job time:  668.77s(wall), 668.64s(cpu) 
 Thu Oct 11 01:48:15 2018

        *************************************************************
        *                                                           *
        *  Thank you very much for using Q-Chem.  Have a nice day.  *
        *                                                           *
        *************************************************************


 
User input: 2 of 2 
 
Q-Chem Developer Version!
                  Welcome to Q-Chem
     A Quantum Leap Into The Future Of Chemistry


 Q-Chem 5.1, Q-Chem, Inc., Pleasanton, CA (2018)

 Yihan Shao,  Zhengting Gan,  E. Epifanovsky,  A. T. B. Gilbert,  M. Wormit,  
 J. Kussmann,  A. W. Lange,  A. Behn,  Jia Deng,  Xintian Feng,  D. Ghosh,  
 M. Goldey,  P. R. Horn,  L. D. Jacobson,  I. Kaliman,  T. Kus,  A. Landau,  
 Jie Liu,  E. I. Proynov,  R. M. Richard,  R. P. Steele,  E. J. Sundstrom,  
 H. L. Woodcock III,  P. M. Zimmerman,  D. Zuev,  B. Albrecht,  E. Alguire,  
 S. A. Baeppler,  D. Barton,  Z. Benda,  Y. A. Bernard,  E. J. Berquist,  
 K. B. Bravaya,  H. Burton,  D. Casanova,  Chun-Min Chang,  Yunqing Chen,  
 A. Chien,  K. D. Closser,  M. P. Coons,  S. Coriani,  S. Dasgupta,  
 A. L. Dempwolff,  M. Diedenhofen,  Hainam Do,  R. G. Edgar,  Po-Tung Fang,  
 S. Faraji,  S. Fatehi,  Qingguo Feng,  K. D. Fenk,  J. Fosso-Tande,  
 Qinghui Ge,  A. Ghysels,  G. Gidofalvi,  J. Gomes,  J. Gonthier,  A. Gunina,  
 D. Hait,  M. W. D. Hanson-Heine,  P. H. P. Harbach,  A. W. Hauser,  
 J. E. Herr,  E. G. Hohenstein,  Z. C. Holden,  Kerwin Hui,  B. C. Huynh,  
 T.-C. Jagau,  Hyunjun Ji,  B. Kaduk,  K. Khistyaev,  Jaehoon Kim,  
 P. Klunzinger,  K. Koh,  D. Kosenkov,  L. Koulias,  T. Kowalczyk,  
 C. M. Krauter,  A. Kunitsa,  Ka Un Lao,  A. Laurent,  K. V. Lawler,  
 Joonho Lee,  D. Lefrancois,  S. Lehtola,  D. S. Levine,  Yi-Pei Li,  
 You-Sheng Lin,  Fenglai Liu,  E. Livshits,  A. Luenser,  P. Manohar,  
 E. Mansoor,  S. F. Manzer,  Shan-Ping Mao,  Yuezhi Mao,  N. Mardirossian,  
 A. V. Marenich,  T. Markovich,  L. A. Martinez-Martinez,  S. A. Maurer,  
 N. J. Mayhall,  S. C. McKenzie,  J.-M. Mewes,  A. F. Morrison,  
 J. W. Mullinax,  K. Nanda,  T. S. Nguyen-Beck,  R. Olivares-Amaya,  
 J. A. Parkhill,  T. M. Perrine,  F. Plasser,  P. Pokhilko,  S. Prager,  
 A. Prociuk,  E. Ramos,  D. R. Rehn,  F. Rob,  M. Schneider,  N. Sergueev,  
 S. M. Sharada,  S. Sharma,  D. W. Small,  T. Stauch,  T. Stein,  
 Yu-Chuan Su,  A. J. W. Thom,  A. Tkatchenko,  T. Tsuchimochi,  N. M. Tubman,  
 L. Vogt,  M. L. Vidal,  O. Vydrov,  M. A. Watson,  J. Wenzel,  
 M. de Wergifosse,  T. A. Wesolowski,  A. White,  J. Witte,  A. Yamada,  
 Jun Yang,  K. Yao,  S. Yeganeh,  S. R. Yost,  Zhi-Qiang You,  A. Zech,  
 Igor Ying Zhang,  Xing Zhang,  Yan Zhao,  Ying Zhu,  B. R. Brooks,  
 G. K. L. Chan,  C. J. Cramer,  M. S. Gordon,  W. J. Hehre,  A. Klamt,  
 M. W. Schmidt,  C. D. Sherrill,  D. G. Truhlar,  A. Aspuru-Guzik,  R. Baer,  
 A. T. Bell,  N. A. Besley,  Jeng-Da Chai,  A. E. DePrince, III,  
 R. A. DiStasio Jr.,  A. Dreuw,  B. D. Dunietz,  T. R. Furlani,  
 Chao-Ping Hsu,  Yousung Jung,  Jing Kong,  D. S. Lambrecht,  WanZhen Liang,  
 C. Ochsenfeld,  V. A. Rassolov,  L. V. Slipchenko,  J. E. Subotnik,  
 T. Van Voorhis,  J. M. Herbert,  A. I. Krylov,  P. M. W. Gill,  M. Head-Gordon

 Contributors to earlier versions of Q-Chem not listed above: 
 R. D. Adamson,  B. Austin,  J. Baker,  G. J. O. Beran,  K. Brandhorst,  
 S. T. Brown,  E. F. C. Byrd,  A. K. Chakraborty,  C.-L. Cheng,  
 Siu Hung Chien,  D. M. Chipman,  D. L. Crittenden,  H. Dachsel,  
 R. J. Doerksen,  A. D. Dutoi,  L. Fusti-Molnar,  W. A. Goddard III,  
 A. Golubeva-Zadorozhnaya,  S. R. Gwaltney,  G. Hawkins,  A. Heyden,  
 S. Hirata,  G. Kedziora,  F. J. Keil,  C. Kelley,  Jihan Kim,  R. A. King,  
 R. Z. Khaliullin,  P. P. Korambath,  W. Kurlancheek,  A. M. Lee,  M. S. Lee,  
 S. V. Levchenko,  Ching Yeh Lin,  D. Liotard,  R. C. Lochan,  I. Lotan,  
 P. E. Maslen,  N. Nair,  D. P. O'Neill,  D. Neuhauser,  E. Neuscamman,  
 C. M. Oana,  R. Olson,  B. Peters,  R. Peverati,  P. A. Pieniazek,  
 Y. M. Rhee,  J. Ritchie,  M. A. Rohrdanz,  E. Rosta,  N. J. Russ,  
 H. F. Schaefer III,  N. E. Schultz,  N. Shenvi,  A. C. Simmonett,  A. Sodt,  
 D. Stuck,  K. S. Thanthiriwatte,  V. Vanovschi,  Tao Wang,  A. Warshel,  
 C. F. Williams,  Q. Wu,  X. Xu,  W. Zhang

 Please cite Q-Chem as follows:
 Y. Shao et al., Mol. Phys. 113, 184-215 (2015)
 DOI: 10.1080/00268976.2014.952696

 Q-Chem 5.1.1 for Intel X86 EM64T Linux

 Parts of Q-Chem use Armadillo 8.300.2 (Tropical Shenanigans).
 http://arma.sourceforge.net/

 Q-Chem begins on Thu Oct 11 01:48:15 2018  

Host: 
0

     Scratch files written to /scratch/taweetham/qchem31179//
The previous job contains 0 fragments, simply inherited here
Input Ideriv = 2
Curr. Ideriv = -1
Max.  Ideriv = 2

Checking the input file for inconsistencies... 	...done.

--------------------------------------------------------------
User input:
--------------------------------------------------------------

$molecule
read
$end

$rem
   job_type 	frequency
   basis 	6-311++g**
   method	b3lyp	
$end


--------------------------------------------------------------
 ----------------------------------------------------------------
             Standard Nuclear Orientation (Angstroms)
    I     Atom           X                Y                Z
 ----------------------------------------------------------------
    1      C       0.0747256096    -0.5619652476    -1.6957530478
    2      C       0.6631018102    -0.9771165542    -0.3745007270
    3      C      -0.5303506115    -0.0384568903    -0.4142129869
    4      Cl      0.4351416924    -2.6572465611     0.1523838225
    5      I       2.6772621054    -0.2897978848     0.1398426609
    6      I      -2.5217207476    -0.7458670706     0.1423532770
    7      I      -0.3216118597     2.0888283894     0.0361731670
    8      H       0.6394078675     0.1319624612    -2.3075368790
    9      H      -0.4799408869    -1.3112007707    -2.2497500923
 ----------------------------------------------------------------
 Molecular Point Group                 C1    NOp =  1
 Largest Abelian Subgroup              C1    NOp =  1
 Nuclear Repulsion Energy =  2182.9010000974 hartrees
 There are       98 alpha and       98 beta electrons
 Requested basis set is 6-311++G(d,p)
 There are 113 shells and 296 basis functions

 Total QAlloc Memory Limit   2000 MB
 Mega-Array Size       188 MB
 MEM_STATIC part       192 MB

                       Distance Matrix (Angstroms)
             C (  1)   C (  2)   C (  3)   Cl(  4)   I (  5)   I (  6)
   C (  2)  1.504741
   C (  3)  1.510802  1.518877
   Cl(  4)  2.817040  1.775503  2.848029
   I (  5)  3.196355  2.189474  3.264802  3.260686
   I (  6)  3.186532  3.234766  2.185349  3.520867  5.218949
   I (  7)  3.191138  3.246280  2.184436  4.807433  3.829080  3.589882
   H (  8)  1.083827  2.228732  2.232051  3.724597  3.212538  4.094543
   H (  9)  1.084399  2.221423  2.234192  2.901631  4.089175  3.195407
             I (  7)   H (  8)
   H (  8)  3.200915
   H (  9)  4.100087  1.827293

 A cutoff of  1.0D-11 yielded   4544 shell pairs
 There are     33124 function pairs (     37361 Cartesian)
 Smallest overlap matrix eigenvalue = 3.96E-05
 Guess from superposition of atomic densities
 Warning:  Energy on first SCF cycle will be non-variational
 SAD guess density has 196.000000 electrons

 -----------------------------------------------------------------------
  General SCF calculation program by
  Eric Jon Sundstrom, Paul Horn, Yuezhi Mao, Dmitri Zuev, Alec White,
  David Stuck, Shaama M.S., Shane Yost, Joonho Lee, David Small,
  Daniel Levine, Susi Lehtola, Hugh Burton, Evgeny Epifanovsky
 -----------------------------------------------------------------------
 Exchange:     0.2000 Hartree-Fock + 0.0800 Slater + 0.7200 B88
 Correlation:  0.1900 VWN1RPA + 0.8100 LYP
 Using SG-1 standard quadrature grid
 A restricted SCF calculation will be
 performed using DIIS
 SCF converges when DIIS error is below 1.0e-08
 ---------------------------------------
  Cycle       Energy         DIIS error
 ---------------------------------------
    1  -21335.2101834377      2.99e-02  
    2  -21334.2297121687      2.08e-03  
    3  -21334.2074382681      2.46e-03  
    4  -21334.2682219695      3.38e-04  
    5  -21334.2688285762      2.77e-04  
    6  -21334.2696790118      7.15e-05  
    7  -21334.2697338832      1.39e-05  
    8  -21334.2697357059      7.35e-06  
    9  -21334.2697362781      1.49e-06  
   10  -21334.2697363027      3.97e-07  
   11  -21334.2697363037      8.87e-08  
   12  -21334.2697363039      3.36e-08  
   13  -21334.2697363042      5.63e-09  Convergence criterion met
 ---------------------------------------
 SCF time:   CPU 99.61s  wall 100.00s 
 SCF   energy in the final basis set =   -21334.2697363042
 Total energy in the final basis set =   -21334.2697363042

 --------------------------------------------------------------

                    Orbital Energies (a.u.)
 --------------------------------------------------------------

 Alpha MOs
 -- Occupied --
***********************-176.316-176.315-176.315-165.720-165.719
*******-165.717-165.717-165.717-165.717-165.717-165.717-101.576
-35.812 -35.812 -35.812 -31.306 -31.305 -31.305 -31.299 -31.299
-31.299 -31.299 -31.299 -31.298 -22.956 -22.956 -22.956 -22.954
-22.954 -22.954 -22.954 -22.954 -22.954 -22.950 -22.950 -22.950
-22.950 -22.949 -22.949 -10.318 -10.303 -10.231  -9.490  -7.255
 -7.245  -7.244  -6.361  -6.361  -6.361  -4.774  -4.774  -4.774
 -4.758  -4.758  -4.758  -4.758  -4.758  -4.758  -2.040  -2.040
 -2.039  -2.035  -2.035  -2.035  -2.035  -2.034  -2.034  -2.021
 -2.021  -2.021  -2.021  -2.021  -2.021  -0.947  -0.852  -0.708
 -0.685  -0.657  -0.623  -0.549  -0.509  -0.481  -0.419  -0.407
 -0.392  -0.367  -0.336  -0.323  -0.295  -0.287  -0.278  -0.275
 -0.274  -0.256
 -- Virtual --
 -0.101  -0.096  -0.061  -0.003   0.020   0.025   0.028   0.035
  0.062   0.066   0.079   0.080   0.084   0.088   0.099   0.106
  0.114   0.121   0.128   0.130   0.150   0.154   0.162   0.190
  0.193   0.205   0.209   0.222   0.225   0.230   0.234   0.236
  0.246   0.251   0.274   0.308   0.353   0.372   0.382   0.393
  0.397   0.409   0.414   0.419   0.444   0.445   0.458   0.464
  0.468   0.470   0.492   0.496   0.509   0.515   0.532   0.559
  0.588   0.598   0.602   0.616   0.643   0.656   0.677   0.696
  0.725   0.732   0.742   0.786   0.841   0.860   0.871   0.910
  0.961   0.988   1.046   1.074   1.144   1.220   1.261   1.310
  1.317   1.331   1.340   1.355   1.369   1.375   1.402   1.425
  1.467   1.494   1.517   1.552   1.583   1.649   1.672   1.738
  1.777   1.826   1.876   1.884   1.955   2.045   2.131   2.183
  2.193   2.281   2.312   2.461   2.529   2.554   2.642   2.692
  2.778   2.800   2.887   2.965   3.106   3.406   3.487   3.697
  3.962   3.967   3.970   3.981   3.998   4.007   4.026   4.041
  4.063   4.071   4.086   4.123   4.149   4.223   4.246   4.275
  4.406   4.434   4.452   6.006   6.014   6.023   6.032   6.040
  6.051   6.069   6.098   6.126   9.730  23.475  23.643  23.846
 25.856  25.954  26.415  27.840  27.876  27.888  28.344  28.350
 28.357  28.363  28.370  28.377  28.381  28.398  28.404  28.532
 28.533  28.536  28.540  28.547  28.551  28.563  28.572  28.578
 28.587  28.605  28.625  28.666  28.690  28.707 127.885 127.893
127.899 127.902 127.907 127.915 127.925 127.938 127.956 151.642
151.672 151.682 215.7181901.8041901.8361901.846
 --------------------------------------------------------------

          Ground-State Mulliken Net Atomic Charges

     Atom                 Charge (a.u.)
  ----------------------------------------
      1 C                    -0.655441
      2 C                    -0.208386
      3 C                    -0.161663
      4 Cl                    0.244847
      5 I                     0.136105
      6 I                     0.136956
      7 I                     0.140820
      8 H                     0.199367
      9 H                     0.167395
  ----------------------------------------
  Sum of atomic charges =     0.000000

 -----------------------------------------------------------------
                    Cartesian Multipole Moments
 -----------------------------------------------------------------
    Charge (ESU x 10^10)
                 0.0000
    Dipole Moment (Debye)
         X       0.0538      Y       0.2887      Z      -1.4447
       Tot       1.4742
    Quadrupole Moments (Debye-Ang)
        XX    -113.8070     XY       3.1886     YY    -115.2616
        XZ      -0.2578     YZ       1.4637     ZZ    -113.6007
    Octopole Moments (Debye-Ang^2)
       XXX      -4.4554    XXY      11.1728    XYY      -5.5140
       YYY      53.1065    XXZ      14.6483    XYZ       0.3001
       YYZ       9.5391    XZZ      -1.5312    YZZ      10.2276
       ZZZ       5.9615
    Hexadecapole Moments (Debye-Ang^3)
      XXXX   -2344.3993   XXXY      69.9256   XXYY    -691.6840
      XYYY      23.8745   YYYY   -1497.2615   XXXZ       1.4534
      XXYZ      -6.2901   XYYZ      -0.3699   YYYZ      -1.6750
      XXZZ    -477.3316   XYZZ      10.5728   YYZZ    -317.0612
      XZZZ      -0.9947   YZZZ       1.4943   ZZZZ    -290.5968
 -----------------------------------------------------------------
 Calculating MO derivatives via CPSCF
   1         3          27      0.110973    0.022090
   2         3          27      0.015935    0.003292
   3         3          27      0.002055    0.000563
   4         3          27      0.000228    0.000064
   5        27           3      0.000016    0.000008
   6        30           0      0.000000    0.000000    Roots Converged
 Time for AOints: 69.2 s (CPU) 69.2 s (wall)
 ------------------------------------------------------------------------------
                     AOints        : Timing summary (seconds)
 ------------------------------------------------------------------------------
     job step          cpu (% of tot)      sys (% of tot)     wall (% of tot)
 ------------------------------------------------------------------------------
  cpscf_lag         0.3235E+03 (39.8)   0.3530E-03 (15.8)   0.3236E+03 (39.8)
  iterzp            0.4187E+03 (51.5)   0.1876E-02 (84.1)   0.4187E+03 (51.5)
  make_fx           0.0000E+00 ( 0.0)   0.0000E+00 ( 0.0)   0.0000E+00 ( 0.0)
  AOints            0.6915E+02 ( 8.5)   0.0000E+00 ( 0.0)   0.6915E+02 ( 8.5)
 ------------------------------------------------------------------------------
   Grand Totals     0.8124E+03          0.2231E-02          0.8125E+03
 ------------------------------------------------------------------------------
 Calculating analytic Hessian of the SCF energy
 Polarizability Matrix (a.u.)
            1           2           3
    1-169.3506816  -7.2094352   0.5144265
    2  -7.2094352-148.8604475  -0.9484726
    3   0.5144265  -0.9484726-103.1540525

 Direct stationary perturbation theory relativistic correction:

 rels  =     291.655251339309
 relv  =    -973.600981218992
 rel2e =     132.408055078803
 E_rel =    -549.537674800880

 Hessian of the SCF Energy
            1           2           3           4           5           6
    1   0.3734804   0.2103206  -0.0072584  -0.0535020   0.0000074  -0.0491242
    2   0.2103206   0.4856224   0.0008363  -0.0022833  -0.0539300   0.0219103
    3  -0.0072584   0.0008363   0.5916004  -0.0779297   0.0562923  -0.1753148
    4  -0.0535020  -0.0022833  -0.0779297   0.2671763  -0.0442063   0.0692853
    5   0.0000074  -0.0539300   0.0562923  -0.0442063   0.2951484  -0.0727171
    6  -0.0491242   0.0219103  -0.1753148   0.0692853  -0.0727171   0.2673597
    7  -0.0548864   0.0025019   0.0764196  -0.1321141   0.0716467  -0.0114403
    8   0.0024714  -0.0570448  -0.0649589   0.0640194  -0.0950147   0.0160548
    9   0.0437014  -0.0381807  -0.1599953   0.0096656  -0.0028468  -0.0066713
   10   0.0001878   0.0013117  -0.0026073  -0.0307563  -0.0208929   0.0068319
   11   0.0020727  -0.0131730   0.0070706  -0.0082463  -0.1241420   0.0350598
   12   0.0056146   0.0260112  -0.0046673   0.0021688   0.0266442  -0.0407137
   13  -0.0132254   0.0015662  -0.0032393  -0.0377933  -0.0086473  -0.0099240
   14  -0.0029382   0.0006779   0.0010161  -0.0120434  -0.0125946  -0.0039421
   15  -0.0157311  -0.0052168  -0.0017607  -0.0070243  -0.0021091  -0.0154937
   16  -0.0120929   0.0008528   0.0034631  -0.0146792  -0.0054285   0.0097276
   17  -0.0013330   0.0004030  -0.0012470   0.0034611   0.0008761  -0.0002094
   18   0.0160840   0.0060905  -0.0024209  -0.0010812  -0.0031079  -0.0014433
   19  -0.0002455   0.0012756   0.0019897   0.0010676   0.0069467   0.0018532
   20   0.0037649  -0.0125265  -0.0032871  -0.0021756  -0.0130721  -0.0078513
   21  -0.0022962  -0.0163250  -0.0014433   0.0035190   0.0014450  -0.0012437
   22  -0.1212863  -0.1055431   0.0846166   0.0106307   0.0136046  -0.0101012
   23  -0.1045129  -0.1660495   0.1047821  -0.0073387  -0.0082544   0.0031682
   24   0.0823483   0.1028700  -0.1312576   0.0080629   0.0082935  -0.0126319
   25  -0.1184297  -0.1100024  -0.0754543  -0.0100297  -0.0130303  -0.0071082
   26  -0.1098530  -0.1839795  -0.1005044   0.0088132   0.0109832   0.0085269
   27  -0.0733384  -0.0979958  -0.1147405  -0.0066665  -0.0118941  -0.0138473
            7           8           9          10          11          12
    1  -0.0548864   0.0024714   0.0437014   0.0001878   0.0020727   0.0056146
    2   0.0025019  -0.0570448  -0.0381807   0.0013117  -0.0131730   0.0260112
    3   0.0764196  -0.0649589  -0.1599953  -0.0026073   0.0070706  -0.0046673
    4  -0.1321141   0.0640194   0.0096656  -0.0307563  -0.0082463   0.0021688
    5   0.0716467  -0.0950147  -0.0028468  -0.0208929  -0.1241420   0.0266442
    6  -0.0114403   0.0160548  -0.0066713   0.0068319   0.0350598  -0.0407137
    7   0.2479643  -0.0585845  -0.0691628   0.0018298  -0.0022488  -0.0049118
    8  -0.0585845   0.2485607   0.0507089   0.0116664  -0.0217654  -0.0007659
    9  -0.0691628   0.0507089   0.2283062  -0.0039586   0.0097237  -0.0005542
   10   0.0018298   0.0116664  -0.0039586   0.0447308   0.0193484  -0.0020581
   11  -0.0022488  -0.0217654   0.0097237   0.0193484   0.1784946  -0.0519657
   12  -0.0049118  -0.0007659  -0.0005542  -0.0020581  -0.0519657   0.0398206
   13  -0.0140586  -0.0042285  -0.0097175  -0.0109620  -0.0152308   0.0008569
   14   0.0032574   0.0017270  -0.0004407  -0.0198036  -0.0168389  -0.0007100
   15   0.0006773   0.0027096  -0.0016171   0.0022338   0.0006876   0.0034294
   16  -0.0355892  -0.0064830   0.0108528  -0.0055800   0.0024783  -0.0009554
   17  -0.0142531  -0.0128941   0.0043183   0.0070995  -0.0011157  -0.0003001
   18   0.0075108   0.0014050  -0.0125624   0.0002560  -0.0009819   0.0014785
   19  -0.0137852  -0.0119288  -0.0000584  -0.0004692   0.0010754   0.0004368
   20  -0.0045253  -0.0649186  -0.0084938   0.0002733  -0.0016148  -0.0008288
   21   0.0015385  -0.0051725  -0.0206758  -0.0008475   0.0012208   0.0002710
   22  -0.0098872  -0.0114883   0.0082253  -0.0001600   0.0025266  -0.0038555
   23   0.0098134   0.0106718  -0.0101084   0.0005818  -0.0013574   0.0027742
   24   0.0066471   0.0085579  -0.0131116   0.0005639  -0.0007435  -0.0007608
   25   0.0105267   0.0145558   0.0104522   0.0011791  -0.0017756   0.0027037
   26  -0.0076076  -0.0093218  -0.0046805   0.0004155   0.0015125  -0.0008591
   27  -0.0072785  -0.0085389  -0.0131184  -0.0004141  -0.0000713   0.0016964
           13          14          15          16          17          18
    1  -0.0132254  -0.0029382  -0.0157311  -0.0120929  -0.0013330   0.0160840
    2   0.0015662   0.0006779  -0.0052168   0.0008528   0.0004030   0.0060905
    3  -0.0032393   0.0010161  -0.0017607   0.0034631  -0.0012470  -0.0024209
    4  -0.0377933  -0.0120434  -0.0070243  -0.0146792   0.0034611  -0.0010812
    5  -0.0086473  -0.0125946  -0.0021091  -0.0054285   0.0008761  -0.0031079
    6  -0.0099240  -0.0039421  -0.0154937   0.0097276  -0.0002094  -0.0014433
    7  -0.0140586   0.0032574   0.0006773  -0.0355892  -0.0142531   0.0075108
    8  -0.0042285   0.0017270   0.0027096  -0.0064830  -0.0128941   0.0014050
    9  -0.0097175  -0.0004407  -0.0016171   0.0108528   0.0043183  -0.0125624
   10  -0.0109620  -0.0198036   0.0022338  -0.0055800   0.0070995   0.0002560
   11  -0.0152308  -0.0168389   0.0006876   0.0024783  -0.0011157  -0.0009819
   12   0.0008569  -0.0007100   0.0034294  -0.0009554  -0.0003001   0.0014785
   13   0.0813510   0.0238680   0.0210424  -0.0009806  -0.0000267  -0.0007481
   14   0.0238680   0.0289578   0.0029745   0.0003429  -0.0003604   0.0002920
   15   0.0210424   0.0029745   0.0134112   0.0004957  -0.0001597   0.0002609
   16  -0.0009806   0.0003429   0.0004957   0.0762988   0.0189977  -0.0228799
   17  -0.0000267  -0.0003604  -0.0001597   0.0189977   0.0260488  -0.0037134
   18  -0.0007481   0.0002920   0.0002609  -0.0228799  -0.0037134   0.0117957
   19  -0.0042645   0.0063647  -0.0001990  -0.0073416  -0.0148497  -0.0004050
   20   0.0030023  -0.0020436   0.0009454  -0.0104283  -0.0136378   0.0002649
   21   0.0006457   0.0004012   0.0013548   0.0005332   0.0016390   0.0023789
   22   0.0012586   0.0008840   0.0006754  -0.0014853   0.0001751   0.0022939
   23  -0.0015134   0.0003054  -0.0014215   0.0012509   0.0002143  -0.0018071
   24   0.0000609   0.0004620   0.0007194  -0.0012457   0.0000932  -0.0002572
   25  -0.0013252   0.0000682  -0.0021702   0.0014500   0.0007292  -0.0010305
   26   0.0012102   0.0001693   0.0015899  -0.0015829   0.0004658   0.0015579
   27   0.0010230  -0.0000530  -0.0003042   0.0000087  -0.0004208   0.0007699
           19          20          21          22          23          24
    1  -0.0002455   0.0037649  -0.0022962  -0.1212863  -0.1045129   0.0823483
    2   0.0012756  -0.0125265  -0.0163250  -0.1055431  -0.1660495   0.1028700
    3   0.0019897  -0.0032871  -0.0014433   0.0846166   0.1047821  -0.1312576
    4   0.0010676  -0.0021756   0.0035190   0.0106307  -0.0073387   0.0080629
    5   0.0069467  -0.0130721   0.0014450   0.0136046  -0.0082544   0.0082935
    6   0.0018532  -0.0078513  -0.0012437  -0.0101012   0.0031682  -0.0126319
    7  -0.0137852  -0.0045253   0.0015385  -0.0098872   0.0098134   0.0066471
    8  -0.0119288  -0.0649186  -0.0051725  -0.0114883   0.0106718   0.0085579
    9  -0.0000584  -0.0084938  -0.0206758   0.0082253  -0.0101084  -0.0131116
   10  -0.0004692   0.0002733  -0.0008475  -0.0001600   0.0005818   0.0005639
   11   0.0010754  -0.0016148   0.0012208   0.0025266  -0.0013574  -0.0007435
   12   0.0004368  -0.0008288   0.0002710  -0.0038555   0.0027742  -0.0007608
   13  -0.0042645   0.0030023   0.0006457   0.0012586  -0.0015134   0.0000609
   14   0.0063647  -0.0020436   0.0004012   0.0008840   0.0003054   0.0004620
   15  -0.0001990   0.0009454   0.0013548   0.0006754  -0.0014215   0.0007194
   16  -0.0073416  -0.0104283   0.0005332  -0.0014853   0.0012509  -0.0012457
   17  -0.0148497  -0.0136378   0.0016390   0.0001751   0.0002143   0.0000932
   18  -0.0004050   0.0002649   0.0023789   0.0022939  -0.0018071  -0.0002572
   19   0.0244431   0.0101434  -0.0036468   0.0007670   0.0005978   0.0004321
   20   0.0101434   0.1080177   0.0182899  -0.0019757   0.0009714  -0.0001468
   21  -0.0036468   0.0182899   0.0189887  -0.0017889   0.0002784   0.0005783
   22   0.0007670  -0.0019757  -0.0017889   0.1250752   0.1094336  -0.0887433
   23   0.0005978   0.0009714   0.0002784   0.1094336   0.1723721  -0.1093667
   24   0.0004321  -0.0001468   0.0005783  -0.0887433  -0.1093667   0.1447403
   25  -0.0001718   0.0019210   0.0023429  -0.0049128  -0.0083124  -0.0081263
   26   0.0003749  -0.0011757  -0.0017767  -0.0076167  -0.0088737  -0.0100196
   27  -0.0004026   0.0011075  -0.0002089   0.0086776   0.0117008   0.0119811
           25          26          27
    1  -0.1184297  -0.1098530  -0.0733384
    2  -0.1100024  -0.1839795  -0.0979958
    3  -0.0754543  -0.1005044  -0.1147405
    4  -0.0100297   0.0088132  -0.0066665
    5  -0.0130303   0.0109832  -0.0118941
    6  -0.0071082   0.0085269  -0.0138473
    7   0.0105267  -0.0076076  -0.0072785
    8   0.0145558  -0.0093218  -0.0085389
    9   0.0104522  -0.0046805  -0.0131184
   10   0.0011791   0.0004155  -0.0004141
   11  -0.0017756   0.0015125  -0.0000713
   12   0.0027037  -0.0008591   0.0016964
   13  -0.0013252   0.0012102   0.0010230
   14   0.0000682   0.0001693  -0.0000530
   15  -0.0021702   0.0015899  -0.0003042
   16   0.0014500  -0.0015829   0.0000087
   17   0.0007292   0.0004658  -0.0004208
   18  -0.0010305   0.0015579   0.0007699
   19  -0.0001718   0.0003749  -0.0004026
   20   0.0019210  -0.0011757   0.0011075
   21   0.0023429  -0.0017767  -0.0002089
   22  -0.0049128  -0.0076167   0.0086776
   23  -0.0083124  -0.0088737   0.0117008
   24  -0.0081263  -0.0100196   0.0119811
   25   0.1217135   0.1158464   0.0783907
   26   0.1158464   0.1902199   0.1061656
   27   0.0783907   0.1061656   0.1277720
 Gradient time:  CPU 994.93 s  wall 995.02 s
 **********************************************************************
 **                                                                  **
 **                       VIBRATIONAL ANALYSIS                       **
 **                       --------------------                       **
 **                                                                  **
 **        VIBRATIONAL FREQUENCIES (CM**-1) AND NORMAL MODES         **
 **     FORCE CONSTANTS (mDYN/ANGSTROM) AND REDUCED MASSES (AMU)     **
 **                  INFRARED INTENSITIES (KM/MOL)                   **
 **                                                                  **
 **********************************************************************


 Mode:                 1                      2                      3
 Frequency:        39.68                  74.28                 106.08
 Force Cnst:      0.0323                 0.2161                 0.4276
 Red. Mass:      34.7726                66.4752                64.5017
 IR Active:          YES                    YES                    YES
 IR Intens:        0.055                  0.022                  0.115
 Raman Active:       YES                    YES                    YES
               X      Y      Z        X      Y      Z        X      Y      Z
 C          0.021 -0.188  0.224   -0.109 -0.261 -0.098    0.135 -0.152  0.026
 C         -0.001 -0.057  0.277   -0.052 -0.187 -0.097    0.202 -0.146 -0.009
 C          0.029 -0.029  0.163   -0.061 -0.217 -0.091    0.090 -0.263  0.047
 Cl         0.020  0.065  0.632    0.124 -0.172 -0.028    0.363 -0.249 -0.300
 I          0.118  0.028 -0.204   -0.294  0.368  0.002    0.281  0.040  0.057
 I         -0.123  0.024 -0.202   -0.110  0.060 -0.001   -0.169  0.379  0.056
 I         -0.006 -0.040  0.165    0.393 -0.313  0.036   -0.254 -0.295 -0.037
 H          0.096 -0.312  0.153   -0.165 -0.297 -0.189   -0.009 -0.039  0.022
 H         -0.051 -0.191  0.300   -0.134 -0.314 -0.002    0.248 -0.238  0.026
 TransDip   0.001 -0.007 -0.003   -0.004 -0.002  0.002   -0.010  0.003 -0.001

 Mode:                 4                      5                      6
 Frequency:       125.03                 169.17                 209.99
 Force Cnst:      0.5426                 0.4954                 0.5468
 Red. Mass:      58.9081                29.3836                21.0457
 IR Active:          YES                    YES                    YES
 IR Intens:        0.050                  0.016                  0.073
 Raman Active:       YES                    YES                    YES
               X      Y      Z        X      Y      Z        X      Y      Z
 C          0.131 -0.240 -0.133   -0.029 -0.130  0.247   -0.084  0.153 -0.277
 C          0.025 -0.203 -0.069    0.067 -0.191  0.177    0.018  0.298 -0.259
 C          0.153 -0.097 -0.182    0.075 -0.099  0.268   -0.094  0.114 -0.262
 Cl        -0.098 -0.109  0.246    0.590 -0.381 -0.030    0.427  0.425  0.129
 I         -0.265 -0.029 -0.061   -0.145 -0.073 -0.028   -0.073 -0.114  0.019
 I          0.471  0.233 -0.057   -0.033  0.015 -0.033   -0.032  0.017  0.013
 I         -0.211 -0.118  0.088    0.006  0.204 -0.000    0.003 -0.075  0.012
 H          0.297 -0.384 -0.143   -0.006 -0.207  0.180   -0.204  0.208 -0.328
 H         -0.001 -0.161 -0.108   -0.154 -0.079  0.303    0.006  0.039 -0.216
 TransDip   0.001 -0.006  0.003   -0.003  0.001 -0.002   -0.008 -0.003  0.001

 Mode:                 7                      8                      9
 Frequency:       276.74                 311.70                 405.65
 Force Cnst:      0.3297                 0.2250                 0.3599
 Red. Mass:       7.3061                 3.9304                 3.7117
 IR Active:          YES                    YES                    YES
 IR Intens:        1.010                  6.322                  5.671
 Raman Active:       YES                    YES                    YES
               X      Y      Z        X      Y      Z        X      Y      Z
 C         -0.047  0.294  0.330    0.405  0.094 -0.005   -0.060  0.316 -0.112
 C         -0.014  0.143  0.250    0.139  0.002  0.070   -0.077 -0.089 -0.170
 C         -0.044  0.093  0.376    0.150  0.003 -0.073   -0.004  0.031  0.003
 Cl         0.011  0.071 -0.055   -0.016  0.007  0.007    0.010 -0.125  0.104
 I         -0.031 -0.011 -0.018   -0.035 -0.006 -0.022    0.013  0.007  0.006
 I          0.034  0.008 -0.021   -0.034 -0.006  0.023   -0.001  0.001  0.003
 I          0.005 -0.072 -0.042   -0.002 -0.002 -0.002   -0.001 -0.006 -0.009
 H         -0.094  0.423  0.438    0.555  0.173  0.220    0.086  0.453  0.173
 H         -0.001  0.343  0.226    0.553  0.155 -0.232   -0.141  0.608 -0.425
 TransDip  -0.013  0.028  0.010    0.081 -0.000 -0.000   -0.067  0.032 -0.019

 Mode:                10                     11                     12
 Frequency:       447.97                 565.24                 668.34
 Force Cnst:      0.8485                 0.7775                 0.9620
 Red. Mass:       7.1767                 4.1306                 3.6555
 IR Active:          YES                    YES                    YES
 IR Intens:       14.032                 40.172                 37.426
 Raman Active:       YES                    YES                    YES
               X      Y      Z        X      Y      Z        X      Y      Z
 C         -0.124  0.007 -0.017   -0.013 -0.001 -0.002   -0.041  0.076 -0.018
 C          0.369 -0.138 -0.262   -0.059  0.096  0.062    0.276  0.309 -0.001
 C          0.452 -0.063  0.276    0.200  0.440 -0.096   -0.085 -0.025 -0.072
 Cl        -0.045  0.079  0.007    0.009 -0.073  0.000   -0.031 -0.114  0.040
 I         -0.019 -0.001  0.006    0.000  0.001  0.001   -0.005 -0.003 -0.002
 I         -0.020 -0.005 -0.004   -0.008 -0.006  0.004   -0.000  0.001 -0.002
 I         -0.007  0.002 -0.004   -0.005 -0.022 -0.002    0.001 -0.000  0.002
 H         -0.332 -0.048 -0.271    0.196 -0.483 -0.362   -0.568  0.262 -0.297
 H         -0.467  0.075  0.238   -0.441  0.047  0.365    0.311 -0.388  0.255
 TransDip   0.117  0.027 -0.006    0.091  0.181 -0.002    0.118  0.155 -0.016

 Mode:                13                     14                     15
 Frequency:       882.92                 889.70                 998.80
 Force Cnst:      4.2457                 3.7828                 0.9226
 Red. Mass:       9.2440                 8.1110                 1.5696
 IR Active:          YES                    YES                    YES
 IR Intens:        0.367                 26.936                 25.759
 Raman Active:       YES                    YES                    YES
               X      Y      Z        X      Y      Z        X      Y      Z
 C          0.051 -0.066  0.410    0.287 -0.174 -0.119    0.109  0.143  0.010
 C          0.324 -0.277 -0.354   -0.213  0.228 -0.389   -0.031 -0.075 -0.006
 C         -0.382  0.320 -0.133   -0.128  0.128  0.481   -0.070 -0.082 -0.008
 Cl        -0.003  0.018  0.004   -0.002 -0.044  0.022    0.001  0.009  0.002
 I         -0.001  0.000  0.001    0.001  0.000  0.001    0.001  0.000 -0.000
 I          0.001  0.000  0.000    0.001  0.000 -0.001    0.001  0.000  0.001
 I         -0.000 -0.004  0.001    0.000 -0.002 -0.001    0.000  0.001 -0.001
 H          0.130 -0.107  0.431    0.108 -0.114 -0.213   -0.039 -0.287 -0.616
 H          0.066  0.123  0.134    0.384 -0.372  0.051   -0.260 -0.054  0.645
 TransDip   0.007 -0.017 -0.005   -0.123  0.111 -0.016   -0.089 -0.136  0.006

 Mode:                16                     17                     18
 Frequency:      1052.24                1096.39                1233.08
 Force Cnst:      0.9038                 0.8989                 5.4443
 Red. Mass:       1.3855                 1.2692                 6.0773
 IR Active:          YES                    YES                    YES
 IR Intens:        1.302                  6.388                  4.283
 Raman Active:       YES                    YES                    YES
               X      Y      Z        X      Y      Z        X      Y      Z
 C         -0.008  0.040  0.014   -0.118  0.089 -0.001    0.012  0.003  0.362
 C         -0.082 -0.123 -0.001    0.018  0.006 -0.024   -0.243  0.225 -0.273
 C          0.067  0.074 -0.017    0.006 -0.022  0.020    0.237 -0.204 -0.218
 Cl         0.005  0.008  0.001   -0.001 -0.001  0.000   -0.001 -0.017  0.008
 I          0.000  0.000 -0.000    0.000  0.000  0.000    0.001  0.000  0.001
 I          0.000 -0.000 -0.000    0.000  0.000 -0.000   -0.001 -0.000  0.001
 I         -0.001 -0.000  0.000    0.000 -0.000 -0.000    0.000  0.002  0.001
 H         -0.480  0.333 -0.086    0.628 -0.486  0.032    0.025  0.084  0.516
 H          0.600 -0.492  0.121    0.469 -0.355  0.009   -0.083  0.007  0.509
 TransDip  -0.028 -0.003 -0.024    0.061 -0.053  0.001   -0.033  0.054 -0.019

 Mode:                19                     20                     21
 Frequency:      1460.17                3125.05                3211.36
 Force Cnst:      1.4248                 6.0636                 6.7897
 Red. Mass:       1.1342                 1.0538                 1.1174
 IR Active:          YES                    YES                    YES
 IR Intens:       18.130                  0.075                  1.694
 Raman Active:       YES                    YES                    YES
               X      Y      Z        X      Y      Z        X      Y      Z
 C         -0.001 -0.002 -0.102   -0.002 -0.005 -0.064   -0.061 -0.079  0.005
 C          0.018 -0.017  0.005    0.002 -0.001  0.001   -0.000 -0.000 -0.000
 C         -0.017  0.014  0.001   -0.001  0.001  0.001   -0.000 -0.000  0.000
 Cl         0.000  0.000 -0.000    0.000 -0.000  0.000    0.000  0.000 -0.000
 I          0.000  0.000  0.000    0.000 -0.000  0.000    0.000  0.000  0.000
 I         -0.000 -0.000  0.000   -0.000  0.000  0.000    0.000  0.000 -0.000
 I          0.000 -0.000  0.000   -0.000  0.000  0.000    0.000  0.000  0.000
 H          0.253  0.345  0.554   -0.360 -0.446  0.371    0.378  0.467 -0.410
 H         -0.253 -0.303  0.585    0.379  0.508  0.359    0.348  0.468  0.348
 TransDip   0.003 -0.007  0.136    0.007 -0.005  0.003    0.026  0.032 -0.003

 STANDARD THERMODYNAMIC QUANTITIES AT   298.15 K  AND     1.00 ATM

   This Molecule has  0 Imaginary Frequencies
   Zero point vibrational energy:       24.802 kcal/mol

   Atom    1 Element C  Has Mass   12.00000
   Atom    2 Element C  Has Mass   12.00000
   Atom    3 Element C  Has Mass   12.00000
   Atom    4 Element Cl Has Mass   34.96885
   Atom    5 Element I  Has Mass  126.90440
   Atom    6 Element I  Has Mass  126.90440
   Atom    7 Element I  Has Mass  126.90440
   Atom    8 Element H  Has Mass    1.00783
   Atom    9 Element H  Has Mass    1.00783
   Molecular Mass:   453.697710 amu
   Principal axes and moments of inertia in amu*Bohr^2:
                             1           2           3
    Eigenvalues --     3400.93736  6428.62532  9440.78151
          X               0.99996    -0.00869    -0.00039
          Y               0.00869     0.99994     0.00595
          Z               0.00034    -0.00596     0.99998
   Rotational Symmetry Number is   1
   The Molecule is an Asymmetric Top
   Translational Enthalpy:        0.889 kcal/mol
   Rotational Enthalpy:           0.889 kcal/mol
   Vibrational Enthalpy:         28.672 kcal/mol
   gas constant (RT):             0.592 kcal/mol
   Translational Entropy:        44.226  cal/mol.K
   Rotational Entropy:           33.689  cal/mol.K
   Vibrational Entropy:          26.249  cal/mol.K

   Total Enthalpy:               31.042 kcal/mol
   Total Entropy:               104.163  cal/mol.K

 ======================================================================

 STANDARD THERMODYNAMIC QUANTITIES FOR ANHARMONIC VIBRATION -- TOSH

   Zero point vibrational energy: ************ kcal/mol

   Vibrational Enthalpy:       Infinity kcal/mol
   Vibrational Entropy:             NaN  cal/mol.K

   Total Enthalpy:             Infinity kcal/mol
   Total Entropy:                   NaN  cal/mol.K

 ======================================================================

 STANDARD THERMODYNAMIC QUANTITIES FOR ANHARMONIC VIBRATION -- VPT2

   Zero point vibrational energy: ************ kcal/mol

   Vibrational Enthalpy:       Infinity kcal/mol
   Vibrational Entropy:             NaN  cal/mol.K

   Total Enthalpy:             Infinity kcal/mol
   Total Entropy:                   NaN  cal/mol.K

 ======================================================================

Archival summary:
1\1\garfield\FREQ\ProcedureUnspecified\BasisUnspecified\3l132\taweetha\ThuOct1102:06:302018ThuOct1102:06:302018\0\\#,FREQ,ProcedureUnspecified,BasisUnspecified,\\0,1\I\C,1,2.18444\C,2,1.5108,1,118.299\H,3,1.08383,2,117.75,1,3.64583,0\H,3,1.0844,2,117.899,1,-141.058,0\C,3,1.50474,2,60.4875,1,111.739,0\Cl,6,1.7755,3,118.128,2,109.564,0\I,2,2.18535,1,110.475,3,-140.3,0\I,6,2.18947,3,118.644,2,-112.846,0\\\@

 Total job time:  1094.87s(wall), 1094.77s(cpu) 
 Thu Oct 11 02:06:30 2018

        *************************************************************
        *                                                           *
        *  Thank you very much for using Q-Chem.  Have a nice day.  *
        *                                                           *
        *************************************************************
