# Supplementary material for: Geometric and energetic data from ab initio calculations of haloethene, haloimine, halomethylenephosphine, haloiminophosphine, halodiazene, halodiphosphene and halocyclopropane
Source: Data Brief. 2019 Nov 2;27:104738. doi: 10.1016/j.dib.2019.104738 (PMC6861602; doi:10.1016/j.dib.2019.104738)
Supplement: Multimedia component 3 [file mmc3.zip › CCC/B3LYP/FBrCCCBrF.out]

Q-Chem Developer Version!
                  Welcome to Q-Chem
     A Quantum Leap Into The Future Of Chemistry


 Q-Chem 5.1, Q-Chem, Inc., Pleasanton, CA (2018)

 Yihan Shao,  Zhengting Gan,  E. Epifanovsky,  A. T. B. Gilbert,  M. Wormit,  
 J. Kussmann,  A. W. Lange,  A. Behn,  Jia Deng,  Xintian Feng,  D. Ghosh,  
 M. Goldey,  P. R. Horn,  L. D. Jacobson,  I. Kaliman,  T. Kus,  A. Landau,  
 Jie Liu,  E. I. Proynov,  R. M. Richard,  R. P. Steele,  E. J. Sundstrom,  
 H. L. Woodcock III,  P. M. Zimmerman,  D. Zuev,  B. Albrecht,  E. Alguire,  
 S. A. Baeppler,  D. Barton,  Z. Benda,  Y. A. Bernard,  E. J. Berquist,  
 K. B. Bravaya,  H. Burton,  D. Casanova,  Chun-Min Chang,  Yunqing Chen,  
 A. Chien,  K. D. Closser,  M. P. Coons,  S. Coriani,  S. Dasgupta,  
 A. L. Dempwolff,  M. Diedenhofen,  Hainam Do,  R. G. Edgar,  Po-Tung Fang,  
 S. Faraji,  S. Fatehi,  Qingguo Feng,  K. D. Fenk,  J. Fosso-Tande,  
 Qinghui Ge,  A. Ghysels,  G. Gidofalvi,  J. Gomes,  J. Gonthier,  A. Gunina,  
 D. Hait,  M. W. D. Hanson-Heine,  P. H. P. Harbach,  A. W. Hauser,  
 J. E. Herr,  E. G. Hohenstein,  Z. C. Holden,  Kerwin Hui,  B. C. Huynh,  
 T.-C. Jagau,  Hyunjun Ji,  B. Kaduk,  K. Khistyaev,  Jaehoon Kim,  
 P. Klunzinger,  K. Koh,  D. Kosenkov,  L. Koulias,  T. Kowalczyk,  
 C. M. Krauter,  A. Kunitsa,  Ka Un Lao,  A. Laurent,  K. V. Lawler,  
 Joonho Lee,  D. Lefrancois,  S. Lehtola,  D. S. Levine,  Yi-Pei Li,  
 You-Sheng Lin,  Fenglai Liu,  E. Livshits,  A. Luenser,  P. Manohar,  
 E. Mansoor,  S. F. Manzer,  Shan-Ping Mao,  Yuezhi Mao,  N. Mardirossian,  
 A. V. Marenich,  T. Markovich,  L. A. Martinez-Martinez,  S. A. Maurer,  
 N. J. Mayhall,  S. C. McKenzie,  J.-M. Mewes,  A. F. Morrison,  
 J. W. Mullinax,  K. Nanda,  T. S. Nguyen-Beck,  R. Olivares-Amaya,  
 J. A. Parkhill,  T. M. Perrine,  F. Plasser,  P. Pokhilko,  S. Prager,  
 A. Prociuk,  E. Ramos,  D. R. Rehn,  F. Rob,  M. Schneider,  N. Sergueev,  
 S. M. Sharada,  S. Sharma,  D. W. Small,  T. Stauch,  T. Stein,  
 Yu-Chuan Su,  A. J. W. Thom,  A. Tkatchenko,  T. Tsuchimochi,  N. M. Tubman,  
 L. Vogt,  M. L. Vidal,  O. Vydrov,  M. A. Watson,  J. Wenzel,  
 M. de Wergifosse,  T. A. Wesolowski,  A. White,  J. Witte,  A. Yamada,  
 Jun Yang,  K. Yao,  S. Yeganeh,  S. R. Yost,  Zhi-Qiang You,  A. Zech,  
 Igor Ying Zhang,  Xing Zhang,  Yan Zhao,  Ying Zhu,  B. R. Brooks,  
 G. K. L. Chan,  C. J. Cramer,  M. S. Gordon,  W. J. Hehre,  A. Klamt,  
 M. W. Schmidt,  C. D. Sherrill,  D. G. Truhlar,  A. Aspuru-Guzik,  R. Baer,  
 A. T. Bell,  N. A. Besley,  Jeng-Da Chai,  A. E. DePrince, III,  
 R. A. DiStasio Jr.,  A. Dreuw,  B. D. Dunietz,  T. R. Furlani,  
 Chao-Ping Hsu,  Yousung Jung,  Jing Kong,  D. S. Lambrecht,  WanZhen Liang,  
 C. Ochsenfeld,  V. A. Rassolov,  L. V. Slipchenko,  J. E. Subotnik,  
 T. Van Voorhis,  J. M. Herbert,  A. I. Krylov,  P. M. W. Gill,  M. Head-Gordon

 Contributors to earlier versions of Q-Chem not listed above: 
 R. D. Adamson,  B. Austin,  J. Baker,  G. J. O. Beran,  K. Brandhorst,  
 S. T. Brown,  E. F. C. Byrd,  A. K. Chakraborty,  C.-L. Cheng,  
 Siu Hung Chien,  D. M. Chipman,  D. L. Crittenden,  H. Dachsel,  
 R. J. Doerksen,  A. D. Dutoi,  L. Fusti-Molnar,  W. A. Goddard III,  
 A. Golubeva-Zadorozhnaya,  S. R. Gwaltney,  G. Hawkins,  A. Heyden,  
 S. Hirata,  G. Kedziora,  F. J. Keil,  C. Kelley,  Jihan Kim,  R. A. King,  
 R. Z. Khaliullin,  P. P. Korambath,  W. Kurlancheek,  A. M. Lee,  M. S. Lee,  
 S. V. Levchenko,  Ching Yeh Lin,  D. Liotard,  R. C. Lochan,  I. Lotan,  
 P. E. Maslen,  N. Nair,  D. P. O'Neill,  D. Neuhauser,  E. Neuscamman,  
 C. M. Oana,  R. Olson,  B. Peters,  R. Peverati,  P. A. Pieniazek,  
 Y. M. Rhee,  J. Ritchie,  M. A. Rohrdanz,  E. Rosta,  N. J. Russ,  
 H. F. Schaefer III,  N. E. Schultz,  N. Shenvi,  A. C. Simmonett,  A. Sodt,  
 D. Stuck,  K. S. Thanthiriwatte,  V. Vanovschi,  Tao Wang,  A. Warshel,  
 C. F. Williams,  Q. Wu,  X. Xu,  W. Zhang

 Please cite Q-Chem as follows:
 Y. Shao et al., Mol. Phys. 113, 184-215 (2015)
 DOI: 10.1080/00268976.2014.952696

 Q-Chem 5.1.1 for Intel X86 EM64T Linux

 Parts of Q-Chem use Armadillo 8.300.2 (Tropical Shenanigans).
 http://arma.sourceforge.net/

 Q-Chem begins on Wed Oct 10 07:18:19 2018  

Host: 
0

     Scratch files written to /scratch/taweetham/qchem27612//
Input Ideriv = 2
Curr. Ideriv = -1
Max.  Ideriv = 2

Checking the input file for inconsistencies... 	...done.

--------------------------------------------------------------
User input:
--------------------------------------------------------------
$molecule
0 1
C 
C 1 CC 
C 2 CC 1 60.0
F 2 CF 1 ANG  3 pDHA
Br 2 CBr 1 ANG  3 mDHA
Br 3 CBr 1 ANG  2 mDHA
F 3 CF 1 ANG  2 pDHA
H 1 CH 2 ANG  3 pDHA
H 1 CH 2 ANG  3 mDHA

CC=1.54
CH=1.09
CF=1.35
CCl=1.77
CBr=1.94
CI=2.14
ANG=118.0
pDHA=107.9
mDHA=-107.9
$end

$rem
   job_type	optimization
   basis	6-311++g**
   method	b3lyp
   mem_total	32000
$end

--------------------------------------------------------------
 ----------------------------------------------------------------
             Standard Nuclear Orientation (Angstroms)
    I     Atom           X                Y                Z
 ----------------------------------------------------------------
    1      C       0.0000003594     0.0000446825     1.6255034232
    2      C       0.5685810459     0.5192462839     0.2918071684
    3      C      -0.5685879122    -0.5192366286     0.2918414355
    4      F       0.2719763163     1.7844603102    -0.0739237464
    5      Br      2.3407007265    -0.0698532331    -0.2336960160
    6      Br     -2.3407105815     0.0698314801    -0.2336868779
    7      F      -0.2719852623    -1.7844725112    -0.0738155477
    8      H       0.6178104147    -0.6759934708     2.2165898389
    9      H      -0.6173459317     0.6765386099     2.2165529331
 ----------------------------------------------------------------
 Molecular Point Group                 C1    NOp =  1
 Largest Abelian Subgroup              C1    NOp =  1
 Nuclear Repulsion Energy =   805.0527950399 hartrees
 There are       54 alpha and       54 beta electrons
 Requested basis set is 6-311++G(d,p)
 There are 78 shells and 220 basis functions

 Total QAlloc Memory Limit  32000 MB
 Mega-Array Size       188 MB
 MEM_STATIC part       192 MB
 A cutoff of  1.0D-11 yielded   2514 shell pairs
 There are     21139 function pairs (     23219 Cartesian)

 -------------------------------------------------------
 OpenMP Integral Computing Module                       
 Release: version 1.0, May 2013, Q-Chem Inc. Pittsburgh 
 -------------------------------------------------------
 Integral Job Info:
 Integral job number is                      11
 Integral operator is                         1
 short-range coefficients                     0
 long-range coefficients              100000000
 Omega coefficients                           0
 if combine SR and LR in K                    0
 Integral screening is                        0
 Integral computing path is                   2
 max size of driver memory is            800000
 size of driver memory is                593474
 size of scratch memory is             29623520
 max col of scratch BK array               1296
 max len of scratch array in speh3          155
 max len of scratch index in speh4           18
 max int batch size is                      520
 min int batch size is                       52
 fixed nKL is                                45
 max L of basis functions is                  2
 order of int derivative is                   0
 number of shells is                         78
 number of basis is                         231
 number of cartesian basis is               231
 number of contracted shell pairs          2514
 number of primitive shell pairs           6491
 maxK2 (contraction) of shell pair           36
 max number of K2 of shell pair               1
 max number of CS2 of shell pair            310
 max number of PS2 of shell pair            690
 mem total for path MDJ                  537804
 -------------------------------------------------------
 Smallest overlap matrix eigenvalue = 7.28E-05

 Scale SEOQF with 1.000000e-01/1.000000e-01/1.000000e-01

 Standard Electronic Orientation quadrupole field applied
 Nucleus-field energy     =     0.0000000150 hartrees
 Guess from superposition of atomic densities
 Warning:  Energy on first SCF cycle will be non-variational
 SAD guess density has 108.000000 electrons

 -----------------------------------------------------------------------
  General SCF calculation program by
  Eric Jon Sundstrom, Paul Horn, Yuezhi Mao, Dmitri Zuev, Alec White,
  David Stuck, Shaama M.S., Shane Yost, Joonho Lee, David Small,
  Daniel Levine, Susi Lehtola, Hugh Burton, Evgeny Epifanovsky
 -----------------------------------------------------------------------
 Exchange:     0.2000 Hartree-Fock + 0.0800 Slater + 0.7200 B88
 Correlation:  0.1900 VWN1RPA + 0.8100 LYP
 Using SG-1 standard quadrature grid
 using 4 threads for integral computing
 -------------------------------------------------------
 OpenMP Integral computing Module                
 Release: version 2.0, May 2017, Q-Chem Inc. Pleasanton 
 -------------------------------------------------------
 -------------------------------------------------------
 OpenMP BLAS3 based DFT computing Module                
 Release: version 1.0, May 2013, Q-Chem Inc. Pittsburgh 
 -------------------------------------------------------
 A restricted SCF calculation will be
 performed using DIIS
 SCF converges when DIIS error is below 1.0e-08
 ---------------------------------------
  Cycle       Energy         DIIS error
 ---------------------------------------
    1   -5464.5813803624      3.74e-02  
    2   -5463.4584840245      4.07e-03  
    3   -5463.3975801236      5.36e-03  
    4   -5463.5210889503      8.94e-04  
    5   -5463.5241654423      2.99e-04  
    6   -5463.5246294470      5.90e-05  
    7   -5463.5246531405      1.11e-05  
    8   -5463.5246538029      5.10e-06  
    9   -5463.5246539144      9.76e-07  
   10   -5463.5246539191      2.44e-07  
   11   -5463.5246539194      3.43e-08  
   12   -5463.5246539196      1.25e-08  
   13   -5463.5246539195      1.47e-09  Convergence criterion met
 ---------------------------------------
 SCF time:   CPU 55.69s  wall 15.00s 
 SCF   energy in the final basis set =    -5463.5246539195
 Total energy in the final basis set =    -5463.5246539195

 --------------------------------------------------------------

                    Orbital Energies (a.u.)
 --------------------------------------------------------------

 Alpha MOs
 -- Occupied --
*******-482.855 -62.508 -62.508 -56.328 -56.328 -56.324 -56.324
-56.324 -56.324 -24.725 -24.725 -10.351 -10.351 -10.234  -8.716
 -8.716  -6.549  -6.549  -6.534  -6.534  -6.534  -6.534  -2.659
 -2.659  -2.655  -2.655  -2.655  -2.655  -2.644  -2.644  -2.644
 -2.644  -1.269  -1.264  -0.917  -0.825  -0.795  -0.657  -0.644
 -0.581  -0.551  -0.514  -0.507  -0.499  -0.465  -0.437  -0.416
 -0.361  -0.357  -0.325  -0.317  -0.305  -0.290
 -- Virtual --
 -0.065  -0.036  -0.006   0.012   0.021   0.024   0.039   0.048
  0.053   0.060   0.064   0.068   0.083   0.088   0.089   0.093
  0.110   0.115   0.118   0.129   0.142   0.150   0.150   0.162
  0.162   0.186   0.210   0.221   0.237   0.238   0.254   0.289
  0.303   0.344   0.350   0.358   0.365   0.371   0.381   0.398
  0.402   0.415   0.421   0.428   0.449   0.456   0.475   0.489
  0.510   0.517   0.524   0.562   0.579   0.594   0.605   0.612
  0.616   0.651   0.663   0.686   0.704   0.729   0.745   0.779
  0.822   0.841   0.871   0.900   0.943   0.973   1.051   1.230
  1.288   1.290   1.348   1.416   1.428   1.443   1.447   1.452
  1.507   1.511   1.514   1.547   1.552   1.649   1.734   1.762
  1.800   1.848   1.867   1.921   1.949   1.982   1.990   2.013
  2.052   2.058   2.124   2.128   2.144   2.173   2.235   2.264
  2.505   2.556   2.669   2.679   2.759   2.764   2.926   2.974
  3.046   3.313   3.520   3.671   3.754   3.763   3.766   3.807
  3.945   3.956   3.974   3.998   4.008   4.017   4.026   4.033
  4.038   4.097   4.131   4.205   4.229   4.393   4.394   4.789
  4.875   6.313   6.339   6.404   6.406   6.525   6.677   6.679
  6.720   7.551   7.563   7.576   7.588   7.672   7.697  23.498
 23.580  23.807  47.895  47.951  66.747  66.755 289.746 289.756
289.768 289.781 289.892 289.9111020.6841020.755
 --------------------------------------------------------------

          Ground-State Mulliken Net Atomic Charges

     Atom                 Charge (a.u.)
  ----------------------------------------
      1 C                    -0.357936
      2 C                    -0.009909
      3 C                    -0.009823
      4 F                    -0.028842
      5 Br                    0.013530
      6 Br                    0.013525
      7 F                    -0.028846
      8 H                     0.204143
      9 H                     0.204159
  ----------------------------------------
  Sum of atomic charges =     0.000000

 -----------------------------------------------------------------
                    Cartesian Multipole Moments
 -----------------------------------------------------------------
    Charge (ESU x 10^10)
                 0.0000
    Dipole Moment (Debye)
         X       0.0001      Y       0.0003      Z       1.9901
       Tot       1.9901
    Quadrupole Moments (Debye-Ang)
        XX     -63.1384     XY      -2.1108     YY     -68.5456
        XZ       0.0010     YZ       0.0011     ZZ     -60.6296
    Octopole Moments (Debye-Ang^2)
       XXX      -0.0012    XXY      -0.0007    XYY      -0.0005
       YYY      -0.0001    XXZ     -10.9195    XYZ      -0.4755
       YYZ      -3.6589    XZZ       0.0021    YZZ       0.0022
       ZZZ      -6.7273
    Hexadecapole Moments (Debye-Ang^3)
      XXXX   -1219.0166   XXXY     -29.5138   XXYY    -265.3077
      XYYY      -8.4420   YYYY    -297.4011   XXXZ       0.0024
      XXYZ      -0.0009   XYYZ      -0.0007   YYYZ       0.0020
      XXZZ    -252.5871   XYZZ      -6.1676   YYZZ     -79.4696
      XZZZ       0.0060   YZZZ       0.0050   ZZZZ    -193.6143
 -----------------------------------------------------------------
 Calculating analytic gradient of the SCF energy
 Gradient of SCF Energy
            1           2           3           4           5           6
    1  -0.0000338   0.0152617  -0.0152619  -0.0044260   0.0044731  -0.0044730
    2  -0.0000286   0.0207210  -0.0207183   0.0011621  -0.0054426   0.0054425
    3   0.0145535  -0.0134100  -0.0134251   0.0003545   0.0009111   0.0009088
            7           8           9
    1   0.0044276   0.0015544  -0.0015221
    2  -0.0011648  -0.0009821   0.0010108
    3   0.0003513   0.0048774   0.0048784
 Max gradient component =       2.072E-02
 RMS gradient           =       8.806E-03
 Gradient time:  CPU 13.92 s  wall 3.54 s
 Geometry Optimization Parameters
   NAtoms,    NIC,     NZ,  NCons,   NDum,   NFix, NCnnct, MaxDiis
        9      69       9       0       0       0       0       0


** GEOMETRY OPTIMIZATION IN DELOCALIZED INTERNAL COORDINATES **
   Searching for a Minimum

   Optimization Cycle:   1

                       Coordinates (Angstroms)
     ATOM                X               Y               Z
      1  C         0.0000003594    0.0000446825    1.6255034232
      2  C         0.5685810459    0.5192462839    0.2918071684
      3  C        -0.5685879122   -0.5192366286    0.2918414355
      4  F         0.2719763163    1.7844603102   -0.0739237464
      5  Br        2.3407007265   -0.0698532331   -0.2336960160
      6  Br       -2.3407105815    0.0698314801   -0.2336868779
      7  F        -0.2719852623   -1.7844725112   -0.0738155477
      8  H         0.6178104147   -0.6759934708    2.2165898389
      9  H        -0.6173459317    0.6765386099    2.2165529331
   Point Group: c1    Number of degrees of freedom:    21


   Energy is  -5463.524653919


 Attempting to Generate Delocalized Internal Coordinates

 21 Hessian modes will be used to form the next step
  Hessian Eigenvalues:
     0.017401    0.020947    0.030782    0.030782    0.030790    0.033282
     0.086449    0.090060    0.108252    0.129001    0.140000    0.145900
     0.175927    0.175927    0.257500    0.268991    0.285189    0.348126
     0.348126    0.550214    0.550214

 Minimum Search - Taking Simple RFO Step
 Searching for Lamda that Minimizes Along All modes
 Value Taken    Lamda =  -0.00381026
 Step Taken.  Stepsize is  0.150337

                             Maximum     Tolerance    Cnvgd?
         Gradient           0.017382      0.000300      NO
         Displacement       0.097337      0.001200      NO
         Energy change     *********      0.000001      NO


 New Cartesian Coordinates Obtained by Inverse Iteration

 Displacement from previous Coordinates is:  0.147546
 ----------------------------------------------------------------
             Standard Nuclear Orientation (Angstroms)
    I     Atom           X                Y                Z
 ----------------------------------------------------------------
    1      C       0.0000718778     0.0001165523     1.6198746937
    2      C       0.5602946692     0.5068657095     0.3069106622
    3      C      -0.5602003736    -0.5067756741     0.3070181037
    4      F       0.2846919767     1.7772978893    -0.0501488244
    5      Br      2.3145795667    -0.0525444878    -0.2504215847
    6      Br     -2.3145369355     0.0525515037    -0.2502303283
    7      F      -0.2846387095    -1.7772634251    -0.0498615514
    8      H       0.6094843008    -0.6855015866     2.1970476993
    9      H      -0.6093071978     0.6858190416     2.1969837410
 ----------------------------------------------------------------
 Molecular Point Group                 C1    NOp =  1
 Largest Abelian Subgroup              C1    NOp =  1
 Nuclear Repulsion Energy =   812.0352818031 hartrees
 There are       54 alpha and       54 beta electrons
 Applying Cartesian multipole field
    Component          Value
    ---------          -----
     (2,0,0)        1.00000E-11
     (0,2,0)        2.00000E-11
     (0,0,2)       -3.00000E-11
 Nucleus-field energy     =     0.0000000146 hartrees
 Requested basis set is 6-311++G(d,p)
 There are 78 shells and 220 basis functions
 A cutoff of  1.0D-11 yielded   2522 shell pairs
 There are     21235 function pairs (     23343 Cartesian)
 Smallest overlap matrix eigenvalue = 6.32E-05
 Guess MOs from SCF MO coefficient file

 -----------------------------------------------------------------------
  General SCF calculation program by
  Eric Jon Sundstrom, Paul Horn, Yuezhi Mao, Dmitri Zuev, Alec White,
  David Stuck, Shaama M.S., Shane Yost, Joonho Lee, David Small,
  Daniel Levine, Susi Lehtola, Hugh Burton, Evgeny Epifanovsky
 -----------------------------------------------------------------------
 Exchange:     0.2000 Hartree-Fock + 0.0800 Slater + 0.7200 B88
 Correlation:  0.1900 VWN1RPA + 0.8100 LYP
 Using SG-1 standard quadrature grid
 using 4 threads for integral computing
 -------------------------------------------------------
 OpenMP Integral computing Module                
 Release: version 2.0, May 2017, Q-Chem Inc. Pleasanton 
 -------------------------------------------------------
 -------------------------------------------------------
 OpenMP BLAS3 based DFT computing Module                
 Release: version 1.0, May 2013, Q-Chem Inc. Pittsburgh 
 -------------------------------------------------------
 A restricted SCF calculation will be
 performed using DIIS
 SCF converges when DIIS error is below 1.0e-08
 ---------------------------------------
  Cycle       Energy         DIIS error
 ---------------------------------------
    1   -5463.5257622125      4.00e-04  
    2   -5463.5267315970      2.26e-04  
    3   -5463.5267364518      2.27e-04  
    4   -5463.5269955279      1.92e-05  
    5   -5463.5269970903      6.02e-06  
    6   -5463.5269972074      1.61e-06  
    7   -5463.5269972208      6.09e-07  
    8   -5463.5269972225      1.32e-07  
    9   -5463.5269972227      5.47e-08  
   10   -5463.5269972226      1.17e-08  
   11   -5463.5269972226      1.53e-09  Convergence criterion met
 ---------------------------------------
 SCF time:   CPU 49.36s  wall 13.00s 
 SCF   energy in the final basis set =    -5463.5269972226
 Total energy in the final basis set =    -5463.5269972226

 --------------------------------------------------------------

                    Orbital Energies (a.u.)
 --------------------------------------------------------------

 Alpha MOs
 -- Occupied --
*******-482.854 -62.507 -62.507 -56.328 -56.328 -56.323 -56.323
-56.323 -56.323 -24.723 -24.723 -10.348 -10.348 -10.231  -8.716
 -8.716  -6.548  -6.548  -6.534  -6.534  -6.534  -6.533  -2.659
 -2.659  -2.655  -2.655  -2.654  -2.654  -2.643  -2.643  -2.643
 -2.643  -1.269  -1.264  -0.929  -0.827  -0.799  -0.658  -0.644
 -0.584  -0.555  -0.515  -0.509  -0.499  -0.466  -0.438  -0.417
 -0.362  -0.359  -0.324  -0.317  -0.306  -0.291
 -- Virtual --
 -0.063  -0.031  -0.006   0.013   0.022   0.025   0.042   0.050
  0.055   0.060   0.064   0.068   0.087   0.088   0.091   0.093
  0.112   0.116   0.120   0.130   0.143   0.150   0.150   0.162
  0.164   0.190   0.212   0.224   0.245   0.245   0.259   0.291
  0.305   0.345   0.348   0.359   0.363   0.371   0.382   0.398
  0.404   0.414   0.422   0.429   0.450   0.456   0.475   0.489
  0.515   0.520   0.531   0.564   0.582   0.599   0.606   0.616
  0.619   0.651   0.665   0.692   0.705   0.734   0.747   0.778
  0.825   0.847   0.875   0.905   0.949   0.982   1.058   1.238
  1.295   1.297   1.350   1.418   1.434   1.448   1.451   1.452
  1.509   1.513   1.521   1.548   1.558   1.660   1.738   1.779
  1.816   1.856   1.877   1.934   1.951   1.991   1.998   2.022
  2.060   2.064   2.131   2.133   2.156   2.176   2.246   2.268
  2.528   2.564   2.680   2.690   2.780   2.783   2.939   2.983
  3.095   3.342   3.524   3.687   3.757   3.766   3.769   3.815
  3.950   3.966   3.986   4.005   4.011   4.025   4.032   4.040
  4.041   4.103   4.138   4.210   4.238   4.398   4.398   4.806
  4.888   6.315   6.343   6.403   6.409   6.539   6.688   6.690
  6.728   7.551   7.564   7.578   7.590   7.672   7.703  23.515
 23.639  23.840  47.902  47.955  66.750  66.758 289.747 289.759
289.771 289.783 289.893 289.9171020.6931020.760
 --------------------------------------------------------------

          Ground-State Mulliken Net Atomic Charges

     Atom                 Charge (a.u.)
  ----------------------------------------
      1 C                    -0.361317
      2 C                    -0.012410
      3 C                    -0.012400
      4 F                    -0.029819
      5 Br                    0.016005
      6 Br                    0.016002
      7 F                    -0.029818
      8 H                     0.206878
      9 H                     0.206878
  ----------------------------------------
  Sum of atomic charges =     0.000000

 -----------------------------------------------------------------
                    Cartesian Multipole Moments
 -----------------------------------------------------------------
    Charge (ESU x 10^10)
                 0.0000
    Dipole Moment (Debye)
         X       0.0001      Y       0.0001      Z       1.9876
       Tot       1.9876
    Quadrupole Moments (Debye-Ang)
        XX     -63.1155     XY      -2.0383     YY     -68.5483
        XZ       0.0002     YZ       0.0007     ZZ     -60.4979
    Octopole Moments (Debye-Ang^2)
       XXX      -0.0066    XXY      -0.0022    XYY      -0.0022
       YYY      -0.0048    XXZ     -11.0027    XYZ      -0.5079
       YYZ      -3.3097    XZZ      -0.0010    YZZ      -0.0013
       ZZZ      -6.0268
    Hexadecapole Moments (Debye-Ang^3)
      XXXX   -1194.3179   XXXY     -31.4995   XXYY    -260.8946
      XYYY     -13.1033   YYYY    -294.7404   XXXZ       0.0208
      XXYZ       0.0019   XYYZ       0.0078   YYYZ       0.0052
      XXZZ    -247.0553   XYZZ      -7.7263   YYZZ     -78.8299
      XZZZ       0.0255   YZZZ       0.0042   ZZZZ    -194.7207
 -----------------------------------------------------------------
 Calculating analytic gradient of the SCF energy
 Gradient of SCF Energy
            1           2           3           4           5           6
    1  -0.0000046   0.0039709  -0.0039661  -0.0003101  -0.0018224   0.0018242
    2  -0.0000067   0.0099294  -0.0099258  -0.0028180  -0.0014386   0.0014381
    3   0.0032598  -0.0052269  -0.0052245   0.0013019   0.0015033   0.0015056
            7           8           9
    1   0.0003088   0.0000396  -0.0000404
    2   0.0028211   0.0005673  -0.0005667
    3   0.0013062   0.0007874   0.0007871
 Max gradient component =       9.929E-03
 RMS gradient           =       3.499E-03
 Gradient time:  CPU 14.15 s  wall 3.60 s
 Geometry Optimization Parameters
   NAtoms,    NIC,     NZ,  NCons,   NDum,   NFix, NCnnct, MaxDiis
        9      69       9       0       0       0       0       0

 Cartesian Hessian Update
 Hessian Updated using BFGS Update


** GEOMETRY OPTIMIZATION IN DELOCALIZED INTERNAL COORDINATES **
   Searching for a Minimum

   Optimization Cycle:   2

                       Coordinates (Angstroms)
     ATOM                X               Y               Z
      1  C         0.0000718778    0.0001165523    1.6198746937
      2  C         0.5602946692    0.5068657095    0.3069106622
      3  C        -0.5602003736   -0.5067756741    0.3070181037
      4  F         0.2846919767    1.7772978893   -0.0501488244
      5  Br        2.3145795667   -0.0525444878   -0.2504215847
      6  Br       -2.3145369355    0.0525515037   -0.2502303283
      7  F        -0.2846387095   -1.7772634251   -0.0498615514
      8  H         0.6094843008   -0.6855015866    2.1970476993
      9  H        -0.6093071978    0.6858190416    2.1969837410
   Point Group: c1    Number of degrees of freedom:    21


   Energy is  -5463.526997223

 Hessian Updated using BFGS Update

 20 Hessian modes will be used to form the next step
  Hessian Eigenvalues:
     0.017468    0.020947    0.029872    0.030849    0.033282    0.085352
     0.086449    0.103634    0.124834    0.129001    0.145900    0.175927
     0.190371    0.251701    0.263549    0.268992    0.348126    0.350209
     0.550214    0.568313

 Minimum Search - Taking Simple RFO Step
 Searching for Lamda that Minimizes Along All modes
 Value Taken    Lamda =  -0.00059581
 Step Taken.  Stepsize is  0.086129

                             Maximum     Tolerance    Cnvgd?
         Gradient           0.007306      0.000300      NO
         Displacement       0.043892      0.001200      NO
         Energy change     -0.002343      0.000001      NO


 New Cartesian Coordinates Obtained by Inverse Iteration

 Displacement from previous Coordinates is:  0.073783
 ----------------------------------------------------------------
             Standard Nuclear Orientation (Angstroms)
    I     Atom           X                Y                Z
 ----------------------------------------------------------------
    1      C       0.0000831042     0.0001275629     1.6222690278
    2      C       0.5591448157     0.4992793126     0.3160136490
    3      C      -0.5590764913    -0.4992111298     0.3161333910
    4      F       0.2891387808     1.7739068573    -0.0433567332
    5      Br      2.3170663037    -0.0415974146    -0.2646066157
    6      Br     -2.3170405189     0.0415946469    -0.2644505962
    7      F      -0.2890876457    -1.7738784502    -0.0431134162
    8      H       0.6004940285    -0.6965934214     2.1941730859
    9      H      -0.6002832020     0.6969375592     2.1941108188
 ----------------------------------------------------------------
 Molecular Point Group                 C1    NOp =  1
 Largest Abelian Subgroup              C1    NOp =  1
 Nuclear Repulsion Energy =   811.4252806263 hartrees
 There are       54 alpha and       54 beta electrons
 Applying Cartesian multipole field
    Component          Value
    ---------          -----
     (2,0,0)        1.00000E-11
     (0,2,0)        2.00000E-11
     (0,0,2)       -3.00000E-11
 Nucleus-field energy     =     0.0000000146 hartrees
 Requested basis set is 6-311++G(d,p)
 There are 78 shells and 220 basis functions
 A cutoff of  1.0D-11 yielded   2520 shell pairs
 There are     21221 function pairs (     23323 Cartesian)
 Smallest overlap matrix eigenvalue = 5.92E-05
 Guess MOs from SCF MO coefficient file

 -----------------------------------------------------------------------
  General SCF calculation program by
  Eric Jon Sundstrom, Paul Horn, Yuezhi Mao, Dmitri Zuev, Alec White,
  David Stuck, Shaama M.S., Shane Yost, Joonho Lee, David Small,
  Daniel Levine, Susi Lehtola, Hugh Burton, Evgeny Epifanovsky
 -----------------------------------------------------------------------
 Exchange:     0.2000 Hartree-Fock + 0.0800 Slater + 0.7200 B88
 Correlation:  0.1900 VWN1RPA + 0.8100 LYP
 Using SG-1 standard quadrature grid
 using 4 threads for integral computing
 -------------------------------------------------------
 OpenMP Integral computing Module                
 Release: version 2.0, May 2017, Q-Chem Inc. Pleasanton 
 -------------------------------------------------------
 -------------------------------------------------------
 OpenMP BLAS3 based DFT computing Module                
 Release: version 1.0, May 2013, Q-Chem Inc. Pittsburgh 
 -------------------------------------------------------
 A restricted SCF calculation will be
 performed using DIIS
 SCF converges when DIIS error is below 1.0e-08
 ---------------------------------------
  Cycle       Energy         DIIS error
 ---------------------------------------
    1   -5463.5269810435      1.99e-04  
    2   -5463.5272989530      7.80e-05  
    3   -5463.5272924836      9.09e-05  
    4   -5463.5273234915      1.13e-05  
    5   -5463.5273240809      4.55e-06  
    6   -5463.5273241795      1.42e-06  
    7   -5463.5273241909      1.96e-07  
    8   -5463.5273241913      5.53e-08  
    9   -5463.5273241911      1.23e-08  
   10   -5463.5273241912      4.80e-09  Convergence criterion met
 ---------------------------------------
 SCF time:   CPU 44.80s  wall 11.00s 
 SCF   energy in the final basis set =    -5463.5273241912
 Total energy in the final basis set =    -5463.5273241912

 --------------------------------------------------------------

                    Orbital Energies (a.u.)
 --------------------------------------------------------------

 Alpha MOs
 -- Occupied --
*******-482.854 -62.507 -62.507 -56.328 -56.328 -56.323 -56.323
-56.323 -56.323 -24.722 -24.722 -10.348 -10.347 -10.231  -8.716
 -8.716  -6.548  -6.548  -6.534  -6.534  -6.533  -6.533  -2.659
 -2.659  -2.655  -2.655  -2.654  -2.654  -2.643  -2.643  -2.643
 -2.643  -1.268  -1.262  -0.934  -0.826  -0.800  -0.659  -0.643
 -0.584  -0.556  -0.515  -0.508  -0.498  -0.466  -0.437  -0.418
 -0.363  -0.360  -0.324  -0.316  -0.306  -0.292
 -- Virtual --
 -0.066  -0.032  -0.006   0.013   0.022   0.025   0.041   0.050
  0.055   0.060   0.064   0.068   0.087   0.088   0.091   0.092
  0.112   0.116   0.121   0.130   0.142   0.150   0.150   0.162
  0.165   0.192   0.211   0.223   0.247   0.248   0.260   0.291
  0.306   0.345   0.348   0.359   0.363   0.372   0.382   0.397
  0.404   0.414   0.423   0.429   0.450   0.456   0.476   0.488
  0.516   0.521   0.533   0.567   0.583   0.599   0.606   0.614
  0.621   0.652   0.665   0.691   0.706   0.734   0.744   0.777
  0.823   0.846   0.871   0.903   0.948   0.985   1.061   1.239
  1.296   1.299   1.352   1.417   1.435   1.449   1.450   1.453
  1.502   1.513   1.523   1.548   1.559   1.665   1.737   1.781
  1.820   1.858   1.878   1.937   1.955   1.995   2.000   2.022
  2.061   2.064   2.131   2.133   2.159   2.172   2.250   2.266
  2.533   2.560   2.683   2.693   2.787   2.789   2.939   2.980
  3.110   3.352   3.516   3.688   3.758   3.766   3.771   3.817
  3.951   3.963   3.987   4.005   4.012   4.025   4.030   4.040
  4.041   4.102   4.137   4.207   4.235   4.398   4.398   4.808
  4.889   6.317   6.344   6.401   6.410   6.542   6.687   6.687
  6.726   7.550   7.564   7.577   7.589   7.671   7.701  23.515
 23.663  23.850  47.903  47.953  66.751  66.759 289.746 289.758
289.770 289.782 289.891 289.9161020.6941020.758
 --------------------------------------------------------------

          Ground-State Mulliken Net Atomic Charges

     Atom                 Charge (a.u.)
  ----------------------------------------
      1 C                    -0.364892
      2 C                    -0.008089
      3 C                    -0.008079
      4 F                    -0.033199
      5 Br                    0.015548
      6 Br                    0.015543
      7 F                    -0.033201
      8 H                     0.208183
      9 H                     0.208185
  ----------------------------------------
  Sum of atomic charges =     0.000000

 -----------------------------------------------------------------
                    Cartesian Multipole Moments
 -----------------------------------------------------------------
    Charge (ESU x 10^10)
                 0.0000
    Dipole Moment (Debye)
         X       0.0001      Y       0.0001      Z       2.0268
       Tot       2.0268
    Quadrupole Moments (Debye-Ang)
        XX     -63.1299     XY      -1.9978     YY     -68.6169
        XZ       0.0003     YZ       0.0006     ZZ     -60.3810
    Octopole Moments (Debye-Ang^2)
       XXX      -0.0052    XXY      -0.0019    XYY      -0.0019
       YYY      -0.0039    XXZ     -11.0142    XYZ      -0.5396
       YYZ      -2.8544    XZZ      -0.0007    YZZ      -0.0008
       ZZZ      -4.8375
    Hexadecapole Moments (Debye-Ang^3)
      XXXX   -1196.5216   XXXY     -32.8705   XXYY    -261.6534
      XYYY     -15.8961   YYYY    -293.7786   XXXZ       0.0175
      XXYZ       0.0011   XYYZ       0.0061   YYYZ       0.0040
      XXZZ    -247.2144   XYZZ      -8.7095   YYZZ     -78.7160
      XZZZ       0.0208   YZZZ       0.0032   ZZZZ    -196.4039
 -----------------------------------------------------------------
 Calculating analytic gradient of the SCF energy
 Gradient of SCF Energy
            1           2           3           4           5           6
    1  -0.0000010  -0.0024125   0.0024136   0.0005767   0.0000227  -0.0000244
    2   0.0000009   0.0029993  -0.0030008  -0.0018116  -0.0005299   0.0005309
    3  -0.0015010   0.0008227   0.0008315   0.0000953   0.0001339   0.0001322
            7           8           9
    1  -0.0005752  -0.0000611   0.0000612
    2   0.0018111   0.0003653  -0.0003653
    3   0.0000922  -0.0003034  -0.0003033
 Max gradient component =       3.001E-03
 RMS gradient           =       1.241E-03
 Gradient time:  CPU 14.41 s  wall 3.66 s
 Geometry Optimization Parameters
   NAtoms,    NIC,     NZ,  NCons,   NDum,   NFix, NCnnct, MaxDiis
        9      69       9       0       0       0       0       0

 Cartesian Hessian Update
 Hessian Updated using BFGS Update


** GEOMETRY OPTIMIZATION IN DELOCALIZED INTERNAL COORDINATES **
   Searching for a Minimum

   Optimization Cycle:   3

                       Coordinates (Angstroms)
     ATOM                X               Y               Z
      1  C         0.0000831042    0.0001275629    1.6222690278
      2  C         0.5591448157    0.4992793126    0.3160136490
      3  C        -0.5590764913   -0.4992111298    0.3161333910
      4  F         0.2891387808    1.7739068573   -0.0433567332
      5  Br        2.3170663037   -0.0415974146   -0.2646066157
      6  Br       -2.3170405189    0.0415946469   -0.2644505962
      7  F        -0.2890876457   -1.7738784502   -0.0431134162
      8  H         0.6004940285   -0.6965934214    2.1941730859
      9  H        -0.6002832020    0.6969375592    2.1941108188
   Point Group: c1    Number of degrees of freedom:    21


   Energy is  -5463.527324191

 Hessian Updated using BFGS Update

 21 Hessian modes will be used to form the next step
  Hessian Eigenvalues:
     0.017258    0.020947    0.026890    0.030782    0.031357    0.033282
     0.079932    0.086449    0.095488    0.128961    0.129001    0.145900
     0.175927    0.197279    0.257782    0.268991    0.289307    0.348126
     0.351543    0.549727    0.550214

 Minimum Search - Taking Simple RFO Step
 Searching for Lamda that Minimizes Along All modes
 Value Taken    Lamda =  -0.00007022
 Step Taken.  Stepsize is  0.037543

                             Maximum     Tolerance    Cnvgd?
         Gradient           0.002035      0.000300      NO
         Displacement       0.017859      0.001200      NO
         Energy change     -0.000327      0.000001      NO


 New Cartesian Coordinates Obtained by Inverse Iteration

 Displacement from previous Coordinates is:  0.034690
 ----------------------------------------------------------------
             Standard Nuclear Orientation (Angstroms)
    I     Atom           X                Y                Z
 ----------------------------------------------------------------
    1      C       0.0000850282     0.0001275247     1.6226442888
    2      C       0.5607167680     0.4971394167     0.3151913304
    3      C      -0.5606369659    -0.4970588064     0.3152987086
    4      F       0.2920838081     1.7762461910    -0.0377270442
    5      Br      2.3191047067    -0.0359842373    -0.2698906907
    6      Br     -2.3190705111     0.0359860170    -0.2697217413
    7      F      -0.2920392332    -1.7762172965    -0.0374588026
    8      H       0.5955163320    -0.7017433501     2.1944493109
    9      H      -0.5953207577     0.7020700638     2.1943872513
 ----------------------------------------------------------------
 Molecular Point Group                 C1    NOp =  1
 Largest Abelian Subgroup              C1    NOp =  1
 Nuclear Repulsion Energy =   810.7185778923 hartrees
 There are       54 alpha and       54 beta electrons
 Applying Cartesian multipole field
    Component          Value
    ---------          -----
     (2,0,0)        1.00000E-11
     (0,2,0)        2.00000E-11
     (0,0,2)       -3.00000E-11
 Nucleus-field energy     =     0.0000000146 hartrees
 Requested basis set is 6-311++G(d,p)
 There are 78 shells and 220 basis functions
 A cutoff of  1.0D-11 yielded   2520 shell pairs
 There are     21221 function pairs (     23323 Cartesian)
 Smallest overlap matrix eigenvalue = 5.83E-05
 Guess MOs from SCF MO coefficient file

 -----------------------------------------------------------------------
  General SCF calculation program by
  Eric Jon Sundstrom, Paul Horn, Yuezhi Mao, Dmitri Zuev, Alec White,
  David Stuck, Shaama M.S., Shane Yost, Joonho Lee, David Small,
  Daniel Levine, Susi Lehtola, Hugh Burton, Evgeny Epifanovsky
 -----------------------------------------------------------------------
 Exchange:     0.2000 Hartree-Fock + 0.0800 Slater + 0.7200 B88
 Correlation:  0.1900 VWN1RPA + 0.8100 LYP
 Using SG-1 standard quadrature grid
 using 4 threads for integral computing
 -------------------------------------------------------
 OpenMP Integral computing Module                
 Release: version 2.0, May 2017, Q-Chem Inc. Pleasanton 
 -------------------------------------------------------
 -------------------------------------------------------
 OpenMP BLAS3 based DFT computing Module                
 Release: version 1.0, May 2013, Q-Chem Inc. Pittsburgh 
 -------------------------------------------------------
 A restricted SCF calculation will be
 performed using DIIS
 SCF converges when DIIS error is below 1.0e-08
 ---------------------------------------
  Cycle       Energy         DIIS error
 ---------------------------------------
    1   -5463.5273027923      8.81e-05  
    2   -5463.5273696006      2.58e-05  
    3   -5463.5273690161      3.05e-05  
    4   -5463.5273723228      3.50e-06  
    5   -5463.5273723701      1.13e-06  
    6   -5463.5273723767      4.01e-07  
    7   -5463.5273723775      1.43e-07  
    8   -5463.5273723775      4.28e-08  
    9   -5463.5273723775      7.70e-09  Convergence criterion met
 ---------------------------------------
 SCF time:   CPU 40.38s  wall 10.00s 
 SCF   energy in the final basis set =    -5463.5273723775
 Total energy in the final basis set =    -5463.5273723775

 --------------------------------------------------------------

                    Orbital Energies (a.u.)
 --------------------------------------------------------------

 Alpha MOs
 -- Occupied --
*******-482.854 -62.507 -62.507 -56.328 -56.328 -56.324 -56.324
-56.323 -56.323 -24.722 -24.722 -10.348 -10.348 -10.232  -8.716
 -8.716  -6.548  -6.548  -6.534  -6.534  -6.534  -6.534  -2.659
 -2.659  -2.655  -2.655  -2.654  -2.654  -2.643  -2.643  -2.643
 -2.643  -1.267  -1.261  -0.934  -0.826  -0.800  -0.659  -0.643
 -0.583  -0.555  -0.514  -0.508  -0.497  -0.465  -0.437  -0.418
 -0.363  -0.360  -0.324  -0.316  -0.307  -0.292
 -- Virtual --
 -0.066  -0.032  -0.006   0.013   0.022   0.025   0.040   0.050
  0.055   0.060   0.064   0.068   0.087   0.088   0.091   0.092
  0.112   0.116   0.120   0.130   0.142   0.149   0.150   0.162
  0.165   0.192   0.210   0.223   0.246   0.247   0.260   0.291
  0.305   0.345   0.348   0.359   0.363   0.372   0.382   0.396
  0.404   0.414   0.423   0.429   0.450   0.456   0.477   0.488
  0.516   0.521   0.533   0.566   0.583   0.599   0.606   0.614
  0.621   0.652   0.665   0.691   0.705   0.733   0.743   0.776
  0.824   0.845   0.869   0.902   0.947   0.984   1.061   1.239
  1.296   1.299   1.352   1.416   1.433   1.448   1.450   1.452
  1.501   1.513   1.523   1.549   1.558   1.665   1.737   1.781
  1.820   1.857   1.879   1.936   1.955   1.995   2.000   2.021
  2.060   2.063   2.132   2.132   2.159   2.170   2.249   2.264
  2.533   2.559   2.682   2.692   2.787   2.789   2.938   2.978
  3.108   3.352   3.513   3.687   3.758   3.767   3.771   3.817
  3.950   3.964   3.982   4.005   4.012   4.025   4.030   4.039
  4.039   4.101   4.136   4.206   4.234   4.397   4.398   4.807
  4.887   6.317   6.344   6.401   6.411   6.541   6.686   6.686
  6.724   7.550   7.564   7.577   7.588   7.670   7.700  23.513
 23.663  23.848  47.903  47.953  66.752  66.759 289.746 289.758
289.770 289.782 289.891 289.9151020.6941020.758
 --------------------------------------------------------------

          Ground-State Mulliken Net Atomic Charges

     Atom                 Charge (a.u.)
  ----------------------------------------
      1 C                    -0.367295
      2 C                    -0.006100
      3 C                    -0.006101
      4 F                    -0.035064
      5 Br                    0.016461
      6 Br                    0.016460
      7 F                    -0.035064
      8 H                     0.208351
      9 H                     0.208350
  ----------------------------------------
  Sum of atomic charges =     0.000000

 -----------------------------------------------------------------
                    Cartesian Multipole Moments
 -----------------------------------------------------------------
    Charge (ESU x 10^10)
                 0.0000
    Dipole Moment (Debye)
         X       0.0001      Y       0.0001      Z       2.0211
       Tot       2.0211
    Quadrupole Moments (Debye-Ang)
        XX     -63.0800     XY      -1.9898     YY     -68.6729
        XZ       0.0003     YZ       0.0007     ZZ     -60.3677
    Octopole Moments (Debye-Ang^2)
       XXX      -0.0061    XXY      -0.0021    XYY      -0.0020
       YYY      -0.0044    XXZ     -10.9742    XYZ      -0.5626
       YYZ      -2.7020    XZZ      -0.0009    YZZ      -0.0011
       ZZZ      -4.3856
    Hexadecapole Moments (Debye-Ang^3)
      XXXX   -1197.7316   XXXY     -33.9662   XXYY    -262.2277
      XYYY     -17.5292   YYYY    -294.3778   XXXZ       0.0184
      XXYZ       0.0015   XYYZ       0.0068   YYYZ       0.0046
      XXZZ    -247.5464   XYZZ      -9.2474   YYZZ     -78.8322
      XZZZ       0.0222   YZZZ       0.0036   ZZZZ    -196.9547
 -----------------------------------------------------------------
 Calculating analytic gradient of the SCF energy
 Gradient of SCF Energy
            1           2           3           4           5           6
    1   0.0000007  -0.0024472   0.0024481   0.0007462   0.0002754  -0.0002755
    2  -0.0000003   0.0012828  -0.0012815  -0.0005389  -0.0001259   0.0001257
    3  -0.0008640   0.0004470   0.0004466   0.0000638   0.0000060   0.0000061
            7           8           9
    1  -0.0007467   0.0000943  -0.0000953
    2   0.0005387   0.0001019  -0.0001027
    3   0.0000648  -0.0000849  -0.0000854
 Max gradient component =       2.448E-03
 RMS gradient           =       8.245E-04
 Gradient time:  CPU 14.07 s  wall 3.58 s
 Geometry Optimization Parameters
   NAtoms,    NIC,     NZ,  NCons,   NDum,   NFix, NCnnct, MaxDiis
        9      69       9       0       0       0       0       0

 Cartesian Hessian Update
 Hessian Updated using BFGS Update


** GEOMETRY OPTIMIZATION IN DELOCALIZED INTERNAL COORDINATES **
   Searching for a Minimum

   Optimization Cycle:   4

                       Coordinates (Angstroms)
     ATOM                X               Y               Z
      1  C         0.0000850282    0.0001275247    1.6226442888
      2  C         0.5607167680    0.4971394167    0.3151913304
      3  C        -0.5606369659   -0.4970588064    0.3152987086
      4  F         0.2920838081    1.7762461910   -0.0377270442
      5  Br        2.3191047067   -0.0359842373   -0.2698906907
      6  Br       -2.3190705111    0.0359860170   -0.2697217413
      7  F        -0.2920392332   -1.7762172965   -0.0374588026
      8  H         0.5955163320   -0.7017433501    2.1944493109
      9  H        -0.5953207577    0.7020700638    2.1943872513
   Point Group: c1    Number of degrees of freedom:    21


   Energy is  -5463.527372378

 Hessian Updated using BFGS Update

 21 Hessian modes will be used to form the next step
  Hessian Eigenvalues:
     0.014164    0.020947    0.022297    0.030782    0.033282    0.038669
     0.066742    0.086449    0.090152    0.129001    0.141190    0.145900
     0.175927    0.194874    0.253902    0.268991    0.273742    0.348126
     0.352910    0.512929    0.550214

 Minimum Search - Taking Simple RFO Step
 Searching for Lamda that Minimizes Along All modes
 Value Taken    Lamda =  -0.00005196
 Step Taken.  Stepsize is  0.045988

                             Maximum     Tolerance    Cnvgd?
         Gradient           0.001316      0.000300      NO
         Displacement       0.026903      0.001200      NO
         Energy change     -0.000048      0.000001      NO


 New Cartesian Coordinates Obtained by Inverse Iteration

 Displacement from previous Coordinates is:  0.037823
 ----------------------------------------------------------------
             Standard Nuclear Orientation (Angstroms)
    I     Atom           X                Y                Z
 ----------------------------------------------------------------
    1      C       0.0000839339     0.0001278221     1.6254148121
    2      C       0.5632224267     0.4943974399     0.3162037639
    3      C      -0.5631491197    -0.4943207127     0.3163073778
    4      F       0.2896384730     1.7753534146    -0.0352015153
    5      Br      2.3186624631    -0.0327437203    -0.2775483808
    6      Br     -2.3186301715     0.0327404480    -0.2773866604
    7      F      -0.2895954314    -1.7753254478    -0.0349426430
    8      H       0.5884443991    -0.7081793771     2.1971928262
    9      H      -0.5882377981     0.7085156561     2.1971330306
 ----------------------------------------------------------------
 Molecular Point Group                 C1    NOp =  1
 Largest Abelian Subgroup              C1    NOp =  1
 Nuclear Repulsion Energy =   810.5162816497 hartrees
 There are       54 alpha and       54 beta electrons
 Applying Cartesian multipole field
    Component          Value
    ---------          -----
     (2,0,0)        1.00000E-11
     (0,2,0)        2.00000E-11
     (0,0,2)       -3.00000E-11
 Nucleus-field energy     =     0.0000000146 hartrees
 Requested basis set is 6-311++G(d,p)
 There are 78 shells and 220 basis functions
 A cutoff of  1.0D-11 yielded   2520 shell pairs
 There are     21221 function pairs (     23323 Cartesian)
 Smallest overlap matrix eigenvalue = 5.78E-05
 Guess MOs from SCF MO coefficient file

 -----------------------------------------------------------------------
  General SCF calculation program by
  Eric Jon Sundstrom, Paul Horn, Yuezhi Mao, Dmitri Zuev, Alec White,
  David Stuck, Shaama M.S., Shane Yost, Joonho Lee, David Small,
  Daniel Levine, Susi Lehtola, Hugh Burton, Evgeny Epifanovsky
 -----------------------------------------------------------------------
 Exchange:     0.2000 Hartree-Fock + 0.0800 Slater + 0.7200 B88
 Correlation:  0.1900 VWN1RPA + 0.8100 LYP
 Using SG-1 standard quadrature grid
 using 4 threads for integral computing
 -------------------------------------------------------
 OpenMP Integral computing Module                
 Release: version 2.0, May 2017, Q-Chem Inc. Pleasanton 
 -------------------------------------------------------
 -------------------------------------------------------
 OpenMP BLAS3 based DFT computing Module                
 Release: version 1.0, May 2013, Q-Chem Inc. Pittsburgh 
 -------------------------------------------------------
 A restricted SCF calculation will be
 performed using DIIS
 SCF converges when DIIS error is below 1.0e-08
 ---------------------------------------
  Cycle       Energy         DIIS error
 ---------------------------------------
    1   -5463.5273256284      9.12e-05  
    2   -5463.5273969465      2.99e-05  
    3   -5463.5273964803      3.39e-05  
    4   -5463.5274005032      3.87e-06  
    5   -5463.5274005626      1.35e-06  
    6   -5463.5274005722      5.40e-07  
    7   -5463.5274005740      1.43e-07  
    8   -5463.5274005739      4.98e-08  
    9   -5463.5274005739      8.27e-09  Convergence criterion met
 ---------------------------------------
 SCF time:   CPU 40.27s  wall 11.00s 
 SCF   energy in the final basis set =    -5463.5274005739
 Total energy in the final basis set =    -5463.5274005739

 --------------------------------------------------------------

                    Orbital Energies (a.u.)
 --------------------------------------------------------------

 Alpha MOs
 -- Occupied --
*******-482.854 -62.507 -62.507 -56.328 -56.328 -56.324 -56.324
-56.324 -56.324 -24.721 -24.721 -10.348 -10.348 -10.232  -8.716
 -8.716  -6.548  -6.548  -6.534  -6.534  -6.534  -6.534  -2.659
 -2.659  -2.655  -2.655  -2.655  -2.655  -2.644  -2.644  -2.643
 -2.643  -1.265  -1.260  -0.933  -0.827  -0.801  -0.659  -0.642
 -0.582  -0.555  -0.514  -0.507  -0.496  -0.464  -0.437  -0.418
 -0.363  -0.360  -0.324  -0.316  -0.307  -0.292
 -- Virtual --
 -0.066  -0.032  -0.006   0.013   0.022   0.024   0.040   0.050
  0.055   0.059   0.064   0.067   0.087   0.088   0.091   0.092
  0.112   0.116   0.120   0.130   0.142   0.149   0.150   0.162
  0.166   0.192   0.210   0.222   0.246   0.247   0.259   0.291
  0.305   0.345   0.348   0.359   0.364   0.372   0.383   0.396
  0.404   0.414   0.424   0.429   0.450   0.456   0.477   0.488
  0.516   0.521   0.533   0.567   0.583   0.599   0.606   0.614
  0.621   0.652   0.665   0.692   0.705   0.732   0.742   0.776
  0.824   0.845   0.868   0.902   0.947   0.985   1.061   1.238
  1.296   1.299   1.353   1.417   1.433   1.447   1.450   1.451
  1.499   1.512   1.522   1.550   1.559   1.665   1.737   1.780
  1.820   1.856   1.878   1.934   1.957   1.994   2.001   2.020
  2.059   2.062   2.132   2.133   2.158   2.169   2.248   2.263
  2.532   2.557   2.682   2.691   2.786   2.788   2.936   2.977
  3.105   3.350   3.509   3.686   3.759   3.767   3.773   3.817
  3.950   3.963   3.978   4.005   4.012   4.024   4.029   4.038
  4.040   4.101   4.136   4.205   4.233   4.397   4.397   4.806
  4.885   6.318   6.344   6.401   6.411   6.539   6.685   6.685
  6.722   7.550   7.564   7.576   7.588   7.670   7.700  23.511
 23.661  23.845  47.903  47.953  66.753  66.760 289.745 289.758
289.769 289.781 289.890 289.9151020.6951020.758
 --------------------------------------------------------------

          Ground-State Mulliken Net Atomic Charges

     Atom                 Charge (a.u.)
  ----------------------------------------
      1 C                    -0.365816
      2 C                    -0.006293
      3 C                    -0.006297
      4 F                    -0.037059
      5 Br                    0.018036
      6 Br                    0.018036
      7 F                    -0.037058
      8 H                     0.208225
      9 H                     0.208226
  ----------------------------------------
  Sum of atomic charges =     0.000000

 -----------------------------------------------------------------
                    Cartesian Multipole Moments
 -----------------------------------------------------------------
    Charge (ESU x 10^10)
                 0.0000
    Dipole Moment (Debye)
         X       0.0001      Y       0.0001      Z       2.0221
       Tot       2.0221
    Quadrupole Moments (Debye-Ang)
        XX     -63.0141     XY      -1.9810     YY     -68.7145
        XZ       0.0003     YZ       0.0007     ZZ     -60.3307
    Octopole Moments (Debye-Ang^2)
       XXX      -0.0060    XXY      -0.0020    XYY      -0.0020
       YYY      -0.0040    XXZ     -10.9189    XYZ      -0.5572
       YYZ      -2.4467    XZZ      -0.0008    YZZ      -0.0009
       ZZZ      -3.6665
    Hexadecapole Moments (Debye-Ang^3)
      XXXX   -1196.7148   XXXY     -34.3313   XXYY    -262.1454
      XYYY     -18.2707   YYYY    -294.3054   XXXZ       0.0177
      XXYZ       0.0013   XYYZ       0.0064   YYYZ       0.0043
      XXZZ    -247.4264   XYZZ      -9.5077   YYZZ     -78.9156
      XZZZ       0.0214   YZZZ       0.0034   ZZZZ    -198.1123
 -----------------------------------------------------------------
 Calculating analytic gradient of the SCF energy
 Gradient of SCF Energy
            1           2           3           4           5           6
    1   0.0000008  -0.0008660   0.0008651   0.0002134   0.0002223  -0.0002216
    2   0.0000002  -0.0001790   0.0001792   0.0002641   0.0001098  -0.0001102
    3   0.0001867   0.0003352   0.0003326  -0.0003820  -0.0001339  -0.0001336
            7           8           9
    1  -0.0002138   0.0000853  -0.0000855
    2  -0.0002643  -0.0001060   0.0001062
    3  -0.0003816   0.0000884   0.0000883
 Max gradient component =       8.660E-04
 RMS gradient           =       3.076E-04
 Gradient time:  CPU 14.03 s  wall 3.57 s
 Geometry Optimization Parameters
   NAtoms,    NIC,     NZ,  NCons,   NDum,   NFix, NCnnct, MaxDiis
        9      69       9       0       0       0       0       0

 Cartesian Hessian Update
 Hessian Updated using BFGS Update


** GEOMETRY OPTIMIZATION IN DELOCALIZED INTERNAL COORDINATES **
   Searching for a Minimum

   Optimization Cycle:   5

                       Coordinates (Angstroms)
     ATOM                X               Y               Z
      1  C         0.0000839339    0.0001278221    1.6254148121
      2  C         0.5632224267    0.4943974399    0.3162037639
      3  C        -0.5631491197   -0.4943207127    0.3163073778
      4  F         0.2896384730    1.7753534146   -0.0352015153
      5  Br        2.3186624631   -0.0327437203   -0.2775483808
      6  Br       -2.3186301715    0.0327404480   -0.2773866604
      7  F        -0.2895954314   -1.7753254478   -0.0349426430
      8  H         0.5884443991   -0.7081793771    2.1971928262
      9  H        -0.5882377981    0.7085156561    2.1971330306
   Point Group: c1    Number of degrees of freedom:    21


   Energy is  -5463.527400574

 Hessian Updated using BFGS Update

 20 Hessian modes will be used to form the next step
  Hessian Eigenvalues:
     0.013346    0.020675    0.020947    0.030782    0.033282    0.041127
     0.067819    0.086449    0.088392    0.129001    0.129515    0.175927
     0.191635    0.260054    0.268991    0.277743    0.348126    0.354445
     0.536821    0.550214

 Minimum Search - Taking Simple RFO Step
 Searching for Lamda that Minimizes Along All modes
 Value Taken    Lamda =  -0.00000860
 Step Taken.  Stepsize is  0.014854

                             Maximum     Tolerance    Cnvgd?
         Gradient           0.000547      0.000300      NO
         Displacement       0.007624      0.001200      NO
         Energy change     -0.000028      0.000001      NO


 New Cartesian Coordinates Obtained by Inverse Iteration

 Displacement from previous Coordinates is:  0.011932
 ----------------------------------------------------------------
             Standard Nuclear Orientation (Angstroms)
    I     Atom           X                Y                Z
 ----------------------------------------------------------------
    1      C       0.0000830488     0.0001275974     1.6244300428
    2      C       0.5641292617     0.4938826982     0.3154632691
    3      C      -0.5640588452    -0.4938086425     0.3155693005
    4      F       0.2889526802     1.7758148117    -0.0317514997
    5      Br      2.3187064228    -0.0323687068    -0.2787095141
    6      Br     -2.3186768896     0.0323643854    -0.2785511872
    7      F      -0.2889070501    -1.7757861496    -0.0314966904
    8      H       0.5870964288    -0.7090805935     2.1961389574
    9      H      -0.5868858824     0.7094201226     2.1960799326
 ----------------------------------------------------------------
 Molecular Point Group                 C1    NOp =  1
 Largest Abelian Subgroup              C1    NOp =  1
 Nuclear Repulsion Energy =   810.5107189773 hartrees
 There are       54 alpha and       54 beta electrons
 Applying Cartesian multipole field
    Component          Value
    ---------          -----
     (2,0,0)        1.00000E-11
     (0,2,0)        2.00000E-11
     (0,0,2)       -3.00000E-11
 Nucleus-field energy     =     0.0000000146 hartrees
 Requested basis set is 6-311++G(d,p)
 There are 78 shells and 220 basis functions
 A cutoff of  1.0D-11 yielded   2520 shell pairs
 There are     21221 function pairs (     23323 Cartesian)
 Smallest overlap matrix eigenvalue = 5.77E-05
 Guess MOs from SCF MO coefficient file

 -----------------------------------------------------------------------
  General SCF calculation program by
  Eric Jon Sundstrom, Paul Horn, Yuezhi Mao, Dmitri Zuev, Alec White,
  David Stuck, Shaama M.S., Shane Yost, Joonho Lee, David Small,
  Daniel Levine, Susi Lehtola, Hugh Burton, Evgeny Epifanovsky
 -----------------------------------------------------------------------
 Exchange:     0.2000 Hartree-Fock + 0.0800 Slater + 0.7200 B88
 Correlation:  0.1900 VWN1RPA + 0.8100 LYP
 Using SG-1 standard quadrature grid
 using 4 threads for integral computing
 -------------------------------------------------------
 OpenMP Integral computing Module                
 Release: version 2.0, May 2017, Q-Chem Inc. Pleasanton 
 -------------------------------------------------------
 -------------------------------------------------------
 OpenMP BLAS3 based DFT computing Module                
 Release: version 1.0, May 2013, Q-Chem Inc. Pittsburgh 
 -------------------------------------------------------
 A restricted SCF calculation will be
 performed using DIIS
 SCF converges when DIIS error is below 1.0e-08
 ---------------------------------------
  Cycle       Energy         DIIS error
 ---------------------------------------
    1   -5463.5273917258      3.79e-05  
    2   -5463.5274049731      8.39e-06  
    3   -5463.5274048654      1.11e-05  
    4   -5463.5274052726      1.38e-06  
    5   -5463.5274052784      5.97e-07  
    6   -5463.5274052799      1.30e-07  
    7   -5463.5274052800      4.62e-08  
    8   -5463.5274052800      7.47e-09  Convergence criterion met
 ---------------------------------------
 SCF time:   CPU 35.84s  wall 10.00s 
 SCF   energy in the final basis set =    -5463.5274052800
 Total energy in the final basis set =    -5463.5274052800

 --------------------------------------------------------------

                    Orbital Energies (a.u.)
 --------------------------------------------------------------

 Alpha MOs
 -- Occupied --
*******-482.854 -62.507 -62.507 -56.328 -56.328 -56.324 -56.324
-56.324 -56.324 -24.721 -24.721 -10.348 -10.348 -10.232  -8.716
 -8.716  -6.549  -6.549  -6.534  -6.534  -6.534  -6.534  -2.659
 -2.659  -2.655  -2.655  -2.655  -2.655  -2.644  -2.644  -2.644
 -2.644  -1.265  -1.260  -0.933  -0.827  -0.801  -0.659  -0.642
 -0.582  -0.555  -0.513  -0.507  -0.496  -0.464  -0.437  -0.418
 -0.363  -0.360  -0.324  -0.316  -0.307  -0.292
 -- Virtual --
 -0.065  -0.032  -0.006   0.013   0.022   0.024   0.040   0.050
  0.055   0.059   0.064   0.067   0.087   0.088   0.091   0.092
  0.112   0.116   0.120   0.130   0.142   0.149   0.150   0.162
  0.166   0.192   0.210   0.222   0.246   0.247   0.260   0.291
  0.305   0.345   0.348   0.359   0.364   0.372   0.383   0.396
  0.404   0.414   0.423   0.429   0.450   0.457   0.477   0.488
  0.516   0.521   0.533   0.566   0.583   0.599   0.606   0.614
  0.621   0.652   0.665   0.692   0.705   0.732   0.742   0.776
  0.825   0.845   0.868   0.902   0.947   0.985   1.061   1.239
  1.297   1.299   1.353   1.417   1.432   1.447   1.450   1.451
  1.499   1.513   1.523   1.551   1.559   1.665   1.738   1.781
  1.820   1.855   1.878   1.934   1.957   1.994   2.001   2.020
  2.059   2.062   2.133   2.133   2.158   2.169   2.248   2.263
  2.533   2.557   2.682   2.691   2.786   2.788   2.936   2.977
  3.104   3.350   3.509   3.686   3.759   3.768   3.773   3.817
  3.950   3.964   3.977   4.005   4.012   4.025   4.029   4.038
  4.040   4.101   4.136   4.206   4.233   4.396   4.398   4.806
  4.885   6.318   6.344   6.401   6.412   6.539   6.684   6.685
  6.723   7.550   7.564   7.576   7.588   7.670   7.700  23.511
 23.660  23.846  47.903  47.953  66.753  66.760 289.745 289.758
289.769 289.781 289.890 289.9151020.6951020.758
 --------------------------------------------------------------

          Ground-State Mulliken Net Atomic Charges

     Atom                 Charge (a.u.)
  ----------------------------------------
      1 C                    -0.367141
      2 C                    -0.005609
      3 C                    -0.005610
      4 F                    -0.037538
      5 Br                    0.018516
      6 Br                    0.018516
      7 F                    -0.037538
      8 H                     0.208202
      9 H                     0.208202
  ----------------------------------------
  Sum of atomic charges =     0.000000

 -----------------------------------------------------------------
                    Cartesian Multipole Moments
 -----------------------------------------------------------------
    Charge (ESU x 10^10)
                 0.0000
    Dipole Moment (Debye)
         X       0.0001      Y       0.0001      Z       2.0126
       Tot       2.0126
    Quadrupole Moments (Debye-Ang)
        XX     -62.9844     XY      -1.9814     YY     -68.7231
        XZ       0.0003     YZ       0.0007     ZZ     -60.3391
    Octopole Moments (Debye-Ang^2)
       XXX      -0.0058    XXY      -0.0019    XYY      -0.0019
       YYY      -0.0039    XXZ     -10.9041    XYZ      -0.5547
       YYZ      -2.4380    XZZ      -0.0007    YZZ      -0.0009
       ZZZ      -3.6247
    Hexadecapole Moments (Debye-Ang^3)
      XXXX   -1196.5020   XXXY     -34.4040   XXYY    -262.1408
      XYYY     -18.3627   YYYY    -294.4260   XXXZ       0.0174
      XXYZ       0.0012   XYYZ       0.0063   YYYZ       0.0042
      XXZZ    -247.4026   XYZZ      -9.5252   YYZZ     -78.9268
      XZZZ       0.0210   YZZZ       0.0034   ZZZZ    -198.1454
 -----------------------------------------------------------------
 Calculating analytic gradient of the SCF energy
 Gradient of SCF Energy
            1           2           3           4           5           6
    1   0.0000002  -0.0001832   0.0001824   0.0000083   0.0000789  -0.0000787
    2   0.0000005  -0.0003064   0.0003057   0.0002479   0.0000997  -0.0000997
    3   0.0002148  -0.0000791  -0.0000799  -0.0000437  -0.0000205  -0.0000207
            7           8           9
    1  -0.0000081   0.0000846  -0.0000844
    2  -0.0002480   0.0000259  -0.0000256
    3  -0.0000440   0.0000365   0.0000366
 Max gradient component =       3.064E-04
 RMS gradient           =       1.349E-04
 Gradient time:  CPU 14.02 s  wall 3.57 s
 Geometry Optimization Parameters
   NAtoms,    NIC,     NZ,  NCons,   NDum,   NFix, NCnnct, MaxDiis
        9      69       9       0       0       0       0       0

 Cartesian Hessian Update
 Hessian Updated using BFGS Update


** GEOMETRY OPTIMIZATION IN DELOCALIZED INTERNAL COORDINATES **
   Searching for a Minimum

   Optimization Cycle:   6

                       Coordinates (Angstroms)
     ATOM                X               Y               Z
      1  C         0.0000830488    0.0001275974    1.6244300428
      2  C         0.5641292617    0.4938826982    0.3154632691
      3  C        -0.5640588452   -0.4938086425    0.3155693005
      4  F         0.2889526802    1.7758148117   -0.0317514997
      5  Br        2.3187064228   -0.0323687068   -0.2787095141
      6  Br       -2.3186768896    0.0323643854   -0.2785511872
      7  F        -0.2889070501   -1.7757861496   -0.0314966904
      8  H         0.5870964288   -0.7090805935    2.1961389574
      9  H        -0.5868858824    0.7094201226    2.1960799326
   Point Group: c1    Number of degrees of freedom:    21


   Energy is  -5463.527405280

 Hessian Updated using BFGS Update

 21 Hessian modes will be used to form the next step
  Hessian Eigenvalues:
     0.012366    0.020947    0.021673    0.030782    0.033282    0.050114
     0.068854    0.085455    0.086449    0.109554    0.129001    0.145900
     0.175927    0.190464    0.256122    0.268991    0.275660    0.348126
     0.351671    0.514247    0.550214

 Minimum Search - Taking Simple RFO Step
 Searching for Lamda that Minimizes Along All modes
 Value Taken    Lamda =  -0.00000117
 Step Taken.  Stepsize is  0.004938

                             Maximum     Tolerance    Cnvgd?
         Gradient           0.000264      0.000300     YES
         Displacement       0.003430      0.001200      NO
         Energy change     -0.000005      0.000001      NO


 New Cartesian Coordinates Obtained by Inverse Iteration

 Displacement from previous Coordinates is:  0.004040
 ----------------------------------------------------------------
             Standard Nuclear Orientation (Angstroms)
    I     Atom           X                Y                Z
 ----------------------------------------------------------------
    1      C       0.0000832971     0.0001272943     1.6242738017
    2      C       0.5642501087     0.4939826314     0.3156377846
    3      C      -0.5641753187    -0.4939050041     0.3157437544
    4      F       0.2881585503     1.7755286733    -0.0314832792
    5      Br      2.3183364941    -0.0324974107    -0.2788930858
    6      Br     -2.3183047815     0.0324955697    -0.2787296911
    7      F      -0.2881128806    -1.7754992399    -0.0312205696
    8      H       0.5862062442    -0.7097346021     2.1959517837
    9      H      -0.5860025386     0.7100676108     2.1958921125
 ----------------------------------------------------------------
 Molecular Point Group                 C1    NOp =  1
 Largest Abelian Subgroup              C1    NOp =  1
 Nuclear Repulsion Energy =   810.6114166239 hartrees
 There are       54 alpha and       54 beta electrons
 Applying Cartesian multipole field
    Component          Value
    ---------          -----
     (2,0,0)        1.00000E-11
     (0,2,0)        2.00000E-11
     (0,0,2)       -3.00000E-11
 Nucleus-field energy     =     0.0000000145 hartrees
 Requested basis set is 6-311++G(d,p)
 There are 78 shells and 220 basis functions
 A cutoff of  1.0D-11 yielded   2520 shell pairs
 There are     21221 function pairs (     23323 Cartesian)
 Smallest overlap matrix eigenvalue = 5.78E-05
 Guess MOs from SCF MO coefficient file

 -----------------------------------------------------------------------
  General SCF calculation program by
  Eric Jon Sundstrom, Paul Horn, Yuezhi Mao, Dmitri Zuev, Alec White,
  David Stuck, Shaama M.S., Shane Yost, Joonho Lee, David Small,
  Daniel Levine, Susi Lehtola, Hugh Burton, Evgeny Epifanovsky
 -----------------------------------------------------------------------
 Exchange:     0.2000 Hartree-Fock + 0.0800 Slater + 0.7200 B88
 Correlation:  0.1900 VWN1RPA + 0.8100 LYP
 Using SG-1 standard quadrature grid
 using 4 threads for integral computing
 -------------------------------------------------------
 OpenMP Integral computing Module                
 Release: version 2.0, May 2017, Q-Chem Inc. Pleasanton 
 -------------------------------------------------------
 -------------------------------------------------------
 OpenMP BLAS3 based DFT computing Module                
 Release: version 1.0, May 2013, Q-Chem Inc. Pittsburgh 
 -------------------------------------------------------
 A restricted SCF calculation will be
 performed using DIIS
 SCF converges when DIIS error is below 1.0e-08
 ---------------------------------------
  Cycle       Energy         DIIS error
 ---------------------------------------
    1   -5463.5274050253      9.79e-06  
    2   -5463.5274059014      1.62e-06  
    3   -5463.5274059010      1.71e-06  
    4   -5463.5274059160      6.23e-07  
    5   -5463.5274059179      1.42e-07  
    6   -5463.5274059180      2.53e-08  
    7   -5463.5274059181      1.42e-08  
    8   -5463.5274059180      2.68e-09  Convergence criterion met
 ---------------------------------------
 SCF time:   CPU 35.84s  wall 10.00s 
 SCF   energy in the final basis set =    -5463.5274059180
 Total energy in the final basis set =    -5463.5274059180

 --------------------------------------------------------------

                    Orbital Energies (a.u.)
 --------------------------------------------------------------

 Alpha MOs
 -- Occupied --
*******-482.854 -62.507 -62.507 -56.328 -56.328 -56.324 -56.324
-56.324 -56.324 -24.721 -24.721 -10.348 -10.348 -10.232  -8.716
 -8.716  -6.548  -6.548  -6.534  -6.534  -6.534  -6.534  -2.659
 -2.659  -2.655  -2.655  -2.655  -2.655  -2.644  -2.644  -2.644
 -2.644  -1.265  -1.260  -0.933  -0.827  -0.801  -0.659  -0.642
 -0.582  -0.555  -0.513  -0.507  -0.496  -0.464  -0.438  -0.418
 -0.363  -0.360  -0.324  -0.316  -0.307  -0.292
 -- Virtual --
 -0.065  -0.032  -0.006   0.013   0.022   0.024   0.040   0.050
  0.055   0.059   0.064   0.067   0.087   0.088   0.091   0.092
  0.112   0.116   0.120   0.130   0.142   0.149   0.150   0.162
  0.166   0.191   0.210   0.222   0.246   0.247   0.260   0.291
  0.305   0.345   0.348   0.359   0.364   0.372   0.383   0.396
  0.404   0.414   0.423   0.429   0.450   0.457   0.477   0.488
  0.516   0.521   0.533   0.566   0.583   0.599   0.607   0.614
  0.621   0.652   0.665   0.692   0.705   0.732   0.742   0.776
  0.825   0.845   0.868   0.902   0.947   0.985   1.061   1.239
  1.297   1.300   1.353   1.417   1.432   1.447   1.450   1.451
  1.499   1.513   1.523   1.551   1.559   1.665   1.738   1.782
  1.820   1.855   1.878   1.934   1.957   1.994   2.001   2.020
  2.059   2.062   2.133   2.134   2.158   2.169   2.248   2.263
  2.533   2.558   2.682   2.692   2.786   2.788   2.937   2.977
  3.105   3.350   3.509   3.686   3.759   3.768   3.773   3.817
  3.950   3.964   3.977   4.005   4.012   4.025   4.029   4.038
  4.041   4.101   4.136   4.206   4.233   4.397   4.398   4.806
  4.885   6.318   6.344   6.402   6.412   6.539   6.685   6.686
  6.723   7.550   7.564   7.576   7.588   7.670   7.700  23.512
 23.659  23.846  47.903  47.953  66.753  66.760 289.745 289.758
289.769 289.781 289.890 289.9151020.6951020.758
 --------------------------------------------------------------

          Ground-State Mulliken Net Atomic Charges

     Atom                 Charge (a.u.)
  ----------------------------------------
      1 C                    -0.366877
      2 C                    -0.005800
      3 C                    -0.005801
      4 F                    -0.037490
      5 Br                    0.018533
      6 Br                    0.018533
      7 F                    -0.037490
      8 H                     0.208195
      9 H                     0.208195
  ----------------------------------------
  Sum of atomic charges =     0.000000

 -----------------------------------------------------------------
                    Cartesian Multipole Moments
 -----------------------------------------------------------------
    Charge (ESU x 10^10)
                 0.0000
    Dipole Moment (Debye)
         X       0.0001      Y       0.0001      Z       2.0125
       Tot       2.0125
    Quadrupole Moments (Debye-Ang)
        XX     -62.9883     XY      -1.9803     YY     -68.7153
        XZ       0.0003     YZ       0.0007     ZZ     -60.3392
    Octopole Moments (Debye-Ang^2)
       XXX      -0.0060    XXY      -0.0020    XYY      -0.0020
       YYY      -0.0041    XXZ     -10.9052    XYZ      -0.5498
       YYZ      -2.4302    XZZ      -0.0008    YZZ      -0.0010
       ZZZ      -3.6194
    Hexadecapole Moments (Debye-Ang^3)
      XXXX   -1196.2112   XXXY     -34.3577   XXYY    -262.0515
      XYYY     -18.2906   YYYY    -294.3581   XXXZ       0.0179
      XXYZ       0.0014   XYYZ       0.0065   YYYZ       0.0045
      XXZZ    -247.3413   XYZZ      -9.4985   YYZZ     -78.9046
      XZZZ       0.0216   YZZZ       0.0035   ZZZZ    -198.1656
 -----------------------------------------------------------------
 Calculating analytic gradient of the SCF energy
 Gradient of SCF Energy
            1           2           3           4           5           6
    1   0.0000003  -0.0000047   0.0000047  -0.0000619  -0.0000134   0.0000135
    2  -0.0000001  -0.0000711   0.0000713   0.0000811   0.0000709  -0.0000711
    3   0.0000665  -0.0000263  -0.0000273  -0.0000205   0.0000150   0.0000151
            7           8           9
    1   0.0000618   0.0000154  -0.0000157
    2  -0.0000810   0.0000170  -0.0000171
    3  -0.0000199  -0.0000012  -0.0000013
 Max gradient component =       8.110E-05
 RMS gradient           =       4.287E-05
 Gradient time:  CPU 14.07 s  wall 3.58 s
 Geometry Optimization Parameters
   NAtoms,    NIC,     NZ,  NCons,   NDum,   NFix, NCnnct, MaxDiis
        9      69       9       0       0       0       0       0

 Cartesian Hessian Update
 Hessian Updated using BFGS Update


** GEOMETRY OPTIMIZATION IN DELOCALIZED INTERNAL COORDINATES **
   Searching for a Minimum

   Optimization Cycle:   7

                       Coordinates (Angstroms)
     ATOM                X               Y               Z
      1  C         0.0000832971    0.0001272943    1.6242738017
      2  C         0.5642501087    0.4939826314    0.3156377846
      3  C        -0.5641753187   -0.4939050041    0.3157437544
      4  F         0.2881585503    1.7755286733   -0.0314832792
      5  Br        2.3183364941   -0.0324974107   -0.2788930858
      6  Br       -2.3183047815    0.0324955697   -0.2787296911
      7  F        -0.2881128806   -1.7754992399   -0.0312205696
      8  H         0.5862062442   -0.7097346021    2.1959517837
      9  H        -0.5860025386    0.7100676108    2.1958921125
   Point Group: c1    Number of degrees of freedom:    21


   Energy is  -5463.527405918

 Hessian Updated using BFGS Update

 21 Hessian modes will be used to form the next step
  Hessian Eigenvalues:
     0.012906    0.020947    0.021921    0.030782    0.033282    0.048545
     0.067923    0.084626    0.086449    0.109288    0.129001    0.145900
     0.175927    0.194619    0.246467    0.268991    0.276644    0.348126
     0.353324    0.472154    0.550214

 Minimum Search - Taking Simple RFO Step
 Searching for Lamda that Minimizes Along All modes
 Value Taken    Lamda =   0.00000000
 Step Taken.  Stepsize is  0.000884

                             Maximum     Tolerance    Cnvgd?
         Gradient           0.000100      0.000300     YES
         Displacement       0.000503      0.001200     YES
         Energy change     -0.000001      0.000001     YES


                       Distance Matrix (Angstroms)
             C (  1)   C (  2)   C (  3)   F (  4)   Br(  5)   Br(  6)
   C (  2)  1.508213
   C (  3)  1.508213  1.499755
   F (  4)  2.444702  1.356127  2.448953
   Br(  5)  2.999568  1.925478  2.979155  2.729797
   Br(  6)  2.999566  2.979155  1.925478  3.145305  4.637097
   F (  7)  2.444702  2.448955  1.356126  3.597484  3.145310  2.729796
   H (  8)  1.083633  2.232711  2.214756  3.350647  3.095768  3.887305
   H (  9)  1.083632  2.214753  2.232708  2.619268  3.887306  3.095760
             F (  7)   H (  8)
   H (  8)  2.619272
   H (  9)  3.350643  1.841171

 Final energy is   -5463.5274059179746     


 ******************************
 **  OPTIMIZATION CONVERGED  **
 ******************************

                       Coordinates (Angstroms)
     ATOM                X               Y               Z
      1  C         0.0000832971    0.0001272943    1.6242738017
      2  C         0.5642501087    0.4939826314    0.3156377846
      3  C        -0.5641753187   -0.4939050041    0.3157437544
      4  F         0.2881585503    1.7755286733   -0.0314832792
      5  Br        2.3183364941   -0.0324974107   -0.2788930858
      6  Br       -2.3183047815    0.0324955697   -0.2787296911
      7  F        -0.2881128806   -1.7754992399   -0.0312205696
      8  H         0.5862062442   -0.7097346021    2.1959517837
      9  H        -0.5860025386    0.7100676108    2.1958921125

Z-matrix Print:
$molecule
0 1
Br
C  1 1.925478
F  2 1.356126 1 111.396628
C  2 1.499755 1 120.354454 3 144.448753 0
F  4 1.356127 2 117.989564 1 4.118995 0
C  4 1.508213 2 60.185340 1 110.965346 0
H  6 1.083632 4 116.454570 2 -108.467683 0
H  6 1.083633 4 118.029235 2 105.842241 0
Br 4 1.925478 2 120.354425 1 -138.069093 0
$end


 --------------------------------------------------------------

                    Orbital Energies (a.u.)
 --------------------------------------------------------------

 Alpha MOs
 -- Occupied --
*******-482.854 -62.507 -62.507 -56.328 -56.328 -56.324 -56.324
-56.324 -56.324 -24.721 -24.721 -10.348 -10.348 -10.232  -8.716
 -8.716  -6.548  -6.548  -6.534  -6.534  -6.534  -6.534  -2.659
 -2.659  -2.655  -2.655  -2.655  -2.655  -2.644  -2.644  -2.644
 -2.644  -1.265  -1.260  -0.933  -0.827  -0.801  -0.659  -0.642
 -0.582  -0.555  -0.513  -0.507  -0.496  -0.464  -0.438  -0.418
 -0.363  -0.360  -0.324  -0.316  -0.307  -0.292
 -- Virtual --
 -0.065  -0.032  -0.006   0.013   0.022   0.024   0.040   0.050
  0.055   0.059   0.064   0.067   0.087   0.088   0.091   0.092
  0.112   0.116   0.120   0.130   0.142   0.149   0.150   0.162
  0.166   0.191   0.210   0.222   0.246   0.247   0.260   0.291
  0.305   0.345   0.348   0.359   0.364   0.372   0.383   0.396
  0.404   0.414   0.423   0.429   0.450   0.457   0.477   0.488
  0.516   0.521   0.533   0.566   0.583   0.599   0.607   0.614
  0.621   0.652   0.665   0.692   0.705   0.732   0.742   0.776
  0.825   0.845   0.868   0.902   0.947   0.985   1.061   1.239
  1.297   1.300   1.353   1.417   1.432   1.447   1.450   1.451
  1.499   1.513   1.523   1.551   1.559   1.665   1.738   1.782
  1.820   1.855   1.878   1.934   1.957   1.994   2.001   2.020
  2.059   2.062   2.133   2.134   2.158   2.169   2.248   2.263
  2.533   2.558   2.682   2.692   2.786   2.788   2.937   2.977
  3.105   3.350   3.509   3.686   3.759   3.768   3.773   3.817
  3.950   3.964   3.977   4.005   4.012   4.025   4.029   4.038
  4.041   4.101   4.136   4.206   4.233   4.397   4.398   4.806
  4.885   6.318   6.344   6.402   6.412   6.539   6.685   6.686
  6.723   7.550   7.564   7.576   7.588   7.670   7.700  23.512
 23.659  23.846  47.903  47.953  66.753  66.760 289.745 289.758
289.769 289.781 289.890 289.9151020.6951020.758
 --------------------------------------------------------------

          Ground-State Mulliken Net Atomic Charges

     Atom                 Charge (a.u.)
  ----------------------------------------
      1 C                    -0.366877
      2 C                    -0.005800
      3 C                    -0.005801
      4 F                    -0.037490
      5 Br                    0.018533
      6 Br                    0.018533
      7 F                    -0.037490
      8 H                     0.208195
      9 H                     0.208195
  ----------------------------------------
  Sum of atomic charges =     0.000000

 -----------------------------------------------------------------
                    Cartesian Multipole Moments
 -----------------------------------------------------------------
    Charge (ESU x 10^10)
                 0.0000
    Dipole Moment (Debye)
         X       0.0001      Y       0.0001      Z       2.0125
       Tot       2.0125
    Quadrupole Moments (Debye-Ang)
        XX     -62.9883     XY      -1.9803     YY     -68.7153
        XZ       0.0003     YZ       0.0007     ZZ     -60.3392
    Octopole Moments (Debye-Ang^2)
       XXX      -0.0060    XXY      -0.0020    XYY      -0.0020
       YYY      -0.0041    XXZ     -10.9052    XYZ      -0.5498
       YYZ      -2.4302    XZZ      -0.0008    YZZ      -0.0010
       ZZZ      -3.6194
    Hexadecapole Moments (Debye-Ang^3)
      XXXX   -1196.2112   XXXY     -34.3577   XXYY    -262.0515
      XYYY     -18.2906   YYYY    -294.3581   XXXZ       0.0179
      XXYZ       0.0014   XYYZ       0.0065   YYYZ       0.0045
      XXZZ    -247.3413   XYZZ      -9.4985   YYZZ     -78.9046
      XZZZ       0.0216   YZZZ       0.0035   ZZZZ    -198.1656
 -----------------------------------------------------------------
Archival summary:
1\1\garfield\OPT\ProcedureUnspecified\BasisUnspecified\r2232\taweetha\WedOct1007:20:032018WedOct1007:20:032018\0\\#,OPT,ProcedureUnspecified,BasisUnspecified,\\0,1\Br\C,1,1.92548\F,2,1.35613,1,111.397\C,2,1.49976,1,120.354,3,144.449,0\F,4,1.35613,2,117.99,1,4.11899,0\C,4,1.50821,2,60.1853,1,110.965,0\H,6,1.08363,4,116.455,2,-108.468,0\H,6,1.08363,4,118.029,2,105.842,0\Br,4,1.92548,2,120.354,1,-138.069,0\\\@

 Total job time:  104.10s(wall), 402.27s(cpu) 
 Wed Oct 10 07:20:03 2018

        *************************************************************
        *                                                           *
        *  Thank you very much for using Q-Chem.  Have a nice day.  *
        *                                                           *
        *************************************************************


 
User input: 2 of 2 
 
Q-Chem Developer Version!
                  Welcome to Q-Chem
     A Quantum Leap Into The Future Of Chemistry


 Q-Chem 5.1, Q-Chem, Inc., Pleasanton, CA (2018)

 Yihan Shao,  Zhengting Gan,  E. Epifanovsky,  A. T. B. Gilbert,  M. Wormit,  
 J. Kussmann,  A. W. Lange,  A. Behn,  Jia Deng,  Xintian Feng,  D. Ghosh,  
 M. Goldey,  P. R. Horn,  L. D. Jacobson,  I. Kaliman,  T. Kus,  A. Landau,  
 Jie Liu,  E. I. Proynov,  R. M. Richard,  R. P. Steele,  E. J. Sundstrom,  
 H. L. Woodcock III,  P. M. Zimmerman,  D. Zuev,  B. Albrecht,  E. Alguire,  
 S. A. Baeppler,  D. Barton,  Z. Benda,  Y. A. Bernard,  E. J. Berquist,  
 K. B. Bravaya,  H. Burton,  D. Casanova,  Chun-Min Chang,  Yunqing Chen,  
 A. Chien,  K. D. Closser,  M. P. Coons,  S. Coriani,  S. Dasgupta,  
 A. L. Dempwolff,  M. Diedenhofen,  Hainam Do,  R. G. Edgar,  Po-Tung Fang,  
 S. Faraji,  S. Fatehi,  Qingguo Feng,  K. D. Fenk,  J. Fosso-Tande,  
 Qinghui Ge,  A. Ghysels,  G. Gidofalvi,  J. Gomes,  J. Gonthier,  A. Gunina,  
 D. Hait,  M. W. D. Hanson-Heine,  P. H. P. Harbach,  A. W. Hauser,  
 J. E. Herr,  E. G. Hohenstein,  Z. C. Holden,  Kerwin Hui,  B. C. Huynh,  
 T.-C. Jagau,  Hyunjun Ji,  B. Kaduk,  K. Khistyaev,  Jaehoon Kim,  
 P. Klunzinger,  K. Koh,  D. Kosenkov,  L. Koulias,  T. Kowalczyk,  
 C. M. Krauter,  A. Kunitsa,  Ka Un Lao,  A. Laurent,  K. V. Lawler,  
 Joonho Lee,  D. Lefrancois,  S. Lehtola,  D. S. Levine,  Yi-Pei Li,  
 You-Sheng Lin,  Fenglai Liu,  E. Livshits,  A. Luenser,  P. Manohar,  
 E. Mansoor,  S. F. Manzer,  Shan-Ping Mao,  Yuezhi Mao,  N. Mardirossian,  
 A. V. Marenich,  T. Markovich,  L. A. Martinez-Martinez,  S. A. Maurer,  
 N. J. Mayhall,  S. C. McKenzie,  J.-M. Mewes,  A. F. Morrison,  
 J. W. Mullinax,  K. Nanda,  T. S. Nguyen-Beck,  R. Olivares-Amaya,  
 J. A. Parkhill,  T. M. Perrine,  F. Plasser,  P. Pokhilko,  S. Prager,  
 A. Prociuk,  E. Ramos,  D. R. Rehn,  F. Rob,  M. Schneider,  N. Sergueev,  
 S. M. Sharada,  S. Sharma,  D. W. Small,  T. Stauch,  T. Stein,  
 Yu-Chuan Su,  A. J. W. Thom,  A. Tkatchenko,  T. Tsuchimochi,  N. M. Tubman,  
 L. Vogt,  M. L. Vidal,  O. Vydrov,  M. A. Watson,  J. Wenzel,  
 M. de Wergifosse,  T. A. Wesolowski,  A. White,  J. Witte,  A. Yamada,  
 Jun Yang,  K. Yao,  S. Yeganeh,  S. R. Yost,  Zhi-Qiang You,  A. Zech,  
 Igor Ying Zhang,  Xing Zhang,  Yan Zhao,  Ying Zhu,  B. R. Brooks,  
 G. K. L. Chan,  C. J. Cramer,  M. S. Gordon,  W. J. Hehre,  A. Klamt,  
 M. W. Schmidt,  C. D. Sherrill,  D. G. Truhlar,  A. Aspuru-Guzik,  R. Baer,  
 A. T. Bell,  N. A. Besley,  Jeng-Da Chai,  A. E. DePrince, III,  
 R. A. DiStasio Jr.,  A. Dreuw,  B. D. Dunietz,  T. R. Furlani,  
 Chao-Ping Hsu,  Yousung Jung,  Jing Kong,  D. S. Lambrecht,  WanZhen Liang,  
 C. Ochsenfeld,  V. A. Rassolov,  L. V. Slipchenko,  J. E. Subotnik,  
 T. Van Voorhis,  J. M. Herbert,  A. I. Krylov,  P. M. W. Gill,  M. Head-Gordon

 Contributors to earlier versions of Q-Chem not listed above: 
 R. D. Adamson,  B. Austin,  J. Baker,  G. J. O. Beran,  K. Brandhorst,  
 S. T. Brown,  E. F. C. Byrd,  A. K. Chakraborty,  C.-L. Cheng,  
 Siu Hung Chien,  D. M. Chipman,  D. L. Crittenden,  H. Dachsel,  
 R. J. Doerksen,  A. D. Dutoi,  L. Fusti-Molnar,  W. A. Goddard III,  
 A. Golubeva-Zadorozhnaya,  S. R. Gwaltney,  G. Hawkins,  A. Heyden,  
 S. Hirata,  G. Kedziora,  F. J. Keil,  C. Kelley,  Jihan Kim,  R. A. King,  
 R. Z. Khaliullin,  P. P. Korambath,  W. Kurlancheek,  A. M. Lee,  M. S. Lee,  
 S. V. Levchenko,  Ching Yeh Lin,  D. Liotard,  R. C. Lochan,  I. Lotan,  
 P. E. Maslen,  N. Nair,  D. P. O'Neill,  D. Neuhauser,  E. Neuscamman,  
 C. M. Oana,  R. Olson,  B. Peters,  R. Peverati,  P. A. Pieniazek,  
 Y. M. Rhee,  J. Ritchie,  M. A. Rohrdanz,  E. Rosta,  N. J. Russ,  
 H. F. Schaefer III,  N. E. Schultz,  N. Shenvi,  A. C. Simmonett,  A. Sodt,  
 D. Stuck,  K. S. Thanthiriwatte,  V. Vanovschi,  Tao Wang,  A. Warshel,  
 C. F. Williams,  Q. Wu,  X. Xu,  W. Zhang

 Please cite Q-Chem as follows:
 Y. Shao et al., Mol. Phys. 113, 184-215 (2015)
 DOI: 10.1080/00268976.2014.952696

 Q-Chem 5.1.1 for Intel X86 EM64T Linux

 Parts of Q-Chem use Armadillo 8.300.2 (Tropical Shenanigans).
 http://arma.sourceforge.net/

 Q-Chem begins on Wed Oct 10 07:20:03 2018  

Host: 
0

     Scratch files written to /scratch/taweetham/qchem27612//
The previous job contains 0 fragments, simply inherited here
Input Ideriv = 2
Curr. Ideriv = -1
Max.  Ideriv = 2

Checking the input file for inconsistencies... 	...done.

--------------------------------------------------------------
User input:
--------------------------------------------------------------

$molecule
read
$end

$rem
   job_type 	frequency
   basis 	6-311++g**
   method	b3lyp	
$end


--------------------------------------------------------------
 ----------------------------------------------------------------
             Standard Nuclear Orientation (Angstroms)
    I     Atom           X                Y                Z
 ----------------------------------------------------------------
    1      C      -0.0000010785    -0.0000020685     1.6442308054
    2      C       0.5739999500     0.4825354916     0.3356491943
    3      C      -0.5739990132    -0.4825366909     0.3356463446
    4      F       0.3236629085     1.7693814023    -0.0113937521
    5      Br      2.3172041025    -0.0789554704    -0.2588543129
    6      Br     -2.3172031113     0.0789565600    -0.2588544675
    7      F      -0.3236659491    -1.7693829895    -0.0113960991
    8      H       0.5717548804    -0.7215079037     2.2158812139
    9      H      -0.5717613587     0.7215036585     2.2158766931
 ----------------------------------------------------------------
 Molecular Point Group                 C1    NOp =  1
 Largest Abelian Subgroup              C1    NOp =  1
 Nuclear Repulsion Energy =   810.6114166239 hartrees
 There are       54 alpha and       54 beta electrons
 Requested basis set is 6-311++G(d,p)
 There are 78 shells and 220 basis functions

 Total QAlloc Memory Limit   2000 MB
 Mega-Array Size       188 MB
 MEM_STATIC part       192 MB

                       Distance Matrix (Angstroms)
             C (  1)   C (  2)   C (  3)   F (  4)   Br(  5)   Br(  6)
   C (  2)  1.508213
   C (  3)  1.508213  1.499755
   F (  4)  2.444702  1.356127  2.448953
   Br(  5)  2.999568  1.925478  2.979155  2.729797
   Br(  6)  2.999566  2.979155  1.925478  3.145305  4.637097
   F (  7)  2.444702  2.448955  1.356126  3.597484  3.145310  2.729796
   H (  8)  1.083633  2.232711  2.214756  3.350647  3.095768  3.887305
   H (  9)  1.083632  2.214753  2.232708  2.619268  3.887306  3.095760
             F (  7)   H (  8)
   H (  8)  2.619272
   H (  9)  3.350643  1.841171

 A cutoff of  1.0D-11 yielded   2520 shell pairs
 There are     21221 function pairs (     23323 Cartesian)

 -------------------------------------------------------
 OpenMP Integral Computing Module                       
 Release: version 1.0, May 2013, Q-Chem Inc. Pittsburgh 
 -------------------------------------------------------
 Integral Job Info:
 Integral job number is                      11
 Integral operator is                         1
 short-range coefficients                     0
 long-range coefficients              100000000
 Omega coefficients                           0
 if combine SR and LR in K                    0
 Integral screening is                        0
 Integral computing path is                   2
 max size of driver memory is            800000
 size of driver memory is                593474
 size of scratch memory is             29623520
 max col of scratch BK array               1296
 max len of scratch array in speh3          155
 max len of scratch index in speh4           18
 max int batch size is                      520
 min int batch size is                       52
 fixed nKL is                                45
 max L of basis functions is                  2
 order of int derivative is                   0
 number of shells is                         78
 number of basis is                         231
 number of cartesian basis is               231
 number of contracted shell pairs          2520
 number of primitive shell pairs           6511
 maxK2 (contraction) of shell pair           36
 max number of K2 of shell pair               1
 max number of CS2 of shell pair            310
 max number of PS2 of shell pair            690
 mem total for path MDJ                  536972
 -------------------------------------------------------
 Smallest overlap matrix eigenvalue = 5.78E-05
 Guess from superposition of atomic densities
 Warning:  Energy on first SCF cycle will be non-variational
 SAD guess density has 108.000000 electrons

 -----------------------------------------------------------------------
  General SCF calculation program by
  Eric Jon Sundstrom, Paul Horn, Yuezhi Mao, Dmitri Zuev, Alec White,
  David Stuck, Shaama M.S., Shane Yost, Joonho Lee, David Small,
  Daniel Levine, Susi Lehtola, Hugh Burton, Evgeny Epifanovsky
 -----------------------------------------------------------------------
 Exchange:     0.2000 Hartree-Fock + 0.0800 Slater + 0.7200 B88
 Correlation:  0.1900 VWN1RPA + 0.8100 LYP
 Using SG-1 standard quadrature grid
 using 4 threads for integral computing
 -------------------------------------------------------
 OpenMP Integral computing Module                
 Release: version 2.0, May 2017, Q-Chem Inc. Pleasanton 
 -------------------------------------------------------
 -------------------------------------------------------
 OpenMP BLAS3 based DFT computing Module                
 Release: version 1.0, May 2013, Q-Chem Inc. Pittsburgh 
 -------------------------------------------------------
 A restricted SCF calculation will be
 performed using DIIS
 SCF converges when DIIS error is below 1.0e-08
 ---------------------------------------
  Cycle       Energy         DIIS error
 ---------------------------------------
    1   -5464.6887136337      3.85e-02  
    2   -5463.4627347577      4.06e-03  
    3   -5463.4130440594      5.17e-03  
    4   -5463.5242008713      8.62e-04  
    5   -5463.5269713013      2.94e-04  
    6   -5463.5274093349      5.67e-05  
    7   -5463.5274305704      1.56e-05  
    8   -5463.5274317968      5.58e-06  
    9   -5463.5274319330      8.82e-07  
   10   -5463.5274319374      2.64e-07  
   11   -5463.5274319376      3.87e-08  
   12   -5463.5274319375      1.25e-08  
   13   -5463.5274319376      1.29e-09  Convergence criterion met
 ---------------------------------------
 SCF time:   CPU 56.04s  wall 15.00s 
 SCF   energy in the final basis set =    -5463.5274319376
 Total energy in the final basis set =    -5463.5274319376

 --------------------------------------------------------------

                    Orbital Energies (a.u.)
 --------------------------------------------------------------

 Alpha MOs
 -- Occupied --
*******-482.854 -62.507 -62.507 -56.328 -56.328 -56.324 -56.324
-56.324 -56.324 -24.721 -24.721 -10.348 -10.348 -10.232  -8.716
 -8.716  -6.548  -6.548  -6.534  -6.534  -6.534  -6.534  -2.659
 -2.659  -2.655  -2.655  -2.655  -2.655  -2.644  -2.644  -2.644
 -2.644  -1.265  -1.260  -0.933  -0.827  -0.801  -0.659  -0.642
 -0.582  -0.555  -0.513  -0.507  -0.496  -0.464  -0.438  -0.418
 -0.363  -0.360  -0.324  -0.316  -0.307  -0.292
 -- Virtual --
 -0.065  -0.032  -0.006   0.013   0.022   0.024   0.040   0.050
  0.055   0.059   0.064   0.067   0.087   0.088   0.091   0.092
  0.112   0.116   0.120   0.130   0.142   0.149   0.150   0.162
  0.166   0.192   0.210   0.222   0.246   0.247   0.260   0.291
  0.305   0.345   0.348   0.359   0.364   0.372   0.383   0.396
  0.404   0.414   0.423   0.429   0.450   0.457   0.477   0.488
  0.516   0.521   0.533   0.566   0.583   0.599   0.607   0.614
  0.621   0.652   0.665   0.692   0.705   0.732   0.742   0.776
  0.825   0.845   0.868   0.902   0.947   0.985   1.061   1.239
  1.297   1.300   1.353   1.417   1.432   1.447   1.450   1.451
  1.499   1.513   1.523   1.551   1.559   1.665   1.738   1.782
  1.820   1.855   1.878   1.934   1.957   1.994   2.001   2.020
  2.059   2.062   2.133   2.133   2.158   2.169   2.248   2.263
  2.533   2.558   2.682   2.692   2.786   2.788   2.937   2.977
  3.105   3.350   3.509   3.686   3.759   3.768   3.773   3.817
  3.950   3.964   3.977   4.005   4.012   4.025   4.029   4.038
  4.041   4.101   4.136   4.206   4.233   4.397   4.398   4.806
  4.885   6.318   6.344   6.402   6.412   6.539   6.685   6.686
  6.723   7.550   7.564   7.576   7.588   7.670   7.700  23.512
 23.659  23.846  47.903  47.953  66.753  66.760 289.745 289.758
289.769 289.781 289.890 289.9151020.6951020.758
 --------------------------------------------------------------

          Ground-State Mulliken Net Atomic Charges

     Atom                 Charge (a.u.)
  ----------------------------------------
      1 C                    -0.367247
      2 C                    -0.005569
      3 C                    -0.005571
      4 F                    -0.037546
      5 Br                    0.018540
      6 Br                    0.018540
      7 F                    -0.037545
      8 H                     0.208199
      9 H                     0.208199
  ----------------------------------------
  Sum of atomic charges =     0.000000

 -----------------------------------------------------------------
                    Cartesian Multipole Moments
 -----------------------------------------------------------------
    Charge (ESU x 10^10)
                 0.0000
    Dipole Moment (Debye)
         X       0.0000      Y      -0.0000      Z       2.0127
       Tot       2.0127
    Quadrupole Moments (Debye-Ang)
        XX     -63.0694     XY      -2.0933     YY     -68.6333
        XZ      -0.0000     YZ      -0.0000     ZZ     -60.2587
    Octopole Moments (Debye-Ang^2)
       XXX       0.0000    XXY       0.0000    XYY       0.0000
       YYY       0.0000    XXZ     -12.1820    XYZ      -0.4211
       YYZ      -3.7810    XZZ       0.0000    YZZ      -0.0000
       ZZZ      -7.2289
    Hexadecapole Moments (Debye-Ang^3)
      XXXX   -1198.6213   XXXY     -26.0869   XXYY    -261.3744
      XYYY      -8.4387   YYYY    -293.2859   XXXZ      -0.0001
      XXYZ       0.0000   XYYZ       0.0000   YYYZ      -0.0000
      XXZZ    -248.1134   XYZZ      -6.1302   YYZZ     -78.7150
      XZZZ      -0.0000   YZZZ      -0.0001   ZZZZ    -198.5988
 -----------------------------------------------------------------
 Calculating MO derivatives via CPSCF
 D1JvT checksum  = 691848 50241.3382948704
 D1KAT checksum  = 1608120 2589.4701255726
   1         3          27      0.123475    0.022928
   2         3          27      0.018414    0.003239
   3         3          27      0.002029    0.000552
   4         5          25      0.000182    0.000053
   5        27           3      0.000006    0.000003
   6        30           0      0.000000    0.000000    Roots Converged
 Time for AOints: 31.1 s (CPU) 7.8 s (wall)
 ------------------------------------------------------------------------------
                     AOints        : Timing summary (seconds)
 ------------------------------------------------------------------------------
     job step          cpu (% of tot)      sys (% of tot)     wall (% of tot)
 ------------------------------------------------------------------------------
  cpscf_lag         0.1320E+03 (28.9)   0.1100E-04 (17.5)   0.3365E+02 (28.4)
  iterzp            0.2932E+03 (64.2)   0.4800E-04 (76.2)   0.7654E+02 (64.6)
  make_fx           0.0000E+00 ( 0.0)   0.0000E+00 ( 0.0)   0.0000E+00 ( 0.0)
  AOints            0.3110E+02 ( 6.8)   0.3000E-05 ( 4.8)   0.7811E+01 ( 6.6)
 ------------------------------------------------------------------------------
   Grand Totals     0.4567E+03          0.6300E-04          0.1184E+03
 ------------------------------------------------------------------------------
 Calculating analytic Hessian of the SCF energy
 Polarizability Matrix (a.u.)
            1           2           3
    1-100.5819165   4.2981119   0.0000143
    2   4.2981119 -60.6725293   0.0000132
    3   0.0000143   0.0000132 -64.9036646

 Direct stationary perturbation theory relativistic correction:

 rels  =      33.712180862497
 relv  =    -114.675071295638
 rel2e =      18.582849879608
 E_rel =     -62.380040553533

 Hessian of the SCF Energy
            1           2           3           4           5           6
    1   0.3823154  -0.2207648  -0.0000003  -0.0552965  -0.0022346   0.0520628
    2  -0.2207648   0.5013986  -0.0000017   0.0033611  -0.0623048   0.0200721
    3  -0.0000003  -0.0000017   0.5949199   0.0702389   0.0548038  -0.1670989
    4  -0.0552965   0.0033611   0.0702389   0.4015708   0.0339979  -0.0786806
    5  -0.0022346  -0.0623048   0.0548038   0.0339979   0.4793547  -0.0859862
    6   0.0520628   0.0200721  -0.1670989  -0.0786806  -0.0859862   0.3219523
    7  -0.0552963   0.0033612  -0.0702386  -0.1615993  -0.0885477   0.0102043
    8  -0.0022346  -0.0623047  -0.0548028  -0.0885476  -0.1057238   0.0086689
    9  -0.0520624  -0.0200709  -0.1670987  -0.0102052  -0.0086693  -0.0167754
   10   0.0001310  -0.0009096   0.0032318  -0.0595847   0.0423326  -0.0127215
   11   0.0009725  -0.0147122   0.0159954   0.0197498  -0.2599904   0.0622532
   12  -0.0124142   0.0372857  -0.0054094  -0.0046078   0.0533107  -0.0732503
   13  -0.0120627  -0.0034731   0.0039735  -0.1152316   0.0163423   0.0367457
   14   0.0022187   0.0012733   0.0015943   0.0225670  -0.0281977  -0.0102511
   15   0.0189983  -0.0060608  -0.0016216   0.0338376  -0.0066254  -0.0402019
   16  -0.0120628  -0.0034731  -0.0039737  -0.0178492   0.0100940  -0.0163773
   17   0.0022188   0.0012733  -0.0015943  -0.0037758   0.0022720  -0.0002879
   18  -0.0189984   0.0060608  -0.0016217   0.0008526  -0.0025196  -0.0024302
   19   0.0001310  -0.0009096  -0.0032318   0.0071826  -0.0132163  -0.0044086
   20   0.0009725  -0.0147123  -0.0159955   0.0127736  -0.0286282  -0.0041950
   21   0.0124141  -0.0372860  -0.0054094  -0.0083276   0.0022460   0.0017598
   22  -0.1239289   0.1114035  -0.0822093   0.0119491  -0.0132260   0.0060618
   23   0.1094252  -0.1749556   0.1022438   0.0093139  -0.0094530   0.0010558
   24  -0.0797922   0.1008882  -0.1233306  -0.0089029   0.0062446  -0.0101599
   25  -0.1239302   0.1114044   0.0822095  -0.0111412   0.0144576   0.0071134
   26   0.1094261  -0.1749557  -0.1022431  -0.0094399   0.0126711   0.0086702
   27   0.0797923  -0.1008873  -0.1233295   0.0057951  -0.0128046  -0.0137956
            7           8           9          10          11          12
    1  -0.0552963  -0.0022346  -0.0520624   0.0001310   0.0009725  -0.0124142
    2   0.0033612  -0.0623047  -0.0200709  -0.0009096  -0.0147122   0.0372857
    3  -0.0702386  -0.0548028  -0.1670987   0.0032318   0.0159954  -0.0054094
    4  -0.1615993  -0.0885476  -0.0102052  -0.0595847   0.0197498  -0.0046078
    5  -0.0885477  -0.1057238  -0.0086693   0.0423326  -0.2599904   0.0533107
    6   0.0102043   0.0086689  -0.0167754  -0.0127215   0.0622532  -0.0732503
    7   0.4015707   0.0339978   0.0786808   0.0071825   0.0127736   0.0083276
    8   0.0339978   0.4793559   0.0859858  -0.0132163  -0.0286286  -0.0022461
    9   0.0786808   0.0859858   0.3219517   0.0044086   0.0041950   0.0017600
   10   0.0071825  -0.0132163   0.0044086   0.0664990  -0.0490099   0.0059695
   11   0.0127736  -0.0286286   0.0041950  -0.0490099   0.3299389  -0.0817586
   12   0.0083276  -0.0022461   0.0017600   0.0059695  -0.0817586   0.0675425
   13  -0.0178493   0.0100940   0.0163774  -0.0156149   0.0238427  -0.0007344
   14  -0.0037758   0.0022720   0.0002880   0.0286126  -0.0191723  -0.0044888
   15  -0.0008525   0.0025196  -0.0024301  -0.0014104  -0.0031911   0.0054230
   16  -0.1152320   0.0163426  -0.0367456   0.0002434  -0.0018290   0.0030088
   17   0.0225672  -0.0281978   0.0102510  -0.0033584   0.0016718  -0.0003164
   18  -0.0338375   0.0066254  -0.0402017  -0.0006443  -0.0016156   0.0016248
   19  -0.0595844   0.0423324   0.0127214  -0.0005628  -0.0039205  -0.0016723
   20   0.0197494  -0.2599911  -0.0622535  -0.0039205  -0.0083722  -0.0033188
   21   0.0046078  -0.0533108  -0.0732501   0.0016723   0.0033188   0.0006812
   22  -0.0111411   0.0144576  -0.0071133  -0.0003163  -0.0042952   0.0061092
   23  -0.0094398   0.0126711  -0.0086702  -0.0008184  -0.0021865   0.0043793
   24  -0.0057950   0.0128047  -0.0137957  -0.0009566  -0.0001464  -0.0014020
   25   0.0119491  -0.0132260  -0.0060618   0.0020228   0.0017160  -0.0039864
   26   0.0093140  -0.0094530  -0.0010559   0.0002878   0.0014515  -0.0028471
   27   0.0089031  -0.0062448  -0.0101600   0.0004506   0.0009493   0.0030301
           13          14          15          16          17          18
    1  -0.0120627   0.0022187   0.0189983  -0.0120628   0.0022188  -0.0189984
    2  -0.0034731   0.0012733  -0.0060608  -0.0034731   0.0012733   0.0060608
    3   0.0039735   0.0015943  -0.0016216  -0.0039737  -0.0015943  -0.0016217
    4  -0.1152316   0.0225670   0.0338376  -0.0178492  -0.0037758   0.0008526
    5   0.0163423  -0.0281977  -0.0066254   0.0100940   0.0022720  -0.0025196
    6   0.0367457  -0.0102511  -0.0402019  -0.0163773  -0.0002879  -0.0024302
    7  -0.0178493  -0.0037758  -0.0008525  -0.1152320   0.0225672  -0.0338375
    8   0.0100940   0.0022720   0.0025196   0.0163426  -0.0281978   0.0066254
    9   0.0163774   0.0002880  -0.0024301  -0.0367456   0.0102510  -0.0402017
   10  -0.0156149   0.0286126  -0.0014104   0.0002434  -0.0033584  -0.0006443
   11   0.0238427  -0.0191723  -0.0031911  -0.0018290   0.0016718  -0.0016156
   12  -0.0007344  -0.0044888   0.0054230   0.0030088  -0.0003164   0.0016248
   13   0.1626927  -0.0453178  -0.0530035  -0.0020329  -0.0001938  -0.0000396
   14  -0.0453178   0.0414238   0.0120158  -0.0001938  -0.0001192   0.0003017
   15  -0.0530035   0.0120158   0.0356535   0.0000396  -0.0003017   0.0006664
   16  -0.0020329  -0.0001938   0.0000396   0.1626931  -0.0453181   0.0530036
   17  -0.0001938  -0.0001192  -0.0003017  -0.0453181   0.0414242  -0.0120158
   18  -0.0000396   0.0003017   0.0006664   0.0530036  -0.0120158   0.0356535
   19   0.0002435  -0.0033583   0.0006443  -0.0156149   0.0286126   0.0014104
   20  -0.0018290   0.0016718   0.0016156   0.0238428  -0.0191725   0.0031911
   21  -0.0030088   0.0003164   0.0016248   0.0007344   0.0044887   0.0054230
   22   0.0013149  -0.0003722  -0.0010995  -0.0014595  -0.0003803  -0.0028462
   23   0.0018278   0.0008116  -0.0020194  -0.0012931   0.0000367  -0.0020473
   24   0.0008062   0.0004205   0.0011793   0.0011164   0.0001968  -0.0002934
   25  -0.0014595  -0.0003803   0.0028462   0.0013149  -0.0003722   0.0010995
   26  -0.0012931   0.0000367   0.0020473   0.0018278   0.0008116   0.0020194
   27  -0.0011164  -0.0001968  -0.0002934  -0.0008062  -0.0004204   0.0011793
           19          20          21          22          23          24
    1   0.0001310   0.0009725   0.0124141  -0.1239289   0.1094252  -0.0797922
    2  -0.0009096  -0.0147123  -0.0372860   0.1114035  -0.1749556   0.1008882
    3  -0.0032318  -0.0159955  -0.0054094  -0.0822093   0.1022438  -0.1233306
    4   0.0071826   0.0127736  -0.0083276   0.0119491   0.0093139  -0.0089029
    5  -0.0132163  -0.0286282   0.0022460  -0.0132260  -0.0094530   0.0062446
    6  -0.0044086  -0.0041950   0.0017598   0.0060618   0.0010558  -0.0101599
    7  -0.0595844   0.0197494   0.0046078  -0.0111411  -0.0094398  -0.0057950
    8   0.0423324  -0.2599911  -0.0533108   0.0144576   0.0126711   0.0128047
    9   0.0127214  -0.0622535  -0.0732501  -0.0071133  -0.0086702  -0.0137957
   10  -0.0005628  -0.0039205   0.0016723  -0.0003163  -0.0008184  -0.0009566
   11  -0.0039205  -0.0083722   0.0033188  -0.0042952  -0.0021865  -0.0001464
   12  -0.0016723  -0.0033188   0.0006812   0.0061092   0.0043793  -0.0014020
   13   0.0002435  -0.0018290  -0.0030088   0.0013149   0.0018278   0.0008062
   14  -0.0033583   0.0016718   0.0003164  -0.0003722   0.0008116   0.0004205
   15   0.0006443   0.0016156   0.0016248  -0.0010995  -0.0020194   0.0011793
   16  -0.0156149   0.0238428   0.0007344  -0.0014595  -0.0012931   0.0011164
   17   0.0286126  -0.0191725   0.0044887  -0.0003803   0.0000367   0.0001968
   18   0.0014104   0.0031911   0.0054230  -0.0028462  -0.0020473  -0.0002934
   19   0.0664987  -0.0490097  -0.0059694   0.0020227   0.0002879  -0.0004506
   20  -0.0490097   0.3299395   0.0817590   0.0017160   0.0014515  -0.0009493
   21  -0.0059694   0.0817590   0.0675425   0.0039864   0.0028471   0.0030302
   22   0.0020227   0.0017160   0.0039864   0.1265723  -0.1160158   0.0855430
   23   0.0002879   0.0014515   0.0028471  -0.1160158   0.1797129  -0.1086241
   24  -0.0004506  -0.0009493   0.0030302   0.0855430  -0.1086241   0.1320589
   25  -0.0003163  -0.0042952  -0.0061092  -0.0050133   0.0067122   0.0084319
   26  -0.0008184  -0.0021865  -0.0043793   0.0067123  -0.0080887  -0.0108350
   27   0.0009566   0.0001463  -0.0014020  -0.0084320   0.0108351   0.0127132
           25          26          27
    1  -0.1239302   0.1094261   0.0797923
    2   0.1114044  -0.1749557  -0.1008873
    3   0.0822095  -0.1022431  -0.1233295
    4  -0.0111412  -0.0094399   0.0057951
    5   0.0144576   0.0126711  -0.0128046
    6   0.0071134   0.0086702  -0.0137956
    7   0.0119491   0.0093140   0.0089031
    8  -0.0132260  -0.0094530  -0.0062448
    9  -0.0060618  -0.0010559  -0.0101600
   10   0.0020228   0.0002878   0.0004506
   11   0.0017160   0.0014515   0.0009493
   12  -0.0039864  -0.0028471   0.0030301
   13  -0.0014595  -0.0012931  -0.0011164
   14  -0.0003803   0.0000367  -0.0001968
   15   0.0028462   0.0020473  -0.0002934
   16   0.0013149   0.0018278  -0.0008062
   17  -0.0003722   0.0008116  -0.0004204
   18   0.0010995   0.0020194   0.0011793
   19  -0.0003163  -0.0008184   0.0009566
   20  -0.0042952  -0.0021865   0.0001463
   21  -0.0061092  -0.0043793  -0.0014020
   22  -0.0050133   0.0067123  -0.0084320
   23   0.0067122  -0.0080887   0.0108351
   24   0.0084319  -0.0108350   0.0127132
   25   0.1265737  -0.1160166  -0.0855431
   26  -0.1160166   0.1797131   0.1086234
   27  -0.0855431   0.1086234   0.1320579
 Gradient time:  CPU 611.76 s  wall 159.13 s
 **********************************************************************
 **                                                                  **
 **                       VIBRATIONAL ANALYSIS                       **
 **                       --------------------                       **
 **                                                                  **
 **        VIBRATIONAL FREQUENCIES (CM**-1) AND NORMAL MODES         **
 **     FORCE CONSTANTS (mDYN/ANGSTROM) AND REDUCED MASSES (AMU)     **
 **                  INFRARED INTENSITIES (KM/MOL)                   **
 **                                                                  **
 **********************************************************************


 Mode:                 1                      2                      3
 Frequency:        99.11                 128.75                 172.51
 Force Cnst:      0.1227                 0.1848                 0.3920
 Red. Mass:      21.1977                18.9260                22.3597
 IR Active:          YES                    YES                    YES
 IR Intens:        0.013                  0.992                  0.062
 Raman Active:       YES                    YES                    YES
               X      Y      Z        X      Y      Z        X      Y      Z
 C         -0.000 -0.000  0.300   -0.006  0.223  0.000   -0.000 -0.000 -0.000
 C          0.003 -0.016  0.290    0.068  0.291  0.062   -0.149  0.113 -0.032
 C         -0.003  0.016  0.290    0.068  0.291 -0.062    0.149 -0.113 -0.032
 F         -0.054  0.022  0.443    0.334  0.372  0.197   -0.337 -0.010 -0.331
 Br        -0.184 -0.003 -0.177   -0.089 -0.154  0.001   -0.263 -0.064  0.085
 Br         0.184  0.003 -0.177   -0.089 -0.154 -0.001    0.263  0.064  0.085
 F          0.054 -0.022  0.443    0.334  0.372 -0.197    0.337  0.010 -0.331
 H         -0.102 -0.084  0.297   -0.070  0.228  0.068    0.312  0.250  0.001
 H          0.102  0.084  0.297   -0.070  0.228 -0.068   -0.312 -0.250  0.001
 TransDip  -0.000  0.000 -0.004   -0.032 -0.001  0.000    0.000 -0.000  0.008

 Mode:                 4                      5                      6
 Frequency:       300.33                 322.17                 368.69
 Force Cnst:      1.2529                 0.5228                 0.2738
 Red. Mass:      23.5762                 8.5483                 3.4186
 IR Active:          YES                    YES                    YES
 IR Intens:        0.008                  5.143                  0.797
 Raman Active:       YES                    YES                    YES
               X      Y      Z        X      Y      Z        X      Y      Z
 C         -0.000 -0.000  0.073   -0.303 -0.071 -0.000    0.317 -0.132  0.000
 C         -0.029 -0.012  0.032   -0.003 -0.142  0.067    0.023 -0.014 -0.059
 C          0.029  0.012  0.032   -0.003 -0.142 -0.067    0.023 -0.014  0.059
 F         -0.631 -0.120  0.122    0.334 -0.136 -0.082    0.079 -0.010 -0.058
 Br         0.173 -0.118 -0.041   -0.051  0.060 -0.017   -0.053  0.018  0.035
 Br        -0.173  0.118 -0.041   -0.051  0.060  0.017   -0.053  0.018 -0.035
 F          0.631  0.120  0.122    0.334 -0.136  0.082    0.079 -0.010  0.058
 H         -0.103 -0.088  0.061   -0.467  0.001  0.255    0.501 -0.250 -0.330
 H          0.103  0.088  0.061   -0.467  0.001 -0.255    0.501 -0.250  0.330
 TransDip  -0.000 -0.000 -0.003   -0.072  0.009 -0.000    0.028 -0.007  0.000

 Mode:                 7                      8                      9
 Frequency:       380.32                 505.03                 534.99
 Force Cnst:      0.8788                 0.4315                 0.8859
 Red. Mass:      10.3121                 2.8713                 5.2534
 IR Active:          YES                    YES                    YES
 IR Intens:        4.641                  9.622                  6.464
 Raman Active:       YES                    YES                    YES
               X      Y      Z        X      Y      Z        X      Y      Z
 C         -0.000  0.000  0.406    0.149  0.234 -0.000   -0.000 -0.000 -0.186
 C          0.041 -0.108  0.303    0.028 -0.097 -0.056    0.080 -0.195 -0.158
 C         -0.041  0.108  0.303    0.028 -0.097  0.056   -0.080  0.195 -0.158
 F          0.052 -0.290 -0.221    0.010 -0.080  0.106   -0.017 -0.219  0.077
 Br         0.021  0.024 -0.029   -0.019  0.010  0.010   -0.041  0.018  0.023
 Br        -0.021 -0.024 -0.029   -0.019  0.010 -0.010    0.041 -0.018  0.023
 F         -0.052  0.290 -0.221    0.010 -0.080 -0.106    0.017  0.219  0.077
 H         -0.061 -0.052  0.410    0.125  0.520  0.379   -0.424 -0.356 -0.224
 H          0.061  0.052  0.410    0.125  0.520 -0.379    0.424  0.356 -0.224
 TransDip  -0.000 -0.000  0.069    0.092  0.037 -0.000   -0.000 -0.000 -0.081

 Mode:                10                     11                     12
 Frequency:       642.49                 843.99                 879.04
 Force Cnst:      2.5355                 1.0552                 0.8171
 Red. Mass:      10.4253                 2.5143                 1.7948
 IR Active:          YES                    YES                    YES
 IR Intens:       57.188                 76.005                  8.035
 Raman Active:       YES                    YES                    YES
               X      Y      Z        X      Y      Z        X      Y      Z
 C          0.057 -0.005 -0.000   -0.012  0.206  0.000   -0.000  0.000  0.025
 C          0.502  0.139  0.316   -0.089  0.058  0.144    0.109 -0.034  0.042
 C          0.502  0.139 -0.316   -0.089  0.058 -0.144   -0.109  0.034  0.042
 F         -0.097 -0.099 -0.040    0.022 -0.090  0.024   -0.026  0.098 -0.047
 Br        -0.054  0.004  0.006    0.006 -0.002 -0.005   -0.004  0.000  0.002
 Br        -0.054  0.004 -0.006    0.006 -0.002  0.005    0.004 -0.000  0.002
 F         -0.097 -0.099  0.040    0.022 -0.090 -0.024    0.026 -0.098 -0.047
 H         -0.232 -0.068  0.212    0.219 -0.097 -0.617   -0.541 -0.422  0.040
 H         -0.232 -0.068 -0.212    0.219 -0.097  0.617    0.541  0.422  0.040
 TransDip   0.242 -0.002  0.000   -0.210  0.184 -0.000   -0.000  0.000  0.091

 Mode:                13                     14                     15
 Frequency:      1003.65                1005.63                1067.36
 Force Cnst:      3.9448                 1.8583                 0.9319
 Red. Mass:       6.6468                 3.1188                 1.3883
 IR Active:          YES                    YES                    YES
 IR Intens:        5.610                 65.004                 32.044
 Raman Active:       YES                    YES                    YES
               X      Y      Z        X      Y      Z        X      Y      Z
 C          0.000 -0.000  0.439    0.151 -0.122 -0.000   -0.153 -0.073  0.000
 C         -0.244 -0.141 -0.274   -0.151  0.007  0.223    0.043 -0.023  0.007
 C          0.244  0.141 -0.274   -0.151  0.007 -0.223    0.043 -0.023 -0.007
 F          0.016  0.055  0.007    0.003  0.026 -0.041   -0.004  0.016 -0.002
 Br         0.003  0.000  0.002    0.009 -0.002 -0.003   -0.001  0.000 -0.000
 Br        -0.003 -0.000  0.002    0.009 -0.002  0.003   -0.001  0.000  0.000
 F         -0.016 -0.055  0.007    0.003  0.026  0.041   -0.004  0.016  0.002
 H         -0.225 -0.250  0.364    0.147  0.305  0.540    0.559  0.394 -0.122
 H          0.225  0.250  0.364    0.147  0.305 -0.540    0.559  0.394  0.122
 TransDip  -0.000 -0.000 -0.076   -0.258  0.019  0.000    0.181  0.004 -0.000

 Mode:                16                     17                     18
 Frequency:      1162.65                1167.24                1343.42
 Force Cnst:      6.1567                 2.2317                 3.4450
 Red. Mass:       7.7303                 2.7802                 3.2398
 IR Active:          YES                    YES                    YES
 IR Intens:      217.125                 15.193                  6.716
 Raman Active:       YES                    YES                    YES
               X      Y      Z        X      Y      Z        X      Y      Z
 C         -0.035 -0.195 -0.000    0.000  0.000 -0.083    0.000 -0.000 -0.089
 C         -0.067  0.421 -0.163   -0.191  0.175  0.052   -0.160 -0.216  0.136
 C         -0.067  0.421  0.163    0.191 -0.176  0.052    0.160  0.216  0.136
 F          0.033 -0.210  0.048    0.029 -0.058  0.006   -0.005  0.060 -0.020
 Br         0.004 -0.002  0.001    0.005 -0.002 -0.002    0.004 -0.000 -0.002
 Br         0.004 -0.002 -0.001   -0.005  0.002 -0.002   -0.004  0.000 -0.002
 F          0.033 -0.210 -0.048   -0.029  0.058  0.006    0.005 -0.060 -0.020
 H          0.118  0.243  0.390   -0.496 -0.406 -0.106    0.212 -0.177 -0.570
 H          0.118  0.243 -0.390    0.496  0.406 -0.106   -0.212  0.177 -0.570
 TransDip  -0.094  0.462  0.000    0.000 -0.000  0.125   -0.000  0.000  0.083

 Mode:                19                     20                     21
 Frequency:      1448.84                3132.68                3229.75
 Force Cnst:      1.7655                 6.0928                 6.8792
 Red. Mass:       1.4275                 1.0537                 1.1193
 IR Active:          YES                    YES                    YES
 IR Intens:       28.510                  0.973                  1.425
 Raman Active:       YES                    YES                    YES
               X      Y      Z        X      Y      Z        X      Y      Z
 C          0.000  0.000 -0.140    0.000 -0.000  0.065    0.062 -0.079 -0.000
 C         -0.058 -0.068  0.032    0.002  0.002 -0.001    0.000 -0.000  0.000
 C          0.058  0.068  0.032   -0.002 -0.002 -0.001    0.000 -0.000 -0.000
 F         -0.001  0.014 -0.003    0.000  0.000 -0.000   -0.000  0.000 -0.000
 Br         0.001  0.000 -0.000    0.000  0.000 -0.000   -0.000  0.000  0.000
 Br        -0.001 -0.000 -0.000   -0.000 -0.000 -0.000   -0.000  0.000 -0.000
 F          0.001 -0.014 -0.003   -0.000 -0.000 -0.000   -0.000  0.000  0.000
 H         -0.262  0.332  0.549   -0.377  0.474 -0.363   -0.371  0.467 -0.372
 H          0.262 -0.332  0.549    0.377 -0.474 -0.363   -0.371  0.467  0.372
 TransDip  -0.000  0.000  0.171   -0.000  0.000 -0.032   -0.024  0.029 -0.000

 STANDARD THERMODYNAMIC QUANTITIES AT   298.15 K  AND     1.00 ATM

   This Molecule has  0 Imaginary Frequencies
   Zero point vibrational energy:       28.218 kcal/mol

   Atom    1 Element C  Has Mass   12.00000
   Atom    2 Element C  Has Mass   12.00000
   Atom    3 Element C  Has Mass   12.00000
   Atom    4 Element F  Has Mass   18.99840
   Atom    5 Element Br Has Mass   78.91830
   Atom    6 Element Br Has Mass   78.91830
   Atom    7 Element F  Has Mass   18.99840
   Atom    8 Element H  Has Mass    1.00783
   Atom    9 Element H  Has Mass    1.00783
   Molecular Mass:   233.849060 amu
   Principal axes and moments of inertia in amu*Bohr^2:
                             1           2           3
    Eigenvalues --      649.40087  3268.65516  3523.27807
          X               1.00000     0.00177    -0.00000
          Y              -0.00177     1.00000    -0.00000
          Z               0.00000     0.00000     1.00000
   Rotational Symmetry Number is   1
   The Molecule is an Asymmetric Top
   Translational Enthalpy:        0.889 kcal/mol
   Rotational Enthalpy:           0.889 kcal/mol
   Vibrational Enthalpy:         30.943 kcal/mol
   gas constant (RT):             0.592 kcal/mol
   Translational Entropy:        42.250  cal/mol.K
   Rotational Entropy:           30.393  cal/mol.K
   Vibrational Entropy:          15.999  cal/mol.K

   Total Enthalpy:               33.313 kcal/mol
   Total Entropy:                88.642  cal/mol.K

 ======================================================================

 STANDARD THERMODYNAMIC QUANTITIES FOR ANHARMONIC VIBRATION -- TOSH

   Zero point vibrational energy: ************ kcal/mol

   Vibrational Enthalpy:       Infinity kcal/mol
   Vibrational Entropy:             NaN  cal/mol.K

   Total Enthalpy:             Infinity kcal/mol
   Total Entropy:                   NaN  cal/mol.K

 ======================================================================

 STANDARD THERMODYNAMIC QUANTITIES FOR ANHARMONIC VIBRATION -- VPT2

   Zero point vibrational energy: ************ kcal/mol

   Vibrational Enthalpy:       Infinity kcal/mol
   Vibrational Entropy:             NaN  cal/mol.K

   Total Enthalpy:             Infinity kcal/mol
   Total Entropy:                   NaN  cal/mol.K

 ======================================================================

Archival summary:
1\1\garfield\FREQ\ProcedureUnspecified\BasisUnspecified\r2232\taweetha\WedOct1007:22:572018WedOct1007:22:572018\0\\#,FREQ,ProcedureUnspecified,BasisUnspecified,\\0,1\Br\C,1,1.92548\F,2,1.35613,1,111.397\C,2,1.49976,1,120.354,3,144.449,0\F,4,1.35613,2,117.99,1,4.11899,0\C,4,1.50821,2,60.1853,1,110.965,0\H,6,1.08363,4,116.455,2,-108.468,0\H,6,1.08363,4,118.029,2,105.842,0\Br,4,1.92548,2,120.354,1,-138.069,0\\\@

 Total job time:  173.73s(wall), 668.01s(cpu) 
 Wed Oct 10 07:22:57 2018

        *************************************************************
        *                                                           *
        *  Thank you very much for using Q-Chem.  Have a nice day.  *
        *                                                           *
        *************************************************************
