# Supplementary material for: Geometric and energetic data from ab initio calculations of haloethene, haloimine, halomethylenephosphine, haloiminophosphine, halodiazene, halodiphosphene and halocyclopropane
Source: Data Brief. 2019 Nov 2;27:104738. doi: 10.1016/j.dib.2019.104738 (PMC6861602; doi:10.1016/j.dib.2019.104738)
Supplement: Multimedia component 3 [file mmc3.zip › CCC/B3LYP/FBrCCCClBr.out]

Q-Chem Developer Version!
                  Welcome to Q-Chem
     A Quantum Leap Into The Future Of Chemistry


 Q-Chem 5.1, Q-Chem, Inc., Pleasanton, CA (2018)

 Yihan Shao,  Zhengting Gan,  E. Epifanovsky,  A. T. B. Gilbert,  M. Wormit,  
 J. Kussmann,  A. W. Lange,  A. Behn,  Jia Deng,  Xintian Feng,  D. Ghosh,  
 M. Goldey,  P. R. Horn,  L. D. Jacobson,  I. Kaliman,  T. Kus,  A. Landau,  
 Jie Liu,  E. I. Proynov,  R. M. Richard,  R. P. Steele,  E. J. Sundstrom,  
 H. L. Woodcock III,  P. M. Zimmerman,  D. Zuev,  B. Albrecht,  E. Alguire,  
 S. A. Baeppler,  D. Barton,  Z. Benda,  Y. A. Bernard,  E. J. Berquist,  
 K. B. Bravaya,  H. Burton,  D. Casanova,  Chun-Min Chang,  Yunqing Chen,  
 A. Chien,  K. D. Closser,  M. P. Coons,  S. Coriani,  S. Dasgupta,  
 A. L. Dempwolff,  M. Diedenhofen,  Hainam Do,  R. G. Edgar,  Po-Tung Fang,  
 S. Faraji,  S. Fatehi,  Qingguo Feng,  K. D. Fenk,  J. Fosso-Tande,  
 Qinghui Ge,  A. Ghysels,  G. Gidofalvi,  J. Gomes,  J. Gonthier,  A. Gunina,  
 D. Hait,  M. W. D. Hanson-Heine,  P. H. P. Harbach,  A. W. Hauser,  
 J. E. Herr,  E. G. Hohenstein,  Z. C. Holden,  Kerwin Hui,  B. C. Huynh,  
 T.-C. Jagau,  Hyunjun Ji,  B. Kaduk,  K. Khistyaev,  Jaehoon Kim,  
 P. Klunzinger,  K. Koh,  D. Kosenkov,  L. Koulias,  T. Kowalczyk,  
 C. M. Krauter,  A. Kunitsa,  Ka Un Lao,  A. Laurent,  K. V. Lawler,  
 Joonho Lee,  D. Lefrancois,  S. Lehtola,  D. S. Levine,  Yi-Pei Li,  
 You-Sheng Lin,  Fenglai Liu,  E. Livshits,  A. Luenser,  P. Manohar,  
 E. Mansoor,  S. F. Manzer,  Shan-Ping Mao,  Yuezhi Mao,  N. Mardirossian,  
 A. V. Marenich,  T. Markovich,  L. A. Martinez-Martinez,  S. A. Maurer,  
 N. J. Mayhall,  S. C. McKenzie,  J.-M. Mewes,  A. F. Morrison,  
 J. W. Mullinax,  K. Nanda,  T. S. Nguyen-Beck,  R. Olivares-Amaya,  
 J. A. Parkhill,  T. M. Perrine,  F. Plasser,  P. Pokhilko,  S. Prager,  
 A. Prociuk,  E. Ramos,  D. R. Rehn,  F. Rob,  M. Schneider,  N. Sergueev,  
 S. M. Sharada,  S. Sharma,  D. W. Small,  T. Stauch,  T. Stein,  
 Yu-Chuan Su,  A. J. W. Thom,  A. Tkatchenko,  T. Tsuchimochi,  N. M. Tubman,  
 L. Vogt,  M. L. Vidal,  O. Vydrov,  M. A. Watson,  J. Wenzel,  
 M. de Wergifosse,  T. A. Wesolowski,  A. White,  J. Witte,  A. Yamada,  
 Jun Yang,  K. Yao,  S. Yeganeh,  S. R. Yost,  Zhi-Qiang You,  A. Zech,  
 Igor Ying Zhang,  Xing Zhang,  Yan Zhao,  Ying Zhu,  B. R. Brooks,  
 G. K. L. Chan,  C. J. Cramer,  M. S. Gordon,  W. J. Hehre,  A. Klamt,  
 M. W. Schmidt,  C. D. Sherrill,  D. G. Truhlar,  A. Aspuru-Guzik,  R. Baer,  
 A. T. Bell,  N. A. Besley,  Jeng-Da Chai,  A. E. DePrince, III,  
 R. A. DiStasio Jr.,  A. Dreuw,  B. D. Dunietz,  T. R. Furlani,  
 Chao-Ping Hsu,  Yousung Jung,  Jing Kong,  D. S. Lambrecht,  WanZhen Liang,  
 C. Ochsenfeld,  V. A. Rassolov,  L. V. Slipchenko,  J. E. Subotnik,  
 T. Van Voorhis,  J. M. Herbert,  A. I. Krylov,  P. M. W. Gill,  M. Head-Gordon

 Contributors to earlier versions of Q-Chem not listed above: 
 R. D. Adamson,  B. Austin,  J. Baker,  G. J. O. Beran,  K. Brandhorst,  
 S. T. Brown,  E. F. C. Byrd,  A. K. Chakraborty,  C.-L. Cheng,  
 Siu Hung Chien,  D. M. Chipman,  D. L. Crittenden,  H. Dachsel,  
 R. J. Doerksen,  A. D. Dutoi,  L. Fusti-Molnar,  W. A. Goddard III,  
 A. Golubeva-Zadorozhnaya,  S. R. Gwaltney,  G. Hawkins,  A. Heyden,  
 S. Hirata,  G. Kedziora,  F. J. Keil,  C. Kelley,  Jihan Kim,  R. A. King,  
 R. Z. Khaliullin,  P. P. Korambath,  W. Kurlancheek,  A. M. Lee,  M. S. Lee,  
 S. V. Levchenko,  Ching Yeh Lin,  D. Liotard,  R. C. Lochan,  I. Lotan,  
 P. E. Maslen,  N. Nair,  D. P. O'Neill,  D. Neuhauser,  E. Neuscamman,  
 C. M. Oana,  R. Olson,  B. Peters,  R. Peverati,  P. A. Pieniazek,  
 Y. M. Rhee,  J. Ritchie,  M. A. Rohrdanz,  E. Rosta,  N. J. Russ,  
 H. F. Schaefer III,  N. E. Schultz,  N. Shenvi,  A. C. Simmonett,  A. Sodt,  
 D. Stuck,  K. S. Thanthiriwatte,  V. Vanovschi,  Tao Wang,  A. Warshel,  
 C. F. Williams,  Q. Wu,  X. Xu,  W. Zhang

 Please cite Q-Chem as follows:
 Y. Shao et al., Mol. Phys. 113, 184-215 (2015)
 DOI: 10.1080/00268976.2014.952696

 Q-Chem 5.1.1 for Intel X86 EM64T Linux

 Parts of Q-Chem use Armadillo 8.300.2 (Tropical Shenanigans).
 http://arma.sourceforge.net/

 Q-Chem begins on Thu Oct 11 02:06:30 2018  

Host: 
0

     Scratch files written to /scratch/taweetham/qchem31365//
Input Ideriv = 2
Curr. Ideriv = -1
Max.  Ideriv = 2

Checking the input file for inconsistencies... 	...done.

--------------------------------------------------------------
User input:
--------------------------------------------------------------
$molecule
0 1
C 
C 1 CC 
C 2 CC 1 60.0
F 2 CF 1 ANG  3 pDHA
Br 2 CBr 1 ANG  3 mDHA
Cl 3 CCl 1 ANG  2 mDHA
Br 3 CBr 1 ANG  2 pDHA
H 1 CH 2 ANG  3 pDHA
H 1 CH 2 ANG  3 mDHA

CC=1.54
CH=1.09
CF=1.35
CCl=1.77
CBr=1.94
CI=2.14
ANG=118.0
pDHA=107.9
mDHA=-107.9
$end

$rem
   job_type	optimization
   basis	6-311++g**
   method	b3lyp
   mem_total	32000
$end

--------------------------------------------------------------
 ----------------------------------------------------------------
             Standard Nuclear Orientation (Angstroms)
    I     Atom           X                Y                Z
 ----------------------------------------------------------------
    1      C      -0.1476683048    -0.8965974519    -1.5371599499
    2      C       0.5893522419    -0.9885462586    -0.1881061590
    3      C      -0.8483888554    -0.4395894837    -0.2442042557
    4      F       0.7802470491    -2.2128938595     0.3476476322
    5      Br      2.0309641428     0.2650174672     0.1494336349
    6      Cl     -2.1506238806    -1.4520639503     0.3976519537
    7      Br     -1.1084083083     1.4636893139     0.0269409136
    8      H       0.1725028862    -0.1311685367    -2.2440609219
    9      H      -0.4833450530    -1.8240377462    -2.0011379895
 ----------------------------------------------------------------
 Molecular Point Group                 C1    NOp =  1
 Largest Abelian Subgroup              C1    NOp =  1
 Nuclear Repulsion Energy =   945.1219584602 hartrees
 There are       58 alpha and       58 beta electrons
 Requested basis set is 6-311++G(d,p)
 There are 85 shells and 228 basis functions

 Total QAlloc Memory Limit  32000 MB
 Mega-Array Size       188 MB
 MEM_STATIC part       192 MB
 A cutoff of  1.0D-11 yielded   2962 shell pairs
 There are     22821 function pairs (     25075 Cartesian)
 Smallest overlap matrix eigenvalue = 3.19E-05

 Scale SEOQF with 1.000000e-01/1.000000e-01/1.000000e-01

 Standard Electronic Orientation quadrupole field applied
 Nucleus-field energy     =     0.0000000192 hartrees
 Guess from superposition of atomic densities
 Warning:  Energy on first SCF cycle will be non-variational
 SAD guess density has 116.000000 electrons

 -----------------------------------------------------------------------
  General SCF calculation program by
  Eric Jon Sundstrom, Paul Horn, Yuezhi Mao, Dmitri Zuev, Alec White,
  David Stuck, Shaama M.S., Shane Yost, Joonho Lee, David Small,
  Daniel Levine, Susi Lehtola, Hugh Burton, Evgeny Epifanovsky
 -----------------------------------------------------------------------
 Exchange:     0.2000 Hartree-Fock + 0.0800 Slater + 0.7200 B88
 Correlation:  0.1900 VWN1RPA + 0.8100 LYP
 Using SG-1 standard quadrature grid
 A restricted SCF calculation will be
 performed using DIIS
 SCF converges when DIIS error is below 1.0e-08
 ---------------------------------------
  Cycle       Energy         DIIS error
 ---------------------------------------
    1   -5824.9616747976      3.60e-02  
    2   -5823.8212435648      3.50e-03  
    3   -5823.7763437670      4.45e-03  
    4   -5823.8721866068      8.01e-04  
    5   -5823.8750136257      2.90e-04  
    6   -5823.8754871851      8.10e-05  
    7   -5823.8755301765      2.46e-05  
    8   -5823.8755333096      6.35e-06  
    9   -5823.8755335413      1.08e-06  
   10   -5823.8755335494      3.54e-07  
   11   -5823.8755335499      1.51e-07  
   12   -5823.8755335500      2.97e-08  
   13   -5823.8755335499      1.07e-08  
   14   -5823.8755335501      2.25e-09  Convergence criterion met
 ---------------------------------------
 SCF time:   CPU 70.13s  wall 70.00s 
 SCF   energy in the final basis set =    -5823.8755335501
 Total energy in the final basis set =    -5823.8755335501

 --------------------------------------------------------------

                    Orbital Energies (a.u.)
 --------------------------------------------------------------

 Alpha MOs
 -- Occupied --
*******-482.852-101.580 -62.506 -62.505 -56.326 -56.325 -56.322
-56.322 -56.321 -56.321 -24.726 -10.353 -10.326 -10.236  -9.494
 -8.714  -8.713  -7.260  -7.249  -7.249  -6.547  -6.546  -6.532
 -6.532  -6.531  -6.531  -2.657  -2.657  -2.653  -2.653  -2.652
 -2.652  -2.642  -2.642  -2.641  -2.641  -1.267  -0.946  -0.859
 -0.806  -0.800  -0.653  -0.617  -0.549  -0.536  -0.505  -0.472
 -0.453  -0.427  -0.399  -0.380  -0.342  -0.337  -0.322  -0.300
 -0.294  -0.293
 -- Virtual --
 -0.069  -0.046  -0.017  -0.003   0.017   0.018   0.024   0.048
  0.053   0.058   0.059   0.064   0.079   0.083   0.089   0.094
  0.099   0.100   0.105   0.117   0.120   0.131   0.140   0.145
  0.148   0.163   0.175   0.178   0.184   0.190   0.208   0.236
  0.237   0.246   0.255   0.305   0.359   0.364   0.377   0.382
  0.388   0.404   0.411   0.422   0.432   0.435   0.444   0.451
  0.463   0.482   0.488   0.500   0.522   0.540   0.555   0.565
  0.572   0.594   0.608   0.635   0.643   0.655   0.674   0.683
  0.702   0.742   0.768   0.792   0.814   0.833   0.867   0.876
  0.889   0.916   0.930   0.968   0.985   1.076   1.111   1.149
  1.267   1.327   1.365   1.399   1.438   1.448   1.484   1.523
  1.535   1.536   1.567   1.652   1.731   1.770   1.805   1.851
  1.894   1.933   1.966   1.987   2.027   2.041   2.063   2.082
  2.145   2.150   2.182   2.229   2.243   2.280   2.339   2.480
  2.523   2.571   2.683   2.695   2.775   2.784   2.932   3.018
  3.074   3.339   3.552   3.678   3.759   3.787   3.968   3.988
  4.003   4.004   4.021   4.037   4.048   4.106   4.123   4.201
  4.215   4.367   4.399   4.829   6.332   6.400   6.595   6.680
  6.704   7.563   7.566   7.577   7.608   7.688   7.704   9.734
 23.472  23.579  23.807  25.855  26.000  26.440  47.924  47.949
 66.749 215.722 289.756 289.761 289.770 289.807 289.910 289.920
*******1020.752
 --------------------------------------------------------------

          Ground-State Mulliken Net Atomic Charges

     Atom                 Charge (a.u.)
  ----------------------------------------
      1 C                    -0.579141
      2 C                    -0.170208
      3 C                     0.166476
      4 F                    -0.028452
      5 Br                    0.020488
      6 Cl                    0.228477
      7 Br                   -0.037038
      8 H                     0.201001
      9 H                     0.198397
  ----------------------------------------
  Sum of atomic charges =     0.000000

 -----------------------------------------------------------------
                    Cartesian Multipole Moments
 -----------------------------------------------------------------
    Charge (ESU x 10^10)
                 0.0000
    Dipole Moment (Debye)
         X       0.0517      Y       0.2398      Z      -1.9349
       Tot       1.9504
    Quadrupole Moments (Debye-Ang)
        XX     -74.3087     XY       2.2751     YY     -71.9664
        XZ       0.0111     YZ       2.7287     ZZ     -69.2564
    Octopole Moments (Debye-Ang^2)
       XXX      30.8112    XXY      14.9425    XYY       4.4138
       YYY      45.8323    XXZ       6.8210    XYZ       0.5605
       YYZ       0.4273    XZZ       8.3257    YZZ       7.4263
       ZZZ       1.4496
    Hexadecapole Moments (Debye-Ang^3)
      XXXX   -1063.5290   XXXY      -5.6735   XXYY    -285.2848
      XYYY     -28.2428   YYYY    -689.2049   XXXZ       4.8870
      XXYZ      -3.2576   XYYZ      -0.4293   YYYZ       6.5212
      XXZZ    -218.6403   XYZZ      -6.7031   YYZZ    -147.4817
      XZZZ       7.1923   YZZZ       0.9717   ZZZZ    -199.8686
 -----------------------------------------------------------------
 Calculating analytic gradient of the SCF energy
 Gradient of SCF Energy
            1           2           3           4           5           6
    1  -0.0044190   0.0191939  -0.0149525  -0.0019615  -0.0034275  -0.0024547
    2  -0.0017249  -0.0114750   0.0056298  -0.0040854   0.0105905  -0.0018976
    3  -0.0154077   0.0193276   0.0076992  -0.0005021  -0.0019999   0.0004794
            7           8           9
    1   0.0071473   0.0012252  -0.0003513
    2   0.0023090   0.0021569  -0.0015032
    3   0.0003510  -0.0048997  -0.0050477
 Max gradient component =       1.933E-02
 RMS gradient           =       7.984E-03
 Gradient time:  CPU 18.58 s  wall 18.58 s
 Geometry Optimization Parameters
   NAtoms,    NIC,     NZ,  NCons,   NDum,   NFix, NCnnct, MaxDiis
        9      69       9       0       0       0       0       0


** GEOMETRY OPTIMIZATION IN DELOCALIZED INTERNAL COORDINATES **
   Searching for a Minimum

   Optimization Cycle:   1

                       Coordinates (Angstroms)
     ATOM                X               Y               Z
      1  C        -0.1476683048   -0.8965974519   -1.5371599499
      2  C         0.5893522419   -0.9885462586   -0.1881061590
      3  C        -0.8483888554   -0.4395894837   -0.2442042557
      4  F         0.7802470491   -2.2128938595    0.3476476322
      5  Br        2.0309641428    0.2650174672    0.1494336349
      6  Cl       -2.1506238806   -1.4520639503    0.3976519537
      7  Br       -1.1084083083    1.4636893139    0.0269409136
      8  H         0.1725028862   -0.1311685367   -2.2440609219
      9  H        -0.4833450530   -1.8240377462   -2.0011379895
   Point Group: c1    Number of degrees of freedom:    21


   Energy is  -5823.875533550


 Attempting to Generate Delocalized Internal Coordinates

 21 Hessian modes will be used to form the next step
  Hessian Eigenvalues:
     0.017401    0.020947    0.030782    0.030782    0.030790    0.033282
     0.086449    0.090060    0.108252    0.129001    0.140000    0.145900
     0.175927    0.175927    0.257500    0.268991    0.285189    0.286300
     0.348126    0.348126    0.550214

 Minimum Search - Taking Simple RFO Step
 Searching for Lamda that Minimizes Along All modes
 Value Taken    Lamda =  -0.00680914
 Step Taken.  Stepsize is  0.260987

                             Maximum     Tolerance    Cnvgd?
         Gradient           0.020365      0.000300      NO
         Displacement       0.180861      0.001200      NO
         Energy change     *********      0.000001      NO


 New Cartesian Coordinates Obtained by Inverse Iteration

 Displacement from previous Coordinates is:  0.407053
 ----------------------------------------------------------------
             Standard Nuclear Orientation (Angstroms)
    I     Atom           X                Y                Z
 ----------------------------------------------------------------
    1      C      -0.1390539337    -0.8712796954    -1.5151375802
    2      C       0.5850617261    -0.9676348737    -0.1944748109
    3      C      -0.8405112901    -0.4242354366    -0.2423504016
    4      F       0.7558527658    -2.1932645763     0.3374057656
    5      Br      2.1185677001     0.1575132482     0.1244737807
    6      Cl     -2.1136049449    -1.4654338106     0.3968312894
    7      Br     -1.2328248314     1.4591849364    -0.0254396895
    8      H       0.1765770010    -0.1087699414    -2.2156822367
    9      H      -0.4754322752    -1.8022703564    -1.9586212585
 ----------------------------------------------------------------
 Molecular Point Group                 C1    NOp =  1
 Largest Abelian Subgroup              C1    NOp =  1
 Nuclear Repulsion Energy =   936.4979010508 hartrees
 There are       58 alpha and       58 beta electrons
 Applying Cartesian multipole field
    Component          Value
    ---------          -----
     (2,0,0)        1.00000E-11
     (0,2,0)        2.00000E-11
     (0,0,2)       -3.00000E-11
 Nucleus-field energy     =     0.0000000198 hartrees
 Requested basis set is 6-311++G(d,p)
 There are 85 shells and 228 basis functions
 A cutoff of  1.0D-11 yielded   2967 shell pairs
 There are     22868 function pairs (     25125 Cartesian)
 Smallest overlap matrix eigenvalue = 2.81E-05
 Guess MOs from SCF MO coefficient file

 -----------------------------------------------------------------------
  General SCF calculation program by
  Eric Jon Sundstrom, Paul Horn, Yuezhi Mao, Dmitri Zuev, Alec White,
  David Stuck, Shaama M.S., Shane Yost, Joonho Lee, David Small,
  Daniel Levine, Susi Lehtola, Hugh Burton, Evgeny Epifanovsky
 -----------------------------------------------------------------------
 Exchange:     0.2000 Hartree-Fock + 0.0800 Slater + 0.7200 B88
 Correlation:  0.1900 VWN1RPA + 0.8100 LYP
 Using SG-1 standard quadrature grid
 A restricted SCF calculation will be
 performed using DIIS
 SCF converges when DIIS error is below 1.0e-08
 ---------------------------------------
  Cycle       Energy         DIIS error
 ---------------------------------------
    1   -5823.8737770590      6.72e-04  
    2   -5823.8784937786      2.32e-04  
    3   -5823.8783823570      2.81e-04  
    4   -5823.8788003598      6.42e-05  
    5   -5823.8788239057      1.33e-05  
    6   -5823.8788245579      7.14e-06  
    7   -5823.8788248339      1.15e-06  
    8   -5823.8788248418      3.88e-07  
    9   -5823.8788248427      9.66e-08  
   10   -5823.8788248428      2.19e-08  
   11   -5823.8788248428      1.38e-08  
   12   -5823.8788248428      2.48e-09  Convergence criterion met
 ---------------------------------------
 SCF time:   CPU 62.65s  wall 62.00s 
 SCF   energy in the final basis set =    -5823.8788248428
 Total energy in the final basis set =    -5823.8788248428

 --------------------------------------------------------------

                    Orbital Energies (a.u.)
 --------------------------------------------------------------

 Alpha MOs
 -- Occupied --
*******-482.853-101.579 -62.506 -62.506 -56.327 -56.327 -56.323
-56.323 -56.322 -56.322 -24.723 -10.351 -10.325 -10.231  -9.493
 -8.715  -8.715  -7.259  -7.248  -7.248  -6.547  -6.547  -6.533
 -6.533  -6.533  -6.532  -2.658  -2.658  -2.654  -2.654  -2.654
 -2.654  -2.643  -2.643  -2.642  -2.642  -1.268  -0.953  -0.861
 -0.809  -0.803  -0.653  -0.618  -0.551  -0.539  -0.506  -0.473
 -0.455  -0.426  -0.400  -0.381  -0.342  -0.334  -0.320  -0.302
 -0.300  -0.293
 -- Virtual --
 -0.068  -0.045  -0.014  -0.003   0.018   0.018   0.025   0.049
  0.055   0.058   0.060   0.065   0.082   0.082   0.088   0.095
  0.098   0.099   0.104   0.118   0.121   0.130   0.140   0.146
  0.150   0.164   0.178   0.183   0.186   0.189   0.210   0.239
  0.244   0.251   0.259   0.305   0.359   0.365   0.375   0.382
  0.388   0.405   0.411   0.420   0.434   0.437   0.447   0.451
  0.466   0.482   0.487   0.499   0.525   0.542   0.559   0.570
  0.579   0.596   0.609   0.636   0.639   0.652   0.670   0.680
  0.701   0.738   0.773   0.790   0.809   0.835   0.871   0.875
  0.890   0.917   0.930   0.980   0.992   1.073   1.111   1.165
  1.276   1.337   1.375   1.399   1.440   1.455   1.485   1.525
  1.534   1.537   1.569   1.657   1.733   1.790   1.820   1.854
  1.903   1.947   1.970   1.995   2.038   2.042   2.058   2.078
  2.153   2.162   2.182   2.211   2.259   2.283   2.346   2.479
  2.542   2.585   2.693   2.708   2.785   2.799   2.948   3.023
  3.112   3.366   3.556   3.697   3.762   3.796   3.979   3.997
  4.004   4.010   4.028   4.041   4.050   4.111   4.118   4.200
  4.220   4.361   4.409   4.843   6.336   6.405   6.609   6.671
  6.712   7.558   7.564   7.578   7.600   7.685   7.693   9.736
 23.491  23.614  23.842  25.860  26.022  26.453  47.933  47.938
 66.754 215.724 289.756 289.758 289.773 289.795 289.902 289.911
*******1020.738
 --------------------------------------------------------------

          Ground-State Mulliken Net Atomic Charges

     Atom                 Charge (a.u.)
  ----------------------------------------
      1 C                    -0.565113
      2 C                    -0.206481
      3 C                     0.205133
      4 F                    -0.024766
      5 Br                    0.018180
      6 Cl                    0.207838
      7 Br                   -0.038053
      8 H                     0.203929
      9 H                     0.199334
  ----------------------------------------
  Sum of atomic charges =     0.000000

 -----------------------------------------------------------------
                    Cartesian Multipole Moments
 -----------------------------------------------------------------
    Charge (ESU x 10^10)
                 0.0000
    Dipole Moment (Debye)
         X       0.0557      Y       0.2631      Z      -1.9335
       Tot       1.9521
    Quadrupole Moments (Debye-Ang)
        XX     -73.7814     XY       1.8536     YY     -72.2866
        XZ      -0.0077     YZ       2.5113     ZZ     -69.3334
    Octopole Moments (Debye-Ang^2)
       XXX      33.4525    XXY      17.2491    XYY       3.2500
       YYY      50.3688    XXZ       8.2127    XYZ       0.4878
       YYZ       1.4785    XZZ       8.7110    YZZ       9.3825
       ZZZ       5.8796
    Hexadecapole Moments (Debye-Ang^3)
      XXXX   -1111.9293   XXXY      13.1413   XXYY    -292.6631
      XYYY     -11.0282   YYYY    -681.2121   XXXZ       4.7238
      XXYZ      -1.3805   XYYZ      -0.9737   YYYZ      11.0166
      XXZZ    -227.7734   XYZZ       0.1487   YYZZ    -145.8875
      XZZZ       5.8118   YZZZ       6.5009   ZZZZ    -196.4683
 -----------------------------------------------------------------
 Calculating analytic gradient of the SCF energy
 Gradient of SCF Energy
            1           2           3           4           5           6
    1  -0.0005423   0.0066413  -0.0057454  -0.0004451   0.0004360   0.0009246
    2   0.0032353  -0.0092089  -0.0001752   0.0030447   0.0009395   0.0012048
    3  -0.0050729   0.0100216   0.0038917  -0.0024367  -0.0024394  -0.0014175
            7           8           9
    1  -0.0014327   0.0001396   0.0000240
    2   0.0010300  -0.0005128   0.0004428
    3  -0.0011661  -0.0009552  -0.0004254
 Max gradient component =       1.002E-02
 RMS gradient           =       3.584E-03
 Gradient time:  CPU 18.53 s  wall 18.53 s
 Geometry Optimization Parameters
   NAtoms,    NIC,     NZ,  NCons,   NDum,   NFix, NCnnct, MaxDiis
        9      69       9       0       0       0       0       0

 Cartesian Hessian Update
 Hessian Updated using BFGS Update


** GEOMETRY OPTIMIZATION IN DELOCALIZED INTERNAL COORDINATES **
   Searching for a Minimum

   Optimization Cycle:   2

                       Coordinates (Angstroms)
     ATOM                X               Y               Z
      1  C        -0.1390539337   -0.8712796954   -1.5151375802
      2  C         0.5850617261   -0.9676348737   -0.1944748109
      3  C        -0.8405112901   -0.4242354366   -0.2423504016
      4  F         0.7558527658   -2.1932645763    0.3374057656
      5  Br        2.1185677001    0.1575132482    0.1244737807
      6  Cl       -2.1136049449   -1.4654338106    0.3968312894
      7  Br       -1.2328248314    1.4591849364   -0.0254396895
      8  H         0.1765770010   -0.1087699414   -2.2156822367
      9  H        -0.4754322752   -1.8022703564   -1.9586212585
   Point Group: c1    Number of degrees of freedom:    21


   Energy is  -5823.878824843

 Hessian Updated using BFGS Update

 21 Hessian modes will be used to form the next step
  Hessian Eigenvalues:
     0.017403    0.020944    0.030505    0.030782    0.031361    0.040973
     0.087951    0.090825    0.107044    0.120696    0.136374    0.143521
     0.175012    0.176295    0.247958    0.268683    0.269949    0.289887
     0.348005    0.348647    0.556788

 Minimum Search - Taking Simple RFO Step
 Searching for Lamda that Minimizes Along All modes
 Value Taken    Lamda =  -0.00095063
 Step Taken.  Stepsize is  0.126937

                             Maximum     Tolerance    Cnvgd?
         Gradient           0.005962      0.000300      NO
         Displacement       0.082092      0.001200      NO
         Energy change     -0.003291      0.000001      NO


 New Cartesian Coordinates Obtained by Inverse Iteration

 Displacement from previous Coordinates is:  0.134967
 ----------------------------------------------------------------
             Standard Nuclear Orientation (Angstroms)
    I     Atom           X                Y                Z
 ----------------------------------------------------------------
    1      C      -0.1398814256    -0.8760698166    -1.5272341672
    2      C       0.5780229481    -0.9586020384    -0.2174295763
    3      C      -0.8358602266    -0.4223659305    -0.2618128611
    4      F       0.7394933766    -2.1786360207     0.3378969129
    5      Br      2.1001874853     0.1590540907     0.1576537904
    6      Cl     -2.0903948020    -1.4673572341     0.4143753425
    7      Br     -1.2123669659     1.4554885639    -0.0092143550
    8      H       0.1688780278    -0.1143038447    -2.2291891637
    9      H      -0.4734464998    -1.8133982756    -1.9580410641
 ----------------------------------------------------------------
 Molecular Point Group                 C1    NOp =  1
 Largest Abelian Subgroup              C1    NOp =  1
 Nuclear Repulsion Energy =   940.8895775154 hartrees
 There are       58 alpha and       58 beta electrons
 Applying Cartesian multipole field
    Component          Value
    ---------          -----
     (2,0,0)        1.00000E-11
     (0,2,0)        2.00000E-11
     (0,0,2)       -3.00000E-11
 Nucleus-field energy     =     0.0000000194 hartrees
 Requested basis set is 6-311++G(d,p)
 There are 85 shells and 228 basis functions
 A cutoff of  1.0D-11 yielded   2968 shell pairs
 There are     22870 function pairs (     25127 Cartesian)
 Smallest overlap matrix eigenvalue = 2.76E-05
 Guess MOs from SCF MO coefficient file

 -----------------------------------------------------------------------
  General SCF calculation program by
  Eric Jon Sundstrom, Paul Horn, Yuezhi Mao, Dmitri Zuev, Alec White,
  David Stuck, Shaama M.S., Shane Yost, Joonho Lee, David Small,
  Daniel Levine, Susi Lehtola, Hugh Burton, Evgeny Epifanovsky
 -----------------------------------------------------------------------
 Exchange:     0.2000 Hartree-Fock + 0.0800 Slater + 0.7200 B88
 Correlation:  0.1900 VWN1RPA + 0.8100 LYP
 Using SG-1 standard quadrature grid
 A restricted SCF calculation will be
 performed using DIIS
 SCF converges when DIIS error is below 1.0e-08
 ---------------------------------------
  Cycle       Energy         DIIS error
 ---------------------------------------
    1   -5823.8782021211      3.18e-04  
    2   -5823.8791595659      1.16e-04  
    3   -5823.8791167812      1.50e-04  
    4   -5823.8792305500      2.35e-05  
    5   -5823.8792339330      7.05e-06  
    6   -5823.8792341596      2.87e-06  
    7   -5823.8792342058      3.79e-07  
    8   -5823.8792342066      1.44e-07  
    9   -5823.8792342068      3.14e-08  
   10   -5823.8792342069      1.27e-08  
   11   -5823.8792342068      4.65e-09  Convergence criterion met
 ---------------------------------------
 SCF time:   CPU 57.59s  wall 58.00s 
 SCF   energy in the final basis set =    -5823.8792342068
 Total energy in the final basis set =    -5823.8792342068

 --------------------------------------------------------------

                    Orbital Energies (a.u.)
 --------------------------------------------------------------

 Alpha MOs
 -- Occupied --
*******-482.853-101.578 -62.506 -62.506 -56.327 -56.327 -56.323
-56.323 -56.322 -56.322 -24.721 -10.349 -10.323 -10.233  -9.492
 -8.715  -8.715  -7.258  -7.247  -7.247  -6.547  -6.547  -6.533
 -6.533  -6.533  -6.533  -2.658  -2.658  -2.654  -2.654  -2.654
 -2.653  -2.642  -2.642  -2.642  -2.642  -1.265  -0.957  -0.862
 -0.809  -0.805  -0.654  -0.618  -0.552  -0.540  -0.505  -0.473
 -0.456  -0.427  -0.399  -0.381  -0.342  -0.334  -0.320  -0.303
 -0.299  -0.293
 -- Virtual --
 -0.068  -0.044  -0.014  -0.003   0.018   0.019   0.025   0.050
  0.056   0.058   0.060   0.065   0.081   0.084   0.088   0.095
  0.098   0.099   0.105   0.119   0.122   0.130   0.139   0.147
  0.149   0.164   0.178   0.183   0.186   0.190   0.208   0.241
  0.247   0.252   0.261   0.309   0.358   0.366   0.375   0.383
  0.386   0.405   0.411   0.420   0.436   0.439   0.446   0.451
  0.466   0.481   0.488   0.501   0.527   0.546   0.559   0.570
  0.579   0.597   0.611   0.635   0.643   0.651   0.671   0.678
  0.704   0.739   0.772   0.794   0.807   0.834   0.871   0.877
  0.893   0.918   0.931   0.983   0.992   1.082   1.116   1.164
  1.277   1.336   1.379   1.401   1.444   1.459   1.483   1.523
  1.536   1.538   1.577   1.663   1.732   1.793   1.829   1.859
  1.898   1.954   1.976   1.995   2.039   2.043   2.061   2.077
  2.155   2.166   2.183   2.215   2.262   2.284   2.352   2.482
  2.547   2.585   2.697   2.711   2.793   2.807   2.949   3.028
  3.130   3.378   3.551   3.699   3.764   3.800   3.981   3.999
  4.005   4.012   4.030   4.039   4.054   4.111   4.122   4.203
  4.218   4.362   4.408   4.848   6.339   6.407   6.614   6.673
  6.712   7.557   7.564   7.577   7.601   7.686   7.697   9.738
 23.496  23.644  23.853  25.862  26.025  26.457  47.933  47.940
 66.758 215.726 289.755 289.759 289.772 289.796 289.905 289.912
*******1020.740
 --------------------------------------------------------------

          Ground-State Mulliken Net Atomic Charges

     Atom                 Charge (a.u.)
  ----------------------------------------
      1 C                    -0.583162
      2 C                    -0.192391
      3 C                     0.210815
      4 F                    -0.026375
      5 Br                    0.020797
      6 Cl                    0.201528
      7 Br                   -0.034915
      8 H                     0.203946
      9 H                     0.199756
  ----------------------------------------
  Sum of atomic charges =     0.000000

 -----------------------------------------------------------------
                    Cartesian Multipole Moments
 -----------------------------------------------------------------
    Charge (ESU x 10^10)
                 0.0000
    Dipole Moment (Debye)
         X       0.0606      Y       0.2898      Z      -1.9831
       Tot       2.0051
    Quadrupole Moments (Debye-Ang)
        XX     -73.8634     XY       1.8283     YY     -72.2654
        XZ       0.0387     YZ       2.6929     ZZ     -69.1452
    Octopole Moments (Debye-Ang^2)
       XXX      32.8892    XXY      17.1698    XYY       3.1237
       YYY      50.1963    XXZ       7.7713    XYZ       0.6012
       YYZ       0.7943    XZZ       8.4819    YZZ       9.2875
       ZZZ       3.1535
    Hexadecapole Moments (Debye-Ang^3)
      XXXX   -1091.9684   XXXY      10.4168   XXYY    -289.2183
      XYYY     -12.4228   YYYY    -678.2349   XXXZ       4.2438
      XXYZ      -1.3607   XYYZ      -1.8576   YYYZ      10.4997
      XXZZ    -223.8154   XYZZ      -0.1572   YYZZ    -145.5155
      XZZZ       4.1956   YZZZ       5.2007   ZZZZ    -199.7974
 -----------------------------------------------------------------
 Calculating analytic gradient of the SCF energy
 Gradient of SCF Energy
            1           2           3           4           5           6
    1   0.0005624   0.0005233  -0.0004752  -0.0010802  -0.0008794   0.0016617
    2   0.0026762  -0.0054619  -0.0011260   0.0039612  -0.0000452   0.0005683
    3   0.0013137  -0.0003636  -0.0017789  -0.0004655  -0.0002830  -0.0000617
            7           8           9
    1  -0.0001995  -0.0001229   0.0000099
    2  -0.0001763  -0.0006958   0.0002995
    3   0.0004021   0.0006378   0.0005992
 Max gradient component =       5.462E-03
 RMS gradient           =       1.572E-03
 Gradient time:  CPU 18.58 s  wall 18.58 s
 Geometry Optimization Parameters
   NAtoms,    NIC,     NZ,  NCons,   NDum,   NFix, NCnnct, MaxDiis
        9      69       9       0       0       0       0       0

 Cartesian Hessian Update
 Hessian Updated using BFGS Update


** GEOMETRY OPTIMIZATION IN DELOCALIZED INTERNAL COORDINATES **
   Searching for a Minimum

   Optimization Cycle:   3

                       Coordinates (Angstroms)
     ATOM                X               Y               Z
      1  C        -0.1398814256   -0.8760698166   -1.5272341672
      2  C         0.5780229481   -0.9586020384   -0.2174295763
      3  C        -0.8358602266   -0.4223659305   -0.2618128611
      4  F         0.7394933766   -2.1786360207    0.3378969129
      5  Br        2.1001874853    0.1590540907    0.1576537904
      6  Cl       -2.0903948020   -1.4673572341    0.4143753425
      7  Br       -1.2123669659    1.4554885639   -0.0092143550
      8  H         0.1688780278   -0.1143038447   -2.2291891637
      9  H        -0.4734464998   -1.8133982756   -1.9580410641
   Point Group: c1    Number of degrees of freedom:    21


   Energy is  -5823.879234207

 Hessian Updated using BFGS Update

 21 Hessian modes will be used to form the next step
  Hessian Eigenvalues:
     0.017397    0.020928    0.029557    0.030789    0.034825    0.048219
     0.079805    0.090165    0.104739    0.119967    0.136392    0.144033
     0.175883    0.176728    0.257165    0.268518    0.273773    0.291995
     0.348225    0.349190    0.546110

 Minimum Search - Taking Simple RFO Step
 Searching for Lamda that Minimizes Along All modes
 Value Taken    Lamda =  -0.00015271
 Step Taken.  Stepsize is  0.046751

                             Maximum     Tolerance    Cnvgd?
         Gradient           0.002340      0.000300      NO
         Displacement       0.016716      0.001200      NO
         Energy change     -0.000409      0.000001      NO


 New Cartesian Coordinates Obtained by Inverse Iteration

 Displacement from previous Coordinates is:  0.047144
 ----------------------------------------------------------------
             Standard Nuclear Orientation (Angstroms)
    I     Atom           X                Y                Z
 ----------------------------------------------------------------
    1      C      -0.1411931712    -0.8786659811    -1.5248575037
    2      C       0.5785009369    -0.9553543756    -0.2145969389
    3      C      -0.8360473757    -0.4213675454    -0.2577961076
    4      F       0.7510528454    -2.1841404552     0.3269226141
    5      Br      2.1023987986     0.1621954784     0.1631932406
    6      Cl     -2.1014343798    -1.4633862868     0.4103359795
    7      Br     -1.2094634076     1.4577619987    -0.0122422615
    8      H       0.1630647619    -0.1153050489    -2.2289055035
    9      H      -0.4722470907    -1.8179282900    -1.9550486605
 ----------------------------------------------------------------
 Molecular Point Group                 C1    NOp =  1
 Largest Abelian Subgroup              C1    NOp =  1
 Nuclear Repulsion Energy =   939.9206141205 hartrees
 There are       58 alpha and       58 beta electrons
 Applying Cartesian multipole field
    Component          Value
    ---------          -----
     (2,0,0)        1.00000E-11
     (0,2,0)        2.00000E-11
     (0,0,2)       -3.00000E-11
 Nucleus-field energy     =     0.0000000195 hartrees
 Requested basis set is 6-311++G(d,p)
 There are 85 shells and 228 basis functions
 A cutoff of  1.0D-11 yielded   2966 shell pairs
 There are     22863 function pairs (     25120 Cartesian)
 Smallest overlap matrix eigenvalue = 2.77E-05
 Guess MOs from SCF MO coefficient file

 -----------------------------------------------------------------------
  General SCF calculation program by
  Eric Jon Sundstrom, Paul Horn, Yuezhi Mao, Dmitri Zuev, Alec White,
  David Stuck, Shaama M.S., Shane Yost, Joonho Lee, David Small,
  Daniel Levine, Susi Lehtola, Hugh Burton, Evgeny Epifanovsky
 -----------------------------------------------------------------------
 Exchange:     0.2000 Hartree-Fock + 0.0800 Slater + 0.7200 B88
 Correlation:  0.1900 VWN1RPA + 0.8100 LYP
 Using SG-1 standard quadrature grid
 A restricted SCF calculation will be
 performed using DIIS
 SCF converges when DIIS error is below 1.0e-08
 ---------------------------------------
  Cycle       Energy         DIIS error
 ---------------------------------------
    1   -5823.8791650916      1.27e-04  
    2   -5823.8793146248      2.48e-05  
    3   -5823.8793125331      3.14e-05  
    4   -5823.8793181235      7.76e-06  
    5   -5823.8793184845      2.62e-06  
    6   -5823.8793185136      7.07e-07  
    7   -5823.8793185158      2.17e-07  
    8   -5823.8793185160      4.66e-08  
    9   -5823.8793185161      8.56e-09  Convergence criterion met
 ---------------------------------------
 SCF time:   CPU 47.13s  wall 47.00s 
 SCF   energy in the final basis set =    -5823.8793185161
 Total energy in the final basis set =    -5823.8793185161

 --------------------------------------------------------------

                    Orbital Energies (a.u.)
 --------------------------------------------------------------

 Alpha MOs
 -- Occupied --
*******-482.853-101.578 -62.507 -62.506 -56.327 -56.327 -56.323
-56.323 -56.323 -56.323 -24.720 -10.350 -10.324 -10.233  -9.493
 -8.715  -8.715  -7.258  -7.247  -7.247  -6.548  -6.547  -6.533
 -6.533  -6.533  -6.533  -2.659  -2.658  -2.654  -2.654  -2.654
 -2.654  -2.643  -2.643  -2.642  -2.642  -1.263  -0.957  -0.861
 -0.809  -0.805  -0.653  -0.617  -0.552  -0.539  -0.503  -0.472
 -0.455  -0.427  -0.399  -0.381  -0.342  -0.334  -0.320  -0.303
 -0.300  -0.294
 -- Virtual --
 -0.069  -0.045  -0.014  -0.003   0.018   0.019   0.025   0.050
  0.055   0.058   0.060   0.065   0.081   0.084   0.088   0.095
  0.098   0.099   0.105   0.119   0.121   0.130   0.139   0.146
  0.149   0.164   0.178   0.182   0.186   0.190   0.208   0.241
  0.246   0.251   0.260   0.308   0.359   0.366   0.375   0.382
  0.387   0.405   0.411   0.420   0.436   0.439   0.446   0.451
  0.466   0.481   0.487   0.501   0.527   0.545   0.559   0.570
  0.579   0.597   0.611   0.635   0.643   0.651   0.670   0.678
  0.704   0.738   0.772   0.792   0.807   0.833   0.870   0.876
  0.891   0.918   0.930   0.982   0.992   1.080   1.115   1.164
  1.279   1.336   1.377   1.400   1.443   1.457   1.483   1.524
  1.535   1.538   1.574   1.662   1.732   1.793   1.827   1.858
  1.902   1.951   1.976   1.996   2.038   2.042   2.061   2.077
  2.152   2.165   2.182   2.215   2.261   2.284   2.349   2.481
  2.545   2.582   2.697   2.709   2.794   2.806   2.948   3.025
  3.128   3.377   3.548   3.697   3.765   3.800   3.979   3.998
  4.004   4.010   4.029   4.038   4.051   4.110   4.121   4.202
  4.216   4.362   4.407   4.845   6.340   6.407   6.611   6.673
  6.710   7.557   7.564   7.577   7.600   7.685   7.696   9.737
 23.493  23.642  23.851  25.861  26.022  26.453  47.933  47.939
 66.758 215.725 289.755 289.758 289.772 289.796 289.905 289.911
*******1020.739
 --------------------------------------------------------------

          Ground-State Mulliken Net Atomic Charges

     Atom                 Charge (a.u.)
  ----------------------------------------
      1 C                    -0.583659
      2 C                    -0.192550
      3 C                     0.211711
      4 F                    -0.029345
      5 Br                    0.022359
      6 Cl                    0.202213
      7 Br                   -0.035010
      8 H                     0.203482
      9 H                     0.200799
  ----------------------------------------
  Sum of atomic charges =     0.000000

 -----------------------------------------------------------------
                    Cartesian Multipole Moments
 -----------------------------------------------------------------
    Charge (ESU x 10^10)
                 0.0000
    Dipole Moment (Debye)
         X       0.0479      Y       0.3189      Z      -1.9749
       Tot       2.0011
    Quadrupole Moments (Debye-Ang)
        XX     -73.8513     XY       1.8511     YY     -72.3074
        XZ       0.0605     YZ       2.6943     ZZ     -69.1702
    Octopole Moments (Debye-Ang^2)
       XXX      32.8756    XXY      17.0891    XYY       3.0140
       YYY      50.0822    XXZ       7.7839    XYZ       0.6008
       YYZ       0.7290    XZZ       8.4982    YZZ       9.1691
       ZZZ       3.1905
    Hexadecapole Moments (Debye-Ang^3)
      XXXX   -1095.4275   XXXY      10.3261   XXYY    -290.0599
      XYYY     -12.6759   YYYY    -679.1205   XXXZ       3.3588
      XXYZ      -1.4388   XYYZ      -2.0054   YYYZ      10.1651
      XXZZ    -224.4962   XYZZ      -0.3378   YYZZ    -145.5367
      XZZZ       3.3231   YZZZ       4.9177   ZZZZ    -199.2907
 -----------------------------------------------------------------
 Calculating analytic gradient of the SCF energy
 Gradient of SCF Energy
            1           2           3           4           5           6
    1   0.0000060  -0.0005517   0.0003727   0.0002086  -0.0000682   0.0002953
    2   0.0002890  -0.0023870   0.0005100   0.0014418   0.0002928   0.0000718
    3   0.0010692   0.0004136  -0.0009778  -0.0007653  -0.0000619  -0.0001723
            7           8           9
    1  -0.0001751   0.0000731  -0.0001607
    2  -0.0000930  -0.0000796  -0.0000457
    3   0.0002262   0.0002531   0.0000151
 Max gradient component =       2.387E-03
 RMS gradient           =       6.631E-04
 Gradient time:  CPU 18.88 s  wall 18.89 s
 Geometry Optimization Parameters
   NAtoms,    NIC,     NZ,  NCons,   NDum,   NFix, NCnnct, MaxDiis
        9      69       9       0       0       0       0       0

 Cartesian Hessian Update
 Hessian Updated using BFGS Update


** GEOMETRY OPTIMIZATION IN DELOCALIZED INTERNAL COORDINATES **
   Searching for a Minimum

   Optimization Cycle:   4

                       Coordinates (Angstroms)
     ATOM                X               Y               Z
      1  C        -0.1411931712   -0.8786659811   -1.5248575037
      2  C         0.5785009369   -0.9553543756   -0.2145969389
      3  C        -0.8360473757   -0.4213675454   -0.2577961076
      4  F         0.7510528454   -2.1841404552    0.3269226141
      5  Br        2.1023987986    0.1621954784    0.1631932406
      6  Cl       -2.1014343798   -1.4633862868    0.4103359795
      7  Br       -1.2094634076    1.4577619987   -0.0122422615
      8  H         0.1630647619   -0.1153050489   -2.2289055035
      9  H        -0.4722470907   -1.8179282900   -1.9550486605
   Point Group: c1    Number of degrees of freedom:    21


   Energy is  -5823.879318516

 Hessian Updated using BFGS Update

 21 Hessian modes will be used to form the next step
  Hessian Eigenvalues:
     0.017196    0.020929    0.028088    0.030821    0.038003    0.050126
     0.078801    0.090638    0.105997    0.119941    0.136382    0.144674
     0.175909    0.178786    0.244082    0.268311    0.273925    0.283022
     0.346938    0.349651    0.487692

 Minimum Search - Taking Simple RFO Step
 Searching for Lamda that Minimizes Along All modes
 Value Taken    Lamda =  -0.00002404
 Step Taken.  Stepsize is  0.019907

                             Maximum     Tolerance    Cnvgd?
         Gradient           0.000839      0.000300      NO
         Displacement       0.013756      0.001200      NO
         Energy change     -0.000084      0.000001      NO


 New Cartesian Coordinates Obtained by Inverse Iteration

 Displacement from previous Coordinates is:  0.016690
 ----------------------------------------------------------------
             Standard Nuclear Orientation (Angstroms)
    I     Atom           X                Y                Z
 ----------------------------------------------------------------
    1      C      -0.1413982674    -0.8783295655    -1.5260689486
    2      C       0.5791899148    -0.9536953430    -0.2148169579
    3      C      -0.8359361068    -0.4218092980    -0.2564559936
    4      F       0.7496688863    -2.1847308138     0.3280443044
    5      Br      2.1048069792     0.1604681878     0.1654112623
    6      Cl     -2.1024952435    -1.4638955280     0.4124665017
    7      Br     -1.2090862944     1.4577303814    -0.0142220824
    8      H       0.1585635431    -0.1132136573    -2.2308774486
    9      H      -0.4686814935    -1.8187148694    -1.9564757790
 ----------------------------------------------------------------
 Molecular Point Group                 C1    NOp =  1
 Largest Abelian Subgroup              C1    NOp =  1
 Nuclear Repulsion Energy =   939.4964694547 hartrees
 There are       58 alpha and       58 beta electrons
 Applying Cartesian multipole field
    Component          Value
    ---------          -----
     (2,0,0)        1.00000E-11
     (0,2,0)        2.00000E-11
     (0,0,2)       -3.00000E-11
 Nucleus-field energy     =     0.0000000195 hartrees
 Requested basis set is 6-311++G(d,p)
 There are 85 shells and 228 basis functions
 A cutoff of  1.0D-11 yielded   2966 shell pairs
 There are     22863 function pairs (     25120 Cartesian)
 Smallest overlap matrix eigenvalue = 2.78E-05
 Guess MOs from SCF MO coefficient file

 -----------------------------------------------------------------------
  General SCF calculation program by
  Eric Jon Sundstrom, Paul Horn, Yuezhi Mao, Dmitri Zuev, Alec White,
  David Stuck, Shaama M.S., Shane Yost, Joonho Lee, David Small,
  Daniel Levine, Susi Lehtola, Hugh Burton, Evgeny Epifanovsky
 -----------------------------------------------------------------------
 Exchange:     0.2000 Hartree-Fock + 0.0800 Slater + 0.7200 B88
 Correlation:  0.1900 VWN1RPA + 0.8100 LYP
 Using SG-1 standard quadrature grid
 A restricted SCF calculation will be
 performed using DIIS
 SCF converges when DIIS error is below 1.0e-08
 ---------------------------------------
  Cycle       Energy         DIIS error
 ---------------------------------------
    1   -5823.8793179206      4.23e-05  
    2   -5823.8793321604      1.29e-05  
    3   -5823.8793316926      1.56e-05  
    4   -5823.8793329657      3.04e-06  
    5   -5823.8793330211      1.02e-06  
    6   -5823.8793330251      2.87e-07  
    7   -5823.8793330254      8.45e-08  
    8   -5823.8793330256      2.11e-08  
    9   -5823.8793330256      5.46e-09  Convergence criterion met
 ---------------------------------------
 SCF time:   CPU 48.05s  wall 48.00s 
 SCF   energy in the final basis set =    -5823.8793330256
 Total energy in the final basis set =    -5823.8793330256

 --------------------------------------------------------------

                    Orbital Energies (a.u.)
 --------------------------------------------------------------

 Alpha MOs
 -- Occupied --
*******-482.853-101.578 -62.507 -62.506 -56.328 -56.327 -56.323
-56.323 -56.323 -56.323 -24.719 -10.350 -10.324 -10.233  -9.492
 -8.715  -8.715  -7.258  -7.247  -7.247  -6.548  -6.547  -6.533
 -6.533  -6.533  -6.533  -2.659  -2.658  -2.654  -2.654  -2.654
 -2.654  -2.643  -2.643  -2.643  -2.643  -1.262  -0.956  -0.861
 -0.810  -0.805  -0.653  -0.617  -0.552  -0.539  -0.503  -0.471
 -0.455  -0.427  -0.399  -0.381  -0.342  -0.334  -0.320  -0.303
 -0.300  -0.294
 -- Virtual --
 -0.069  -0.045  -0.014  -0.003   0.018   0.019   0.025   0.050
  0.055   0.058   0.060   0.065   0.081   0.084   0.088   0.095
  0.098   0.099   0.105   0.119   0.121   0.130   0.139   0.146
  0.149   0.164   0.178   0.182   0.186   0.190   0.208   0.240
  0.246   0.251   0.260   0.308   0.359   0.366   0.375   0.383
  0.387   0.405   0.411   0.420   0.436   0.439   0.446   0.450
  0.466   0.482   0.487   0.502   0.527   0.545   0.558   0.570
  0.578   0.597   0.610   0.634   0.642   0.652   0.670   0.678
  0.704   0.738   0.772   0.792   0.807   0.833   0.871   0.876
  0.891   0.918   0.930   0.982   0.992   1.080   1.114   1.164
  1.279   1.336   1.376   1.401   1.443   1.456   1.483   1.524
  1.534   1.538   1.574   1.662   1.731   1.791   1.827   1.858
  1.901   1.950   1.976   1.996   2.037   2.042   2.061   2.076
  2.150   2.164   2.183   2.214   2.261   2.284   2.349   2.480
  2.545   2.581   2.696   2.708   2.794   2.805   2.946   3.024
  3.126   3.375   3.545   3.696   3.765   3.800   3.977   3.998
  4.003   4.009   4.029   4.038   4.050   4.110   4.121   4.202
  4.216   4.362   4.407   4.843   6.340   6.407   6.609   6.672
  6.709   7.557   7.563   7.577   7.600   7.685   7.696   9.737
 23.491  23.640  23.848  25.861  26.021  26.452  47.933  47.939
 66.758 215.725 289.755 289.758 289.772 289.795 289.905 289.911
*******1020.739
 --------------------------------------------------------------

          Ground-State Mulliken Net Atomic Charges

     Atom                 Charge (a.u.)
  ----------------------------------------
      1 C                    -0.582140
      2 C                    -0.193372
      3 C                     0.211408
      4 F                    -0.030975
      5 Br                    0.023195
      6 Cl                    0.203028
      7 Br                   -0.035461
      8 H                     0.203423
      9 H                     0.200894
  ----------------------------------------
  Sum of atomic charges =     0.000000

 -----------------------------------------------------------------
                    Cartesian Multipole Moments
 -----------------------------------------------------------------
    Charge (ESU x 10^10)
                 0.0000
    Dipole Moment (Debye)
         X       0.0506      Y       0.3324      Z      -1.9797
       Tot       2.0081
    Quadrupole Moments (Debye-Ang)
        XX     -73.8368     XY       1.8530     YY     -72.3357
        XZ       0.0664     YZ       2.6983     ZZ     -69.1640
    Octopole Moments (Debye-Ang^2)
       XXX      32.8517    XXY      17.1339    XYY       2.9520
       YYY      50.2650    XXZ       7.7827    XYZ       0.6246
       YYZ       0.6562    XZZ       8.4642    YZZ       9.2074
       ZZZ       3.0531
    Hexadecapole Moments (Debye-Ang^3)
      XXXX   -1096.3194   XXXY      10.3768   XXYY    -290.3219
      XYYY     -12.6456   YYYY    -679.3060   XXXZ       3.2031
      XXYZ      -1.3472   XYYZ      -2.0811   YYYZ      10.4821
      XXZZ    -224.7783   XYZZ      -0.3305   YYZZ    -145.5938
      XZZZ       3.1289   YZZZ       5.2635   ZZZZ    -199.5940
 -----------------------------------------------------------------
 Calculating analytic gradient of the SCF energy
 Gradient of SCF Energy
            1           2           3           4           5           6
    1  -0.0001142  -0.0003367   0.0004358   0.0002194   0.0001429  -0.0002059
    2  -0.0000489  -0.0010703   0.0007500   0.0002398   0.0002957  -0.0002585
    3   0.0001153   0.0001310  -0.0001775  -0.0000149   0.0000157  -0.0000187
            7           8           9
    1  -0.0001424   0.0000027  -0.0000016
    2  -0.0000653   0.0001616  -0.0000041
    3   0.0001367  -0.0000913  -0.0000962
 Max gradient component =       1.070E-03
 RMS gradient           =       3.042E-04
 Gradient time:  CPU 19.03 s  wall 19.04 s
 Geometry Optimization Parameters
   NAtoms,    NIC,     NZ,  NCons,   NDum,   NFix, NCnnct, MaxDiis
        9      69       9       0       0       0       0       0

 Cartesian Hessian Update
 Hessian Updated using BFGS Update


** GEOMETRY OPTIMIZATION IN DELOCALIZED INTERNAL COORDINATES **
   Searching for a Minimum

   Optimization Cycle:   5

                       Coordinates (Angstroms)
     ATOM                X               Y               Z
      1  C        -0.1413982674   -0.8783295655   -1.5260689486
      2  C         0.5791899148   -0.9536953430   -0.2148169579
      3  C        -0.8359361068   -0.4218092980   -0.2564559936
      4  F         0.7496688863   -2.1847308138    0.3280443044
      5  Br        2.1048069792    0.1604681878    0.1654112623
      6  Cl       -2.1024952435   -1.4638955280    0.4124665017
      7  Br       -1.2090862944    1.4577303814   -0.0142220824
      8  H         0.1585635431   -0.1132136573   -2.2308774486
      9  H        -0.4686814935   -1.8187148694   -1.9564757790
   Point Group: c1    Number of degrees of freedom:    21


   Energy is  -5823.879333026

 Hessian Updated using BFGS Update

 21 Hessian modes will be used to form the next step
  Hessian Eigenvalues:
     0.017202    0.020944    0.023934    0.032144    0.037955    0.050037
     0.071204    0.088676    0.093167    0.120078    0.136420    0.144401
     0.175666    0.177690    0.253131    0.267982    0.274341    0.307113
     0.348902    0.354660    0.491689

 Minimum Search - Taking Simple RFO Step
 Searching for Lamda that Minimizes Along All modes
 Value Taken    Lamda =  -0.00000694
 Step Taken.  Stepsize is  0.013639

                             Maximum     Tolerance    Cnvgd?
         Gradient           0.000582      0.000300      NO
         Displacement       0.007875      0.001200      NO
         Energy change     -0.000015      0.000001      NO


 New Cartesian Coordinates Obtained by Inverse Iteration

 Displacement from previous Coordinates is:  0.012496
 ----------------------------------------------------------------
             Standard Nuclear Orientation (Angstroms)
    I     Atom           X                Y                Z
 ----------------------------------------------------------------
    1      C      -0.1413658499    -0.8779420956    -1.5265367622
    2      C       0.5789757578    -0.9519144417    -0.2151423308
    3      C      -0.8364662839    -0.4222077908    -0.2563630802
    4      F       0.7482056592    -2.1850834953     0.3259073712
    5      Br      2.1051082753     0.1588341938     0.1677386979
    6      Cl     -2.1014090559    -1.4639235459     0.4157851523
    7      Br     -1.2091837246     1.4576371264    -0.0164441215
    8      H       0.1572603073    -0.1124792849    -2.2313611392
    9      H      -0.4664931675    -1.8191111716    -1.9565789291
 ----------------------------------------------------------------
 Molecular Point Group                 C1    NOp =  1
 Largest Abelian Subgroup              C1    NOp =  1
 Nuclear Repulsion Energy =   939.5103252091 hartrees
 There are       58 alpha and       58 beta electrons
 Applying Cartesian multipole field
    Component          Value
    ---------          -----
     (2,0,0)        1.00000E-11
     (0,2,0)        2.00000E-11
     (0,0,2)       -3.00000E-11
 Nucleus-field energy     =     0.0000000195 hartrees
 Requested basis set is 6-311++G(d,p)
 There are 85 shells and 228 basis functions
 A cutoff of  1.0D-11 yielded   2966 shell pairs
 There are     22863 function pairs (     25120 Cartesian)
 Smallest overlap matrix eigenvalue = 2.79E-05
 Guess MOs from SCF MO coefficient file

 -----------------------------------------------------------------------
  General SCF calculation program by
  Eric Jon Sundstrom, Paul Horn, Yuezhi Mao, Dmitri Zuev, Alec White,
  David Stuck, Shaama M.S., Shane Yost, Joonho Lee, David Small,
  Daniel Levine, Susi Lehtola, Hugh Burton, Evgeny Epifanovsky
 -----------------------------------------------------------------------
 Exchange:     0.2000 Hartree-Fock + 0.0800 Slater + 0.7200 B88
 Correlation:  0.1900 VWN1RPA + 0.8100 LYP
 Using SG-1 standard quadrature grid
 A restricted SCF calculation will be
 performed using DIIS
 SCF converges when DIIS error is below 1.0e-08
 ---------------------------------------
  Cycle       Energy         DIIS error
 ---------------------------------------
    1   -5823.8793278153      3.19e-05  
    2   -5823.8793369074      9.78e-06  
    3   -5823.8793367465      1.23e-05  
    4   -5823.8793373065      1.46e-06  
    5   -5823.8793373153      7.18e-07  
    6   -5823.8793373183      2.06e-07  
    7   -5823.8793373185      6.28e-08  
    8   -5823.8793373185      1.31e-08  
    9   -5823.8793373185      3.00e-09  Convergence criterion met
 ---------------------------------------
 SCF time:   CPU 47.78s  wall 47.00s 
 SCF   energy in the final basis set =    -5823.8793373185
 Total energy in the final basis set =    -5823.8793373185

 --------------------------------------------------------------

                    Orbital Energies (a.u.)
 --------------------------------------------------------------

 Alpha MOs
 -- Occupied --
*******-482.853-101.578 -62.507 -62.506 -56.328 -56.327 -56.323
-56.323 -56.323 -56.323 -24.719 -10.350 -10.324 -10.233  -9.493
 -8.715  -8.715  -7.258  -7.247  -7.247  -6.548  -6.547  -6.533
 -6.533  -6.533  -6.533  -2.659  -2.658  -2.654  -2.654  -2.654
 -2.654  -2.643  -2.643  -2.643  -2.643  -1.261  -0.956  -0.861
 -0.810  -0.805  -0.653  -0.617  -0.551  -0.538  -0.503  -0.471
 -0.455  -0.427  -0.399  -0.381  -0.342  -0.334  -0.320  -0.303
 -0.300  -0.294
 -- Virtual --
 -0.069  -0.045  -0.014  -0.003   0.018   0.019   0.025   0.050
  0.055   0.058   0.060   0.065   0.081   0.084   0.088   0.095
  0.098   0.099   0.105   0.119   0.121   0.129   0.139   0.146
  0.149   0.164   0.178   0.182   0.186   0.190   0.208   0.240
  0.245   0.251   0.260   0.308   0.359   0.366   0.375   0.383
  0.387   0.405   0.411   0.420   0.436   0.439   0.446   0.450
  0.466   0.481   0.487   0.502   0.527   0.545   0.558   0.570
  0.578   0.597   0.610   0.634   0.642   0.652   0.669   0.678
  0.704   0.738   0.772   0.793   0.807   0.833   0.871   0.876
  0.891   0.918   0.930   0.982   0.991   1.080   1.114   1.164
  1.279   1.336   1.376   1.401   1.443   1.456   1.483   1.524
  1.534   1.538   1.575   1.663   1.732   1.791   1.827   1.858
  1.901   1.950   1.977   1.996   2.037   2.042   2.061   2.076
  2.150   2.165   2.183   2.214   2.261   2.283   2.349   2.480
  2.545   2.581   2.696   2.707   2.794   2.805   2.946   3.023
  3.125   3.375   3.544   3.696   3.765   3.801   3.977   3.997
  4.002   4.009   4.029   4.038   4.050   4.110   4.121   4.202
  4.216   4.362   4.407   4.842   6.341   6.407   6.609   6.672
  6.708   7.557   7.563   7.577   7.600   7.685   7.696   9.737
 23.491  23.641  23.848  25.861  26.021  26.453  47.933  47.939
 66.759 215.725 289.755 289.758 289.772 289.795 289.905 289.911
*******1020.739
 --------------------------------------------------------------

          Ground-State Mulliken Net Atomic Charges

     Atom                 Charge (a.u.)
  ----------------------------------------
      1 C                    -0.582123
      2 C                    -0.193682
      3 C                     0.211354
      4 F                    -0.031778
      5 Br                    0.024165
      6 Cl                    0.203844
      7 Br                   -0.036146
      8 H                     0.203329
      9 H                     0.201037
  ----------------------------------------
  Sum of atomic charges =     0.000000

 -----------------------------------------------------------------
                    Cartesian Multipole Moments
 -----------------------------------------------------------------
    Charge (ESU x 10^10)
                 0.0000
    Dipole Moment (Debye)
         X       0.0531      Y       0.3387      Z      -1.9792
       Tot       2.0087
    Quadrupole Moments (Debye-Ang)
        XX     -73.8170     XY       1.8607     YY     -72.3554
        XZ       0.0670     YZ       2.6948     ZZ     -69.1577
    Octopole Moments (Debye-Ang^2)
       XXX      32.8915    XXY      17.1481    XYY       2.9222
       YYY      50.3757    XXZ       7.7817    XYZ       0.6446
       YYZ       0.6188    XZZ       8.4635    YZZ       9.2235
       ZZZ       2.9638
    Hexadecapole Moments (Debye-Ang^3)
      XXXX   -1095.8610   XXXY      10.5367   XXYY    -290.3069
      XYYY     -12.4261   YYYY    -679.2615   XXXZ       3.1103
      XXYZ      -1.2703   XYYZ      -2.1351   YYYZ      10.7237
      XXZZ    -224.7307   XYZZ      -0.2388   YYZZ    -145.6016
      XZZZ       2.9666   YZZZ       5.5591   ZZZZ    -199.8853
 -----------------------------------------------------------------
 Calculating analytic gradient of the SCF energy
 Gradient of SCF Energy
            1           2           3           4           5           6
    1  -0.0000211  -0.0003194   0.0003718   0.0001631   0.0000278  -0.0002106
    2  -0.0001321  -0.0000484   0.0005474  -0.0001619   0.0000745  -0.0002941
    3  -0.0001178   0.0000419  -0.0000167   0.0000421   0.0000071   0.0000933
            7           8           9
    1  -0.0000733   0.0000515   0.0000102
    2  -0.0001278   0.0000804   0.0000620
    3   0.0000862  -0.0000533  -0.0000827
 Max gradient component =       5.474E-04
 RMS gradient           =       1.752E-04
 Gradient time:  CPU 18.63 s  wall 18.63 s
 Geometry Optimization Parameters
   NAtoms,    NIC,     NZ,  NCons,   NDum,   NFix, NCnnct, MaxDiis
        9      69       9       0       0       0       0       0

 Cartesian Hessian Update
 Hessian Updated using BFGS Update


** GEOMETRY OPTIMIZATION IN DELOCALIZED INTERNAL COORDINATES **
   Searching for a Minimum

   Optimization Cycle:   6

                       Coordinates (Angstroms)
     ATOM                X               Y               Z
      1  C        -0.1413658499   -0.8779420956   -1.5265367622
      2  C         0.5789757578   -0.9519144417   -0.2151423308
      3  C        -0.8364662839   -0.4222077908   -0.2563630802
      4  F         0.7482056592   -2.1850834953    0.3259073712
      5  Br        2.1051082753    0.1588341938    0.1677386979
      6  Cl       -2.1014090559   -1.4639235459    0.4157851523
      7  Br       -1.2091837246    1.4576371264   -0.0164441215
      8  H         0.1572603073   -0.1124792849   -2.2313611392
      9  H        -0.4664931675   -1.8191111716   -1.9565789291
   Point Group: c1    Number of degrees of freedom:    21


   Energy is  -5823.879337319

 Hessian Updated using BFGS Update

 21 Hessian modes will be used to form the next step
  Hessian Eigenvalues:
     0.014553    0.020776    0.022275    0.033776    0.037906    0.050394
     0.066868    0.085484    0.091447    0.121312    0.136101    0.144082
     0.173857    0.180452    0.254603    0.270151    0.282884    0.295001
     0.349449    0.350113    0.508811

 Minimum Search - Taking Simple RFO Step
 Searching for Lamda that Minimizes Along All modes
 Value Taken    Lamda =  -0.00000213
 Step Taken.  Stepsize is  0.008644

                             Maximum     Tolerance    Cnvgd?
         Gradient           0.000266      0.000300     YES
         Displacement       0.005042      0.001200      NO
         Energy change     -0.000004      0.000001      NO


 New Cartesian Coordinates Obtained by Inverse Iteration

 Displacement from previous Coordinates is:  0.007262
 ----------------------------------------------------------------
             Standard Nuclear Orientation (Angstroms)
    I     Atom           X                Y                Z
 ----------------------------------------------------------------
    1      C      -0.1413594418    -0.8777676226    -1.5265035387
    2      C       0.5793771014    -0.9513234542    -0.2154084807
    3      C      -0.8366061499    -0.4228173279    -0.2562978220
    4      F       0.7474352181    -2.1851559044     0.3249717381
    5      Br      2.1054866546     0.1580800063     0.1690701565
    6      Cl     -2.1008831072    -1.4636344652     0.4164861241
    7      Br     -1.2088665021     1.4576166992    -0.0178308207
    8      H       0.1552149796    -0.1116624713    -2.2312735585
    9      H      -0.4651668348    -1.8195259657    -1.9562089399
 ----------------------------------------------------------------
 Molecular Point Group                 C1    NOp =  1
 Largest Abelian Subgroup              C1    NOp =  1
 Nuclear Repulsion Energy =   939.5451997898 hartrees
 There are       58 alpha and       58 beta electrons
 Applying Cartesian multipole field
    Component          Value
    ---------          -----
     (2,0,0)        1.00000E-11
     (0,2,0)        2.00000E-11
     (0,0,2)       -3.00000E-11
 Nucleus-field energy     =     0.0000000195 hartrees
 Requested basis set is 6-311++G(d,p)
 There are 85 shells and 228 basis functions
 A cutoff of  1.0D-11 yielded   2966 shell pairs
 There are     22863 function pairs (     25120 Cartesian)
 Smallest overlap matrix eigenvalue = 2.79E-05
 Guess MOs from SCF MO coefficient file

 -----------------------------------------------------------------------
  General SCF calculation program by
  Eric Jon Sundstrom, Paul Horn, Yuezhi Mao, Dmitri Zuev, Alec White,
  David Stuck, Shaama M.S., Shane Yost, Joonho Lee, David Small,
  Daniel Levine, Susi Lehtola, Hugh Burton, Evgeny Epifanovsky
 -----------------------------------------------------------------------
 Exchange:     0.2000 Hartree-Fock + 0.0800 Slater + 0.7200 B88
 Correlation:  0.1900 VWN1RPA + 0.8100 LYP
 Using SG-1 standard quadrature grid
 A restricted SCF calculation will be
 performed using DIIS
 SCF converges when DIIS error is below 1.0e-08
 ---------------------------------------
  Cycle       Energy         DIIS error
 ---------------------------------------
    1   -5823.8793359142      1.68e-05  
    2   -5823.8793385396      4.90e-06  
    3   -5823.8793384691      6.75e-06  
    4   -5823.8793386471      7.65e-07  
    5   -5823.8793386497      4.12e-07  
    6   -5823.8793386506      1.08e-07  
    7   -5823.8793386507      2.49e-08  
    8   -5823.8793386506      5.37e-09  Convergence criterion met
 ---------------------------------------
 SCF time:   CPU 41.96s  wall 42.00s 
 SCF   energy in the final basis set =    -5823.8793386506
 Total energy in the final basis set =    -5823.8793386506

 --------------------------------------------------------------

                    Orbital Energies (a.u.)
 --------------------------------------------------------------

 Alpha MOs
 -- Occupied --
*******-482.854-101.578 -62.507 -62.506 -56.327 -56.327 -56.323
-56.323 -56.323 -56.323 -24.719 -10.350 -10.324 -10.233  -9.493
 -8.715  -8.715  -7.258  -7.247  -7.247  -6.548  -6.548  -6.533
 -6.533  -6.533  -6.533  -2.659  -2.658  -2.654  -2.654  -2.654
 -2.654  -2.643  -2.643  -2.643  -2.643  -1.261  -0.956  -0.861
 -0.810  -0.805  -0.653  -0.617  -0.551  -0.538  -0.502  -0.471
 -0.455  -0.427  -0.400  -0.381  -0.343  -0.334  -0.320  -0.303
 -0.300  -0.294
 -- Virtual --
 -0.069  -0.045  -0.014  -0.003   0.018   0.019   0.025   0.050
  0.055   0.058   0.060   0.065   0.081   0.084   0.088   0.095
  0.098   0.099   0.105   0.119   0.121   0.129   0.139   0.146
  0.149   0.164   0.178   0.182   0.186   0.190   0.208   0.240
  0.245   0.251   0.260   0.308   0.359   0.366   0.375   0.383
  0.387   0.405   0.411   0.420   0.436   0.439   0.446   0.450
  0.466   0.481   0.487   0.502   0.527   0.545   0.559   0.570
  0.578   0.597   0.610   0.635   0.642   0.652   0.669   0.678
  0.704   0.738   0.772   0.793   0.807   0.833   0.871   0.876
  0.891   0.918   0.931   0.982   0.991   1.080   1.115   1.164
  1.279   1.336   1.376   1.401   1.443   1.456   1.482   1.525
  1.534   1.538   1.575   1.663   1.732   1.791   1.827   1.858
  1.901   1.950   1.977   1.996   2.037   2.042   2.061   2.076
  2.150   2.165   2.183   2.214   2.261   2.283   2.349   2.480
  2.545   2.581   2.696   2.708   2.794   2.805   2.946   3.023
  3.126   3.375   3.544   3.697   3.766   3.801   3.977   3.997
  4.003   4.009   4.029   4.038   4.050   4.110   4.121   4.203
  4.216   4.362   4.407   4.842   6.341   6.408   6.608   6.672
  6.708   7.557   7.563   7.577   7.600   7.685   7.696   9.737
 23.491  23.641  23.849  25.861  26.020  26.453  47.933  47.939
 66.759 215.725 289.755 289.758 289.772 289.795 289.905 289.911
*******1020.739
 --------------------------------------------------------------

          Ground-State Mulliken Net Atomic Charges

     Atom                 Charge (a.u.)
  ----------------------------------------
      1 C                    -0.581614
      2 C                    -0.193537
      3 C                     0.210015
      4 F                    -0.032072
      5 Br                    0.024517
      6 Cl                    0.205074
      7 Br                   -0.036772
      8 H                     0.203345
      9 H                     0.201044
  ----------------------------------------
  Sum of atomic charges =     0.000000

 -----------------------------------------------------------------
                    Cartesian Multipole Moments
 -----------------------------------------------------------------
    Charge (ESU x 10^10)
                 0.0000
    Dipole Moment (Debye)
         X       0.0538      Y       0.3377      Z      -1.9781
       Tot       2.0075
    Quadrupole Moments (Debye-Ang)
        XX     -73.8061     XY       1.8672     YY     -72.3604
        XZ       0.0695     YZ       2.6914     ZZ     -69.1567
    Octopole Moments (Debye-Ang^2)
       XXX      32.8541    XXY      17.1405    XYY       2.9035
       YYY      50.3986    XXZ       7.7948    XYZ       0.6562
       YYZ       0.6110    XZZ       8.4458    YZZ       9.2329
       ZZZ       2.9632
    Hexadecapole Moments (Debye-Ang^3)
      XXXX   -1095.6378   XXXY      10.6460   XXYY    -290.2926
      XYYY     -12.3141   YYYY    -679.1757   XXXZ       2.9506
      XXYZ      -1.2350   XYYZ      -2.1948   YYYZ      10.8120
      XXZZ    -224.7049   XYZZ      -0.2016   YYZZ    -145.5940
      XZZZ       2.7829   YZZZ       5.6595   ZZZZ    -199.9670
 -----------------------------------------------------------------
 Calculating analytic gradient of the SCF energy
 Gradient of SCF Energy
            1           2           3           4           5           6
    1   0.0000207  -0.0001145   0.0002058   0.0000445  -0.0000254  -0.0000697
    2  -0.0000666   0.0001674   0.0002212  -0.0001603  -0.0000057  -0.0001715
    3  -0.0001016  -0.0000451   0.0000382   0.0000447   0.0000117   0.0000130
            7           8           9
    1  -0.0000527  -0.0000232   0.0000144
    2  -0.0000922   0.0000477   0.0000599
    3   0.0000644   0.0000207  -0.0000460
 Max gradient component =       2.212E-04
 RMS gradient           =       9.441E-05
 Gradient time:  CPU 18.69 s  wall 18.69 s
 Geometry Optimization Parameters
   NAtoms,    NIC,     NZ,  NCons,   NDum,   NFix, NCnnct, MaxDiis
        9      69       9       0       0       0       0       0

 Cartesian Hessian Update
 Hessian Updated using BFGS Update


** GEOMETRY OPTIMIZATION IN DELOCALIZED INTERNAL COORDINATES **
   Searching for a Minimum

   Optimization Cycle:   7

                       Coordinates (Angstroms)
     ATOM                X               Y               Z
      1  C        -0.1413594418   -0.8777676226   -1.5265035387
      2  C         0.5793771014   -0.9513234542   -0.2154084807
      3  C        -0.8366061499   -0.4228173279   -0.2562978220
      4  F         0.7474352181   -2.1851559044    0.3249717381
      5  Br        2.1054866546    0.1580800063    0.1690701565
      6  Cl       -2.1008831072   -1.4636344652    0.4164861241
      7  Br       -1.2088665021    1.4576166992   -0.0178308207
      8  H         0.1552149796   -0.1116624713   -2.2312735585
      9  H        -0.4651668348   -1.8195259657   -1.9562089399
   Point Group: c1    Number of degrees of freedom:    21


   Energy is  -5823.879338651

 Hessian Updated using BFGS Update

 21 Hessian modes will be used to form the next step
  Hessian Eigenvalues:
     0.013699    0.020887    0.021722    0.034109    0.038862    0.050416
     0.065225    0.081764    0.091232    0.117611    0.134932    0.147525
     0.173078    0.182065    0.250131    0.257020    0.270512    0.289745
     0.349029    0.353407    0.490923

 Minimum Search - Taking Simple RFO Step
 Searching for Lamda that Minimizes Along All modes
 Value Taken    Lamda =   0.00000000
 Step Taken.  Stepsize is  0.003598

                             Maximum     Tolerance    Cnvgd?
         Gradient           0.000170      0.000300     YES
         Displacement       0.002148      0.001200      NO
         Energy change     -0.000001      0.000001      NO


 New Cartesian Coordinates Obtained by Inverse Iteration

 Displacement from previous Coordinates is:  0.003008
 ----------------------------------------------------------------
             Standard Nuclear Orientation (Angstroms)
    I     Atom           X                Y                Z
 ----------------------------------------------------------------
    1      C      -0.1414700433    -0.8776987139    -1.5264243668
    2      C       0.5794737906    -0.9513001038    -0.2154893381
    3      C      -0.8369370156    -0.4232118824    -0.2563229664
    4      F       0.7474493492    -2.1852869536     0.3241838180
    5      Br      2.1053905187     0.1580947333     0.1695936022
    6      Cl     -2.1009072000    -1.4632425293     0.4169706065
    7      Br     -1.2086001944     1.4576816210    -0.0182912365
    8      H       0.1548146700    -0.1114689920    -2.2311691009
    9      H      -0.4645819573    -1.8197576851    -1.9560461595
 ----------------------------------------------------------------
 Molecular Point Group                 C1    NOp =  1
 Largest Abelian Subgroup              C1    NOp =  1
 Nuclear Repulsion Energy =   939.5665931162 hartrees
 There are       58 alpha and       58 beta electrons
 Applying Cartesian multipole field
    Component          Value
    ---------          -----
     (2,0,0)        1.00000E-11
     (0,2,0)        2.00000E-11
     (0,0,2)       -3.00000E-11
 Nucleus-field energy     =     0.0000000195 hartrees
 Requested basis set is 6-311++G(d,p)
 There are 85 shells and 228 basis functions
 A cutoff of  1.0D-11 yielded   2966 shell pairs
 There are     22863 function pairs (     25120 Cartesian)
 Smallest overlap matrix eigenvalue = 2.79E-05
 Guess MOs from SCF MO coefficient file

 -----------------------------------------------------------------------
  General SCF calculation program by
  Eric Jon Sundstrom, Paul Horn, Yuezhi Mao, Dmitri Zuev, Alec White,
  David Stuck, Shaama M.S., Shane Yost, Joonho Lee, David Small,
  Daniel Levine, Susi Lehtola, Hugh Burton, Evgeny Epifanovsky
 -----------------------------------------------------------------------
 Exchange:     0.2000 Hartree-Fock + 0.0800 Slater + 0.7200 B88
 Correlation:  0.1900 VWN1RPA + 0.8100 LYP
 Using SG-1 standard quadrature grid
 A restricted SCF calculation will be
 performed using DIIS
 SCF converges when DIIS error is below 1.0e-08
 ---------------------------------------
  Cycle       Energy         DIIS error
 ---------------------------------------
    1   -5823.8793383325      8.00e-06  
    2   -5823.8793389437      1.18e-06  
    3   -5823.8793389473      1.26e-06  
    4   -5823.8793389542      3.37e-07  
    5   -5823.8793389547      8.72e-08  
    6   -5823.8793389547      3.12e-08  
    7   -5823.8793389547      1.15e-08  
    8   -5823.8793389547      3.72e-09  Convergence criterion met
 ---------------------------------------
 SCF time:   CPU 42.56s  wall 42.00s 
 SCF   energy in the final basis set =    -5823.8793389547
 Total energy in the final basis set =    -5823.8793389547

 --------------------------------------------------------------

                    Orbital Energies (a.u.)
 --------------------------------------------------------------

 Alpha MOs
 -- Occupied --
*******-482.854-101.578 -62.507 -62.506 -56.327 -56.327 -56.323
-56.323 -56.323 -56.323 -24.719 -10.350 -10.324 -10.233  -9.493
 -8.715  -8.715  -7.258  -7.247  -7.247  -6.548  -6.548  -6.533
 -6.533  -6.533  -6.533  -2.659  -2.658  -2.654  -2.654  -2.654
 -2.654  -2.643  -2.643  -2.643  -2.643  -1.261  -0.956  -0.861
 -0.810  -0.805  -0.653  -0.617  -0.552  -0.538  -0.502  -0.471
 -0.455  -0.427  -0.400  -0.381  -0.343  -0.334  -0.320  -0.303
 -0.300  -0.294
 -- Virtual --
 -0.069  -0.045  -0.014  -0.003   0.018   0.019   0.025   0.050
  0.055   0.058   0.060   0.065   0.081   0.083   0.088   0.095
  0.098   0.099   0.105   0.119   0.121   0.129   0.139   0.146
  0.149   0.164   0.178   0.182   0.186   0.190   0.208   0.240
  0.245   0.251   0.260   0.308   0.359   0.366   0.375   0.383
  0.387   0.405   0.411   0.420   0.436   0.439   0.446   0.450
  0.466   0.481   0.487   0.502   0.527   0.545   0.559   0.570
  0.578   0.597   0.610   0.635   0.642   0.652   0.669   0.678
  0.704   0.738   0.772   0.793   0.807   0.832   0.871   0.876
  0.891   0.918   0.931   0.982   0.991   1.080   1.115   1.164
  1.279   1.336   1.376   1.401   1.443   1.456   1.482   1.525
  1.534   1.538   1.575   1.663   1.732   1.791   1.827   1.858
  1.901   1.950   1.977   1.996   2.037   2.042   2.061   2.076
  2.151   2.165   2.184   2.214   2.261   2.283   2.349   2.480
  2.545   2.581   2.696   2.708   2.794   2.805   2.946   3.023
  3.126   3.375   3.545   3.697   3.766   3.801   3.978   3.998
  4.003   4.009   4.029   4.038   4.050   4.110   4.121   4.203
  4.216   4.362   4.407   4.842   6.341   6.408   6.608   6.672
  6.708   7.557   7.563   7.577   7.600   7.685   7.696   9.737
 23.491  23.641  23.849  25.861  26.020  26.453  47.933  47.939
 66.759 215.725 289.755 289.758 289.772 289.795 289.905 289.911
*******1020.739
 --------------------------------------------------------------

          Ground-State Mulliken Net Atomic Charges

     Atom                 Charge (a.u.)
  ----------------------------------------
      1 C                    -0.581555
      2 C                    -0.193218
      3 C                     0.209203
      4 F                    -0.032051
      5 Br                    0.024570
      6 Cl                    0.205796
      7 Br                   -0.037156
      8 H                     0.203363
      9 H                     0.201050
  ----------------------------------------
  Sum of atomic charges =     0.000000

 -----------------------------------------------------------------
                    Cartesian Multipole Moments
 -----------------------------------------------------------------
    Charge (ESU x 10^10)
                 0.0000
    Dipole Moment (Debye)
         X       0.0533      Y       0.3349      Z      -1.9771
       Tot       2.0060
    Quadrupole Moments (Debye-Ang)
        XX     -73.8038     XY       1.8719     YY     -72.3595
        XZ       0.0686     YZ       2.6892     ZZ     -69.1566
    Octopole Moments (Debye-Ang^2)
       XXX      32.8405    XXY      17.1241    XYY       2.9067
       YYY      50.3759    XXZ       7.7980    XYZ       0.6619
       YYZ       0.6093    XZZ       8.4452    YZZ       9.2254
       ZZZ       2.9589
    Hexadecapole Moments (Debye-Ang^3)
      XXXX   -1095.5369   XXXY      10.6806   XXYY    -290.2834
      XYYY     -12.2891   YYYY    -679.1316   XXXZ       2.9017
      XXYZ      -1.2305   XYYZ      -2.2099   YYYZ      10.8289
      XXZZ    -224.6827   XYZZ      -0.1931   YYZZ    -145.5889
      XZZZ       2.7281   YZZZ       5.6800   ZZZZ    -200.0044
 -----------------------------------------------------------------
 Calculating analytic gradient of the SCF energy
 Gradient of SCF Energy
            1           2           3           4           5           6
    1  -0.0000042   0.0000173   0.0000124   0.0000082  -0.0000223   0.0000136
    2  -0.0000123   0.0000813   0.0000230  -0.0000567  -0.0000021  -0.0000769
    3  -0.0000443  -0.0000131   0.0000180  -0.0000299   0.0000164  -0.0000123
            7           8           9
    1  -0.0000404  -0.0000037   0.0000192
    2  -0.0000447   0.0000458   0.0000427
    3   0.0000641   0.0000303  -0.0000291
 Max gradient component =       8.125E-05
 RMS gradient           =       3.611E-05
 Gradient time:  CPU 19.10 s  wall 19.11 s
 Geometry Optimization Parameters
   NAtoms,    NIC,     NZ,  NCons,   NDum,   NFix, NCnnct, MaxDiis
        9      69       9       0       0       0       0       0

 Cartesian Hessian Update
 Hessian Updated using BFGS Update


** GEOMETRY OPTIMIZATION IN DELOCALIZED INTERNAL COORDINATES **
   Searching for a Minimum

   Optimization Cycle:   8

                       Coordinates (Angstroms)
     ATOM                X               Y               Z
      1  C        -0.1414700433   -0.8776987139   -1.5264243668
      2  C         0.5794737906   -0.9513001038   -0.2154893381
      3  C        -0.8369370156   -0.4232118824   -0.2563229664
      4  F         0.7474493492   -2.1852869536    0.3241838180
      5  Br        2.1053905187    0.1580947333    0.1695936022
      6  Cl       -2.1009072000   -1.4632425293    0.4169706065
      7  Br       -1.2086001944    1.4576816210   -0.0182912365
      8  H         0.1548146700   -0.1114689920   -2.2311691009
      9  H        -0.4645819573   -1.8197576851   -1.9560461595
   Point Group: c1    Number of degrees of freedom:    21


   Energy is  -5823.879338955

 Hessian Updated using BFGS Update

 21 Hessian modes will be used to form the next step
  Hessian Eigenvalues:
     0.013707    0.020853    0.022366    0.034794    0.037609    0.050430
     0.067113    0.077448    0.091326    0.114459    0.133365    0.142737
     0.173708    0.178815    0.240522    0.257658    0.272171    0.289748
     0.348777    0.352736    0.477556

 Minimum Search - Taking Simple RFO Step
 Searching for Lamda that Minimizes Along All modes
 Value Taken    Lamda =   0.00000000
 Step Taken.  Stepsize is  0.000890

                             Maximum     Tolerance    Cnvgd?
         Gradient           0.000041      0.000300     YES
         Displacement       0.000433      0.001200     YES
         Energy change     -0.000000      0.000001     YES


                       Distance Matrix (Angstroms)
             C (  1)   C (  2)   C (  3)   F (  4)   Br(  5)   Cl(  6)
   C (  2)  1.497908
   C (  3)  1.517692  1.512205
   F (  4)  2.434074  1.357272  2.439708
   Br(  5)  2.999621  1.925479  3.029293  2.712810
   Cl(  6)  2.821177  2.801166  1.769918  2.939914  4.514739
   Br(  7)  2.977790  3.006541  1.931982  4.149053  3.564654  3.085039
   H (  8)  1.082385  2.224549  2.231764  3.343915  3.105008  3.732053
   H (  9)  1.084643  2.207670  2.231154  2.608080  3.877500  2.904457
             Br(  7)   H (  8)
   H (  8)  3.036110
   H (  9)  3.879441  1.837823

 Final energy is   -5823.8793389546972     


 ******************************
 **  OPTIMIZATION CONVERGED  **
 ******************************

                       Coordinates (Angstroms)
     ATOM                X               Y               Z
      1  C        -0.1414700433   -0.8776987139   -1.5264243668
      2  C         0.5794737906   -0.9513001038   -0.2154893381
      3  C        -0.8369370156   -0.4232118824   -0.2563229664
      4  F         0.7474493492   -2.1852869536    0.3241838180
      5  Br        2.1053905187    0.1580947333    0.1695936022
      6  Cl       -2.1009072000   -1.4632425293    0.4169706065
      7  Br       -1.2086001944    1.4576816210   -0.0182912365
      8  H         0.1548146700   -0.1114689920   -2.2311691009
      9  H        -0.4645819573   -1.8197576851   -1.9560461595

Z-matrix Print:
$molecule
0 1
Br
C  1 1.931982
C  2 1.512205 1 121.120766
F  3 1.357272 2 116.369193 1 145.273556 0
C  3 1.497908 2 60.554020 1 -107.283257 0
H  5 1.082385 3 118.220559 2 106.978198 0
H  5 1.084643 3 116.574076 2 -107.446981 0
Cl 2 1.769918 1 112.819285 3 145.960447 0
Br 3 1.925479 2 123.125744 1 3.560284 0
$end


 --------------------------------------------------------------

                    Orbital Energies (a.u.)
 --------------------------------------------------------------

 Alpha MOs
 -- Occupied --
*******-482.854-101.578 -62.507 -62.506 -56.327 -56.327 -56.323
-56.323 -56.323 -56.323 -24.719 -10.350 -10.324 -10.233  -9.493
 -8.715  -8.715  -7.258  -7.247  -7.247  -6.548  -6.548  -6.533
 -6.533  -6.533  -6.533  -2.659  -2.658  -2.654  -2.654  -2.654
 -2.654  -2.643  -2.643  -2.643  -2.643  -1.261  -0.956  -0.861
 -0.810  -0.805  -0.653  -0.617  -0.552  -0.538  -0.502  -0.471
 -0.455  -0.427  -0.400  -0.381  -0.343  -0.334  -0.320  -0.303
 -0.300  -0.294
 -- Virtual --
 -0.069  -0.045  -0.014  -0.003   0.018   0.019   0.025   0.050
  0.055   0.058   0.060   0.065   0.081   0.083   0.088   0.095
  0.098   0.099   0.105   0.119   0.121   0.129   0.139   0.146
  0.149   0.164   0.178   0.182   0.186   0.190   0.208   0.240
  0.245   0.251   0.260   0.308   0.359   0.366   0.375   0.383
  0.387   0.405   0.411   0.420   0.436   0.439   0.446   0.450
  0.466   0.481   0.487   0.502   0.527   0.545   0.559   0.570
  0.578   0.597   0.610   0.635   0.642   0.652   0.669   0.678
  0.704   0.738   0.772   0.793   0.807   0.832   0.871   0.876
  0.891   0.918   0.931   0.982   0.991   1.080   1.115   1.164
  1.279   1.336   1.376   1.401   1.443   1.456   1.482   1.525
  1.534   1.538   1.575   1.663   1.732   1.791   1.827   1.858
  1.901   1.950   1.977   1.996   2.037   2.042   2.061   2.076
  2.151   2.165   2.184   2.214   2.261   2.283   2.349   2.480
  2.545   2.581   2.696   2.708   2.794   2.805   2.946   3.023
  3.126   3.375   3.545   3.697   3.766   3.801   3.978   3.998
  4.003   4.009   4.029   4.038   4.050   4.110   4.121   4.203
  4.216   4.362   4.407   4.842   6.341   6.408   6.608   6.672
  6.708   7.557   7.563   7.577   7.600   7.685   7.696   9.737
 23.491  23.641  23.849  25.861  26.020  26.453  47.933  47.939
 66.759 215.725 289.755 289.758 289.772 289.795 289.905 289.911
*******1020.739
 --------------------------------------------------------------

          Ground-State Mulliken Net Atomic Charges

     Atom                 Charge (a.u.)
  ----------------------------------------
      1 C                    -0.581555
      2 C                    -0.193218
      3 C                     0.209203
      4 F                    -0.032051
      5 Br                    0.024570
      6 Cl                    0.205796
      7 Br                   -0.037156
      8 H                     0.203363
      9 H                     0.201050
  ----------------------------------------
  Sum of atomic charges =     0.000000

 -----------------------------------------------------------------
                    Cartesian Multipole Moments
 -----------------------------------------------------------------
    Charge (ESU x 10^10)
                 0.0000
    Dipole Moment (Debye)
         X       0.0533      Y       0.3349      Z      -1.9771
       Tot       2.0060
    Quadrupole Moments (Debye-Ang)
        XX     -73.8038     XY       1.8719     YY     -72.3595
        XZ       0.0686     YZ       2.6892     ZZ     -69.1566
    Octopole Moments (Debye-Ang^2)
       XXX      32.8405    XXY      17.1241    XYY       2.9067
       YYY      50.3759    XXZ       7.7980    XYZ       0.6619
       YYZ       0.6093    XZZ       8.4452    YZZ       9.2254
       ZZZ       2.9589
    Hexadecapole Moments (Debye-Ang^3)
      XXXX   -1095.5369   XXXY      10.6806   XXYY    -290.2834
      XYYY     -12.2891   YYYY    -679.1316   XXXZ       2.9017
      XXYZ      -1.2305   XYYZ      -2.2099   YYYZ      10.8289
      XXZZ    -224.6827   XYZZ      -0.1931   YYZZ    -145.5889
      XZZZ       2.7281   YZZZ       5.6800   ZZZZ    -200.0044
 -----------------------------------------------------------------
Archival summary:
1\1\garfield\OPT\ProcedureUnspecified\BasisUnspecified\r2l1132\taweetha\ThuOct1102:15:592018ThuOct1102:15:592018\0\\#,OPT,ProcedureUnspecified,BasisUnspecified,\\0,1\Br\C,1,1.93198\C,2,1.51221,1,121.121\F,3,1.35727,2,116.369,1,145.274,0\C,3,1.49791,2,60.554,1,-107.283,0\H,5,1.08239,3,118.221,2,106.978,0\H,5,1.08464,3,116.574,2,-107.447,0\Cl,2,1.76992,1,112.819,3,145.96,0\Br,3,1.92548,2,123.126,1,3.56028,0\\\@

 Total job time:  568.89s(wall), 568.74s(cpu) 
 Thu Oct 11 02:15:59 2018

        *************************************************************
        *                                                           *
        *  Thank you very much for using Q-Chem.  Have a nice day.  *
        *                                                           *
        *************************************************************


 
User input: 2 of 2 
 
Q-Chem Developer Version!
                  Welcome to Q-Chem
     A Quantum Leap Into The Future Of Chemistry


 Q-Chem 5.1, Q-Chem, Inc., Pleasanton, CA (2018)

 Yihan Shao,  Zhengting Gan,  E. Epifanovsky,  A. T. B. Gilbert,  M. Wormit,  
 J. Kussmann,  A. W. Lange,  A. Behn,  Jia Deng,  Xintian Feng,  D. Ghosh,  
 M. Goldey,  P. R. Horn,  L. D. Jacobson,  I. Kaliman,  T. Kus,  A. Landau,  
 Jie Liu,  E. I. Proynov,  R. M. Richard,  R. P. Steele,  E. J. Sundstrom,  
 H. L. Woodcock III,  P. M. Zimmerman,  D. Zuev,  B. Albrecht,  E. Alguire,  
 S. A. Baeppler,  D. Barton,  Z. Benda,  Y. A. Bernard,  E. J. Berquist,  
 K. B. Bravaya,  H. Burton,  D. Casanova,  Chun-Min Chang,  Yunqing Chen,  
 A. Chien,  K. D. Closser,  M. P. Coons,  S. Coriani,  S. Dasgupta,  
 A. L. Dempwolff,  M. Diedenhofen,  Hainam Do,  R. G. Edgar,  Po-Tung Fang,  
 S. Faraji,  S. Fatehi,  Qingguo Feng,  K. D. Fenk,  J. Fosso-Tande,  
 Qinghui Ge,  A. Ghysels,  G. Gidofalvi,  J. Gomes,  J. Gonthier,  A. Gunina,  
 D. Hait,  M. W. D. Hanson-Heine,  P. H. P. Harbach,  A. W. Hauser,  
 J. E. Herr,  E. G. Hohenstein,  Z. C. Holden,  Kerwin Hui,  B. C. Huynh,  
 T.-C. Jagau,  Hyunjun Ji,  B. Kaduk,  K. Khistyaev,  Jaehoon Kim,  
 P. Klunzinger,  K. Koh,  D. Kosenkov,  L. Koulias,  T. Kowalczyk,  
 C. M. Krauter,  A. Kunitsa,  Ka Un Lao,  A. Laurent,  K. V. Lawler,  
 Joonho Lee,  D. Lefrancois,  S. Lehtola,  D. S. Levine,  Yi-Pei Li,  
 You-Sheng Lin,  Fenglai Liu,  E. Livshits,  A. Luenser,  P. Manohar,  
 E. Mansoor,  S. F. Manzer,  Shan-Ping Mao,  Yuezhi Mao,  N. Mardirossian,  
 A. V. Marenich,  T. Markovich,  L. A. Martinez-Martinez,  S. A. Maurer,  
 N. J. Mayhall,  S. C. McKenzie,  J.-M. Mewes,  A. F. Morrison,  
 J. W. Mullinax,  K. Nanda,  T. S. Nguyen-Beck,  R. Olivares-Amaya,  
 J. A. Parkhill,  T. M. Perrine,  F. Plasser,  P. Pokhilko,  S. Prager,  
 A. Prociuk,  E. Ramos,  D. R. Rehn,  F. Rob,  M. Schneider,  N. Sergueev,  
 S. M. Sharada,  S. Sharma,  D. W. Small,  T. Stauch,  T. Stein,  
 Yu-Chuan Su,  A. J. W. Thom,  A. Tkatchenko,  T. Tsuchimochi,  N. M. Tubman,  
 L. Vogt,  M. L. Vidal,  O. Vydrov,  M. A. Watson,  J. Wenzel,  
 M. de Wergifosse,  T. A. Wesolowski,  A. White,  J. Witte,  A. Yamada,  
 Jun Yang,  K. Yao,  S. Yeganeh,  S. R. Yost,  Zhi-Qiang You,  A. Zech,  
 Igor Ying Zhang,  Xing Zhang,  Yan Zhao,  Ying Zhu,  B. R. Brooks,  
 G. K. L. Chan,  C. J. Cramer,  M. S. Gordon,  W. J. Hehre,  A. Klamt,  
 M. W. Schmidt,  C. D. Sherrill,  D. G. Truhlar,  A. Aspuru-Guzik,  R. Baer,  
 A. T. Bell,  N. A. Besley,  Jeng-Da Chai,  A. E. DePrince, III,  
 R. A. DiStasio Jr.,  A. Dreuw,  B. D. Dunietz,  T. R. Furlani,  
 Chao-Ping Hsu,  Yousung Jung,  Jing Kong,  D. S. Lambrecht,  WanZhen Liang,  
 C. Ochsenfeld,  V. A. Rassolov,  L. V. Slipchenko,  J. E. Subotnik,  
 T. Van Voorhis,  J. M. Herbert,  A. I. Krylov,  P. M. W. Gill,  M. Head-Gordon

 Contributors to earlier versions of Q-Chem not listed above: 
 R. D. Adamson,  B. Austin,  J. Baker,  G. J. O. Beran,  K. Brandhorst,  
 S. T. Brown,  E. F. C. Byrd,  A. K. Chakraborty,  C.-L. Cheng,  
 Siu Hung Chien,  D. M. Chipman,  D. L. Crittenden,  H. Dachsel,  
 R. J. Doerksen,  A. D. Dutoi,  L. Fusti-Molnar,  W. A. Goddard III,  
 A. Golubeva-Zadorozhnaya,  S. R. Gwaltney,  G. Hawkins,  A. Heyden,  
 S. Hirata,  G. Kedziora,  F. J. Keil,  C. Kelley,  Jihan Kim,  R. A. King,  
 R. Z. Khaliullin,  P. P. Korambath,  W. Kurlancheek,  A. M. Lee,  M. S. Lee,  
 S. V. Levchenko,  Ching Yeh Lin,  D. Liotard,  R. C. Lochan,  I. Lotan,  
 P. E. Maslen,  N. Nair,  D. P. O'Neill,  D. Neuhauser,  E. Neuscamman,  
 C. M. Oana,  R. Olson,  B. Peters,  R. Peverati,  P. A. Pieniazek,  
 Y. M. Rhee,  J. Ritchie,  M. A. Rohrdanz,  E. Rosta,  N. J. Russ,  
 H. F. Schaefer III,  N. E. Schultz,  N. Shenvi,  A. C. Simmonett,  A. Sodt,  
 D. Stuck,  K. S. Thanthiriwatte,  V. Vanovschi,  Tao Wang,  A. Warshel,  
 C. F. Williams,  Q. Wu,  X. Xu,  W. Zhang

 Please cite Q-Chem as follows:
 Y. Shao et al., Mol. Phys. 113, 184-215 (2015)
 DOI: 10.1080/00268976.2014.952696

 Q-Chem 5.1.1 for Intel X86 EM64T Linux

 Parts of Q-Chem use Armadillo 8.300.2 (Tropical Shenanigans).
 http://arma.sourceforge.net/

 Q-Chem begins on Thu Oct 11 02:15:59 2018  

Host: 
0

     Scratch files written to /scratch/taweetham/qchem31365//
The previous job contains 0 fragments, simply inherited here
Input Ideriv = 2
Curr. Ideriv = -1
Max.  Ideriv = 2

Checking the input file for inconsistencies... 	...done.

--------------------------------------------------------------
User input:
--------------------------------------------------------------

$molecule
read
$end

$rem
   job_type 	frequency
   basis 	6-311++g**
   method	b3lyp	
$end


--------------------------------------------------------------
 ----------------------------------------------------------------
             Standard Nuclear Orientation (Angstroms)
    I     Atom           X                Y                Z
 ----------------------------------------------------------------
    1      C      -0.0750082838     0.8275133412     1.5346426110
    2      C       0.6655673657     0.8569368452     0.2329476428
    3      C      -0.7955032392     0.4673223267     0.2483535264
    4      F       0.9581369889     2.0793166967    -0.2792798099
    5      Br      2.0821402752    -0.3867727781    -0.1594490974
    6      Cl     -1.9451696195     1.6375227924    -0.4161061734
    7      Br     -1.3436287836    -1.3638749215    -0.0324097546
    8      H       0.1375230748     0.0225627273     2.2263381287
    9      H      -0.3111097070     1.7877339384     1.9803822455
 ----------------------------------------------------------------
 Molecular Point Group                 C1    NOp =  1
 Largest Abelian Subgroup              C1    NOp =  1
 Nuclear Repulsion Energy =   939.5665931162 hartrees
 There are       58 alpha and       58 beta electrons
 Requested basis set is 6-311++G(d,p)
 There are 85 shells and 228 basis functions

 Total QAlloc Memory Limit   2000 MB
 Mega-Array Size       188 MB
 MEM_STATIC part       192 MB

                       Distance Matrix (Angstroms)
             C (  1)   C (  2)   C (  3)   F (  4)   Br(  5)   Cl(  6)
   C (  2)  1.497908
   C (  3)  1.517692  1.512205
   F (  4)  2.434074  1.357272  2.439708
   Br(  5)  2.999621  1.925479  3.029293  2.712810
   Cl(  6)  2.821177  2.801166  1.769918  2.939914  4.514739
   Br(  7)  2.977790  3.006541  1.931982  4.149053  3.564654  3.085039
   H (  8)  1.082385  2.224549  2.231764  3.343915  3.105008  3.732053
   H (  9)  1.084643  2.207670  2.231154  2.608080  3.877500  2.904457
             Br(  7)   H (  8)
   H (  8)  3.036110
   H (  9)  3.879441  1.837823

 A cutoff of  1.0D-11 yielded   2966 shell pairs
 There are     22863 function pairs (     25120 Cartesian)
 Smallest overlap matrix eigenvalue = 2.79E-05
 Guess from superposition of atomic densities
 Warning:  Energy on first SCF cycle will be non-variational
 SAD guess density has 116.000000 electrons

 -----------------------------------------------------------------------
  General SCF calculation program by
  Eric Jon Sundstrom, Paul Horn, Yuezhi Mao, Dmitri Zuev, Alec White,
  David Stuck, Shaama M.S., Shane Yost, Joonho Lee, David Small,
  Daniel Levine, Susi Lehtola, Hugh Burton, Evgeny Epifanovsky
 -----------------------------------------------------------------------
 Exchange:     0.2000 Hartree-Fock + 0.0800 Slater + 0.7200 B88
 Correlation:  0.1900 VWN1RPA + 0.8100 LYP
 Using SG-1 standard quadrature grid
 A restricted SCF calculation will be
 performed using DIIS
 SCF converges when DIIS error is below 1.0e-08
 ---------------------------------------
  Cycle       Energy         DIIS error
 ---------------------------------------
    1   -5825.0561206847      3.69e-02  
    2   -5823.8253006984      3.53e-03  
    3   -5823.7899024400      4.31e-03  
    4   -5823.8765673619      7.44e-04  
    5   -5823.8788584610      2.80e-04  
    6   -5823.8792797905      7.72e-05  
    7   -5823.8793184108      2.56e-05  
    8   -5823.8793217323      5.75e-06  
    9   -5823.8793219106      1.03e-06  
   10   -5823.8793219176      2.62e-07  
   11   -5823.8793219182      9.95e-08  
   12   -5823.8793219181      2.71e-08  
   13   -5823.8793219181      1.06e-08  
   14   -5823.8793219183      2.08e-09  Convergence criterion met
 ---------------------------------------
 SCF time:   CPU 71.66s  wall 71.00s 
 SCF   energy in the final basis set =    -5823.8793219183
 Total energy in the final basis set =    -5823.8793219183

 --------------------------------------------------------------

                    Orbital Energies (a.u.)
 --------------------------------------------------------------

 Alpha MOs
 -- Occupied --
*******-482.853-101.578 -62.507 -62.506 -56.327 -56.327 -56.323
-56.323 -56.323 -56.323 -24.719 -10.350 -10.324 -10.233  -9.493
 -8.715  -8.715  -7.258  -7.247  -7.247  -6.548  -6.547  -6.533
 -6.533  -6.533  -6.533  -2.658  -2.658  -2.654  -2.654  -2.654
 -2.654  -2.643  -2.643  -2.643  -2.643  -1.261  -0.956  -0.861
 -0.810  -0.805  -0.653  -0.617  -0.552  -0.538  -0.502  -0.471
 -0.455  -0.427  -0.400  -0.381  -0.342  -0.334  -0.320  -0.303
 -0.300  -0.294
 -- Virtual --
 -0.069  -0.045  -0.014  -0.003   0.018   0.019   0.025   0.050
  0.055   0.058   0.060   0.065   0.081   0.084   0.088   0.095
  0.098   0.099   0.105   0.119   0.121   0.129   0.139   0.146
  0.149   0.164   0.178   0.182   0.186   0.190   0.208   0.240
  0.245   0.251   0.260   0.308   0.359   0.366   0.375   0.383
  0.387   0.405   0.411   0.420   0.436   0.439   0.446   0.451
  0.466   0.481   0.487   0.502   0.527   0.545   0.559   0.570
  0.578   0.597   0.610   0.635   0.642   0.652   0.669   0.678
  0.704   0.738   0.772   0.793   0.807   0.832   0.871   0.876
  0.891   0.918   0.931   0.982   0.991   1.080   1.115   1.164
  1.279   1.336   1.376   1.401   1.443   1.456   1.482   1.525
  1.534   1.538   1.575   1.663   1.732   1.791   1.827   1.858
  1.901   1.950   1.977   1.996   2.037   2.042   2.061   2.076
  2.151   2.165   2.184   2.214   2.261   2.283   2.349   2.480
  2.545   2.581   2.696   2.708   2.794   2.805   2.946   3.023
  3.126   3.375   3.545   3.697   3.766   3.801   3.978   3.997
  4.003   4.009   4.029   4.038   4.050   4.110   4.121   4.203
  4.216   4.362   4.407   4.842   6.341   6.408   6.608   6.672
  6.708   7.557   7.563   7.577   7.600   7.685   7.696   9.737
 23.491  23.641  23.849  25.861  26.021  26.453  47.933  47.939
 66.759 215.725 289.755 289.758 289.772 289.795 289.905 289.911
*******1020.739
 --------------------------------------------------------------

          Ground-State Mulliken Net Atomic Charges

     Atom                 Charge (a.u.)
  ----------------------------------------
      1 C                    -0.582325
      2 C                    -0.194359
      3 C                     0.211360
      4 F                    -0.031943
      5 Br                    0.025022
      6 Cl                    0.205346
      7 Br                   -0.037466
      8 H                     0.203354
      9 H                     0.201011
  ----------------------------------------
  Sum of atomic charges =     0.000000

 -----------------------------------------------------------------
                    Cartesian Multipole Moments
 -----------------------------------------------------------------
    Charge (ESU x 10^10)
                 0.0000
    Dipole Moment (Debye)
         X      -0.0009      Y      -0.3772      Z       1.9704
       Tot       2.0062
    Quadrupole Moments (Debye-Ang)
        XX     -74.1509     XY      -1.7335     YY     -72.0964
        XZ       0.0949     YZ       2.5489     ZZ     -69.0812
    Octopole Moments (Debye-Ang^2)
       XXX      27.8575    XXY     -17.3034    XYY       1.6481
       YYY     -44.5540    XXZ      -7.2297    XYZ       1.1167
       YYZ      -0.9607    XZZ       7.4266    YZZ      -7.9486
       ZZZ      -1.5925
    Hexadecapole Moments (Debye-Ang^3)
      XXXX   -1095.0842   XXXY      11.0186   XXYY    -285.2056
      XYYY      29.4801   YYYY    -682.3272   XXXZ      -8.2928
      XXYZ      -1.2935   XYYZ       1.8718   YYYZ       5.9770
      XXZZ    -223.8479   XYZZ       7.6734   YYZZ    -145.5935
      XZZZ      -7.6290   YZZZ       1.7995   ZZZZ    -199.8693
 -----------------------------------------------------------------
 Calculating MO derivatives via CPSCF
   1         3          27      0.128799    0.025363
   2         3          27      0.019705    0.003581
   3         3          27      0.002106    0.000502
   4         4          26      0.000188    0.000051
   5        27           3      0.000006    0.000003
   6        30           0      0.000000    0.000000    Roots Converged
 Time for AOints: 35.6 s (CPU) 48.5 s (wall)
 ------------------------------------------------------------------------------
                     AOints        : Timing summary (seconds)
 ------------------------------------------------------------------------------
     job step          cpu (% of tot)      sys (% of tot)     wall (% of tot)
 ------------------------------------------------------------------------------
  cpscf_lag         0.2254E+03 (41.7)   0.3080E-03 (16.0)   0.3663E+03 (41.9)
  iterzp            0.2791E+03 (51.6)   0.1613E-02 (83.9)   0.4594E+03 (52.5)
  make_fx           0.0000E+00 ( 0.0)   0.0000E+00 ( 0.0)   0.0000E+00 ( 0.0)
  AOints            0.3557E+02 ( 6.6)   0.0000E+00 ( 0.0)   0.4850E+02 ( 5.5)
 ------------------------------------------------------------------------------
   Grand Totals     0.5406E+03          0.1923E-02          0.8749E+03
 ------------------------------------------------------------------------------
 Calculating analytic Hessian of the SCF energy
 Polarizability Matrix (a.u.)
            1           2           3
    1 -96.6321588   6.5860610  -1.6524106
    2   6.5860610 -91.9839983  -1.7521375
    3  -1.6524106  -1.7521375 -69.7789282

 Direct stationary perturbation theory relativistic correction:

 rels  =      34.438626531889
 relv  =    -117.600019711739
 rel2e =      19.471283520671
 E_rel =     -63.690109659178

 Hessian of the SCF Energy
            1           2           3           4           5           6
    1   0.2421824  -0.1053450  -0.0030117  -0.0615479   0.0022647   0.0641172
    2  -0.1053450   0.6380105  -0.0183965   0.0112719  -0.0624830  -0.0173169
    3  -0.0030117  -0.0183965   0.6012885   0.0972483   0.0066696  -0.1746613
    4  -0.0615479   0.0112719   0.0972483   0.4171925   0.0288094  -0.1135025
    5   0.0022647  -0.0624830   0.0066696   0.0288094   0.4080141  -0.0644549
    6   0.0641172  -0.0173169  -0.1746613  -0.1135025  -0.0644549   0.3422465
    7  -0.0529283  -0.0086447  -0.0855729  -0.1924053  -0.0420722   0.0154523
    8  -0.0038818  -0.0637149  -0.0371737  -0.0286246  -0.0464570   0.0166289
    9  -0.0464591  -0.0301744  -0.1538228  -0.0173701   0.0080892  -0.0190036
   10  -0.0021464  -0.0068813   0.0091535  -0.0669510  -0.0368490   0.0197144
   11  -0.0036261  -0.0057478   0.0119779  -0.0577799  -0.2292093   0.0836738
   12   0.0043377   0.0400653  -0.0125056   0.0264030   0.0706726  -0.0906748
   13  -0.0115107   0.0035824   0.0035197  -0.0803922   0.0396113   0.0189191
   14   0.0091713  -0.0023191   0.0001320   0.0445345  -0.0540859  -0.0173709
   15   0.0136391  -0.0128540   0.0005359   0.0168202  -0.0133685  -0.0324430
   16  -0.0095302   0.0033685  -0.0076324  -0.0165192   0.0185318  -0.0158757
   17   0.0047026  -0.0002598   0.0017885   0.0039654  -0.0058055   0.0053327
   18  -0.0175605   0.0193347  -0.0069248  -0.0015092  -0.0034543  -0.0015415
   19  -0.0040265  -0.0046811  -0.0039690  -0.0007392  -0.0143677  -0.0047563
   20  -0.0091405  -0.0116795  -0.0027880  -0.0017569  -0.0121132  -0.0071832
   21  -0.0046592  -0.0186844   0.0005147  -0.0031528   0.0032085  -0.0013678
   22  -0.0486743   0.0471891  -0.0365387   0.0062154  -0.0197720   0.0092918
   23   0.0464322  -0.2147032   0.1417654   0.0011211  -0.0031064  -0.0018960
   24  -0.0357388   0.1391347  -0.1621381  -0.0051096   0.0092379  -0.0106372
   25  -0.0518181   0.0601403   0.0268031  -0.0048532   0.0238437   0.0066398
   26   0.0594226  -0.2771033  -0.1039750  -0.0015407   0.0052464   0.0025865
   27   0.0253353  -0.1011084  -0.0922865   0.0001727  -0.0166001  -0.0119173
            7           8           9          10          11          12
    1  -0.0529283  -0.0038818  -0.0464591  -0.0021464  -0.0036261   0.0043377
    2  -0.0086447  -0.0637149  -0.0301744  -0.0068813  -0.0057478   0.0400653
    3  -0.0855729  -0.0371737  -0.1538228   0.0091535   0.0119779  -0.0125056
    4  -0.1924053  -0.0286246  -0.0173701  -0.0669510  -0.0577799   0.0264030
    5  -0.0420722  -0.0464570   0.0080892  -0.0368490  -0.2292093   0.0706726
    6   0.0154523   0.0166289  -0.0190036   0.0197144   0.0836738  -0.0906748
    7   0.3757260   0.0338513   0.0935616  -0.0064490  -0.0062645   0.0051794
    8   0.0338513   0.3126146   0.0124706  -0.0275481  -0.0250242  -0.0033651
    9   0.0935616   0.0124706   0.2709093   0.0119052   0.0074614   0.0028659
   10  -0.0064490  -0.0275481   0.0119052   0.0780506   0.0576319  -0.0361085
   11  -0.0062645  -0.0250242   0.0074614   0.0576319   0.2961646  -0.1081710
   12   0.0051794  -0.0033651   0.0028659  -0.0361085  -0.1081710   0.0911676
   13  -0.0119345   0.0138138   0.0103434   0.0020565   0.0146213  -0.0043310
   14   0.0022507  -0.0014423  -0.0047759   0.0197565  -0.0390043   0.0024842
   15   0.0001461   0.0029670  -0.0010947  -0.0051138   0.0041215   0.0057291
   16  -0.0791718   0.0396665  -0.0294853  -0.0021883   0.0013447   0.0021412
   17   0.0524124  -0.0735258   0.0313109  -0.0037766   0.0034699  -0.0018166
   18  -0.0292544   0.0233580  -0.0484119  -0.0009646  -0.0014653   0.0018816
   19  -0.0340688  -0.0240855  -0.0039913  -0.0020853  -0.0031303  -0.0006388
   20  -0.0316722  -0.1038300  -0.0164559  -0.0013879  -0.0016821  -0.0004224
   21  -0.0038806  -0.0123734  -0.0275783   0.0018939   0.0014646   0.0005143
   22  -0.0048183   0.0185633  -0.0111277  -0.0023950  -0.0029694   0.0077175
   23  -0.0020491   0.0068626  -0.0074894  -0.0007026   0.0003168   0.0011562
   24  -0.0011958   0.0090465  -0.0125297  -0.0008188  -0.0000525  -0.0017000
   25   0.0060501  -0.0217549  -0.0073767   0.0021078   0.0001722  -0.0047006
   26   0.0021885  -0.0054830  -0.0004364  -0.0002428   0.0007164  -0.0006033
   27   0.0055643  -0.0115588  -0.0113343   0.0003385   0.0009896   0.0027218
           13          14          15          16          17          18
    1  -0.0115107   0.0091713   0.0136391  -0.0095302   0.0047026  -0.0175605
    2   0.0035824  -0.0023191  -0.0128540   0.0033685  -0.0002598   0.0193347
    3   0.0035197   0.0001320   0.0005359  -0.0076324   0.0017885  -0.0069248
    4  -0.0803922   0.0445345   0.0168202  -0.0165192   0.0039654  -0.0015092
    5   0.0396113  -0.0540859  -0.0133685   0.0185318  -0.0058055  -0.0034543
    6   0.0189191  -0.0173709  -0.0324430  -0.0158757   0.0053327  -0.0015415
    7  -0.0119345   0.0022507   0.0001461  -0.0791718   0.0524124  -0.0292544
    8   0.0138138  -0.0014423   0.0029670   0.0396665  -0.0735258   0.0233580
    9   0.0103434  -0.0047759  -0.0010947  -0.0294853   0.0313109  -0.0484119
   10   0.0020565   0.0197565  -0.0051138  -0.0021883  -0.0037766  -0.0009646
   11   0.0146213  -0.0390043   0.0041215   0.0013447   0.0034699  -0.0014653
   12  -0.0043310   0.0024842   0.0057291   0.0021412  -0.0018166   0.0018816
   13   0.1094875  -0.0726818  -0.0274809  -0.0023368   0.0011606   0.0004521
   14  -0.0726818   0.0947281   0.0181322   0.0002836  -0.0001777   0.0002710
   15  -0.0274809   0.0181322   0.0249165  -0.0006127   0.0000521   0.0005199
   16  -0.0023368   0.0002836  -0.0006127   0.1063338  -0.0698767   0.0501560
   17   0.0011606  -0.0001777   0.0000521  -0.0698767   0.1071832  -0.0429675
   18   0.0004521   0.0002710   0.0005199   0.0501560  -0.0429675   0.0504195
   19  -0.0051031  -0.0032509   0.0010141   0.0039169   0.0116193   0.0008038
   20  -0.0006911   0.0016764   0.0012820   0.0058309  -0.0323133   0.0042690
   21  -0.0010964   0.0007972   0.0012592   0.0009075   0.0066890   0.0031559
   22   0.0018343  -0.0010108  -0.0016978  -0.0023832   0.0006057  -0.0046240
   23   0.0013272   0.0001040  -0.0010051  -0.0004554   0.0006389  -0.0012449
   24   0.0005235   0.0002093   0.0009340   0.0012495  -0.0003419  -0.0005666
   25  -0.0021009   0.0009469   0.0032857   0.0018788  -0.0008127   0.0025008
   26  -0.0007436   0.0005209   0.0006728   0.0013061   0.0007901   0.0018994
   27  -0.0008495   0.0001209  -0.0003570  -0.0008482  -0.0000472   0.0014679
           19          20          21          22          23          24
    1  -0.0040265  -0.0091405  -0.0046592  -0.0486743   0.0464322  -0.0357388
    2  -0.0046811  -0.0116795  -0.0186844   0.0471891  -0.2147032   0.1391347
    3  -0.0039690  -0.0027880   0.0005147  -0.0365387   0.1417654  -0.1621381
    4  -0.0007392  -0.0017569  -0.0031528   0.0062154   0.0011211  -0.0051096
    5  -0.0143677  -0.0121132   0.0032085  -0.0197720  -0.0031064   0.0092379
    6  -0.0047563  -0.0071832  -0.0013678   0.0092918  -0.0018960  -0.0106372
    7  -0.0340688  -0.0316722  -0.0038806  -0.0048183  -0.0020491  -0.0011958
    8  -0.0240855  -0.1038300  -0.0123734   0.0185633   0.0068626   0.0090465
    9  -0.0039913  -0.0164559  -0.0275783  -0.0111277  -0.0074894  -0.0125297
   10  -0.0020853  -0.0013879   0.0018939  -0.0023950  -0.0007026  -0.0008188
   11  -0.0031303  -0.0016821   0.0014646  -0.0029694   0.0003168  -0.0000525
   12  -0.0006388  -0.0004224   0.0005143   0.0077175   0.0011562  -0.0017000
   13  -0.0051031  -0.0006911  -0.0010964   0.0018343   0.0013272   0.0005235
   14  -0.0032509   0.0016764   0.0007972  -0.0010108   0.0001040   0.0002093
   15   0.0010141   0.0012820   0.0012592  -0.0016978  -0.0010051   0.0009340
   16   0.0039169   0.0058309   0.0009075  -0.0023832  -0.0004554   0.0012495
   17   0.0116193  -0.0323133   0.0066890   0.0006057   0.0006389  -0.0003419
   18   0.0008038   0.0042690   0.0031559  -0.0046240  -0.0012449  -0.0005666
   19   0.0417824   0.0390464   0.0112710   0.0017612  -0.0007368  -0.0005782
   20   0.0390464   0.1597004   0.0206077   0.0023551   0.0005641  -0.0000372
   21   0.0112710   0.0206077   0.0224114   0.0020202  -0.0006286   0.0013924
   22   0.0017612   0.0023551   0.0020202   0.0487444  -0.0482840   0.0390933
   23  -0.0007368   0.0005641  -0.0006286  -0.0482840   0.2217674  -0.1472741
   24  -0.0005782  -0.0000372   0.0013924   0.0390933  -0.1472741   0.1731493
   25  -0.0014376  -0.0025838  -0.0033037  -0.0002845   0.0033475   0.0025748
   26  -0.0004135  -0.0003227  -0.0010807   0.0033229  -0.0124441  -0.0099227
   27   0.0008447   0.0007280  -0.0003018  -0.0041346   0.0166166   0.0120959
           25          26          27
    1  -0.0518181   0.0594226   0.0253353
    2   0.0601403  -0.2771033  -0.1011084
    3   0.0268031  -0.1039750  -0.0922865
    4  -0.0048532  -0.0015407   0.0001727
    5   0.0238437   0.0052464  -0.0166001
    6   0.0066398   0.0025865  -0.0119173
    7   0.0060501   0.0021885   0.0055643
    8  -0.0217549  -0.0054830  -0.0115588
    9  -0.0073767  -0.0004364  -0.0113343
   10   0.0021078  -0.0002428   0.0003385
   11   0.0001722   0.0007164   0.0009896
   12  -0.0047006  -0.0006033   0.0027218
   13  -0.0021009  -0.0007436  -0.0008495
   14   0.0009469   0.0005209   0.0001209
   15   0.0032857   0.0006728  -0.0003570
   16   0.0018788   0.0013061  -0.0008482
   17  -0.0008127   0.0007901  -0.0000472
   18   0.0025008   0.0018994   0.0014679
   19  -0.0014376  -0.0004135   0.0008447
   20  -0.0025838  -0.0003227   0.0007280
   21  -0.0033037  -0.0010807  -0.0003018
   22  -0.0002845   0.0033229  -0.0041346
   23   0.0033475  -0.0124441   0.0166166
   24   0.0025748  -0.0099227   0.0120959
   25   0.0504576  -0.0632993  -0.0264232
   26  -0.0632993   0.2880793   0.1108594
   27  -0.0264232   0.1108594   0.0999112
 Gradient time:  CPU 671.27 s  wall 1063.73 s
 **********************************************************************
 **                                                                  **
 **                       VIBRATIONAL ANALYSIS                       **
 **                       --------------------                       **
 **                                                                  **
 **        VIBRATIONAL FREQUENCIES (CM**-1) AND NORMAL MODES         **
 **     FORCE CONSTANTS (mDYN/ANGSTROM) AND REDUCED MASSES (AMU)     **
 **                  INFRARED INTENSITIES (KM/MOL)                   **
 **                                                                  **
 **********************************************************************


 Mode:                 1                      2                      3
 Frequency:       101.58                 105.48                 194.77
 Force Cnst:      0.1431                 0.1999                 0.6159
 Red. Mass:      23.5428                30.5009                27.5589
 IR Active:          YES                    YES                    YES
 IR Intens:        0.268                  0.235                  0.458
 Raman Active:       YES                    YES                    YES
               X      Y      Z        X      Y      Z        X      Y      Z
 C          0.118  0.246 -0.085    0.179 -0.054 -0.154    0.025 -0.026  0.127
 C         -0.018  0.127 -0.167    0.032 -0.076 -0.234   -0.104  0.002  0.040
 C          0.006  0.086  0.023    0.025 -0.141 -0.037    0.016 -0.147  0.152
 F          0.024 -0.024 -0.473   -0.129 -0.153 -0.502   -0.396 -0.080 -0.322
 Br        -0.159 -0.143  0.150    0.330  0.109  0.146   -0.185  0.108  0.027
 Cl        -0.236  0.032  0.324   -0.048  0.008  0.294    0.572  0.300  0.044
 Br         0.238  0.057 -0.142   -0.319 -0.033 -0.087    0.035 -0.194 -0.021
 H          0.304  0.365 -0.004    0.398 -0.022 -0.183    0.285 -0.004  0.072
 H          0.027  0.268 -0.182    0.100 -0.091 -0.119   -0.161 -0.098  0.177
 TransDip   0.009  0.014  0.001    0.015 -0.000  0.004    0.017 -0.011  0.007

 Mode:                 4                      5                      6
 Frequency:       244.69                 265.39                 328.00
 Force Cnst:      0.5528                 0.7147                 0.5114
 Red. Mass:      15.6703                17.2227                 8.0676
 IR Active:          YES                    YES                    YES
 IR Intens:        0.613                  0.307                  2.815
 Raman Active:       YES                    YES                    YES
               X      Y      Z        X      Y      Z        X      Y      Z
 C         -0.258 -0.109 -0.251    0.153  0.131 -0.163    0.196 -0.175 -0.175
 C         -0.098 -0.068 -0.154    0.187  0.254 -0.108    0.054  0.151 -0.202
 C         -0.192  0.078 -0.304    0.191 -0.007 -0.141    0.097 -0.008 -0.165
 F          0.121 -0.019  0.094    0.585  0.249  0.046   -0.278  0.375  0.096
 Br         0.072 -0.018  0.002   -0.140  0.095  0.032    0.002 -0.083  0.041
 Cl        -0.163  0.447  0.036    0.056 -0.085  0.081    0.024 -0.007 -0.007
 Br         0.062 -0.156  0.073   -0.110 -0.178 -0.013   -0.005  0.009  0.025
 H         -0.454 -0.184 -0.280    0.383  0.225 -0.124    0.356 -0.342 -0.423
 H         -0.151 -0.104 -0.207   -0.109  0.081 -0.191    0.158 -0.318  0.105
 TransDip  -0.020 -0.007 -0.013   -0.002  0.015 -0.009    0.035 -0.035 -0.021

 Mode:                 7                      8                      9
 Frequency:       360.75                 431.56                 508.98
 Force Cnst:      0.3465                 0.5247                 0.5294
 Red. Mass:       4.5193                 4.7816                 3.4685
 IR Active:          YES                    YES                    YES
 IR Intens:        1.162                  5.338                  9.078
 Raman Active:       YES                    YES                    YES
               X      Y      Z        X      Y      Z        X      Y      Z
 C         -0.051  0.348  0.071    0.353 -0.022  0.145    0.155  0.120 -0.165
 C          0.015  0.101  0.091    0.001 -0.016 -0.001   -0.033 -0.207 -0.159
 C         -0.000  0.050  0.098   -0.058  0.100  0.220   -0.035 -0.037 -0.048
 F         -0.100  0.130  0.062    0.016 -0.020  0.004   -0.057 -0.097  0.165
 Br         0.059 -0.067 -0.030   -0.004  0.010  0.013   -0.024  0.029  0.015
 Cl        -0.001  0.028  0.011   -0.113  0.090 -0.122    0.029 -0.016  0.026
 Br        -0.027 -0.067 -0.031   -0.008 -0.052 -0.020    0.006  0.011 -0.004
 H         -0.087  0.584  0.356    0.442 -0.152 -0.029   -0.003  0.352  0.143
 H         -0.102  0.493 -0.256    0.637 -0.048  0.354    0.449  0.380 -0.571
 TransDip   0.007  0.032  0.012    0.063  0.021  0.032    0.057 -0.034 -0.070

 Mode:                10                     11                     12
 Frequency:       628.83                 735.65                 851.36
 Force Cnst:      2.4706                 0.8760                 1.1618
 Red. Mass:      10.6044                 2.7473                 2.7206
 IR Active:          YES                    YES                    YES
 IR Intens:       39.446                 50.035                 54.842
 Raman Active:       YES                    YES                    YES
               X      Y      Z        X      Y      Z        X      Y      Z
 C          0.096 -0.003  0.044   -0.030  0.044 -0.005   -0.084 -0.151  0.003
 C          0.458 -0.066  0.322    0.041 -0.031  0.013    0.154 -0.147 -0.067
 C          0.515 -0.042 -0.310   -0.023  0.348 -0.075   -0.001 -0.000  0.184
 F         -0.169 -0.144 -0.008   -0.031 -0.023 -0.013    0.021  0.140 -0.070
 Br        -0.045  0.026  0.002   -0.002  0.003  0.002   -0.008  0.005  0.005
 Cl        -0.131  0.085 -0.028    0.039 -0.055  0.034   -0.008  0.009 -0.009
 Br        -0.015 -0.014  0.003   -0.006 -0.024 -0.004   -0.000 -0.001 -0.002
 H         -0.282  0.092  0.273   -0.540 -0.329 -0.287   -0.591  0.084  0.439
 H         -0.049  0.091 -0.238    0.529  0.035  0.309    0.289  0.155 -0.452
 TransDip   0.190 -0.060  0.025   -0.023  0.223 -0.032    0.114 -0.203  0.046

 Mode:                13                     14                     15
 Frequency:       950.63                 986.00                1045.94
 Force Cnst:      2.7344                 2.2575                 1.2773
 Red. Mass:       5.1356                 3.9412                 1.9816
 IR Active:          YES                    YES                    YES
 IR Intens:       16.035                 33.982                 92.157
 Raman Active:       YES                    YES                    YES
               X      Y      Z        X      Y      Z        X      Y      Z
 C          0.034 -0.083  0.358    0.127 -0.099 -0.000    0.047 -0.135 -0.056
 C         -0.307 -0.039 -0.197   -0.063  0.052  0.305    0.032  0.087  0.006
 C          0.218  0.084 -0.213   -0.255 -0.068 -0.223   -0.043  0.211  0.036
 F          0.032  0.040 -0.016    0.028  0.072 -0.073   -0.024 -0.063  0.018
 Br         0.007 -0.003  0.002    0.004 -0.004 -0.002    0.002 -0.001 -0.000
 Cl        -0.002 -0.002  0.002    0.020 -0.013  0.012    0.008 -0.012 -0.002
 Br        -0.004 -0.004  0.002    0.003  0.005  0.003   -0.001 -0.006  0.001
 H         -0.160  0.161  0.710   -0.070  0.162  0.368    0.311  0.284  0.348
 H          0.025  0.178 -0.198    0.612  0.209 -0.397   -0.600 -0.089 -0.499
 TransDip  -0.121  0.011 -0.040   -0.174 -0.014  0.067    0.013  0.306 -0.032

 Mode:                16                     17                     18
 Frequency:      1087.13                1151.55                1306.13
 Force Cnst:      0.9468                 2.3392                 4.6073
 Red. Mass:       1.3596                 2.9940                 4.5837
 IR Active:          YES                    YES                    YES
 IR Intens:       22.055                 41.578                 35.988
 Raman Active:       YES                    YES                    YES
               X      Y      Z        X      Y      Z        X      Y      Z
 C         -0.162 -0.045 -0.002   -0.008 -0.071 -0.084   -0.035  0.010  0.188
 C          0.013  0.004  0.004   -0.085  0.330 -0.032    0.309  0.168 -0.250
 C          0.047  0.032  0.000    0.109 -0.070  0.106   -0.245 -0.083 -0.135
 F         -0.004 -0.007  0.003   -0.012 -0.113  0.032   -0.030 -0.084  0.043
 Br         0.000 -0.000 -0.000    0.004 -0.004 -0.000   -0.005  0.002  0.002
 Cl        -0.001 -0.000 -0.001   -0.002  0.007 -0.004    0.010 -0.006  0.005
 Br        -0.000 -0.001  0.000   -0.002 -0.001 -0.001    0.002  0.004  0.001
 H          0.758  0.187 -0.014   -0.607 -0.108  0.045   -0.063  0.268  0.540
 H          0.579  0.150 -0.030    0.587  0.162 -0.275    0.149 -0.074  0.536
 TransDip   0.135  0.064 -0.012   -0.071  0.192  0.026    0.104  0.123 -0.104

 Mode:                19                     20                     21
 Frequency:      1454.29                3132.51                3229.02
 Force Cnst:      1.5508                 6.0979                 6.8697
 Red. Mass:       1.2445                 1.0547                 1.1183
 IR Active:          YES                    YES                    YES
 IR Intens:       25.455                  0.569                  1.486
 Raman Active:       YES                    YES                    YES
               X      Y      Z        X      Y      Z        X      Y      Z
 C          0.007 -0.013 -0.123    0.004 -0.018 -0.063    0.024 -0.095  0.021
 C         -0.052 -0.022  0.027   -0.002 -0.001  0.002    0.000 -0.000 -0.000
 C          0.043  0.012  0.011    0.002  0.001  0.001   -0.000 -0.000 -0.000
 F          0.003  0.008 -0.003   -0.000 -0.000  0.000    0.000  0.000 -0.000
 Br         0.001 -0.000 -0.000   -0.000  0.000  0.000   -0.000  0.000  0.000
 Cl        -0.001  0.001 -0.000    0.000  0.000  0.000   -0.000  0.000 -0.000
 Br        -0.000 -0.000 -0.000    0.000  0.000  0.000    0.000  0.000  0.000
 H         -0.112  0.473  0.491    0.125 -0.476  0.392   -0.152  0.578 -0.495
 H          0.093 -0.329  0.619   -0.171  0.689  0.310   -0.136  0.549  0.259
 TransDip  -0.034 -0.025  0.156   -0.006  0.003  0.023   -0.011  0.036 -0.010

 STANDARD THERMODYNAMIC QUANTITIES AT   298.15 K  AND     1.00 ATM

   This Molecule has  0 Imaginary Frequencies
   Zero point vibrational energy:       27.305 kcal/mol

   Atom    1 Element C  Has Mass   12.00000
   Atom    2 Element C  Has Mass   12.00000
   Atom    3 Element C  Has Mass   12.00000
   Atom    4 Element F  Has Mass   18.99840
   Atom    5 Element Br Has Mass   78.91830
   Atom    6 Element Cl Has Mass   34.96885
   Atom    7 Element Br Has Mass   78.91830
   Atom    8 Element H  Has Mass    1.00783
   Atom    9 Element H  Has Mass    1.00783
   Molecular Mass:   249.819510 amu
   Principal axes and moments of inertia in amu*Bohr^2:
                             1           2           3
    Eigenvalues --     1444.15619  2484.00139  3585.38714
          X               0.99952    -0.03077     0.00246
          Y               0.03073     0.99944     0.01360
          Z              -0.00287    -0.01352     0.99990
   Rotational Symmetry Number is   1
   The Molecule is an Asymmetric Top
   Translational Enthalpy:        0.889 kcal/mol
   Rotational Enthalpy:           0.889 kcal/mol
   Vibrational Enthalpy:         30.257 kcal/mol
   gas constant (RT):             0.592 kcal/mol
   Translational Entropy:        42.447  cal/mol.K
   Rotational Entropy:           30.931  cal/mol.K
   Vibrational Entropy:          17.515  cal/mol.K

   Total Enthalpy:               32.627 kcal/mol
   Total Entropy:                90.894  cal/mol.K

 ======================================================================

 STANDARD THERMODYNAMIC QUANTITIES FOR ANHARMONIC VIBRATION -- TOSH

   Zero point vibrational energy: ************ kcal/mol

   Vibrational Enthalpy:       Infinity kcal/mol
   Vibrational Entropy:             NaN  cal/mol.K

   Total Enthalpy:             Infinity kcal/mol
   Total Entropy:                   NaN  cal/mol.K

 ======================================================================

 STANDARD THERMODYNAMIC QUANTITIES FOR ANHARMONIC VIBRATION -- VPT2

   Zero point vibrational energy: ************ kcal/mol

   Vibrational Enthalpy:       Infinity kcal/mol
   Vibrational Entropy:             NaN  cal/mol.K

   Total Enthalpy:             Infinity kcal/mol
   Total Entropy:                   NaN  cal/mol.K

 ======================================================================

Archival summary:
1\1\garfield\FREQ\ProcedureUnspecified\BasisUnspecified\r2l1132\taweetha\ThuOct1102:34:542018ThuOct1102:34:542018\0\\#,FREQ,ProcedureUnspecified,BasisUnspecified,\\0,1\Br\C,1,1.93198\C,2,1.51221,1,121.121\F,3,1.35727,2,116.369,1,145.274,0\C,3,1.49791,2,60.554,1,-107.283,0\H,5,1.08239,3,118.221,2,106.978,0\H,5,1.08464,3,116.574,2,-107.447,0\Cl,2,1.76992,1,112.819,3,145.96,0\Br,3,1.92548,2,123.126,1,3.56028,0\\\@

 Total job time:  1135.55s(wall), 743.07s(cpu) 
 Thu Oct 11 02:34:54 2018

        *************************************************************
        *                                                           *
        *  Thank you very much for using Q-Chem.  Have a nice day.  *
        *                                                           *
        *************************************************************
