# Supplementary material for: Geometric and energetic data from ab initio calculations of haloethene, haloimine, halomethylenephosphine, haloiminophosphine, halodiazene, halodiphosphene and halocyclopropane
Source: Data Brief. 2019 Nov 2;27:104738. doi: 10.1016/j.dib.2019.104738 (PMC6861602; doi:10.1016/j.dib.2019.104738)
Supplement: Multimedia component 3 [file mmc3.zip › CCC/B3LYP/FBrCCCClCl.out]

Q-Chem Developer Version!
                  Welcome to Q-Chem
     A Quantum Leap Into The Future Of Chemistry


 Q-Chem 5.1, Q-Chem, Inc., Pleasanton, CA (2018)

 Yihan Shao,  Zhengting Gan,  E. Epifanovsky,  A. T. B. Gilbert,  M. Wormit,  
 J. Kussmann,  A. W. Lange,  A. Behn,  Jia Deng,  Xintian Feng,  D. Ghosh,  
 M. Goldey,  P. R. Horn,  L. D. Jacobson,  I. Kaliman,  T. Kus,  A. Landau,  
 Jie Liu,  E. I. Proynov,  R. M. Richard,  R. P. Steele,  E. J. Sundstrom,  
 H. L. Woodcock III,  P. M. Zimmerman,  D. Zuev,  B. Albrecht,  E. Alguire,  
 S. A. Baeppler,  D. Barton,  Z. Benda,  Y. A. Bernard,  E. J. Berquist,  
 K. B. Bravaya,  H. Burton,  D. Casanova,  Chun-Min Chang,  Yunqing Chen,  
 A. Chien,  K. D. Closser,  M. P. Coons,  S. Coriani,  S. Dasgupta,  
 A. L. Dempwolff,  M. Diedenhofen,  Hainam Do,  R. G. Edgar,  Po-Tung Fang,  
 S. Faraji,  S. Fatehi,  Qingguo Feng,  K. D. Fenk,  J. Fosso-Tande,  
 Qinghui Ge,  A. Ghysels,  G. Gidofalvi,  J. Gomes,  J. Gonthier,  A. Gunina,  
 D. Hait,  M. W. D. Hanson-Heine,  P. H. P. Harbach,  A. W. Hauser,  
 J. E. Herr,  E. G. Hohenstein,  Z. C. Holden,  Kerwin Hui,  B. C. Huynh,  
 T.-C. Jagau,  Hyunjun Ji,  B. Kaduk,  K. Khistyaev,  Jaehoon Kim,  
 P. Klunzinger,  K. Koh,  D. Kosenkov,  L. Koulias,  T. Kowalczyk,  
 C. M. Krauter,  A. Kunitsa,  Ka Un Lao,  A. Laurent,  K. V. Lawler,  
 Joonho Lee,  D. Lefrancois,  S. Lehtola,  D. S. Levine,  Yi-Pei Li,  
 You-Sheng Lin,  Fenglai Liu,  E. Livshits,  A. Luenser,  P. Manohar,  
 E. Mansoor,  S. F. Manzer,  Shan-Ping Mao,  Yuezhi Mao,  N. Mardirossian,  
 A. V. Marenich,  T. Markovich,  L. A. Martinez-Martinez,  S. A. Maurer,  
 N. J. Mayhall,  S. C. McKenzie,  J.-M. Mewes,  A. F. Morrison,  
 J. W. Mullinax,  K. Nanda,  T. S. Nguyen-Beck,  R. Olivares-Amaya,  
 J. A. Parkhill,  T. M. Perrine,  F. Plasser,  P. Pokhilko,  S. Prager,  
 A. Prociuk,  E. Ramos,  D. R. Rehn,  F. Rob,  M. Schneider,  N. Sergueev,  
 S. M. Sharada,  S. Sharma,  D. W. Small,  T. Stauch,  T. Stein,  
 Yu-Chuan Su,  A. J. W. Thom,  A. Tkatchenko,  T. Tsuchimochi,  N. M. Tubman,  
 L. Vogt,  M. L. Vidal,  O. Vydrov,  M. A. Watson,  J. Wenzel,  
 M. de Wergifosse,  T. A. Wesolowski,  A. White,  J. Witte,  A. Yamada,  
 Jun Yang,  K. Yao,  S. Yeganeh,  S. R. Yost,  Zhi-Qiang You,  A. Zech,  
 Igor Ying Zhang,  Xing Zhang,  Yan Zhao,  Ying Zhu,  B. R. Brooks,  
 G. K. L. Chan,  C. J. Cramer,  M. S. Gordon,  W. J. Hehre,  A. Klamt,  
 M. W. Schmidt,  C. D. Sherrill,  D. G. Truhlar,  A. Aspuru-Guzik,  R. Baer,  
 A. T. Bell,  N. A. Besley,  Jeng-Da Chai,  A. E. DePrince, III,  
 R. A. DiStasio Jr.,  A. Dreuw,  B. D. Dunietz,  T. R. Furlani,  
 Chao-Ping Hsu,  Yousung Jung,  Jing Kong,  D. S. Lambrecht,  WanZhen Liang,  
 C. Ochsenfeld,  V. A. Rassolov,  L. V. Slipchenko,  J. E. Subotnik,  
 T. Van Voorhis,  J. M. Herbert,  A. I. Krylov,  P. M. W. Gill,  M. Head-Gordon

 Contributors to earlier versions of Q-Chem not listed above: 
 R. D. Adamson,  B. Austin,  J. Baker,  G. J. O. Beran,  K. Brandhorst,  
 S. T. Brown,  E. F. C. Byrd,  A. K. Chakraborty,  C.-L. Cheng,  
 Siu Hung Chien,  D. M. Chipman,  D. L. Crittenden,  H. Dachsel,  
 R. J. Doerksen,  A. D. Dutoi,  L. Fusti-Molnar,  W. A. Goddard III,  
 A. Golubeva-Zadorozhnaya,  S. R. Gwaltney,  G. Hawkins,  A. Heyden,  
 S. Hirata,  G. Kedziora,  F. J. Keil,  C. Kelley,  Jihan Kim,  R. A. King,  
 R. Z. Khaliullin,  P. P. Korambath,  W. Kurlancheek,  A. M. Lee,  M. S. Lee,  
 S. V. Levchenko,  Ching Yeh Lin,  D. Liotard,  R. C. Lochan,  I. Lotan,  
 P. E. Maslen,  N. Nair,  D. P. O'Neill,  D. Neuhauser,  E. Neuscamman,  
 C. M. Oana,  R. Olson,  B. Peters,  R. Peverati,  P. A. Pieniazek,  
 Y. M. Rhee,  J. Ritchie,  M. A. Rohrdanz,  E. Rosta,  N. J. Russ,  
 H. F. Schaefer III,  N. E. Schultz,  N. Shenvi,  A. C. Simmonett,  A. Sodt,  
 D. Stuck,  K. S. Thanthiriwatte,  V. Vanovschi,  Tao Wang,  A. Warshel,  
 C. F. Williams,  Q. Wu,  X. Xu,  W. Zhang

 Please cite Q-Chem as follows:
 Y. Shao et al., Mol. Phys. 113, 184-215 (2015)
 DOI: 10.1080/00268976.2014.952696

 Q-Chem 5.1.1 for Intel X86 EM64T Linux

 Parts of Q-Chem use Armadillo 8.300.2 (Tropical Shenanigans).
 http://arma.sourceforge.net/

 Q-Chem begins on Thu Oct 11 02:06:30 2018  

Host: 
0

     Scratch files written to /scratch/taweetham/qchem31366//
Input Ideriv = 2
Curr. Ideriv = -1
Max.  Ideriv = 2

Checking the input file for inconsistencies... 	...done.

--------------------------------------------------------------
User input:
--------------------------------------------------------------
$molecule
0 1
C 
C 1 CC 
C 2 CC 1 60.0
F 2 CF 1 ANG  3 pDHA
Br 2 CBr 1 ANG  3 mDHA
Cl 3 CCl 1 ANG  2 mDHA
Cl 3 CCl 1 ANG  2 pDHA
H 1 CH 2 ANG  3 pDHA
H 1 CH 2 ANG  3 mDHA

CC=1.54
CH=1.09
CF=1.35
CCl=1.77
CBr=1.94
CI=2.14
ANG=118.0
pDHA=107.9
mDHA=-107.9
$end

$rem
   job_type	optimization
   basis	6-311++g**
   method	b3lyp
   mem_total	32000
$end

--------------------------------------------------------------
 ----------------------------------------------------------------
             Standard Nuclear Orientation (Angstroms)
    I     Atom           X                Y                Z
 ----------------------------------------------------------------
    1      C      -0.5036903649    -0.4500381857    -1.5373949521
    2      C       0.1880701993    -0.7620291890    -0.1973468427
    3      C      -1.0571226465     0.1435743887    -0.2286028291
    4      F       0.0549874208    -2.0059276043     0.3101033583
    5      Br      1.9075630384     0.0646449250     0.1541560529
    6      Cl     -2.5762084560    -0.5094146177     0.4029695429
    7      Cl     -0.8329065148     1.8757080146     0.0583470415
    8      H       0.0026885333     0.2217752815    -2.2304657109
    9      H      -1.0708702892    -1.2470290514    -2.0182405547
 ----------------------------------------------------------------
 Molecular Point Group                 C1    NOp =  1
 Largest Abelian Subgroup              C1    NOp =  1
 Nuclear Repulsion Energy =   710.2498695697 hartrees
 There are       49 alpha and       49 beta electrons
 Requested basis set is 6-311++G(d,p)
 There are 79 shells and 210 basis functions

 Total QAlloc Memory Limit  32000 MB
 Mega-Array Size       188 MB
 MEM_STATIC part       192 MB
 A cutoff of  1.0D-11 yielded   2639 shell pairs
 There are     19999 function pairs (     21772 Cartesian)
 Smallest overlap matrix eigenvalue = 3.90E-05

 Scale SEOQF with 1.000000e-01/1.000000e-01/1.000000e-01

 Standard Electronic Orientation quadrupole field applied
 Nucleus-field energy     =     0.0000000140 hartrees
 Guess from superposition of atomic densities
 Warning:  Energy on first SCF cycle will be non-variational
 SAD guess density has 98.000000 electrons

 -----------------------------------------------------------------------
  General SCF calculation program by
  Eric Jon Sundstrom, Paul Horn, Yuezhi Mao, Dmitri Zuev, Alec White,
  David Stuck, Shaama M.S., Shane Yost, Joonho Lee, David Small,
  Daniel Levine, Susi Lehtola, Hugh Burton, Evgeny Epifanovsky
 -----------------------------------------------------------------------
 Exchange:     0.2000 Hartree-Fock + 0.0800 Slater + 0.7200 B88
 Correlation:  0.1900 VWN1RPA + 0.8100 LYP
 Using SG-1 standard quadrature grid
 A restricted SCF calculation will be
 performed using DIIS
 SCF converges when DIIS error is below 1.0e-08
 ---------------------------------------
  Cycle       Energy         DIIS error
 ---------------------------------------
    1   -3711.1099723294      3.73e-02  
    2   -3709.9035098703      3.61e-03  
    3   -3709.8559885781      4.80e-03  
    4   -3709.9550464931      8.02e-04  
    5   -3709.9575551520      2.97e-04  
    6   -3709.9579878983      7.32e-05  
    7   -3709.9580173573      1.76e-05  
    8   -3709.9580185236      7.06e-06  
    9   -3709.9580187552      1.29e-06  
   10   -3709.9580187640      3.14e-07  
   11   -3709.9580187644      1.20e-07  
   12   -3709.9580187645      3.45e-08  
   13   -3709.9580187644      1.41e-08  
   14   -3709.9580187645      1.65e-09  Convergence criterion met
 ---------------------------------------
 SCF time:   CPU 54.50s  wall 54.00s 
 SCF   energy in the final basis set =    -3709.9580187645
 Total energy in the final basis set =    -3709.9580187645

 --------------------------------------------------------------

                    Orbital Energies (a.u.)
 --------------------------------------------------------------

 Alpha MOs
 -- Occupied --
*******-101.581-101.578 -62.506 -56.327 -56.323 -56.323 -24.726
-10.353 -10.332 -10.236  -9.495  -9.493  -8.715  -7.260  -7.258
 -7.249  -7.249  -7.247  -7.247  -6.547  -6.533  -6.533  -2.658
 -2.654  -2.654  -2.642  -2.642  -1.267  -0.959  -0.860  -0.851
 -0.803  -0.654  -0.620  -0.552  -0.541  -0.507  -0.478  -0.459
 -0.439  -0.405  -0.388  -0.349  -0.345  -0.334  -0.310  -0.306
 -0.294
 -- Virtual --
 -0.060  -0.034  -0.011  -0.002   0.017   0.021   0.024   0.050
  0.054   0.062   0.064   0.069   0.081   0.088   0.096   0.098
  0.107   0.110   0.113   0.118   0.122   0.137   0.143   0.149
  0.151   0.164   0.174   0.184   0.190   0.198   0.230   0.234
  0.239   0.244   0.254   0.314   0.357   0.374   0.375   0.390
  0.403   0.414   0.422   0.428   0.440   0.446   0.452   0.466
  0.476   0.488   0.495   0.504   0.529   0.548   0.562   0.578
  0.599   0.615   0.625   0.667   0.676   0.700   0.765   0.791
  0.818   0.825   0.836   0.844   0.880   0.886   0.914   0.919
  0.921   0.953   0.967   1.007   1.090   1.113   1.129   1.187
  1.271   1.348   1.375   1.401   1.445   1.452   1.489   1.529
  1.537   1.544   1.579   1.655   1.734   1.773   1.836   1.849
  1.907   1.940   1.971   1.994   2.039   2.071   2.148   2.166
  2.175   2.206   2.264   2.291   2.304   2.328   2.477   2.482
  2.536   2.583   2.690   2.707   2.780   2.785   2.942   3.072
  3.098   3.341   3.583   3.682   3.759   3.787   3.972   3.988
  4.013   4.031   4.045   4.117   4.214   4.386   4.829   6.329
  6.400   6.611   6.702   7.563   7.585   7.683   9.718   9.758
 23.466  23.573  23.808  25.830  25.870  25.904  25.964  26.457
 26.473  47.935  66.749 215.706 215.748 289.758 289.779 289.903
*******
 --------------------------------------------------------------

          Ground-State Mulliken Net Atomic Charges

     Atom                 Charge (a.u.)
  ----------------------------------------
      1 C                    -0.590069
      2 C                    -0.176189
      3 C                    -0.197208
      4 F                    -0.025704
      5 Br                   -0.001375
      6 Cl                    0.289203
      7 Cl                    0.316068
      8 H                     0.181003
      9 H                     0.204271
  ----------------------------------------
  Sum of atomic charges =    -0.000000

 -----------------------------------------------------------------
                    Cartesian Multipole Moments
 -----------------------------------------------------------------
    Charge (ESU x 10^10)
                -0.0000
    Dipole Moment (Debye)
         X       0.0735      Y       0.1366      Z      -1.9801
       Tot       1.9862
    Quadrupole Moments (Debye-Ang)
        XX     -67.0812     XY       2.4571     YY     -68.3489
        XZ       1.0544     YZ       1.6556     ZZ     -63.3257
    Octopole Moments (Debye-Ang^2)
       XXX      53.7086    XXY      -2.4484    XYY      15.9819
       YYY       2.2070    XXZ       6.1575    XYZ      -0.9297
       YYZ       1.4703    XZZ      13.8910    YZZ      -4.3436
       ZZZ       0.6560
    Hexadecapole Moments (Debye-Ang^3)
      XXXX   -1039.5773   XXXY      28.4650   XXYY    -264.7067
      XYYY       6.1943   YYYY    -502.5665   XXXZ       0.8564
      XXYZ      -1.4890   XYYZ       2.6629   YYYZ       3.5828
      XXZZ    -214.3688   XYZZ       6.5453   YYZZ    -117.7194
      XZZZ       8.1245   YZZZ      -1.7717   ZZZZ    -191.7072
 -----------------------------------------------------------------
 Calculating analytic gradient of the SCF energy
 Gradient of SCF Energy
            1           2           3           4           5           6
    1  -0.0043387   0.0153838  -0.0138701  -0.0031104   0.0005501  -0.0022929
    2   0.0003940  -0.0156662   0.0101393  -0.0032441   0.0099292  -0.0013650
    3  -0.0150174   0.0181397   0.0093572  -0.0002137  -0.0018394  -0.0000109
            7           8           9
    1   0.0066097   0.0018940  -0.0008254
    2  -0.0001539   0.0013728  -0.0014062
    3  -0.0000430  -0.0050251  -0.0053474
 Max gradient component =       1.814E-02
 RMS gradient           =       7.873E-03
 Gradient time:  CPU 14.34 s  wall 14.34 s
 Geometry Optimization Parameters
   NAtoms,    NIC,     NZ,  NCons,   NDum,   NFix, NCnnct, MaxDiis
        9      69       9       0       0       0       0       0


** GEOMETRY OPTIMIZATION IN DELOCALIZED INTERNAL COORDINATES **
   Searching for a Minimum

   Optimization Cycle:   1

                       Coordinates (Angstroms)
     ATOM                X               Y               Z
      1  C        -0.5036903649   -0.4500381857   -1.5373949521
      2  C         0.1880701993   -0.7620291890   -0.1973468427
      3  C        -1.0571226465    0.1435743887   -0.2286028291
      4  F         0.0549874208   -2.0059276043    0.3101033583
      5  Br        1.9075630384    0.0646449250    0.1541560529
      6  Cl       -2.5762084560   -0.5094146177    0.4029695429
      7  Cl       -0.8329065148    1.8757080146    0.0583470415
      8  H         0.0026885333    0.2217752815   -2.2304657109
      9  H        -1.0708702892   -1.2470290514   -2.0182405547
   Point Group: c1    Number of degrees of freedom:    21


   Energy is  -3709.958018764


 Attempting to Generate Delocalized Internal Coordinates

 21 Hessian modes will be used to form the next step
  Hessian Eigenvalues:
     0.017401    0.020947    0.030782    0.030782    0.030790    0.033282
     0.086449    0.090060    0.108252    0.129001    0.140000    0.145900
     0.175927    0.257500    0.268991    0.285189    0.286300    0.286300
     0.348126    0.348126    0.550214

 Minimum Search - Taking Simple RFO Step
 Searching for Lamda that Minimizes Along All modes
 Value Taken    Lamda =  -0.00533209
 Step Taken.  Stepsize is  0.217446

                             Maximum     Tolerance    Cnvgd?
         Gradient           0.016255      0.000300      NO
         Displacement       0.139660      0.001200      NO
         Energy change     *********      0.000001      NO


 New Cartesian Coordinates Obtained by Inverse Iteration

 Displacement from previous Coordinates is:  0.318676
 ----------------------------------------------------------------
             Standard Nuclear Orientation (Angstroms)
    I     Atom           X                Y                Z
 ----------------------------------------------------------------
    1      C      -0.4913728943    -0.4345830694    -1.5192181406
    2      C       0.1871406496    -0.7422197187    -0.2059626178
    3      C      -1.0474657949     0.1517438456    -0.2322670396
    4      F       0.0429513664    -1.9832154246     0.2973882005
    5      Br      1.9457569158    -0.0336317248     0.1395152989
    6      Cl     -2.5471942733    -0.5289819118     0.4038308561
    7      Cl     -0.9242385918     1.8989208451     0.0138649672
    8      H       0.0048257121     0.2402017505    -2.2052250568
    9      H      -1.0578921692    -1.2369706299    -1.9784013617
 ----------------------------------------------------------------
 Molecular Point Group                 C1    NOp =  1
 Largest Abelian Subgroup              C1    NOp =  1
 Nuclear Repulsion Energy =   709.1516163911 hartrees
 There are       49 alpha and       49 beta electrons
 Applying Cartesian multipole field
    Component          Value
    ---------          -----
     (2,0,0)        1.00000E-11
     (0,2,0)        2.00000E-11
     (0,0,2)       -3.00000E-11
 Nucleus-field energy     =     0.0000000143 hartrees
 Requested basis set is 6-311++G(d,p)
 There are 79 shells and 210 basis functions
 A cutoff of  1.0D-11 yielded   2635 shell pairs
 There are     19962 function pairs (     21730 Cartesian)
 Smallest overlap matrix eigenvalue = 3.70E-05
 Guess MOs from SCF MO coefficient file

 -----------------------------------------------------------------------
  General SCF calculation program by
  Eric Jon Sundstrom, Paul Horn, Yuezhi Mao, Dmitri Zuev, Alec White,
  David Stuck, Shaama M.S., Shane Yost, Joonho Lee, David Small,
  Daniel Levine, Susi Lehtola, Hugh Burton, Evgeny Epifanovsky
 -----------------------------------------------------------------------
 Exchange:     0.2000 Hartree-Fock + 0.0800 Slater + 0.7200 B88
 Correlation:  0.1900 VWN1RPA + 0.8100 LYP
 Using SG-1 standard quadrature grid
 A restricted SCF calculation will be
 performed using DIIS
 SCF converges when DIIS error is below 1.0e-08
 ---------------------------------------
  Cycle       Energy         DIIS error
 ---------------------------------------
    1   -3709.9568108723      6.63e-04  
    2   -3709.9605940536      2.30e-04  
    3   -3709.9604632142      2.95e-04  
    4   -3709.9608456366      4.64e-05  
    5   -3709.9608560993      1.14e-05  
    6   -3709.9608565357      5.60e-06  
    7   -3709.9608566848      9.52e-07  
    8   -3709.9608566888      3.02e-07  
    9   -3709.9608566892      8.39e-08  
   10   -3709.9608566892      1.45e-08  
   11   -3709.9608566892      8.31e-09  Convergence criterion met
 ---------------------------------------
 SCF time:   CPU 44.48s  wall 44.00s 
 SCF   energy in the final basis set =    -3709.9608566892
 Total energy in the final basis set =    -3709.9608566892

 --------------------------------------------------------------

                    Orbital Energies (a.u.)
 --------------------------------------------------------------

 Alpha MOs
 -- Occupied --
*******-101.579-101.579 -62.507 -56.327 -56.323 -56.323 -24.724
-10.351 -10.331 -10.232  -9.494  -9.494  -8.715  -7.259  -7.259
 -7.248  -7.248  -7.248  -7.248  -6.548  -6.534  -6.533  -2.658
 -2.655  -2.654  -2.643  -2.643  -1.268  -0.965  -0.864  -0.852
 -0.807  -0.654  -0.621  -0.554  -0.545  -0.508  -0.479  -0.461
 -0.439  -0.406  -0.388  -0.349  -0.344  -0.332  -0.313  -0.308
 -0.295
 -- Virtual --
 -0.059  -0.031  -0.010  -0.002   0.018   0.021   0.024   0.051
  0.057   0.062   0.064   0.069   0.085   0.087   0.095   0.099
  0.104   0.110   0.114   0.119   0.123   0.136   0.144   0.150
  0.151   0.164   0.177   0.187   0.190   0.201   0.233   0.238
  0.244   0.250   0.259   0.314   0.357   0.372   0.376   0.389
  0.406   0.414   0.418   0.428   0.444   0.447   0.456   0.464
  0.476   0.493   0.495   0.500   0.530   0.546   0.569   0.582
  0.609   0.621   0.624   0.662   0.672   0.701   0.754   0.791
  0.814   0.830   0.834   0.846   0.878   0.883   0.913   0.922
  0.923   0.959   0.977   1.009   1.097   1.115   1.125   1.197
  1.280   1.356   1.384   1.400   1.452   1.455   1.490   1.536
  1.538   1.549   1.576   1.660   1.735   1.794   1.845   1.854
  1.917   1.954   1.976   2.004   2.046   2.077   2.159   2.172
  2.175   2.210   2.266   2.295   2.310   2.324   2.471   2.488
  2.553   2.592   2.702   2.721   2.794   2.799   2.955   3.094
  3.117   3.368   3.588   3.701   3.762   3.796   3.982   3.999
  4.016   4.033   4.064   4.119   4.214   4.389   4.842   6.331
  6.404   6.621   6.707   7.563   7.582   7.678   9.716   9.761
 23.485  23.611  23.842  25.835  25.874  25.898  25.957  26.449
 26.476  47.935  66.753 215.704 215.751 289.758 289.777 289.899
*******
 --------------------------------------------------------------

          Ground-State Mulliken Net Atomic Charges

     Atom                 Charge (a.u.)
  ----------------------------------------
      1 C                    -0.577409
      2 C                    -0.223320
      3 C                    -0.172279
      4 F                    -0.021049
      5 Br                    0.002535
      6 Cl                    0.258104
      7 Cl                    0.345222
      8 H                     0.182761
      9 H                     0.205436
  ----------------------------------------
  Sum of atomic charges =    -0.000000

 -----------------------------------------------------------------
                    Cartesian Multipole Moments
 -----------------------------------------------------------------
    Charge (ESU x 10^10)
                -0.0000
    Dipole Moment (Debye)
         X       0.1170      Y       0.1413      Z      -1.9774
       Tot       1.9859
    Quadrupole Moments (Debye-Ang)
        XX     -66.9257     XY       2.1147     YY     -68.3990
        XZ       1.0142     YZ       1.5263     ZZ     -63.3588
    Octopole Moments (Debye-Ang^2)
       XXX      55.2403    XXY      -1.5883    XYY      15.0452
       YYY       6.3678    XXZ       7.0262    XYZ      -1.0332
       YYZ       2.0962    XZZ      14.0589    YZZ      -2.8377
       ZZZ       3.4070
    Hexadecapole Moments (Debye-Ang^3)
      XXXX   -1051.8687   XXXY      42.2025   XXYY    -268.3820
      XYYY      19.7810   YYYY    -504.7845   XXXZ       1.7452
      XXYZ      -0.4548   XYYZ       2.3039   YYYZ       7.2141
      XXZZ    -216.4705   XYZZ      11.7463   YYZZ    -117.9910
      XZZZ       7.9398   YZZZ       2.1936   ZZZZ    -188.8658
 -----------------------------------------------------------------
 Calculating analytic gradient of the SCF energy
 Gradient of SCF Energy
            1           2           3           4           5           6
    1   0.0002310   0.0037506  -0.0050536   0.0001375   0.0002147   0.0012518
    2   0.0028970  -0.0104011   0.0021619   0.0029584   0.0011739   0.0006878
    3  -0.0045406   0.0088474   0.0039227  -0.0020593  -0.0021192  -0.0012499
            7           8           9
    1  -0.0007334   0.0000184   0.0001831
    2   0.0006088  -0.0005379   0.0004512
    3  -0.0012479  -0.0008390  -0.0007143
 Max gradient component =       1.040E-02
 RMS gradient           =       3.344E-03
 Gradient time:  CPU 14.44 s  wall 14.44 s
 Geometry Optimization Parameters
   NAtoms,    NIC,     NZ,  NCons,   NDum,   NFix, NCnnct, MaxDiis
        9      69       9       0       0       0       0       0

 Cartesian Hessian Update
 Hessian Updated using BFGS Update


** GEOMETRY OPTIMIZATION IN DELOCALIZED INTERNAL COORDINATES **
   Searching for a Minimum

   Optimization Cycle:   2

                       Coordinates (Angstroms)
     ATOM                X               Y               Z
      1  C        -0.4913728943   -0.4345830694   -1.5192181406
      2  C         0.1871406496   -0.7422197187   -0.2059626178
      3  C        -1.0474657949    0.1517438456   -0.2322670396
      4  F         0.0429513664   -1.9832154246    0.2973882005
      5  Br        1.9457569158   -0.0336317248    0.1395152989
      6  Cl       -2.5471942733   -0.5289819118    0.4038308561
      7  Cl       -0.9242385918    1.8989208451    0.0138649672
      8  H         0.0048257121    0.2402017505   -2.2052250568
      9  H        -1.0578921692   -1.2369706299   -1.9784013617
   Point Group: c1    Number of degrees of freedom:    21


   Energy is  -3709.960856689

 Hessian Updated using BFGS Update

 21 Hessian modes will be used to form the next step
  Hessian Eigenvalues:
     0.017403    0.020941    0.030325    0.030782    0.031503    0.039024
     0.086904    0.090099    0.106607    0.120898    0.135300    0.143497
     0.175848    0.245552    0.266430    0.269205    0.286298    0.289972
     0.348088    0.349148    0.558581

 Minimum Search - Taking Simple RFO Step
 Searching for Lamda that Minimizes Along All modes
 Value Taken    Lamda =  -0.00077420
 Step Taken.  Stepsize is  0.114513

                             Maximum     Tolerance    Cnvgd?
         Gradient           0.005757      0.000300      NO
         Displacement       0.073483      0.001200      NO
         Energy change     -0.002838      0.000001      NO


 New Cartesian Coordinates Obtained by Inverse Iteration

 Displacement from previous Coordinates is:  0.116186
 ----------------------------------------------------------------
             Standard Nuclear Orientation (Angstroms)
    I     Atom           X                Y                Z
 ----------------------------------------------------------------
    1      C      -0.4929461786    -0.4379843160    -1.5292331774
    2      C       0.1836758469    -0.7314072998    -0.2265840074
    3      C      -1.0426285561     0.1524026215    -0.2496568304
    4      F       0.0336997949    -1.9674540302     0.2955960675
    5      Br      1.9325644341    -0.0327993889     0.1699283947
    6      Cl     -2.5290116620    -0.5354373672     0.4175919079
    7      Cl     -0.9098171858     1.8932766435     0.0272458720
    8      H      -0.0047402425     0.2387738439    -2.2168507890
    9      H      -1.0582853304    -1.2481067450    -1.9745123317
 ----------------------------------------------------------------
 Molecular Point Group                 C1    NOp =  1
 Largest Abelian Subgroup              C1    NOp =  1
 Nuclear Repulsion Energy =   711.6050238633 hartrees
 There are       49 alpha and       49 beta electrons
 Applying Cartesian multipole field
    Component          Value
    ---------          -----
     (2,0,0)        1.00000E-11
     (0,2,0)        2.00000E-11
     (0,0,2)       -3.00000E-11
 Nucleus-field energy     =     0.0000000140 hartrees
 Requested basis set is 6-311++G(d,p)
 There are 79 shells and 210 basis functions
 A cutoff of  1.0D-11 yielded   2638 shell pairs
 There are     19991 function pairs (     21763 Cartesian)
 Smallest overlap matrix eigenvalue = 3.62E-05
 Guess MOs from SCF MO coefficient file

 -----------------------------------------------------------------------
  General SCF calculation program by
  Eric Jon Sundstrom, Paul Horn, Yuezhi Mao, Dmitri Zuev, Alec White,
  David Stuck, Shaama M.S., Shane Yost, Joonho Lee, David Small,
  Daniel Levine, Susi Lehtola, Hugh Burton, Evgeny Epifanovsky
 -----------------------------------------------------------------------
 Exchange:     0.2000 Hartree-Fock + 0.0800 Slater + 0.7200 B88
 Correlation:  0.1900 VWN1RPA + 0.8100 LYP
 Using SG-1 standard quadrature grid
 A restricted SCF calculation will be
 performed using DIIS
 SCF converges when DIIS error is below 1.0e-08
 ---------------------------------------
  Cycle       Energy         DIIS error
 ---------------------------------------
    1   -3709.9603234738      3.11e-04  
    2   -3709.9611183347      1.13e-04  
    3   -3709.9610938714      1.40e-04  
    4   -3709.9611745977      2.17e-05  
    5   -3709.9611770064      5.61e-06  
    6   -3709.9611771209      2.66e-06  
    7   -3709.9611771537      3.74e-07  
    8   -3709.9611771543      1.09e-07  
    9   -3709.9611771544      2.68e-08  
   10   -3709.9611771544      9.10e-09  Convergence criterion met
 ---------------------------------------
 SCF time:   CPU 40.61s  wall 40.00s 
 SCF   energy in the final basis set =    -3709.9611771544
 Total energy in the final basis set =    -3709.9611771544

 --------------------------------------------------------------

                    Orbital Energies (a.u.)
 --------------------------------------------------------------

 Alpha MOs
 -- Occupied --
*******-101.579-101.578 -62.506 -56.327 -56.323 -56.323 -24.721
-10.349 -10.330 -10.233  -9.494  -9.493  -8.715  -7.259  -7.258
 -7.248  -7.248  -7.247  -7.247  -6.547  -6.533  -6.533  -2.658
 -2.654  -2.654  -2.643  -2.643  -1.265  -0.968  -0.865  -0.852
 -0.808  -0.655  -0.621  -0.555  -0.546  -0.507  -0.478  -0.461
 -0.439  -0.405  -0.389  -0.350  -0.344  -0.332  -0.313  -0.310
 -0.295
 -- Virtual --
 -0.060  -0.031  -0.009  -0.001   0.018   0.022   0.025   0.053
  0.057   0.062   0.064   0.069   0.086   0.087   0.096   0.099
  0.105   0.110   0.114   0.120   0.123   0.136   0.145   0.150
  0.152   0.164   0.177   0.188   0.191   0.200   0.233   0.236
  0.246   0.252   0.261   0.318   0.356   0.372   0.377   0.389
  0.406   0.413   0.419   0.428   0.445   0.446   0.456   0.465
  0.476   0.494   0.495   0.501   0.532   0.546   0.572   0.584
  0.611   0.621   0.625   0.663   0.672   0.703   0.755   0.793
  0.812   0.830   0.835   0.848   0.879   0.884   0.913   0.921
  0.924   0.959   0.981   1.009   1.099   1.116   1.134   1.196
  1.282   1.354   1.389   1.401   1.454   1.458   1.487   1.535
  1.540   1.547   1.583   1.666   1.734   1.798   1.850   1.860
  1.913   1.959   1.982   2.006   2.048   2.078   2.162   2.173
  2.173   2.212   2.268   2.297   2.312   2.326   2.477   2.490
  2.560   2.591   2.705   2.725   2.800   2.807   2.957   3.097
  3.136   3.379   3.584   3.704   3.764   3.800   3.985   4.001
  4.017   4.033   4.068   4.121   4.214   4.390   4.847   6.334
  6.406   6.627   6.707   7.562   7.582   7.678   9.717   9.762
 23.490  23.639  23.853  25.837  25.874  25.903  25.959  26.452
 26.476  47.937  66.757 215.705 215.752 289.758 289.776 289.900
*******
 --------------------------------------------------------------

          Ground-State Mulliken Net Atomic Charges

     Atom                 Charge (a.u.)
  ----------------------------------------
      1 C                    -0.601060
      2 C                    -0.204760
      3 C                    -0.156797
      4 F                    -0.023366
      5 Br                    0.003687
      6 Cl                    0.247090
      7 Cl                    0.346767
      8 H                     0.182526
      9 H                     0.205913
  ----------------------------------------
  Sum of atomic charges =     0.000000

 -----------------------------------------------------------------
                    Cartesian Multipole Moments
 -----------------------------------------------------------------
    Charge (ESU x 10^10)
                 0.0000
    Dipole Moment (Debye)
         X       0.1262      Y       0.1606      Z      -2.0303
       Tot       2.0405
    Quadrupole Moments (Debye-Ang)
        XX     -66.9901     XY       2.0998     YY     -68.3828
        XZ       1.1107     YZ       1.6260     ZZ     -63.1904
    Octopole Moments (Debye-Ang^2)
       XXX      55.0629    XXY      -1.6455    XYY      14.9206
       YYY       6.3586    XXZ       6.7614    XYZ      -0.9733
       YYZ       1.5323    XZZ      13.9296    YZZ      -2.8156
       ZZZ       1.3216
    Hexadecapole Moments (Debye-Ang^3)
      XXXX   -1039.8476   XXXY      39.5727   XXYY    -265.4480
      XYYY      18.0653   YYYY    -501.8330   XXXZ       0.8274
      XXYZ      -0.6746   XYYZ       1.5785   YYYZ       6.9677
      XXZZ    -213.7167   XYZZ      11.1998   YYZZ    -117.6538
      XZZZ       6.0205   YZZZ       1.2260   ZZZZ    -191.8280
 -----------------------------------------------------------------
 Calculating analytic gradient of the SCF energy
 Gradient of SCF Energy
            1           2           3           4           5           6
    1   0.0009679  -0.0012192  -0.0003211   0.0001261  -0.0009175   0.0014717
    2   0.0015248  -0.0047749  -0.0006476   0.0037424   0.0003321   0.0000177
    3   0.0017056  -0.0006196  -0.0022257  -0.0003317  -0.0002330  -0.0000387
            7           8           9
    1   0.0000101  -0.0002884   0.0001704
    2   0.0000032  -0.0004896   0.0002919
    3   0.0006118   0.0006725   0.0004588
 Max gradient component =       4.775E-03
 RMS gradient           =       1.429E-03
 Gradient time:  CPU 14.40 s  wall 14.40 s
 Geometry Optimization Parameters
   NAtoms,    NIC,     NZ,  NCons,   NDum,   NFix, NCnnct, MaxDiis
        9      69       9       0       0       0       0       0

 Cartesian Hessian Update
 Hessian Updated using BFGS Update


** GEOMETRY OPTIMIZATION IN DELOCALIZED INTERNAL COORDINATES **
   Searching for a Minimum

   Optimization Cycle:   3

                       Coordinates (Angstroms)
     ATOM                X               Y               Z
      1  C        -0.4929461786   -0.4379843160   -1.5292331774
      2  C         0.1836758469   -0.7314072998   -0.2265840074
      3  C        -1.0426285561    0.1524026215   -0.2496568304
      4  F         0.0336997949   -1.9674540302    0.2955960675
      5  Br        1.9325644341   -0.0327993889    0.1699283947
      6  Cl       -2.5290116620   -0.5354373672    0.4175919079
      7  Cl       -0.9098171858    1.8932766435    0.0272458720
      8  H        -0.0047402425    0.2387738439   -2.2168507890
      9  H        -1.0582853304   -1.2481067450   -1.9745123317
   Point Group: c1    Number of degrees of freedom:    21


   Energy is  -3709.961177154

 Hessian Updated using BFGS Update

 21 Hessian modes will be used to form the next step
  Hessian Eigenvalues:
     0.017420    0.020934    0.029157    0.030782    0.034301    0.047643
     0.079840    0.089743    0.102168    0.119654    0.134919    0.143638
     0.176829    0.257092    0.268900    0.274312    0.286327    0.293086
     0.348236    0.349833    0.548075

 Minimum Search - Taking Simple RFO Step
 Searching for Lamda that Minimizes Along All modes
 Value Taken    Lamda =  -0.00012965
 Step Taken.  Stepsize is  0.042960

                             Maximum     Tolerance    Cnvgd?
         Gradient           0.002321      0.000300      NO
         Displacement       0.018029      0.001200      NO
         Energy change     -0.000320      0.000001      NO


 New Cartesian Coordinates Obtained by Inverse Iteration

 Displacement from previous Coordinates is:  0.041920
 ----------------------------------------------------------------
             Standard Nuclear Orientation (Angstroms)
    I     Atom           X                Y                Z
 ----------------------------------------------------------------
    1      C      -0.4942661663    -0.4386587252    -1.5267952052
    2      C       0.1856425437    -0.7287582746    -0.2236785192
    3      C      -1.0422737215     0.1532315072    -0.2449633106
    4      F       0.0415094704    -1.9745216328     0.2856682323
    5      Br      1.9379053461    -0.0343457731     0.1744411226
    6      Cl     -2.5370316644    -0.5300478969     0.4147558038
    7      Cl     -0.9114116836     1.8955711093     0.0217093489
    8      H      -0.0090990246     0.2398346078    -2.2166056802
    9      H      -1.0584641794    -1.2510409599    -1.9710066863
 ----------------------------------------------------------------
 Molecular Point Group                 C1    NOp =  1
 Largest Abelian Subgroup              C1    NOp =  1
 Nuclear Repulsion Energy =   710.4763567891 hartrees
 There are       49 alpha and       49 beta electrons
 Applying Cartesian multipole field
    Component          Value
    ---------          -----
     (2,0,0)        1.00000E-11
     (0,2,0)        2.00000E-11
     (0,0,2)       -3.00000E-11
 Nucleus-field energy     =     0.0000000141 hartrees
 Requested basis set is 6-311++G(d,p)
 There are 79 shells and 210 basis functions
 A cutoff of  1.0D-11 yielded   2636 shell pairs
 There are     19970 function pairs (     21738 Cartesian)
 Smallest overlap matrix eigenvalue = 3.63E-05
 Guess MOs from SCF MO coefficient file

 -----------------------------------------------------------------------
  General SCF calculation program by
  Eric Jon Sundstrom, Paul Horn, Yuezhi Mao, Dmitri Zuev, Alec White,
  David Stuck, Shaama M.S., Shane Yost, Joonho Lee, David Small,
  Daniel Levine, Susi Lehtola, Hugh Burton, Evgeny Epifanovsky
 -----------------------------------------------------------------------
 Exchange:     0.2000 Hartree-Fock + 0.0800 Slater + 0.7200 B88
 Correlation:  0.1900 VWN1RPA + 0.8100 LYP
 Using SG-1 standard quadrature grid
 A restricted SCF calculation will be
 performed using DIIS
 SCF converges when DIIS error is below 1.0e-08
 ---------------------------------------
  Cycle       Energy         DIIS error
 ---------------------------------------
    1   -3709.9611199901      1.25e-04  
    2   -3709.9612471665      2.82e-05  
    3   -3709.9612447825      3.59e-05  
    4   -3709.9612511112      7.57e-06  
    5   -3709.9612514016      2.33e-06  
    6   -3709.9612514215      7.69e-07  
    7   -3709.9612514237      1.87e-07  
    8   -3709.9612514238      5.12e-08  
    9   -3709.9612514237      7.69e-09  Convergence criterion met
 ---------------------------------------
 SCF time:   CPU 36.49s  wall 36.00s 
 SCF   energy in the final basis set =    -3709.9612514237
 Total energy in the final basis set =    -3709.9612514237

 --------------------------------------------------------------

                    Orbital Energies (a.u.)
 --------------------------------------------------------------

 Alpha MOs
 -- Occupied --
*******-101.580-101.578 -62.507 -56.327 -56.323 -56.323 -24.721
-10.350 -10.330 -10.233  -9.494  -9.493  -8.715  -7.259  -7.258
 -7.249  -7.248  -7.247  -7.247  -6.548  -6.534  -6.533  -2.658
 -2.655  -2.654  -2.643  -2.643  -1.264  -0.968  -0.865  -0.852
 -0.808  -0.654  -0.620  -0.554  -0.545  -0.506  -0.478  -0.461
 -0.439  -0.405  -0.389  -0.350  -0.344  -0.332  -0.313  -0.310
 -0.296
 -- Virtual --
 -0.060  -0.032  -0.010  -0.002   0.018   0.022   0.025   0.052
  0.057   0.062   0.064   0.069   0.085   0.087   0.096   0.099
  0.105   0.110   0.114   0.120   0.123   0.136   0.144   0.150
  0.152   0.164   0.177   0.187   0.190   0.201   0.233   0.236
  0.245   0.252   0.261   0.317   0.357   0.372   0.377   0.389
  0.406   0.414   0.418   0.428   0.445   0.446   0.456   0.465
  0.476   0.494   0.495   0.501   0.532   0.546   0.571   0.583
  0.611   0.621   0.623   0.663   0.671   0.703   0.754   0.792
  0.811   0.829   0.834   0.848   0.879   0.882   0.912   0.920
  0.923   0.960   0.979   1.010   1.099   1.115   1.131   1.197
  1.283   1.354   1.388   1.401   1.454   1.456   1.487   1.535
  1.539   1.548   1.581   1.665   1.734   1.797   1.848   1.858
  1.917   1.958   1.981   2.006   2.047   2.078   2.161   2.169
  2.173   2.211   2.267   2.296   2.311   2.326   2.474   2.489
  2.558   2.589   2.704   2.724   2.800   2.806   2.955   3.094
  3.133   3.378   3.580   3.702   3.764   3.800   3.982   4.000
  4.015   4.032   4.065   4.120   4.212   4.389   4.844   6.335
  6.406   6.624   6.705   7.562   7.581   7.677   9.717   9.761
 23.487  23.636  23.851  25.836  25.873  25.901  25.958  26.450
 26.473  47.936  66.757 215.705 215.751 289.758 289.776 289.899
*******
 --------------------------------------------------------------

          Ground-State Mulliken Net Atomic Charges

     Atom                 Charge (a.u.)
  ----------------------------------------
      1 C                    -0.598294
      2 C                    -0.209244
      3 C                    -0.155546
      4 F                    -0.025928
      5 Br                    0.005144
      6 Cl                    0.249203
      7 Cl                    0.345477
      8 H                     0.182359
      9 H                     0.206829
  ----------------------------------------
  Sum of atomic charges =    -0.000000

 -----------------------------------------------------------------
                    Cartesian Multipole Moments
 -----------------------------------------------------------------
    Charge (ESU x 10^10)
                -0.0000
    Dipole Moment (Debye)
         X       0.1250      Y       0.1861      Z      -2.0199
       Tot       2.0323
    Quadrupole Moments (Debye-Ang)
        XX     -66.9598     XY       2.0910     YY     -68.4262
        XZ       1.1228     YZ       1.6170     ZZ     -63.2192
    Octopole Moments (Debye-Ang^2)
       XXX      55.0591    XXY      -1.7009    XYY      14.8449
       YYY       6.4478    XXZ       6.7756    XYZ      -0.9933
       YYZ       1.4999    XZZ      13.9461    YZZ      -2.8619
       ZZZ       1.3878
    Hexadecapole Moments (Debye-Ang^3)
      XXXX   -1044.3282   XXXY      40.4855   XXYY    -266.5892
      XYYY      18.9078   YYYY    -502.8719   XXXZ       0.1225
      XXYZ      -0.5691   XYYZ       1.3813   YYYZ       6.8763
      XXZZ    -214.6622   XYZZ      11.4965   YYZZ    -117.7712
      XZZZ       5.2509   YZZZ       1.3334   ZZZZ    -191.3587
 -----------------------------------------------------------------
 Calculating analytic gradient of the SCF energy
 Gradient of SCF Energy
            1           2           3           4           5           6
    1   0.0000485  -0.0012694   0.0006895   0.0005309   0.0000842   0.0001976
    2   0.0001041  -0.0020388   0.0002941   0.0012808   0.0003148  -0.0000442
    3   0.0011592   0.0001754  -0.0009746  -0.0005846  -0.0000338  -0.0001737
            7           8           9
    1  -0.0002322   0.0000937  -0.0001427
    2   0.0001280  -0.0000706   0.0000318
    3   0.0002115   0.0002283  -0.0000076
 Max gradient component =       2.039E-03
 RMS gradient           =       6.473E-04
 Gradient time:  CPU 14.43 s  wall 14.43 s
 Geometry Optimization Parameters
   NAtoms,    NIC,     NZ,  NCons,   NDum,   NFix, NCnnct, MaxDiis
        9      69       9       0       0       0       0       0

 Cartesian Hessian Update
 Hessian Updated using BFGS Update


** GEOMETRY OPTIMIZATION IN DELOCALIZED INTERNAL COORDINATES **
   Searching for a Minimum

   Optimization Cycle:   4

                       Coordinates (Angstroms)
     ATOM                X               Y               Z
      1  C        -0.4942661663   -0.4386587252   -1.5267952052
      2  C         0.1856425437   -0.7287582746   -0.2236785192
      3  C        -1.0422737215    0.1532315072   -0.2449633106
      4  F         0.0415094704   -1.9745216328    0.2856682323
      5  Br        1.9379053461   -0.0343457731    0.1744411226
      6  Cl       -2.5370316644   -0.5300478969    0.4147558038
      7  Cl       -0.9114116836    1.8955711093    0.0217093489
      8  H        -0.0090990246    0.2398346078   -2.2166056802
      9  H        -1.0584641794   -1.2510409599   -1.9710066863
   Point Group: c1    Number of degrees of freedom:    21


   Energy is  -3709.961251424

 Hessian Updated using BFGS Update

 21 Hessian modes will be used to form the next step
  Hessian Eigenvalues:
     0.017348    0.020941    0.026967    0.030780    0.036395    0.050948
     0.078590    0.091030    0.098830    0.119739    0.135255    0.143805
     0.180918    0.242372    0.268954    0.275161    0.282976    0.287727
     0.347549    0.350445    0.490535

 Minimum Search - Taking Simple RFO Step
 Searching for Lamda that Minimizes Along All modes
 Value Taken    Lamda =  -0.00002400
 Step Taken.  Stepsize is  0.020805

                             Maximum     Tolerance    Cnvgd?
         Gradient           0.000897      0.000300      NO
         Displacement       0.013760      0.001200      NO
         Energy change     -0.000074      0.000001      NO


 New Cartesian Coordinates Obtained by Inverse Iteration

 Displacement from previous Coordinates is:  0.018079
 ----------------------------------------------------------------
             Standard Nuclear Orientation (Angstroms)
    I     Atom           X                Y                Z
 ----------------------------------------------------------------
    1      C      -0.4943494485    -0.4379818451    -1.5280985946
    2      C       0.1867705898    -0.7270495579    -0.2238396690
    3      C      -1.0424493408     0.1529382756    -0.2437594733
    4      F       0.0400464359    -1.9749150785     0.2856334375
    5      Br      1.9395972167    -0.0370280148     0.1774386357
    6      Cl     -2.5378138758    -0.5298827933     0.4176038707
    7      Cl     -0.9114240936     1.8953972600     0.0193687857
    8      H      -0.0130093729     0.2428796751    -2.2189338422
    9      H      -1.0548571903    -1.2530939594    -1.9718880443
 ----------------------------------------------------------------
 Molecular Point Group                 C1    NOp =  1
 Largest Abelian Subgroup              C1    NOp =  1
 Nuclear Repulsion Energy =   710.1604008536 hartrees
 There are       49 alpha and       49 beta electrons
 Applying Cartesian multipole field
    Component          Value
    ---------          -----
     (2,0,0)        1.00000E-11
     (0,2,0)        2.00000E-11
     (0,0,2)       -3.00000E-11
 Nucleus-field energy     =     0.0000000141 hartrees
 Requested basis set is 6-311++G(d,p)
 There are 79 shells and 210 basis functions
 A cutoff of  1.0D-11 yielded   2635 shell pairs
 There are     19967 function pairs (     21735 Cartesian)
 Smallest overlap matrix eigenvalue = 3.64E-05
 Guess MOs from SCF MO coefficient file

 -----------------------------------------------------------------------
  General SCF calculation program by
  Eric Jon Sundstrom, Paul Horn, Yuezhi Mao, Dmitri Zuev, Alec White,
  David Stuck, Shaama M.S., Shane Yost, Joonho Lee, David Small,
  Daniel Levine, Susi Lehtola, Hugh Burton, Evgeny Epifanovsky
 -----------------------------------------------------------------------
 Exchange:     0.2000 Hartree-Fock + 0.0800 Slater + 0.7200 B88
 Correlation:  0.1900 VWN1RPA + 0.8100 LYP
 Using SG-1 standard quadrature grid
 A restricted SCF calculation will be
 performed using DIIS
 SCF converges when DIIS error is below 1.0e-08
 ---------------------------------------
  Cycle       Energy         DIIS error
 ---------------------------------------
    1   -3709.9612475748      4.93e-05  
    2   -3709.9612653312      1.48e-05  
    3   -3709.9612650568      1.69e-05  
    4   -3709.9612662272      2.88e-06  
    5   -3709.9612662685      9.78e-07  
    6   -3709.9612662722      3.38e-07  
    7   -3709.9612662727      9.06e-08  
    8   -3709.9612662728      2.62e-08  
    9   -3709.9612662727      4.75e-09  Convergence criterion met
 ---------------------------------------
 SCF time:   CPU 36.43s  wall 36.00s 
 SCF   energy in the final basis set =    -3709.9612662727
 Total energy in the final basis set =    -3709.9612662727

 --------------------------------------------------------------

                    Orbital Energies (a.u.)
 --------------------------------------------------------------

 Alpha MOs
 -- Occupied --
*******-101.580-101.578 -62.507 -56.328 -56.323 -56.323 -24.720
-10.350 -10.331 -10.233  -9.494  -9.493  -8.716  -7.259  -7.258
 -7.249  -7.249  -7.247  -7.247  -6.548  -6.534  -6.533  -2.659
 -2.655  -2.654  -2.643  -2.643  -1.263  -0.968  -0.865  -0.852
 -0.808  -0.654  -0.620  -0.554  -0.545  -0.505  -0.477  -0.461
 -0.439  -0.405  -0.389  -0.350  -0.344  -0.332  -0.313  -0.310
 -0.296
 -- Virtual --
 -0.060  -0.032  -0.010  -0.002   0.018   0.021   0.025   0.052
  0.057   0.061   0.064   0.069   0.085   0.087   0.096   0.099
  0.105   0.110   0.114   0.120   0.123   0.135   0.144   0.150
  0.152   0.164   0.177   0.187   0.190   0.200   0.233   0.236
  0.245   0.251   0.260   0.317   0.357   0.373   0.377   0.389
  0.406   0.414   0.418   0.428   0.445   0.446   0.456   0.465
  0.476   0.494   0.495   0.501   0.532   0.546   0.571   0.584
  0.611   0.620   0.623   0.663   0.670   0.703   0.753   0.792
  0.811   0.829   0.833   0.848   0.878   0.882   0.912   0.920
  0.923   0.960   0.979   1.010   1.099   1.114   1.131   1.197
  1.283   1.354   1.387   1.401   1.454   1.456   1.486   1.535
  1.539   1.548   1.581   1.665   1.734   1.796   1.848   1.858
  1.916   1.957   1.981   2.006   2.047   2.077   2.161   2.168
  2.174   2.210   2.267   2.296   2.311   2.326   2.473   2.489
  2.557   2.588   2.703   2.722   2.800   2.805   2.953   3.094
  3.130   3.377   3.578   3.701   3.765   3.800   3.981   3.999
  4.014   4.031   4.063   4.119   4.211   4.389   4.842   6.336
  6.406   6.622   6.703   7.562   7.581   7.677   9.717   9.761
 23.485  23.635  23.848  25.836  25.873  25.901  25.957  26.451
 26.472  47.936  66.757 215.704 215.751 289.757 289.775 289.899
*******
 --------------------------------------------------------------

          Ground-State Mulliken Net Atomic Charges

     Atom                 Charge (a.u.)
  ----------------------------------------
      1 C                    -0.597239
      2 C                    -0.210328
      3 C                    -0.154159
      4 F                    -0.027552
      5 Br                    0.006032
      6 Cl                    0.250982
      7 Cl                    0.343090
      8 H                     0.182323
      9 H                     0.206851
  ----------------------------------------
  Sum of atomic charges =    -0.000000

 -----------------------------------------------------------------
                    Cartesian Multipole Moments
 -----------------------------------------------------------------
    Charge (ESU x 10^10)
                -0.0000
    Dipole Moment (Debye)
         X       0.1316      Y       0.1988      Z      -2.0228
       Tot       2.0368
    Quadrupole Moments (Debye-Ang)
        XX     -66.9474     XY       2.0809     YY     -68.4467
        XZ       1.1283     YZ       1.6167     ZZ     -63.2119
    Octopole Moments (Debye-Ang^2)
       XXX      55.0795    XXY      -1.6734    XYY      14.8194
       YYY       6.6400    XXZ       6.7652    XYZ      -0.9871
       YYZ       1.4089    XZZ      13.9330    YZZ      -2.8134
       ZZZ       1.1836
    Hexadecapole Moments (Debye-Ang^3)
      XXXX   -1045.0331   XXXY      40.6545   XXYY    -266.7837
      XYYY      19.1497   YYYY    -502.8988   XXXZ       0.0395
      XXYZ      -0.4998   XYYZ       1.3509   YYYZ       7.1143
      XXZZ    -214.8878   XYZZ      11.5879   YYZZ    -117.8205
      XZZZ       5.1514   YZZZ       1.5942   ZZZZ    -191.7239
 -----------------------------------------------------------------
 Calculating analytic gradient of the SCF energy
 Gradient of SCF Energy
            1           2           3           4           5           6
    1  -0.0001179  -0.0006658   0.0006838   0.0002784   0.0002307  -0.0002823
    2  -0.0000273  -0.0008342   0.0005876   0.0001360   0.0002064  -0.0001797
    3   0.0000966   0.0000853  -0.0001379   0.0000396   0.0000294  -0.0000191
            7           8           9
    1  -0.0002138   0.0000830   0.0000038
    2  -0.0000032   0.0001159  -0.0000014
    3   0.0000764  -0.0000879  -0.0000825
 Max gradient component =       8.342E-04
 RMS gradient           =       2.978E-04
 Gradient time:  CPU 14.48 s  wall 14.49 s
 Geometry Optimization Parameters
   NAtoms,    NIC,     NZ,  NCons,   NDum,   NFix, NCnnct, MaxDiis
        9      69       9       0       0       0       0       0

 Cartesian Hessian Update
 Hessian Updated using BFGS Update


** GEOMETRY OPTIMIZATION IN DELOCALIZED INTERNAL COORDINATES **
   Searching for a Minimum

   Optimization Cycle:   5

                       Coordinates (Angstroms)
     ATOM                X               Y               Z
      1  C        -0.4943494485   -0.4379818451   -1.5280985946
      2  C         0.1867705898   -0.7270495579   -0.2238396690
      3  C        -1.0424493408    0.1529382756   -0.2437594733
      4  F         0.0400464359   -1.9749150785    0.2856334375
      5  Br        1.9395972167   -0.0370280148    0.1774386357
      6  Cl       -2.5378138758   -0.5298827933    0.4176038707
      7  Cl       -0.9114240936    1.8953972600    0.0193687857
      8  H        -0.0130093729    0.2428796751   -2.2189338422
      9  H        -1.0548571903   -1.2530939594   -1.9718880443
   Point Group: c1    Number of degrees of freedom:    21


   Energy is  -3709.961266273

 Hessian Updated using BFGS Update

 21 Hessian modes will be used to form the next step
  Hessian Eigenvalues:
     0.016747    0.020918    0.022238    0.031617    0.036590    0.051082
     0.071345    0.087518    0.091819    0.118958    0.134942    0.143721
     0.177514    0.250849    0.268728    0.275055    0.286266    0.308679
     0.349163    0.354890    0.503953

 Minimum Search - Taking Simple RFO Step
 Searching for Lamda that Minimizes Along All modes
 Value Taken    Lamda =  -0.00000713
 Step Taken.  Stepsize is  0.014923

                             Maximum     Tolerance    Cnvgd?
         Gradient           0.000579      0.000300      NO
         Displacement       0.008740      0.001200      NO
         Energy change     -0.000015      0.000001      NO


 New Cartesian Coordinates Obtained by Inverse Iteration

 Displacement from previous Coordinates is:  0.013468
 ----------------------------------------------------------------
             Standard Nuclear Orientation (Angstroms)
    I     Atom           X                Y                Z
 ----------------------------------------------------------------
    1      C      -0.4942488201    -0.4377155845    -1.5286647653
    2      C       0.1871667873    -0.7252294337    -0.2242087523
    3      C      -1.0430656822     0.1526603662    -0.2438336591
    4      F       0.0386411329    -1.9748722328     0.2830855319
    5      Br      1.9391931189    -0.0382755090     0.1804301849
    6      Cl     -2.5368381736    -0.5298499681     0.4207620055
    7      Cl     -0.9108571374     1.8951688915     0.0174241862
    8      H      -0.0147991949     0.2439588636    -2.2197937683
    9      H      -1.0526811104    -1.2545814312    -1.9716758575
 ----------------------------------------------------------------
 Molecular Point Group                 C1    NOp =  1
 Largest Abelian Subgroup              C1    NOp =  1
 Nuclear Repulsion Energy =   710.2239315357 hartrees
 There are       49 alpha and       49 beta electrons
 Applying Cartesian multipole field
    Component          Value
    ---------          -----
     (2,0,0)        1.00000E-11
     (0,2,0)        2.00000E-11
     (0,0,2)       -3.00000E-11
 Nucleus-field energy     =     0.0000000141 hartrees
 Requested basis set is 6-311++G(d,p)
 There are 79 shells and 210 basis functions
 A cutoff of  1.0D-11 yielded   2636 shell pairs
 There are     19970 function pairs (     21738 Cartesian)
 Smallest overlap matrix eigenvalue = 3.65E-05
 Guess MOs from SCF MO coefficient file

 -----------------------------------------------------------------------
  General SCF calculation program by
  Eric Jon Sundstrom, Paul Horn, Yuezhi Mao, Dmitri Zuev, Alec White,
  David Stuck, Shaama M.S., Shane Yost, Joonho Lee, David Small,
  Daniel Levine, Susi Lehtola, Hugh Burton, Evgeny Epifanovsky
 -----------------------------------------------------------------------
 Exchange:     0.2000 Hartree-Fock + 0.0800 Slater + 0.7200 B88
 Correlation:  0.1900 VWN1RPA + 0.8100 LYP
 Using SG-1 standard quadrature grid
 A restricted SCF calculation will be
 performed using DIIS
 SCF converges when DIIS error is below 1.0e-08
 ---------------------------------------
  Cycle       Energy         DIIS error
 ---------------------------------------
    1   -3709.9612589235      3.73e-05  
    2   -3709.9612701544      1.16e-05  
    3   -3709.9612699715      1.45e-05  
    4   -3709.9612706512      1.82e-06  
    5   -3709.9612706640      7.71e-07  
    6   -3709.9612706668      2.32e-07  
    7   -3709.9612706670      6.41e-08  
    8   -3709.9612706672      1.60e-08  
    9   -3709.9612706671      2.96e-09  Convergence criterion met
 ---------------------------------------
 SCF time:   CPU 36.72s  wall 37.00s 
 SCF   energy in the final basis set =    -3709.9612706671
 Total energy in the final basis set =    -3709.9612706671

 --------------------------------------------------------------

                    Orbital Energies (a.u.)
 --------------------------------------------------------------

 Alpha MOs
 -- Occupied --
*******-101.580-101.579 -62.507 -56.328 -56.323 -56.323 -24.720
-10.350 -10.331 -10.233  -9.494  -9.493  -8.716  -7.259  -7.258
 -7.249  -7.249  -7.247  -7.247  -6.548  -6.534  -6.533  -2.659
 -2.655  -2.654  -2.643  -2.643  -1.262  -0.968  -0.865  -0.852
 -0.808  -0.654  -0.620  -0.554  -0.545  -0.505  -0.477  -0.461
 -0.439  -0.405  -0.389  -0.350  -0.344  -0.332  -0.313  -0.310
 -0.296
 -- Virtual --
 -0.060  -0.032  -0.010  -0.002   0.018   0.021   0.025   0.052
  0.057   0.061   0.064   0.069   0.085   0.087   0.096   0.099
  0.105   0.110   0.114   0.120   0.123   0.135   0.144   0.150
  0.152   0.164   0.177   0.187   0.190   0.200   0.232   0.236
  0.244   0.251   0.261   0.317   0.357   0.373   0.377   0.389
  0.406   0.414   0.418   0.428   0.445   0.447   0.456   0.465
  0.476   0.494   0.495   0.501   0.532   0.546   0.571   0.584
  0.611   0.620   0.623   0.663   0.670   0.703   0.753   0.792
  0.811   0.829   0.833   0.848   0.878   0.882   0.912   0.920
  0.924   0.960   0.979   1.010   1.099   1.115   1.131   1.196
  1.283   1.354   1.387   1.402   1.453   1.456   1.486   1.535
  1.539   1.548   1.582   1.666   1.734   1.796   1.849   1.858
  1.916   1.956   1.982   2.006   2.047   2.077   2.161   2.168
  2.174   2.210   2.267   2.296   2.311   2.326   2.474   2.489
  2.558   2.588   2.703   2.722   2.800   2.805   2.953   3.094
  3.130   3.377   3.577   3.701   3.765   3.801   3.980   4.000
  4.014   4.031   4.063   4.119   4.211   4.389   4.842   6.336
  6.407   6.621   6.703   7.562   7.581   7.677   9.717   9.761
 23.485  23.635  23.848  25.836  25.873  25.901  25.957  26.451
 26.472  47.936  66.758 215.705 215.751 289.757 289.775 289.899
*******
 --------------------------------------------------------------

          Ground-State Mulliken Net Atomic Charges

     Atom                 Charge (a.u.)
  ----------------------------------------
      1 C                    -0.598287
      2 C                    -0.210087
      3 C                    -0.153123
      4 F                    -0.028408
      5 Br                    0.006955
      6 Cl                    0.252877
      7 Cl                    0.340965
      8 H                     0.182153
      9 H                     0.206956
  ----------------------------------------
  Sum of atomic charges =    -0.000000

 -----------------------------------------------------------------
                    Cartesian Multipole Moments
 -----------------------------------------------------------------
    Charge (ESU x 10^10)
                -0.0000
    Dipole Moment (Debye)
         X       0.1356      Y       0.2043      Z      -2.0215
       Tot       2.0364
    Quadrupole Moments (Debye-Ang)
        XX     -66.9280     XY       2.0796     YY     -68.4625
        XZ       1.1294     YZ       1.6147     ZZ     -63.2044
    Octopole Moments (Debye-Ang^2)
       XXX      55.0960    XXY      -1.6772    XYY      14.8189
       YYY       6.7137    XXZ       6.7539    XYZ      -0.9776
       YYZ       1.3475    XZZ      13.9324    YZZ      -2.8015
       ZZZ       1.0258
    Hexadecapole Moments (Debye-Ang^3)
      XXXX   -1044.3193   XXXY      40.6547   XXYY    -266.6766
      XYYY      19.2506   YYYY    -502.8561   XXXZ      -0.0282
      XXYZ      -0.4682   XYYZ       1.3211   YYYZ       7.2385
      XXZZ    -214.7654   XYZZ      11.6255   YYZZ    -117.8447
      XZZZ       5.0433   YZZZ       1.7439   ZZZZ    -192.0390
 -----------------------------------------------------------------
 Calculating analytic gradient of the SCF energy
 Gradient of SCF Energy
            1           2           3           4           5           6
    1  -0.0000498  -0.0003119   0.0004973   0.0001086   0.0000466  -0.0002681
    2  -0.0001203   0.0001044   0.0004600  -0.0002109   0.0000488  -0.0001972
    3  -0.0001500   0.0000737   0.0000012   0.0000575   0.0000233   0.0000704
            7           8           9
    1  -0.0001175   0.0000744   0.0000203
    2  -0.0001455   0.0000317   0.0000292
    3   0.0000290  -0.0000439  -0.0000612
 Max gradient component =       4.973E-04
 RMS gradient           =       1.766E-04
 Gradient time:  CPU 14.75 s  wall 14.75 s
 Geometry Optimization Parameters
   NAtoms,    NIC,     NZ,  NCons,   NDum,   NFix, NCnnct, MaxDiis
        9      69       9       0       0       0       0       0

 Cartesian Hessian Update
 Hessian Updated using BFGS Update


** GEOMETRY OPTIMIZATION IN DELOCALIZED INTERNAL COORDINATES **
   Searching for a Minimum

   Optimization Cycle:   6

                       Coordinates (Angstroms)
     ATOM                X               Y               Z
      1  C        -0.4942488201   -0.4377155845   -1.5286647653
      2  C         0.1871667873   -0.7252294337   -0.2242087523
      3  C        -1.0430656822    0.1526603662   -0.2438336591
      4  F         0.0386411329   -1.9748722328    0.2830855319
      5  Br        1.9391931189   -0.0382755090    0.1804301849
      6  Cl       -2.5368381736   -0.5298499681    0.4207620055
      7  Cl       -0.9108571374    1.8951688915    0.0174241862
      8  H        -0.0147991949    0.2439588636   -2.2197937683
      9  H        -1.0526811104   -1.2545814312   -1.9716758575
   Point Group: c1    Number of degrees of freedom:    21


   Energy is  -3709.961270667

 Hessian Updated using BFGS Update

 21 Hessian modes will be used to form the next step
  Hessian Eigenvalues:
     0.013778    0.020826    0.021599    0.033038    0.036671    0.051133
     0.067741    0.084622    0.091562    0.117168    0.133950    0.143736
     0.177659    0.252027    0.269444    0.280562    0.291303    0.298100
     0.349163    0.351181    0.518292

 Minimum Search - Taking Simple RFO Step
 Searching for Lamda that Minimizes Along All modes
 Value Taken    Lamda =  -0.00000199
 Step Taken.  Stepsize is  0.008452

                             Maximum     Tolerance    Cnvgd?
         Gradient           0.000247      0.000300     YES
         Displacement       0.004965      0.001200      NO
         Energy change     -0.000004      0.000001      NO


 New Cartesian Coordinates Obtained by Inverse Iteration

 Displacement from previous Coordinates is:  0.006902
 ----------------------------------------------------------------
             Standard Nuclear Orientation (Angstroms)
    I     Atom           X                Y                Z
 ----------------------------------------------------------------
    1      C      -0.4942125651    -0.4376113310    -1.5286851309
    2      C       0.1877043041    -0.7248739744    -0.2245326043
    3      C      -1.0433528473     0.1521090002    -0.2438458719
    4      F       0.0378793363    -1.9746901210     0.2822832391
    5      Br      1.9391964106    -0.0388002984     0.1817533852
    6      Cl     -2.5363376099    -0.5295884558     0.4214043875
    7      Cl     -0.9102833945     1.8949919226     0.0163351478
    8      H      -0.0165912490     0.2451518338    -2.2198230477
    9      H      -1.0514914648    -1.2554246142    -1.9713643987
 ----------------------------------------------------------------
 Molecular Point Group                 C1    NOp =  1
 Largest Abelian Subgroup              C1    NOp =  1
 Nuclear Repulsion Energy =   710.2754902115 hartrees
 There are       49 alpha and       49 beta electrons
 Applying Cartesian multipole field
    Component          Value
    ---------          -----
     (2,0,0)        1.00000E-11
     (0,2,0)        2.00000E-11
     (0,0,2)       -3.00000E-11
 Nucleus-field energy     =     0.0000000140 hartrees
 Requested basis set is 6-311++G(d,p)
 There are 79 shells and 210 basis functions
 A cutoff of  1.0D-11 yielded   2636 shell pairs
 There are     19970 function pairs (     21738 Cartesian)
 Smallest overlap matrix eigenvalue = 3.65E-05
 Guess MOs from SCF MO coefficient file

 -----------------------------------------------------------------------
  General SCF calculation program by
  Eric Jon Sundstrom, Paul Horn, Yuezhi Mao, Dmitri Zuev, Alec White,
  David Stuck, Shaama M.S., Shane Yost, Joonho Lee, David Small,
  Daniel Levine, Susi Lehtola, Hugh Burton, Evgeny Epifanovsky
 -----------------------------------------------------------------------
 Exchange:     0.2000 Hartree-Fock + 0.0800 Slater + 0.7200 B88
 Correlation:  0.1900 VWN1RPA + 0.8100 LYP
 Using SG-1 standard quadrature grid
 A restricted SCF calculation will be
 performed using DIIS
 SCF converges when DIIS error is below 1.0e-08
 ---------------------------------------
  Cycle       Energy         DIIS error
 ---------------------------------------
    1   -3709.9612691332      1.77e-05  
    2   -3709.9612717915      4.88e-06  
    3   -3709.9612717349      6.70e-06  
    4   -3709.9612718883      8.17e-07  
    5   -3709.9612718909      3.47e-07  
    6   -3709.9612718915      1.08e-07  
    7   -3709.9612718915      2.80e-08  
    8   -3709.9612718917      5.20e-09  Convergence criterion met
 ---------------------------------------
 SCF time:   CPU 33.10s  wall 34.00s 
 SCF   energy in the final basis set =    -3709.9612718917
 Total energy in the final basis set =    -3709.9612718917

 --------------------------------------------------------------

                    Orbital Energies (a.u.)
 --------------------------------------------------------------

 Alpha MOs
 -- Occupied --
*******-101.580-101.579 -62.507 -56.328 -56.323 -56.323 -24.720
-10.350 -10.330 -10.233  -9.494  -9.493  -8.716  -7.259  -7.258
 -7.249  -7.248  -7.247  -7.247  -6.548  -6.534  -6.534  -2.659
 -2.655  -2.654  -2.643  -2.643  -1.262  -0.968  -0.865  -0.852
 -0.809  -0.654  -0.620  -0.554  -0.545  -0.505  -0.477  -0.461
 -0.439  -0.405  -0.389  -0.350  -0.344  -0.332  -0.313  -0.310
 -0.296
 -- Virtual --
 -0.060  -0.032  -0.010  -0.002   0.018   0.021   0.025   0.052
  0.057   0.061   0.064   0.069   0.085   0.087   0.096   0.099
  0.105   0.110   0.114   0.120   0.123   0.135   0.144   0.150
  0.152   0.164   0.177   0.187   0.189   0.200   0.232   0.236
  0.244   0.251   0.261   0.317   0.357   0.373   0.377   0.389
  0.406   0.414   0.418   0.428   0.445   0.447   0.456   0.465
  0.476   0.494   0.495   0.501   0.532   0.546   0.571   0.584
  0.612   0.620   0.623   0.663   0.670   0.703   0.753   0.792
  0.811   0.829   0.833   0.848   0.878   0.882   0.912   0.920
  0.924   0.960   0.979   1.010   1.099   1.115   1.131   1.196
  1.283   1.354   1.387   1.402   1.453   1.456   1.486   1.535
  1.539   1.548   1.582   1.666   1.734   1.796   1.849   1.858
  1.916   1.956   1.982   2.006   2.047   2.077   2.161   2.168
  2.175   2.210   2.267   2.296   2.311   2.326   2.474   2.489
  2.558   2.588   2.703   2.722   2.800   2.805   2.953   3.094
  3.130   3.377   3.577   3.701   3.765   3.801   3.981   4.000
  4.014   4.031   4.063   4.119   4.211   4.389   4.842   6.336
  6.407   6.621   6.703   7.562   7.580   7.677   9.717   9.761
 23.485  23.635  23.849  25.836  25.873  25.901  25.957  26.451
 26.472  47.936  66.758 215.705 215.751 289.757 289.775 289.899
*******
 --------------------------------------------------------------

          Ground-State Mulliken Net Atomic Charges

     Atom                 Charge (a.u.)
  ----------------------------------------
      1 C                    -0.598390
      2 C                    -0.209673
      3 C                    -0.153731
      4 F                    -0.028686
      5 Br                    0.007209
      6 Cl                    0.254672
      7 Cl                    0.339519
      8 H                     0.182131
      9 H                     0.206949
  ----------------------------------------
  Sum of atomic charges =    -0.000000

 -----------------------------------------------------------------
                    Cartesian Multipole Moments
 -----------------------------------------------------------------
    Charge (ESU x 10^10)
                -0.0000
    Dipole Moment (Debye)
         X       0.1360      Y       0.2029      Z      -2.0206
       Tot       2.0353
    Quadrupole Moments (Debye-Ang)
        XX     -66.9167     XY       2.0818     YY     -68.4679
        XZ       1.1309     YZ       1.6125     ZZ     -63.2027
    Octopole Moments (Debye-Ang^2)
       XXX      55.0511    XXY      -1.6790    XYY      14.8165
       YYY       6.7233    XXZ       6.7606    XYZ      -0.9717
       YYZ       1.3273    XZZ      13.9200    YZZ      -2.7926
       ZZZ       0.9922
    Hexadecapole Moments (Debye-Ang^3)
      XXXX   -1043.9577   XXXY      40.6671   XXYY    -266.6302
      XYYY      19.3078   YYYY    -502.8101   XXXZ      -0.1369
      XXYZ      -0.4466   XYYZ       1.2820   YYYZ       7.2962
      XXZZ    -214.7094   XYZZ      11.6340   YYZZ    -117.8371
      XZZZ       4.9217   YZZZ       1.8022   ZZZZ    -192.1232
 -----------------------------------------------------------------
 Calculating analytic gradient of the SCF energy
 Gradient of SCF Energy
            1           2           3           4           5           6
    1  -0.0000009  -0.0000315   0.0002219  -0.0000134  -0.0000293  -0.0001109
    2  -0.0000619   0.0001808   0.0002218  -0.0001488   0.0000106  -0.0001185
    3  -0.0001193  -0.0000163   0.0000478   0.0000646   0.0000269  -0.0000025
            7           8           9
    1  -0.0000651  -0.0000028   0.0000320
    2  -0.0001334   0.0000269   0.0000225
    3   0.0000124   0.0000112  -0.0000249
 Max gradient component =       2.219E-04
 RMS gradient           =       9.279E-05
 Gradient time:  CPU 14.69 s  wall 14.70 s
 Geometry Optimization Parameters
   NAtoms,    NIC,     NZ,  NCons,   NDum,   NFix, NCnnct, MaxDiis
        9      69       9       0       0       0       0       0

 Cartesian Hessian Update
 Hessian Updated using BFGS Update


** GEOMETRY OPTIMIZATION IN DELOCALIZED INTERNAL COORDINATES **
   Searching for a Minimum

   Optimization Cycle:   7

                       Coordinates (Angstroms)
     ATOM                X               Y               Z
      1  C        -0.4942125651   -0.4376113310   -1.5286851309
      2  C         0.1877043041   -0.7248739744   -0.2245326043
      3  C        -1.0433528473    0.1521090002   -0.2438458719
      4  F         0.0378793363   -1.9746901210    0.2822832391
      5  Br        1.9391964106   -0.0388002984    0.1817533852
      6  Cl       -2.5363376099   -0.5295884558    0.4214043875
      7  Cl       -0.9102833945    1.8949919226    0.0163351478
      8  H        -0.0165912490    0.2451518338   -2.2198230477
      9  H        -1.0514914648   -1.2554246142   -1.9713643987
   Point Group: c1    Number of degrees of freedom:    21


   Energy is  -3709.961271892

 Hessian Updated using BFGS Update

 21 Hessian modes will be used to form the next step
  Hessian Eigenvalues:
     0.013503    0.020677    0.021417    0.033706    0.037382    0.051276
     0.066523    0.081259    0.091525    0.112221    0.133182    0.146416
     0.179577    0.247875    0.253208    0.269979    0.281516    0.296872
     0.349033    0.353710    0.496601

 Minimum Search - Taking Simple RFO Step
 Searching for Lamda that Minimizes Along All modes
 Value Taken    Lamda =   0.00000000
 Step Taken.  Stepsize is  0.003089

                             Maximum     Tolerance    Cnvgd?
         Gradient           0.000173      0.000300     YES
         Displacement       0.001825      0.001200      NO
         Energy change     -0.000001      0.000001      NO


 New Cartesian Coordinates Obtained by Inverse Iteration

 Displacement from previous Coordinates is:  0.002576
 ----------------------------------------------------------------
             Standard Nuclear Orientation (Angstroms)
    I     Atom           X                Y                Z
 ----------------------------------------------------------------
    1      C      -0.4942669069    -0.4375655632    -1.5285853180
    2      C       0.1877496840    -0.7249116543    -0.2245983325
    3      C      -1.0437456344     0.1518434032    -0.2438985729
    4      F       0.0378630599    -1.9747956222     0.2815933461
    5      Br      1.9390717409    -0.0387682970     0.1821212262
    6      Cl     -2.5362387147    -0.5292353466     0.4218998570
    7      Cl     -0.9101055689     1.8950741987     0.0159401979
    8      H      -0.0167744674     0.2453442634    -2.2196526443
    9      H      -1.0510422721    -1.2557214202    -1.9712946534
 ----------------------------------------------------------------
 Molecular Point Group                 C1    NOp =  1
 Largest Abelian Subgroup              C1    NOp =  1
 Nuclear Repulsion Energy =   710.2875534337 hartrees
 There are       49 alpha and       49 beta electrons
 Applying Cartesian multipole field
    Component          Value
    ---------          -----
     (2,0,0)        1.00000E-11
     (0,2,0)        2.00000E-11
     (0,0,2)       -3.00000E-11
 Nucleus-field energy     =     0.0000000140 hartrees
 Requested basis set is 6-311++G(d,p)
 There are 79 shells and 210 basis functions
 A cutoff of  1.0D-11 yielded   2636 shell pairs
 There are     19970 function pairs (     21738 Cartesian)
 Smallest overlap matrix eigenvalue = 3.65E-05
 Guess MOs from SCF MO coefficient file

 -----------------------------------------------------------------------
  General SCF calculation program by
  Eric Jon Sundstrom, Paul Horn, Yuezhi Mao, Dmitri Zuev, Alec White,
  David Stuck, Shaama M.S., Shane Yost, Joonho Lee, David Small,
  Daniel Levine, Susi Lehtola, Hugh Burton, Evgeny Epifanovsky
 -----------------------------------------------------------------------
 Exchange:     0.2000 Hartree-Fock + 0.0800 Slater + 0.7200 B88
 Correlation:  0.1900 VWN1RPA + 0.8100 LYP
 Using SG-1 standard quadrature grid
 A restricted SCF calculation will be
 performed using DIIS
 SCF converges when DIIS error is below 1.0e-08
 ---------------------------------------
  Cycle       Energy         DIIS error
 ---------------------------------------
    1   -3709.9612715937      8.16e-06  
    2   -3709.9612721557      1.28e-06  
    3   -3709.9612721608      1.11e-06  
    4   -3709.9612721657      3.31e-07  
    5   -3709.9612721660      1.03e-07  
    6   -3709.9612721661      3.76e-08  
    7   -3709.9612721661      8.52e-09  Convergence criterion met
 ---------------------------------------
 SCF time:   CPU 28.99s  wall 29.00s 
 SCF   energy in the final basis set =    -3709.9612721661
 Total energy in the final basis set =    -3709.9612721661

 --------------------------------------------------------------

                    Orbital Energies (a.u.)
 --------------------------------------------------------------

 Alpha MOs
 -- Occupied --
*******-101.580-101.579 -62.507 -56.328 -56.323 -56.323 -24.720
-10.350 -10.330 -10.233  -9.494  -9.493  -8.716  -7.259  -7.258
 -7.249  -7.248  -7.247  -7.247  -6.548  -6.534  -6.534  -2.659
 -2.655  -2.654  -2.643  -2.643  -1.262  -0.968  -0.865  -0.852
 -0.809  -0.654  -0.620  -0.554  -0.545  -0.505  -0.477  -0.461
 -0.439  -0.405  -0.389  -0.350  -0.344  -0.332  -0.313  -0.310
 -0.296
 -- Virtual --
 -0.060  -0.032  -0.010  -0.002   0.018   0.021   0.025   0.052
  0.057   0.061   0.064   0.069   0.085   0.087   0.096   0.099
  0.105   0.110   0.114   0.120   0.123   0.135   0.144   0.150
  0.152   0.164   0.177   0.187   0.189   0.200   0.232   0.236
  0.244   0.251   0.261   0.317   0.357   0.373   0.377   0.389
  0.406   0.414   0.418   0.428   0.445   0.447   0.456   0.465
  0.476   0.494   0.495   0.501   0.532   0.546   0.571   0.584
  0.612   0.620   0.623   0.663   0.670   0.703   0.753   0.792
  0.811   0.829   0.834   0.848   0.878   0.882   0.912   0.920
  0.924   0.960   0.979   1.010   1.099   1.115   1.131   1.196
  1.283   1.354   1.387   1.402   1.453   1.456   1.486   1.535
  1.538   1.548   1.582   1.666   1.734   1.797   1.849   1.858
  1.916   1.956   1.982   2.006   2.047   2.077   2.161   2.168
  2.175   2.210   2.267   2.296   2.311   2.326   2.474   2.489
  2.558   2.588   2.703   2.722   2.800   2.805   2.953   3.095
  3.130   3.377   3.577   3.701   3.765   3.801   3.981   4.000
  4.014   4.031   4.063   4.119   4.211   4.389   4.842   6.336
  6.407   6.621   6.703   7.562   7.580   7.677   9.717   9.761
 23.485  23.635  23.849  25.836  25.873  25.901  25.957  26.451
 26.472  47.936  66.758 215.705 215.751 289.757 289.775 289.899
*******
 --------------------------------------------------------------

          Ground-State Mulliken Net Atomic Charges

     Atom                 Charge (a.u.)
  ----------------------------------------
      1 C                    -0.598683
      2 C                    -0.209298
      3 C                    -0.153856
      4 F                    -0.028654
      5 Br                    0.007199
      6 Cl                    0.255611
      7 Cl                    0.338615
      8 H                     0.182112
      9 H                     0.206955
  ----------------------------------------
  Sum of atomic charges =    -0.000000

 -----------------------------------------------------------------
                    Cartesian Multipole Moments
 -----------------------------------------------------------------
    Charge (ESU x 10^10)
                -0.0000
    Dipole Moment (Debye)
         X       0.1347      Y       0.2001      Z      -2.0198
       Tot       2.0342
    Quadrupole Moments (Debye-Ang)
        XX     -66.9120     XY       2.0850     YY     -68.4703
        XZ       1.1292     YZ       1.6115     ZZ     -63.2023
    Octopole Moments (Debye-Ang^2)
       XXX      55.0343    XXY      -1.6870    XYY      14.8231
       YYY       6.6965    XXZ       6.7640    XYZ      -0.9690
       YYZ       1.3222    XZZ      13.9199    YZZ      -2.8005
       ZZZ       0.9829
    Hexadecapole Moments (Debye-Ang^3)
      XXXX   -1043.8298   XXXY      40.6915   XXYY    -266.6266
      XYYY      19.3491   YYYY    -502.8420   XXXZ      -0.1582
      XXYZ      -0.4445   XYYZ       1.2802   YYYZ       7.3029
      XXZZ    -214.6831   XYZZ      11.6440   YYZZ    -117.8424
      XZZZ       4.9037   YZZZ       1.8140   ZZZZ    -192.1532
 -----------------------------------------------------------------
 Calculating analytic gradient of the SCF energy
 Gradient of SCF Energy
            1           2           3           4           5           6
    1   0.0000018   0.0000489   0.0000018  -0.0000177  -0.0000325  -0.0000127
    2  -0.0000185   0.0000613   0.0000684  -0.0000353   0.0000122  -0.0000592
    3  -0.0000418   0.0000067   0.0000102  -0.0000090   0.0000257  -0.0000202
            7           8           9
    1  -0.0000389   0.0000152   0.0000342
    2  -0.0000593   0.0000174   0.0000130
    3   0.0000186   0.0000212  -0.0000113
 Max gradient component =       6.837E-05
 RMS gradient           =       3.248E-05
 Gradient time:  CPU 14.40 s  wall 14.40 s
 Geometry Optimization Parameters
   NAtoms,    NIC,     NZ,  NCons,   NDum,   NFix, NCnnct, MaxDiis
        9      69       9       0       0       0       0       0

 Cartesian Hessian Update
 Hessian Updated using BFGS Update


** GEOMETRY OPTIMIZATION IN DELOCALIZED INTERNAL COORDINATES **
   Searching for a Minimum

   Optimization Cycle:   8

                       Coordinates (Angstroms)
     ATOM                X               Y               Z
      1  C        -0.4942669069   -0.4375655632   -1.5285853180
      2  C         0.1877496840   -0.7249116543   -0.2245983325
      3  C        -1.0437456344    0.1518434032   -0.2438985729
      4  F         0.0378630599   -1.9747956222    0.2815933461
      5  Br        1.9390717409   -0.0387682970    0.1821212262
      6  Cl       -2.5362387147   -0.5292353466    0.4218998570
      7  Cl       -0.9101055689    1.8950741987    0.0159401979
      8  H        -0.0167744674    0.2453442634   -2.2196526443
      9  H        -1.0510422721   -1.2557214202   -1.9712946534
   Point Group: c1    Number of degrees of freedom:    21


   Energy is  -3709.961272166

 Hessian Updated using BFGS Update

 21 Hessian modes will be used to form the next step
  Hessian Eigenvalues:
     0.013747    0.020709    0.022013    0.034847    0.037379    0.051440
     0.067536    0.077046    0.091539    0.109048    0.132419    0.140502
     0.177653    0.223700    0.252820    0.271545    0.281871    0.295763
     0.348987    0.352957    0.488989

 Minimum Search - Taking Simple RFO Step
 Searching for Lamda that Minimizes Along All modes
 Value Taken    Lamda =   0.00000000
 Step Taken.  Stepsize is  0.000759

                             Maximum     Tolerance    Cnvgd?
         Gradient           0.000047      0.000300     YES
         Displacement       0.000391      0.001200     YES
         Energy change     -0.000000      0.000001     YES


                       Distance Matrix (Angstroms)
             C (  1)   C (  2)   C (  3)   F (  4)   Br(  5)   Cl(  6)
   C (  2)  1.499365
   C (  3)  1.516493  1.511838
   F (  4)  2.433718  1.356800  2.443074
   Br(  5)  3.001115  1.924407  3.019110  2.715270
   Cl(  6)  2.825322  2.806486  1.770506  2.955559  4.508487
   Cl(  7)  2.828372  2.850872  1.767549  3.993133  3.447488  2.947268
   H (  8)  1.082561  2.227884  2.228680  3.344882  3.110397  3.731685
   H (  9)  1.084145  2.206199  2.228270  2.603514  3.880587  2.908775
             Cl(  7)   H (  8)
   H (  8)  2.918480
   H (  9)  3.727798  1.839725

 Final energy is   -3709.9612721661151     


 ******************************
 **  OPTIMIZATION CONVERGED  **
 ******************************

                       Coordinates (Angstroms)
     ATOM                X               Y               Z
      1  C        -0.4942669069   -0.4375655632   -1.5285853180
      2  C         0.1877496840   -0.7249116543   -0.2245983325
      3  C        -1.0437456344    0.1518434032   -0.2438985729
      4  F         0.0378630599   -1.9747956222    0.2815933461
      5  Br        1.9390717409   -0.0387682970    0.1821212262
      6  Cl       -2.5362387147   -0.5292353466    0.4218998570
      7  Cl       -0.9101055689    1.8950741987    0.0159401979
      8  H        -0.0167744674    0.2453442634   -2.2196526443
      9  H        -1.0510422721   -1.2557214202   -1.9712946534

Z-matrix Print:
$molecule
0 1
Br
C  1 1.924407
F  2 1.356800 1 110.495724
C  2 1.499365 1 121.967312 3 -143.179768 0
H  4 1.082561 2 118.388153 1 -5.314835 0
H  4 1.084145 2 116.366796 1 140.631311 0
C  2 1.511838 1 122.495343 3 143.747925 0
Cl 7 1.767549 2 120.562892 1 3.762872 0
Cl 7 1.770506 2 117.308039 1 -140.510172 0
$end


 --------------------------------------------------------------

                    Orbital Energies (a.u.)
 --------------------------------------------------------------

 Alpha MOs
 -- Occupied --
*******-101.580-101.579 -62.507 -56.328 -56.323 -56.323 -24.720
-10.350 -10.330 -10.233  -9.494  -9.493  -8.716  -7.259  -7.258
 -7.249  -7.248  -7.247  -7.247  -6.548  -6.534  -6.534  -2.659
 -2.655  -2.654  -2.643  -2.643  -1.262  -0.968  -0.865  -0.852
 -0.809  -0.654  -0.620  -0.554  -0.545  -0.505  -0.477  -0.461
 -0.439  -0.405  -0.389  -0.350  -0.344  -0.332  -0.313  -0.310
 -0.296
 -- Virtual --
 -0.060  -0.032  -0.010  -0.002   0.018   0.021   0.025   0.052
  0.057   0.061   0.064   0.069   0.085   0.087   0.096   0.099
  0.105   0.110   0.114   0.120   0.123   0.135   0.144   0.150
  0.152   0.164   0.177   0.187   0.189   0.200   0.232   0.236
  0.244   0.251   0.261   0.317   0.357   0.373   0.377   0.389
  0.406   0.414   0.418   0.428   0.445   0.447   0.456   0.465
  0.476   0.494   0.495   0.501   0.532   0.546   0.571   0.584
  0.612   0.620   0.623   0.663   0.670   0.703   0.753   0.792
  0.811   0.829   0.834   0.848   0.878   0.882   0.912   0.920
  0.924   0.960   0.979   1.010   1.099   1.115   1.131   1.196
  1.283   1.354   1.387   1.402   1.453   1.456   1.486   1.535
  1.538   1.548   1.582   1.666   1.734   1.797   1.849   1.858
  1.916   1.956   1.982   2.006   2.047   2.077   2.161   2.168
  2.175   2.210   2.267   2.296   2.311   2.326   2.474   2.489
  2.558   2.588   2.703   2.722   2.800   2.805   2.953   3.095
  3.130   3.377   3.577   3.701   3.765   3.801   3.981   4.000
  4.014   4.031   4.063   4.119   4.211   4.389   4.842   6.336
  6.407   6.621   6.703   7.562   7.580   7.677   9.717   9.761
 23.485  23.635  23.849  25.836  25.873  25.901  25.957  26.451
 26.472  47.936  66.758 215.705 215.751 289.757 289.775 289.899
*******
 --------------------------------------------------------------

          Ground-State Mulliken Net Atomic Charges

     Atom                 Charge (a.u.)
  ----------------------------------------
      1 C                    -0.598683
      2 C                    -0.209298
      3 C                    -0.153856
      4 F                    -0.028654
      5 Br                    0.007199
      6 Cl                    0.255611
      7 Cl                    0.338615
      8 H                     0.182112
      9 H                     0.206955
  ----------------------------------------
  Sum of atomic charges =    -0.000000

 -----------------------------------------------------------------
                    Cartesian Multipole Moments
 -----------------------------------------------------------------
    Charge (ESU x 10^10)
                -0.0000
    Dipole Moment (Debye)
         X       0.1347      Y       0.2001      Z      -2.0198
       Tot       2.0342
    Quadrupole Moments (Debye-Ang)
        XX     -66.9120     XY       2.0850     YY     -68.4703
        XZ       1.1292     YZ       1.6115     ZZ     -63.2023
    Octopole Moments (Debye-Ang^2)
       XXX      55.0343    XXY      -1.6870    XYY      14.8231
       YYY       6.6965    XXZ       6.7640    XYZ      -0.9690
       YYZ       1.3222    XZZ      13.9199    YZZ      -2.8005
       ZZZ       0.9829
    Hexadecapole Moments (Debye-Ang^3)
      XXXX   -1043.8298   XXXY      40.6915   XXYY    -266.6266
      XYYY      19.3491   YYYY    -502.8420   XXXZ      -0.1582
      XXYZ      -0.4445   XYYZ       1.2802   YYYZ       7.3029
      XXZZ    -214.6831   XYZZ      11.6440   YYZZ    -117.8424
      XZZZ       4.9037   YZZZ       1.8140   ZZZZ    -192.1532
 -----------------------------------------------------------------
Archival summary:
1\1\garfield\OPT\ProcedureUnspecified\BasisUnspecified\r1l2132\taweetha\ThuOct1102:13:382018ThuOct1102:13:382018\0\\#,OPT,ProcedureUnspecified,BasisUnspecified,\\0,1\Br\C,1,1.92441\F,2,1.3568,1,110.496\C,2,1.49937,1,121.967,3,-143.18,0\H,4,1.08256,2,118.388,1,-5.31484,0\H,4,1.08414,2,116.367,1,140.631,0\C,2,1.51184,1,122.495,3,143.748,0\Cl,7,1.76755,2,120.563,1,3.76287,0\Cl,7,1.77051,2,117.308,1,-140.51,0\\\@

 Total job time:  428.06s(wall), 427.99s(cpu) 
 Thu Oct 11 02:13:38 2018

        *************************************************************
        *                                                           *
        *  Thank you very much for using Q-Chem.  Have a nice day.  *
        *                                                           *
        *************************************************************


 
User input: 2 of 2 
 
Q-Chem Developer Version!
                  Welcome to Q-Chem
     A Quantum Leap Into The Future Of Chemistry


 Q-Chem 5.1, Q-Chem, Inc., Pleasanton, CA (2018)

 Yihan Shao,  Zhengting Gan,  E. Epifanovsky,  A. T. B. Gilbert,  M. Wormit,  
 J. Kussmann,  A. W. Lange,  A. Behn,  Jia Deng,  Xintian Feng,  D. Ghosh,  
 M. Goldey,  P. R. Horn,  L. D. Jacobson,  I. Kaliman,  T. Kus,  A. Landau,  
 Jie Liu,  E. I. Proynov,  R. M. Richard,  R. P. Steele,  E. J. Sundstrom,  
 H. L. Woodcock III,  P. M. Zimmerman,  D. Zuev,  B. Albrecht,  E. Alguire,  
 S. A. Baeppler,  D. Barton,  Z. Benda,  Y. A. Bernard,  E. J. Berquist,  
 K. B. Bravaya,  H. Burton,  D. Casanova,  Chun-Min Chang,  Yunqing Chen,  
 A. Chien,  K. D. Closser,  M. P. Coons,  S. Coriani,  S. Dasgupta,  
 A. L. Dempwolff,  M. Diedenhofen,  Hainam Do,  R. G. Edgar,  Po-Tung Fang,  
 S. Faraji,  S. Fatehi,  Qingguo Feng,  K. D. Fenk,  J. Fosso-Tande,  
 Qinghui Ge,  A. Ghysels,  G. Gidofalvi,  J. Gomes,  J. Gonthier,  A. Gunina,  
 D. Hait,  M. W. D. Hanson-Heine,  P. H. P. Harbach,  A. W. Hauser,  
 J. E. Herr,  E. G. Hohenstein,  Z. C. Holden,  Kerwin Hui,  B. C. Huynh,  
 T.-C. Jagau,  Hyunjun Ji,  B. Kaduk,  K. Khistyaev,  Jaehoon Kim,  
 P. Klunzinger,  K. Koh,  D. Kosenkov,  L. Koulias,  T. Kowalczyk,  
 C. M. Krauter,  A. Kunitsa,  Ka Un Lao,  A. Laurent,  K. V. Lawler,  
 Joonho Lee,  D. Lefrancois,  S. Lehtola,  D. S. Levine,  Yi-Pei Li,  
 You-Sheng Lin,  Fenglai Liu,  E. Livshits,  A. Luenser,  P. Manohar,  
 E. Mansoor,  S. F. Manzer,  Shan-Ping Mao,  Yuezhi Mao,  N. Mardirossian,  
 A. V. Marenich,  T. Markovich,  L. A. Martinez-Martinez,  S. A. Maurer,  
 N. J. Mayhall,  S. C. McKenzie,  J.-M. Mewes,  A. F. Morrison,  
 J. W. Mullinax,  K. Nanda,  T. S. Nguyen-Beck,  R. Olivares-Amaya,  
 J. A. Parkhill,  T. M. Perrine,  F. Plasser,  P. Pokhilko,  S. Prager,  
 A. Prociuk,  E. Ramos,  D. R. Rehn,  F. Rob,  M. Schneider,  N. Sergueev,  
 S. M. Sharada,  S. Sharma,  D. W. Small,  T. Stauch,  T. Stein,  
 Yu-Chuan Su,  A. J. W. Thom,  A. Tkatchenko,  T. Tsuchimochi,  N. M. Tubman,  
 L. Vogt,  M. L. Vidal,  O. Vydrov,  M. A. Watson,  J. Wenzel,  
 M. de Wergifosse,  T. A. Wesolowski,  A. White,  J. Witte,  A. Yamada,  
 Jun Yang,  K. Yao,  S. Yeganeh,  S. R. Yost,  Zhi-Qiang You,  A. Zech,  
 Igor Ying Zhang,  Xing Zhang,  Yan Zhao,  Ying Zhu,  B. R. Brooks,  
 G. K. L. Chan,  C. J. Cramer,  M. S. Gordon,  W. J. Hehre,  A. Klamt,  
 M. W. Schmidt,  C. D. Sherrill,  D. G. Truhlar,  A. Aspuru-Guzik,  R. Baer,  
 A. T. Bell,  N. A. Besley,  Jeng-Da Chai,  A. E. DePrince, III,  
 R. A. DiStasio Jr.,  A. Dreuw,  B. D. Dunietz,  T. R. Furlani,  
 Chao-Ping Hsu,  Yousung Jung,  Jing Kong,  D. S. Lambrecht,  WanZhen Liang,  
 C. Ochsenfeld,  V. A. Rassolov,  L. V. Slipchenko,  J. E. Subotnik,  
 T. Van Voorhis,  J. M. Herbert,  A. I. Krylov,  P. M. W. Gill,  M. Head-Gordon

 Contributors to earlier versions of Q-Chem not listed above: 
 R. D. Adamson,  B. Austin,  J. Baker,  G. J. O. Beran,  K. Brandhorst,  
 S. T. Brown,  E. F. C. Byrd,  A. K. Chakraborty,  C.-L. Cheng,  
 Siu Hung Chien,  D. M. Chipman,  D. L. Crittenden,  H. Dachsel,  
 R. J. Doerksen,  A. D. Dutoi,  L. Fusti-Molnar,  W. A. Goddard III,  
 A. Golubeva-Zadorozhnaya,  S. R. Gwaltney,  G. Hawkins,  A. Heyden,  
 S. Hirata,  G. Kedziora,  F. J. Keil,  C. Kelley,  Jihan Kim,  R. A. King,  
 R. Z. Khaliullin,  P. P. Korambath,  W. Kurlancheek,  A. M. Lee,  M. S. Lee,  
 S. V. Levchenko,  Ching Yeh Lin,  D. Liotard,  R. C. Lochan,  I. Lotan,  
 P. E. Maslen,  N. Nair,  D. P. O'Neill,  D. Neuhauser,  E. Neuscamman,  
 C. M. Oana,  R. Olson,  B. Peters,  R. Peverati,  P. A. Pieniazek,  
 Y. M. Rhee,  J. Ritchie,  M. A. Rohrdanz,  E. Rosta,  N. J. Russ,  
 H. F. Schaefer III,  N. E. Schultz,  N. Shenvi,  A. C. Simmonett,  A. Sodt,  
 D. Stuck,  K. S. Thanthiriwatte,  V. Vanovschi,  Tao Wang,  A. Warshel,  
 C. F. Williams,  Q. Wu,  X. Xu,  W. Zhang

 Please cite Q-Chem as follows:
 Y. Shao et al., Mol. Phys. 113, 184-215 (2015)
 DOI: 10.1080/00268976.2014.952696

 Q-Chem 5.1.1 for Intel X86 EM64T Linux

 Parts of Q-Chem use Armadillo 8.300.2 (Tropical Shenanigans).
 http://arma.sourceforge.net/

 Q-Chem begins on Thu Oct 11 02:13:38 2018  

Host: 
0

     Scratch files written to /scratch/taweetham/qchem31366//
The previous job contains 0 fragments, simply inherited here
Input Ideriv = 2
Curr. Ideriv = -1
Max.  Ideriv = 2

Checking the input file for inconsistencies... 	...done.

--------------------------------------------------------------
User input:
--------------------------------------------------------------

$molecule
read
$end

$rem
   job_type 	frequency
   basis 	6-311++g**
   method	b3lyp	
$end


--------------------------------------------------------------
 ----------------------------------------------------------------
             Standard Nuclear Orientation (Angstroms)
    I     Atom           X                Y                Z
 ----------------------------------------------------------------
    1      C      -0.4881571004    -0.4010520127    -1.5354506645
    2      C       0.2202390943    -0.6777763832    -0.2432839111
    3      C      -1.0590676851     0.1277905078    -0.2338606647
    4      F       0.1457616606    -1.9449849250     0.2358210590
    5      Br      1.9333133505     0.0976738542     0.1658566210
    6      Cl     -2.5047952820    -0.6514764902     0.4274305487
    7      Cl     -1.0221662440     1.8696637527     0.0640409012
    8      H      -0.0560836603     0.3229178030    -2.2145082164
    9      H      -1.0014784642    -1.2395945082    -1.9923062543
 ----------------------------------------------------------------
 Molecular Point Group                 C1    NOp =  1
 Largest Abelian Subgroup              C1    NOp =  1
 Nuclear Repulsion Energy =   710.2875534337 hartrees
 There are       49 alpha and       49 beta electrons
 Requested basis set is 6-311++G(d,p)
 There are 79 shells and 210 basis functions

 Total QAlloc Memory Limit   2000 MB
 Mega-Array Size       188 MB
 MEM_STATIC part       192 MB

                       Distance Matrix (Angstroms)
             C (  1)   C (  2)   C (  3)   F (  4)   Br(  5)   Cl(  6)
   C (  2)  1.499365
   C (  3)  1.516493  1.511838
   F (  4)  2.433718  1.356800  2.443074
   Br(  5)  3.001115  1.924407  3.019110  2.715270
   Cl(  6)  2.825322  2.806486  1.770506  2.955559  4.508487
   Cl(  7)  2.828372  2.850872  1.767549  3.993133  3.447488  2.947268
   H (  8)  1.082561  2.227884  2.228680  3.344882  3.110397  3.731685
   H (  9)  1.084145  2.206199  2.228270  2.603514  3.880587  2.908775
             Cl(  7)   H (  8)
   H (  8)  2.918480
   H (  9)  3.727798  1.839725

 A cutoff of  1.0D-11 yielded   2636 shell pairs
 There are     19970 function pairs (     21738 Cartesian)
 Smallest overlap matrix eigenvalue = 3.65E-05
 Guess from superposition of atomic densities
 Warning:  Energy on first SCF cycle will be non-variational
 SAD guess density has 98.000000 electrons

 -----------------------------------------------------------------------
  General SCF calculation program by
  Eric Jon Sundstrom, Paul Horn, Yuezhi Mao, Dmitri Zuev, Alec White,
  David Stuck, Shaama M.S., Shane Yost, Joonho Lee, David Small,
  Daniel Levine, Susi Lehtola, Hugh Burton, Evgeny Epifanovsky
 -----------------------------------------------------------------------
 Exchange:     0.2000 Hartree-Fock + 0.0800 Slater + 0.7200 B88
 Correlation:  0.1900 VWN1RPA + 0.8100 LYP
 Using SG-1 standard quadrature grid
 A restricted SCF calculation will be
 performed using DIIS
 SCF converges when DIIS error is below 1.0e-08
 ---------------------------------------
  Cycle       Energy         DIIS error
 ---------------------------------------
    1   -3711.2024267782      3.83e-02  
    2   -3709.9074848974      3.62e-03  
    3   -3709.8701732344      4.61e-03  
    4   -3709.9585951345      7.75e-04  
    5   -3709.9608393189      2.90e-04  
    6   -3709.9612401565      7.09e-05  
    7   -3709.9612674519      1.89e-05  
    8   -3709.9612687628      6.93e-06  
    9   -3709.9612689685      1.18e-06  
   10   -3709.9612689755      2.49e-07  
   11   -3709.9612689760      8.75e-08  
   12   -3709.9612689759      1.70e-08  
   13   -3709.9612689759      5.77e-09  Convergence criterion met
 ---------------------------------------
 SCF time:   CPU 50.56s  wall 50.00s 
 SCF   energy in the final basis set =    -3709.9612689759
 Total energy in the final basis set =    -3709.9612689759

 --------------------------------------------------------------

                    Orbital Energies (a.u.)
 --------------------------------------------------------------

 Alpha MOs
 -- Occupied --
*******-101.580-101.579 -62.507 -56.328 -56.323 -56.323 -24.720
-10.350 -10.330 -10.233  -9.494  -9.493  -8.716  -7.259  -7.258
 -7.249  -7.248  -7.247  -7.247  -6.548  -6.534  -6.534  -2.659
 -2.655  -2.654  -2.643  -2.643  -1.262  -0.968  -0.865  -0.852
 -0.809  -0.654  -0.620  -0.554  -0.545  -0.505  -0.477  -0.461
 -0.439  -0.405  -0.389  -0.350  -0.344  -0.332  -0.313  -0.310
 -0.296
 -- Virtual --
 -0.060  -0.032  -0.010  -0.002   0.018   0.021   0.025   0.052
  0.057   0.061   0.064   0.069   0.085   0.087   0.096   0.099
  0.105   0.110   0.114   0.120   0.123   0.135   0.144   0.150
  0.152   0.164   0.177   0.187   0.189   0.200   0.232   0.236
  0.244   0.251   0.261   0.317   0.357   0.373   0.377   0.389
  0.406   0.414   0.418   0.428   0.445   0.447   0.456   0.465
  0.476   0.494   0.495   0.501   0.532   0.546   0.571   0.584
  0.612   0.620   0.623   0.663   0.670   0.703   0.753   0.792
  0.811   0.829   0.833   0.848   0.878   0.882   0.912   0.920
  0.924   0.960   0.979   1.010   1.099   1.115   1.131   1.196
  1.283   1.354   1.387   1.402   1.453   1.456   1.486   1.535
  1.538   1.548   1.582   1.665   1.734   1.797   1.849   1.858
  1.916   1.956   1.982   2.006   2.047   2.077   2.161   2.168
  2.175   2.210   2.267   2.296   2.310   2.326   2.474   2.489
  2.558   2.588   2.703   2.722   2.800   2.805   2.953   3.095
  3.130   3.377   3.577   3.701   3.765   3.801   3.981   4.000
  4.014   4.031   4.063   4.119   4.211   4.389   4.842   6.336
  6.407   6.621   6.703   7.561   7.580   7.677   9.717   9.761
 23.485  23.635  23.849  25.836  25.873  25.901  25.957  26.451
 26.472  47.936  66.758 215.705 215.751 289.757 289.775 289.899
*******
 --------------------------------------------------------------

          Ground-State Mulliken Net Atomic Charges

     Atom                 Charge (a.u.)
  ----------------------------------------
      1 C                    -0.599013
      2 C                    -0.209356
      3 C                    -0.152783
      4 F                    -0.028666
      5 Br                    0.007096
      6 Cl                    0.255076
      7 Cl                    0.338495
      8 H                     0.182195
      9 H                     0.206956
  ----------------------------------------
  Sum of atomic charges =    -0.000000

 -----------------------------------------------------------------
                    Cartesian Multipole Moments
 -----------------------------------------------------------------
    Charge (ESU x 10^10)
                -0.0000
    Dipole Moment (Debye)
         X       0.1059      Y       0.2516      Z      -2.0158
       Tot       2.0342
    Quadrupole Moments (Debye-Ang)
        XX     -67.1384     XY       2.1518     YY     -68.2842
        XZ       1.1310     YZ       1.4819     ZZ     -63.1459
    Octopole Moments (Debye-Ang^2)
       XXX      56.6490    XXY      -2.4209    XYY      14.8662
       YYY       2.9003    XXZ       6.6729    XYZ      -0.6410
       YYZ       1.5611    XZZ      14.3156    YZZ      -3.8635
       ZZZ       0.6987
    Hexadecapole Moments (Debye-Ang^3)
      XXXX   -1052.8313   XXXY      28.0378   XXYY    -264.2490
      XYYY       3.8555   YYYY    -500.1367   XXXZ       3.8052
      XXYZ      -1.5436   XYYZ       1.7971   YYYZ       4.2790
      XXZZ    -215.8506   XYZZ       6.4564   YYZZ    -116.7928
      XZZZ       9.0582   YZZZ      -1.5111   ZZZZ    -192.3718
 -----------------------------------------------------------------
 Calculating MO derivatives via CPSCF
   1         3          27      0.136636    0.024674
   2         3          27      0.020995    0.003663
   3         3          27      0.002025    0.000518
   4         3          27      0.000180    0.000056
   5        27           3      0.000006    0.000003
   6        30           0      0.000000    0.000000    Roots Converged
 Time for AOints: 26.2 s (CPU) 43.9 s (wall)
 ------------------------------------------------------------------------------
                     AOints        : Timing summary (seconds)
 ------------------------------------------------------------------------------
     job step          cpu (% of tot)      sys (% of tot)     wall (% of tot)
 ------------------------------------------------------------------------------
  cpscf_lag         0.1852E+03 (41.7)   0.2890E-03 (16.9)   0.1853E+03 (29.5)
  iterzp            0.2329E+03 (52.4)   0.1424E-02 (83.1)   0.3991E+03 (63.4)
  make_fx           0.0000E+00 ( 0.0)   0.0000E+00 ( 0.0)   0.0000E+00 ( 0.0)
  AOints            0.2620E+02 ( 5.9)   0.0000E+00 ( 0.0)   0.4394E+02 ( 7.0)
 ------------------------------------------------------------------------------
   Grand Totals     0.4447E+03          0.1714E-02          0.6290E+03
 ------------------------------------------------------------------------------
 Calculating analytic Hessian of the SCF energy
 Polarizability Matrix (a.u.)
            1           2           3
    1 -94.4726473  -5.7391799   0.7229714
    2  -5.7391799 -77.0416945  -1.7399413
    3   0.7229714  -1.7399413 -64.9559958

 Direct stationary perturbation theory relativistic correction:

 rels  =      18.421405396784
 relv  =     -63.087416998987
 rel2e =      10.663625457917
 E_rel =     -34.002386144286

 Hessian of the SCF Energy
            1           2           3           4           5           6
    1   0.3352822   0.1997429   0.0028612  -0.0663899   0.0000288  -0.0663539
    2   0.1997429   0.5491184  -0.0218738  -0.0092900  -0.0592380   0.0050507
    3   0.0028612  -0.0218738   0.5970546  -0.0901978   0.0376136  -0.1713478
    4  -0.0663899  -0.0092900  -0.0901978   0.4059826  -0.0305868   0.0882353
    5   0.0000288  -0.0592380   0.0376136  -0.0305868   0.4346077  -0.0911162
    6  -0.0663539   0.0050507  -0.1713478   0.0882353  -0.0911162   0.3363885
    7  -0.0493820   0.0031987   0.0701831  -0.1626142   0.0758501  -0.0077542
    8  -0.0003956  -0.0645805  -0.0577167   0.0658617  -0.0796771   0.0166026
    9   0.0361908  -0.0358277  -0.1574473   0.0203464  -0.0017752  -0.0189889
   10   0.0004568   0.0052300  -0.0055421  -0.0558985  -0.0159147   0.0053467
   11   0.0015982  -0.0097964   0.0146085   0.0062643  -0.2478381   0.0819498
   12   0.0074804   0.0396043  -0.0114880  -0.0043251   0.0717538  -0.0881666
   13  -0.0139524   0.0003081  -0.0031444  -0.1030852  -0.0245534  -0.0241922
   14  -0.0051120   0.0005978   0.0011568  -0.0302524  -0.0326462  -0.0111119
   15  -0.0166979  -0.0083425   0.0005360  -0.0211498  -0.0076895  -0.0322687
   16  -0.0111063   0.0002784   0.0076367  -0.0217005  -0.0136523   0.0171318
   17  -0.0020483   0.0011201  -0.0003550   0.0009626  -0.0000588   0.0005379
   18   0.0226021   0.0127975  -0.0065929   0.0004928  -0.0033600  -0.0018647
   19  -0.0006358   0.0012941   0.0034754   0.0034793   0.0120324   0.0028915
   20   0.0047984  -0.0164101  -0.0061051  -0.0039217  -0.0185105  -0.0075679
   21  -0.0018794  -0.0238680  -0.0003055   0.0045045   0.0024414  -0.0010841
   22  -0.0876794  -0.0864360   0.0739221   0.0107957   0.0158651  -0.0090074
   23  -0.0856370  -0.1801987   0.1254083  -0.0055336  -0.0075142   0.0007603
   24   0.0721231   0.1225082  -0.1568237   0.0073188   0.0071738  -0.0104507
   25  -0.1065932  -0.1143263  -0.0591942  -0.0105693  -0.0190692  -0.0062976
   26  -0.1129754  -0.2206126  -0.0927366   0.0064958   0.0108753   0.0048946
   27  -0.0563263  -0.0900487  -0.0935854  -0.0052251  -0.0150417  -0.0122168
            7           8           9          10          11          12
    1  -0.0493820  -0.0003956   0.0361908   0.0004568   0.0015982   0.0074804
    2   0.0031987  -0.0645805  -0.0358277   0.0052300  -0.0097964   0.0396043
    3   0.0701831  -0.0577167  -0.1574473  -0.0055421   0.0146085  -0.0114880
    4  -0.1626142   0.0658617   0.0203464  -0.0558985   0.0062643  -0.0043251
    5   0.0758501  -0.0796771  -0.0017752  -0.0159147  -0.2478381   0.0717538
    6  -0.0077542   0.0166026  -0.0189889   0.0053467   0.0819498  -0.0881666
    7   0.3604361  -0.0447543  -0.0856608   0.0023469  -0.0032444  -0.0060948
    8  -0.0447543   0.3564401   0.0469893   0.0190225  -0.0316244  -0.0023361
    9  -0.0856608   0.0469893   0.2818765  -0.0083252   0.0092189   0.0029961
   10   0.0023469   0.0190225  -0.0083252   0.0647613   0.0119594   0.0032318
   11  -0.0032444  -0.0316244   0.0092189   0.0119594   0.3172517  -0.1085873
   12  -0.0060948  -0.0023361   0.0029961   0.0032318  -0.1085873   0.0867353
   13  -0.0158105  -0.0101619  -0.0121935  -0.0108262  -0.0229787   0.0043281
   14   0.0018188   0.0018921  -0.0014631  -0.0279300  -0.0262619   0.0003280
   15   0.0010417   0.0028845  -0.0011534   0.0054801   0.0015040   0.0057914
   16  -0.1060944  -0.0296788   0.0353906  -0.0007312   0.0001614  -0.0027057
   17  -0.0399466  -0.0470994   0.0190930   0.0047010   0.0024200  -0.0010822
   18   0.0328873   0.0125952  -0.0471681   0.0005657  -0.0018277   0.0020328
   19  -0.0313024  -0.0020662  -0.0004706  -0.0009501   0.0033712   0.0008015
   20   0.0079189  -0.1360538  -0.0236639   0.0018939  -0.0039579  -0.0010676
   21   0.0013563  -0.0185231  -0.0357097  -0.0014912   0.0021877   0.0006003
   22  -0.0084212  -0.0144512   0.0082811  -0.0011795   0.0037186  -0.0070147
   23   0.0064808   0.0106496  -0.0104125   0.0011742  -0.0010570   0.0034073
   24   0.0036450   0.0095025  -0.0134076   0.0007844  -0.0002992  -0.0015207
   25   0.0108417   0.0166237   0.0064412   0.0020205  -0.0008500   0.0042984
   26  -0.0073220  -0.0099465  -0.0021589  -0.0001363   0.0008641  -0.0020202
   27  -0.0096036  -0.0099983  -0.0109975  -0.0000501   0.0012452   0.0030193
           13          14          15          16          17          18
    1  -0.0139524  -0.0051120  -0.0166979  -0.0111063  -0.0020483   0.0226021
    2   0.0003081   0.0005978  -0.0083425   0.0002784   0.0011201   0.0127975
    3  -0.0031444   0.0011568   0.0005360   0.0076367  -0.0003550  -0.0065929
    4  -0.1030852  -0.0302524  -0.0211498  -0.0217005   0.0009626   0.0004928
    5  -0.0245534  -0.0326462  -0.0076895  -0.0136523  -0.0000588  -0.0033600
    6  -0.0241922  -0.0111119  -0.0322687   0.0171318   0.0005379  -0.0018647
    7  -0.0158105   0.0018188   0.0010417  -0.1060944  -0.0399466   0.0328873
    8  -0.0101619   0.0018921   0.0028845  -0.0296788  -0.0470994   0.0125952
    9  -0.0121935  -0.0014631  -0.0011534   0.0353906   0.0190930  -0.0471681
   10  -0.0108262  -0.0279300   0.0054801  -0.0007312   0.0047010   0.0005657
   11  -0.0229787  -0.0262619   0.0015040   0.0001614   0.0024200  -0.0018277
   12   0.0043281   0.0003280   0.0057914  -0.0027057  -0.0010822   0.0020328
   13   0.1499555   0.0557125   0.0332763  -0.0024929  -0.0003274  -0.0001608
   14   0.0557125   0.0550554   0.0100674   0.0003570   0.0000247   0.0003354
   15   0.0332763   0.0100674   0.0245716   0.0005585  -0.0001290   0.0005519
   16  -0.0024929   0.0003570   0.0005585   0.1479831   0.0600199  -0.0588760
   17  -0.0003274   0.0000247  -0.0001290   0.0600199   0.0696736  -0.0251374
   18  -0.0001608   0.0003354   0.0005519  -0.0588760  -0.0251374   0.0483302
   19  -0.0033563   0.0048678  -0.0006634  -0.0052304  -0.0241831   0.0001199
   20   0.0021777   0.0006261   0.0015436  -0.0171710  -0.0272789   0.0045528
   21   0.0015843   0.0005476   0.0013228   0.0009801   0.0075594   0.0040505
   22   0.0014691   0.0006625   0.0011102  -0.0020976   0.0002114   0.0039812
   23  -0.0016578   0.0003844  -0.0014714   0.0012721   0.0003848  -0.0023810
   24  -0.0004457   0.0002500   0.0009676  -0.0011979   0.0000263  -0.0006021
   25  -0.0019010  -0.0001242  -0.0029557   0.0014701   0.0006105  -0.0016122
   26   0.0014809   0.0003276   0.0016328  -0.0015867   0.0008139   0.0024253
   27   0.0009478  -0.0001102  -0.0003193   0.0010819  -0.0005129   0.0012626
           19          20          21          22          23          24
    1  -0.0006358   0.0047984  -0.0018794  -0.0876794  -0.0856370   0.0721231
    2   0.0012941  -0.0164101  -0.0238680  -0.0864360  -0.1801987   0.1225082
    3   0.0034754  -0.0061051  -0.0003055   0.0739221   0.1254083  -0.1568237
    4   0.0034793  -0.0039217   0.0045045   0.0107957  -0.0055336   0.0073188
    5   0.0120324  -0.0185105   0.0024414   0.0158651  -0.0075142   0.0071738
    6   0.0028915  -0.0075679  -0.0010841  -0.0090074   0.0007603  -0.0104507
    7  -0.0313024   0.0079189   0.0013563  -0.0084212   0.0064808   0.0036450
    8  -0.0020662  -0.1360538  -0.0185231  -0.0144512   0.0106496   0.0095025
    9  -0.0004706  -0.0236639  -0.0357097   0.0082811  -0.0104125  -0.0134076
   10  -0.0009501   0.0018939  -0.0014912  -0.0011795   0.0011742   0.0007844
   11   0.0033712  -0.0039579   0.0021877   0.0037186  -0.0010570  -0.0002992
   12   0.0008015  -0.0010676   0.0006003  -0.0070147   0.0034073  -0.0015207
   13  -0.0033563   0.0021777   0.0015843   0.0014691  -0.0016578  -0.0004457
   14   0.0048678   0.0006261   0.0005476   0.0006625   0.0003844   0.0002500
   15  -0.0006634   0.0015436   0.0013228   0.0011102  -0.0014714   0.0009676
   16  -0.0052304  -0.0171710   0.0009801  -0.0020976   0.0012721  -0.0011979
   17  -0.0241831  -0.0272789   0.0075594   0.0002114   0.0003848   0.0000263
   18   0.0001199   0.0045528   0.0040505   0.0039812  -0.0023810  -0.0006021
   19   0.0373053   0.0036127  -0.0060256   0.0012765   0.0005545   0.0005316
   20   0.0036127   0.2016896   0.0316450  -0.0025013   0.0013446  -0.0000212
   21  -0.0060256   0.0316450   0.0300647  -0.0026095   0.0004212   0.0015992
   22   0.0012765  -0.0025013  -0.0026095   0.0890140   0.0891368  -0.0774488
   23   0.0005545   0.0013446   0.0004212   0.0891368   0.1854511  -0.1299949
   24   0.0005316  -0.0000212   0.0015992  -0.0774488  -0.1299949   0.1680358
   25  -0.0005860   0.0031925   0.0035806  -0.0031776  -0.0057901  -0.0053104
   26   0.0005167  -0.0014490  -0.0024110  -0.0062061  -0.0094447  -0.0091456
   27  -0.0006602   0.0006842  -0.0005382   0.0087858   0.0142629   0.0122021
           25          26          27
    1  -0.1065932  -0.1129754  -0.0563263
    2  -0.1143263  -0.2206126  -0.0900487
    3  -0.0591942  -0.0927366  -0.0935854
    4  -0.0105693   0.0064958  -0.0052251
    5  -0.0190692   0.0108753  -0.0150417
    6  -0.0062976   0.0048946  -0.0122168
    7   0.0108417  -0.0073220  -0.0096036
    8   0.0166237  -0.0099465  -0.0099983
    9   0.0064412  -0.0021589  -0.0109975
   10   0.0020205  -0.0001363  -0.0000501
   11  -0.0008500   0.0008641   0.0012452
   12   0.0042984  -0.0020202   0.0030193
   13  -0.0019010   0.0014809   0.0009478
   14  -0.0001242   0.0003276  -0.0001102
   15  -0.0029557   0.0016328  -0.0003193
   16   0.0014701  -0.0015867   0.0010819
   17   0.0006105   0.0008139  -0.0005129
   18  -0.0016122   0.0024253   0.0012626
   19  -0.0005860   0.0005167  -0.0006602
   20   0.0031925  -0.0014490   0.0006842
   21   0.0035806  -0.0024110  -0.0005382
   22  -0.0031776  -0.0062061   0.0087858
   23  -0.0057901  -0.0094447   0.0142629
   24  -0.0053104  -0.0091456   0.0122021
   25   0.1084949   0.1197331   0.0610499
   26   0.1197331   0.2285719   0.0995196
   27   0.0610499   0.0995196   0.1011732
 Gradient time:  CPU 549.06 s  wall 788.17 s
 **********************************************************************
 **                                                                  **
 **                       VIBRATIONAL ANALYSIS                       **
 **                       --------------------                       **
 **                                                                  **
 **        VIBRATIONAL FREQUENCIES (CM**-1) AND NORMAL MODES         **
 **     FORCE CONSTANTS (mDYN/ANGSTROM) AND REDUCED MASSES (AMU)     **
 **                  INFRARED INTENSITIES (KM/MOL)                   **
 **                                                                  **
 **********************************************************************


 Mode:                 1                      2                      3
 Frequency:       108.97                 130.40                 202.52
 Force Cnst:      0.1458                 0.2648                 0.5301
 Red. Mass:      20.8346                26.4303                21.9365
 IR Active:          YES                    YES                    YES
 IR Intens:        0.168                  0.333                  0.553
 Raman Active:       YES                    YES                    YES
               X      Y      Z        X      Y      Z        X      Y      Z
 C          0.111 -0.110  0.183   -0.041 -0.254 -0.050    0.072  0.057 -0.148
 C         -0.017 -0.046  0.265   -0.009 -0.240 -0.062   -0.084  0.035 -0.051
 C          0.009  0.014  0.084    0.056 -0.189 -0.028    0.111  0.174 -0.163
 F         -0.006  0.074  0.554    0.151 -0.242 -0.064   -0.387  0.196  0.318
 Br         0.080  0.020 -0.181   -0.245  0.213  0.000   -0.196 -0.027 -0.029
 Cl        -0.212  0.001 -0.383   -0.093  0.127 -0.021    0.457 -0.278 -0.045
 Cl        -0.010 -0.030  0.299    0.567 -0.224  0.105    0.154  0.138  0.070
 H          0.317 -0.244  0.170   -0.051 -0.342 -0.148    0.344 -0.047 -0.086
 H          0.003 -0.047  0.190   -0.133 -0.262  0.070   -0.108  0.204 -0.209
 TransDip   0.009 -0.009 -0.002   -0.016 -0.009  0.002    0.021  0.007 -0.010

 Mode:                 4                      5                      6
 Frequency:       282.49                 304.51                 333.60
 Force Cnst:      0.7697                 0.8929                 0.5107
 Red. Mass:      16.3695                16.3429                 7.7884
 IR Active:          YES                    YES                    YES
 IR Intens:        0.443                  0.980                  2.840
 Raman Active:       YES                    YES                    YES
               X      Y      Z        X      Y      Z        X      Y      Z
 C          0.261 -0.159 -0.083   -0.079  0.147  0.285   -0.238 -0.094 -0.206
 C          0.119 -0.198 -0.037    0.020 -0.022  0.170   -0.011  0.170 -0.220
 C          0.230 -0.003 -0.130    0.027  0.108  0.290   -0.083  0.020 -0.178
 F          0.218 -0.192  0.041    0.529 -0.137 -0.019    0.300  0.305  0.117
 Br        -0.128 -0.040 -0.023   -0.141 -0.090 -0.028   -0.015 -0.068  0.040
 Cl         0.244  0.350 -0.015   -0.010 -0.141 -0.092   -0.015  0.018 -0.003
 Cl        -0.301 -0.021  0.136    0.059  0.329 -0.105    0.018 -0.049  0.068
 H          0.512 -0.306 -0.083   -0.010  0.109  0.290   -0.439 -0.201 -0.452
 H          0.081 -0.046 -0.090   -0.234  0.254  0.266   -0.252 -0.241  0.073
 TransDip   0.017 -0.011 -0.006   -0.023  0.000  0.021   -0.041 -0.020 -0.029

 Mode:                 7                      8                      9
 Frequency:       382.62                 469.27                 512.84
 Force Cnst:      0.2937                 0.7841                 0.5950
 Red. Mass:       3.4054                 6.0433                 3.8395
 IR Active:          YES                    YES                    YES
 IR Intens:        0.604                  6.770                  9.916
 Raman Active:       YES                    YES                    YES
               X      Y      Z        X      Y      Z        X      Y      Z
 C          0.225  0.215 -0.024    0.297 -0.229 -0.132    0.106 -0.137  0.175
 C          0.014  0.076  0.047   -0.010  0.008  0.003    0.045  0.220  0.162
 C         -0.028 -0.034 -0.023   -0.080  0.013 -0.236   -0.006  0.023  0.082
 F          0.069  0.092  0.058    0.017 -0.019 -0.055   -0.036  0.142 -0.161
 Br        -0.045 -0.029 -0.024    0.002 -0.002 -0.006   -0.037 -0.022 -0.017
 Cl        -0.052  0.006  0.062   -0.129 -0.081  0.103    0.041  0.017 -0.033
 Cl         0.021 -0.102 -0.037    0.017  0.189  0.074    0.006 -0.059  0.002
 H          0.321  0.466  0.302    0.421 -0.361 -0.197   -0.160 -0.276 -0.134
 H          0.438  0.294 -0.404    0.464 -0.365 -0.079    0.326 -0.488  0.579
 TransDip   0.018  0.016 -0.004    0.060 -0.045 -0.037    0.065  0.018  0.075

 Mode:                10                     11                     12
 Frequency:       639.37                 755.11                 852.85
 Force Cnst:      2.6191                 0.8771                 1.1125
 Red. Mass:      10.8741                 2.6108                 2.5959
 IR Active:          YES                    YES                    YES
 IR Intens:       44.453                 57.050                 47.668
 Raman Active:       YES                    YES                    YES
               X      Y      Z        X      Y      Z        X      Y      Z
 C          0.093 -0.015 -0.050    0.032  0.070  0.005   -0.033  0.163 -0.004
 C          0.466 -0.086 -0.341   -0.041 -0.005  0.036    0.183  0.091  0.066
 C          0.517 -0.102  0.299    0.125  0.292 -0.073   -0.015 -0.015 -0.175
 F         -0.117  0.161  0.027    0.019 -0.027 -0.012   -0.021 -0.137  0.066
 Br        -0.048 -0.010 -0.002    0.002  0.001  0.001   -0.009 -0.003 -0.005
 Cl        -0.156 -0.045  0.030   -0.045 -0.032  0.029   -0.007 -0.004  0.007
 Cl        -0.029  0.051 -0.008   -0.005 -0.072 -0.016    0.001  0.006  0.006
 H         -0.269  0.004 -0.261    0.378 -0.437 -0.318   -0.606  0.127 -0.415
 H         -0.127 -0.028  0.224   -0.508  0.202  0.375    0.267 -0.256  0.424
 TransDip   0.212  0.005 -0.028    0.096  0.221 -0.019    0.159  0.146 -0.049

 Mode:                13                     14                     15
 Frequency:       960.41                 992.98                1052.23
 Force Cnst:      2.9341                 2.3022                 1.3777
 Red. Mass:       5.3990                 3.9629                 2.1120
 IR Active:          YES                    YES                    YES
 IR Intens:       14.519                 35.707                 97.561
 Raman Active:       YES                    YES                    YES
               X      Y      Z        X      Y      Z        X      Y      Z
 C         -0.059 -0.069  0.373   -0.154 -0.080 -0.017   -0.093 -0.102 -0.051
 C          0.282 -0.124 -0.202    0.084  0.033  0.310   -0.005  0.095 -0.013
 C         -0.184  0.151 -0.231    0.228 -0.119 -0.222    0.100  0.214  0.048
 F         -0.020  0.052 -0.015   -0.006  0.067 -0.069    0.005 -0.074  0.020
 Br        -0.007 -0.001  0.002   -0.006 -0.003 -0.003   -0.002 -0.000  0.000
 Cl         0.001 -0.003  0.003   -0.023 -0.007  0.011   -0.011 -0.009 -0.002
 Cl         0.006 -0.016  0.007   -0.003  0.017  0.009   -0.002 -0.021  0.001
 H          0.234  0.051  0.696    0.040  0.196  0.405   -0.132  0.279  0.326
 H          0.010  0.186 -0.162   -0.454  0.347 -0.457    0.616 -0.305 -0.480
 TransDip   0.110 -0.012 -0.051    0.177 -0.041  0.061    0.092  0.300 -0.039

 Mode:                16                     17                     18
 Frequency:      1084.66                1155.01                1310.37
 Force Cnst:      0.9674                 2.3621                 4.3439
 Red. Mass:       1.3956                 3.0053                 4.2937
 IR Active:          YES                    YES                    YES
 IR Intens:       29.035                 46.967                 27.981
 Raman Active:       YES                    YES                    YES
               X      Y      Z        X      Y      Z        X      Y      Z
 C         -0.140  0.098  0.004   -0.009 -0.068 -0.081    0.030 -0.004  0.170
 C          0.017 -0.011  0.004    0.178  0.293 -0.027   -0.240  0.246 -0.226
 C          0.030 -0.066 -0.003   -0.129 -0.037  0.102    0.205 -0.152 -0.138
 F         -0.002  0.013 -0.005   -0.022 -0.113  0.029    0.004 -0.086  0.039
 Br         0.000  0.000  0.000   -0.005 -0.003 -0.000    0.005  0.001  0.002
 Cl        -0.000  0.001  0.000    0.004  0.005 -0.004   -0.011 -0.003  0.005
 Cl        -0.000  0.005 -0.000    0.005 -0.004 -0.002   -0.002  0.011  0.003
 H          0.691 -0.431 -0.032    0.530 -0.270  0.036    0.161  0.238  0.554
 H          0.464 -0.290  0.034   -0.535  0.348 -0.255   -0.143 -0.063  0.542
 TransDip   0.111 -0.131  0.016    0.111  0.185  0.041   -0.045  0.125 -0.105

 Mode:                19                     20                     21
 Frequency:      1445.44                3133.22                3231.14
 Force Cnst:      1.5641                 6.0957                 6.8840
 Red. Mass:       1.2706                 1.0539                 1.1191
 IR Active:          YES                    YES                    YES
 IR Intens:       26.040                  0.598                  1.461
 Raman Active:       YES                    YES                    YES
               X      Y      Z        X      Y      Z        X      Y      Z
 C         -0.012 -0.008 -0.126   -0.008 -0.012 -0.063   -0.051 -0.085  0.017
 C          0.048 -0.041  0.028    0.002 -0.001  0.002   -0.000 -0.000 -0.000
 C         -0.043  0.028  0.014   -0.002  0.001  0.001   -0.000 -0.000 -0.000
 F         -0.000  0.010 -0.003    0.000 -0.000  0.000   -0.000  0.000 -0.000
 Br        -0.001 -0.000 -0.000    0.000 -0.000  0.000    0.000  0.000  0.000
 Cl         0.001  0.000 -0.000   -0.000  0.000  0.000    0.000  0.000 -0.000
 Cl         0.000 -0.001 -0.000   -0.000  0.000  0.000    0.000  0.000  0.000
 H          0.256  0.410  0.502   -0.266 -0.446  0.402    0.300  0.504 -0.471
 H         -0.169 -0.303  0.609    0.360  0.584  0.306    0.310  0.502  0.276
 TransDip   0.025 -0.031  0.158    0.004  0.002  0.024    0.021  0.032 -0.006

 STANDARD THERMODYNAMIC QUANTITIES AT   298.15 K  AND     1.00 ATM

   This Molecule has  0 Imaginary Frequencies
   Zero point vibrational energy:       27.648 kcal/mol

   Atom    1 Element C  Has Mass   12.00000
   Atom    2 Element C  Has Mass   12.00000
   Atom    3 Element C  Has Mass   12.00000
   Atom    4 Element F  Has Mass   18.99840
   Atom    5 Element Br Has Mass   78.91830
   Atom    6 Element Cl Has Mass   34.96885
   Atom    7 Element Cl Has Mass   34.96885
   Atom    8 Element H  Has Mass    1.00783
   Atom    9 Element H  Has Mass    1.00783
   Molecular Mass:   205.870060 amu
   Principal axes and moments of inertia in amu*Bohr^2:
                             1           2           3
    Eigenvalues --      954.02027  2200.70773  2810.95637
          X               1.00000     0.00042     0.00149
          Y              -0.00044     0.99991     0.01311
          Z              -0.00149    -0.01311     0.99991
   Rotational Symmetry Number is   1
   The Molecule is an Asymmetric Top
   Translational Enthalpy:        0.889 kcal/mol
   Rotational Enthalpy:           0.889 kcal/mol
   Vibrational Enthalpy:         30.440 kcal/mol
   gas constant (RT):             0.592 kcal/mol
   Translational Entropy:        41.870  cal/mol.K
   Rotational Entropy:           30.157  cal/mol.K
   Vibrational Entropy:          16.126  cal/mol.K

   Total Enthalpy:               32.810 kcal/mol
   Total Entropy:                88.154  cal/mol.K

 ======================================================================

 STANDARD THERMODYNAMIC QUANTITIES FOR ANHARMONIC VIBRATION -- TOSH

   Zero point vibrational energy: ************ kcal/mol

   Vibrational Enthalpy:       Infinity kcal/mol
   Vibrational Entropy:             NaN  cal/mol.K

   Total Enthalpy:             Infinity kcal/mol
   Total Entropy:                   NaN  cal/mol.K

 ======================================================================

 STANDARD THERMODYNAMIC QUANTITIES FOR ANHARMONIC VIBRATION -- VPT2

   Zero point vibrational energy: ************ kcal/mol

   Vibrational Enthalpy:       Infinity kcal/mol
   Vibrational Entropy:             NaN  cal/mol.K

   Total Enthalpy:             Infinity kcal/mol
   Total Entropy:                   NaN  cal/mol.K

 ======================================================================

Archival summary:
1\1\garfield\FREQ\ProcedureUnspecified\BasisUnspecified\r1l2132\taweetha\ThuOct1102:27:372018ThuOct1102:27:372018\0\\#,FREQ,ProcedureUnspecified,BasisUnspecified,\\0,1\Br\C,1,1.92441\F,2,1.3568,1,110.496\C,2,1.49937,1,121.967,3,-143.18,0\H,4,1.08256,2,118.388,1,-5.31484,0\H,4,1.08414,2,116.367,1,140.631,0\C,2,1.51184,1,122.495,3,143.748,0\Cl,7,1.76755,2,120.563,1,3.76287,0\Cl,7,1.77051,2,117.308,1,-140.51,0\\\@

 Total job time:  838.84s(wall), 599.72s(cpu) 
 Thu Oct 11 02:27:37 2018

        *************************************************************
        *                                                           *
        *  Thank you very much for using Q-Chem.  Have a nice day.  *
        *                                                           *
        *************************************************************
