# Supplementary material for: Geometric and energetic data from ab initio calculations of haloethene, haloimine, halomethylenephosphine, haloiminophosphine, halodiazene, halodiphosphene and halocyclopropane
Source: Data Brief. 2019 Nov 2;27:104738. doi: 10.1016/j.dib.2019.104738 (PMC6861602; doi:10.1016/j.dib.2019.104738)
Supplement: Multimedia component 3 [file mmc3.zip › CCC/B3LYP/FBrCCCClI.out]

Q-Chem Developer Version!
                  Welcome to Q-Chem
     A Quantum Leap Into The Future Of Chemistry


 Q-Chem 5.1, Q-Chem, Inc., Pleasanton, CA (2018)

 Yihan Shao,  Zhengting Gan,  E. Epifanovsky,  A. T. B. Gilbert,  M. Wormit,  
 J. Kussmann,  A. W. Lange,  A. Behn,  Jia Deng,  Xintian Feng,  D. Ghosh,  
 M. Goldey,  P. R. Horn,  L. D. Jacobson,  I. Kaliman,  T. Kus,  A. Landau,  
 Jie Liu,  E. I. Proynov,  R. M. Richard,  R. P. Steele,  E. J. Sundstrom,  
 H. L. Woodcock III,  P. M. Zimmerman,  D. Zuev,  B. Albrecht,  E. Alguire,  
 S. A. Baeppler,  D. Barton,  Z. Benda,  Y. A. Bernard,  E. J. Berquist,  
 K. B. Bravaya,  H. Burton,  D. Casanova,  Chun-Min Chang,  Yunqing Chen,  
 A. Chien,  K. D. Closser,  M. P. Coons,  S. Coriani,  S. Dasgupta,  
 A. L. Dempwolff,  M. Diedenhofen,  Hainam Do,  R. G. Edgar,  Po-Tung Fang,  
 S. Faraji,  S. Fatehi,  Qingguo Feng,  K. D. Fenk,  J. Fosso-Tande,  
 Qinghui Ge,  A. Ghysels,  G. Gidofalvi,  J. Gomes,  J. Gonthier,  A. Gunina,  
 D. Hait,  M. W. D. Hanson-Heine,  P. H. P. Harbach,  A. W. Hauser,  
 J. E. Herr,  E. G. Hohenstein,  Z. C. Holden,  Kerwin Hui,  B. C. Huynh,  
 T.-C. Jagau,  Hyunjun Ji,  B. Kaduk,  K. Khistyaev,  Jaehoon Kim,  
 P. Klunzinger,  K. Koh,  D. Kosenkov,  L. Koulias,  T. Kowalczyk,  
 C. M. Krauter,  A. Kunitsa,  Ka Un Lao,  A. Laurent,  K. V. Lawler,  
 Joonho Lee,  D. Lefrancois,  S. Lehtola,  D. S. Levine,  Yi-Pei Li,  
 You-Sheng Lin,  Fenglai Liu,  E. Livshits,  A. Luenser,  P. Manohar,  
 E. Mansoor,  S. F. Manzer,  Shan-Ping Mao,  Yuezhi Mao,  N. Mardirossian,  
 A. V. Marenich,  T. Markovich,  L. A. Martinez-Martinez,  S. A. Maurer,  
 N. J. Mayhall,  S. C. McKenzie,  J.-M. Mewes,  A. F. Morrison,  
 J. W. Mullinax,  K. Nanda,  T. S. Nguyen-Beck,  R. Olivares-Amaya,  
 J. A. Parkhill,  T. M. Perrine,  F. Plasser,  P. Pokhilko,  S. Prager,  
 A. Prociuk,  E. Ramos,  D. R. Rehn,  F. Rob,  M. Schneider,  N. Sergueev,  
 S. M. Sharada,  S. Sharma,  D. W. Small,  T. Stauch,  T. Stein,  
 Yu-Chuan Su,  A. J. W. Thom,  A. Tkatchenko,  T. Tsuchimochi,  N. M. Tubman,  
 L. Vogt,  M. L. Vidal,  O. Vydrov,  M. A. Watson,  J. Wenzel,  
 M. de Wergifosse,  T. A. Wesolowski,  A. White,  J. Witte,  A. Yamada,  
 Jun Yang,  K. Yao,  S. Yeganeh,  S. R. Yost,  Zhi-Qiang You,  A. Zech,  
 Igor Ying Zhang,  Xing Zhang,  Yan Zhao,  Ying Zhu,  B. R. Brooks,  
 G. K. L. Chan,  C. J. Cramer,  M. S. Gordon,  W. J. Hehre,  A. Klamt,  
 M. W. Schmidt,  C. D. Sherrill,  D. G. Truhlar,  A. Aspuru-Guzik,  R. Baer,  
 A. T. Bell,  N. A. Besley,  Jeng-Da Chai,  A. E. DePrince, III,  
 R. A. DiStasio Jr.,  A. Dreuw,  B. D. Dunietz,  T. R. Furlani,  
 Chao-Ping Hsu,  Yousung Jung,  Jing Kong,  D. S. Lambrecht,  WanZhen Liang,  
 C. Ochsenfeld,  V. A. Rassolov,  L. V. Slipchenko,  J. E. Subotnik,  
 T. Van Voorhis,  J. M. Herbert,  A. I. Krylov,  P. M. W. Gill,  M. Head-Gordon

 Contributors to earlier versions of Q-Chem not listed above: 
 R. D. Adamson,  B. Austin,  J. Baker,  G. J. O. Beran,  K. Brandhorst,  
 S. T. Brown,  E. F. C. Byrd,  A. K. Chakraborty,  C.-L. Cheng,  
 Siu Hung Chien,  D. M. Chipman,  D. L. Crittenden,  H. Dachsel,  
 R. J. Doerksen,  A. D. Dutoi,  L. Fusti-Molnar,  W. A. Goddard III,  
 A. Golubeva-Zadorozhnaya,  S. R. Gwaltney,  G. Hawkins,  A. Heyden,  
 S. Hirata,  G. Kedziora,  F. J. Keil,  C. Kelley,  Jihan Kim,  R. A. King,  
 R. Z. Khaliullin,  P. P. Korambath,  W. Kurlancheek,  A. M. Lee,  M. S. Lee,  
 S. V. Levchenko,  Ching Yeh Lin,  D. Liotard,  R. C. Lochan,  I. Lotan,  
 P. E. Maslen,  N. Nair,  D. P. O'Neill,  D. Neuhauser,  E. Neuscamman,  
 C. M. Oana,  R. Olson,  B. Peters,  R. Peverati,  P. A. Pieniazek,  
 Y. M. Rhee,  J. Ritchie,  M. A. Rohrdanz,  E. Rosta,  N. J. Russ,  
 H. F. Schaefer III,  N. E. Schultz,  N. Shenvi,  A. C. Simmonett,  A. Sodt,  
 D. Stuck,  K. S. Thanthiriwatte,  V. Vanovschi,  Tao Wang,  A. Warshel,  
 C. F. Williams,  Q. Wu,  X. Xu,  W. Zhang

 Please cite Q-Chem as follows:
 Y. Shao et al., Mol. Phys. 113, 184-215 (2015)
 DOI: 10.1080/00268976.2014.952696

 Q-Chem 5.1.1 for Intel X86 EM64T Linux

 Parts of Q-Chem use Armadillo 8.300.2 (Tropical Shenanigans).
 http://arma.sourceforge.net/

 Q-Chem begins on Thu Oct 11 02:06:30 2018  

Host: 
0

     Scratch files written to /scratch/taweetham/qchem31367//
Input Ideriv = 2
Curr. Ideriv = -1
Max.  Ideriv = 2

Checking the input file for inconsistencies... 	...done.

--------------------------------------------------------------
User input:
--------------------------------------------------------------
$molecule
0 1
C 
C 1 CC 
C 2 CC 1 60.0
F 2 CF 1 ANG  3 pDHA
Br 2 CBr 1 ANG  3 mDHA
Cl 3 CCl 1 ANG  2 mDHA
I 3 CI 1 ANG  2 pDHA
H 1 CH 2 ANG  3 pDHA
H 1 CH 2 ANG  3 mDHA

CC=1.54
CH=1.09
CF=1.35
CCl=1.77
CBr=1.94
CI=2.14
ANG=118.0
pDHA=107.9
mDHA=-107.9
$end

$rem
   job_type	optimization
   basis	6-311++g**
   method	b3lyp
   mem_total	32000
$end

--------------------------------------------------------------
 ----------------------------------------------------------------
             Standard Nuclear Orientation (Angstroms)
    I     Atom           X                Y                Z
 ----------------------------------------------------------------
    1      C       0.5046868400     1.0792207808     1.5361392420
    2      C       1.2011346547     0.8488814433     0.1820697346
    3      C      -0.3347914197     0.9354028828     0.2530988437
    4      F       1.8696861139     1.8832115885    -0.3708317912
    5      Br      2.0018801966    -0.8873222100    -0.1465690514
    6      Cl     -1.1167888145     2.3849532768    -0.3951169612
    7      I      -1.4567384365    -0.8668319074    -0.0166874658
    8      H       0.4917473228     0.2568030539     2.2513746238
    9      H       0.5816373002     2.0674247419     1.9896054017
 ----------------------------------------------------------------
 Molecular Point Group                 C1    NOp =  1
 Largest Abelian Subgroup              C1    NOp =  1
 Nuclear Repulsion Energy =  1155.9769588046 hartrees
 There are       67 alpha and       67 beta electrons
 Requested basis set is 6-311++G(d,p)
 There are 90 shells and 242 basis functions

 Total QAlloc Memory Limit  32000 MB
 Mega-Array Size       188 MB
 MEM_STATIC part       192 MB
 A cutoff of  1.0D-11 yielded   3224 shell pairs
 There are     24905 function pairs (     27629 Cartesian)
 Smallest overlap matrix eigenvalue = 4.87E-05

 Scale SEOQF with 1.000000e-01/1.000000e-01/1.000000e-01

 Standard Electronic Orientation quadrupole field applied
 Nucleus-field energy     =     0.0000000238 hartrees
 Guess from superposition of atomic densities
 Warning:  Energy on first SCF cycle will be non-variational
 SAD guess density has 134.000000 electrons

 -----------------------------------------------------------------------
  General SCF calculation program by
  Eric Jon Sundstrom, Paul Horn, Yuezhi Mao, Dmitri Zuev, Alec White,
  David Stuck, Shaama M.S., Shane Yost, Joonho Lee, David Small,
  Daniel Levine, Susi Lehtola, Hugh Burton, Evgeny Epifanovsky
 -----------------------------------------------------------------------
 Exchange:     0.2000 Hartree-Fock + 0.0800 Slater + 0.7200 B88
 Correlation:  0.1900 VWN1RPA + 0.8100 LYP
 Using SG-1 standard quadrature grid
 A restricted SCF calculation will be
 performed using DIIS
 SCF converges when DIIS error is below 1.0e-08
 ---------------------------------------
  Cycle       Energy         DIIS error
 ---------------------------------------
    1  -10170.3163694591      3.46e-02  
    2  -10169.1953235859      3.13e-03  
    3  -10169.1538832054      4.02e-03  
    4  -10169.2453367061      6.33e-04  
    5  -10169.2471721120      2.76e-04  
    6  -10169.2476549821      8.27e-05  
    7  -10169.2477047324      2.83e-05  
    8  -10169.2477097401      6.05e-06  
    9  -10169.2477099927      1.27e-06  
   10  -10169.2477100051      4.13e-07  
   11  -10169.2477100058      1.55e-07  
   12  -10169.2477100060      4.40e-08  
   13  -10169.2477100060      1.11e-08  
   14  -10169.2477100060      2.50e-09  Convergence criterion met
 ---------------------------------------
 SCF time:   CPU 72.61s  wall 72.00s 
 SCF   energy in the final basis set =   -10169.2477100060
 Total energy in the final basis set =   -10169.2477100060

 --------------------------------------------------------------

                    Orbital Energies (a.u.)
 --------------------------------------------------------------

 Alpha MOs
 -- Occupied --
*******-482.853-176.316-165.720-165.717-165.717-101.579 -62.506
-56.327 -56.322 -56.322 -35.812 -31.306 -31.299 -31.299 -24.725
-22.956 -22.955 -22.955 -22.950 -22.950 -10.352 -10.315 -10.235
 -9.493  -8.715  -7.258  -7.247  -7.247  -6.547  -6.533  -6.532
 -6.362  -4.775  -4.759  -4.759  -2.657  -2.654  -2.653  -2.642
 -2.642  -2.041  -2.036  -2.035  -2.022  -2.022  -1.266  -0.938
 -0.857  -0.802  -0.693  -0.652  -0.604  -0.546  -0.526  -0.502
 -0.465  -0.450  -0.412  -0.396  -0.375  -0.336  -0.332  -0.313
 -0.294  -0.277  -0.270
 -- Virtual --
 -0.083  -0.049  -0.019  -0.001   0.019   0.025   0.029   0.052
  0.055   0.063   0.065   0.071   0.080   0.089   0.096   0.099
  0.108   0.112   0.122   0.129   0.135   0.142   0.150   0.158
  0.165   0.173   0.183   0.214   0.219   0.233   0.237   0.247
  0.259   0.279   0.310   0.354   0.363   0.367   0.380   0.391
  0.399   0.408   0.424   0.428   0.441   0.449   0.454   0.473
  0.479   0.493   0.505   0.524   0.539   0.556   0.577   0.595
  0.596   0.620   0.632   0.661   0.670   0.689   0.705   0.730
  0.790   0.801   0.851   0.865   0.871   0.879   0.919   0.960
  0.969   1.052   1.101   1.127   1.239   1.292   1.325   1.349
  1.381   1.400   1.417   1.446   1.462   1.507   1.521   1.537
  1.545   1.603   1.660   1.732   1.768   1.797   1.857   1.911
  1.936   1.962   2.001   2.034   2.075   2.150   2.155   2.180
  2.218   2.276   2.306   2.477   2.518   2.563   2.669   2.691
  2.768   2.780   2.912   2.981   3.076   3.339   3.541   3.679
  3.759   3.788   3.965   3.976   3.988   3.990   4.009   4.020
  4.037   4.068   4.115   4.128   4.210   4.253   4.388   4.442
  4.830   6.032   6.058   6.095   6.328   6.402   6.613   6.701
  7.562   7.589   7.681   9.733  23.476  23.583  23.807  25.848
 25.930  26.426  27.880  28.366  28.385  28.392  28.539  28.547
 28.574  28.607  28.691  47.933  66.748 127.902 127.918 127.942
151.673 215.720 289.757 289.784 289.9021020.7321901.837
 --------------------------------------------------------------

          Ground-State Mulliken Net Atomic Charges

     Atom                 Charge (a.u.)
  ----------------------------------------
      1 C                    -0.553736
      2 C                    -0.047635
      3 C                    -0.146267
      4 F                    -0.034449
      5 Br                    0.018692
      6 Cl                    0.230456
      7 I                     0.143576
      8 H                     0.193142
      9 H                     0.196221
  ----------------------------------------
  Sum of atomic charges =     0.000000

 -----------------------------------------------------------------
                    Cartesian Multipole Moments
 -----------------------------------------------------------------
    Charge (ESU x 10^10)
                 0.0000
    Dipole Moment (Debye)
         X      -0.1223      Y      -0.4618      Z       1.8560
       Tot       1.9165
    Quadrupole Moments (Debye-Ang)
        XX     -85.5883     XY      -0.0708     YY     -80.4029
        XZ       1.7965     YZ       2.9995     ZZ     -79.7081
    Octopole Moments (Debye-Ang^2)
       XXX      -2.1540    XXY     -25.9591    XYY      -3.5111
       YYY     -54.8445    XXZ      -4.8980    XYZ       3.4852
       YYZ      -1.1961    XZZ       3.7761    YZZ     -10.9898
       ZZZ      -1.7997
    Hexadecapole Moments (Debye-Ang^3)
      XXXX   -1182.7618   XXXY      11.3004   XXYY    -334.0641
      XYYY       3.3869   YYYY    -918.8799   XXXZ      -9.0927
      XXYZ       2.7071   XYYZ       5.4454   YYYZ       3.3964
      XXZZ    -237.7885   XYZZ       7.0375   YYZZ    -189.2509
      XZZZ      -6.2111   YZZZ       3.5584   ZZZZ    -219.2447
 -----------------------------------------------------------------
 Calculating analytic gradient of the SCF energy
 Gradient of SCF Energy
            1           2           3           4           5           6
    1  -0.0045016   0.0218345  -0.0169942  -0.0002162  -0.0096979  -0.0019262
    2   0.0031187   0.0009896  -0.0001104   0.0045962  -0.0087250   0.0002541
    3   0.0151255  -0.0206320  -0.0062623   0.0005042   0.0022982  -0.0004538
            7           8           9
    1   0.0113362   0.0000931   0.0000724
    2   0.0010695  -0.0027054   0.0015127
    3  -0.0001713   0.0044271   0.0051644
 Max gradient component =       2.183E-02
 RMS gradient           =       8.337E-03
 Gradient time:  CPU 19.52 s  wall 19.52 s
 Geometry Optimization Parameters
   NAtoms,    NIC,     NZ,  NCons,   NDum,   NFix, NCnnct, MaxDiis
        9      69       9       0       0       0       0       0


** GEOMETRY OPTIMIZATION IN DELOCALIZED INTERNAL COORDINATES **
   Searching for a Minimum

   Optimization Cycle:   1

                       Coordinates (Angstroms)
     ATOM                X               Y               Z
      1  C         0.5046868400    1.0792207808    1.5361392420
      2  C         1.2011346547    0.8488814433    0.1820697346
      3  C        -0.3347914197    0.9354028828    0.2530988437
      4  F         1.8696861139    1.8832115885   -0.3708317912
      5  Br        2.0018801966   -0.8873222100   -0.1465690514
      6  Cl       -1.1167888145    2.3849532768   -0.3951169612
      7  I        -1.4567384365   -0.8668319074   -0.0166874658
      8  H         0.4917473228    0.2568030539    2.2513746238
      9  H         0.5816373002    2.0674247419    1.9896054017
   Point Group: c1    Number of degrees of freedom:    21


   Energy is -10169.247710006


 Attempting to Generate Delocalized Internal Coordinates

 21 Hessian modes will be used to form the next step
  Hessian Eigenvalues:
     0.017401    0.020947    0.030782    0.030782    0.030790    0.033282
     0.086449    0.090060    0.108095    0.108252    0.129001    0.140000
     0.145900    0.175927    0.257500    0.268991    0.285189    0.286300
     0.348126    0.348126    0.550214

 Minimum Search - Taking Simple RFO Step
 Searching for Lamda that Minimizes Along All modes
 Value Taken    Lamda =  -0.01031975
 Calculated Step too Large.  Step scaled by  0.893965
 Step Taken.  Stepsize is  0.300000

                             Maximum     Tolerance    Cnvgd?
         Gradient           0.028398      0.000300      NO
         Displacement       0.221740      0.001200      NO
         Energy change     *********      0.000001      NO


 New Cartesian Coordinates Obtained by Inverse Iteration

 Displacement from previous Coordinates is:  0.502581
 ----------------------------------------------------------------
             Standard Nuclear Orientation (Angstroms)
    I     Atom           X                Y                Z
 ----------------------------------------------------------------
    1      C       0.5022668271     1.0485622987     1.5112015162
    2      C       1.1955674137     0.8340736702     0.1854713693
    3      C      -0.3342398582     0.9112284195     0.2426273107
    4      F       1.8414546151     1.8854158435    -0.3555781825
    5      Br      2.1574744305    -0.8128730857    -0.1180196938
    6      Cl     -1.0712239881     2.3872062154    -0.3933675562
    7      I      -1.6155505548    -0.8250045128     0.0420564580
    8      H       0.4902338837     0.2324529717     2.2238914293
    9      H       0.5764709886     2.0406818302     1.9447999252
 ----------------------------------------------------------------
 Molecular Point Group                 C1    NOp =  1
 Largest Abelian Subgroup              C1    NOp =  1
 Nuclear Repulsion Energy =  1131.1755566186 hartrees
 There are       67 alpha and       67 beta electrons
 Applying Cartesian multipole field
    Component          Value
    ---------          -----
     (2,0,0)        1.00000E-11
     (0,2,0)        2.00000E-11
     (0,0,2)       -3.00000E-11
 Nucleus-field energy     =     0.0000000249 hartrees
 Requested basis set is 6-311++G(d,p)
 There are 90 shells and 242 basis functions
 A cutoff of  1.0D-11 yielded   3223 shell pairs
 There are     24897 function pairs (     27618 Cartesian)
 Smallest overlap matrix eigenvalue = 4.68E-05
 Guess MOs from SCF MO coefficient file

 -----------------------------------------------------------------------
  General SCF calculation program by
  Eric Jon Sundstrom, Paul Horn, Yuezhi Mao, Dmitri Zuev, Alec White,
  David Stuck, Shaama M.S., Shane Yost, Joonho Lee, David Small,
  Daniel Levine, Susi Lehtola, Hugh Burton, Evgeny Epifanovsky
 -----------------------------------------------------------------------
 Exchange:     0.2000 Hartree-Fock + 0.0800 Slater + 0.7200 B88
 Correlation:  0.1900 VWN1RPA + 0.8100 LYP
 Using SG-1 standard quadrature grid
 A restricted SCF calculation will be
 performed using DIIS
 SCF converges when DIIS error is below 1.0e-08
 ---------------------------------------
  Cycle       Energy         DIIS error
 ---------------------------------------
    1  -10169.2458147961      7.18e-04  
    2  -10169.2519594843      2.29e-04  
    3  -10169.2520915898      2.00e-04  
    4  -10169.2523372768      5.65e-05  
    5  -10169.2523565861      1.24e-05  
    6  -10169.2523573992      7.31e-06  
    7  -10169.2523577697      1.39e-06  
    8  -10169.2523577801      6.58e-07  
    9  -10169.2523577830      8.45e-08  
   10  -10169.2523577831      4.62e-08  
   11  -10169.2523577832      1.65e-08  
   12  -10169.2523577831      4.31e-09  Convergence criterion met
 ---------------------------------------
 SCF time:   CPU 64.33s  wall 64.00s 
 SCF   energy in the final basis set =   -10169.2523577831
 Total energy in the final basis set =   -10169.2523577831

 --------------------------------------------------------------

                    Orbital Energies (a.u.)
 --------------------------------------------------------------

 Alpha MOs
 -- Occupied --
*******-482.853-176.318-165.722-165.719-165.719-101.578 -62.506
-56.327 -56.322 -56.322 -35.814 -31.308 -31.301 -31.301 -24.722
-22.958 -22.957 -22.957 -22.952 -22.952 -10.351 -10.316 -10.231
 -9.492  -8.715  -7.257  -7.246  -7.246  -6.547  -6.533  -6.533
 -6.364  -4.777  -4.761  -4.761  -2.658  -2.654  -2.653  -2.642
 -2.642  -2.042  -2.037  -2.037  -2.024  -2.023  -1.267  -0.943
 -0.858  -0.805  -0.691  -0.651  -0.607  -0.548  -0.529  -0.503
 -0.466  -0.450  -0.410  -0.396  -0.375  -0.335  -0.328  -0.312
 -0.295  -0.279  -0.278
 -- Virtual --
 -0.087  -0.051  -0.016  -0.001   0.019   0.025   0.027   0.053
  0.057   0.064   0.067   0.072   0.083   0.088   0.096   0.099
  0.107   0.113   0.122   0.129   0.135   0.145   0.149   0.158
  0.167   0.174   0.183   0.220   0.221   0.236   0.238   0.247
  0.264   0.278   0.305   0.354   0.365   0.367   0.383   0.393
  0.400   0.411   0.425   0.428   0.440   0.445   0.452   0.473
  0.480   0.494   0.504   0.525   0.544   0.560   0.574   0.587
  0.601   0.614   0.628   0.658   0.666   0.690   0.711   0.722
  0.790   0.798   0.850   0.865   0.870   0.880   0.911   0.972
  0.981   1.045   1.103   1.136   1.240   1.301   1.322   1.341
  1.384   1.393   1.410   1.450   1.466   1.504   1.526   1.533
  1.544   1.607   1.660   1.735   1.784   1.814   1.857   1.908
  1.948   1.967   2.012   2.041   2.075   2.157   2.163   2.183
  2.220   2.279   2.313   2.473   2.535   2.574   2.677   2.701
  2.773   2.792   2.929   2.987   3.104   3.361   3.541   3.694
  3.762   3.795   3.975   3.975   3.990   4.000   4.009   4.029
  4.042   4.062   4.111   4.128   4.212   4.244   4.394   4.427
  4.841   6.025   6.050   6.089   6.331   6.406   6.615   6.705
  7.561   7.583   7.678   9.732  23.491  23.605  23.837  25.853
 25.947  26.434  27.870  28.360  28.377  28.386  28.537  28.543
 28.569  28.603  28.686  47.931  66.752 127.897 127.911 127.937
151.665 215.720 289.756 289.776 289.8981020.7291901.828
 --------------------------------------------------------------

          Ground-State Mulliken Net Atomic Charges

     Atom                 Charge (a.u.)
  ----------------------------------------
      1 C                    -0.543808
      2 C                    -0.093493
      3 C                    -0.086222
      4 F                    -0.027335
      5 Br                    0.016129
      6 Cl                    0.203702
      7 I                     0.139168
      8 H                     0.195411
      9 H                     0.196448
  ----------------------------------------
  Sum of atomic charges =     0.000000

 -----------------------------------------------------------------
                    Cartesian Multipole Moments
 -----------------------------------------------------------------
    Charge (ESU x 10^10)
                 0.0000
    Dipole Moment (Debye)
         X      -0.1919      Y      -0.4560      Z       1.8713
       Tot       1.9356
    Quadrupole Moments (Debye-Ang)
        XX     -84.5935     XY       0.0044     YY     -81.0540
        XZ       1.6810     YZ       2.7096     ZZ     -79.8465
    Octopole Moments (Debye-Ang^2)
       XXX       1.4586    XXY     -30.5897    XYY      -2.3957
       YYY     -59.3125    XXZ      -6.9598    XYZ       3.5960
       YYZ      -2.8862    XZZ       5.1477    YZZ     -13.4305
       ZZZ      -8.4449
    Hexadecapole Moments (Debye-Ang^3)
      XXXX   -1308.4150   XXXY       2.2158   XXYY    -349.9868
      XYYY      -5.7122   YYYY    -894.9762   XXXZ      -4.4525
      XXYZ       4.8630   XYYZ       6.5587   YYYZ       8.5330
      XXZZ    -261.2343   XYZZ       3.6657   YYZZ    -184.6960
      XZZZ      -0.1481   YZZZ       9.9309   ZZZZ    -215.4692
 -----------------------------------------------------------------
 Calculating analytic gradient of the SCF energy
 Gradient of SCF Energy
            1           2           3           4           5           6
    1  -0.0020939   0.0121983  -0.0100615  -0.0012224   0.0002977  -0.0000580
    2  -0.0020811   0.0051173   0.0010495  -0.0018735  -0.0016392  -0.0011189
    3   0.0066297  -0.0122665  -0.0038019   0.0026439   0.0026788   0.0013443
            7           8           9
    1   0.0008403  -0.0000090   0.0001085
    2   0.0007301   0.0000878  -0.0002721
    3   0.0006135   0.0013158   0.0008426
 Max gradient component =       1.227E-02
 RMS gradient           =       4.406E-03
 Gradient time:  CPU 19.18 s  wall 19.18 s
 Geometry Optimization Parameters
   NAtoms,    NIC,     NZ,  NCons,   NDum,   NFix, NCnnct, MaxDiis
        9      69       9       0       0       0       0       0

 Cartesian Hessian Update
 Hessian Updated using BFGS Update


** GEOMETRY OPTIMIZATION IN DELOCALIZED INTERNAL COORDINATES **
   Searching for a Minimum

   Optimization Cycle:   2

                       Coordinates (Angstroms)
     ATOM                X               Y               Z
      1  C         0.5022668271    1.0485622987    1.5112015162
      2  C         1.1955674137    0.8340736702    0.1854713693
      3  C        -0.3342398582    0.9112284195    0.2426273107
      4  F         1.8414546151    1.8854158435   -0.3555781825
      5  Br        2.1574744305   -0.8128730857   -0.1180196938
      6  Cl       -1.0712239881    2.3872062154   -0.3933675562
      7  I        -1.6155505548   -0.8250045128    0.0420564580
      8  H         0.4902338837    0.2324529717    2.2238914293
      9  H         0.5764709886    2.0406818302    1.9447999252
   Point Group: c1    Number of degrees of freedom:    21


   Energy is -10169.252357783

 Hessian Updated using BFGS Update

 21 Hessian modes will be used to form the next step
  Hessian Eigenvalues:
     0.017383    0.020946    0.030487    0.030785    0.031562    0.042081
     0.088845    0.090137    0.106811    0.108858    0.124065    0.135820
     0.143868    0.175499    0.253038    0.269069    0.278587    0.288149
     0.348009    0.348407    0.554440

 Minimum Search - Taking Simple RFO Step
 Searching for Lamda that Minimizes Along All modes
 Value Taken    Lamda =  -0.00121232
 Step Taken.  Stepsize is  0.136518

                             Maximum     Tolerance    Cnvgd?
         Gradient           0.008493      0.000300      NO
         Displacement       0.072221      0.001200      NO
         Energy change     -0.004648      0.000001      NO


 New Cartesian Coordinates Obtained by Inverse Iteration

 Displacement from previous Coordinates is:  0.143404
 ----------------------------------------------------------------
             Standard Nuclear Orientation (Angstroms)
    I     Atom           X                Y                Z
 ----------------------------------------------------------------
    1      C       0.5042723896     1.0510534899     1.5226720994
    2      C       1.1881726948     0.8298229659     0.2117421260
    3      C      -0.3248227738     0.9052565816     0.2599510875
    4      F       1.8174365799     1.8817113081    -0.3544966217
    5      Br      2.1472950423    -0.7998540004    -0.1550865817
    6      Cl     -1.0359660609     2.3788760856    -0.4165090925
    7      I      -1.6175466001    -0.8315653245     0.0354959041
    8      H       0.4907281707     0.2382945046     2.2360285958
    9      H       0.5728843150     2.0481480399     1.9432850593
 ----------------------------------------------------------------
 Molecular Point Group                 C1    NOp =  1
 Largest Abelian Subgroup              C1    NOp =  1
 Nuclear Repulsion Energy =  1133.3861095308 hartrees
 There are       67 alpha and       67 beta electrons
 Applying Cartesian multipole field
    Component          Value
    ---------          -----
     (2,0,0)        1.00000E-11
     (0,2,0)        2.00000E-11
     (0,0,2)       -3.00000E-11
 Nucleus-field energy     =     0.0000000246 hartrees
 Requested basis set is 6-311++G(d,p)
 There are 90 shells and 242 basis functions
 A cutoff of  1.0D-11 yielded   3224 shell pairs
 There are     24899 function pairs (     27620 Cartesian)
 Smallest overlap matrix eigenvalue = 4.56E-05
 Guess MOs from SCF MO coefficient file

 -----------------------------------------------------------------------
  General SCF calculation program by
  Eric Jon Sundstrom, Paul Horn, Yuezhi Mao, Dmitri Zuev, Alec White,
  David Stuck, Shaama M.S., Shane Yost, Joonho Lee, David Small,
  Daniel Levine, Susi Lehtola, Hugh Burton, Evgeny Epifanovsky
 -----------------------------------------------------------------------
 Exchange:     0.2000 Hartree-Fock + 0.0800 Slater + 0.7200 B88
 Correlation:  0.1900 VWN1RPA + 0.8100 LYP
 Using SG-1 standard quadrature grid
 A restricted SCF calculation will be
 performed using DIIS
 SCF converges when DIIS error is below 1.0e-08
 ---------------------------------------
  Cycle       Energy         DIIS error
 ---------------------------------------
    1  -10169.2516756627      3.41e-04  
    2  -10169.2528165366      1.12e-04  
    3  -10169.2527803715      1.41e-04  
    4  -10169.2528913967      2.62e-05  
    5  -10169.2528958940      9.19e-06  
    6  -10169.2528964162      3.28e-06  
    7  -10169.2528964919      4.39e-07  
    8  -10169.2528964933      1.17e-07  
    9  -10169.2528964935      5.29e-08  
   10  -10169.2528964934      1.33e-08  
   11  -10169.2528964935      3.71e-09  Convergence criterion met
 ---------------------------------------
 SCF time:   CPU 58.96s  wall 59.00s 
 SCF   energy in the final basis set =   -10169.2528964935
 Total energy in the final basis set =   -10169.2528964935

 --------------------------------------------------------------

                    Orbital Energies (a.u.)
 --------------------------------------------------------------

 Alpha MOs
 -- Occupied --
*******-482.853-176.318-165.722-165.720-165.720-101.577 -62.506
-56.327 -56.322 -56.322 -35.814 -31.308 -31.301 -31.301 -24.720
-22.958 -22.957 -22.957 -22.952 -22.952 -10.349 -10.314 -10.232
 -9.491  -8.715  -7.256  -7.245  -7.245  -6.547  -6.533  -6.532
 -6.364  -4.777  -4.761  -4.761  -2.658  -2.653  -2.653  -2.642
 -2.642  -2.042  -2.037  -2.037  -2.024  -2.023  -1.265  -0.948
 -0.859  -0.807  -0.690  -0.652  -0.607  -0.550  -0.529  -0.502
 -0.466  -0.451  -0.409  -0.395  -0.376  -0.335  -0.328  -0.312
 -0.296  -0.279  -0.278
 -- Virtual --
 -0.090  -0.049  -0.016  -0.001   0.019   0.026   0.028   0.054
  0.058   0.064   0.067   0.071   0.084   0.088   0.096   0.100
  0.107   0.113   0.123   0.130   0.134   0.145   0.150   0.157
  0.168   0.173   0.184   0.219   0.223   0.235   0.242   0.249
  0.266   0.279   0.306   0.353   0.365   0.368   0.385   0.394
  0.401   0.412   0.426   0.428   0.439   0.447   0.452   0.474
  0.481   0.495   0.503   0.528   0.544   0.560   0.577   0.587
  0.603   0.613   0.631   0.656   0.667   0.690   0.710   0.721
  0.794   0.798   0.845   0.869   0.872   0.883   0.911   0.977
  0.982   1.053   1.104   1.140   1.239   1.300   1.321   1.342
  1.385   1.394   1.411   1.458   1.466   1.502   1.527   1.535
  1.552   1.609   1.667   1.735   1.787   1.823   1.863   1.904
  1.956   1.973   2.015   2.043   2.079   2.159   2.168   2.179
  2.225   2.281   2.320   2.476   2.541   2.577   2.682   2.706
  2.783   2.801   2.933   2.992   3.126   3.376   3.535   3.698
  3.764   3.800   3.974   3.979   3.991   4.003   4.011   4.028
  4.048   4.061   4.113   4.129   4.212   4.244   4.394   4.423
  4.847   6.026   6.048   6.088   6.335   6.408   6.623   6.706
  7.561   7.583   7.678   9.734  23.497  23.640  23.852  25.855
 25.954  26.439  27.867  28.360  28.376  28.385  28.537  28.543
 28.568  28.602  28.685  47.933  66.756 127.897 127.910 127.936
151.662 215.722 289.757 289.776 289.8991020.7321901.825
 --------------------------------------------------------------

          Ground-State Mulliken Net Atomic Charges

     Atom                 Charge (a.u.)
  ----------------------------------------
      1 C                    -0.564321
      2 C                    -0.076406
      3 C                    -0.073003
      4 F                    -0.028062
      5 Br                    0.017832
      6 Cl                    0.193791
      7 I                     0.137390
      8 H                     0.195903
      9 H                     0.196875
  ----------------------------------------
  Sum of atomic charges =     0.000000

 -----------------------------------------------------------------
                    Cartesian Multipole Moments
 -----------------------------------------------------------------
    Charge (ESU x 10^10)
                 0.0000
    Dipole Moment (Debye)
         X      -0.1823      Y      -0.4725      Z       1.9191
       Tot       1.9848
    Quadrupole Moments (Debye-Ang)
        XX     -84.5854     XY       0.0431     YY     -81.1038
        XZ       1.7152     YZ       2.8954     ZZ     -79.6586
    Octopole Moments (Debye-Ang^2)
       XXX       1.2898    XXY     -30.5864    XYY      -2.4645
       YYY     -58.8421    XXZ      -6.4398    XYZ       3.8023
       YYZ      -2.2833    XZZ       5.1754    YZZ     -13.2209
       ZZZ      -5.6519
    Hexadecapole Moments (Debye-Ang^3)
      XXXX   -1295.7628   XXXY      -2.5872   XXYY    -348.2130
      XYYY     -10.2819   YYYY    -891.5152   XXXZ      -2.5976
      XXYZ       5.7178   XYYZ       7.1786   YYYZ       8.0103
      XXZZ    -259.1934   XYZZ       1.3139   YYZZ    -183.8644
      XZZZ       2.3303   YZZZ       9.1320   ZZZZ    -218.9998
 -----------------------------------------------------------------
 Calculating analytic gradient of the SCF energy
 Gradient of SCF Energy
            1           2           3           4           5           6
    1  -0.0004505   0.0043671  -0.0014436  -0.0027500  -0.0006490   0.0014699
    2  -0.0030073   0.0051169   0.0017880  -0.0028198   0.0005137  -0.0006060
    3  -0.0008534   0.0003798   0.0008542   0.0006292   0.0002420   0.0000260
            7           8           9
    1  -0.0002372   0.0000826  -0.0003892
    2  -0.0012925   0.0005920  -0.0002851
    3  -0.0003308  -0.0004090  -0.0005380
 Max gradient component =       5.117E-03
 RMS gradient           =       1.758E-03
 Gradient time:  CPU 19.30 s  wall 19.31 s
 Geometry Optimization Parameters
   NAtoms,    NIC,     NZ,  NCons,   NDum,   NFix, NCnnct, MaxDiis
        9      69       9       0       0       0       0       0

 Cartesian Hessian Update
 Hessian Updated using BFGS Update


** GEOMETRY OPTIMIZATION IN DELOCALIZED INTERNAL COORDINATES **
   Searching for a Minimum

   Optimization Cycle:   3

                       Coordinates (Angstroms)
     ATOM                X               Y               Z
      1  C         0.5042723896    1.0510534899    1.5226720994
      2  C         1.1881726948    0.8298229659    0.2117421260
      3  C        -0.3248227738    0.9052565816    0.2599510875
      4  F         1.8174365799    1.8817113081   -0.3544966217
      5  Br        2.1472950423   -0.7998540004   -0.1550865817
      6  Cl       -1.0359660609    2.3788760856   -0.4165090925
      7  I        -1.6175466001   -0.8315653245    0.0354959041
      8  H         0.4907281707    0.2382945046    2.2360285958
      9  H         0.5728843150    2.0481480399    1.9432850593
   Point Group: c1    Number of degrees of freedom:    21


   Energy is -10169.252896493

 Hessian Updated using BFGS Update

 21 Hessian modes will be used to form the next step
  Hessian Eigenvalues:
     0.017405    0.020937    0.029981    0.030843    0.035915    0.047411
     0.080959    0.090192    0.105783    0.110595    0.121064    0.133287
     0.146414    0.177044    0.257473    0.268275    0.276140    0.288901
     0.348185    0.349162    0.550474

 Minimum Search - Taking Simple RFO Step
 Searching for Lamda that Minimizes Along All modes
 Value Taken    Lamda =  -0.00017344
 Step Taken.  Stepsize is  0.048403

                             Maximum     Tolerance    Cnvgd?
         Gradient           0.002347      0.000300      NO
         Displacement       0.020528      0.001200      NO
         Energy change     -0.000539      0.000001      NO


 New Cartesian Coordinates Obtained by Inverse Iteration

 Displacement from previous Coordinates is:  0.045541
 ----------------------------------------------------------------
             Standard Nuclear Orientation (Angstroms)
    I     Atom           X                Y                Z
 ----------------------------------------------------------------
    1      C       0.5043171023     1.0537579188     1.5202602298
    2      C       1.1858626387     0.8259377560     0.2090815016
    3      C      -0.3242246076     0.9037367237     0.2569142660
    4      F       1.8291453792     1.8811538688    -0.3438288205
    5      Br      2.1490973033    -0.8027509205    -0.1587123543
    6      Cl     -1.0490880322     2.3764127942    -0.4124676533
    7      I      -1.6159953482    -0.8290089366     0.0368710511
    8      H       0.4876991783     0.2409293994     2.2348299791
    9      H       0.5756401438     2.0515750467     1.9401343767
 ----------------------------------------------------------------
 Molecular Point Group                 C1    NOp =  1
 Largest Abelian Subgroup              C1    NOp =  1
 Nuclear Repulsion Energy =  1133.2624342547 hartrees
 There are       67 alpha and       67 beta electrons
 Applying Cartesian multipole field
    Component          Value
    ---------          -----
     (2,0,0)        1.00000E-11
     (0,2,0)        2.00000E-11
     (0,0,2)       -3.00000E-11
 Nucleus-field energy     =     0.0000000246 hartrees
 Requested basis set is 6-311++G(d,p)
 There are 90 shells and 242 basis functions
 A cutoff of  1.0D-11 yielded   3223 shell pairs
 There are     24896 function pairs (     27617 Cartesian)
 Smallest overlap matrix eigenvalue = 4.51E-05
 Guess MOs from SCF MO coefficient file

 -----------------------------------------------------------------------
  General SCF calculation program by
  Eric Jon Sundstrom, Paul Horn, Yuezhi Mao, Dmitri Zuev, Alec White,
  David Stuck, Shaama M.S., Shane Yost, Joonho Lee, David Small,
  Daniel Levine, Susi Lehtola, Hugh Burton, Evgeny Epifanovsky
 -----------------------------------------------------------------------
 Exchange:     0.2000 Hartree-Fock + 0.0800 Slater + 0.7200 B88
 Correlation:  0.1900 VWN1RPA + 0.8100 LYP
 Using SG-1 standard quadrature grid
 A restricted SCF calculation will be
 performed using DIIS
 SCF converges when DIIS error is below 1.0e-08
 ---------------------------------------
  Cycle       Energy         DIIS error
 ---------------------------------------
    1  -10169.2528300254      1.25e-04  
    2  -10169.2529866068      2.87e-05  
    3  -10169.2529821753      4.01e-05  
    4  -10169.2529916629      7.67e-06  
    5  -10169.2529919977      3.20e-06  
    6  -10169.2529920668      8.06e-07  
    7  -10169.2529920716      2.25e-07  
    8  -10169.2529920717      5.04e-08  
    9  -10169.2529920718      1.23e-08  
   10  -10169.2529920718      5.22e-09  Convergence criterion met
 ---------------------------------------
 SCF time:   CPU 53.71s  wall 54.00s 
 SCF   energy in the final basis set =   -10169.2529920718
 Total energy in the final basis set =   -10169.2529920718

 --------------------------------------------------------------

                    Orbital Energies (a.u.)
 --------------------------------------------------------------

 Alpha MOs
 -- Occupied --
*******-482.853-176.318-165.722-165.720-165.720-101.577 -62.506
-56.327 -56.322 -56.322 -35.815 -31.308 -31.302 -31.302 -24.719
-22.959 -22.957 -22.957 -22.952 -22.952 -10.350 -10.315 -10.232
 -9.491  -8.715  -7.256  -7.245  -7.245  -6.547  -6.533  -6.533
 -6.364  -4.777  -4.761  -4.761  -2.658  -2.654  -2.653  -2.642
 -2.642  -2.043  -2.038  -2.038  -2.024  -2.024  -1.263  -0.949
 -0.859  -0.807  -0.691  -0.651  -0.606  -0.550  -0.529  -0.500
 -0.465  -0.450  -0.410  -0.395  -0.376  -0.335  -0.328  -0.312
 -0.297  -0.280  -0.278
 -- Virtual --
 -0.089  -0.050  -0.016  -0.002   0.019   0.026   0.028   0.054
  0.058   0.064   0.067   0.071   0.084   0.087   0.096   0.100
  0.107   0.113   0.123   0.129   0.134   0.145   0.150   0.157
  0.168   0.173   0.184   0.219   0.222   0.235   0.242   0.248
  0.265   0.279   0.306   0.354   0.365   0.368   0.384   0.394
  0.401   0.413   0.426   0.428   0.439   0.446   0.452   0.474
  0.481   0.496   0.503   0.528   0.544   0.560   0.576   0.587
  0.603   0.613   0.630   0.656   0.667   0.691   0.711   0.721
  0.793   0.797   0.846   0.869   0.871   0.881   0.911   0.977
  0.981   1.052   1.104   1.139   1.241   1.300   1.322   1.342
  1.384   1.393   1.411   1.456   1.466   1.502   1.528   1.535
  1.550   1.609   1.668   1.735   1.786   1.823   1.862   1.910
  1.954   1.973   2.015   2.043   2.079   2.156   2.167   2.179
  2.225   2.280   2.318   2.475   2.539   2.575   2.682   2.704
  2.785   2.801   2.932   2.989   3.126   3.377   3.531   3.697
  3.765   3.801   3.974   3.977   3.991   4.002   4.009   4.028
  4.046   4.060   4.113   4.129   4.211   4.244   4.394   4.424
  4.845   6.026   6.048   6.088   6.336   6.409   6.620   6.704
  7.561   7.583   7.677   9.733  23.494  23.643  23.851  25.854
 25.952  26.435  27.868  28.360  28.376  28.385  28.536  28.542
 28.568  28.602  28.685  47.933  66.756 127.897 127.910 127.936
151.663 215.721 289.756 289.776 289.8981020.7321901.826
 --------------------------------------------------------------

          Ground-State Mulliken Net Atomic Charges

     Atom                 Charge (a.u.)
  ----------------------------------------
      1 C                    -0.566657
      2 C                    -0.075892
      3 C                    -0.071572
      4 F                    -0.031317
      5 Br                    0.019654
      6 Cl                    0.192951
      7 I                     0.139292
      8 H                     0.195530
      9 H                     0.198011
  ----------------------------------------
  Sum of atomic charges =     0.000000

 -----------------------------------------------------------------
                    Cartesian Multipole Moments
 -----------------------------------------------------------------
    Charge (ESU x 10^10)
                 0.0000
    Dipole Moment (Debye)
         X      -0.2117      Y      -0.4954      Z       1.9107
       Tot       1.9852
    Quadrupole Moments (Debye-Ang)
        XX     -84.5798     XY      -0.0103     YY     -81.1493
        XZ       1.6994     YZ       2.9048     ZZ     -79.6756
    Octopole Moments (Debye-Ang^2)
       XXX       1.2211    XXY     -30.7243    XYY      -2.5578
       YYY     -58.8749    XXZ      -6.4782    XYZ       3.8278
       YYZ      -2.2266    XZZ       5.2095    YZZ     -13.2140
       ZZZ      -5.7627
    Hexadecapole Moments (Debye-Ang^3)
      XXXX   -1298.3167   XXXY      -1.4832   XXYY    -348.4694
      XYYY      -8.9950   YYYY    -890.7718   XXXZ      -2.2288
      XXYZ       5.4147   XYYZ       7.2820   YYYZ       7.6113
      XXZZ    -259.5704   XYZZ       1.9462   YYZZ    -183.5997
      XZZZ       2.7280   YZZZ       8.5312   ZZZZ    -218.4269
 -----------------------------------------------------------------
 Calculating analytic gradient of the SCF energy
 Gradient of SCF Energy
            1           2           3           4           5           6
    1  -0.0001587   0.0008927  -0.0001844  -0.0005901  -0.0000107   0.0002831
    2  -0.0006717   0.0025071  -0.0001374  -0.0012996   0.0001709  -0.0004313
    3  -0.0012277  -0.0002629   0.0005258   0.0011017   0.0000879   0.0002673
            7           8           9
    1   0.0000901   0.0001211  -0.0004431
    2  -0.0002398   0.0000276   0.0000741
    3  -0.0002501  -0.0002490   0.0000069
 Max gradient component =       2.507E-03
 RMS gradient           =       7.070E-04
 Gradient time:  CPU 19.80 s  wall 19.80 s
 Geometry Optimization Parameters
   NAtoms,    NIC,     NZ,  NCons,   NDum,   NFix, NCnnct, MaxDiis
        9      69       9       0       0       0       0       0

 Cartesian Hessian Update
 Hessian Updated using BFGS Update


** GEOMETRY OPTIMIZATION IN DELOCALIZED INTERNAL COORDINATES **
   Searching for a Minimum

   Optimization Cycle:   4

                       Coordinates (Angstroms)
     ATOM                X               Y               Z
      1  C         0.5043171023    1.0537579188    1.5202602298
      2  C         1.1858626387    0.8259377560    0.2090815016
      3  C        -0.3242246076    0.9037367237    0.2569142660
      4  F         1.8291453792    1.8811538688   -0.3438288205
      5  Br        2.1490973033   -0.8027509205   -0.1587123543
      6  Cl       -1.0490880322    2.3764127942   -0.4124676533
      7  I        -1.6159953482   -0.8290089366    0.0368710511
      8  H         0.4876991783    0.2409293994    2.2348299791
      9  H         0.5756401438    2.0515750467    1.9401343767
   Point Group: c1    Number of degrees of freedom:    21


   Energy is -10169.252992072

 Hessian Updated using BFGS Update

 21 Hessian modes will be used to form the next step
  Hessian Eigenvalues:
     0.017250    0.020945    0.029512    0.030825    0.038782    0.051258
     0.076742    0.090997    0.101794    0.111787    0.121045    0.131601
     0.146188    0.176402    0.253551    0.267135    0.276247    0.282707
     0.347199    0.349414    0.494723

 Minimum Search - Taking Simple RFO Step
 Searching for Lamda that Minimizes Along All modes
 Value Taken    Lamda =  -0.00002981
 Step Taken.  Stepsize is  0.023869

                             Maximum     Tolerance    Cnvgd?
         Gradient           0.000873      0.000300      NO
         Displacement       0.019906      0.001200      NO
         Energy change     -0.000096      0.000001      NO


 New Cartesian Coordinates Obtained by Inverse Iteration

 Displacement from previous Coordinates is:  0.020043
 ----------------------------------------------------------------
             Standard Nuclear Orientation (Angstroms)
    I     Atom           X                Y                Z
 ----------------------------------------------------------------
    1      C       0.5044092832     1.0541958680     1.5223040556
    2      C       1.1848634001     0.8239434862     0.2092510341
    3      C      -0.3239949155     0.9038596430     0.2569407076
    4      F       1.8270279918     1.8813942701    -0.3470310121
    5      Br      2.1519756932    -0.8027822869    -0.1592286821
    6      Cl     -1.0514636179     2.3764532023    -0.4137298079
    7      I      -1.6145296423    -0.8279907832     0.0347823383
    8      H       0.4829782722     0.2412456546     2.2374313716
    9      H       0.5811872928     2.0514245964     1.9423625709
 ----------------------------------------------------------------
 Molecular Point Group                 C1    NOp =  1
 Largest Abelian Subgroup              C1    NOp =  1
 Nuclear Repulsion Energy =  1133.0473020181 hartrees
 There are       67 alpha and       67 beta electrons
 Applying Cartesian multipole field
    Component          Value
    ---------          -----
     (2,0,0)        1.00000E-11
     (0,2,0)        2.00000E-11
     (0,0,2)       -3.00000E-11
 Nucleus-field energy     =     0.0000000246 hartrees
 Requested basis set is 6-311++G(d,p)
 There are 90 shells and 242 basis functions
 A cutoff of  1.0D-11 yielded   3223 shell pairs
 There are     24896 function pairs (     27617 Cartesian)
 Smallest overlap matrix eigenvalue = 4.51E-05
 Guess MOs from SCF MO coefficient file

 -----------------------------------------------------------------------
  General SCF calculation program by
  Eric Jon Sundstrom, Paul Horn, Yuezhi Mao, Dmitri Zuev, Alec White,
  David Stuck, Shaama M.S., Shane Yost, Joonho Lee, David Small,
  Daniel Levine, Susi Lehtola, Hugh Burton, Evgeny Epifanovsky
 -----------------------------------------------------------------------
 Exchange:     0.2000 Hartree-Fock + 0.0800 Slater + 0.7200 B88
 Correlation:  0.1900 VWN1RPA + 0.8100 LYP
 Using SG-1 standard quadrature grid
 A restricted SCF calculation will be
 performed using DIIS
 SCF converges when DIIS error is below 1.0e-08
 ---------------------------------------
  Cycle       Energy         DIIS error
 ---------------------------------------
    1  -10169.2529888657      4.58e-05  
    2  -10169.2530073699      1.30e-05  
    3  -10169.2530071311      1.49e-05  
    4  -10169.2530082776      2.19e-06  
    5  -10169.2530083069      8.88e-07  
    6  -10169.2530083115      3.29e-07  
    7  -10169.2530083121      1.21e-07  
    8  -10169.2530083122      2.79e-08  
    9  -10169.2530083122      7.29e-09  Convergence criterion met
 ---------------------------------------
 SCF time:   CPU 49.21s  wall 49.00s 
 SCF   energy in the final basis set =   -10169.2530083122
 Total energy in the final basis set =   -10169.2530083122

 --------------------------------------------------------------

                    Orbital Energies (a.u.)
 --------------------------------------------------------------

 Alpha MOs
 -- Occupied --
*******-482.853-176.318-165.722-165.720-165.720-101.577 -62.506
-56.327 -56.323 -56.323 -35.815 -31.308 -31.302 -31.302 -24.719
-22.959 -22.957 -22.957 -22.952 -22.952 -10.350 -10.315 -10.232
 -9.491  -8.715  -7.256  -7.245  -7.245  -6.547  -6.533  -6.533
 -6.364  -4.777  -4.761  -4.761  -2.658  -2.654  -2.654  -2.642
 -2.642  -2.043  -2.038  -2.038  -2.024  -2.024  -1.261  -0.948
 -0.858  -0.807  -0.691  -0.651  -0.606  -0.549  -0.528  -0.500
 -0.465  -0.450  -0.410  -0.395  -0.376  -0.335  -0.328  -0.312
 -0.297  -0.280  -0.278
 -- Virtual --
 -0.089  -0.051  -0.016  -0.002   0.019   0.026   0.028   0.054
  0.058   0.064   0.067   0.071   0.084   0.087   0.096   0.100
  0.107   0.113   0.123   0.129   0.134   0.145   0.150   0.157
  0.167   0.173   0.184   0.219   0.222   0.235   0.242   0.248
  0.265   0.279   0.306   0.354   0.365   0.368   0.384   0.394
  0.401   0.413   0.426   0.428   0.439   0.446   0.452   0.474
  0.481   0.496   0.503   0.528   0.543   0.560   0.576   0.587
  0.603   0.613   0.630   0.656   0.667   0.691   0.711   0.721
  0.793   0.796   0.846   0.869   0.870   0.881   0.910   0.976
  0.981   1.052   1.104   1.139   1.241   1.300   1.322   1.343
  1.384   1.392   1.411   1.456   1.465   1.502   1.528   1.534
  1.550   1.609   1.668   1.735   1.785   1.824   1.862   1.910
  1.952   1.974   2.015   2.042   2.079   2.155   2.167   2.179
  2.225   2.280   2.318   2.474   2.539   2.573   2.681   2.703
  2.786   2.800   2.931   2.987   3.124   3.376   3.528   3.696
  3.765   3.801   3.974   3.976   3.991   4.000   4.008   4.027
  4.044   4.060   4.113   4.129   4.210   4.244   4.394   4.424
  4.843   6.026   6.048   6.088   6.336   6.409   6.619   6.702
  7.561   7.582   7.677   9.733  23.492  23.643  23.848  25.854
 25.952  26.434  27.868  28.360  28.376  28.385  28.536  28.542
 28.568  28.602  28.685  47.932  66.757 127.897 127.910 127.936
151.663 215.721 289.756 289.775 289.8981020.7311901.826
 --------------------------------------------------------------

          Ground-State Mulliken Net Atomic Charges

     Atom                 Charge (a.u.)
  ----------------------------------------
      1 C                    -0.566756
      2 C                    -0.075921
      3 C                    -0.070332
      4 F                    -0.033077
      5 Br                    0.020356
      6 Cl                    0.192412
      7 I                     0.139781
      8 H                     0.195426
      9 H                     0.198112
  ----------------------------------------
  Sum of atomic charges =     0.000000

 -----------------------------------------------------------------
                    Cartesian Multipole Moments
 -----------------------------------------------------------------
    Charge (ESU x 10^10)
                 0.0000
    Dipole Moment (Debye)
         X      -0.2166      Y      -0.5097      Z       1.9175
       Tot       1.9959
    Quadrupole Moments (Debye-Ang)
        XX     -84.5728     XY      -0.0251     YY     -81.1802
        XZ       1.7112     YZ       2.9257     ZZ     -79.6631
    Octopole Moments (Debye-Ang^2)
       XXX       1.0907    XXY     -30.8055    XYY      -2.6234
       YYY     -59.0170    XXZ      -6.4133    XYZ       3.8590
       YYZ      -2.1241    XZZ       5.1458    YZZ     -13.2350
       ZZZ      -5.4528
    Hexadecapole Moments (Debye-Ang^3)
      XXXX   -1298.6956   XXXY      -1.1062   XXYY    -348.5114
      XYYY      -8.4043   YYYY    -890.7369   XXXZ      -2.4454
      XXYZ       5.4956   XYYZ       7.3244   YYYZ       7.6802
      XXZZ    -259.7356   XYZZ       2.2088   YYZZ    -183.5862
      XZZZ       2.4943   YZZZ       8.5788   ZZZZ    -218.7077
 -----------------------------------------------------------------
 Calculating analytic gradient of the SCF energy
 Gradient of SCF Energy
            1           2           3           4           5           6
    1  -0.0001875   0.0000783   0.0000725  -0.0000111   0.0002831  -0.0001672
    2  -0.0001130   0.0011655  -0.0006123  -0.0001014  -0.0000376  -0.0000551
    3  -0.0001824  -0.0000334   0.0000489   0.0001823   0.0000230   0.0000789
            7           8           9
    1   0.0002382  -0.0001099  -0.0001964
    2  -0.0000263  -0.0001817  -0.0000381
    3  -0.0003434   0.0000635   0.0001625
 Max gradient component =       1.166E-03
 RMS gradient           =       2.908E-04
 Gradient time:  CPU 19.80 s  wall 19.80 s
 Geometry Optimization Parameters
   NAtoms,    NIC,     NZ,  NCons,   NDum,   NFix, NCnnct, MaxDiis
        9      69       9       0       0       0       0       0

 Cartesian Hessian Update
 Hessian Updated using BFGS Update


** GEOMETRY OPTIMIZATION IN DELOCALIZED INTERNAL COORDINATES **
   Searching for a Minimum

   Optimization Cycle:   5

                       Coordinates (Angstroms)
     ATOM                X               Y               Z
      1  C         0.5044092832    1.0541958680    1.5223040556
      2  C         1.1848634001    0.8239434862    0.2092510341
      3  C        -0.3239949155    0.9038596430    0.2569407076
      4  F         1.8270279918    1.8813942701   -0.3470310121
      5  Br        2.1519756932   -0.8027822869   -0.1592286821
      6  Cl       -1.0514636179    2.3764532023   -0.4137298079
      7  I        -1.6145296423   -0.8279907832    0.0347823383
      8  H         0.4829782722    0.2412456546    2.2374313716
      9  H         0.5811872928    2.0514245964    1.9423625709
   Point Group: c1    Number of degrees of freedom:    21


   Energy is -10169.253008312

 Hessian Updated using BFGS Update

 21 Hessian modes will be used to form the next step
  Hessian Eigenvalues:
     0.018549    0.020940    0.028066    0.030851    0.038387    0.051431
     0.070316    0.090857    0.094951    0.111874    0.121256    0.133639
     0.148944    0.180452    0.253249    0.266316    0.275992    0.286581
     0.348554    0.350734    0.480807

 Minimum Search - Taking Simple RFO Step
 Searching for Lamda that Minimizes Along All modes
 Value Taken    Lamda =  -0.00000429
 Step Taken.  Stepsize is  0.009224

                             Maximum     Tolerance    Cnvgd?
         Gradient           0.000456      0.000300      NO
         Displacement       0.005004      0.001200      NO
         Energy change     -0.000016      0.000001      NO


 New Cartesian Coordinates Obtained by Inverse Iteration

 Displacement from previous Coordinates is:  0.008850
 ----------------------------------------------------------------
             Standard Nuclear Orientation (Angstroms)
    I     Atom           X                Y                Z
 ----------------------------------------------------------------
    1      C       0.5044634596     1.0540268723     1.5228594548
    2      C       1.1841444377     0.8228599129     0.2094962630
    3      C      -0.3242060236     0.9040826137     0.2572168544
    4      F       1.8260123521     1.8820797466    -0.3456195840
    5      Br      2.1525722433    -0.8017340636    -0.1608348836
    6      Cl     -1.0502252781     2.3762882705    -0.4164962084
    7      I      -1.6151916038    -0.8280414750     0.0359719287
    8      H       0.4828623043     0.2410307170     2.2377768818
    9      H       0.5820218660     2.0511510562     1.9427118694
 ----------------------------------------------------------------
 Molecular Point Group                 C1    NOp =  1
 Largest Abelian Subgroup              C1    NOp =  1
 Nuclear Repulsion Energy =  1132.9467124622 hartrees
 There are       67 alpha and       67 beta electrons
 Applying Cartesian multipole field
    Component          Value
    ---------          -----
     (2,0,0)        1.00000E-11
     (0,2,0)        2.00000E-11
     (0,0,2)       -3.00000E-11
 Nucleus-field energy     =     0.0000000246 hartrees
 Requested basis set is 6-311++G(d,p)
 There are 90 shells and 242 basis functions
 A cutoff of  1.0D-11 yielded   3222 shell pairs
 There are     24892 function pairs (     27613 Cartesian)
 Smallest overlap matrix eigenvalue = 4.51E-05
 Guess MOs from SCF MO coefficient file

 -----------------------------------------------------------------------
  General SCF calculation program by
  Eric Jon Sundstrom, Paul Horn, Yuezhi Mao, Dmitri Zuev, Alec White,
  David Stuck, Shaama M.S., Shane Yost, Joonho Lee, David Small,
  Daniel Levine, Susi Lehtola, Hugh Burton, Evgeny Epifanovsky
 -----------------------------------------------------------------------
 Exchange:     0.2000 Hartree-Fock + 0.0800 Slater + 0.7200 B88
 Correlation:  0.1900 VWN1RPA + 0.8100 LYP
 Using SG-1 standard quadrature grid
 A restricted SCF calculation will be
 performed using DIIS
 SCF converges when DIIS error is below 1.0e-08
 ---------------------------------------
  Cycle       Energy         DIIS error
 ---------------------------------------
    1  -10169.2530060902      2.18e-05  
    2  -10169.2530107312      6.53e-06  
    3  -10169.2530106457      8.10e-06  
    4  -10169.2530109459      8.79e-07  
    5  -10169.2530109502      3.80e-07  
    6  -10169.2530109509      1.52e-07  
    7  -10169.2530109512      4.72e-08  
    8  -10169.2530109513      1.04e-08  
    9  -10169.2530109510      2.92e-09  Convergence criterion met
 ---------------------------------------
 SCF time:   CPU 48.65s  wall 49.00s 
 SCF   energy in the final basis set =   -10169.2530109510
 Total energy in the final basis set =   -10169.2530109510

 --------------------------------------------------------------

                    Orbital Energies (a.u.)
 --------------------------------------------------------------

 Alpha MOs
 -- Occupied --
*******-482.853-176.318-165.722-165.720-165.720-101.577 -62.506
-56.327 -56.323 -56.323 -35.815 -31.308 -31.302 -31.302 -24.718
-22.959 -22.957 -22.957 -22.952 -22.952 -10.350 -10.315 -10.232
 -9.491  -8.715  -7.256  -7.245  -7.245  -6.547  -6.533  -6.533
 -6.364  -4.777  -4.761  -4.761  -2.658  -2.654  -2.654  -2.643
 -2.643  -2.043  -2.038  -2.038  -2.024  -2.024  -1.261  -0.948
 -0.858  -0.807  -0.691  -0.651  -0.606  -0.549  -0.528  -0.500
 -0.465  -0.450  -0.410  -0.395  -0.375  -0.335  -0.328  -0.313
 -0.297  -0.280  -0.278
 -- Virtual --
 -0.089  -0.051  -0.016  -0.002   0.019   0.026   0.028   0.054
  0.058   0.064   0.067   0.071   0.084   0.087   0.096   0.100
  0.107   0.113   0.123   0.129   0.134   0.145   0.150   0.157
  0.167   0.173   0.184   0.219   0.222   0.235   0.242   0.248
  0.265   0.279   0.306   0.354   0.366   0.368   0.384   0.394
  0.401   0.413   0.426   0.428   0.439   0.446   0.452   0.474
  0.481   0.496   0.503   0.528   0.543   0.560   0.576   0.587
  0.603   0.612   0.630   0.656   0.667   0.691   0.711   0.721
  0.793   0.796   0.846   0.869   0.870   0.881   0.910   0.976
  0.981   1.052   1.104   1.139   1.241   1.300   1.322   1.343
  1.384   1.392   1.411   1.456   1.465   1.502   1.529   1.534
  1.550   1.609   1.668   1.735   1.784   1.824   1.861   1.910
  1.952   1.974   2.015   2.042   2.079   2.154   2.166   2.179
  2.225   2.280   2.318   2.474   2.540   2.573   2.681   2.703
  2.786   2.800   2.930   2.986   3.124   3.376   3.528   3.696
  3.765   3.801   3.974   3.976   3.991   4.000   4.008   4.027
  4.044   4.060   4.113   4.129   4.210   4.243   4.394   4.424
  4.842   6.026   6.048   6.088   6.336   6.409   6.618   6.702
  7.561   7.582   7.677   9.733  23.492  23.643  23.848  25.854
 25.952  26.434  27.868  28.360  28.376  28.385  28.536  28.542
 28.568  28.602  28.685  47.933  66.757 127.897 127.910 127.936
151.662 215.721 289.756 289.775 289.8981020.7311901.826
 --------------------------------------------------------------

          Ground-State Mulliken Net Atomic Charges

     Atom                 Charge (a.u.)
  ----------------------------------------
      1 C                    -0.567742
      2 C                    -0.075941
      3 C                    -0.069050
      4 F                    -0.033543
      5 Br                    0.021039
      6 Cl                    0.192148
      7 I                     0.139586
      8 H                     0.195284
      9 H                     0.198219
  ----------------------------------------
  Sum of atomic charges =     0.000000

 -----------------------------------------------------------------
                    Cartesian Multipole Moments
 -----------------------------------------------------------------
    Charge (ESU x 10^10)
                 0.0000
    Dipole Moment (Debye)
         X      -0.2159      Y      -0.5155      Z       1.9177
       Tot       1.9975
    Quadrupole Moments (Debye-Ang)
        XX     -84.5663     XY      -0.0399     YY     -81.1898
        XZ       1.7103     YZ       2.9252     ZZ     -79.6575
    Octopole Moments (Debye-Ang^2)
       XXX       1.1345    XXY     -30.8618    XYY      -2.6410
       YYY     -59.0687    XXZ      -6.4035    XYZ       3.8753
       YYZ      -2.1155    XZZ       5.1577    YZZ     -13.2407
       ZZZ      -5.3982
    Hexadecapole Moments (Debye-Ang^3)
      XXXX   -1298.8324   XXXY      -1.4101   XXYY    -348.5728
      XYYY      -8.6344   YYYY    -890.5926   XXXZ      -2.2771
      XXYZ       5.5804   XYYZ       7.3926   YYYZ       7.8571
      XXZZ    -259.8040   XYZZ       2.1021   YYZZ    -183.5478
      XZZZ       2.7370   YZZZ       8.8033   ZZZZ    -218.9731
 -----------------------------------------------------------------
 Calculating analytic gradient of the SCF energy
 Gradient of SCF Energy
            1           2           3           4           5           6
    1  -0.0000611  -0.0002137   0.0001904   0.0000644   0.0002609  -0.0001701
    2  -0.0000101   0.0004427  -0.0005107   0.0001948   0.0001514   0.0000658
    3   0.0000498  -0.0000341   0.0000697   0.0001663   0.0000253  -0.0000774
            7           8           9
    1   0.0002038  -0.0000216  -0.0002530
    2  -0.0000905  -0.0001439  -0.0000994
    3  -0.0003541   0.0000083   0.0001461
 Max gradient component =       5.107E-04
 RMS gradient           =       1.966E-04
 Gradient time:  CPU 19.38 s  wall 19.38 s
 Geometry Optimization Parameters
   NAtoms,    NIC,     NZ,  NCons,   NDum,   NFix, NCnnct, MaxDiis
        9      69       9       0       0       0       0       0

 Cartesian Hessian Update
 Hessian Updated using BFGS Update


** GEOMETRY OPTIMIZATION IN DELOCALIZED INTERNAL COORDINATES **
   Searching for a Minimum

   Optimization Cycle:   6

                       Coordinates (Angstroms)
     ATOM                X               Y               Z
      1  C         0.5044634596    1.0540268723    1.5228594548
      2  C         1.1841444377    0.8228599129    0.2094962630
      3  C        -0.3242060236    0.9040826137    0.2572168544
      4  F         1.8260123521    1.8820797466   -0.3456195840
      5  Br        2.1525722433   -0.8017340636   -0.1608348836
      6  Cl       -1.0502252781    2.3762882705   -0.4164962084
      7  I        -1.6151916038   -0.8280414750    0.0359719287
      8  H         0.4828623043    0.2410307170    2.2377768818
      9  H         0.5820218660    2.0511510562    1.9427118694
   Point Group: c1    Number of degrees of freedom:    21


   Energy is -10169.253010951

 Hessian Updated using BFGS Update

 21 Hessian modes will be used to form the next step
  Hessian Eigenvalues:
     0.017424    0.020898    0.023435    0.035250    0.038195    0.051432
     0.066261    0.087252    0.091172    0.109160    0.122737    0.131112
     0.145996    0.174615    0.255040    0.271670    0.280351    0.294946
     0.348399    0.349556    0.486668

 Minimum Search - Taking Simple RFO Step
 Searching for Lamda that Minimizes Along All modes
 Value Taken    Lamda =  -0.00000158
 Step Taken.  Stepsize is  0.006977

                             Maximum     Tolerance    Cnvgd?
         Gradient           0.000235      0.000300     YES
         Displacement       0.003933      0.001200      NO
         Energy change     -0.000003      0.000001      NO


 New Cartesian Coordinates Obtained by Inverse Iteration

 Displacement from previous Coordinates is:  0.006357
 ----------------------------------------------------------------
             Standard Nuclear Orientation (Angstroms)
    I     Atom           X                Y                Z
 ----------------------------------------------------------------
    1      C       0.5043077108     1.0538947322     1.5228331246
    2      C       1.1843237727     0.8222044091     0.2097173880
    3      C      -0.3240812973     0.9044615516     0.2569903076
    4      F       1.8255559687     1.8824692097    -0.3448231648
    5      Br      2.1531688192    -0.8011526538    -0.1620494827
    6      Cl     -1.0495962545     2.3762958350    -0.4172161331
    7      I      -1.6150862410    -0.8283210885     0.0375626884
    8      H       0.4810861000     0.2409131061     2.2375622703
    9      H       0.5827751789     2.0509785493     1.9425055778
 ----------------------------------------------------------------
 Molecular Point Group                 C1    NOp =  1
 Largest Abelian Subgroup              C1    NOp =  1
 Nuclear Repulsion Energy =  1132.9118988572 hartrees
 There are       67 alpha and       67 beta electrons
 Applying Cartesian multipole field
    Component          Value
    ---------          -----
     (2,0,0)        1.00000E-11
     (0,2,0)        2.00000E-11
     (0,0,2)       -3.00000E-11
 Nucleus-field energy     =     0.0000000246 hartrees
 Requested basis set is 6-311++G(d,p)
 There are 90 shells and 242 basis functions
 A cutoff of  1.0D-11 yielded   3222 shell pairs
 There are     24892 function pairs (     27613 Cartesian)
 Smallest overlap matrix eigenvalue = 4.51E-05
 Guess MOs from SCF MO coefficient file

 -----------------------------------------------------------------------
  General SCF calculation program by
  Eric Jon Sundstrom, Paul Horn, Yuezhi Mao, Dmitri Zuev, Alec White,
  David Stuck, Shaama M.S., Shane Yost, Joonho Lee, David Small,
  Daniel Levine, Susi Lehtola, Hugh Burton, Evgeny Epifanovsky
 -----------------------------------------------------------------------
 Exchange:     0.2000 Hartree-Fock + 0.0800 Slater + 0.7200 B88
 Correlation:  0.1900 VWN1RPA + 0.8100 LYP
 Using SG-1 standard quadrature grid
 A restricted SCF calculation will be
 performed using DIIS
 SCF converges when DIIS error is below 1.0e-08
 ---------------------------------------
  Cycle       Energy         DIIS error
 ---------------------------------------
    1  -10169.2530100476      1.36e-05  
    2  -10169.2530119261      4.07e-06  
    3  -10169.2530118980      5.17e-06  
    4  -10169.2530120103      5.40e-07  
    5  -10169.2530120120      1.85e-07  
    6  -10169.2530120122      9.28e-08  
    7  -10169.2530120124      2.43e-08  
    8  -10169.2530120124      6.37e-09  Convergence criterion met
 ---------------------------------------
 SCF time:   CPU 43.09s  wall 43.00s 
 SCF   energy in the final basis set =   -10169.2530120124
 Total energy in the final basis set =   -10169.2530120124

 --------------------------------------------------------------

                    Orbital Energies (a.u.)
 --------------------------------------------------------------

 Alpha MOs
 -- Occupied --
*******-482.853-176.318-165.722-165.720-165.720-101.577 -62.506
-56.327 -56.323 -56.323 -35.815 -31.308 -31.302 -31.302 -24.718
-22.959 -22.957 -22.957 -22.952 -22.952 -10.350 -10.315 -10.232
 -9.491  -8.715  -7.256  -7.245  -7.245  -6.547  -6.533  -6.533
 -6.364  -4.777  -4.761  -4.761  -2.658  -2.654  -2.654  -2.643
 -2.643  -2.043  -2.038  -2.038  -2.024  -2.024  -1.261  -0.948
 -0.858  -0.807  -0.691  -0.651  -0.606  -0.549  -0.528  -0.499
 -0.465  -0.450  -0.410  -0.395  -0.375  -0.335  -0.328  -0.313
 -0.297  -0.280  -0.278
 -- Virtual --
 -0.089  -0.051  -0.016  -0.002   0.019   0.026   0.028   0.054
  0.058   0.064   0.067   0.071   0.084   0.087   0.096   0.100
  0.107   0.113   0.123   0.129   0.134   0.145   0.150   0.157
  0.167   0.173   0.184   0.219   0.222   0.235   0.242   0.248
  0.265   0.279   0.306   0.354   0.366   0.368   0.384   0.394
  0.401   0.413   0.426   0.428   0.439   0.446   0.452   0.474
  0.481   0.496   0.503   0.528   0.543   0.560   0.576   0.587
  0.603   0.612   0.630   0.656   0.667   0.691   0.711   0.721
  0.794   0.796   0.846   0.869   0.871   0.881   0.910   0.976
  0.981   1.052   1.104   1.140   1.241   1.300   1.322   1.343
  1.384   1.392   1.411   1.456   1.465   1.502   1.528   1.534
  1.550   1.609   1.668   1.735   1.784   1.824   1.862   1.910
  1.952   1.974   2.015   2.042   2.079   2.154   2.167   2.179
  2.225   2.280   2.318   2.474   2.540   2.573   2.681   2.703
  2.786   2.800   2.931   2.986   3.124   3.376   3.527   3.696
  3.766   3.801   3.974   3.976   3.991   4.000   4.008   4.027
  4.044   4.060   4.113   4.128   4.210   4.244   4.394   4.424
  4.842   6.026   6.048   6.088   6.336   6.409   6.618   6.702
  7.561   7.582   7.677   9.733  23.492  23.643  23.848  25.854
 25.952  26.434  27.868  28.360  28.376  28.385  28.536  28.542
 28.568  28.602  28.685  47.933  66.757 127.897 127.910 127.936
151.662 215.721 289.756 289.775 289.8981020.7321901.826
 --------------------------------------------------------------

          Ground-State Mulliken Net Atomic Charges

     Atom                 Charge (a.u.)
  ----------------------------------------
      1 C                    -0.567796
      2 C                    -0.076087
      3 C                    -0.069183
      4 F                    -0.033825
      5 Br                    0.021410
      6 Cl                    0.192643
      7 I                     0.139319
      8 H                     0.195262
      9 H                     0.198257
  ----------------------------------------
  Sum of atomic charges =     0.000000

 -----------------------------------------------------------------
                    Cartesian Multipole Moments
 -----------------------------------------------------------------
    Charge (ESU x 10^10)
                 0.0000
    Dipole Moment (Debye)
         X      -0.2147      Y      -0.5170      Z       1.9172
       Tot       1.9973
    Quadrupole Moments (Debye-Ang)
        XX     -84.5630     XY      -0.0490     YY     -81.1901
        XZ       1.7046     YZ       2.9227     ZZ     -79.6580
    Octopole Moments (Debye-Ang^2)
       XXX       1.1078    XXY     -30.8748    XYY      -2.6715
       YYY     -59.0714    XXZ      -6.4213    XYZ       3.8911
       YYZ      -2.1336    XZZ       5.1398    YZZ     -13.2430
       ZZZ      -5.4590
    Hexadecapole Moments (Debye-Ang^3)
      XXXX   -1298.8537   XXXY      -1.5887   XXYY    -348.5942
      XYYY      -8.7643   YYYY    -890.5636   XXXZ      -1.9994
      XXYZ       5.6162   XYYZ       7.4762   YYYZ       7.9466
      XXZZ    -259.8256   XYZZ       2.0476   YYZZ    -183.5523
      XZZZ       3.0553   YZZZ       8.9144   ZZZZ    -219.0718
 -----------------------------------------------------------------
 Calculating analytic gradient of the SCF energy
 Gradient of SCF Energy
            1           2           3           4           5           6
    1  -0.0000525  -0.0001018   0.0001895   0.0000067   0.0002225  -0.0001252
    2   0.0000020   0.0000952  -0.0003408   0.0002922   0.0002691   0.0000464
    3   0.0001036   0.0000314   0.0000140   0.0001441   0.0000211  -0.0000410
            7           8           9
    1   0.0001833  -0.0000581  -0.0002644
    2  -0.0001367  -0.0001157  -0.0001117
    3  -0.0003337  -0.0000558   0.0001163
 Max gradient component =       3.408E-04
 RMS gradient           =       1.626E-04
 Gradient time:  CPU 19.45 s  wall 19.45 s
 Geometry Optimization Parameters
   NAtoms,    NIC,     NZ,  NCons,   NDum,   NFix, NCnnct, MaxDiis
        9      69       9       0       0       0       0       0

 Cartesian Hessian Update
 Hessian Updated using BFGS Update


** GEOMETRY OPTIMIZATION IN DELOCALIZED INTERNAL COORDINATES **
   Searching for a Minimum

   Optimization Cycle:   7

                       Coordinates (Angstroms)
     ATOM                X               Y               Z
      1  C         0.5043077108    1.0538947322    1.5228331246
      2  C         1.1843237727    0.8222044091    0.2097173880
      3  C        -0.3240812973    0.9044615516    0.2569903076
      4  F         1.8255559687    1.8824692097   -0.3448231648
      5  Br        2.1531688192   -0.8011526538   -0.1620494827
      6  Cl       -1.0495962545    2.3762958350   -0.4172161331
      7  I        -1.6150862410   -0.8283210885    0.0375626884
      8  H         0.4810861000    0.2409131061    2.2375622703
      9  H         0.5827751789    2.0509785493    1.9425055778
   Point Group: c1    Number of degrees of freedom:    21


   Energy is -10169.253012012

 Hessian Updated using BFGS Update

 21 Hessian modes will be used to form the next step
  Hessian Eigenvalues:
     0.013401    0.021475    0.021701    0.035579    0.039577    0.051459
     0.064764    0.079850    0.091232    0.107192    0.118381    0.127789
     0.154174    0.184751    0.253693    0.268571    0.274930    0.281542
     0.348635    0.353015    0.487840

 Minimum Search - Taking Simple RFO Step
 Searching for Lamda that Minimizes Along All modes
 Value Taken    Lamda =   0.00000000
 Step Taken.  Stepsize is  0.005655

                             Maximum     Tolerance    Cnvgd?
         Gradient           0.000121      0.000300     YES
         Displacement       0.002973      0.001200      NO
         Energy change     -0.000001      0.000001      NO


 New Cartesian Coordinates Obtained by Inverse Iteration

 Displacement from previous Coordinates is:  0.005269
 ----------------------------------------------------------------
             Standard Nuclear Orientation (Angstroms)
    I     Atom           X                Y                Z
 ----------------------------------------------------------------
    1      C       0.5040095945     1.0538339220     1.5226903941
    2      C       1.1844000017     0.8219737250     0.2098290118
    3      C      -0.3242903200     0.9050677748     0.2567546346
    4      F       1.8256283248     1.8827468103    -0.3437874390
    5      Br      2.1532303205    -0.8009795548    -0.1629448356
    6      Cl     -1.0495709394     2.3762191967    -0.4179425835
    7      I      -1.6145473776    -0.8287095087     0.0388296398
    8      H       0.4798628956     0.2407703288     2.2372790800
    9      H       0.5837312575     2.0508209566     1.9423746739
 ----------------------------------------------------------------
 Molecular Point Group                 C1    NOp =  1
 Largest Abelian Subgroup              C1    NOp =  1
 Nuclear Repulsion Energy =  1132.9350843067 hartrees
 There are       67 alpha and       67 beta electrons
 Applying Cartesian multipole field
    Component          Value
    ---------          -----
     (2,0,0)        1.00000E-11
     (0,2,0)        2.00000E-11
     (0,0,2)       -3.00000E-11
 Nucleus-field energy     =     0.0000000246 hartrees
 Requested basis set is 6-311++G(d,p)
 There are 90 shells and 242 basis functions
 A cutoff of  1.0D-11 yielded   3221 shell pairs
 There are     24889 function pairs (     27610 Cartesian)
 Smallest overlap matrix eigenvalue = 4.52E-05
 Guess MOs from SCF MO coefficient file

 -----------------------------------------------------------------------
  General SCF calculation program by
  Eric Jon Sundstrom, Paul Horn, Yuezhi Mao, Dmitri Zuev, Alec White,
  David Stuck, Shaama M.S., Shane Yost, Joonho Lee, David Small,
  Daniel Levine, Susi Lehtola, Hugh Burton, Evgeny Epifanovsky
 -----------------------------------------------------------------------
 Exchange:     0.2000 Hartree-Fock + 0.0800 Slater + 0.7200 B88
 Correlation:  0.1900 VWN1RPA + 0.8100 LYP
 Using SG-1 standard quadrature grid
 A restricted SCF calculation will be
 performed using DIIS
 SCF converges when DIIS error is below 1.0e-08
 ---------------------------------------
  Cycle       Energy         DIIS error
 ---------------------------------------
    1  -10169.2530111449      1.11e-05  
    2  -10169.2530124310      2.32e-06  
    3  -10169.2530124304      2.86e-06  
    4  -10169.2530124682      4.95e-07  
    5  -10169.2530124695      1.27e-07  
    6  -10169.2530124694      3.78e-08  
    7  -10169.2530124694      1.03e-08  
    8  -10169.2530124695      6.62e-09  Convergence criterion met
 ---------------------------------------
 SCF time:   CPU 43.98s  wall 44.00s 
 SCF   energy in the final basis set =   -10169.2530124695
 Total energy in the final basis set =   -10169.2530124695

 --------------------------------------------------------------

                    Orbital Energies (a.u.)
 --------------------------------------------------------------

 Alpha MOs
 -- Occupied --
*******-482.853-176.318-165.722-165.720-165.720-101.577 -62.506
-56.327 -56.323 -56.323 -35.815 -31.308 -31.302 -31.302 -24.718
-22.959 -22.957 -22.957 -22.952 -22.952 -10.350 -10.315 -10.232
 -9.491  -8.715  -7.257  -7.245  -7.245  -6.547  -6.533  -6.533
 -6.364  -4.777  -4.761  -4.761  -2.658  -2.654  -2.654  -2.643
 -2.643  -2.043  -2.038  -2.038  -2.024  -2.024  -1.261  -0.948
 -0.859  -0.807  -0.691  -0.651  -0.606  -0.549  -0.528  -0.499
 -0.465  -0.450  -0.410  -0.395  -0.375  -0.335  -0.328  -0.313
 -0.297  -0.280  -0.278
 -- Virtual --
 -0.089  -0.051  -0.016  -0.002   0.019   0.026   0.028   0.054
  0.058   0.064   0.067   0.071   0.084   0.087   0.096   0.100
  0.107   0.113   0.123   0.129   0.134   0.145   0.150   0.157
  0.167   0.173   0.184   0.219   0.222   0.235   0.242   0.248
  0.265   0.279   0.306   0.354   0.366   0.368   0.384   0.394
  0.401   0.413   0.426   0.428   0.439   0.446   0.452   0.474
  0.481   0.496   0.503   0.528   0.543   0.560   0.576   0.587
  0.603   0.612   0.630   0.656   0.667   0.691   0.711   0.721
  0.794   0.796   0.846   0.869   0.871   0.881   0.910   0.976
  0.981   1.052   1.104   1.140   1.241   1.300   1.322   1.343
  1.383   1.392   1.411   1.456   1.465   1.502   1.528   1.534
  1.550   1.609   1.668   1.735   1.784   1.824   1.862   1.910
  1.952   1.974   2.015   2.042   2.079   2.154   2.167   2.179
  2.225   2.280   2.318   2.474   2.540   2.573   2.681   2.703
  2.786   2.800   2.931   2.986   3.124   3.376   3.528   3.696
  3.766   3.801   3.974   3.976   3.991   4.000   4.008   4.027
  4.045   4.060   4.113   4.128   4.210   4.244   4.394   4.424
  4.842   6.026   6.048   6.088   6.336   6.409   6.618   6.702
  7.561   7.582   7.677   9.733  23.492  23.643  23.848  25.854
 25.952  26.434  27.868  28.360  28.376  28.385  28.536  28.542
 28.568  28.602  28.685  47.933  66.757 127.897 127.910 127.936
151.662 215.721 289.756 289.775 289.8981020.7321901.826
 --------------------------------------------------------------

          Ground-State Mulliken Net Atomic Charges

     Atom                 Charge (a.u.)
  ----------------------------------------
      1 C                    -0.567880
      2 C                    -0.075986
      3 C                    -0.069782
      4 F                    -0.033948
      5 Br                    0.021554
      6 Cl                    0.193392
      7 I                     0.139114
      8 H                     0.195246
      9 H                     0.198290
  ----------------------------------------
  Sum of atomic charges =     0.000000

 -----------------------------------------------------------------
                    Cartesian Multipole Moments
 -----------------------------------------------------------------
    Charge (ESU x 10^10)
                 0.0000
    Dipole Moment (Debye)
         X      -0.2143      Y      -0.5157      Z       1.9162
       Tot       1.9960
    Quadrupole Moments (Debye-Ang)
        XX     -84.5658     XY      -0.0540     YY     -81.1846
        XZ       1.7015     YZ       2.9188     ZZ     -79.6590
    Octopole Moments (Debye-Ang^2)
       XXX       1.0838    XXY     -30.8606    XYY      -2.6950
       YYY     -59.0476    XXZ      -6.4323    XYZ       3.9042
       YYZ      -2.1518    XZZ       5.1276    YZZ     -13.2345
       ZZZ      -5.5101
    Hexadecapole Moments (Debye-Ang^3)
      XXXX   -1298.6462   XXXY      -1.6731   XXYY    -348.5685
      XYYY      -8.8030   YYYY    -890.6042   XXXZ      -1.7993
      XXYZ       5.6372   XYYZ       7.5383   YYYZ       8.0119
      XXZZ    -259.7852   XYZZ       2.0275   YYZZ    -183.5677
      XZZZ       3.2871   YZZZ       8.9995   ZZZZ    -219.1434
 -----------------------------------------------------------------
 Calculating analytic gradient of the SCF energy
 Gradient of SCF Energy
            1           2           3           4           5           6
    1  -0.0001024   0.0000614   0.0000354  -0.0000397   0.0002174  -0.0000796
    2  -0.0000093   0.0000058  -0.0001379   0.0002850   0.0002855  -0.0000274
    3   0.0000861   0.0000318  -0.0000180   0.0001880   0.0000136  -0.0000078
            7           8           9
    1   0.0002044  -0.0000558  -0.0002411
    2  -0.0001671  -0.0001282  -0.0001064
    3  -0.0003218  -0.0000725   0.0001007
 Max gradient component =       3.218E-04
 RMS gradient           =       1.460E-04
 Gradient time:  CPU 19.83 s  wall 19.83 s
 Geometry Optimization Parameters
   NAtoms,    NIC,     NZ,  NCons,   NDum,   NFix, NCnnct, MaxDiis
        9      69       9       0       0       0       0       0

 Cartesian Hessian Update
 Hessian Updated using BFGS Update


** GEOMETRY OPTIMIZATION IN DELOCALIZED INTERNAL COORDINATES **
   Searching for a Minimum

   Optimization Cycle:   8

                       Coordinates (Angstroms)
     ATOM                X               Y               Z
      1  C         0.5040095945    1.0538339220    1.5226903941
      2  C         1.1844000017    0.8219737250    0.2098290118
      3  C        -0.3242903200    0.9050677748    0.2567546346
      4  F         1.8256283248    1.8827468103   -0.3437874390
      5  Br        2.1532303205   -0.8009795548   -0.1629448356
      6  Cl       -1.0495709394    2.3762191967   -0.4179425835
      7  I        -1.6145473776   -0.8287095087    0.0388296398
      8  H         0.4798628956    0.2407703288    2.2372790800
      9  H         0.5837312575    2.0508209566    1.9423746739
   Point Group: c1    Number of degrees of freedom:    21


   Energy is -10169.253012470

 Hessian Updated using BFGS Update

 21 Hessian modes will be used to form the next step
  Hessian Eigenvalues:
     0.012231    0.021296    0.021824    0.035465    0.039291    0.051123
     0.065924    0.074907    0.091269    0.107536    0.118086    0.126655
     0.151893    0.182361    0.250083    0.263208    0.273018    0.282943
     0.348594    0.351401    0.482844

 Minimum Search - Taking Simple RFO Step
 Searching for Lamda that Minimizes Along All modes
 Value Taken    Lamda =   0.00000000
 Step Taken.  Stepsize is  0.002000

                             Maximum     Tolerance    Cnvgd?
         Gradient           0.000063      0.000300     YES
         Displacement       0.000803      0.001200     YES
         Energy change     -0.000000      0.000001     YES


                       Distance Matrix (Angstroms)
             C (  1)   C (  2)   C (  3)   F (  4)   Br(  5)   Cl(  6)
   C (  2)  1.496762
   C (  3)  1.520133  1.511705
   F (  4)  2.432594  1.357536  2.436936
   Br(  5)  3.000271  1.926544  3.037244  2.709689
   Cl(  6)  2.815736  2.792920  1.773566  2.918182  4.518579
   I (  7)  3.199077  3.253936  2.172151  4.396953  3.773279  3.286245
   H (  8)  1.082725  2.223673  2.238399  3.342017  3.105878  3.734905
   H (  9)  1.084654  2.207393  2.231271  2.607124  3.876656  2.888712
             I (  7)   H (  8)
   H (  8)  3.219242
   H (  9)  4.092384  1.836856

 Final energy is   -10169.253012469511     


 ******************************
 **  OPTIMIZATION CONVERGED  **
 ******************************

                       Coordinates (Angstroms)
     ATOM                X               Y               Z
      1  C         0.5040095945    1.0538339220    1.5226903941
      2  C         1.1844000017    0.8219737250    0.2098290118
      3  C        -0.3242903200    0.9050677748    0.2567546346
      4  F         1.8256283248    1.8827468103   -0.3437874390
      5  Br        2.1532303205   -0.8009795548   -0.1629448356
      6  Cl       -1.0495709394    2.3762191967   -0.4179425835
      7  I        -1.6145473776   -0.8287095087    0.0388296398
      8  H         0.4798628956    0.2407703288    2.2372790800
      9  H         0.5837312575    2.0508209566    1.9423746739

Z-matrix Print:
$molecule
0 1
I 
C  1 2.172151
C  2 1.511705 1 123.081190
F  3 1.357536 2 116.174918 1 145.887468 0
C  3 1.496762 2 60.698138 1 -106.600919 0
H  5 1.082725 3 118.210488 2 107.406229 0
H  5 1.084654 3 116.638865 2 -107.180969 0
Cl 2 1.773566 1 112.396171 3 147.021593 0
Br 3 1.926544 2 123.655205 1 4.183909 0
$end


 --------------------------------------------------------------

                    Orbital Energies (a.u.)
 --------------------------------------------------------------

 Alpha MOs
 -- Occupied --
*******-482.853-176.318-165.722-165.720-165.720-101.577 -62.506
-56.327 -56.323 -56.323 -35.815 -31.308 -31.302 -31.302 -24.718
-22.959 -22.957 -22.957 -22.952 -22.952 -10.350 -10.315 -10.232
 -9.491  -8.715  -7.257  -7.245  -7.245  -6.547  -6.533  -6.533
 -6.364  -4.777  -4.761  -4.761  -2.658  -2.654  -2.654  -2.643
 -2.643  -2.043  -2.038  -2.038  -2.024  -2.024  -1.261  -0.948
 -0.859  -0.807  -0.691  -0.651  -0.606  -0.549  -0.528  -0.499
 -0.465  -0.450  -0.410  -0.395  -0.375  -0.335  -0.328  -0.313
 -0.297  -0.280  -0.278
 -- Virtual --
 -0.089  -0.051  -0.016  -0.002   0.019   0.026   0.028   0.054
  0.058   0.064   0.067   0.071   0.084   0.087   0.096   0.100
  0.107   0.113   0.123   0.129   0.134   0.145   0.150   0.157
  0.167   0.173   0.184   0.219   0.222   0.235   0.242   0.248
  0.265   0.279   0.306   0.354   0.366   0.368   0.384   0.394
  0.401   0.413   0.426   0.428   0.439   0.446   0.452   0.474
  0.481   0.496   0.503   0.528   0.543   0.560   0.576   0.587
  0.603   0.612   0.630   0.656   0.667   0.691   0.711   0.721
  0.794   0.796   0.846   0.869   0.871   0.881   0.910   0.976
  0.981   1.052   1.104   1.140   1.241   1.300   1.322   1.343
  1.383   1.392   1.411   1.456   1.465   1.502   1.528   1.534
  1.550   1.609   1.668   1.735   1.784   1.824   1.862   1.910
  1.952   1.974   2.015   2.042   2.079   2.154   2.167   2.179
  2.225   2.280   2.318   2.474   2.540   2.573   2.681   2.703
  2.786   2.800   2.931   2.986   3.124   3.376   3.528   3.696
  3.766   3.801   3.974   3.976   3.991   4.000   4.008   4.027
  4.045   4.060   4.113   4.128   4.210   4.244   4.394   4.424
  4.842   6.026   6.048   6.088   6.336   6.409   6.618   6.702
  7.561   7.582   7.677   9.733  23.492  23.643  23.848  25.854
 25.952  26.434  27.868  28.360  28.376  28.385  28.536  28.542
 28.568  28.602  28.685  47.933  66.757 127.897 127.910 127.936
151.662 215.721 289.756 289.775 289.8981020.7321901.826
 --------------------------------------------------------------

          Ground-State Mulliken Net Atomic Charges

     Atom                 Charge (a.u.)
  ----------------------------------------
      1 C                    -0.567880
      2 C                    -0.075986
      3 C                    -0.069782
      4 F                    -0.033948
      5 Br                    0.021554
      6 Cl                    0.193392
      7 I                     0.139114
      8 H                     0.195246
      9 H                     0.198290
  ----------------------------------------
  Sum of atomic charges =     0.000000

 -----------------------------------------------------------------
                    Cartesian Multipole Moments
 -----------------------------------------------------------------
    Charge (ESU x 10^10)
                 0.0000
    Dipole Moment (Debye)
         X      -0.2143      Y      -0.5157      Z       1.9162
       Tot       1.9960
    Quadrupole Moments (Debye-Ang)
        XX     -84.5658     XY      -0.0540     YY     -81.1846
        XZ       1.7015     YZ       2.9188     ZZ     -79.6590
    Octopole Moments (Debye-Ang^2)
       XXX       1.0838    XXY     -30.8606    XYY      -2.6950
       YYY     -59.0476    XXZ      -6.4323    XYZ       3.9042
       YYZ      -2.1518    XZZ       5.1276    YZZ     -13.2345
       ZZZ      -5.5101
    Hexadecapole Moments (Debye-Ang^3)
      XXXX   -1298.6462   XXXY      -1.6731   XXYY    -348.5685
      XYYY      -8.8030   YYYY    -890.6042   XXXZ      -1.7993
      XXYZ       5.6372   XYYZ       7.5383   YYYZ       8.0119
      XXZZ    -259.7852   XYZZ       2.0275   YYZZ    -183.5677
      XZZZ       3.2871   YZZZ       8.9995   ZZZZ    -219.1434
 -----------------------------------------------------------------
Archival summary:
1\1\garfield\OPT\ProcedureUnspecified\BasisUnspecified\1r1l1132\taweetha\ThuOct1102:16:222018ThuOct1102:16:222018\0\\#,OPT,ProcedureUnspecified,BasisUnspecified,\\0,1\I\C,1,2.17215\C,2,1.51171,1,123.081\F,3,1.35754,2,116.175,1,145.887,0\C,3,1.49676,2,60.6981,1,-106.601,0\H,5,1.08272,3,118.21,2,107.406,0\H,5,1.08465,3,116.639,2,-107.181,0\Cl,2,1.77357,1,112.396,3,147.022,0\Br,3,1.92654,2,123.655,1,4.18391,0\\\@

 Total job time:  591.90s(wall), 591.80s(cpu) 
 Thu Oct 11 02:16:22 2018

        *************************************************************
        *                                                           *
        *  Thank you very much for using Q-Chem.  Have a nice day.  *
        *                                                           *
        *************************************************************


 
User input: 2 of 2 
 
Q-Chem Developer Version!
                  Welcome to Q-Chem
     A Quantum Leap Into The Future Of Chemistry


 Q-Chem 5.1, Q-Chem, Inc., Pleasanton, CA (2018)

 Yihan Shao,  Zhengting Gan,  E. Epifanovsky,  A. T. B. Gilbert,  M. Wormit,  
 J. Kussmann,  A. W. Lange,  A. Behn,  Jia Deng,  Xintian Feng,  D. Ghosh,  
 M. Goldey,  P. R. Horn,  L. D. Jacobson,  I. Kaliman,  T. Kus,  A. Landau,  
 Jie Liu,  E. I. Proynov,  R. M. Richard,  R. P. Steele,  E. J. Sundstrom,  
 H. L. Woodcock III,  P. M. Zimmerman,  D. Zuev,  B. Albrecht,  E. Alguire,  
 S. A. Baeppler,  D. Barton,  Z. Benda,  Y. A. Bernard,  E. J. Berquist,  
 K. B. Bravaya,  H. Burton,  D. Casanova,  Chun-Min Chang,  Yunqing Chen,  
 A. Chien,  K. D. Closser,  M. P. Coons,  S. Coriani,  S. Dasgupta,  
 A. L. Dempwolff,  M. Diedenhofen,  Hainam Do,  R. G. Edgar,  Po-Tung Fang,  
 S. Faraji,  S. Fatehi,  Qingguo Feng,  K. D. Fenk,  J. Fosso-Tande,  
 Qinghui Ge,  A. Ghysels,  G. Gidofalvi,  J. Gomes,  J. Gonthier,  A. Gunina,  
 D. Hait,  M. W. D. Hanson-Heine,  P. H. P. Harbach,  A. W. Hauser,  
 J. E. Herr,  E. G. Hohenstein,  Z. C. Holden,  Kerwin Hui,  B. C. Huynh,  
 T.-C. Jagau,  Hyunjun Ji,  B. Kaduk,  K. Khistyaev,  Jaehoon Kim,  
 P. Klunzinger,  K. Koh,  D. Kosenkov,  L. Koulias,  T. Kowalczyk,  
 C. M. Krauter,  A. Kunitsa,  Ka Un Lao,  A. Laurent,  K. V. Lawler,  
 Joonho Lee,  D. Lefrancois,  S. Lehtola,  D. S. Levine,  Yi-Pei Li,  
 You-Sheng Lin,  Fenglai Liu,  E. Livshits,  A. Luenser,  P. Manohar,  
 E. Mansoor,  S. F. Manzer,  Shan-Ping Mao,  Yuezhi Mao,  N. Mardirossian,  
 A. V. Marenich,  T. Markovich,  L. A. Martinez-Martinez,  S. A. Maurer,  
 N. J. Mayhall,  S. C. McKenzie,  J.-M. Mewes,  A. F. Morrison,  
 J. W. Mullinax,  K. Nanda,  T. S. Nguyen-Beck,  R. Olivares-Amaya,  
 J. A. Parkhill,  T. M. Perrine,  F. Plasser,  P. Pokhilko,  S. Prager,  
 A. Prociuk,  E. Ramos,  D. R. Rehn,  F. Rob,  M. Schneider,  N. Sergueev,  
 S. M. Sharada,  S. Sharma,  D. W. Small,  T. Stauch,  T. Stein,  
 Yu-Chuan Su,  A. J. W. Thom,  A. Tkatchenko,  T. Tsuchimochi,  N. M. Tubman,  
 L. Vogt,  M. L. Vidal,  O. Vydrov,  M. A. Watson,  J. Wenzel,  
 M. de Wergifosse,  T. A. Wesolowski,  A. White,  J. Witte,  A. Yamada,  
 Jun Yang,  K. Yao,  S. Yeganeh,  S. R. Yost,  Zhi-Qiang You,  A. Zech,  
 Igor Ying Zhang,  Xing Zhang,  Yan Zhao,  Ying Zhu,  B. R. Brooks,  
 G. K. L. Chan,  C. J. Cramer,  M. S. Gordon,  W. J. Hehre,  A. Klamt,  
 M. W. Schmidt,  C. D. Sherrill,  D. G. Truhlar,  A. Aspuru-Guzik,  R. Baer,  
 A. T. Bell,  N. A. Besley,  Jeng-Da Chai,  A. E. DePrince, III,  
 R. A. DiStasio Jr.,  A. Dreuw,  B. D. Dunietz,  T. R. Furlani,  
 Chao-Ping Hsu,  Yousung Jung,  Jing Kong,  D. S. Lambrecht,  WanZhen Liang,  
 C. Ochsenfeld,  V. A. Rassolov,  L. V. Slipchenko,  J. E. Subotnik,  
 T. Van Voorhis,  J. M. Herbert,  A. I. Krylov,  P. M. W. Gill,  M. Head-Gordon

 Contributors to earlier versions of Q-Chem not listed above: 
 R. D. Adamson,  B. Austin,  J. Baker,  G. J. O. Beran,  K. Brandhorst,  
 S. T. Brown,  E. F. C. Byrd,  A. K. Chakraborty,  C.-L. Cheng,  
 Siu Hung Chien,  D. M. Chipman,  D. L. Crittenden,  H. Dachsel,  
 R. J. Doerksen,  A. D. Dutoi,  L. Fusti-Molnar,  W. A. Goddard III,  
 A. Golubeva-Zadorozhnaya,  S. R. Gwaltney,  G. Hawkins,  A. Heyden,  
 S. Hirata,  G. Kedziora,  F. J. Keil,  C. Kelley,  Jihan Kim,  R. A. King,  
 R. Z. Khaliullin,  P. P. Korambath,  W. Kurlancheek,  A. M. Lee,  M. S. Lee,  
 S. V. Levchenko,  Ching Yeh Lin,  D. Liotard,  R. C. Lochan,  I. Lotan,  
 P. E. Maslen,  N. Nair,  D. P. O'Neill,  D. Neuhauser,  E. Neuscamman,  
 C. M. Oana,  R. Olson,  B. Peters,  R. Peverati,  P. A. Pieniazek,  
 Y. M. Rhee,  J. Ritchie,  M. A. Rohrdanz,  E. Rosta,  N. J. Russ,  
 H. F. Schaefer III,  N. E. Schultz,  N. Shenvi,  A. C. Simmonett,  A. Sodt,  
 D. Stuck,  K. S. Thanthiriwatte,  V. Vanovschi,  Tao Wang,  A. Warshel,  
 C. F. Williams,  Q. Wu,  X. Xu,  W. Zhang

 Please cite Q-Chem as follows:
 Y. Shao et al., Mol. Phys. 113, 184-215 (2015)
 DOI: 10.1080/00268976.2014.952696

 Q-Chem 5.1.1 for Intel X86 EM64T Linux

 Parts of Q-Chem use Armadillo 8.300.2 (Tropical Shenanigans).
 http://arma.sourceforge.net/

 Q-Chem begins on Thu Oct 11 02:16:22 2018  

Host: 
0

     Scratch files written to /scratch/taweetham/qchem31367//
The previous job contains 0 fragments, simply inherited here
Input Ideriv = 2
Curr. Ideriv = -1
Max.  Ideriv = 2

Checking the input file for inconsistencies... 	...done.

--------------------------------------------------------------
User input:
--------------------------------------------------------------

$molecule
read
$end

$rem
   job_type 	frequency
   basis 	6-311++g**
   method	b3lyp	
$end


--------------------------------------------------------------
 ----------------------------------------------------------------
             Standard Nuclear Orientation (Angstroms)
    I     Atom           X                Y                Z
 ----------------------------------------------------------------
    1      C       0.5448691630     0.9676098132     1.5327469307
    2      C       1.2366960639     0.7238933322     0.2280350535
    3      C      -0.2664773760     0.8827588895     0.2500456496
    4      F       1.9407629380     1.7599890999    -0.2951282786
    5      Br      2.1289882836    -0.9396147035    -0.1568356861
    6      Cl     -0.9039857875     2.4001722348    -0.4106922592
    7      I      -1.6384509210    -0.7792186965    -0.0215373801
    8      H       0.4665464725     0.1447528713     2.2320783750
    9      H       0.6671272578     1.9519505687     1.9716088918
 ----------------------------------------------------------------
 Molecular Point Group                 C1    NOp =  1
 Largest Abelian Subgroup              C1    NOp =  1
 Nuclear Repulsion Energy =  1132.9350843067 hartrees
 There are       67 alpha and       67 beta electrons
 Requested basis set is 6-311++G(d,p)
 There are 90 shells and 242 basis functions

 Total QAlloc Memory Limit   2000 MB
 Mega-Array Size       188 MB
 MEM_STATIC part       192 MB

                       Distance Matrix (Angstroms)
             C (  1)   C (  2)   C (  3)   F (  4)   Br(  5)   Cl(  6)
   C (  2)  1.496762
   C (  3)  1.520133  1.511705
   F (  4)  2.432594  1.357536  2.436936
   Br(  5)  3.000271  1.926544  3.037244  2.709689
   Cl(  6)  2.815736  2.792920  1.773566  2.918182  4.518579
   I (  7)  3.199077  3.253936  2.172151  4.396953  3.773279  3.286245
   H (  8)  1.082725  2.223673  2.238399  3.342017  3.105878  3.734905
   H (  9)  1.084654  2.207393  2.231271  2.607124  3.876656  2.888712
             I (  7)   H (  8)
   H (  8)  3.219242
   H (  9)  4.092384  1.836856

 A cutoff of  1.0D-11 yielded   3221 shell pairs
 There are     24889 function pairs (     27610 Cartesian)
 Smallest overlap matrix eigenvalue = 4.52E-05
 Guess from superposition of atomic densities
 Warning:  Energy on first SCF cycle will be non-variational
 SAD guess density has 134.000000 electrons

 -----------------------------------------------------------------------
  General SCF calculation program by
  Eric Jon Sundstrom, Paul Horn, Yuezhi Mao, Dmitri Zuev, Alec White,
  David Stuck, Shaama M.S., Shane Yost, Joonho Lee, David Small,
  Daniel Levine, Susi Lehtola, Hugh Burton, Evgeny Epifanovsky
 -----------------------------------------------------------------------
 Exchange:     0.2000 Hartree-Fock + 0.0800 Slater + 0.7200 B88
 Correlation:  0.1900 VWN1RPA + 0.8100 LYP
 Using SG-1 standard quadrature grid
 A restricted SCF calculation will be
 performed using DIIS
 SCF converges when DIIS error is below 1.0e-08
 ---------------------------------------
  Cycle       Energy         DIIS error
 ---------------------------------------
    1  -10170.3676600839      3.50e-02  
    2  -10169.2005403086      3.16e-03  
    3  -10169.1668059119      3.92e-03  
    4  -10169.2512459367      6.01e-04  
    5  -10169.2527727434      2.66e-04  
    6  -10169.2531983317      8.11e-05  
    7  -10169.2532457818      2.93e-05  
    8  -10169.2532510052      5.63e-06  
    9  -10169.2532512128      1.17e-06  
   10  -10169.2532512234      3.47e-07  
   11  -10169.2532512243      1.21e-07  
   12  -10169.2532512242      3.90e-08  
   13  -10169.2532512243      1.16e-08  
   14  -10169.2532512243      2.30e-09  Convergence criterion met
 ---------------------------------------
 SCF time:   CPU 73.87s  wall 74.00s 
 SCF   energy in the final basis set =   -10169.2532512243
 Total energy in the final basis set =   -10169.2532512243

 --------------------------------------------------------------

                    Orbital Energies (a.u.)
 --------------------------------------------------------------

 Alpha MOs
 -- Occupied --
*******-482.853-176.318-165.722-165.720-165.720-101.577 -62.506
-56.327 -56.323 -56.323 -35.815 -31.308 -31.302 -31.302 -24.718
-22.959 -22.957 -22.957 -22.952 -22.952 -10.350 -10.315 -10.232
 -9.491  -8.715  -7.256  -7.245  -7.245  -6.547  -6.533  -6.533
 -6.364  -4.777  -4.761  -4.761  -2.658  -2.654  -2.654  -2.643
 -2.643  -2.043  -2.038  -2.038  -2.024  -2.024  -1.260  -0.948
 -0.859  -0.807  -0.691  -0.651  -0.606  -0.549  -0.528  -0.499
 -0.465  -0.450  -0.410  -0.395  -0.375  -0.335  -0.328  -0.313
 -0.297  -0.280  -0.278
 -- Virtual --
 -0.089  -0.051  -0.016  -0.002   0.019   0.026   0.028   0.054
  0.058   0.064   0.067   0.071   0.084   0.087   0.096   0.100
  0.107   0.113   0.123   0.129   0.134   0.145   0.150   0.157
  0.167   0.173   0.184   0.219   0.222   0.235   0.242   0.248
  0.265   0.279   0.306   0.354   0.366   0.368   0.384   0.394
  0.401   0.412   0.426   0.428   0.439   0.446   0.452   0.474
  0.481   0.496   0.503   0.528   0.543   0.560   0.576   0.587
  0.603   0.612   0.630   0.656   0.667   0.691   0.711   0.721
  0.794   0.796   0.846   0.869   0.871   0.881   0.910   0.976
  0.981   1.052   1.104   1.140   1.241   1.301   1.322   1.343
  1.383   1.392   1.411   1.456   1.465   1.502   1.528   1.534
  1.550   1.609   1.668   1.735   1.784   1.824   1.862   1.910
  1.952   1.974   2.015   2.042   2.078   2.154   2.167   2.179
  2.225   2.280   2.318   2.474   2.540   2.573   2.681   2.703
  2.786   2.800   2.931   2.986   3.124   3.376   3.528   3.696
  3.766   3.801   3.974   3.976   3.991   4.000   4.008   4.027
  4.045   4.060   4.113   4.129   4.210   4.244   4.394   4.424
  4.842   6.026   6.048   6.088   6.336   6.409   6.618   6.702
  7.561   7.582   7.676   9.733  23.492  23.643  23.848  25.854
 25.952  26.434  27.868  28.360  28.376  28.385  28.536  28.542
 28.568  28.602  28.685  47.933  66.757 127.897 127.910 127.936
151.663 215.721 289.756 289.775 289.8981020.7321901.826
 --------------------------------------------------------------

          Ground-State Mulliken Net Atomic Charges

     Atom                 Charge (a.u.)
  ----------------------------------------
      1 C                    -0.567571
      2 C                    -0.076576
      3 C                    -0.069955
      4 F                    -0.033942
      5 Br                    0.021815
      6 Cl                    0.193450
      7 I                     0.139334
      8 H                     0.195194
      9 H                     0.198253
  ----------------------------------------
  Sum of atomic charges =     0.000000

 -----------------------------------------------------------------
                    Cartesian Multipole Moments
 -----------------------------------------------------------------
    Charge (ESU x 10^10)
                 0.0000
    Dipole Moment (Debye)
         X      -0.2754      Y      -0.5379      Z       1.9030
       Tot       1.9966
    Quadrupole Moments (Debye-Ang)
        XX     -84.6342     XY       0.0371     YY     -81.2465
        XZ       1.7908     YZ       2.7479     ZZ     -79.5613
    Octopole Moments (Debye-Ang^2)
       XXX      -7.4250    XXY     -28.2953    XYY      -3.9510
       YYY     -50.4373    XXZ      -5.2655    XYZ       3.6424
       YYZ      -1.9311    XZZ       3.0881    YZZ     -10.7972
       ZZZ      -1.8431
    Hexadecapole Moments (Debye-Ang^3)
      XXXX   -1297.5657   XXXY       9.5805   XXYY    -348.0732
      XYYY      -1.7554   YYYY    -882.6816   XXXZ     -10.4525
      XXYZ       5.7267   XYYZ       3.7999   YYYZ       2.2840
      XXZZ    -259.0099   XYZZ       5.7401   YYZZ    -182.9469
      XZZZ      -6.4965   YZZZ       4.2264   ZZZZ    -218.5446
 -----------------------------------------------------------------
 Calculating MO derivatives via CPSCF
   1         3          27      0.124489    0.025819
   2         3          27      0.018290    0.003534
   3         3          27      0.002093    0.000527
   4         4          26      0.000194    0.000059
   5        27           3      0.000009    0.000005
   6        30           0      0.000000    0.000000    Roots Converged
 Time for AOints: 43.0 s (CPU) 63.4 s (wall)
 ------------------------------------------------------------------------------
                     AOints        : Timing summary (seconds)
 ------------------------------------------------------------------------------
     job step          cpu (% of tot)      sys (% of tot)     wall (% of tot)
 ------------------------------------------------------------------------------
  cpscf_lag         0.2328E+03 (40.4)   0.3150E-03 (16.3)   0.3866E+03 (41.9)
  iterzp            0.2993E+03 (52.0)   0.1613E-02 (83.6)   0.4718E+03 (51.1)
  make_fx           0.0000E+00 ( 0.0)   0.0000E+00 ( 0.0)   0.0000E+00 ( 0.0)
  AOints            0.4297E+02 ( 7.5)   0.1000E-05 ( 0.1)   0.6345E+02 ( 6.9)
 ------------------------------------------------------------------------------
   Grand Totals     0.5756E+03          0.1930E-02          0.9227E+03
 ------------------------------------------------------------------------------
 Calculating analytic Hessian of the SCF energy
 Polarizability Matrix (a.u.)
            1           2           3
    1-106.1841846   1.4695536  -2.7779203
    2   1.4695536-108.4197256  -1.3835844
    3  -2.7779203  -1.3835844 -77.3796266

 Direct stationary perturbation theory relativistic correction:

 rels  =     114.596722422399
 relv  =    -382.740892974090
 rel2e =      52.837499156133
 E_rel =    -215.306671395558

 Hessian of the SCF Energy
            1           2           3           4           5           6
    1   0.2196313   0.0503711  -0.0084368  -0.0561136   0.0002652   0.0523035
    2   0.0503711   0.6551872  -0.0172570   0.0090312  -0.0667975  -0.0398674
    3  -0.0084368  -0.0172570   0.5975126   0.0928705  -0.0304439  -0.1769394
    4  -0.0561136   0.0090312   0.0928705   0.4289963   0.0143665  -0.1305372
    5   0.0002652  -0.0667975  -0.0304439   0.0143665   0.3915284  -0.0183542
    6   0.0523035  -0.0398674  -0.1769394  -0.1305372  -0.0183542   0.3467936
    7  -0.0577505  -0.0109135  -0.0928713  -0.1955527   0.0120368   0.0211240
    8  -0.0048917  -0.0580391  -0.0043120   0.0297744  -0.0403978   0.0108143
    9  -0.0547310  -0.0169187  -0.1488469  -0.0127487   0.0159850  -0.0179795
   10  -0.0059521  -0.0066933   0.0124112  -0.1163973  -0.0779947   0.0486810
   11  -0.0034450  -0.0015232   0.0077488  -0.0981888  -0.1764166   0.0721427
   12   0.0183543   0.0359740  -0.0128720   0.0501833   0.0573627  -0.0931246
   13  -0.0061737   0.0051515   0.0034090  -0.0492343   0.0401807   0.0126010
   14   0.0108331  -0.0080171  -0.0012166   0.0442477  -0.0895963  -0.0239035
   15   0.0081161  -0.0166464   0.0005945   0.0118070  -0.0197537  -0.0326890
   16  -0.0054458   0.0056966  -0.0068093  -0.0081183   0.0196201  -0.0123526
   17   0.0061078  -0.0041953   0.0046301   0.0042334  -0.0153474   0.0102499
   18  -0.0090389   0.0252048  -0.0074842  -0.0029977  -0.0028271  -0.0012265
   19  -0.0097428  -0.0041837  -0.0031661  -0.0061258  -0.0122701  -0.0072100
   20  -0.0096703  -0.0045227  -0.0000821  -0.0029024  -0.0039484  -0.0056469
   21  -0.0092732  -0.0116739   0.0004064  -0.0014524   0.0033727  -0.0017957
   22  -0.0379781  -0.0178096   0.0143670  -0.0014360  -0.0204155   0.0086059
   23  -0.0187959  -0.2227127   0.1458524   0.0005183   0.0044275  -0.0055246
   24   0.0144911   0.1426809  -0.1630598  -0.0010454   0.0104675  -0.0111933
   25  -0.0404748  -0.0306504  -0.0117742   0.0039816   0.0242110   0.0067843
   26  -0.0307743  -0.2893796  -0.1049197  -0.0010802  -0.0034519   0.0000896
   27  -0.0117851  -0.1014964  -0.0893113  -0.0060794  -0.0158089  -0.0118456
            7           8           9          10          11          12
    1  -0.0577505  -0.0048917  -0.0547310  -0.0059521  -0.0034450   0.0183543
    2  -0.0109135  -0.0580391  -0.0169187  -0.0066933  -0.0015232   0.0359740
    3  -0.0928713  -0.0043120  -0.1488469   0.0124112   0.0077488  -0.0128720
    4  -0.1955527   0.0297744  -0.0127487  -0.1163973  -0.0981888   0.0501833
    5   0.0120368  -0.0403978   0.0159850  -0.0779947  -0.1764166   0.0573627
    6   0.0211240   0.0108143  -0.0179795   0.0486810   0.0721427  -0.0931246
    7   0.3769302  -0.0096691   0.0827165  -0.0223616  -0.0092078   0.0037151
    8  -0.0096691   0.2726374  -0.0193729  -0.0291828  -0.0113274  -0.0045899
    9   0.0827165  -0.0193729   0.2552806   0.0148340   0.0032831   0.0028697
   10  -0.0223616  -0.0291828   0.0148340   0.1426139   0.1134769  -0.0728168
   11  -0.0092078  -0.0113274   0.0032831   0.1134769   0.2292843  -0.0899046
   12   0.0037151  -0.0045899   0.0028697  -0.0728168  -0.0899046   0.0942496
   13  -0.0052012   0.0150981   0.0073170   0.0084940  -0.0030542  -0.0031721
   14   0.0041759  -0.0074442  -0.0077147   0.0020397  -0.0455416   0.0041359
   15   0.0014015   0.0027293  -0.0009271  -0.0033579   0.0061822   0.0056572
   16  -0.0450622   0.0267940  -0.0142911  -0.0028860   0.0041407   0.0010651
   17   0.0429808  -0.1091179   0.0396854  -0.0017741   0.0034941  -0.0023846
   18  -0.0173907   0.0310858  -0.0454833  -0.0015148  -0.0009596   0.0018850
   19  -0.0506791  -0.0246616  -0.0021042  -0.0022766  -0.0018493  -0.0002868
   20  -0.0296266  -0.0489278  -0.0135671   0.0001411  -0.0001307  -0.0000372
   21  -0.0007107  -0.0113019  -0.0212278   0.0019662   0.0005467   0.0004613
   22   0.0019687   0.0199463  -0.0128306  -0.0031287  -0.0015037   0.0075524
   23  -0.0005078   0.0004203  -0.0032094   0.0005989   0.0012334  -0.0016753
   24   0.0012005   0.0083245  -0.0118600  -0.0007808   0.0001672  -0.0017539
   25  -0.0022917  -0.0232075  -0.0081618   0.0018943  -0.0003687  -0.0045946
   26   0.0007315   0.0021965   0.0018294  -0.0006118   0.0009278   0.0011189
   27   0.0008150  -0.0133772  -0.0118257   0.0005780   0.0007934   0.0026278
           13          14          15          16          17          18
    1  -0.0061737   0.0108331   0.0081161  -0.0054458   0.0061078  -0.0090389
    2   0.0051515  -0.0080171  -0.0166464   0.0056966  -0.0041953   0.0252048
    3   0.0034090  -0.0012166   0.0005945  -0.0068093   0.0046301  -0.0074842
    4  -0.0492343   0.0442477   0.0118070  -0.0081183   0.0042334  -0.0029977
    5   0.0401807  -0.0895963  -0.0197537   0.0196201  -0.0153474  -0.0028271
    6   0.0126010  -0.0239035  -0.0326890  -0.0123526   0.0102499  -0.0012265
    7  -0.0052012   0.0041759   0.0014015  -0.0450622   0.0429808  -0.0173907
    8   0.0150981  -0.0074442   0.0027293   0.0267940  -0.1091179   0.0310858
    9   0.0073170  -0.0077147  -0.0009271  -0.0142911   0.0396854  -0.0454833
   10   0.0084940   0.0020397  -0.0033579  -0.0028860  -0.0017741  -0.0015148
   11  -0.0030542  -0.0455416   0.0061822   0.0041407   0.0034941  -0.0009596
   12  -0.0031721   0.0041359   0.0056572   0.0010651  -0.0023846   0.0018850
   13   0.0585684  -0.0615867  -0.0200912  -0.0016316   0.0019457   0.0007727
   14  -0.0615867   0.1493239   0.0273916   0.0007260  -0.0009690  -0.0000441
   15  -0.0200912   0.0273916   0.0249901  -0.0006040   0.0002913   0.0004639
   16  -0.0016316   0.0007260  -0.0006040   0.0597835  -0.0506020   0.0302454
   17   0.0019457  -0.0009690   0.0002913  -0.0506020   0.1533175  -0.0570433
   18   0.0007727  -0.0000441   0.0004639   0.0302454  -0.0570433   0.0487974
   19  -0.0047878  -0.0006329   0.0011865   0.0034051  -0.0033711   0.0017428
   20   0.0014422   0.0017429   0.0007903  -0.0078864  -0.0282146   0.0034179
   21  -0.0005195   0.0008788   0.0010858   0.0025695   0.0051584   0.0023516
   22   0.0016802  -0.0016457  -0.0017889  -0.0019412   0.0017258  -0.0049510
   23   0.0007498   0.0003715  -0.0004872   0.0006153   0.0002869   0.0004116
   24   0.0003868   0.0001130   0.0011561   0.0010993  -0.0008265  -0.0005733
   25  -0.0017141   0.0018428   0.0033308   0.0018965  -0.0012462   0.0031323
   26   0.0000730   0.0001299  -0.0004973   0.0008956   0.0007457   0.0007540
   27  -0.0007039   0.0003597  -0.0003314  -0.0009223   0.0002394   0.0012696
           19          20          21          22          23          24
    1  -0.0097428  -0.0096703  -0.0092732  -0.0379781  -0.0187959   0.0144911
    2  -0.0041837  -0.0045227  -0.0116739  -0.0178096  -0.2227127   0.1426809
    3  -0.0031661  -0.0000821   0.0004064   0.0143670   0.1458524  -0.1630598
    4  -0.0061258  -0.0029024  -0.0014524  -0.0014360   0.0005183  -0.0010454
    5  -0.0122701  -0.0039484   0.0033727  -0.0204155   0.0044275   0.0104675
    6  -0.0072100  -0.0056469  -0.0017957   0.0086059  -0.0055246  -0.0111933
    7  -0.0506791  -0.0296266  -0.0007107   0.0019687  -0.0005078   0.0012005
    8  -0.0246616  -0.0489278  -0.0113019   0.0199463   0.0004203   0.0083245
    9  -0.0021042  -0.0135671  -0.0212278  -0.0128306  -0.0032094  -0.0118600
   10  -0.0022766   0.0001411   0.0019662  -0.0031287   0.0005989  -0.0007808
   11  -0.0018493  -0.0001307   0.0005467  -0.0015037   0.0012334   0.0001672
   12  -0.0002868  -0.0000372   0.0004613   0.0075524  -0.0016753  -0.0017539
   13  -0.0047878   0.0014422  -0.0005195   0.0016802   0.0007498   0.0003868
   14  -0.0006329   0.0017429   0.0008788  -0.0016457   0.0003715   0.0001130
   15   0.0011865   0.0007903   0.0010858  -0.0017889  -0.0004872   0.0011561
   16   0.0034051  -0.0078864   0.0025695  -0.0019412   0.0006153   0.0010993
   17  -0.0033711  -0.0282146   0.0051584   0.0017258   0.0002869  -0.0008265
   18   0.0017428   0.0034179   0.0023516  -0.0049510   0.0004116  -0.0005733
   19   0.0702408   0.0481164   0.0091708   0.0017425  -0.0014052  -0.0003853
   20   0.0481164   0.0834229   0.0143314   0.0016936   0.0002352   0.0002658
   21   0.0091708   0.0143314   0.0182803   0.0008561  -0.0014160   0.0006321
   22   0.0017425   0.0016936   0.0008561   0.0386208   0.0196859  -0.0139450
   23  -0.0014052   0.0002352  -0.0014160   0.0196859   0.2289961  -0.1511896
   24  -0.0003853   0.0002658   0.0006321  -0.0139450  -0.1511896   0.1747320
   25  -0.0017763  -0.0013077  -0.0026068   0.0004718  -0.0014593  -0.0010212
   26   0.0002576   0.0003433   0.0001038  -0.0016772  -0.0132582  -0.0100029
   27   0.0010522   0.0005278  -0.0001940   0.0021342   0.0172381   0.0119201
           25          26          27
    1  -0.0404748  -0.0307743  -0.0117851
    2  -0.0306504  -0.2893796  -0.1014964
    3  -0.0117742  -0.1049197  -0.0893113
    4   0.0039816  -0.0010802  -0.0060794
    5   0.0242110  -0.0034519  -0.0158089
    6   0.0067843   0.0000896  -0.0118456
    7  -0.0022917   0.0007315   0.0008150
    8  -0.0232075   0.0021965  -0.0133772
    9  -0.0081618   0.0018294  -0.0118257
   10   0.0018943  -0.0006118   0.0005780
   11  -0.0003687   0.0009278   0.0007934
   12  -0.0045946   0.0011189   0.0026278
   13  -0.0017141   0.0000730  -0.0007039
   14   0.0018428   0.0001299   0.0003597
   15   0.0033308  -0.0004973  -0.0003314
   16   0.0018965   0.0008956  -0.0009223
   17  -0.0012462   0.0007457   0.0002394
   18   0.0031323   0.0007540   0.0012696
   19  -0.0017763   0.0002576   0.0010522
   20  -0.0013077   0.0003433   0.0005278
   21  -0.0026068   0.0001038  -0.0001940
   22   0.0004718  -0.0016772   0.0021342
   23  -0.0014593  -0.0132582   0.0172381
   24  -0.0010212  -0.0100029   0.0119201
   25   0.0380128   0.0321859   0.0149113
   26   0.0321859   0.3017465   0.1115242
   27   0.0149113   0.1115242   0.0976906
 Gradient time:  CPU 710.42 s  wall 1111.03 s
 **********************************************************************
 **                                                                  **
 **                       VIBRATIONAL ANALYSIS                       **
 **                       --------------------                       **
 **                                                                  **
 **        VIBRATIONAL FREQUENCIES (CM**-1) AND NORMAL MODES         **
 **     FORCE CONSTANTS (mDYN/ANGSTROM) AND REDUCED MASSES (AMU)     **
 **                  INFRARED INTENSITIES (KM/MOL)                   **
 **                                                                  **
 **********************************************************************


 Mode:                 1                      2                      3
 Frequency:        91.55                 101.30                 187.74
 Force Cnst:      0.2379                 0.1086                 0.7922
 Red. Mass:      48.1725                17.9529                38.1461
 IR Active:          YES                    YES                    YES
 IR Intens:        0.109                  0.466                  0.224
 Raman Active:       YES                    YES                    YES
               X      Y      Z        X      Y      Z        X      Y      Z
 C         -0.038 -0.284 -0.013   -0.231 -0.065  0.127    0.023  0.065  0.007
 C          0.039 -0.165  0.008   -0.025 -0.023  0.228   -0.039  0.115 -0.046
 C         -0.002 -0.211 -0.036   -0.012  0.044 -0.024   -0.010  0.013  0.024
 F         -0.094 -0.004  0.125    0.104  0.080  0.582   -0.157  0.070 -0.301
 Br         0.549  0.102 -0.046   -0.094  0.051 -0.167   -0.126  0.184  0.040
 Cl         0.174 -0.165 -0.115    0.157 -0.047 -0.350    0.729  0.345  0.088
 I         -0.374  0.051  0.045    0.030 -0.025  0.079   -0.097 -0.239 -0.003
 H         -0.066 -0.372 -0.118   -0.488 -0.078  0.082    0.225 -0.003 -0.051
 H         -0.060 -0.340  0.119   -0.147 -0.101  0.187   -0.144  0.056  0.067
 TransDip  -0.007 -0.007  0.002   -0.021 -0.005 -0.004    0.008 -0.012  0.004

 Mode:                 4                      5                      6
 Frequency:       218.80                 245.30                 320.57
 Force Cnst:      0.4527                 0.4588                 0.2997
 Red. Mass:      16.0499                12.9407                 4.9503
 IR Active:          YES                    YES                    YES
 IR Intens:        0.627                  0.557                  2.151
 Raman Active:       YES                    YES                    YES
               X      Y      Z        X      Y      Z        X      Y      Z
 C         -0.180  0.020 -0.288    0.290  0.162 -0.016    0.030 -0.299 -0.164
 C          0.007  0.022 -0.173    0.287  0.181 -0.006    0.064  0.068 -0.180
 C         -0.056  0.202 -0.354    0.230 -0.027  0.024    0.055 -0.079 -0.183
 F          0.365 -0.040  0.177    0.510  0.075  0.039   -0.045  0.261  0.033
 Br         0.078 -0.064  0.007   -0.082  0.088  0.013   -0.038 -0.013  0.043
 Cl        -0.163  0.403  0.047   -0.045 -0.199  0.038    0.025 -0.043  0.008
 I         -0.033 -0.088  0.037   -0.094 -0.045 -0.024    0.009  0.018  0.018
 H         -0.385  0.028 -0.303    0.508  0.213  0.070    0.116 -0.540 -0.441
 H         -0.082 -0.011 -0.242    0.109  0.228 -0.110   -0.102 -0.430  0.160
 TransDip  -0.021  0.009 -0.011    0.008  0.022 -0.002    0.009 -0.042 -0.019

 Mode:                 7                      8                      9
 Frequency:       341.91                 417.61                 504.93
 Force Cnst:      0.6326                 0.4132                 0.5218
 Red. Mass:       9.1850                 4.0209                 3.4737
 IR Active:          YES                    YES                    YES
 IR Intens:        0.872                  3.987                  8.536
 Raman Active:       YES                    YES                    YES
               X      Y      Z        X      Y      Z        X      Y      Z
 C          0.202  0.290  0.065    0.265 -0.198  0.125    0.200  0.045 -0.170
 C          0.090  0.134  0.040   -0.010 -0.029 -0.011   -0.109 -0.173 -0.167
 C          0.064  0.105  0.120   -0.004  0.116  0.184   -0.060 -0.028 -0.039
 F         -0.191  0.388  0.116    0.004 -0.046 -0.014   -0.072 -0.061  0.168
 Br         0.040 -0.156 -0.021   -0.005  0.019  0.016   -0.013  0.036  0.016
 Cl        -0.009  0.060 -0.030   -0.072  0.102 -0.113    0.022 -0.021  0.022
 I         -0.031 -0.034 -0.018   -0.008 -0.017 -0.007    0.004  0.003 -0.002
 H          0.232  0.449  0.253    0.258 -0.405 -0.115    0.152  0.310  0.126
 H          0.295  0.384 -0.163    0.510 -0.354  0.407    0.568  0.177 -0.569
 TransDip   0.029 -0.004  0.004    0.059 -0.007  0.024    0.035 -0.056 -0.067

 Mode:                10                     11                     12
 Frequency:       629.95                 707.75                 849.55
 Force Cnst:      2.3960                 0.9284                 1.2079
 Red. Mass:      10.2475                 3.1459                 2.8405
 IR Active:          YES                    YES                    YES
 IR Intens:       34.833                 50.374                 55.201
 Raman Active:       YES                    YES                    YES
               X      Y      Z        X      Y      Z        X      Y      Z
 C          0.095 -0.047  0.032   -0.030  0.042 -0.012    0.142  0.112  0.008
 C          0.389 -0.224  0.306    0.018 -0.053  0.001   -0.098  0.196  0.068
 C          0.452 -0.220 -0.318    0.123  0.363 -0.089   -0.006  0.005 -0.195
 F         -0.216 -0.084  0.001   -0.050 -0.019 -0.011   -0.069 -0.124  0.071
 Br        -0.032  0.043  0.003   -0.001  0.005  0.003    0.006 -0.009 -0.005
 Cl        -0.086  0.121 -0.023    0.019 -0.082  0.040    0.005 -0.013  0.010
 I         -0.011 -0.004  0.002   -0.007 -0.009 -0.002   -0.000  0.000  0.001
 H         -0.222  0.199  0.285   -0.623 -0.113 -0.267    0.534 -0.279 -0.416
 H          0.007  0.102 -0.281    0.501 -0.154  0.281   -0.333 -0.029  0.451
 TransDip   0.150 -0.113  0.025    0.062  0.214 -0.043   -0.040  0.231 -0.039

 Mode:                13                     14                     15
 Frequency:       942.51                 976.71                1038.94
 Force Cnst:      2.2604                 2.3734                 1.1976
 Red. Mass:       4.3188                 4.2226                 1.8832
 IR Active:          YES                    YES                    YES
 IR Intens:       23.135                 31.809                 81.344
 Raman Active:       YES                    YES                    YES
               X      Y      Z        X      Y      Z        X      Y      Z
 C          0.010 -0.109  0.324    0.095 -0.112 -0.011    0.002 -0.146 -0.063
 C         -0.279  0.067 -0.147   -0.011  0.051  0.325    0.061  0.063  0.029
 C          0.181  0.005 -0.203   -0.303  0.015 -0.209    0.003  0.196  0.033
 F          0.046  0.033 -0.025    0.058  0.068 -0.081   -0.038 -0.043  0.013
 Br         0.005 -0.005  0.001    0.002 -0.005 -0.002    0.001 -0.001 -0.000
 Cl        -0.001 -0.003  0.002    0.014 -0.020  0.012    0.003 -0.015 -0.002
 I         -0.002 -0.000  0.001    0.002  0.002  0.001   -0.001 -0.002  0.000
 H         -0.045  0.231  0.726   -0.111  0.147  0.276    0.411  0.162  0.345
 H          0.097  0.159 -0.291    0.715 -0.054 -0.307   -0.573  0.127 -0.514
 TransDip  -0.144  0.047 -0.027   -0.164  0.008  0.075    0.123  0.260 -0.022

 Mode:                16                     17                     18
 Frequency:      1085.72                1148.38                1302.45
 Force Cnst:      0.9336                 2.3291                 4.7850
 Red. Mass:       1.3443                 2.9976                 4.7874
 IR Active:          YES                    YES                    YES
 IR Intens:       19.731                 41.488                 49.176
 Raman Active:       YES                    YES                    YES
               X      Y      Z        X      Y      Z        X      Y      Z
 C         -0.165  0.010 -0.005   -0.021 -0.071 -0.085   -0.033  0.023  0.201
 C          0.012  0.013  0.011    0.032  0.345 -0.030    0.357  0.046 -0.269
 C          0.051  0.006 -0.001    0.072 -0.095  0.099   -0.256  0.015 -0.128
 F         -0.007 -0.009  0.003   -0.051 -0.102  0.032   -0.059 -0.070  0.046
 Br         0.000 -0.001 -0.000    0.002 -0.006 -0.001   -0.004  0.004  0.002
 Cl        -0.001  0.001 -0.001    0.001  0.006 -0.004    0.007 -0.010  0.005
 I         -0.000 -0.000  0.000   -0.001 -0.000 -0.000    0.001  0.001  0.000
 H          0.763 -0.088 -0.014   -0.651  0.124  0.061    0.041  0.270  0.544
 H          0.609 -0.061 -0.061    0.549 -0.054 -0.284    0.127 -0.105  0.516
 TransDip   0.140  0.025 -0.002   -0.035  0.203  0.014    0.181  0.091 -0.098

 Mode:                19                     20                     21
 Frequency:      1449.66                3129.08                3223.90
 Force Cnst:      1.5187                 6.0803                 6.8510
 Red. Mass:       1.2265                 1.0540                 1.1188
 IR Active:          YES                    YES                    YES
 IR Intens:       25.666                  0.483                  1.513
 Raman Active:       YES                    YES                    YES
               X      Y      Z        X      Y      Z        X      Y      Z
 C          0.001 -0.015 -0.120   -0.003 -0.015 -0.063   -0.011 -0.098  0.019
 C         -0.053 -0.001  0.025   -0.002  0.000  0.002    0.000 -0.001  0.000
 C          0.041 -0.005  0.008    0.002 -0.000  0.001   -0.000 -0.000 -0.000
 F          0.005  0.006 -0.003   -0.000  0.000  0.000    0.000  0.000 -0.000
 Br         0.000 -0.000 -0.000   -0.000  0.000  0.000   -0.000  0.000  0.000
 Cl        -0.001  0.001 -0.000    0.000 -0.000  0.000   -0.000  0.000 -0.000
 I         -0.000 -0.000 -0.000    0.000  0.000  0.000    0.000  0.000  0.000
 H          0.078  0.485  0.493   -0.050 -0.508  0.413    0.056  0.572 -0.484
 H         -0.022 -0.333  0.620    0.084  0.687  0.294    0.072  0.590  0.266
 TransDip  -0.047 -0.015  0.154   -0.010  0.001  0.020    0.003  0.038 -0.010

 STANDARD THERMODYNAMIC QUANTITIES AT   298.15 K  AND     1.00 ATM

   This Molecule has  0 Imaginary Frequencies
   Zero point vibrational energy:       27.039 kcal/mol

   Atom    1 Element C  Has Mass   12.00000
   Atom    2 Element C  Has Mass   12.00000
   Atom    3 Element C  Has Mass   12.00000
   Atom    4 Element F  Has Mass   18.99840
   Atom    5 Element Br Has Mass   78.91830
   Atom    6 Element Cl Has Mass   34.96885
   Atom    7 Element I  Has Mass  126.90440
   Atom    8 Element H  Has Mass    1.00783
   Atom    9 Element H  Has Mass    1.00783
   Molecular Mass:   297.805610 amu
   Principal axes and moments of inertia in amu*Bohr^2:
                             1           2           3
    Eigenvalues --     1727.53099  3103.87114  4489.84833
          X               0.99978    -0.01995     0.00653
          Y               0.01988     0.99974     0.01135
          Z              -0.00675    -0.01122     0.99991
   Rotational Symmetry Number is   1
   The Molecule is an Asymmetric Top
   Translational Enthalpy:        0.889 kcal/mol
   Rotational Enthalpy:           0.889 kcal/mol
   Vibrational Enthalpy:         30.094 kcal/mol
   gas constant (RT):             0.592 kcal/mol
   Translational Entropy:        42.971  cal/mol.K
   Rotational Entropy:           31.554  cal/mol.K
   Vibrational Entropy:          18.423  cal/mol.K

   Total Enthalpy:               32.464 kcal/mol
   Total Entropy:                92.948  cal/mol.K

 ======================================================================

 STANDARD THERMODYNAMIC QUANTITIES FOR ANHARMONIC VIBRATION -- TOSH

   Zero point vibrational energy: ************ kcal/mol

   Vibrational Enthalpy:       Infinity kcal/mol
   Vibrational Entropy:             NaN  cal/mol.K

   Total Enthalpy:             Infinity kcal/mol
   Total Entropy:                   NaN  cal/mol.K

 ======================================================================

 STANDARD THERMODYNAMIC QUANTITIES FOR ANHARMONIC VIBRATION -- VPT2

   Zero point vibrational energy: ************ kcal/mol

   Vibrational Enthalpy:       Infinity kcal/mol
   Vibrational Entropy:             NaN  cal/mol.K

   Total Enthalpy:             Infinity kcal/mol
   Total Entropy:                   NaN  cal/mol.K

 ======================================================================

Archival summary:
1\1\garfield\FREQ\ProcedureUnspecified\BasisUnspecified\1r1l1132\taweetha\ThuOct1102:36:072018ThuOct1102:36:072018\0\\#,FREQ,ProcedureUnspecified,BasisUnspecified,\\0,1\I\C,1,2.17215\C,2,1.51171,1,123.081\F,3,1.35754,2,116.175,1,145.887,0\C,3,1.49676,2,60.6981,1,-106.601,0\H,5,1.08272,3,118.21,2,107.406,0\H,5,1.08465,3,116.639,2,-107.181,0\Cl,2,1.77357,1,112.396,3,147.022,0\Br,3,1.92654,2,123.655,1,4.18391,0\\\@

 Total job time:  1185.05s(wall), 784.43s(cpu) 
 Thu Oct 11 02:36:07 2018

        *************************************************************
        *                                                           *
        *  Thank you very much for using Q-Chem.  Have a nice day.  *
        *                                                           *
        *************************************************************
