# Supplementary material for: Geometric and energetic data from ab initio calculations of haloethene, haloimine, halomethylenephosphine, haloiminophosphine, halodiazene, halodiphosphene and halocyclopropane
Source: Data Brief. 2019 Nov 2;27:104738. doi: 10.1016/j.dib.2019.104738 (PMC6861602; doi:10.1016/j.dib.2019.104738)
Supplement: Multimedia component 3 [file mmc3.zip › CCC/B3LYP/FBrCCCFBr.out]

Q-Chem Developer Version!
                  Welcome to Q-Chem
     A Quantum Leap Into The Future Of Chemistry


 Q-Chem 5.1, Q-Chem, Inc., Pleasanton, CA (2018)

 Yihan Shao,  Zhengting Gan,  E. Epifanovsky,  A. T. B. Gilbert,  M. Wormit,  
 J. Kussmann,  A. W. Lange,  A. Behn,  Jia Deng,  Xintian Feng,  D. Ghosh,  
 M. Goldey,  P. R. Horn,  L. D. Jacobson,  I. Kaliman,  T. Kus,  A. Landau,  
 Jie Liu,  E. I. Proynov,  R. M. Richard,  R. P. Steele,  E. J. Sundstrom,  
 H. L. Woodcock III,  P. M. Zimmerman,  D. Zuev,  B. Albrecht,  E. Alguire,  
 S. A. Baeppler,  D. Barton,  Z. Benda,  Y. A. Bernard,  E. J. Berquist,  
 K. B. Bravaya,  H. Burton,  D. Casanova,  Chun-Min Chang,  Yunqing Chen,  
 A. Chien,  K. D. Closser,  M. P. Coons,  S. Coriani,  S. Dasgupta,  
 A. L. Dempwolff,  M. Diedenhofen,  Hainam Do,  R. G. Edgar,  Po-Tung Fang,  
 S. Faraji,  S. Fatehi,  Qingguo Feng,  K. D. Fenk,  J. Fosso-Tande,  
 Qinghui Ge,  A. Ghysels,  G. Gidofalvi,  J. Gomes,  J. Gonthier,  A. Gunina,  
 D. Hait,  M. W. D. Hanson-Heine,  P. H. P. Harbach,  A. W. Hauser,  
 J. E. Herr,  E. G. Hohenstein,  Z. C. Holden,  Kerwin Hui,  B. C. Huynh,  
 T.-C. Jagau,  Hyunjun Ji,  B. Kaduk,  K. Khistyaev,  Jaehoon Kim,  
 P. Klunzinger,  K. Koh,  D. Kosenkov,  L. Koulias,  T. Kowalczyk,  
 C. M. Krauter,  A. Kunitsa,  Ka Un Lao,  A. Laurent,  K. V. Lawler,  
 Joonho Lee,  D. Lefrancois,  S. Lehtola,  D. S. Levine,  Yi-Pei Li,  
 You-Sheng Lin,  Fenglai Liu,  E. Livshits,  A. Luenser,  P. Manohar,  
 E. Mansoor,  S. F. Manzer,  Shan-Ping Mao,  Yuezhi Mao,  N. Mardirossian,  
 A. V. Marenich,  T. Markovich,  L. A. Martinez-Martinez,  S. A. Maurer,  
 N. J. Mayhall,  S. C. McKenzie,  J.-M. Mewes,  A. F. Morrison,  
 J. W. Mullinax,  K. Nanda,  T. S. Nguyen-Beck,  R. Olivares-Amaya,  
 J. A. Parkhill,  T. M. Perrine,  F. Plasser,  P. Pokhilko,  S. Prager,  
 A. Prociuk,  E. Ramos,  D. R. Rehn,  F. Rob,  M. Schneider,  N. Sergueev,  
 S. M. Sharada,  S. Sharma,  D. W. Small,  T. Stauch,  T. Stein,  
 Yu-Chuan Su,  A. J. W. Thom,  A. Tkatchenko,  T. Tsuchimochi,  N. M. Tubman,  
 L. Vogt,  M. L. Vidal,  O. Vydrov,  M. A. Watson,  J. Wenzel,  
 M. de Wergifosse,  T. A. Wesolowski,  A. White,  J. Witte,  A. Yamada,  
 Jun Yang,  K. Yao,  S. Yeganeh,  S. R. Yost,  Zhi-Qiang You,  A. Zech,  
 Igor Ying Zhang,  Xing Zhang,  Yan Zhao,  Ying Zhu,  B. R. Brooks,  
 G. K. L. Chan,  C. J. Cramer,  M. S. Gordon,  W. J. Hehre,  A. Klamt,  
 M. W. Schmidt,  C. D. Sherrill,  D. G. Truhlar,  A. Aspuru-Guzik,  R. Baer,  
 A. T. Bell,  N. A. Besley,  Jeng-Da Chai,  A. E. DePrince, III,  
 R. A. DiStasio Jr.,  A. Dreuw,  B. D. Dunietz,  T. R. Furlani,  
 Chao-Ping Hsu,  Yousung Jung,  Jing Kong,  D. S. Lambrecht,  WanZhen Liang,  
 C. Ochsenfeld,  V. A. Rassolov,  L. V. Slipchenko,  J. E. Subotnik,  
 T. Van Voorhis,  J. M. Herbert,  A. I. Krylov,  P. M. W. Gill,  M. Head-Gordon

 Contributors to earlier versions of Q-Chem not listed above: 
 R. D. Adamson,  B. Austin,  J. Baker,  G. J. O. Beran,  K. Brandhorst,  
 S. T. Brown,  E. F. C. Byrd,  A. K. Chakraborty,  C.-L. Cheng,  
 Siu Hung Chien,  D. M. Chipman,  D. L. Crittenden,  H. Dachsel,  
 R. J. Doerksen,  A. D. Dutoi,  L. Fusti-Molnar,  W. A. Goddard III,  
 A. Golubeva-Zadorozhnaya,  S. R. Gwaltney,  G. Hawkins,  A. Heyden,  
 S. Hirata,  G. Kedziora,  F. J. Keil,  C. Kelley,  Jihan Kim,  R. A. King,  
 R. Z. Khaliullin,  P. P. Korambath,  W. Kurlancheek,  A. M. Lee,  M. S. Lee,  
 S. V. Levchenko,  Ching Yeh Lin,  D. Liotard,  R. C. Lochan,  I. Lotan,  
 P. E. Maslen,  N. Nair,  D. P. O'Neill,  D. Neuhauser,  E. Neuscamman,  
 C. M. Oana,  R. Olson,  B. Peters,  R. Peverati,  P. A. Pieniazek,  
 Y. M. Rhee,  J. Ritchie,  M. A. Rohrdanz,  E. Rosta,  N. J. Russ,  
 H. F. Schaefer III,  N. E. Schultz,  N. Shenvi,  A. C. Simmonett,  A. Sodt,  
 D. Stuck,  K. S. Thanthiriwatte,  V. Vanovschi,  Tao Wang,  A. Warshel,  
 C. F. Williams,  Q. Wu,  X. Xu,  W. Zhang

 Please cite Q-Chem as follows:
 Y. Shao et al., Mol. Phys. 113, 184-215 (2015)
 DOI: 10.1080/00268976.2014.952696

 Q-Chem 5.1.1 for Intel X86 EM64T Linux

 Parts of Q-Chem use Armadillo 8.300.2 (Tropical Shenanigans).
 http://arma.sourceforge.net/

 Q-Chem begins on Wed Oct 10 08:53:33 2018  

Host: 
0

     Scratch files written to /scratch/taweetham/qchem28735//
Input Ideriv = 2
Curr. Ideriv = -1
Max.  Ideriv = 2

Checking the input file for inconsistencies... 	...done.

--------------------------------------------------------------
User input:
--------------------------------------------------------------
$molecule
0 1
C 
C 1 CC 
C 2 CC 1 60.0
F 2 CF 1 ANG  3 pDHA
Br 2 CBr 1 ANG  3 mDHA
F 3 CF 1 ANG  2 mDHA
Br 3 CBr 1 ANG  2 pDHA
H 1 CH 2 ANG  3 pDHA
H 1 CH 2 ANG  3 mDHA

CC=1.54
CH=1.09
CF=1.35
CCl=1.77
CBr=1.94
CI=2.14
ANG=118.0
pDHA=107.9
mDHA=-107.9
$end

$rem
   job_type	optimization
   basis	6-311++g**
   method	b3lyp
   mem_total	32000
$end

--------------------------------------------------------------
 ----------------------------------------------------------------
             Standard Nuclear Orientation (Angstroms)
    I     Atom           X                Y                Z
 ----------------------------------------------------------------
    1      C       0.0000118860     1.2224010756     1.3785658689
    2      C       0.7700020566     0.9115568078     0.0816113676
    3      C      -0.7699979433     0.9115692576     0.0816200552
    4      F       1.4041795068     1.9293632580    -0.5383797546
    5      Br      1.6813171979    -0.7960453942    -0.0495352405
    6      F      -1.4041659320     1.9293859615    -0.5383639119
    7      Br     -1.6813421736    -0.7960182095    -0.0495162708
    8      H       0.0003219943     0.4695549313     2.1668060524
    9      H       0.0003339859     2.2507653780     1.7399060932
 ----------------------------------------------------------------
 Molecular Point Group                 C1    NOp =  1
 Largest Abelian Subgroup              C1    NOp =  1
 Nuclear Repulsion Energy =   836.6843849449 hartrees
 There are       54 alpha and       54 beta electrons
 Requested basis set is 6-311++G(d,p)
 There are 78 shells and 220 basis functions

 Total QAlloc Memory Limit  32000 MB
 Mega-Array Size       188 MB
 MEM_STATIC part       192 MB
 A cutoff of  1.0D-11 yielded   2557 shell pairs
 There are     21479 function pairs (     23652 Cartesian)

 -------------------------------------------------------
 OpenMP Integral Computing Module                       
 Release: version 1.0, May 2013, Q-Chem Inc. Pittsburgh 
 -------------------------------------------------------
 Integral Job Info:
 Integral job number is                      11
 Integral operator is                         1
 short-range coefficients                     0
 long-range coefficients              100000000
 Omega coefficients                           0
 if combine SR and LR in K                    0
 Integral screening is                        0
 Integral computing path is                   2
 max size of driver memory is            800000
 size of driver memory is                593474
 size of scratch memory is             29623520
 max col of scratch BK array               1296
 max len of scratch array in speh3          155
 max len of scratch index in speh4           18
 max int batch size is                      520
 min int batch size is                       52
 fixed nKL is                                45
 max L of basis functions is                  2
 order of int derivative is                   0
 number of shells is                         78
 number of basis is                         231
 number of cartesian basis is               231
 number of contracted shell pairs          2557
 number of primitive shell pairs           6590
 maxK2 (contraction) of shell pair           36
 max number of K2 of shell pair               1
 max number of CS2 of shell pair            308
 max number of PS2 of shell pair            690
 mem total for path MDJ                  537804
 -------------------------------------------------------
 Smallest overlap matrix eigenvalue = 4.62E-05

 Scale SEOQF with 1.000000e-01/1.000000e-01/1.000000e-01

 Standard Electronic Orientation quadrupole field applied
 Nucleus-field energy     =     0.0000000156 hartrees
 Guess from superposition of atomic densities
 Warning:  Energy on first SCF cycle will be non-variational
 SAD guess density has 108.000000 electrons

 -----------------------------------------------------------------------
  General SCF calculation program by
  Eric Jon Sundstrom, Paul Horn, Yuezhi Mao, Dmitri Zuev, Alec White,
  David Stuck, Shaama M.S., Shane Yost, Joonho Lee, David Small,
  Daniel Levine, Susi Lehtola, Hugh Burton, Evgeny Epifanovsky
 -----------------------------------------------------------------------
 Exchange:     0.2000 Hartree-Fock + 0.0800 Slater + 0.7200 B88
 Correlation:  0.1900 VWN1RPA + 0.8100 LYP
 Using SG-1 standard quadrature grid
 using 4 threads for integral computing
 -------------------------------------------------------
 OpenMP Integral computing Module                
 Release: version 2.0, May 2017, Q-Chem Inc. Pleasanton 
 -------------------------------------------------------
 -------------------------------------------------------
 OpenMP BLAS3 based DFT computing Module                
 Release: version 1.0, May 2013, Q-Chem Inc. Pittsburgh 
 -------------------------------------------------------
 A restricted SCF calculation will be
 performed using DIIS
 SCF converges when DIIS error is below 1.0e-08
 ---------------------------------------
  Cycle       Energy         DIIS error
 ---------------------------------------
    1   -5464.5891003197      3.75e-02  
    2   -5463.4544321721      4.06e-03  
    3   -5463.3925620941      5.36e-03  
    4   -5463.5164971665      9.32e-04  
    5   -5463.5199251181      2.96e-04  
    6   -5463.5203791472      6.36e-05  
    7   -5463.5204064982      1.28e-05  
    8   -5463.5204074237      5.94e-06  
    9   -5463.5204075720      1.30e-06  
   10   -5463.5204075801      3.46e-07  
   11   -5463.5204075807      6.25e-08  
   12   -5463.5204075808      1.51e-08  
   13   -5463.5204075808      1.98e-09  Convergence criterion met
 ---------------------------------------
 SCF time:   CPU 57.53s  wall 14.00s 
 SCF   energy in the final basis set =    -5463.5204075808
 Total energy in the final basis set =    -5463.5204075808

 --------------------------------------------------------------

                    Orbital Energies (a.u.)
 --------------------------------------------------------------

 Alpha MOs
 -- Occupied --
*******-482.853 -62.506 -62.506 -56.326 -56.326 -56.322 -56.322
-56.322 -56.322 -24.727 -24.727 -10.352 -10.352 -10.235  -8.714
 -8.714  -6.547  -6.547  -6.532  -6.532  -6.532  -6.532  -2.657
 -2.657  -2.653  -2.653  -2.653  -2.653  -2.642  -2.642  -2.642
 -2.642  -1.273  -1.262  -0.920  -0.814  -0.803  -0.660  -0.640
 -0.589  -0.549  -0.517  -0.506  -0.497  -0.456  -0.448  -0.423
 -0.367  -0.354  -0.333  -0.303  -0.297  -0.295
 -- Virtual --
 -0.066  -0.029  -0.012   0.008   0.019   0.023   0.034   0.055
  0.060   0.063   0.063   0.071   0.087   0.092   0.094   0.103
  0.103   0.112   0.122   0.126   0.135   0.150   0.152   0.167
  0.173   0.179   0.204   0.222   0.232   0.246   0.248   0.292
  0.299   0.336   0.354   0.359   0.360   0.385   0.386   0.410
  0.416   0.416   0.420   0.430   0.441   0.442   0.462   0.488
  0.516   0.520   0.528   0.569   0.569   0.581   0.596   0.618
  0.651   0.658   0.660   0.669   0.696   0.706   0.771   0.777
  0.782   0.837   0.896   0.906   0.945   0.973   1.050   1.245
  1.265   1.294   1.375   1.388   1.410   1.425   1.438   1.473
  1.477   1.513   1.523   1.552   1.565   1.652   1.734   1.768
  1.788   1.848   1.897   1.922   1.949   1.977   1.983   2.028
  2.044   2.071   2.087   2.143   2.157   2.189   2.238   2.256
  2.504   2.554   2.655   2.675   2.759   2.772   2.926   2.982
  3.044   3.314   3.525   3.668   3.753   3.759   3.777   3.798
  3.904   3.978   3.983   3.986   4.004   4.008   4.037   4.037
  4.057   4.104   4.126   4.209   4.222   4.372   4.405   4.780
  4.879   6.317   6.334   6.390   6.406   6.513   6.653   6.670
  6.736   7.562   7.564   7.573   7.596   7.690   7.708  23.499
 23.582  23.807  47.877  47.940  66.746  66.747 289.754 289.759
289.767 289.793 289.911 289.9221020.6631020.740
 --------------------------------------------------------------

          Ground-State Mulliken Net Atomic Charges

     Atom                 Charge (a.u.)
  ----------------------------------------
      1 C                    -0.379198
      2 C                     0.019181
      3 C                     0.019335
      4 F                    -0.047275
      5 Br                    0.018985
      6 F                    -0.047280
      7 Br                    0.018986
      8 H                     0.175251
      9 H                     0.222016
  ----------------------------------------
  Sum of atomic charges =     0.000000

 -----------------------------------------------------------------
                    Cartesian Multipole Moments
 -----------------------------------------------------------------
    Charge (ESU x 10^10)
                 0.0000
    Dipole Moment (Debye)
         X       0.0003      Y      -0.2505      Z       2.1117
       Tot       2.1265
    Quadrupole Moments (Debye-Ang)
        XX     -68.2162     XY       0.0007     YY     -63.4671
        XZ       0.0012     YZ       3.7575     ZZ     -62.2291
    Octopole Moments (Debye-Ang^2)
       XXX      -0.0017    XXY     -18.2796    XYY       0.0011
       YYY     -33.3527    XXZ      -3.7946    XYZ       0.0017
       YYZ       3.5998    XZZ       0.0023    YZZ      -4.2888
       ZZZ      -4.3351
    Hexadecapole Moments (Debye-Ang^3)
      XXXX    -863.5453   XXXY       0.0002   XXYY    -226.9373
      XYYY       0.0036   YYYY    -536.9496   XXXZ      -0.0004
      XXYZ       0.0870   XYYZ       0.0035   YYYZ       6.7758
      XXZZ    -177.7646   XYZZ       0.0030   YYZZ    -115.8862
      XZZZ       0.0055   YZZZ      -6.6092   ZZZZ    -168.5451
 -----------------------------------------------------------------
 Calculating analytic gradient of the SCF energy
 Gradient of SCF Energy
            1           2           3           4           5           6
    1  -0.0000441   0.0224637  -0.0224613   0.0010088  -0.0077354  -0.0010098
    2   0.0046355   0.0036669   0.0036610   0.0027793  -0.0080637   0.0027814
    3   0.0144078  -0.0144892  -0.0145045  -0.0001741   0.0023359  -0.0001781
            7           8           9
    1   0.0077354   0.0000224   0.0000202
    2  -0.0080644  -0.0025446   0.0011486
    3   0.0023338   0.0047555   0.0055128
 Max gradient component =       2.246E-02
 RMS gradient           =       8.659E-03
 Gradient time:  CPU 14.10 s  wall 3.59 s
 Geometry Optimization Parameters
   NAtoms,    NIC,     NZ,  NCons,   NDum,   NFix, NCnnct, MaxDiis
        9      69       9       0       0       0       0       0


** GEOMETRY OPTIMIZATION IN DELOCALIZED INTERNAL COORDINATES **
   Searching for a Minimum

   Optimization Cycle:   1

                       Coordinates (Angstroms)
     ATOM                X               Y               Z
      1  C         0.0000118860    1.2224010756    1.3785658689
      2  C         0.7700020566    0.9115568078    0.0816113676
      3  C        -0.7699979433    0.9115692576    0.0816200552
      4  F         1.4041795068    1.9293632580   -0.5383797546
      5  Br        1.6813171979   -0.7960453942   -0.0495352405
      6  F        -1.4041659320    1.9293859615   -0.5383639119
      7  Br       -1.6813421736   -0.7960182095   -0.0495162708
      8  H         0.0003219943    0.4695549313    2.1668060524
      9  H         0.0003339859    2.2507653780    1.7399060932
   Point Group: c1    Number of degrees of freedom:    21


   Energy is  -5463.520407581


 Attempting to Generate Delocalized Internal Coordinates

 21 Hessian modes will be used to form the next step
  Hessian Eigenvalues:
     0.017401    0.020947    0.030782    0.030782    0.030790    0.033282
     0.086449    0.090060    0.108252    0.129001    0.140000    0.145900
     0.175927    0.175927    0.257500    0.268991    0.285189    0.348126
     0.348126    0.550214    0.550214

 Minimum Search - Taking Simple RFO Step
 Searching for Lamda that Minimizes Along All modes
 Value Taken    Lamda =  -0.00881101
 Step Taken.  Stepsize is  0.286716

                             Maximum     Tolerance    Cnvgd?
         Gradient           0.024025      0.000300      NO
         Displacement       0.208248      0.001200      NO
         Energy change     *********      0.000001      NO


 New Cartesian Coordinates Obtained by Inverse Iteration

 Displacement from previous Coordinates is:  0.454285
 ----------------------------------------------------------------
             Standard Nuclear Orientation (Angstroms)
    I     Atom           X                Y                Z
 ----------------------------------------------------------------
    1      C       0.0000921112     1.1902764999     1.3627115184
    2      C       0.7614438167     0.8873140226     0.0882263671
    3      C      -0.7613308146     0.8873392837     0.0882946677
    4      F       1.3625660158     1.9220213631    -0.5312686298
    5      Br      1.8165154554    -0.7254904527    -0.0240199423
    6      F      -1.3624836205     1.9220681401    -0.5311266749
    7      Br     -1.8164816950    -0.7254201035    -0.0238239356
    8      H       0.0001551478     0.4495723496     2.1518530783
    9      H       0.0001841619     2.2248519634     1.6918678106
 ----------------------------------------------------------------
 Molecular Point Group                 C1    NOp =  1
 Largest Abelian Subgroup              C1    NOp =  1
 Nuclear Repulsion Energy =   825.6037360117 hartrees
 There are       54 alpha and       54 beta electrons
 Applying Cartesian multipole field
    Component          Value
    ---------          -----
     (2,0,0)        1.00000E-11
     (0,2,0)        2.00000E-11
     (0,0,2)       -3.00000E-11
 Nucleus-field energy     =     0.0000000162 hartrees
 Requested basis set is 6-311++G(d,p)
 There are 78 shells and 220 basis functions
 A cutoff of  1.0D-11 yielded   2561 shell pairs
 There are     21513 function pairs (     23686 Cartesian)
 Smallest overlap matrix eigenvalue = 3.89E-05
 Guess MOs from SCF MO coefficient file

 -----------------------------------------------------------------------
  General SCF calculation program by
  Eric Jon Sundstrom, Paul Horn, Yuezhi Mao, Dmitri Zuev, Alec White,
  David Stuck, Shaama M.S., Shane Yost, Joonho Lee, David Small,
  Daniel Levine, Susi Lehtola, Hugh Burton, Evgeny Epifanovsky
 -----------------------------------------------------------------------
 Exchange:     0.2000 Hartree-Fock + 0.0800 Slater + 0.7200 B88
 Correlation:  0.1900 VWN1RPA + 0.8100 LYP
 Using SG-1 standard quadrature grid
 using 4 threads for integral computing
 -------------------------------------------------------
 OpenMP Integral computing Module                
 Release: version 2.0, May 2017, Q-Chem Inc. Pleasanton 
 -------------------------------------------------------
 -------------------------------------------------------
 OpenMP BLAS3 based DFT computing Module                
 Release: version 1.0, May 2013, Q-Chem Inc. Pittsburgh 
 -------------------------------------------------------
 A restricted SCF calculation will be
 performed using DIIS
 SCF converges when DIIS error is below 1.0e-08
 ---------------------------------------
  Cycle       Energy         DIIS error
 ---------------------------------------
    1   -5463.5185384707      7.41e-04  
    2   -5463.5246492952      2.67e-04  
    3   -5463.5245929646      3.08e-04  
    4   -5463.5250027110      6.42e-05  
    5   -5463.5250236208      1.15e-05  
    6   -5463.5250241234      5.11e-06  
    7   -5463.5250242596      1.18e-06  
    8   -5463.5250242677      3.27e-07  
    9   -5463.5250242684      1.19e-07  
   10   -5463.5250242684      1.12e-08  
   11   -5463.5250242684      4.27e-09  Convergence criterion met
 ---------------------------------------
 SCF time:   CPU 50.31s  wall 13.00s 
 SCF   energy in the final basis set =    -5463.5250242684
 Total energy in the final basis set =    -5463.5250242684

 --------------------------------------------------------------

                    Orbital Energies (a.u.)
 --------------------------------------------------------------

 Alpha MOs
 -- Occupied --
*******-482.854 -62.507 -62.507 -56.328 -56.328 -56.323 -56.323
-56.323 -56.323 -24.724 -24.724 -10.350 -10.350 -10.230  -8.716
 -8.716  -6.548  -6.548  -6.534  -6.534  -6.533  -6.533  -2.659
 -2.659  -2.655  -2.655  -2.654  -2.654  -2.643  -2.643  -2.643
 -2.643  -1.275  -1.261  -0.927  -0.819  -0.806  -0.661  -0.640
 -0.590  -0.552  -0.517  -0.507  -0.496  -0.456  -0.448  -0.423
 -0.365  -0.356  -0.328  -0.307  -0.304  -0.295
 -- Virtual --
 -0.065  -0.029  -0.010   0.010   0.019   0.024   0.035   0.055
  0.060   0.063   0.065   0.071   0.089   0.090   0.090   0.103
  0.103   0.112   0.125   0.129   0.135   0.148   0.154   0.172
  0.174   0.182   0.205   0.232   0.238   0.247   0.249   0.295
  0.304   0.337   0.354   0.361   0.363   0.384   0.392   0.408
  0.412   0.418   0.422   0.430   0.443   0.447   0.469   0.497
  0.509   0.523   0.536   0.575   0.577   0.589   0.596   0.620
  0.637   0.656   0.665   0.670   0.673   0.708   0.764   0.784
  0.786   0.831   0.893   0.912   0.950   0.965   1.066   1.259
  1.264   1.310   1.377   1.388   1.410   1.430   1.439   1.475
  1.475   1.514   1.532   1.554   1.558   1.660   1.735   1.788
  1.805   1.849   1.905   1.932   1.949   1.989   1.992   2.033
  2.043   2.072   2.079   2.156   2.167   2.199   2.207   2.273
  2.523   2.562   2.667   2.681   2.771   2.786   2.942   2.979
  3.083   3.338   3.527   3.684   3.756   3.762   3.788   3.808
  3.908   3.992   3.995   3.998   4.005   4.024   4.026   4.041
  4.063   4.111   4.121   4.198   4.237   4.367   4.417   4.788
  4.898   6.317   6.344   6.401   6.404   6.526   6.659   6.664
  6.749   7.556   7.559   7.576   7.583   7.688   7.690  23.516
 23.621  23.841  47.891  47.928  66.750  66.754 289.754 289.754
289.773 289.775 289.903 289.9101020.6801020.725
 --------------------------------------------------------------

          Ground-State Mulliken Net Atomic Charges

     Atom                 Charge (a.u.)
  ----------------------------------------
      1 C                    -0.393718
      2 C                     0.024138
      3 C                     0.024173
      4 F                    -0.044985
      5 Br                    0.017418
      6 F                    -0.044984
      7 Br                    0.017416
      8 H                     0.174951
      9 H                     0.225591
  ----------------------------------------
  Sum of atomic charges =     0.000000

 -----------------------------------------------------------------
                    Cartesian Multipole Moments
 -----------------------------------------------------------------
    Charge (ESU x 10^10)
                 0.0000
    Dipole Moment (Debye)
         X       0.0001      Y      -0.3004      Z       2.1196
       Tot       2.1408
    Quadrupole Moments (Debye-Ang)
        XX     -67.3268     XY       0.0003     YY     -64.1165
        XZ       0.0005     YZ       3.6283     ZZ     -62.2366
    Octopole Moments (Debye-Ang^2)
       XXX      -0.0082    XXY     -21.8271    XYY      -0.0015
       YYY     -38.0208    XXZ      -4.8983    XYZ       0.0013
       YYZ       2.6732    XZZ      -0.0017    YZZ      -6.6580
       ZZZ      -7.4143
    Hexadecapole Moments (Debye-Ang^3)
      XXXX    -946.0537   XXXY       0.0030   XXYY    -235.4009
      XYYY       0.0036   YYYY    -511.9183   XXXZ       0.0196
      XXYZ       0.8622   XYYZ       0.0074   YYYZ       8.8566
      XXZZ    -193.2583   XYZZ       0.0015   YYZZ    -111.0536
      XZZZ       0.0229   YZZZ      -4.1887   ZZZZ    -165.6146
 -----------------------------------------------------------------
 Calculating analytic gradient of the SCF energy
 Gradient of SCF Energy
            1           2           3           4           5           6
    1  -0.0000148   0.0091962  -0.0091899  -0.0004693   0.0004514   0.0004705
    2  -0.0025300   0.0062073   0.0062063  -0.0031870  -0.0016291  -0.0031889
    3   0.0051490  -0.0084929  -0.0084931   0.0025749   0.0023438   0.0025795
            7           8           9
    1  -0.0004505   0.0000025   0.0000039
    2  -0.0016268   0.0003757  -0.0006274
    3   0.0023452   0.0007587   0.0012349
 Max gradient component =       9.196E-03
 RMS gradient           =       4.202E-03
 Gradient time:  CPU 13.97 s  wall 3.56 s
 Geometry Optimization Parameters
   NAtoms,    NIC,     NZ,  NCons,   NDum,   NFix, NCnnct, MaxDiis
        9      69       9       0       0       0       0       0

 Cartesian Hessian Update
 Hessian Updated using BFGS Update


** GEOMETRY OPTIMIZATION IN DELOCALIZED INTERNAL COORDINATES **
   Searching for a Minimum

   Optimization Cycle:   2

                       Coordinates (Angstroms)
     ATOM                X               Y               Z
      1  C         0.0000921112    1.1902764999    1.3627115184
      2  C         0.7614438167    0.8873140226    0.0882263671
      3  C        -0.7613308146    0.8873392837    0.0882946677
      4  F         1.3625660158    1.9220213631   -0.5312686298
      5  Br        1.8165154554   -0.7254904527   -0.0240199423
      6  F        -1.3624836205    1.9220681401   -0.5311266749
      7  Br       -1.8164816950   -0.7254201035   -0.0238239356
      8  H         0.0001551478    0.4495723496    2.1518530783
      9  H         0.0001841619    2.2248519634    1.6918678106
   Point Group: c1    Number of degrees of freedom:    21


   Energy is  -5463.525024268

 Hessian Updated using BFGS Update

 21 Hessian modes will be used to form the next step
  Hessian Eigenvalues:
     0.017401    0.020947    0.030782    0.030790    0.031035    0.040442
     0.087386    0.089989    0.108252    0.117109    0.129001    0.142120
     0.175046    0.175927    0.256888    0.268991    0.269988    0.348052
     0.348737    0.550214    0.560557

 Minimum Search - Taking Simple RFO Step
 Searching for Lamda that Minimizes Along All modes
 Value Taken    Lamda =  -0.00146011
 Step Taken.  Stepsize is  0.153347

                             Maximum     Tolerance    Cnvgd?
         Gradient           0.008269      0.000300      NO
         Displacement       0.097035      0.001200      NO
         Energy change     -0.004617      0.000001      NO


 New Cartesian Coordinates Obtained by Inverse Iteration

 Displacement from previous Coordinates is:  0.166945
 ----------------------------------------------------------------
             Standard Nuclear Orientation (Angstroms)
    I     Atom           X                Y                Z
 ----------------------------------------------------------------
    1      C       0.0001306315     1.1935560215     1.3769170542
    2      C       0.7521443317     0.8773992710     0.1137894553
    3      C      -0.7520245555     0.8774339636     0.1138827722
    4      F       1.3263208530     1.9125825831    -0.5377446359
    5      Br      1.8102320449    -0.7207014088    -0.0548069107
    6      F      -1.3262221376     1.9126319247    -0.5376094790
    7      Br     -1.8102013979    -0.7206283207    -0.0545839914
    8      H       0.0001385291     0.4641837836     2.1740838188
    9      H       0.0001422795     2.2360752480     1.6787861762
 ----------------------------------------------------------------
 Molecular Point Group                 C1    NOp =  1
 Largest Abelian Subgroup              C1    NOp =  1
 Nuclear Repulsion Energy =   829.0264413032 hartrees
 There are       54 alpha and       54 beta electrons
 Applying Cartesian multipole field
    Component          Value
    ---------          -----
     (2,0,0)        1.00000E-11
     (0,2,0)        2.00000E-11
     (0,0,2)       -3.00000E-11
 Nucleus-field energy     =     0.0000000159 hartrees
 Requested basis set is 6-311++G(d,p)
 There are 78 shells and 220 basis functions
 A cutoff of  1.0D-11 yielded   2561 shell pairs
 There are     21513 function pairs (     23686 Cartesian)
 Smallest overlap matrix eigenvalue = 3.65E-05
 Guess MOs from SCF MO coefficient file

 -----------------------------------------------------------------------
  General SCF calculation program by
  Eric Jon Sundstrom, Paul Horn, Yuezhi Mao, Dmitri Zuev, Alec White,
  David Stuck, Shaama M.S., Shane Yost, Joonho Lee, David Small,
  Daniel Levine, Susi Lehtola, Hugh Burton, Evgeny Epifanovsky
 -----------------------------------------------------------------------
 Exchange:     0.2000 Hartree-Fock + 0.0800 Slater + 0.7200 B88
 Correlation:  0.1900 VWN1RPA + 0.8100 LYP
 Using SG-1 standard quadrature grid
 using 4 threads for integral computing
 -------------------------------------------------------
 OpenMP Integral computing Module                
 Release: version 2.0, May 2017, Q-Chem Inc. Pleasanton 
 -------------------------------------------------------
 -------------------------------------------------------
 OpenMP BLAS3 based DFT computing Module                
 Release: version 1.0, May 2013, Q-Chem Inc. Pittsburgh 
 -------------------------------------------------------
 A restricted SCF calculation will be
 performed using DIIS
 SCF converges when DIIS error is below 1.0e-08
 ---------------------------------------
  Cycle       Energy         DIIS error
 ---------------------------------------
    1   -5463.5238177425      4.44e-04  
    2   -5463.5255551683      1.58e-04  
    3   -5463.5254870110      2.05e-04  
    4   -5463.5256687732      2.57e-05  
    5   -5463.5256722721      5.75e-06  
    6   -5463.5256724041      2.50e-06  
    7   -5463.5256724333      6.52e-07  
    8   -5463.5256724355      8.51e-08  
    9   -5463.5256724356      4.12e-08  
   10   -5463.5256724356      7.98e-09  Convergence criterion met
 ---------------------------------------
 SCF time:   CPU 45.89s  wall 12.00s 
 SCF   energy in the final basis set =    -5463.5256724356
 Total energy in the final basis set =    -5463.5256724356

 --------------------------------------------------------------

                    Orbital Energies (a.u.)
 --------------------------------------------------------------

 Alpha MOs
 -- Occupied --
*******-482.854 -62.507 -62.507 -56.328 -56.328 -56.324 -56.324
-56.323 -56.323 -24.721 -24.721 -10.347 -10.347 -10.231  -8.716
 -8.716  -6.548  -6.548  -6.534  -6.534  -6.534  -6.534  -2.659
 -2.659  -2.655  -2.655  -2.655  -2.655  -2.643  -2.643  -2.643
 -2.643  -1.272  -1.257  -0.933  -0.819  -0.809  -0.661  -0.637
 -0.589  -0.554  -0.517  -0.504  -0.493  -0.457  -0.444  -0.424
 -0.367  -0.357  -0.328  -0.307  -0.306  -0.295
 -- Virtual --
 -0.065  -0.025  -0.011   0.010   0.020   0.024   0.034   0.057
  0.059   0.062   0.065   0.071   0.089   0.089   0.092   0.103
  0.103   0.112   0.124   0.131   0.135   0.150   0.155   0.172
  0.174   0.182   0.204   0.232   0.239   0.251   0.252   0.297
  0.310   0.336   0.354   0.361   0.365   0.384   0.392   0.409
  0.413   0.419   0.422   0.431   0.442   0.451   0.470   0.502
  0.514   0.525   0.540   0.576   0.579   0.591   0.597   0.621
  0.638   0.657   0.659   0.671   0.675   0.710   0.766   0.782
  0.783   0.829   0.897   0.906   0.954   0.978   1.070   1.260
  1.267   1.312   1.372   1.410   1.412   1.435   1.441   1.469
  1.482   1.505   1.537   1.550   1.571   1.671   1.734   1.790
  1.818   1.854   1.895   1.938   1.950   1.994   2.003   2.035
  2.044   2.070   2.080   2.157   2.171   2.202   2.221   2.280
  2.531   2.560   2.670   2.687   2.782   2.796   2.944   2.981
  3.106   3.350   3.519   3.685   3.760   3.766   3.797   3.812
  3.908   3.996   3.997   4.000   4.003   4.027   4.028   4.038
  4.076   4.111   4.126   4.202   4.232   4.370   4.419   4.791
  4.908   6.314   6.354   6.401   6.412   6.529   6.662   6.663
  6.754   7.556   7.559   7.575   7.583   7.687   7.695  23.520
 23.660  23.853  47.893  47.928  66.752  66.763 289.753 289.755
289.771 289.775 289.907 289.9091020.6831020.725
 --------------------------------------------------------------

          Ground-State Mulliken Net Atomic Charges

     Atom                 Charge (a.u.)
  ----------------------------------------
      1 C                    -0.399784
      2 C                     0.028581
      3 C                     0.028585
      4 F                    -0.048967
      5 Br                    0.019093
      6 F                    -0.048968
      7 Br                    0.019089
      8 H                     0.176300
      9 H                     0.226071
  ----------------------------------------
  Sum of atomic charges =     0.000000

 -----------------------------------------------------------------
                    Cartesian Multipole Moments
 -----------------------------------------------------------------
    Charge (ESU x 10^10)
                 0.0000
    Dipole Moment (Debye)
         X       0.0001      Y      -0.3545      Z       2.2026
       Tot       2.2309
    Quadrupole Moments (Debye-Ang)
        XX     -67.1666     XY       0.0001     YY     -64.1632
        XZ       0.0003     YZ       3.9257     ZZ     -62.1029
    Octopole Moments (Debye-Ang^2)
       XXX      -0.0087    XXY     -21.7281    XYY      -0.0020
       YYY     -37.8886    XXZ      -4.4901    XYZ       0.0010
       YYZ       3.4413    XZZ      -0.0021    YZZ      -6.7487
       ZZZ      -4.5749
    Hexadecapole Moments (Debye-Ang^3)
      XXXX    -933.3656   XXXY       0.0022   XXYY    -232.6756
      XYYY       0.0021   YYYY    -507.5189   XXXZ       0.0219
      XXYZ       0.9907   XYYZ       0.0073   YYYZ       6.7816
      XXZZ    -191.2943   XYZZ       0.0005   YYZZ    -110.6728
      XZZZ       0.0243   YZZZ      -7.3385   ZZZZ    -167.5262
 -----------------------------------------------------------------
 Calculating analytic gradient of the SCF energy
 Gradient of SCF Energy
            1           2           3           4           5           6
    1   0.0000004   0.0012103  -0.0012077  -0.0021279  -0.0005011   0.0021292
    2  -0.0039472   0.0052478   0.0052519  -0.0036120   0.0001054  -0.0036127
    3  -0.0019193   0.0008413   0.0008511   0.0005964   0.0001001   0.0005950
            7           8           9
    1   0.0005005  -0.0000014  -0.0000022
    2   0.0001039   0.0007107  -0.0002479
    3   0.0001003  -0.0007477  -0.0004173
 Max gradient component =       5.252E-03
 RMS gradient           =       2.077E-03
 Gradient time:  CPU 14.05 s  wall 3.57 s
 Geometry Optimization Parameters
   NAtoms,    NIC,     NZ,  NCons,   NDum,   NFix, NCnnct, MaxDiis
        9      69       9       0       0       0       0       0

 Cartesian Hessian Update
 Hessian Updated using BFGS Update


** GEOMETRY OPTIMIZATION IN DELOCALIZED INTERNAL COORDINATES **
   Searching for a Minimum

   Optimization Cycle:   3

                       Coordinates (Angstroms)
     ATOM                X               Y               Z
      1  C         0.0001306315    1.1935560215    1.3769170542
      2  C         0.7521443317    0.8773992710    0.1137894553
      3  C        -0.7520245555    0.8774339636    0.1138827722
      4  F         1.3263208530    1.9125825831   -0.5377446359
      5  Br        1.8102320449   -0.7207014088   -0.0548069107
      6  F        -1.3262221376    1.9126319247   -0.5376094790
      7  Br       -1.8102013979   -0.7206283207   -0.0545839914
      8  H         0.0001385291    0.4641837836    2.1740838188
      9  H         0.0001422795    2.2360752480    1.6787861762
   Point Group: c1    Number of degrees of freedom:    21


   Energy is  -5463.525672436

 Hessian Updated using BFGS Update

 21 Hessian modes will be used to form the next step
  Hessian Eigenvalues:
     0.017401    0.020947    0.030782    0.030790    0.035251    0.046194
     0.078838    0.090106    0.108158    0.108252    0.129001    0.141749
     0.175927    0.176481    0.264167    0.268991    0.284311    0.348227
     0.349091    0.547069    0.550214

 Minimum Search - Taking Simple RFO Step
 Searching for Lamda that Minimizes Along All modes
 Value Taken    Lamda =  -0.00020735
 Step Taken.  Stepsize is  0.049424

                             Maximum     Tolerance    Cnvgd?
         Gradient           0.004349      0.000300      NO
         Displacement       0.025842      0.001200      NO
         Energy change     -0.000648      0.000001      NO


 New Cartesian Coordinates Obtained by Inverse Iteration

 Displacement from previous Coordinates is:  0.044353
 ----------------------------------------------------------------
             Standard Nuclear Orientation (Angstroms)
    I     Atom           X                Y                Z
 ----------------------------------------------------------------
    1      C       0.0001265590     1.1955619500     1.3747441810
    2      C       0.7520023652     0.8722123251     0.1108197994
    3      C      -0.7518945295     0.8722444044     0.1109011105
    4      F       1.3345825902     1.9152350569    -0.5286714676
    5      Br      1.8145526673    -0.7234734371    -0.0572828994
    6      F      -1.3345015980     1.9152879145    -0.5285337561
    7      Br     -1.8145232001    -0.7234036972    -0.0570936501
    8      H       0.0001524007     0.4688249968     2.1760258894
    9      H       0.0001633238     2.2400435528     1.6718050525
 ----------------------------------------------------------------
 Molecular Point Group                 C1    NOp =  1
 Largest Abelian Subgroup              C1    NOp =  1
 Nuclear Repulsion Energy =   827.7077430493 hartrees
 There are       54 alpha and       54 beta electrons
 Applying Cartesian multipole field
    Component          Value
    ---------          -----
     (2,0,0)        1.00000E-11
     (0,2,0)        2.00000E-11
     (0,0,2)       -3.00000E-11
 Nucleus-field energy     =     0.0000000160 hartrees
 Requested basis set is 6-311++G(d,p)
 There are 78 shells and 220 basis functions
 A cutoff of  1.0D-11 yielded   2561 shell pairs
 There are     21513 function pairs (     23686 Cartesian)
 Smallest overlap matrix eigenvalue = 3.61E-05
 Guess MOs from SCF MO coefficient file

 -----------------------------------------------------------------------
  General SCF calculation program by
  Eric Jon Sundstrom, Paul Horn, Yuezhi Mao, Dmitri Zuev, Alec White,
  David Stuck, Shaama M.S., Shane Yost, Joonho Lee, David Small,
  Daniel Levine, Susi Lehtola, Hugh Burton, Evgeny Epifanovsky
 -----------------------------------------------------------------------
 Exchange:     0.2000 Hartree-Fock + 0.0800 Slater + 0.7200 B88
 Correlation:  0.1900 VWN1RPA + 0.8100 LYP
 Using SG-1 standard quadrature grid
 using 4 threads for integral computing
 -------------------------------------------------------
 OpenMP Integral computing Module                
 Release: version 2.0, May 2017, Q-Chem Inc. Pleasanton 
 -------------------------------------------------------
 -------------------------------------------------------
 OpenMP BLAS3 based DFT computing Module                
 Release: version 1.0, May 2013, Q-Chem Inc. Pittsburgh 
 -------------------------------------------------------
 A restricted SCF calculation will be
 performed using DIIS
 SCF converges when DIIS error is below 1.0e-08
 ---------------------------------------
  Cycle       Energy         DIIS error
 ---------------------------------------
    1   -5463.5256138382      1.43e-04  
    2   -5463.5257850395      2.53e-05  
    3   -5463.5257855171      2.40e-05  
    4   -5463.5257879480      7.55e-06  
    5   -5463.5257882846      2.03e-06  
    6   -5463.5257883027      6.16e-07  
    7   -5463.5257883040      2.33e-07  
    8   -5463.5257883043      4.03e-08  
    9   -5463.5257883043      1.21e-08  
   10   -5463.5257883042      3.27e-09  Convergence criterion met
 ---------------------------------------
 SCF time:   CPU 45.88s  wall 12.00s 
 SCF   energy in the final basis set =    -5463.5257883042
 Total energy in the final basis set =    -5463.5257883042

 --------------------------------------------------------------

                    Orbital Energies (a.u.)
 --------------------------------------------------------------

 Alpha MOs
 -- Occupied --
*******-482.855 -62.508 -62.508 -56.328 -56.328 -56.324 -56.324
-56.324 -56.324 -24.720 -24.720 -10.348 -10.347 -10.231  -8.716
 -8.716  -6.549  -6.549  -6.535  -6.535  -6.534  -6.534  -2.660
 -2.660  -2.655  -2.655  -2.655  -2.655  -2.644  -2.644  -2.644
 -2.644  -1.270  -1.255  -0.933  -0.820  -0.809  -0.661  -0.636
 -0.588  -0.553  -0.516  -0.503  -0.493  -0.456  -0.444  -0.425
 -0.367  -0.357  -0.329  -0.308  -0.306  -0.296
 -- Virtual --
 -0.065  -0.026  -0.011   0.009   0.020   0.024   0.034   0.056
  0.059   0.062   0.066   0.070   0.089   0.089   0.092   0.103
  0.103   0.112   0.124   0.130   0.135   0.150   0.155   0.172
  0.173   0.182   0.204   0.230   0.239   0.250   0.251   0.297
  0.309   0.335   0.355   0.361   0.365   0.384   0.393   0.409
  0.412   0.419   0.422   0.431   0.443   0.450   0.470   0.502
  0.513   0.525   0.539   0.576   0.578   0.590   0.597   0.619
  0.637   0.656   0.660   0.671   0.674   0.710   0.765   0.782
  0.783   0.827   0.896   0.906   0.953   0.977   1.068   1.262
  1.269   1.310   1.374   1.406   1.411   1.433   1.440   1.470
  1.480   1.506   1.536   1.552   1.569   1.671   1.734   1.790
  1.816   1.854   1.900   1.935   1.952   1.995   2.002   2.034
  2.043   2.068   2.081   2.154   2.169   2.201   2.218   2.279
  2.529   2.559   2.666   2.687   2.782   2.794   2.943   2.978
  3.102   3.349   3.514   3.684   3.761   3.767   3.798   3.812
  3.905   3.989   3.995   4.000   4.003   4.026   4.027   4.037
  4.070   4.109   4.125   4.199   4.231   4.369   4.418   4.789
  4.903   6.317   6.353   6.403   6.411   6.527   6.660   6.662
  6.747   7.556   7.558   7.574   7.582   7.686   7.693  23.515
 23.657  23.850  47.893  47.926  66.753  66.762 289.753 289.754
289.771 289.774 289.906 289.9081020.6831020.723
 --------------------------------------------------------------

          Ground-State Mulliken Net Atomic Charges

     Atom                 Charge (a.u.)
  ----------------------------------------
      1 C                    -0.404569
      2 C                     0.030121
      3 C                     0.030123
      4 F                    -0.050581
      5 Br                    0.021172
      6 F                    -0.050581
      7 Br                    0.021172
      8 H                     0.175380
      9 H                     0.227763
  ----------------------------------------
  Sum of atomic charges =     0.000000

 -----------------------------------------------------------------
                    Cartesian Multipole Moments
 -----------------------------------------------------------------
    Charge (ESU x 10^10)
                 0.0000
    Dipole Moment (Debye)
         X       0.0001      Y      -0.4036      Z       2.1876
       Tot       2.2245
    Quadrupole Moments (Debye-Ang)
        XX     -67.1392     XY       0.0002     YY     -64.2431
        XZ       0.0004     YZ       3.9198     ZZ     -62.1187
    Octopole Moments (Debye-Ang^2)
       XXX      -0.0082    XXY     -21.9123    XYY      -0.0017
       YYY     -37.7478    XXZ      -4.4365    XYZ       0.0011
       YYZ       3.5037    XZZ      -0.0019    YZZ      -6.6456
       ZZZ      -4.4630
    Hexadecapole Moments (Debye-Ang^3)
      XXXX    -937.1788   XXXY       0.0026   XXYY    -233.7553
      XYYY       0.0029   YYYY    -508.9564   XXXZ       0.0185
      XXYZ       0.8227   XYYZ       0.0066   YYYZ       6.2963
      XXZZ    -191.9263   XYZZ       0.0009   YYZZ    -110.7386
      XZZZ       0.0210   YZZZ      -7.8902   ZZZZ    -166.8656
 -----------------------------------------------------------------
 Calculating analytic gradient of the SCF energy
 Gradient of SCF Energy
            1           2           3           4           5           6
    1  -0.0000002  -0.0002721   0.0002734  -0.0005730   0.0000814   0.0005725
    2  -0.0004984   0.0016085   0.0016101  -0.0012853  -0.0002559  -0.0012848
    3  -0.0014957  -0.0000325  -0.0000304   0.0007948   0.0000732   0.0007941
            7           8           9
    1  -0.0000818  -0.0000001  -0.0000001
    2  -0.0002569   0.0001373   0.0002255
    3   0.0000728  -0.0002270   0.0000507
 Max gradient component =       1.610E-03
 RMS gradient           =       7.023E-04
 Gradient time:  CPU 14.04 s  wall 3.57 s
 Geometry Optimization Parameters
   NAtoms,    NIC,     NZ,  NCons,   NDum,   NFix, NCnnct, MaxDiis
        9      69       9       0       0       0       0       0

 Cartesian Hessian Update
 Hessian Updated using BFGS Update


** GEOMETRY OPTIMIZATION IN DELOCALIZED INTERNAL COORDINATES **
   Searching for a Minimum

   Optimization Cycle:   4

                       Coordinates (Angstroms)
     ATOM                X               Y               Z
      1  C         0.0001265590    1.1955619500    1.3747441810
      2  C         0.7520023652    0.8722123251    0.1108197994
      3  C        -0.7518945295    0.8722444044    0.1109011105
      4  F         1.3345825902    1.9152350569   -0.5286714676
      5  Br        1.8145526673   -0.7234734371   -0.0572828994
      6  F        -1.3345015980    1.9152879145   -0.5285337561
      7  Br       -1.8145232001   -0.7234036972   -0.0570936501
      8  H         0.0001524007    0.4688249968    2.1760258894
      9  H         0.0001633238    2.2400435528    1.6718050525
   Point Group: c1    Number of degrees of freedom:    21


   Energy is  -5463.525788304

 Hessian Updated using BFGS Update

 21 Hessian modes will be used to form the next step
  Hessian Eigenvalues:
     0.017401    0.020947    0.030782    0.030790    0.036952    0.049636
     0.078124    0.093803    0.106233    0.108252    0.129001    0.141828
     0.175927    0.180486    0.247759    0.268991    0.272985    0.346858
     0.350101    0.459039    0.550214

 Minimum Search - Taking Simple RFO Step
 Searching for Lamda that Minimizes Along All modes
 Value Taken    Lamda =  -0.00002373
 Step Taken.  Stepsize is  0.010294

                             Maximum     Tolerance    Cnvgd?
         Gradient           0.001321      0.000300      NO
         Displacement       0.004956      0.001200      NO
         Energy change     -0.000116      0.000001      NO


 New Cartesian Coordinates Obtained by Inverse Iteration

 Displacement from previous Coordinates is:  0.011647
 ----------------------------------------------------------------
             Standard Nuclear Orientation (Angstroms)
    I     Atom           X                Y                Z
 ----------------------------------------------------------------
    1      C       0.0001254405     1.1953140503     1.3767197310
    2      C       0.7522585678     0.8707236500     0.1109745948
    3      C      -0.7521509306     0.8707532810     0.1110516603
    4      F       1.3339731549     1.9159066719    -0.5304392078
    5      Br      1.8162668015    -0.7227853678    -0.0584675752
    6      F      -1.3338926551     1.9159573703    -0.5303032441
    7      Br     -1.8162379881    -0.7227136911    -0.0582767134
    8      H       0.0001536847     0.4694045044     2.1794139163
    9      H       0.0001645031     2.2399725971     1.6720410977
 ----------------------------------------------------------------
 Molecular Point Group                 C1    NOp =  1
 Largest Abelian Subgroup              C1    NOp =  1
 Nuclear Repulsion Energy =   827.3249470727 hartrees
 There are       54 alpha and       54 beta electrons
 Applying Cartesian multipole field
    Component          Value
    ---------          -----
     (2,0,0)        1.00000E-11
     (0,2,0)        2.00000E-11
     (0,0,2)       -3.00000E-11
 Nucleus-field energy     =     0.0000000160 hartrees
 Requested basis set is 6-311++G(d,p)
 There are 78 shells and 220 basis functions
 A cutoff of  1.0D-11 yielded   2561 shell pairs
 There are     21513 function pairs (     23686 Cartesian)
 Smallest overlap matrix eigenvalue = 3.61E-05
 Guess MOs from SCF MO coefficient file

 -----------------------------------------------------------------------
  General SCF calculation program by
  Eric Jon Sundstrom, Paul Horn, Yuezhi Mao, Dmitri Zuev, Alec White,
  David Stuck, Shaama M.S., Shane Yost, Joonho Lee, David Small,
  Daniel Levine, Susi Lehtola, Hugh Burton, Evgeny Epifanovsky
 -----------------------------------------------------------------------
 Exchange:     0.2000 Hartree-Fock + 0.0800 Slater + 0.7200 B88
 Correlation:  0.1900 VWN1RPA + 0.8100 LYP
 Using SG-1 standard quadrature grid
 using 4 threads for integral computing
 -------------------------------------------------------
 OpenMP Integral computing Module                
 Release: version 2.0, May 2017, Q-Chem Inc. Pleasanton 
 -------------------------------------------------------
 -------------------------------------------------------
 OpenMP BLAS3 based DFT computing Module                
 Release: version 1.0, May 2013, Q-Chem Inc. Pittsburgh 
 -------------------------------------------------------
 A restricted SCF calculation will be
 performed using DIIS
 SCF converges when DIIS error is below 1.0e-08
 ---------------------------------------
  Cycle       Energy         DIIS error
 ---------------------------------------
    1   -5463.5257889654      4.06e-05  
    2   -5463.5258003660      1.11e-05  
    3   -5463.5258003744      1.03e-05  
    4   -5463.5258008805      3.10e-06  
    5   -5463.5258009408      6.90e-07  
    6   -5463.5258009425      2.36e-07  
    7   -5463.5258009426      7.44e-08  
    8   -5463.5258009427      1.94e-08  
    9   -5463.5258009427      5.54e-09  Convergence criterion met
 ---------------------------------------
 SCF time:   CPU 41.30s  wall 11.00s 
 SCF   energy in the final basis set =    -5463.5258009427
 Total energy in the final basis set =    -5463.5258009427

 --------------------------------------------------------------

                    Orbital Energies (a.u.)
 --------------------------------------------------------------

 Alpha MOs
 -- Occupied --
*******-482.855 -62.508 -62.508 -56.329 -56.329 -56.324 -56.324
-56.324 -56.324 -24.720 -24.720 -10.348 -10.348 -10.232  -8.717
 -8.717  -6.549  -6.549  -6.535  -6.535  -6.534  -6.534  -2.660
 -2.660  -2.656  -2.656  -2.655  -2.655  -2.644  -2.644  -2.644
 -2.644  -1.269  -1.254  -0.932  -0.820  -0.809  -0.660  -0.636
 -0.588  -0.552  -0.515  -0.502  -0.492  -0.456  -0.443  -0.425
 -0.367  -0.357  -0.329  -0.308  -0.306  -0.296
 -- Virtual --
 -0.065  -0.027  -0.011   0.009   0.020   0.024   0.033   0.056
  0.059   0.062   0.065   0.070   0.089   0.089   0.091   0.103
  0.103   0.112   0.124   0.130   0.136   0.150   0.155   0.172
  0.173   0.182   0.203   0.229   0.238   0.249   0.251   0.297
  0.309   0.335   0.355   0.361   0.365   0.384   0.393   0.409
  0.412   0.419   0.422   0.431   0.443   0.450   0.470   0.502
  0.513   0.525   0.539   0.576   0.578   0.590   0.596   0.619
  0.636   0.655   0.660   0.671   0.674   0.710   0.764   0.782
  0.783   0.827   0.896   0.906   0.953   0.977   1.068   1.261
  1.269   1.309   1.374   1.407   1.411   1.433   1.439   1.470
  1.480   1.505   1.535   1.552   1.569   1.670   1.734   1.788
  1.817   1.853   1.899   1.934   1.952   1.995   2.002   2.033
  2.042   2.068   2.081   2.153   2.168   2.200   2.218   2.279
  2.529   2.558   2.665   2.686   2.781   2.793   2.941   2.976
  3.098   3.348   3.512   3.684   3.761   3.767   3.798   3.811
  3.904   3.986   3.994   4.000   4.002   4.025   4.026   4.037
  4.069   4.109   4.125   4.199   4.231   4.368   4.418   4.787
  4.901   6.317   6.354   6.403   6.411   6.525   6.660   6.662
  6.743   7.556   7.558   7.574   7.581   7.686   7.692  23.513
 23.654  23.847  47.893  47.926  66.753  66.763 289.752 289.754
289.770 289.773 289.905 289.9081020.6831020.723
 --------------------------------------------------------------

          Ground-State Mulliken Net Atomic Charges

     Atom                 Charge (a.u.)
  ----------------------------------------
      1 C                    -0.403993
      2 C                     0.029990
      3 C                     0.029988
      4 F                    -0.051579
      5 Br                    0.022004
      6 F                    -0.051579
      7 Br                    0.022005
      8 H                     0.175369
      9 H                     0.227796
  ----------------------------------------
  Sum of atomic charges =     0.000000

 -----------------------------------------------------------------
                    Cartesian Multipole Moments
 -----------------------------------------------------------------
    Charge (ESU x 10^10)
                 0.0000
    Dipole Moment (Debye)
         X       0.0001      Y      -0.4283      Z       2.1966
       Tot       2.2379
    Quadrupole Moments (Debye-Ang)
        XX     -67.1173     XY       0.0003     YY     -64.2875
        XZ       0.0004     YZ       3.9400     ZZ     -62.1142
    Octopole Moments (Debye-Ang^2)
       XXX      -0.0083    XXY     -22.0171    XYY      -0.0017
       YYY     -37.9053    XXZ      -4.4003    XYZ       0.0011
       YYZ       3.5735    XZZ      -0.0018    YZZ      -6.6848
       ZZZ      -4.2799
    Hexadecapole Moments (Debye-Ang^3)
      XXXX    -938.0978   XXXY       0.0028   XXYY    -233.9635
      XYYY       0.0031   YYYY    -508.9938   XXXZ       0.0185
      XXYZ       0.8682   XYYZ       0.0067   YYYZ       6.3532
      XXZZ    -192.1962   XYZZ       0.0010   YYZZ    -110.7872
      XZZZ       0.0212   YZZZ      -7.8702   ZZZZ    -167.1442
 -----------------------------------------------------------------
 Calculating analytic gradient of the SCF energy
 Gradient of SCF Energy
            1           2           3           4           5           6
    1  -0.0000002  -0.0000295   0.0000299   0.0000155   0.0000895  -0.0000158
    2   0.0000892   0.0002447   0.0002449  -0.0001760  -0.0001428  -0.0001761
    3  -0.0000834  -0.0000835  -0.0000839   0.0000148   0.0000426   0.0000149
            7           8           9
    1  -0.0000895   0.0000001   0.0000001
    2  -0.0001428   0.0000101   0.0000488
    3   0.0000425   0.0001199   0.0000161
 Max gradient component =       2.449E-04
 RMS gradient           =       1.038E-04
 Gradient time:  CPU 14.06 s  wall 3.58 s
 Geometry Optimization Parameters
   NAtoms,    NIC,     NZ,  NCons,   NDum,   NFix, NCnnct, MaxDiis
        9      69       9       0       0       0       0       0

 Cartesian Hessian Update
 Hessian Updated using BFGS Update


** GEOMETRY OPTIMIZATION IN DELOCALIZED INTERNAL COORDINATES **
   Searching for a Minimum

   Optimization Cycle:   5

                       Coordinates (Angstroms)
     ATOM                X               Y               Z
      1  C         0.0001254405    1.1953140503    1.3767197310
      2  C         0.7522585678    0.8707236500    0.1109745948
      3  C        -0.7521509306    0.8707532810    0.1110516603
      4  F         1.3339731549    1.9159066719   -0.5304392078
      5  Br        1.8162668015   -0.7227853678   -0.0584675752
      6  F        -1.3338926551    1.9159573703   -0.5303032441
      7  Br       -1.8162379881   -0.7227136911   -0.0582767134
      8  H         0.0001536847    0.4694045044    2.1794139163
      9  H         0.0001645031    2.2399725971    1.6720410977
   Point Group: c1    Number of degrees of freedom:    21


   Energy is  -5463.525800943

 Hessian Updated using BFGS Update

 21 Hessian modes will be used to form the next step
  Hessian Eigenvalues:
     0.017401    0.020947    0.030782    0.030790    0.036927    0.049461
     0.075125    0.093657    0.102834    0.108252    0.129001    0.141124
     0.174350    0.175927    0.258534    0.268991    0.280496    0.349268
     0.350720    0.445089    0.550214

 Minimum Search - Taking Simple RFO Step
 Searching for Lamda that Minimizes Along All modes
 Value Taken    Lamda =   0.00000000
 Step Taken.  Stepsize is  0.002644

                             Maximum     Tolerance    Cnvgd?
         Gradient           0.000247      0.000300     YES
         Displacement       0.001603      0.001200      NO
         Energy change     -0.000013      0.000001      NO


 New Cartesian Coordinates Obtained by Inverse Iteration

 Displacement from previous Coordinates is:  0.002754
 ----------------------------------------------------------------
             Standard Nuclear Orientation (Angstroms)
    I     Atom           X                Y                Z
 ----------------------------------------------------------------
    1      C       0.0001260189     1.1951066311     1.3768263369
    2      C       0.7521718659     0.8702839540     0.1111738554
    3      C      -0.7520644086     0.8703132848     0.1112517091
    4      F       1.3333356749     1.9160616745    -0.5303866336
    5      Br      1.8163720941    -0.7224069935    -0.0585412214
    6      F      -1.3332529410     1.9161116648    -0.5302524611
    7      Br     -1.8163439541    -0.7223354309    -0.0583473650
    8      H       0.0001534645     0.4694745196     2.1795587256
    9      H       0.0001627640     2.2399237617     1.6714313137
 ----------------------------------------------------------------
 Molecular Point Group                 C1    NOp =  1
 Largest Abelian Subgroup              C1    NOp =  1
 Nuclear Repulsion Energy =   827.3883636956 hartrees
 There are       54 alpha and       54 beta electrons
 Applying Cartesian multipole field
    Component          Value
    ---------          -----
     (2,0,0)        1.00000E-11
     (0,2,0)        2.00000E-11
     (0,0,2)       -3.00000E-11
 Nucleus-field energy     =     0.0000000160 hartrees
 Requested basis set is 6-311++G(d,p)
 There are 78 shells and 220 basis functions
 A cutoff of  1.0D-11 yielded   2561 shell pairs
 There are     21513 function pairs (     23686 Cartesian)
 Smallest overlap matrix eigenvalue = 3.61E-05
 Guess MOs from SCF MO coefficient file

 -----------------------------------------------------------------------
  General SCF calculation program by
  Eric Jon Sundstrom, Paul Horn, Yuezhi Mao, Dmitri Zuev, Alec White,
  David Stuck, Shaama M.S., Shane Yost, Joonho Lee, David Small,
  Daniel Levine, Susi Lehtola, Hugh Burton, Evgeny Epifanovsky
 -----------------------------------------------------------------------
 Exchange:     0.2000 Hartree-Fock + 0.0800 Slater + 0.7200 B88
 Correlation:  0.1900 VWN1RPA + 0.8100 LYP
 Using SG-1 standard quadrature grid
 using 4 threads for integral computing
 -------------------------------------------------------
 OpenMP Integral computing Module                
 Release: version 2.0, May 2017, Q-Chem Inc. Pleasanton 
 -------------------------------------------------------
 -------------------------------------------------------
 OpenMP BLAS3 based DFT computing Module                
 Release: version 1.0, May 2013, Q-Chem Inc. Pittsburgh 
 -------------------------------------------------------
 A restricted SCF calculation will be
 performed using DIIS
 SCF converges when DIIS error is below 1.0e-08
 ---------------------------------------
  Cycle       Energy         DIIS error
 ---------------------------------------
    1   -5463.5258006964      8.90e-06  
    2   -5463.5258013228      3.41e-06  
    3   -5463.5258012847      4.46e-06  
    4   -5463.5258013738      4.27e-07  
    5   -5463.5258013747      1.26e-07  
    6   -5463.5258013747      3.69e-08  
    7   -5463.5258013747      1.28e-08  
    8   -5463.5258013746      1.48e-09  Convergence criterion met
 ---------------------------------------
 SCF time:   CPU 36.72s  wall 10.00s 
 SCF   energy in the final basis set =    -5463.5258013746
 Total energy in the final basis set =    -5463.5258013746

 --------------------------------------------------------------

                    Orbital Energies (a.u.)
 --------------------------------------------------------------

 Alpha MOs
 -- Occupied --
*******-482.855 -62.508 -62.508 -56.329 -56.329 -56.324 -56.324
-56.324 -56.324 -24.720 -24.720 -10.348 -10.348 -10.232  -8.717
 -8.717  -6.549  -6.549  -6.535  -6.535  -6.535  -6.535  -2.660
 -2.660  -2.656  -2.656  -2.655  -2.655  -2.644  -2.644  -2.644
 -2.644  -1.269  -1.253  -0.932  -0.820  -0.809  -0.660  -0.635
 -0.588  -0.552  -0.515  -0.502  -0.492  -0.456  -0.443  -0.425
 -0.367  -0.357  -0.329  -0.308  -0.306  -0.296
 -- Virtual --
 -0.065  -0.027  -0.011   0.009   0.020   0.024   0.033   0.056
  0.059   0.062   0.065   0.070   0.089   0.089   0.091   0.103
  0.103   0.112   0.124   0.130   0.136   0.150   0.155   0.172
  0.173   0.182   0.203   0.229   0.238   0.249   0.251   0.297
  0.309   0.335   0.355   0.361   0.365   0.384   0.393   0.409
  0.412   0.419   0.422   0.431   0.443   0.450   0.470   0.502
  0.513   0.525   0.539   0.576   0.578   0.590   0.596   0.619
  0.636   0.655   0.660   0.671   0.674   0.710   0.764   0.782
  0.783   0.827   0.896   0.906   0.953   0.977   1.068   1.262
  1.269   1.309   1.374   1.407   1.411   1.433   1.440   1.470
  1.480   1.505   1.535   1.552   1.570   1.670   1.734   1.788
  1.817   1.854   1.899   1.934   1.952   1.995   2.002   2.033
  2.042   2.068   2.081   2.153   2.168   2.201   2.218   2.279
  2.529   2.558   2.665   2.686   2.782   2.793   2.941   2.977
  3.098   3.348   3.511   3.684   3.761   3.767   3.798   3.811
  3.903   3.986   3.994   4.000   4.002   4.025   4.027   4.037
  4.069   4.109   4.125   4.199   4.231   4.368   4.418   4.787
  4.901   6.317   6.354   6.403   6.412   6.525   6.660   6.662
  6.743   7.556   7.558   7.574   7.581   7.686   7.692  23.513
 23.654  23.847  47.893  47.926  66.753  66.763 289.752 289.754
289.770 289.773 289.905 289.9081020.6831020.723
 --------------------------------------------------------------

          Ground-State Mulliken Net Atomic Charges

     Atom                 Charge (a.u.)
  ----------------------------------------
      1 C                    -0.404075
      2 C                     0.029977
      3 C                     0.029976
      4 F                    -0.051783
      5 Br                    0.022239
      6 F                    -0.051783
      7 Br                    0.022239
      8 H                     0.175341
      9 H                     0.227869
  ----------------------------------------
  Sum of atomic charges =     0.000000

 -----------------------------------------------------------------
                    Cartesian Multipole Moments
 -----------------------------------------------------------------
    Charge (ESU x 10^10)
                 0.0000
    Dipole Moment (Debye)
         X       0.0001      Y      -0.4341      Z       2.1972
       Tot       2.2397
    Quadrupole Moments (Debye-Ang)
        XX     -67.1083     XY       0.0002     YY     -64.2961
        XZ       0.0004     YZ       3.9419     ZZ     -62.1140
    Octopole Moments (Debye-Ang^2)
       XXX      -0.0083    XXY     -22.0382    XYY      -0.0017
       YYY     -37.9534    XXZ      -4.4026    XYZ       0.0011
       YYZ       3.5755    XZZ      -0.0018    YZZ      -6.7021
       ZZZ      -4.2814
    Hexadecapole Moments (Debye-Ang^3)
      XXXX    -937.9735   XXXY       0.0027   XXYY    -233.9396
      XYYY       0.0029   YYYY    -508.8948   XXXZ       0.0188
      XXYZ       0.8745   XYYZ       0.0067   YYYZ       6.3564
      XXZZ    -192.1831   XYZZ       0.0009   YYZZ    -110.7727
      XZZZ       0.0214   YZZZ      -7.8777   ZZZZ    -167.1492
 -----------------------------------------------------------------
 Calculating analytic gradient of the SCF energy
 Gradient of SCF Energy
            1           2           3           4           5           6
    1   0.0000001  -0.0000761   0.0000760   0.0000248   0.0000029  -0.0000247
    2   0.0000493  -0.0000189  -0.0000188  -0.0000468  -0.0000117  -0.0000469
    3  -0.0000277   0.0000008   0.0000008  -0.0000394   0.0000526  -0.0000395
            7           8           9
    1  -0.0000029   0.0000000  -0.0000000
    2  -0.0000118   0.0000657   0.0000399
    3   0.0000526   0.0000300  -0.0000303
 Max gradient component =       7.612E-05
 RMS gradient           =       3.740E-05
 Gradient time:  CPU 14.11 s  wall 3.59 s
 Geometry Optimization Parameters
   NAtoms,    NIC,     NZ,  NCons,   NDum,   NFix, NCnnct, MaxDiis
        9      69       9       0       0       0       0       0

 Cartesian Hessian Update
 Hessian Updated using BFGS Update


** GEOMETRY OPTIMIZATION IN DELOCALIZED INTERNAL COORDINATES **
   Searching for a Minimum

   Optimization Cycle:   6

                       Coordinates (Angstroms)
     ATOM                X               Y               Z
      1  C         0.0001260189    1.1951066311    1.3768263369
      2  C         0.7521718659    0.8702839540    0.1111738554
      3  C        -0.7520644086    0.8703132848    0.1112517091
      4  F         1.3333356749    1.9160616745   -0.5303866336
      5  Br        1.8163720941   -0.7224069935   -0.0585412214
      6  F        -1.3332529410    1.9161116648   -0.5302524611
      7  Br       -1.8163439541   -0.7223354309   -0.0583473650
      8  H         0.0001534645    0.4694745196    2.1795587256
      9  H         0.0001627640    2.2399237617    1.6714313137
   Point Group: c1    Number of degrees of freedom:    21


   Energy is  -5463.525801375

 Hessian Updated using BFGS Update

 20 Hessian modes will be used to form the next step
  Hessian Eigenvalues:
     0.017401    0.030782    0.030790    0.036586    0.049170    0.076161
     0.091362    0.102478    0.108252    0.127520    0.129001    0.175927
     0.181955    0.257073    0.268991    0.289650    0.349249    0.349986
     0.448605    0.550214

 Minimum Search - Taking Simple RFO Step
 Searching for Lamda that Minimizes Along All modes
 Value Taken    Lamda =   0.00000000
 Step Taken.  Stepsize is  0.000625

                             Maximum     Tolerance    Cnvgd?
         Gradient           0.000050      0.000300     YES
         Displacement       0.000384      0.001200     YES
         Energy change     -0.000000      0.000001     YES


                       Distance Matrix (Angstroms)
             C (  1)   C (  2)   C (  3)   F (  4)   Br(  5)   F (  6)
   C (  2)  1.507634
   C (  3)  1.507634  1.504236
   F (  4)  2.436121  1.357572  2.419542
   Br(  5)  3.005975  1.923016  3.026955  2.723505
   F (  6)  2.436123  2.419541  1.357572  2.666589  4.135750
   Br(  7)  3.005973  3.026953  1.923014  4.135752  3.632716  2.723504
   H (  8)  1.082091  2.237051  2.237051  3.348700  3.119026  3.348702
   H (  9)  1.085557  2.208129  2.208130  2.594270  3.881601  2.594275
             Br(  7)   H (  8)
   H (  8)  3.119022
   H (  9)  3.881599  1.841924

 Final energy is   -5463.5258013746416     


 ******************************
 **  OPTIMIZATION CONVERGED  **
 ******************************

                       Coordinates (Angstroms)
     ATOM                X               Y               Z
      1  C         0.0001260189    1.1951066311    1.3768263369
      2  C         0.7521718659    0.8702839540    0.1111738554
      3  C        -0.7520644086    0.8703132848    0.1112517091
      4  F         1.3333356749    1.9160616745   -0.5303866336
      5  Br        1.8163720941   -0.7224069935   -0.0585412214
      6  F        -1.3332529410    1.9161116648   -0.5302524611
      7  Br       -1.8163439541   -0.7223354309   -0.0583473650
      8  H         0.0001534645    0.4694745196    2.1795587256
      9  H         0.0001627640    2.2399237617    1.6714313137

Z-matrix Print:
$molecule
0 1
Br
C  1 1.923014
F  2 1.357572 1 111.062957
C  2 1.504236 1 123.602137 3 -143.773168 0
F  4 1.357572 2 115.347040 1 142.392993 0
C  4 1.507634 2 60.074533 1 -110.474112 0
H  6 1.082091 4 118.572859 2 108.269262 0
H  6 1.085557 4 115.796541 2 -106.154155 0
Br 4 1.923016 2 123.602124 1 0.000000 0
$end


 --------------------------------------------------------------

                    Orbital Energies (a.u.)
 --------------------------------------------------------------

 Alpha MOs
 -- Occupied --
*******-482.855 -62.508 -62.508 -56.329 -56.329 -56.324 -56.324
-56.324 -56.324 -24.720 -24.720 -10.348 -10.348 -10.232  -8.717
 -8.717  -6.549  -6.549  -6.535  -6.535  -6.535  -6.535  -2.660
 -2.660  -2.656  -2.656  -2.655  -2.655  -2.644  -2.644  -2.644
 -2.644  -1.269  -1.253  -0.932  -0.820  -0.809  -0.660  -0.635
 -0.588  -0.552  -0.515  -0.502  -0.492  -0.456  -0.443  -0.425
 -0.367  -0.357  -0.329  -0.308  -0.306  -0.296
 -- Virtual --
 -0.065  -0.027  -0.011   0.009   0.020   0.024   0.033   0.056
  0.059   0.062   0.065   0.070   0.089   0.089   0.091   0.103
  0.103   0.112   0.124   0.130   0.136   0.150   0.155   0.172
  0.173   0.182   0.203   0.229   0.238   0.249   0.251   0.297
  0.309   0.335   0.355   0.361   0.365   0.384   0.393   0.409
  0.412   0.419   0.422   0.431   0.443   0.450   0.470   0.502
  0.513   0.525   0.539   0.576   0.578   0.590   0.596   0.619
  0.636   0.655   0.660   0.671   0.674   0.710   0.764   0.782
  0.783   0.827   0.896   0.906   0.953   0.977   1.068   1.262
  1.269   1.309   1.374   1.407   1.411   1.433   1.440   1.470
  1.480   1.505   1.535   1.552   1.570   1.670   1.734   1.788
  1.817   1.854   1.899   1.934   1.952   1.995   2.002   2.033
  2.042   2.068   2.081   2.153   2.168   2.201   2.218   2.279
  2.529   2.558   2.665   2.686   2.782   2.793   2.941   2.977
  3.098   3.348   3.511   3.684   3.761   3.767   3.798   3.811
  3.903   3.986   3.994   4.000   4.002   4.025   4.027   4.037
  4.069   4.109   4.125   4.199   4.231   4.368   4.418   4.787
  4.901   6.317   6.354   6.403   6.412   6.525   6.660   6.662
  6.743   7.556   7.558   7.574   7.581   7.686   7.692  23.513
 23.654  23.847  47.893  47.926  66.753  66.763 289.752 289.754
289.770 289.773 289.905 289.9081020.6831020.723
 --------------------------------------------------------------

          Ground-State Mulliken Net Atomic Charges

     Atom                 Charge (a.u.)
  ----------------------------------------
      1 C                    -0.404075
      2 C                     0.029977
      3 C                     0.029976
      4 F                    -0.051783
      5 Br                    0.022239
      6 F                    -0.051783
      7 Br                    0.022239
      8 H                     0.175341
      9 H                     0.227869
  ----------------------------------------
  Sum of atomic charges =     0.000000

 -----------------------------------------------------------------
                    Cartesian Multipole Moments
 -----------------------------------------------------------------
    Charge (ESU x 10^10)
                 0.0000
    Dipole Moment (Debye)
         X       0.0001      Y      -0.4341      Z       2.1972
       Tot       2.2397
    Quadrupole Moments (Debye-Ang)
        XX     -67.1083     XY       0.0002     YY     -64.2961
        XZ       0.0004     YZ       3.9419     ZZ     -62.1140
    Octopole Moments (Debye-Ang^2)
       XXX      -0.0083    XXY     -22.0382    XYY      -0.0017
       YYY     -37.9534    XXZ      -4.4026    XYZ       0.0011
       YYZ       3.5755    XZZ      -0.0018    YZZ      -6.7021
       ZZZ      -4.2814
    Hexadecapole Moments (Debye-Ang^3)
      XXXX    -937.9735   XXXY       0.0027   XXYY    -233.9396
      XYYY       0.0029   YYYY    -508.8948   XXXZ       0.0188
      XXYZ       0.8745   XYYZ       0.0067   YYYZ       6.3564
      XXZZ    -192.1831   XYZZ       0.0009   YYZZ    -110.7727
      XZZZ       0.0214   YZZZ      -7.8777   ZZZZ    -167.1492
 -----------------------------------------------------------------
Archival summary:
1\1\garfield\OPT\ProcedureUnspecified\BasisUnspecified\r2232\taweetha\WedOct1008:55:062018WedOct1008:55:062018\0\\#,OPT,ProcedureUnspecified,BasisUnspecified,\\0,1\Br\C,1,1.92301\F,2,1.35757,1,111.063\C,2,1.50424,1,123.602,3,-143.773,0\F,4,1.35757,2,115.347,1,142.393,0\C,4,1.50763,2,60.0745,1,-110.474,0\H,6,1.08209,4,118.573,2,108.269,0\H,6,1.08556,4,115.797,2,-106.154,0\Br,4,1.92302,2,123.602,1,0,0\\\@

 Total job time:  93.93s(wall), 363.21s(cpu) 
 Wed Oct 10 08:55:06 2018

        *************************************************************
        *                                                           *
        *  Thank you very much for using Q-Chem.  Have a nice day.  *
        *                                                           *
        *************************************************************


 
User input: 2 of 2 
 
Q-Chem Developer Version!
                  Welcome to Q-Chem
     A Quantum Leap Into The Future Of Chemistry


 Q-Chem 5.1, Q-Chem, Inc., Pleasanton, CA (2018)

 Yihan Shao,  Zhengting Gan,  E. Epifanovsky,  A. T. B. Gilbert,  M. Wormit,  
 J. Kussmann,  A. W. Lange,  A. Behn,  Jia Deng,  Xintian Feng,  D. Ghosh,  
 M. Goldey,  P. R. Horn,  L. D. Jacobson,  I. Kaliman,  T. Kus,  A. Landau,  
 Jie Liu,  E. I. Proynov,  R. M. Richard,  R. P. Steele,  E. J. Sundstrom,  
 H. L. Woodcock III,  P. M. Zimmerman,  D. Zuev,  B. Albrecht,  E. Alguire,  
 S. A. Baeppler,  D. Barton,  Z. Benda,  Y. A. Bernard,  E. J. Berquist,  
 K. B. Bravaya,  H. Burton,  D. Casanova,  Chun-Min Chang,  Yunqing Chen,  
 A. Chien,  K. D. Closser,  M. P. Coons,  S. Coriani,  S. Dasgupta,  
 A. L. Dempwolff,  M. Diedenhofen,  Hainam Do,  R. G. Edgar,  Po-Tung Fang,  
 S. Faraji,  S. Fatehi,  Qingguo Feng,  K. D. Fenk,  J. Fosso-Tande,  
 Qinghui Ge,  A. Ghysels,  G. Gidofalvi,  J. Gomes,  J. Gonthier,  A. Gunina,  
 D. Hait,  M. W. D. Hanson-Heine,  P. H. P. Harbach,  A. W. Hauser,  
 J. E. Herr,  E. G. Hohenstein,  Z. C. Holden,  Kerwin Hui,  B. C. Huynh,  
 T.-C. Jagau,  Hyunjun Ji,  B. Kaduk,  K. Khistyaev,  Jaehoon Kim,  
 P. Klunzinger,  K. Koh,  D. Kosenkov,  L. Koulias,  T. Kowalczyk,  
 C. M. Krauter,  A. Kunitsa,  Ka Un Lao,  A. Laurent,  K. V. Lawler,  
 Joonho Lee,  D. Lefrancois,  S. Lehtola,  D. S. Levine,  Yi-Pei Li,  
 You-Sheng Lin,  Fenglai Liu,  E. Livshits,  A. Luenser,  P. Manohar,  
 E. Mansoor,  S. F. Manzer,  Shan-Ping Mao,  Yuezhi Mao,  N. Mardirossian,  
 A. V. Marenich,  T. Markovich,  L. A. Martinez-Martinez,  S. A. Maurer,  
 N. J. Mayhall,  S. C. McKenzie,  J.-M. Mewes,  A. F. Morrison,  
 J. W. Mullinax,  K. Nanda,  T. S. Nguyen-Beck,  R. Olivares-Amaya,  
 J. A. Parkhill,  T. M. Perrine,  F. Plasser,  P. Pokhilko,  S. Prager,  
 A. Prociuk,  E. Ramos,  D. R. Rehn,  F. Rob,  M. Schneider,  N. Sergueev,  
 S. M. Sharada,  S. Sharma,  D. W. Small,  T. Stauch,  T. Stein,  
 Yu-Chuan Su,  A. J. W. Thom,  A. Tkatchenko,  T. Tsuchimochi,  N. M. Tubman,  
 L. Vogt,  M. L. Vidal,  O. Vydrov,  M. A. Watson,  J. Wenzel,  
 M. de Wergifosse,  T. A. Wesolowski,  A. White,  J. Witte,  A. Yamada,  
 Jun Yang,  K. Yao,  S. Yeganeh,  S. R. Yost,  Zhi-Qiang You,  A. Zech,  
 Igor Ying Zhang,  Xing Zhang,  Yan Zhao,  Ying Zhu,  B. R. Brooks,  
 G. K. L. Chan,  C. J. Cramer,  M. S. Gordon,  W. J. Hehre,  A. Klamt,  
 M. W. Schmidt,  C. D. Sherrill,  D. G. Truhlar,  A. Aspuru-Guzik,  R. Baer,  
 A. T. Bell,  N. A. Besley,  Jeng-Da Chai,  A. E. DePrince, III,  
 R. A. DiStasio Jr.,  A. Dreuw,  B. D. Dunietz,  T. R. Furlani,  
 Chao-Ping Hsu,  Yousung Jung,  Jing Kong,  D. S. Lambrecht,  WanZhen Liang,  
 C. Ochsenfeld,  V. A. Rassolov,  L. V. Slipchenko,  J. E. Subotnik,  
 T. Van Voorhis,  J. M. Herbert,  A. I. Krylov,  P. M. W. Gill,  M. Head-Gordon

 Contributors to earlier versions of Q-Chem not listed above: 
 R. D. Adamson,  B. Austin,  J. Baker,  G. J. O. Beran,  K. Brandhorst,  
 S. T. Brown,  E. F. C. Byrd,  A. K. Chakraborty,  C.-L. Cheng,  
 Siu Hung Chien,  D. M. Chipman,  D. L. Crittenden,  H. Dachsel,  
 R. J. Doerksen,  A. D. Dutoi,  L. Fusti-Molnar,  W. A. Goddard III,  
 A. Golubeva-Zadorozhnaya,  S. R. Gwaltney,  G. Hawkins,  A. Heyden,  
 S. Hirata,  G. Kedziora,  F. J. Keil,  C. Kelley,  Jihan Kim,  R. A. King,  
 R. Z. Khaliullin,  P. P. Korambath,  W. Kurlancheek,  A. M. Lee,  M. S. Lee,  
 S. V. Levchenko,  Ching Yeh Lin,  D. Liotard,  R. C. Lochan,  I. Lotan,  
 P. E. Maslen,  N. Nair,  D. P. O'Neill,  D. Neuhauser,  E. Neuscamman,  
 C. M. Oana,  R. Olson,  B. Peters,  R. Peverati,  P. A. Pieniazek,  
 Y. M. Rhee,  J. Ritchie,  M. A. Rohrdanz,  E. Rosta,  N. J. Russ,  
 H. F. Schaefer III,  N. E. Schultz,  N. Shenvi,  A. C. Simmonett,  A. Sodt,  
 D. Stuck,  K. S. Thanthiriwatte,  V. Vanovschi,  Tao Wang,  A. Warshel,  
 C. F. Williams,  Q. Wu,  X. Xu,  W. Zhang

 Please cite Q-Chem as follows:
 Y. Shao et al., Mol. Phys. 113, 184-215 (2015)
 DOI: 10.1080/00268976.2014.952696

 Q-Chem 5.1.1 for Intel X86 EM64T Linux

 Parts of Q-Chem use Armadillo 8.300.2 (Tropical Shenanigans).
 http://arma.sourceforge.net/

 Q-Chem begins on Wed Oct 10 08:55:06 2018  

Host: 
0

     Scratch files written to /scratch/taweetham/qchem28735//
The previous job contains 0 fragments, simply inherited here
Input Ideriv = 2
Curr. Ideriv = -1
Max.  Ideriv = 2

Checking the input file for inconsistencies... 	...done.

--------------------------------------------------------------
User input:
--------------------------------------------------------------

$molecule
read
$end

$rem
   job_type 	frequency
   basis 	6-311++g**
   method	b3lyp	
$end


--------------------------------------------------------------
 ----------------------------------------------------------------
             Standard Nuclear Orientation (Angstroms)
    I     Atom           X                Y                Z
 ----------------------------------------------------------------
    1      C      -0.0000016770     1.1622338544     1.3731528650
    2      C       0.7521176960     0.8314935173     0.1090776260
    3      C      -0.7521185808     0.8314934004     0.1090756479
    4      F       1.3332950865     1.8742622193    -0.5373499024
    5      Br      1.8163580990    -0.7619548147    -0.0531091948
    6      F      -1.3332935331     1.8742599892    -0.5373572399
    7      Br     -1.8163579550    -0.7619543406    -0.0531081350
    8      H      -0.0000026330     0.4403746840     2.1792797705
    9      H      -0.0000010145     2.2084212439     1.6628542218
 ----------------------------------------------------------------
 Molecular Point Group                 C1    NOp =  1
 Largest Abelian Subgroup              C1    NOp =  1
 Nuclear Repulsion Energy =   827.3883636956 hartrees
 There are       54 alpha and       54 beta electrons
 Requested basis set is 6-311++G(d,p)
 There are 78 shells and 220 basis functions

 Total QAlloc Memory Limit   2000 MB
 Mega-Array Size       188 MB
 MEM_STATIC part       192 MB

                       Distance Matrix (Angstroms)
             C (  1)   C (  2)   C (  3)   F (  4)   Br(  5)   F (  6)
   C (  2)  1.507634
   C (  3)  1.507634  1.504236
   F (  4)  2.436121  1.357572  2.419542
   Br(  5)  3.005975  1.923016  3.026955  2.723505
   F (  6)  2.436123  2.419541  1.357572  2.666589  4.135750
   Br(  7)  3.005973  3.026953  1.923014  4.135752  3.632716  2.723504
   H (  8)  1.082091  2.237051  2.237051  3.348700  3.119026  3.348702
   H (  9)  1.085557  2.208129  2.208130  2.594270  3.881601  2.594275
             Br(  7)   H (  8)
   H (  8)  3.119022
   H (  9)  3.881599  1.841924

 A cutoff of  1.0D-11 yielded   2561 shell pairs
 There are     21513 function pairs (     23686 Cartesian)

 -------------------------------------------------------
 OpenMP Integral Computing Module                       
 Release: version 1.0, May 2013, Q-Chem Inc. Pittsburgh 
 -------------------------------------------------------
 Integral Job Info:
 Integral job number is                      11
 Integral operator is                         1
 short-range coefficients                     0
 long-range coefficients              100000000
 Omega coefficients                           0
 if combine SR and LR in K                    0
 Integral screening is                        0
 Integral computing path is                   2
 max size of driver memory is            800000
 size of driver memory is                593474
 size of scratch memory is             29623520
 max col of scratch BK array               1296
 max len of scratch array in speh3          155
 max len of scratch index in speh4           18
 max int batch size is                      520
 min int batch size is                       52
 fixed nKL is                                45
 max L of basis functions is                  2
 order of int derivative is                   0
 number of shells is                         78
 number of basis is                         231
 number of cartesian basis is               231
 number of contracted shell pairs          2561
 number of primitive shell pairs           6608
 maxK2 (contraction) of shell pair           36
 max number of K2 of shell pair               1
 max number of CS2 of shell pair            310
 max number of PS2 of shell pair            690
 mem total for path MDJ                  536972
 -------------------------------------------------------
 Smallest overlap matrix eigenvalue = 3.61E-05
 Guess from superposition of atomic densities
 Warning:  Energy on first SCF cycle will be non-variational
 SAD guess density has 108.000000 electrons

 -----------------------------------------------------------------------
  General SCF calculation program by
  Eric Jon Sundstrom, Paul Horn, Yuezhi Mao, Dmitri Zuev, Alec White,
  David Stuck, Shaama M.S., Shane Yost, Joonho Lee, David Small,
  Daniel Levine, Susi Lehtola, Hugh Burton, Evgeny Epifanovsky
 -----------------------------------------------------------------------
 Exchange:     0.2000 Hartree-Fock + 0.0800 Slater + 0.7200 B88
 Correlation:  0.1900 VWN1RPA + 0.8100 LYP
 Using SG-1 standard quadrature grid
 using 4 threads for integral computing
 -------------------------------------------------------
 OpenMP Integral computing Module                
 Release: version 2.0, May 2017, Q-Chem Inc. Pleasanton 
 -------------------------------------------------------
 -------------------------------------------------------
 OpenMP BLAS3 based DFT computing Module                
 Release: version 1.0, May 2013, Q-Chem Inc. Pittsburgh 
 -------------------------------------------------------
 A restricted SCF calculation will be
 performed using DIIS
 SCF converges when DIIS error is below 1.0e-08
 ---------------------------------------
  Cycle       Energy         DIIS error
 ---------------------------------------
    1   -5464.6858363213      3.84e-02  
    2   -5463.4607361867      4.08e-03  
    3   -5463.4092458165      5.23e-03  
    4   -5463.5223356969      8.96e-04  
    5   -5463.5253473880      2.91e-04  
    6   -5463.5257717109      5.85e-05  
    7   -5463.5257941348      1.67e-05  
    8   -5463.5257956268      5.96e-06  
    9   -5463.5257957828      1.04e-06  
   10   -5463.5257957888      3.10e-07  
   11   -5463.5257957893      5.24e-08  
   12   -5463.5257957893      1.33e-08  
   13   -5463.5257957893      1.66e-09  Convergence criterion met
 ---------------------------------------
 SCF time:   CPU 57.48s  wall 14.00s 
 SCF   energy in the final basis set =    -5463.5257957893
 Total energy in the final basis set =    -5463.5257957893

 --------------------------------------------------------------

                    Orbital Energies (a.u.)
 --------------------------------------------------------------

 Alpha MOs
 -- Occupied --
*******-482.855 -62.508 -62.508 -56.329 -56.329 -56.324 -56.324
-56.324 -56.324 -24.720 -24.720 -10.348 -10.348 -10.232  -8.717
 -8.717  -6.549  -6.549  -6.535  -6.535  -6.535  -6.535  -2.660
 -2.660  -2.656  -2.656  -2.655  -2.655  -2.644  -2.644  -2.644
 -2.644  -1.269  -1.253  -0.932  -0.820  -0.809  -0.660  -0.635
 -0.588  -0.552  -0.515  -0.502  -0.492  -0.456  -0.443  -0.425
 -0.367  -0.357  -0.329  -0.308  -0.306  -0.296
 -- Virtual --
 -0.065  -0.027  -0.011   0.009   0.020   0.024   0.033   0.056
  0.059   0.062   0.065   0.070   0.089   0.089   0.091   0.103
  0.103   0.112   0.124   0.130   0.136   0.150   0.155   0.172
  0.173   0.182   0.203   0.229   0.238   0.249   0.251   0.297
  0.309   0.335   0.355   0.361   0.365   0.384   0.393   0.409
  0.412   0.419   0.422   0.431   0.443   0.450   0.470   0.502
  0.513   0.525   0.539   0.576   0.578   0.590   0.596   0.619
  0.636   0.655   0.660   0.671   0.674   0.710   0.764   0.782
  0.783   0.827   0.896   0.906   0.953   0.977   1.068   1.262
  1.269   1.309   1.374   1.407   1.411   1.433   1.440   1.470
  1.480   1.505   1.535   1.552   1.570   1.670   1.734   1.788
  1.817   1.854   1.899   1.934   1.952   1.995   2.002   2.033
  2.042   2.068   2.081   2.153   2.168   2.201   2.218   2.279
  2.529   2.558   2.665   2.686   2.782   2.793   2.941   2.977
  3.098   3.348   3.511   3.684   3.761   3.767   3.798   3.811
  3.903   3.986   3.994   4.000   4.002   4.025   4.027   4.037
  4.069   4.109   4.125   4.199   4.231   4.368   4.418   4.787
  4.901   6.317   6.354   6.403   6.412   6.525   6.660   6.662
  6.743   7.556   7.558   7.574   7.581   7.686   7.692  23.513
 23.654  23.847  47.893  47.926  66.753  66.763 289.752 289.754
289.770 289.773 289.905 289.9081020.6831020.723
 --------------------------------------------------------------

          Ground-State Mulliken Net Atomic Charges

     Atom                 Charge (a.u.)
  ----------------------------------------
      1 C                    -0.404026
      2 C                     0.029949
      3 C                     0.029950
      4 F                    -0.051779
      5 Br                    0.022248
      6 F                    -0.051779
      7 Br                    0.022248
      8 H                     0.175326
      9 H                     0.227863
  ----------------------------------------
  Sum of atomic charges =     0.000000

 -----------------------------------------------------------------
                    Cartesian Multipole Moments
 -----------------------------------------------------------------
    Charge (ESU x 10^10)
                 0.0000
    Dipole Moment (Debye)
         X      -0.0000      Y      -0.4238      Z       2.1992
       Tot       2.2397
    Quadrupole Moments (Debye-Ang)
        XX     -67.1081     XY      -0.0000     YY     -64.2258
        XZ      -0.0000     YZ       3.8647     ZZ     -62.1425
    Octopole Moments (Debye-Ang^2)
       XXX      -0.0000    XXY     -19.4200    XYY      -0.0000
       YYY     -30.3246    XXZ      -4.4299    XYZ      -0.0000
       YYZ       3.2579    XZZ       0.0000    YZZ      -4.2973
       ZZZ      -4.5496
    Hexadecapole Moments (Debye-Ang^3)
      XXXX    -937.9722   XXXY       0.0000   XXYY    -232.2998
      XYYY      -0.0000   YYYY    -503.4028   XXXZ      -0.0000
      XXYZ       1.2016   XYYZ      -0.0000   YYYZ       6.7072
      XXZZ    -192.2092   XYZZ       0.0000   YYZZ    -110.4584
      XZZZ      -0.0000   YZZZ      -6.9624   ZZZZ    -167.0430
 -----------------------------------------------------------------
 Calculating MO derivatives via CPSCF
 D1JvT checksum  = 704160 50089.4626971477
 D1KAT checksum  = 1608120 2595.7404230921
   1         3          27      0.124308    0.025351
   2         3          27      0.017711    0.003002
   3         3          27      0.001911    0.000469
   4         4          26      0.000171    0.000056
   5        27           3      0.000006    0.000004
   6        30           0      0.000000    0.000000    Roots Converged
 Time for AOints: 31.9 s (CPU) 8.0 s (wall)
 ------------------------------------------------------------------------------
                     AOints        : Timing summary (seconds)
 ------------------------------------------------------------------------------
     job step          cpu (% of tot)      sys (% of tot)     wall (% of tot)
 ------------------------------------------------------------------------------
  cpscf_lag         0.1369E+03 (29.1)   0.9000E-05 (15.3)   0.3492E+02 (28.6)
  iterzp            0.3010E+03 (64.0)   0.4800E-04 (81.4)   0.7861E+02 (64.5)
  make_fx           0.0000E+00 ( 0.0)   0.0000E+00 ( 0.0)   0.0000E+00 ( 0.0)
  AOints            0.3186E+02 ( 6.8)   0.2000E-05 ( 3.4)   0.8000E+01 ( 6.6)
 ------------------------------------------------------------------------------
   Grand Totals     0.4701E+03          0.5900E-04          0.1219E+03
 ------------------------------------------------------------------------------
 Calculating analytic Hessian of the SCF energy
 Polarizability Matrix (a.u.)
            1           2           3
    1 -82.4478393   0.0000142   0.0000155
    2   0.0000142 -77.8636402  -4.1207801
    3   0.0000155  -4.1207801 -60.4448220

 Direct stationary perturbation theory relativistic correction:

 rels  =      33.712254998889
 relv  =    -114.769727915834
 rel2e =      18.677409941924
 E_rel =     -62.380062975021

 Hessian of the SCF Energy
            1           2           3           4           5           6
    1   0.2152949   0.0000005  -0.0000004  -0.0578577   0.0081670   0.0537989
    2   0.0000005   0.6554304  -0.0347164   0.0205268  -0.0733551  -0.0433137
    3  -0.0000004  -0.0347164   0.6105127   0.0884548  -0.0296231  -0.1542726
    4  -0.0578577   0.0205268   0.0884548   0.4599820   0.0009781  -0.1176587
    5   0.0081670  -0.0733551  -0.0296231   0.0009781   0.3946503  -0.0445944
    6   0.0537989  -0.0433137  -0.1542726  -0.1176587  -0.0445944   0.3373736
    7  -0.0578572  -0.0205266  -0.0884547  -0.2158439  -0.0109797   0.0196033
    8  -0.0081670  -0.0733552  -0.0296231   0.0109799  -0.0272000   0.0180381
    9  -0.0537988  -0.0433135  -0.1542726  -0.0196043   0.0180380  -0.0265355
   10  -0.0054225  -0.0046409   0.0129586  -0.1044270  -0.0652279   0.0474442
   11  -0.0021702   0.0034942   0.0075670  -0.0879602  -0.1805494   0.0871118
   12   0.0147568   0.0353962  -0.0182656   0.0546709   0.0735017  -0.1097687
   13  -0.0081075   0.0051375   0.0031950  -0.0647272   0.0473865   0.0077258
   14   0.0119196  -0.0077315   0.0003341   0.0530154  -0.0859479  -0.0127830
   15   0.0081755  -0.0142104   0.0030724   0.0060037  -0.0093350  -0.0265891
   16  -0.0054224   0.0046406  -0.0129584  -0.0151421   0.0292560  -0.0195731
   17   0.0021702   0.0034944   0.0075670   0.0063090  -0.0198369   0.0091725
   18  -0.0147566   0.0353960  -0.0182655  -0.0040893  -0.0016059   0.0014525
   19  -0.0081074  -0.0051376  -0.0031950  -0.0044176  -0.0161073  -0.0064629
   20  -0.0119197  -0.0077317   0.0003340  -0.0028145  -0.0069139  -0.0069578
   21  -0.0081756  -0.0142104   0.0030723  -0.0013819   0.0032618  -0.0009468
   22  -0.0360307  -0.0000002   0.0000002   0.0011412  -0.0195401   0.0114816
   23  -0.0000002  -0.1832646   0.1501830  -0.0001908   0.0023595  -0.0061308
   24   0.0000002   0.1480899  -0.2068840  -0.0022034   0.0071603  -0.0109758
   25  -0.0364894  -0.0000002  -0.0000001   0.0012924   0.0260675   0.0036409
   26  -0.0000002  -0.3169809  -0.0720225  -0.0008438  -0.0032066  -0.0005427
   27  -0.0000001  -0.0691178  -0.0646971  -0.0041918  -0.0168034  -0.0097376
            7           8           9          10          11          12
    1  -0.0578572  -0.0081670  -0.0537988  -0.0054225  -0.0021702   0.0147568
    2  -0.0205266  -0.0733552  -0.0433135  -0.0046409   0.0034942   0.0353962
    3  -0.0884547  -0.0296231  -0.1542726   0.0129586   0.0075670  -0.0182656
    4  -0.2158439   0.0109799  -0.0196043  -0.1044270  -0.0879602   0.0546709
    5  -0.0109797  -0.0272000   0.0180380  -0.0652279  -0.1805494   0.0735017
    6   0.0196033   0.0180381  -0.0265355   0.0474442   0.0871118  -0.1097687
    7   0.4599817  -0.0009776   0.1176600  -0.0151421  -0.0063090   0.0040893
    8  -0.0009776   0.3946511  -0.0445949  -0.0292560  -0.0198369  -0.0016061
    9   0.1176600  -0.0445949   0.3373741   0.0195729   0.0091724   0.0014526
   10  -0.0151421  -0.0292560   0.0195729   0.1183277   0.0963617  -0.0744788
   11  -0.0063090  -0.0198369   0.0091724   0.0963617   0.2303047  -0.1138977
   12   0.0040893  -0.0016061   0.0014526  -0.0744788  -0.1138977   0.1188861
   13  -0.0044177   0.0161073   0.0064630   0.0084958   0.0023578  -0.0042879
   14   0.0028145  -0.0069140  -0.0069578   0.0069994  -0.0412607   0.0097069
   15   0.0013819   0.0032618  -0.0009468  -0.0051393   0.0113658   0.0032398
   16  -0.1044268   0.0652277  -0.0474446   0.0023990   0.0024893   0.0020000
   17   0.0879598  -0.1805493   0.0871124  -0.0024893   0.0066376  -0.0034899
   18  -0.0546714   0.0735023  -0.1097695  -0.0020000  -0.0034899   0.0028798
   19  -0.0647275  -0.0473870  -0.0077258  -0.0032652  -0.0030789   0.0000123
   20  -0.0530160  -0.0859487  -0.0127830  -0.0009433  -0.0007592   0.0004743
   21  -0.0060037  -0.0093349  -0.0265890   0.0017265   0.0009985   0.0004029
   22   0.0011412   0.0195401  -0.0114816  -0.0031153  -0.0010552   0.0079250
   23   0.0001908   0.0023595  -0.0061308  -0.0001398   0.0009489  -0.0009991
   24   0.0022034   0.0071603  -0.0109758  -0.0010408  -0.0002520  -0.0014557
   25   0.0012923  -0.0260675  -0.0036408   0.0021497  -0.0006353  -0.0046875
   26   0.0008438  -0.0032065  -0.0005427  -0.0006639   0.0010208   0.0009138
   27   0.0041918  -0.0168035  -0.0097375   0.0009568   0.0014239   0.0026287
           13          14          15          16          17          18
    1  -0.0081075   0.0119196   0.0081755  -0.0054224   0.0021702  -0.0147566
    2   0.0051375  -0.0077315  -0.0142104   0.0046406   0.0034944   0.0353960
    3   0.0031950   0.0003341   0.0030724  -0.0129584   0.0075670  -0.0182655
    4  -0.0647272   0.0530154   0.0060037  -0.0151421   0.0063090  -0.0040893
    5   0.0473865  -0.0859479  -0.0093350   0.0292560  -0.0198369  -0.0016059
    6   0.0077258  -0.0127830  -0.0265891  -0.0195731   0.0091725   0.0014525
    7  -0.0044177   0.0028145   0.0013819  -0.1044268   0.0879598  -0.0546714
    8   0.0161073  -0.0069140   0.0032618   0.0652277  -0.1805493   0.0735023
    9   0.0064630  -0.0069578  -0.0009468  -0.0474446   0.0871124  -0.1097695
   10   0.0084958   0.0069994  -0.0051393   0.0023990  -0.0024893  -0.0020000
   11   0.0023578  -0.0412607   0.0113658   0.0024893   0.0066376  -0.0034899
   12  -0.0042879   0.0097069   0.0032398   0.0020000  -0.0034899   0.0028798
   13   0.0758487  -0.0754308  -0.0114290  -0.0032652   0.0030789  -0.0000123
   14  -0.0754308   0.1394444   0.0078600   0.0009434  -0.0007592   0.0004743
   15  -0.0114290   0.0078600   0.0187829  -0.0017265   0.0009985   0.0004029
   16  -0.0032652   0.0009434  -0.0017265   0.1183274  -0.0963613   0.0744791
   17   0.0030789  -0.0007592   0.0009985  -0.0963613   0.2303044  -0.1138985
   18  -0.0000123   0.0004743   0.0004029   0.0744791  -0.1138985   0.1188869
   19  -0.0039177  -0.0005245   0.0012578   0.0084958  -0.0023579   0.0042879
   20   0.0005245   0.0025950   0.0009404  -0.0069994  -0.0412607   0.0097070
   21  -0.0012578   0.0009404   0.0010004   0.0051394   0.0113660   0.0032398
   22   0.0021572  -0.0018128  -0.0017109  -0.0031153   0.0010552  -0.0079250
   23   0.0010764   0.0002565  -0.0006159   0.0001398   0.0009489  -0.0009991
   24   0.0004241   0.0001308   0.0013153   0.0010408  -0.0002520  -0.0014557
   25  -0.0020665   0.0020758   0.0031868   0.0021497   0.0006353   0.0046875
   26  -0.0002381   0.0003174  -0.0002654   0.0006638   0.0010208   0.0009137
   27  -0.0008208   0.0002943  -0.0002778  -0.0009568   0.0014240   0.0026287
           19          20          21          22          23          24
    1  -0.0081074  -0.0119197  -0.0081756  -0.0360307  -0.0000002   0.0000002
    2  -0.0051376  -0.0077317  -0.0142104  -0.0000002  -0.1832646   0.1480899
    3  -0.0031950   0.0003340   0.0030723   0.0000002   0.1501830  -0.2068840
    4  -0.0044176  -0.0028145  -0.0013819   0.0011412  -0.0001908  -0.0022034
    5  -0.0161073  -0.0069139   0.0032618  -0.0195401   0.0023595   0.0071603
    6  -0.0064629  -0.0069578  -0.0009468   0.0114816  -0.0061308  -0.0109758
    7  -0.0647275  -0.0530160  -0.0060037   0.0011412   0.0001908   0.0022034
    8  -0.0473870  -0.0859487  -0.0093349   0.0195401   0.0023595   0.0071603
    9  -0.0077258  -0.0127830  -0.0265890  -0.0114816  -0.0061308  -0.0109758
   10  -0.0032652  -0.0009433   0.0017265  -0.0031153  -0.0001398  -0.0010408
   11  -0.0030789  -0.0007592   0.0009985  -0.0010552   0.0009489  -0.0002520
   12   0.0000123   0.0004743   0.0004029   0.0079250  -0.0009991  -0.0014557
   13  -0.0039177   0.0005245  -0.0012578   0.0021572   0.0010764   0.0004241
   14  -0.0005245   0.0025950   0.0009404  -0.0018128   0.0002565   0.0001308
   15   0.0012578   0.0009404   0.0010004  -0.0017109  -0.0006159   0.0013153
   16   0.0084958  -0.0069994   0.0051394  -0.0031153   0.0001398   0.0010408
   17  -0.0023579  -0.0412607   0.0113660   0.0010552   0.0009489  -0.0002520
   18   0.0042879   0.0097070   0.0032398  -0.0079250  -0.0009991  -0.0014557
   19   0.0758489   0.0754315   0.0114290   0.0021572  -0.0010764  -0.0004241
   20   0.0754315   0.1394453   0.0078599   0.0018128   0.0002565   0.0001309
   21   0.0114290   0.0078599   0.0187828   0.0017109  -0.0006159   0.0013153
   22   0.0021572   0.0018128   0.0017109   0.0353306   0.0000002  -0.0000003
   23  -0.0010764   0.0002565  -0.0006159   0.0000002   0.1875026  -0.1553749
   24  -0.0004241   0.0001309   0.0013153  -0.0000003  -0.1553749   0.2183805
   25  -0.0020665  -0.0020758  -0.0031868   0.0003339  -0.0000000  -0.0000000
   26   0.0002381   0.0003174  -0.0002654  -0.0000000  -0.0113677  -0.0067933
   27   0.0008208   0.0002943  -0.0002778   0.0000000   0.0206836   0.0107359
           25          26          27
    1  -0.0364894  -0.0000002  -0.0000001
    2  -0.0000002  -0.3169809  -0.0691178
    3  -0.0000001  -0.0720225  -0.0646971
    4   0.0012924  -0.0008438  -0.0041918
    5   0.0260675  -0.0032066  -0.0168034
    6   0.0036409  -0.0005427  -0.0097376
    7   0.0012923   0.0008438   0.0041918
    8  -0.0260675  -0.0032065  -0.0168035
    9  -0.0036408  -0.0005427  -0.0097375
   10   0.0021497  -0.0006639   0.0009568
   11  -0.0006353   0.0010208   0.0014239
   12  -0.0046875   0.0009138   0.0026287
   13  -0.0020665  -0.0002381  -0.0008208
   14   0.0020758   0.0003174   0.0002943
   15   0.0031868  -0.0002654  -0.0002778
   16   0.0021497   0.0006638  -0.0009568
   17   0.0006353   0.0010208   0.0014240
   18   0.0046875   0.0009137   0.0026287
   19  -0.0020665   0.0002381   0.0008208
   20  -0.0020758   0.0003174   0.0002943
   21  -0.0031868  -0.0002654  -0.0002778
   22   0.0003339  -0.0000000   0.0000000
   23  -0.0000000  -0.0113677   0.0206836
   24  -0.0000000  -0.0067933   0.0107359
   25   0.0334044   0.0000002   0.0000000
   26   0.0000002   0.3320852   0.0786045
   27   0.0000000   0.0786045   0.0687345
 Gradient time:  CPU 629.51 s  wall 163.78 s
 **********************************************************************
 **                                                                  **
 **                       VIBRATIONAL ANALYSIS                       **
 **                       --------------------                       **
 **                                                                  **
 **        VIBRATIONAL FREQUENCIES (CM**-1) AND NORMAL MODES         **
 **     FORCE CONSTANTS (mDYN/ANGSTROM) AND REDUCED MASSES (AMU)     **
 **                  INFRARED INTENSITIES (KM/MOL)                   **
 **                                                                  **
 **********************************************************************


 Mode:                 1                      2                      3
 Frequency:        95.17                 127.47                 254.52
 Force Cnst:      0.2242                 0.1283                 0.5922
 Red. Mass:      42.0176                13.3993                15.5148
 IR Active:          YES                    YES                    YES
 IR Intens:        0.121                  1.044                  1.456
 Raman Active:       YES                    YES                    YES
               X      Y      Z        X      Y      Z        X      Y      Z
 C         -0.000  0.285  0.036    0.254 -0.000 -0.000    0.000  0.004  0.271
 C         -0.016  0.211  0.040    0.003  0.026 -0.157   -0.063 -0.085  0.222
 C          0.016  0.211  0.040    0.003 -0.026  0.157    0.063 -0.085  0.222
 F          0.141  0.107  0.029   -0.129 -0.104 -0.466   -0.550 -0.055 -0.152
 Br        -0.486 -0.084 -0.016    0.007 -0.004  0.121   -0.048  0.026 -0.021
 F         -0.141  0.107  0.029   -0.129  0.104  0.466    0.550 -0.055 -0.152
 Br         0.486 -0.084 -0.016    0.007  0.004 -0.121    0.048  0.026 -0.021
 H         -0.000  0.384  0.122    0.590 -0.000 -0.000    0.000 -0.034  0.238
 H         -0.000  0.321 -0.090    0.127  0.000 -0.000    0.000 -0.005  0.289
 TransDip  -0.000  0.011 -0.003    0.033 -0.000 -0.000    0.000 -0.025  0.029

 Mode:                 4                      5                      6
 Frequency:       270.91                 318.55                 325.89
 Force Cnst:      0.7108                 0.3133                 0.8249
 Red. Mass:      16.4367                 5.2401                13.1826
 IR Active:          YES                    YES                    YES
 IR Intens:        0.142                  4.324                  1.469
 Raman Active:       YES                    YES                    YES
               X      Y      Z        X      Y      Z        X      Y      Z
 C          0.247 -0.000 -0.000   -0.000  0.292  0.141   -0.297 -0.000 -0.000
 C          0.233  0.157 -0.025    0.002 -0.019  0.197   -0.186 -0.157  0.058
 C          0.233 -0.157  0.025   -0.002 -0.019  0.197   -0.186  0.157 -0.058
 F          0.379  0.077 -0.054    0.101 -0.202  0.001    0.153 -0.453 -0.062
 Br        -0.149  0.161  0.009    0.014  0.023 -0.042    0.018  0.091 -0.028
 F          0.379 -0.077  0.054   -0.101 -0.202  0.001    0.153  0.453  0.062
 Br        -0.149 -0.161 -0.009   -0.014  0.023 -0.042    0.018 -0.091  0.028
 H          0.606  0.000 -0.000   -0.000  0.582  0.402   -0.529 -0.000 -0.000
 H         -0.103  0.000 -0.000   -0.000  0.398 -0.227   -0.149 -0.000  0.000
 TransDip   0.012  0.000 -0.000   -0.000  0.062  0.023   -0.039 -0.000 -0.000

 Mode:                 7                      8                      9
 Frequency:       361.52                 484.26                 527.85
 Force Cnst:      0.4545                 0.5190                 0.5412
 Red. Mass:       5.9016                 3.7564                 3.2966
 IR Active:          YES                    YES                    YES
 IR Intens:        0.217                  4.681                 17.323
 Raman Active:       YES                    YES                    YES
               X      Y      Z        X      Y      Z        X      Y      Z
 C         -0.000  0.334 -0.031    0.331  0.000  0.000   -0.000 -0.031  0.205
 C          0.019  0.101  0.028   -0.082 -0.135 -0.081    0.028  0.166  0.101
 C         -0.019  0.101  0.028   -0.082  0.135  0.081   -0.028  0.166  0.101
 F         -0.080  0.191  0.052   -0.045 -0.053  0.120    0.068  0.039 -0.126
 Br         0.049 -0.093 -0.013   -0.009  0.028  0.013    0.018 -0.028 -0.005
 F          0.080  0.191  0.052   -0.045  0.053 -0.120   -0.068  0.039 -0.126
 Br        -0.049 -0.093 -0.013   -0.009 -0.028 -0.013   -0.018 -0.028 -0.005
 H          0.000  0.609  0.211    0.239  0.000  0.000    0.000 -0.436 -0.147
 H         -0.000  0.435 -0.383    0.854  0.000  0.000   -0.000 -0.186  0.767
 TransDip  -0.000  0.014 -0.004    0.069 -0.000  0.000   -0.000  0.096  0.093

 Mode:                10                     11                     12
 Frequency:       711.43                 834.87                 888.23
 Force Cnst:      2.3894                 0.9150                 0.9862
 Red. Mass:       8.0126                 2.2281                 2.1217
 IR Active:          YES                    YES                    YES
 IR Intens:       41.560                  1.069                 67.009
 Raman Active:       YES                    YES                    YES
               X      Y      Z        X      Y      Z        X      Y      Z
 C          0.094  0.000  0.000    0.114  0.000  0.000    0.000  0.181 -0.094
 C          0.371 -0.077  0.322   -0.045  0.147  0.092   -0.049  0.064 -0.053
 C          0.371  0.077 -0.322   -0.045 -0.147 -0.092    0.049  0.064 -0.053
 F         -0.163 -0.097 -0.006   -0.034 -0.078  0.051   -0.041 -0.077  0.070
 Br        -0.023  0.023 -0.000    0.005 -0.007 -0.004    0.002 -0.002 -0.001
 F         -0.163  0.097  0.006   -0.034  0.078 -0.051    0.041 -0.077  0.070
 Br        -0.023 -0.023  0.000    0.005  0.007  0.004   -0.002 -0.002 -0.001
 H         -0.558  0.000  0.000    0.776  0.000  0.000   -0.000 -0.399 -0.622
 H          0.332  0.000  0.000   -0.549  0.000 -0.000    0.000 -0.018  0.607
 TransDip   0.206  0.000  0.000   -0.033  0.000 -0.000   -0.000  0.230 -0.125

 Mode:                13                     14                     15
 Frequency:       975.05                1023.18                1080.18
 Force Cnst:      3.9224                 1.4387                 1.0407
 Red. Mass:       7.0023                 2.3325                 1.5139
 IR Active:          YES                    YES                    YES
 IR Intens:       22.953                 58.536                 68.501
 Raman Active:       YES                    YES                    YES
               X      Y      Z        X      Y      Z        X      Y      Z
 C         -0.000  0.007  0.413   -0.008 -0.000 -0.000   -0.182  0.000 -0.000
 C         -0.316  0.059 -0.285   -0.120  0.084  0.171    0.062 -0.038 -0.024
 C          0.316  0.059 -0.285   -0.120 -0.084 -0.171    0.062  0.038  0.024
 F          0.007 -0.027  0.024    0.041  0.039 -0.050   -0.013 -0.008  0.010
 Br         0.008 -0.005  0.003    0.003 -0.005 -0.001   -0.001  0.001 -0.000
 F         -0.007 -0.027  0.024    0.041 -0.039  0.050   -0.013  0.008 -0.010
 Br        -0.008 -0.005  0.003    0.003  0.005  0.001   -0.001 -0.001  0.000
 H         -0.000  0.227  0.619   -0.021 -0.000 -0.000    0.877 -0.000  0.000
 H          0.000  0.143 -0.051    0.942 -0.000  0.000    0.431 -0.000  0.000
 TransDip  -0.000  0.108 -0.109   -0.245 -0.000  0.000    0.265 -0.000 -0.000

 Mode:                16                     17                     18
 Frequency:      1116.79                1188.85                1336.50
 Force Cnst:      3.7087                 3.0990                 3.4943
 Red. Mass:       5.0470                 3.7214                 3.3202
 IR Active:          YES                    YES                    YES
 IR Intens:      230.066                  1.353                 40.708
 Raman Active:       YES                    YES                    YES
               X      Y      Z        X      Y      Z        X      Y      Z
 C         -0.000 -0.228 -0.144    0.062 -0.000 -0.000    0.000 -0.017 -0.095
 C         -0.008  0.340  0.031   -0.083 -0.261  0.163   -0.262 -0.029  0.153
 C          0.008  0.340  0.031   -0.083  0.261 -0.163    0.262 -0.029  0.153
 F         -0.058 -0.117  0.040    0.037  0.090 -0.052    0.036  0.045 -0.034
 Br         0.006 -0.007 -0.000    0.000  0.002 -0.001    0.003 -0.003 -0.001
 F          0.058 -0.117  0.040    0.037 -0.090  0.052   -0.036  0.045 -0.034
 Br        -0.006 -0.007 -0.000    0.000 -0.002  0.001   -0.003 -0.003 -0.001
 H         -0.000  0.238  0.258    0.540 -0.000  0.000   -0.000 -0.439 -0.505
 H          0.000 -0.065 -0.728   -0.691  0.000 -0.000    0.000  0.094 -0.582
 TransDip   0.000  0.484 -0.046   -0.037  0.000 -0.000    0.000 -0.145  0.144

 Mode:                19                     20                     21
 Frequency:      1447.75                3127.82                3228.79
 Force Cnst:      1.7443                 6.0798                 6.8694
 Red. Mass:       1.4125                 1.0548                 1.1184
 IR Active:          YES                    YES                    YES
 IR Intens:       37.477                  1.056                  1.534
 Raman Active:       YES                    YES                    YES
               X      Y      Z        X      Y      Z        X      Y      Z
 C          0.000 -0.034 -0.136    0.000 -0.030 -0.058    0.000  0.093 -0.037
 C         -0.084 -0.008  0.035   -0.002  0.000  0.001   -0.000  0.000  0.000
 C          0.084 -0.008  0.035    0.002  0.000  0.001    0.000  0.000  0.000
 F          0.008  0.010 -0.006   -0.000  0.000  0.000   -0.000 -0.000  0.000
 Br         0.001 -0.001 -0.000   -0.000  0.000  0.000    0.000 -0.000 -0.000
 F         -0.008  0.010 -0.006    0.000  0.000  0.000    0.000 -0.000  0.000
 Br        -0.001 -0.001 -0.000    0.000  0.000  0.000   -0.000 -0.000 -0.000
 H          0.000  0.555  0.396   -0.000 -0.413  0.444   -0.000 -0.530  0.592
 H         -0.000 -0.251  0.659    0.000  0.766  0.204   -0.000 -0.576 -0.164
 TransDip  -0.000 -0.038  0.192    0.000  0.009  0.032    0.000 -0.036  0.016

 STANDARD THERMODYNAMIC QUANTITIES AT   298.15 K  AND     1.00 ATM

   This Molecule has  0 Imaginary Frequencies
   Zero point vibrational energy:       28.199 kcal/mol

   Atom    1 Element C  Has Mass   12.00000
   Atom    2 Element C  Has Mass   12.00000
   Atom    3 Element C  Has Mass   12.00000
   Atom    4 Element F  Has Mass   18.99840
   Atom    5 Element Br Has Mass   78.91830
   Atom    6 Element F  Has Mass   18.99840
   Atom    7 Element Br Has Mass   78.91830
   Atom    8 Element H  Has Mass    1.00783
   Atom    9 Element H  Has Mass    1.00783
   Molecular Mass:   233.849060 amu
   Principal axes and moments of inertia in amu*Bohr^2:
                             1           2           3
    Eigenvalues --     1086.02328  2297.73948  3086.77393
          X               1.00000    -0.00000     0.00000
          Y               0.00000     0.99961     0.02805
          Z              -0.00000    -0.02805     0.99961
   Rotational Symmetry Number is   1
   The Molecule is an Asymmetric Top
   Translational Enthalpy:        0.889 kcal/mol
   Rotational Enthalpy:           0.889 kcal/mol
   Vibrational Enthalpy:         30.917 kcal/mol
   gas constant (RT):             0.592 kcal/mol
   Translational Entropy:        42.250  cal/mol.K
   Rotational Entropy:           30.422  cal/mol.K
   Vibrational Entropy:          15.844  cal/mol.K

   Total Enthalpy:               33.287 kcal/mol
   Total Entropy:                88.516  cal/mol.K

 ======================================================================

 STANDARD THERMODYNAMIC QUANTITIES FOR ANHARMONIC VIBRATION -- TOSH

   Zero point vibrational energy: ************ kcal/mol

   Vibrational Enthalpy:       Infinity kcal/mol
   Vibrational Entropy:             NaN  cal/mol.K

   Total Enthalpy:             Infinity kcal/mol
   Total Entropy:                   NaN  cal/mol.K

 ======================================================================

 STANDARD THERMODYNAMIC QUANTITIES FOR ANHARMONIC VIBRATION -- VPT2

   Zero point vibrational energy: ************ kcal/mol

   Vibrational Enthalpy:       Infinity kcal/mol
   Vibrational Entropy:             NaN  cal/mol.K

   Total Enthalpy:             Infinity kcal/mol
   Total Entropy:                   NaN  cal/mol.K

 ======================================================================

Archival summary:
1\1\garfield\FREQ\ProcedureUnspecified\BasisUnspecified\r2232\taweetha\WedOct1008:58:052018WedOct1008:58:052018\0\\#,FREQ,ProcedureUnspecified,BasisUnspecified,\\0,1\Br\C,1,1.92301\F,2,1.35757,1,111.063\C,2,1.50424,1,123.602,3,-143.773,0\F,4,1.35757,2,115.347,1,142.393,0\C,4,1.50763,2,60.0745,1,-110.474,0\H,6,1.08209,4,118.573,2,108.269,0\H,6,1.08556,4,115.797,2,-106.154,0\Br,4,1.92302,2,123.602,1,0,0\\\@

 Total job time:  178.74s(wall), 687.22s(cpu) 
 Wed Oct 10 08:58:05 2018

        *************************************************************
        *                                                           *
        *  Thank you very much for using Q-Chem.  Have a nice day.  *
        *                                                           *
        *************************************************************
