# Supplementary material for: Geometric and energetic data from ab initio calculations of haloethene, haloimine, halomethylenephosphine, haloiminophosphine, halodiazene, halodiphosphene and halocyclopropane
Source: Data Brief. 2019 Nov 2;27:104738. doi: 10.1016/j.dib.2019.104738 (PMC6861602; doi:10.1016/j.dib.2019.104738)
Supplement: Multimedia component 3 [file mmc3.zip › CCC/B3LYP/FBrCCCFI.out]

Q-Chem Developer Version!
                  Welcome to Q-Chem
     A Quantum Leap Into The Future Of Chemistry


 Q-Chem 5.1, Q-Chem, Inc., Pleasanton, CA (2018)

 Yihan Shao,  Zhengting Gan,  E. Epifanovsky,  A. T. B. Gilbert,  M. Wormit,  
 J. Kussmann,  A. W. Lange,  A. Behn,  Jia Deng,  Xintian Feng,  D. Ghosh,  
 M. Goldey,  P. R. Horn,  L. D. Jacobson,  I. Kaliman,  T. Kus,  A. Landau,  
 Jie Liu,  E. I. Proynov,  R. M. Richard,  R. P. Steele,  E. J. Sundstrom,  
 H. L. Woodcock III,  P. M. Zimmerman,  D. Zuev,  B. Albrecht,  E. Alguire,  
 S. A. Baeppler,  D. Barton,  Z. Benda,  Y. A. Bernard,  E. J. Berquist,  
 K. B. Bravaya,  H. Burton,  D. Casanova,  Chun-Min Chang,  Yunqing Chen,  
 A. Chien,  K. D. Closser,  M. P. Coons,  S. Coriani,  S. Dasgupta,  
 A. L. Dempwolff,  M. Diedenhofen,  Hainam Do,  R. G. Edgar,  Po-Tung Fang,  
 S. Faraji,  S. Fatehi,  Qingguo Feng,  K. D. Fenk,  J. Fosso-Tande,  
 Qinghui Ge,  A. Ghysels,  G. Gidofalvi,  J. Gomes,  J. Gonthier,  A. Gunina,  
 D. Hait,  M. W. D. Hanson-Heine,  P. H. P. Harbach,  A. W. Hauser,  
 J. E. Herr,  E. G. Hohenstein,  Z. C. Holden,  Kerwin Hui,  B. C. Huynh,  
 T.-C. Jagau,  Hyunjun Ji,  B. Kaduk,  K. Khistyaev,  Jaehoon Kim,  
 P. Klunzinger,  K. Koh,  D. Kosenkov,  L. Koulias,  T. Kowalczyk,  
 C. M. Krauter,  A. Kunitsa,  Ka Un Lao,  A. Laurent,  K. V. Lawler,  
 Joonho Lee,  D. Lefrancois,  S. Lehtola,  D. S. Levine,  Yi-Pei Li,  
 You-Sheng Lin,  Fenglai Liu,  E. Livshits,  A. Luenser,  P. Manohar,  
 E. Mansoor,  S. F. Manzer,  Shan-Ping Mao,  Yuezhi Mao,  N. Mardirossian,  
 A. V. Marenich,  T. Markovich,  L. A. Martinez-Martinez,  S. A. Maurer,  
 N. J. Mayhall,  S. C. McKenzie,  J.-M. Mewes,  A. F. Morrison,  
 J. W. Mullinax,  K. Nanda,  T. S. Nguyen-Beck,  R. Olivares-Amaya,  
 J. A. Parkhill,  T. M. Perrine,  F. Plasser,  P. Pokhilko,  S. Prager,  
 A. Prociuk,  E. Ramos,  D. R. Rehn,  F. Rob,  M. Schneider,  N. Sergueev,  
 S. M. Sharada,  S. Sharma,  D. W. Small,  T. Stauch,  T. Stein,  
 Yu-Chuan Su,  A. J. W. Thom,  A. Tkatchenko,  T. Tsuchimochi,  N. M. Tubman,  
 L. Vogt,  M. L. Vidal,  O. Vydrov,  M. A. Watson,  J. Wenzel,  
 M. de Wergifosse,  T. A. Wesolowski,  A. White,  J. Witte,  A. Yamada,  
 Jun Yang,  K. Yao,  S. Yeganeh,  S. R. Yost,  Zhi-Qiang You,  A. Zech,  
 Igor Ying Zhang,  Xing Zhang,  Yan Zhao,  Ying Zhu,  B. R. Brooks,  
 G. K. L. Chan,  C. J. Cramer,  M. S. Gordon,  W. J. Hehre,  A. Klamt,  
 M. W. Schmidt,  C. D. Sherrill,  D. G. Truhlar,  A. Aspuru-Guzik,  R. Baer,  
 A. T. Bell,  N. A. Besley,  Jeng-Da Chai,  A. E. DePrince, III,  
 R. A. DiStasio Jr.,  A. Dreuw,  B. D. Dunietz,  T. R. Furlani,  
 Chao-Ping Hsu,  Yousung Jung,  Jing Kong,  D. S. Lambrecht,  WanZhen Liang,  
 C. Ochsenfeld,  V. A. Rassolov,  L. V. Slipchenko,  J. E. Subotnik,  
 T. Van Voorhis,  J. M. Herbert,  A. I. Krylov,  P. M. W. Gill,  M. Head-Gordon

 Contributors to earlier versions of Q-Chem not listed above: 
 R. D. Adamson,  B. Austin,  J. Baker,  G. J. O. Beran,  K. Brandhorst,  
 S. T. Brown,  E. F. C. Byrd,  A. K. Chakraborty,  C.-L. Cheng,  
 Siu Hung Chien,  D. M. Chipman,  D. L. Crittenden,  H. Dachsel,  
 R. J. Doerksen,  A. D. Dutoi,  L. Fusti-Molnar,  W. A. Goddard III,  
 A. Golubeva-Zadorozhnaya,  S. R. Gwaltney,  G. Hawkins,  A. Heyden,  
 S. Hirata,  G. Kedziora,  F. J. Keil,  C. Kelley,  Jihan Kim,  R. A. King,  
 R. Z. Khaliullin,  P. P. Korambath,  W. Kurlancheek,  A. M. Lee,  M. S. Lee,  
 S. V. Levchenko,  Ching Yeh Lin,  D. Liotard,  R. C. Lochan,  I. Lotan,  
 P. E. Maslen,  N. Nair,  D. P. O'Neill,  D. Neuhauser,  E. Neuscamman,  
 C. M. Oana,  R. Olson,  B. Peters,  R. Peverati,  P. A. Pieniazek,  
 Y. M. Rhee,  J. Ritchie,  M. A. Rohrdanz,  E. Rosta,  N. J. Russ,  
 H. F. Schaefer III,  N. E. Schultz,  N. Shenvi,  A. C. Simmonett,  A. Sodt,  
 D. Stuck,  K. S. Thanthiriwatte,  V. Vanovschi,  Tao Wang,  A. Warshel,  
 C. F. Williams,  Q. Wu,  X. Xu,  W. Zhang

 Please cite Q-Chem as follows:
 Y. Shao et al., Mol. Phys. 113, 184-215 (2015)
 DOI: 10.1080/00268976.2014.952696

 Q-Chem 5.1.1 for Intel X86 EM64T Linux

 Parts of Q-Chem use Armadillo 8.300.2 (Tropical Shenanigans).
 http://arma.sourceforge.net/

 Q-Chem begins on Tue Oct  9 20:14:04 2018  

Host: 
0

     Scratch files written to /scratch/taweetham/qchem18869//
Input Ideriv = 2
Curr. Ideriv = -1
Max.  Ideriv = 2

Checking the input file for inconsistencies... 	...done.

--------------------------------------------------------------
User input:
--------------------------------------------------------------
$molecule
0 1
C 
C 1 CC 
C 2 CC 1 60.0
F 2 CF 1 ANG  3 pDHA
Br 2 CBr 1 ANG  3 mDHA
F 3 CF 1 ANG  2 mDHA
I 3 CI 1 ANG  2 pDHA
H 1 CH 2 ANG  3 pDHA
H 1 CH 2 ANG  3 mDHA

CC=1.54
CH=1.09
CF=1.35
CCl=1.77
CBr=1.94
CI=2.14
ANG=118.0
pDHA=107.9
mDHA=-107.9
$end

$rem
   job_type	optimization
   basis	6-311++g**
   method	b3lyp
   mem_total	32000
$end

--------------------------------------------------------------
 ----------------------------------------------------------------
             Standard Nuclear Orientation (Angstroms)
    I     Atom           X                Y                Z
 ----------------------------------------------------------------
    1      C       0.6329480744     1.3074016500     1.3757475454
    2      C       1.2893116021     0.8070164705     0.0755930963
    3      C      -0.2030338115     1.1869514414     0.0880262892
    4      F       2.1486039070     1.6324867602    -0.5590056239
    5      Br      1.7499589043    -1.0735156992    -0.0468929095
    6      F      -0.5728385838     2.3253365282    -0.5363324417
    7      I      -1.6432435745    -0.3914221236    -0.0308548605
    8      H       0.4555615132     0.5833582828     2.1709803480
    9      H       0.8905431866     2.3064367716     1.7274200975
 ----------------------------------------------------------------
 Molecular Point Group                 C1    NOp =  1
 Largest Abelian Subgroup              C1    NOp =  1
 Nuclear Repulsion Energy =  1028.9168929061 hartrees
 There are       63 alpha and       63 beta electrons
 Requested basis set is 6-311++G(d,p)
 There are 83 shells and 234 basis functions

 Total QAlloc Memory Limit  32000 MB
 Mega-Array Size       188 MB
 MEM_STATIC part       192 MB
 A cutoff of  1.0D-11 yielded   2803 shell pairs
 There are     23450 function pairs (     26062 Cartesian)

 -------------------------------------------------------
 OpenMP Integral Computing Module                       
 Release: version 1.0, May 2013, Q-Chem Inc. Pittsburgh 
 -------------------------------------------------------
 Integral Job Info:
 Integral job number is                      11
 Integral operator is                         1
 short-range coefficients                     0
 long-range coefficients              100000000
 Omega coefficients                           0
 if combine SR and LR in K                    0
 Integral screening is                        0
 Integral computing path is                   2
 max size of driver memory is            800000
 size of driver memory is                593474
 size of scratch memory is             29623520
 max col of scratch BK array               1296
 max len of scratch array in speh3          155
 max len of scratch index in speh4           18
 max int batch size is                      520
 min int batch size is                       52
 fixed nKL is                                45
 max L of basis functions is                  2
 order of int derivative is                   0
 number of shells is                         83
 number of basis is                         247
 number of cartesian basis is               247
 number of contracted shell pairs          2803
 number of primitive shell pairs           6453
 maxK2 (contraction) of shell pair           36
 max number of K2 of shell pair               1
 max number of CS2 of shell pair            322
 max number of PS2 of shell pair            558
 mem total for path MDJ                  542588
 -------------------------------------------------------
 Smallest overlap matrix eigenvalue = 6.32E-05

 Scale SEOQF with 1.000000e-01/1.000000e-01/1.000000e-01

 Standard Electronic Orientation quadrupole field applied
 Nucleus-field energy     =     0.0000000190 hartrees
 Guess from superposition of atomic densities
 Warning:  Energy on first SCF cycle will be non-variational
 SAD guess density has 126.000000 electrons

 -----------------------------------------------------------------------
  General SCF calculation program by
  Eric Jon Sundstrom, Paul Horn, Yuezhi Mao, Dmitri Zuev, Alec White,
  David Stuck, Shaama M.S., Shane Yost, Joonho Lee, David Small,
  Daniel Levine, Susi Lehtola, Hugh Burton, Evgeny Epifanovsky
 -----------------------------------------------------------------------
 Exchange:     0.2000 Hartree-Fock + 0.0800 Slater + 0.7200 B88
 Correlation:  0.1900 VWN1RPA + 0.8100 LYP
 Using SG-1 standard quadrature grid
 using 4 threads for integral computing
 -------------------------------------------------------
 OpenMP Integral computing Module                
 Release: version 2.0, May 2017, Q-Chem Inc. Pleasanton 
 -------------------------------------------------------
 -------------------------------------------------------
 OpenMP BLAS3 based DFT computing Module                
 Release: version 1.0, May 2013, Q-Chem Inc. Pittsburgh 
 -------------------------------------------------------
 A restricted SCF calculation will be
 performed using DIIS
 SCF converges when DIIS error is below 1.0e-08
 ---------------------------------------
  Cycle       Energy         DIIS error
 ---------------------------------------
    1   -9809.9429289537      3.60e-02  
    2   -9808.8294887107      3.62e-03  
    3   -9808.7721567639      4.83e-03  
    4   -9808.8885284683      8.02e-04  
    5   -9808.8914012016      2.97e-04  
    6   -9808.8919565281      5.90e-05  
    7   -9808.8919817623      2.17e-05  
    8   -9808.8919846837      6.10e-06  
    9   -9808.8919848866      1.29e-06  
   10   -9808.8919848973      3.50e-07  
   11   -9808.8919848979      1.07e-07  
   12   -9808.8919848979      3.90e-08  
   13   -9808.8919848978      1.02e-08  
   14   -9808.8919848978      1.90e-09  Convergence criterion met
 ---------------------------------------
 SCF time:   CPU 64.32s  wall 17.00s 
 SCF   energy in the final basis set =    -9808.8919848978
 Total energy in the final basis set =    -9808.8919848978

 --------------------------------------------------------------

                    Orbital Energies (a.u.)
 --------------------------------------------------------------

 Alpha MOs
 -- Occupied --
*******-482.853-176.316-165.720-165.718-165.718 -62.506 -56.326
-56.322 -56.322 -35.813 -31.306 -31.300 -31.300 -24.726 -24.724
-22.956 -22.955 -22.955 -22.950 -22.950 -10.351 -10.340 -10.234
 -8.714  -6.547  -6.533  -6.532  -6.362  -4.775  -4.759  -4.759
 -2.657  -2.653  -2.653  -2.642  -2.642  -2.041  -2.036  -2.036
 -2.022  -2.022  -1.271  -1.260  -0.913  -0.808  -0.702  -0.655
 -0.625  -0.586  -0.539  -0.515  -0.503  -0.488  -0.454  -0.443
 -0.412  -0.357  -0.344  -0.325  -0.297  -0.279  -0.273
 -- Virtual --
 -0.079  -0.037  -0.011   0.008   0.022   0.025   0.039   0.059
  0.064   0.067   0.069   0.077   0.086   0.101   0.103   0.115
  0.119   0.130   0.132   0.147   0.151   0.164   0.189   0.195
  0.215   0.228   0.234   0.240   0.258   0.274   0.290   0.296
  0.316   0.338   0.354   0.362   0.367   0.374   0.394   0.407
  0.420   0.424   0.430   0.448   0.457   0.467   0.491   0.509
  0.524   0.553   0.576   0.587   0.599   0.626   0.637   0.653
  0.660   0.678   0.712   0.724   0.755   0.780   0.833   0.878
  0.891   0.954   1.040   1.219   1.238   1.283   1.325   1.339
  1.366   1.381   1.398   1.413   1.415   1.433   1.464   1.501
  1.510   1.529   1.552   1.598   1.653   1.738   1.763   1.784
  1.858   1.912   1.929   1.954   1.990   1.999   2.051   2.074
  2.147   2.153   2.192   2.223   2.501   2.550   2.656   2.659
  2.752   2.762   2.892   2.961   3.045   3.315   3.513   3.669
  3.752   3.759   3.778   3.800   3.905   3.969   3.978   3.984
  3.986   3.992   4.014   4.032   4.053   4.069   4.114   4.133
  4.211   4.262   4.389   4.430   4.778   4.879   6.019   6.047
  6.081   6.316   6.330   6.355   6.405   6.553   6.661   6.733
  7.561   7.586   7.685  23.502  23.587  23.807  27.864  28.356
 28.375  28.386  28.537  28.546  28.575  28.604  28.693  47.909
 66.745  66.748 127.895 127.912 127.937 151.659 289.756 289.782
289.9051020.7021901.822
 --------------------------------------------------------------

          Ground-State Mulliken Net Atomic Charges

     Atom                 Charge (a.u.)
  ----------------------------------------
      1 C                    -0.371680
      2 C                     0.063660
      3 C                    -0.096295
      4 F                    -0.053079
      5 Br                    0.011555
      6 F                    -0.049357
      7 I                     0.107616
      8 H                     0.168683
      9 H                     0.218897
  ----------------------------------------
  Sum of atomic charges =     0.000000

 -----------------------------------------------------------------
                    Cartesian Multipole Moments
 -----------------------------------------------------------------
    Charge (ESU x 10^10)
                 0.0000
    Dipole Moment (Debye)
         X      -0.1620      Y      -0.4370      Z       2.0565
       Tot       2.1087
    Quadrupole Moments (Debye-Ang)
        XX     -77.7022     XY       1.6954     YY     -73.6662
        XZ       1.7412     YZ       3.9109     ZZ     -72.6590
    Octopole Moments (Debye-Ang^2)
       XXX     -22.5493    XXY     -19.0765    XYY      -1.7958
       YYY     -36.5817    XXZ      -2.6967    XYZ       3.0620
       YYZ       4.0375    XZZ      -1.3037    YZZ      -4.5259
       ZZZ      -4.5181
    Hexadecapole Moments (Debye-Ang^3)
      XXXX   -1121.1147   XXXY      -6.8701   XXYY    -279.2050
      XYYY     -13.2011   YYYY    -609.4557   XXXZ      -1.9020
      XXYZ       1.8577   XYYZ       3.5462   YYYZ       7.5289
      XXZZ    -223.0605   XYZZ      -0.5386   YYZZ    -130.8372
      XZZZ      -2.7673   YZZZ      -7.0237   ZZZZ    -187.6798
 -----------------------------------------------------------------
 Calculating analytic gradient of the SCF energy
 Gradient of SCF Energy
            1           2           3           4           5           6
    1  -0.0006142   0.0215820  -0.0217950   0.0016476  -0.0118716  -0.0011896
    2   0.0045484  -0.0034883   0.0070912   0.0026155  -0.0059279  -0.0008560
    3   0.0144222  -0.0163107  -0.0153162  -0.0000270   0.0024226   0.0005850
            7           8           9
    1   0.0128458  -0.0007425   0.0001375
    2  -0.0022323  -0.0029015   0.0011510
    3   0.0041646   0.0045855   0.0054737
 Max gradient component =       2.180E-02
 RMS gradient           =       8.976E-03
 Gradient time:  CPU 15.16 s  wall 3.85 s
 Geometry Optimization Parameters
   NAtoms,    NIC,     NZ,  NCons,   NDum,   NFix, NCnnct, MaxDiis
        9      69       9       0       0       0       0       0


** GEOMETRY OPTIMIZATION IN DELOCALIZED INTERNAL COORDINATES **
   Searching for a Minimum

   Optimization Cycle:   1

                       Coordinates (Angstroms)
     ATOM                X               Y               Z
      1  C         0.6329480744    1.3074016500    1.3757475454
      2  C         1.2893116021    0.8070164705    0.0755930963
      3  C        -0.2030338115    1.1869514414    0.0880262892
      4  F         2.1486039070    1.6324867602   -0.5590056239
      5  Br        1.7499589043   -1.0735156992   -0.0468929095
      6  F        -0.5728385838    2.3253365282   -0.5363324417
      7  I        -1.6432435745   -0.3914221236   -0.0308548605
      8  H         0.4555615132    0.5833582828    2.1709803480
      9  H         0.8905431866    2.3064367716    1.7274200975
   Point Group: c1    Number of degrees of freedom:    21


   Energy is  -9808.891984898


 Attempting to Generate Delocalized Internal Coordinates

 21 Hessian modes will be used to form the next step
  Hessian Eigenvalues:
     0.017401    0.020947    0.030782    0.030782    0.030790    0.033282
     0.086449    0.090060    0.108095    0.108252    0.129001    0.140000
     0.145900    0.175927    0.257500    0.268991    0.285189    0.348126
     0.348126    0.550214    0.550214

 Minimum Search - Taking Simple RFO Step
 Searching for Lamda that Minimizes Along All modes
 Value Taken    Lamda =  -0.01174089
 Calculated Step too Large.  Step scaled by  0.909856
 Step Taken.  Stepsize is  0.300000

                             Maximum     Tolerance    Cnvgd?
         Gradient           0.031812      0.000300      NO
         Displacement       0.234755      0.001200      NO
         Energy change     *********      0.000001      NO


 New Cartesian Coordinates Obtained by Inverse Iteration

 Displacement from previous Coordinates is:  0.513441
 ----------------------------------------------------------------
             Standard Nuclear Orientation (Angstroms)
    I     Atom           X                Y                Z
 ----------------------------------------------------------------
    1      C       0.6289227700     1.2763469513     1.3614756554
    2      C       1.2786742150     0.7872419803     0.0829460272
    3      C      -0.2055823121     1.1584198135     0.0947934415
    4      F       2.1054583032     1.6395835385    -0.5543294114
    5      Br      1.9213274954    -1.0334703016    -0.0120460366
    6      F      -0.5328021568     2.3134633166    -0.5239673805
    7      I      -1.8002608032    -0.3068740900    -0.0251952207
    8      H       0.4624996190     0.5672254143     2.1624591791
    9      H       0.8895740873     2.2821134591     1.6785452866
 ----------------------------------------------------------------
 Molecular Point Group                 C1    NOp =  1
 Largest Abelian Subgroup              C1    NOp =  1
 Nuclear Repulsion Energy =  1002.0547211022 hartrees
 There are       63 alpha and       63 beta electrons
 Applying Cartesian multipole field
    Component          Value
    ---------          -----
     (2,0,0)        1.00000E-11
     (0,2,0)        2.00000E-11
     (0,0,2)       -3.00000E-11
 Nucleus-field energy     =     0.0000000203 hartrees
 Requested basis set is 6-311++G(d,p)
 There are 83 shells and 234 basis functions
 A cutoff of  1.0D-11 yielded   2799 shell pairs
 There are     23432 function pairs (     26041 Cartesian)
 Smallest overlap matrix eigenvalue = 5.31E-05
 Guess MOs from SCF MO coefficient file

 -----------------------------------------------------------------------
  General SCF calculation program by
  Eric Jon Sundstrom, Paul Horn, Yuezhi Mao, Dmitri Zuev, Alec White,
  David Stuck, Shaama M.S., Shane Yost, Joonho Lee, David Small,
  Daniel Levine, Susi Lehtola, Hugh Burton, Evgeny Epifanovsky
 -----------------------------------------------------------------------
 Exchange:     0.2000 Hartree-Fock + 0.0800 Slater + 0.7200 B88
 Correlation:  0.1900 VWN1RPA + 0.8100 LYP
 Using SG-1 standard quadrature grid
 using 4 threads for integral computing
 -------------------------------------------------------
 OpenMP Integral computing Module                
 Release: version 2.0, May 2017, Q-Chem Inc. Pleasanton 
 -------------------------------------------------------
 -------------------------------------------------------
 OpenMP BLAS3 based DFT computing Module                
 Release: version 1.0, May 2013, Q-Chem Inc. Pittsburgh 
 -------------------------------------------------------
 A restricted SCF calculation will be
 performed using DIIS
 SCF converges when DIIS error is below 1.0e-08
 ---------------------------------------
  Cycle       Energy         DIIS error
 ---------------------------------------
    1   -9808.8905224764      7.67e-04  
    2   -9808.8972886674      2.39e-04  
    3   -9808.8974192614      2.10e-04  
    4   -9808.8976603293      5.81e-05  
    5   -9808.8976793734      1.18e-05  
    6   -9808.8976803018      3.67e-06  
    7   -9808.8976803724      1.06e-06  
    8   -9808.8976803773      3.01e-07  
    9   -9808.8976803778      1.19e-07  
   10   -9808.8976803778      4.75e-08  
   11   -9808.8976803779      1.32e-08  
   12   -9808.8976803778      5.18e-09  Convergence criterion met
 ---------------------------------------
 SCF time:   CPU 56.42s  wall 15.00s 
 SCF   energy in the final basis set =    -9808.8976803778
 Total energy in the final basis set =    -9808.8976803778

 --------------------------------------------------------------

                    Orbital Energies (a.u.)
 --------------------------------------------------------------

 Alpha MOs
 -- Occupied --
*******-482.854-176.318-165.722-165.719-165.719 -62.506 -56.327
-56.323 -56.323 -35.814 -31.308 -31.301 -31.301 -24.723 -24.722
-22.958 -22.957 -22.957 -22.952 -22.952 -10.349 -10.341 -10.230
 -8.715  -6.547  -6.533  -6.533  -6.363  -4.776  -4.761  -4.761
 -2.658  -2.654  -2.654  -2.643  -2.643  -2.042  -2.037  -2.037
 -2.024  -2.024  -1.272  -1.259  -0.918  -0.811  -0.700  -0.656
 -0.626  -0.586  -0.542  -0.515  -0.504  -0.487  -0.454  -0.442
 -0.411  -0.355  -0.345  -0.321  -0.298  -0.284  -0.279
 -- Virtual --
 -0.084  -0.039  -0.009   0.010   0.022   0.026   0.038   0.060
  0.065   0.067   0.069   0.077   0.088   0.101   0.102   0.116
  0.122   0.130   0.133   0.147   0.150   0.166   0.192   0.197
  0.223   0.225   0.234   0.243   0.261   0.272   0.291   0.298
  0.315   0.340   0.357   0.362   0.367   0.378   0.396   0.411
  0.418   0.424   0.435   0.444   0.457   0.471   0.497   0.515
  0.524   0.555   0.570   0.584   0.593   0.627   0.637   0.640
  0.662   0.670   0.712   0.727   0.752   0.775   0.828   0.883
  0.888   0.949   1.054   1.219   1.240   1.294   1.317   1.342
  1.360   1.372   1.396   1.407   1.414   1.438   1.463   1.503
  1.514   1.530   1.552   1.593   1.660   1.739   1.778   1.798
  1.857   1.908   1.939   1.953   2.000   2.006   2.055   2.073
  2.153   2.162   2.203   2.221   2.518   2.557   2.659   2.667
  2.760   2.774   2.906   2.962   3.072   3.334   3.510   3.682
  3.755   3.762   3.790   3.808   3.906   3.970   3.985   3.996
  3.997   3.999   4.017   4.029   4.057   4.063   4.110   4.130
  4.214   4.257   4.395   4.414   4.784   4.892   6.015   6.036
  6.078   6.315   6.334   6.367   6.404   6.553   6.661   6.741
  7.558   7.580   7.679  23.515  23.611  23.836  27.853  28.352
 28.366  28.382  28.535  28.542  28.570  28.597  28.687  47.909
 66.747  66.754 127.892 127.904 127.932 151.650 289.753 289.774
289.8991020.7021901.813
 --------------------------------------------------------------

          Ground-State Mulliken Net Atomic Charges

     Atom                 Charge (a.u.)
  ----------------------------------------
      1 C                    -0.394537
      2 C                     0.063965
      3 C                    -0.076612
      4 F                    -0.048525
      5 Br                    0.009020
      6 F                    -0.045627
      7 I                     0.101711
      8 H                     0.168563
      9 H                     0.222043
  ----------------------------------------
  Sum of atomic charges =     0.000000

 -----------------------------------------------------------------
                    Cartesian Multipole Moments
 -----------------------------------------------------------------
    Charge (ESU x 10^10)
                 0.0000
    Dipole Moment (Debye)
         X      -0.2131      Y      -0.4306      Z       2.0787
       Tot       2.1335
    Quadrupole Moments (Debye-Ang)
        XX     -76.6079     XY       1.3494     YY     -74.3890
        XZ       1.7882     YZ       3.8049     ZZ     -72.6839
    Octopole Moments (Debye-Ang^2)
       XXX     -19.8202    XXY     -23.4434    XYY       0.6026
       YYY     -43.2059    XXZ      -3.7754    XYZ       3.0578
       YYZ       3.1739    XZZ       0.1365    YZZ      -7.4586
       ZZZ      -7.1594
    Hexadecapole Moments (Debye-Ang^3)
      XXXX   -1255.7064   XXXY       5.9053   XXYY    -297.6729
      XYYY      -2.3180   YYYY    -588.6069   XXXZ      -4.4587
      XXYZ       2.7921   XYYZ       2.8021   YYYZ       9.3619
      XXZZ    -248.3179   XYZZ       3.9379   YYZZ    -126.9357
      XZZZ      -5.5353   YZZZ      -4.5909   ZZZZ    -184.8615
 -----------------------------------------------------------------
 Calculating analytic gradient of the SCF energy
 Gradient of SCF Energy
            1           2           3           4           5           6
    1  -0.0002247   0.0122687  -0.0117765  -0.0009934   0.0001809  -0.0004018
    2  -0.0015608   0.0027676   0.0098638  -0.0026966  -0.0023769  -0.0025996
    3   0.0069142  -0.0098952  -0.0100757   0.0025296   0.0023702   0.0024137
            7           8           9
    1   0.0004300  -0.0000286   0.0005456
    2  -0.0030463   0.0001938  -0.0005449
    3   0.0032644   0.0010075   0.0014713
 Max gradient component =       1.227E-02
 RMS gradient           =       5.115E-03
 Gradient time:  CPU 14.88 s  wall 3.78 s
 Geometry Optimization Parameters
   NAtoms,    NIC,     NZ,  NCons,   NDum,   NFix, NCnnct, MaxDiis
        9      69       9       0       0       0       0       0

 Cartesian Hessian Update
 Hessian Updated using BFGS Update


** GEOMETRY OPTIMIZATION IN DELOCALIZED INTERNAL COORDINATES **
   Searching for a Minimum

   Optimization Cycle:   2

                       Coordinates (Angstroms)
     ATOM                X               Y               Z
      1  C         0.6289227700    1.2763469513    1.3614756554
      2  C         1.2786742150    0.7872419803    0.0829460272
      3  C        -0.2055823121    1.1584198135    0.0947934415
      4  F         2.1054583032    1.6395835385   -0.5543294114
      5  Br        1.9213274954   -1.0334703016   -0.0120460366
      6  F        -0.5328021568    2.3134633166   -0.5239673805
      7  I        -1.8002608032   -0.3068740900   -0.0251952207
      8  H         0.4624996190    0.5672254143    2.1624591791
      9  H         0.8895740873    2.2821134591    1.6785452866
   Point Group: c1    Number of degrees of freedom:    21


   Energy is  -9808.897680378

 Hessian Updated using BFGS Update

 21 Hessian modes will be used to form the next step
  Hessian Eigenvalues:
     0.017436    0.020956    0.030505    0.030782    0.031270    0.040319
     0.087765    0.089114    0.107352    0.110856    0.117106    0.131436
     0.141551    0.175939    0.258080    0.268904    0.279819    0.348057
     0.348789    0.550008    0.555815

 Minimum Search - Taking Simple RFO Step
 Searching for Lamda that Minimizes Along All modes
 Value Taken    Lamda =  -0.00229238
 Step Taken.  Stepsize is  0.183107

                             Maximum     Tolerance    Cnvgd?
         Gradient           0.009156      0.000300      NO
         Displacement       0.114788      0.001200      NO
         Energy change     -0.005695      0.000001      NO


 New Cartesian Coordinates Obtained by Inverse Iteration

 Displacement from previous Coordinates is:  0.211606
 ----------------------------------------------------------------
             Standard Nuclear Orientation (Angstroms)
    I     Atom           X                Y                Z
 ----------------------------------------------------------------
    1      C       0.6325656950     1.2760834047     1.3767098722
    2      C       1.2683807562     0.7773129046     0.1125400300
    3      C      -0.1947195412     1.1383703146     0.1252981960
    4      F       2.0574858497     1.6387590297    -0.5666325344
    5      Br      1.9295780394    -1.0230732509    -0.0396502842
    6      F      -0.4918616287     2.2879345823    -0.5259861904
    7      I      -1.8127697997    -0.2882072363    -0.0655463219
    8      H       0.4793416993     0.5817953381     2.1896221778
    9      H       0.8798101478     2.2950749953     1.6583265958
 ----------------------------------------------------------------
 Molecular Point Group                 C1    NOp =  1
 Largest Abelian Subgroup              C1    NOp =  1
 Nuclear Repulsion Energy =  1003.9615194444 hartrees
 There are       63 alpha and       63 beta electrons
 Applying Cartesian multipole field
    Component          Value
    ---------          -----
     (2,0,0)        1.00000E-11
     (0,2,0)        2.00000E-11
     (0,0,2)       -3.00000E-11
 Nucleus-field energy     =     0.0000000201 hartrees
 Requested basis set is 6-311++G(d,p)
 There are 83 shells and 234 basis functions
 A cutoff of  1.0D-11 yielded   2799 shell pairs
 There are     23445 function pairs (     26057 Cartesian)
 Smallest overlap matrix eigenvalue = 4.86E-05
 Guess MOs from SCF MO coefficient file

 -----------------------------------------------------------------------
  General SCF calculation program by
  Eric Jon Sundstrom, Paul Horn, Yuezhi Mao, Dmitri Zuev, Alec White,
  David Stuck, Shaama M.S., Shane Yost, Joonho Lee, David Small,
  Daniel Levine, Susi Lehtola, Hugh Burton, Evgeny Epifanovsky
 -----------------------------------------------------------------------
 Exchange:     0.2000 Hartree-Fock + 0.0800 Slater + 0.7200 B88
 Correlation:  0.1900 VWN1RPA + 0.8100 LYP
 Using SG-1 standard quadrature grid
 using 4 threads for integral computing
 -------------------------------------------------------
 OpenMP Integral computing Module                
 Release: version 2.0, May 2017, Q-Chem Inc. Pleasanton 
 -------------------------------------------------------
 -------------------------------------------------------
 OpenMP BLAS3 based DFT computing Module                
 Release: version 1.0, May 2013, Q-Chem Inc. Pittsburgh 
 -------------------------------------------------------
 A restricted SCF calculation will be
 performed using DIIS
 SCF converges when DIIS error is below 1.0e-08
 ---------------------------------------
  Cycle       Energy         DIIS error
 ---------------------------------------
    1   -9808.8961690468      5.20e-04  
    2   -9808.8986274381      1.85e-04  
    3   -9808.8985272209      2.36e-04  
    4   -9808.8988041233      3.72e-05  
    5   -9808.8988131472      8.60e-06  
    6   -9808.8988134968      4.27e-06  
    7   -9808.8988136114      6.66e-07  
    8   -9808.8988136144      1.50e-07  
    9   -9808.8988136145      5.04e-08  
   10   -9808.8988136144      1.74e-08  
   11   -9808.8988136145      5.65e-09  Convergence criterion met
 ---------------------------------------
 SCF time:   CPU 51.89s  wall 14.00s 
 SCF   energy in the final basis set =    -9808.8988136145
 Total energy in the final basis set =    -9808.8988136145

 --------------------------------------------------------------

                    Orbital Energies (a.u.)
 --------------------------------------------------------------

 Alpha MOs
 -- Occupied --
*******-482.854-176.318-165.722-165.719-165.719 -62.507 -56.328
-56.323 -56.323 -35.814 -31.308 -31.301 -31.301 -24.720 -24.719
-22.958 -22.957 -22.957 -22.952 -22.952 -10.346 -10.338 -10.231
 -8.716  -6.548  -6.534  -6.534  -6.363  -4.776  -4.761  -4.761
 -2.659  -2.655  -2.655  -2.643  -2.643  -2.042  -2.037  -2.037
 -2.024  -2.024  -1.270  -1.254  -0.927  -0.814  -0.701  -0.656
 -0.623  -0.586  -0.544  -0.515  -0.501  -0.483  -0.455  -0.439
 -0.412  -0.356  -0.346  -0.321  -0.299  -0.284  -0.279
 -- Virtual --
 -0.084  -0.036  -0.009   0.011   0.023   0.026   0.038   0.060
  0.066   0.067   0.069   0.078   0.090   0.100   0.103   0.116
  0.123   0.130   0.134   0.148   0.151   0.166   0.192   0.197
  0.224   0.226   0.237   0.244   0.267   0.275   0.293   0.304
  0.311   0.343   0.360   0.361   0.370   0.382   0.395   0.412
  0.420   0.427   0.436   0.445   0.458   0.476   0.501   0.519
  0.528   0.554   0.571   0.586   0.595   0.627   0.636   0.643
  0.656   0.670   0.713   0.729   0.752   0.776   0.826   0.886
  0.888   0.961   1.060   1.219   1.242   1.293   1.322   1.345
  1.361   1.369   1.401   1.412   1.426   1.448   1.463   1.495
  1.517   1.532   1.560   1.592   1.674   1.739   1.785   1.807
  1.862   1.898   1.947   1.953   2.009   2.013   2.057   2.079
  2.158   2.170   2.209   2.232   2.527   2.558   2.665   2.672
  2.775   2.787   2.914   2.964   3.098   3.351   3.501   3.685
  3.758   3.766   3.800   3.813   3.906   3.970   3.985   3.998
  4.000   4.003   4.021   4.028   4.064   4.072   4.114   4.133
  4.213   4.260   4.398   4.417   4.787   4.907   6.017   6.035
  6.079   6.310   6.342   6.378   6.408   6.556   6.662   6.748
  7.558   7.578   7.679  23.520  23.658  23.854  27.854  28.353
 28.365  28.382  28.535  28.541  28.571  28.596  28.688  47.911
 66.750  66.765 127.892 127.904 127.933 151.651 289.753 289.772
289.9001020.7041901.814
 --------------------------------------------------------------

          Ground-State Mulliken Net Atomic Charges

     Atom                 Charge (a.u.)
  ----------------------------------------
      1 C                    -0.403949
      2 C                     0.080511
      3 C                    -0.083369
      4 F                    -0.052453
      5 Br                    0.012486
      6 F                    -0.047474
      7 I                     0.102204
      8 H                     0.169792
      9 H                     0.222251
  ----------------------------------------
  Sum of atomic charges =     0.000000

 -----------------------------------------------------------------
                    Cartesian Multipole Moments
 -----------------------------------------------------------------
    Charge (ESU x 10^10)
                 0.0000
    Dipole Moment (Debye)
         X      -0.2123      Y      -0.4814      Z       2.1599
       Tot       2.2230
    Quadrupole Moments (Debye-Ang)
        XX     -76.3358     XY       1.2069     YY     -74.5030
        XZ       1.9528     YZ       4.1399     ZZ     -72.5210
    Octopole Moments (Debye-Ang^2)
       XXX     -19.1906    XXY     -23.9065    XYY       0.9257
       YYY     -44.0991    XXZ      -3.1273    XYZ       3.1076
       YYZ       4.3974    XZZ       0.3477    YZZ      -8.0122
       ZZZ      -2.7892
    Hexadecapole Moments (Debye-Ang^3)
      XXXX   -1254.9647   XXXY       7.1449   XXYY    -296.7288
      XYYY      -1.4428   YYYY    -579.0898   XXXZ      -6.9268
      XXYZ       3.1107   XYYZ       1.3499   YYYZ       7.1842
      XXZZ    -248.8371   XYZZ       4.2546   YYZZ    -125.8103
      XZZZ      -9.1541   YZZZ      -7.9641   ZZZZ    -186.9193
 -----------------------------------------------------------------
 Calculating analytic gradient of the SCF energy
 Gradient of SCF Energy
            1           2           3           4           5           6
    1  -0.0005748   0.0029440  -0.0002800  -0.0034548  -0.0000107   0.0011886
    2  -0.0045559   0.0045183   0.0072859  -0.0030035   0.0002974  -0.0041971
    3  -0.0017000   0.0014928  -0.0008442   0.0006850  -0.0001775   0.0009486
            7           8           9
    1  -0.0001750   0.0004266  -0.0000638
    2  -0.0011667   0.0009639  -0.0001423
    3   0.0010784  -0.0007909  -0.0006922
 Max gradient component =       7.286E-03
 RMS gradient           =       2.399E-03
 Gradient time:  CPU 15.02 s  wall 3.82 s
 Geometry Optimization Parameters
   NAtoms,    NIC,     NZ,  NCons,   NDum,   NFix, NCnnct, MaxDiis
        9      69       9       0       0       0       0       0

 Cartesian Hessian Update
 Hessian Updated using BFGS Update


** GEOMETRY OPTIMIZATION IN DELOCALIZED INTERNAL COORDINATES **
   Searching for a Minimum

   Optimization Cycle:   3

                       Coordinates (Angstroms)
     ATOM                X               Y               Z
      1  C         0.6325656950    1.2760834047    1.3767098722
      2  C         1.2683807562    0.7773129046    0.1125400300
      3  C        -0.1947195412    1.1383703146    0.1252981960
      4  F         2.0574858497    1.6387590297   -0.5666325344
      5  Br        1.9295780394   -1.0230732509   -0.0396502842
      6  F        -0.4918616287    2.2879345823   -0.5259861904
      7  I        -1.8127697997   -0.2882072363   -0.0655463219
      8  H         0.4793416993    0.5817953381    2.1896221778
      9  H         0.8798101478    2.2950749953    1.6583265958
   Point Group: c1    Number of degrees of freedom:    21


   Energy is  -9808.898813614

 Hessian Updated using BFGS Update

 21 Hessian modes will be used to form the next step
  Hessian Eigenvalues:
     0.017471    0.020963    0.030312    0.030786    0.035552    0.042723
     0.079582    0.090380    0.100333    0.109261    0.115719    0.132223
     0.141578    0.176394    0.267583    0.268887    0.287861    0.348207
     0.349442    0.550249    0.552262

 Minimum Search - Taking Simple RFO Step
 Searching for Lamda that Minimizes Along All modes
 Value Taken    Lamda =  -0.00025395
 Step Taken.  Stepsize is  0.056115

                             Maximum     Tolerance    Cnvgd?
         Gradient           0.003746      0.000300      NO
         Displacement       0.026552      0.001200      NO
         Energy change     -0.001133      0.000001      NO


 New Cartesian Coordinates Obtained by Inverse Iteration

 Displacement from previous Coordinates is:  0.051320
 ----------------------------------------------------------------
             Standard Nuclear Orientation (Angstroms)
    I     Atom           X                Y                Z
 ----------------------------------------------------------------
    1      C       0.6340390834     1.2788086016     1.3756398876
    2      C       1.2652232317     0.7719780178     0.1091921706
    3      C      -0.1962536743     1.1314422721     0.1257627535
    4      F       2.0642385526     1.6382043082    -0.5609697076
    5      Br      1.9307899114    -1.0268839983    -0.0390490998
    6      F      -0.5014601499     2.2903665121    -0.5138783683
    7      I      -1.8148640612    -0.2872690862    -0.0766331099
    8      H       0.4852173671     0.5871833621     2.1935556487
    9      H       0.8808809570     2.3002200927     1.6510613659
 ----------------------------------------------------------------
 Molecular Point Group                 C1    NOp =  1
 Largest Abelian Subgroup              C1    NOp =  1
 Nuclear Repulsion Energy =  1003.2765444109 hartrees
 There are       63 alpha and       63 beta electrons
 Applying Cartesian multipole field
    Component          Value
    ---------          -----
     (2,0,0)        1.00000E-11
     (0,2,0)        2.00000E-11
     (0,0,2)       -3.00000E-11
 Nucleus-field energy     =     0.0000000201 hartrees
 Requested basis set is 6-311++G(d,p)
 There are 83 shells and 234 basis functions
 A cutoff of  1.0D-11 yielded   2799 shell pairs
 There are     23445 function pairs (     26057 Cartesian)
 Smallest overlap matrix eigenvalue = 4.79E-05
 Guess MOs from SCF MO coefficient file

 -----------------------------------------------------------------------
  General SCF calculation program by
  Eric Jon Sundstrom, Paul Horn, Yuezhi Mao, Dmitri Zuev, Alec White,
  David Stuck, Shaama M.S., Shane Yost, Joonho Lee, David Small,
  Daniel Levine, Susi Lehtola, Hugh Burton, Evgeny Epifanovsky
 -----------------------------------------------------------------------
 Exchange:     0.2000 Hartree-Fock + 0.0800 Slater + 0.7200 B88
 Correlation:  0.1900 VWN1RPA + 0.8100 LYP
 Using SG-1 standard quadrature grid
 using 4 threads for integral computing
 -------------------------------------------------------
 OpenMP Integral computing Module                
 Release: version 2.0, May 2017, Q-Chem Inc. Pleasanton 
 -------------------------------------------------------
 -------------------------------------------------------
 OpenMP BLAS3 based DFT computing Module                
 Release: version 1.0, May 2013, Q-Chem Inc. Pittsburgh 
 -------------------------------------------------------
 A restricted SCF calculation will be
 performed using DIIS
 SCF converges when DIIS error is below 1.0e-08
 ---------------------------------------
  Cycle       Energy         DIIS error
 ---------------------------------------
    1   -9808.8987699509      1.46e-04  
    2   -9808.8989557017      2.85e-05  
    3   -9808.8989557056      3.13e-05  
    4   -9808.8989600210      7.97e-06  
    5   -9808.8989603321      2.38e-06  
    6   -9808.8989603689      8.17e-07  
    7   -9808.8989603735      2.43e-07  
    8   -9808.8989603738      5.37e-08  
    9   -9808.8989603737      1.85e-08  
   10   -9808.8989603738      3.40e-09  Convergence criterion met
 ---------------------------------------
 SCF time:   CPU 47.14s  wall 12.00s 
 SCF   energy in the final basis set =    -9808.8989603738
 Total energy in the final basis set =    -9808.8989603738

 --------------------------------------------------------------

                    Orbital Energies (a.u.)
 --------------------------------------------------------------

 Alpha MOs
 -- Occupied --
*******-482.855-176.318-165.722-165.720-165.720 -62.508 -56.328
-56.324 -56.324 -35.815 -31.308 -31.302 -31.302 -24.719 -24.718
-22.959 -22.957 -22.957 -22.953 -22.953 -10.347 -10.338 -10.231
 -8.716  -6.549  -6.535  -6.534  -6.364  -4.777  -4.761  -4.761
 -2.659  -2.655  -2.655  -2.644  -2.644  -2.042  -2.038  -2.037
 -2.024  -2.024  -1.268  -1.252  -0.926  -0.814  -0.702  -0.656
 -0.622  -0.585  -0.543  -0.513  -0.500  -0.482  -0.453  -0.439
 -0.413  -0.357  -0.346  -0.321  -0.299  -0.284  -0.279
 -- Virtual --
 -0.084  -0.037  -0.009   0.010   0.023   0.026   0.037   0.059
  0.065   0.067   0.069   0.078   0.090   0.100   0.103   0.115
  0.123   0.130   0.134   0.149   0.151   0.165   0.192   0.196
  0.224   0.226   0.236   0.243   0.266   0.275   0.294   0.303
  0.311   0.343   0.360   0.361   0.370   0.382   0.395   0.413
  0.420   0.427   0.436   0.445   0.458   0.476   0.502   0.518
  0.529   0.553   0.570   0.586   0.594   0.626   0.637   0.643
  0.656   0.670   0.713   0.728   0.752   0.775   0.826   0.886
  0.889   0.960   1.059   1.219   1.244   1.294   1.321   1.346
  1.360   1.370   1.400   1.411   1.424   1.447   1.463   1.495
  1.518   1.533   1.558   1.592   1.674   1.739   1.786   1.806
  1.861   1.903   1.944   1.956   2.009   2.012   2.055   2.080
  2.154   2.169   2.207   2.229   2.525   2.557   2.660   2.672
  2.776   2.786   2.913   2.962   3.095   3.350   3.495   3.684
  3.760   3.767   3.801   3.813   3.904   3.970   3.982   3.993
  3.999   4.002   4.020   4.027   4.063   4.067   4.113   4.132
  4.212   4.260   4.397   4.418   4.786   4.901   6.016   6.035
  6.079   6.314   6.342   6.378   6.408   6.553   6.661   6.741
  7.557   7.577   7.678  23.516  23.658  23.850  27.854  28.353
 28.365  28.382  28.534  28.540  28.570  28.596  28.688  47.910
 66.751  66.764 127.892 127.903 127.933 151.651 289.752 289.771
289.8991020.7031901.814
 --------------------------------------------------------------

          Ground-State Mulliken Net Atomic Charges

     Atom                 Charge (a.u.)
  ----------------------------------------
      1 C                    -0.406579
      2 C                     0.081330
      3 C                    -0.083442
      4 F                    -0.054421
      5 Br                    0.014498
      6 F                    -0.049080
      7 I                     0.104719
      8 H                     0.168901
      9 H                     0.224073
  ----------------------------------------
  Sum of atomic charges =     0.000000

 -----------------------------------------------------------------
                    Cartesian Multipole Moments
 -----------------------------------------------------------------
    Charge (ESU x 10^10)
                 0.0000
    Dipole Moment (Debye)
         X      -0.2301      Y      -0.5346      Z       2.1466
       Tot       2.2242
    Quadrupole Moments (Debye-Ang)
        XX     -76.2925     XY       1.1634     YY     -74.5950
        XZ       1.9801     YZ       4.1524     ZZ     -72.5215
    Octopole Moments (Debye-Ang^2)
       XXX     -19.2800    XXY     -24.0835    XYY       1.0710
       YYY     -44.1143    XXZ      -2.9508    XYZ       3.0580
       YYZ       4.6608    XZZ       0.3737    YZZ      -7.9533
       ZZZ      -2.0773
    Hexadecapole Moments (Debye-Ang^3)
      XXXX   -1256.7384   XXXY       7.3932   XXYY    -297.3752
      XYYY      -0.6719   YYYY    -580.1104   XXXZ      -8.3895
      XXYZ       3.0374   XYYZ       0.8739   YYYZ       6.5570
      XXZZ    -249.0947   XYZZ       4.5461   YYZZ    -125.8256
      XZZZ     -10.9693   YZZZ      -8.6668   ZZZZ    -186.5544
 -----------------------------------------------------------------
 Calculating analytic gradient of the SCF energy
 Gradient of SCF Energy
            1           2           3           4           5           6
    1   0.0000456  -0.0002410   0.0005295  -0.0011438   0.0003563   0.0001103
    2  -0.0008390   0.0009396   0.0025701  -0.0009585   0.0000364  -0.0021037
    3  -0.0016278   0.0003141  -0.0007319   0.0006585  -0.0001041   0.0011645
            7           8           9
    1  -0.0000804   0.0003066   0.0001169
    2  -0.0003200   0.0003222   0.0003527
    3   0.0006755  -0.0001986  -0.0001502
 Max gradient component =       2.570E-03
 RMS gradient           =       8.897E-04
 Gradient time:  CPU 14.98 s  wall 3.81 s
 Geometry Optimization Parameters
   NAtoms,    NIC,     NZ,  NCons,   NDum,   NFix, NCnnct, MaxDiis
        9      69       9       0       0       0       0       0

 Cartesian Hessian Update
 Hessian Updated using BFGS Update


** GEOMETRY OPTIMIZATION IN DELOCALIZED INTERNAL COORDINATES **
   Searching for a Minimum

   Optimization Cycle:   4

                       Coordinates (Angstroms)
     ATOM                X               Y               Z
      1  C         0.6340390834    1.2788086016    1.3756398876
      2  C         1.2652232317    0.7719780178    0.1091921706
      3  C        -0.1962536743    1.1314422721    0.1257627535
      4  F         2.0642385526    1.6382043082   -0.5609697076
      5  Br        1.9307899114   -1.0268839983   -0.0390490998
      6  F        -0.5014601499    2.2903665121   -0.5138783683
      7  I        -1.8148640612   -0.2872690862   -0.0766331099
      8  H         0.4852173671    0.5871833621    2.1935556487
      9  H         0.8808809570    2.3002200927    1.6510613659
   Point Group: c1    Number of degrees of freedom:    21


   Energy is  -9808.898960374

 Hessian Updated using BFGS Update

 21 Hessian modes will be used to form the next step
  Hessian Eigenvalues:
     0.017463    0.020957    0.029246    0.030783    0.036851    0.046388
     0.078770    0.091855    0.099134    0.111137    0.116066    0.131393
     0.141576    0.177220    0.249607    0.268864    0.282604    0.346711
     0.350295    0.461650    0.552428

 Minimum Search - Taking Simple RFO Step
 Searching for Lamda that Minimizes Along All modes
 Value Taken    Lamda =  -0.00004008
 Step Taken.  Stepsize is  0.018701

                             Maximum     Tolerance    Cnvgd?
         Gradient           0.001723      0.000300      NO
         Displacement       0.007479      0.001200      NO
         Energy change     -0.000147      0.000001      NO


 New Cartesian Coordinates Obtained by Inverse Iteration

 Displacement from previous Coordinates is:  0.021109
 ----------------------------------------------------------------
             Standard Nuclear Orientation (Angstroms)
    I     Atom           X                Y                Z
 ----------------------------------------------------------------
    1      C       0.6347812119     1.2799550090     1.3786311933
    2      C       1.2648586581     0.7713477103     0.1092441794
    3      C      -0.1972040405     1.1295887533     0.1277992605
    4      F       2.0638701535     1.6380931197    -0.5651407796
    5      Br      1.9284205080    -1.0276840765    -0.0389740375
    6      F      -0.5022226902     2.2911493194    -0.5138377136
    7      I      -1.8140791865    -0.2886146577    -0.0833013566
    8      H       0.4878863140     0.5887079124     2.1980574080
    9      H       0.8815002896     2.3015069921     1.6522033866
 ----------------------------------------------------------------
 Molecular Point Group                 C1    NOp =  1
 Largest Abelian Subgroup              C1    NOp =  1
 Nuclear Repulsion Energy =  1003.1776988693 hartrees
 There are       63 alpha and       63 beta electrons
 Applying Cartesian multipole field
    Component          Value
    ---------          -----
     (2,0,0)        1.00000E-11
     (0,2,0)        2.00000E-11
     (0,0,2)       -3.00000E-11
 Nucleus-field energy     =     0.0000000201 hartrees
 Requested basis set is 6-311++G(d,p)
 There are 83 shells and 234 basis functions
 A cutoff of  1.0D-11 yielded   2798 shell pairs
 There are     23442 function pairs (     26054 Cartesian)
 Smallest overlap matrix eigenvalue = 4.82E-05
 Guess MOs from SCF MO coefficient file

 -----------------------------------------------------------------------
  General SCF calculation program by
  Eric Jon Sundstrom, Paul Horn, Yuezhi Mao, Dmitri Zuev, Alec White,
  David Stuck, Shaama M.S., Shane Yost, Joonho Lee, David Small,
  Daniel Levine, Susi Lehtola, Hugh Burton, Evgeny Epifanovsky
 -----------------------------------------------------------------------
 Exchange:     0.2000 Hartree-Fock + 0.0800 Slater + 0.7200 B88
 Correlation:  0.1900 VWN1RPA + 0.8100 LYP
 Using SG-1 standard quadrature grid
 using 4 threads for integral computing
 -------------------------------------------------------
 OpenMP Integral computing Module                
 Release: version 2.0, May 2017, Q-Chem Inc. Pleasanton 
 -------------------------------------------------------
 -------------------------------------------------------
 OpenMP BLAS3 based DFT computing Module                
 Release: version 1.0, May 2013, Q-Chem Inc. Pittsburgh 
 -------------------------------------------------------
 A restricted SCF calculation will be
 performed using DIIS
 SCF converges when DIIS error is below 1.0e-08
 ---------------------------------------
  Cycle       Energy         DIIS error
 ---------------------------------------
    1   -9808.8989578626      5.48e-05  
    2   -9808.8989805414      1.34e-05  
    3   -9808.8989805008      1.37e-05  
    4   -9808.8989815033      4.22e-06  
    5   -9808.8989816175      9.99e-07  
    6   -9808.8989816219      3.58e-07  
    7   -9808.8989816225      1.05e-07  
    8   -9808.8989816225      2.91e-08  
    9   -9808.8989816225      8.81e-09  Convergence criterion met
 ---------------------------------------
 SCF time:   CPU 42.43s  wall 11.00s 
 SCF   energy in the final basis set =    -9808.8989816225
 Total energy in the final basis set =    -9808.8989816225

 --------------------------------------------------------------

                    Orbital Energies (a.u.)
 --------------------------------------------------------------

 Alpha MOs
 -- Occupied --
*******-482.855-176.319-165.722-165.720-165.720 -62.508 -56.329
-56.324 -56.324 -35.815 -31.308 -31.302 -31.302 -24.718 -24.717
-22.959 -22.957 -22.957 -22.953 -22.953 -10.347 -10.338 -10.231
 -8.717  -6.549  -6.535  -6.534  -6.364  -4.777  -4.762  -4.761
 -2.660  -2.656  -2.655  -2.644  -2.644  -2.043  -2.038  -2.038
 -2.024  -2.024  -1.266  -1.250  -0.926  -0.814  -0.702  -0.655
 -0.622  -0.584  -0.542  -0.513  -0.499  -0.482  -0.453  -0.438
 -0.413  -0.357  -0.346  -0.321  -0.299  -0.284  -0.280
 -- Virtual --
 -0.084  -0.037  -0.009   0.010   0.022   0.026   0.036   0.059
  0.065   0.067   0.069   0.078   0.089   0.100   0.103   0.115
  0.123   0.130   0.134   0.149   0.151   0.165   0.191   0.196
  0.224   0.225   0.235   0.242   0.265   0.274   0.294   0.303
  0.311   0.343   0.361   0.361   0.371   0.382   0.395   0.413
  0.420   0.427   0.436   0.445   0.457   0.476   0.501   0.518
  0.528   0.553   0.570   0.585   0.593   0.626   0.637   0.644
  0.656   0.670   0.713   0.728   0.751   0.774   0.826   0.886
  0.890   0.960   1.059   1.218   1.244   1.293   1.321   1.346
  1.360   1.371   1.400   1.411   1.424   1.447   1.463   1.494
  1.518   1.533   1.557   1.592   1.674   1.738   1.784   1.805
  1.861   1.901   1.943   1.956   2.009   2.012   2.055   2.079
  2.153   2.167   2.207   2.229   2.524   2.555   2.659   2.671
  2.775   2.785   2.911   2.960   3.090   3.349   3.491   3.683
  3.760   3.767   3.801   3.812   3.902   3.969   3.981   3.991
  3.997   4.001   4.019   4.027   4.062   4.065   4.112   4.132
  4.211   4.259   4.397   4.419   4.783   4.899   6.016   6.035
  6.079   6.314   6.343   6.378   6.408   6.551   6.660   6.737
  7.557   7.577   7.678  23.512  23.655  23.846  27.854  28.353
 28.365  28.382  28.534  28.540  28.570  28.596  28.688  47.910
 66.751  66.765 127.892 127.903 127.933 151.651 289.752 289.771
289.8981020.7031901.814
 --------------------------------------------------------------

          Ground-State Mulliken Net Atomic Charges

     Atom                 Charge (a.u.)
  ----------------------------------------
      1 C                    -0.405784
      2 C                     0.081086
      3 C                    -0.083454
      4 F                    -0.055492
      5 Br                    0.015350
      6 F                    -0.050684
      7 I                     0.105932
      8 H                     0.168894
      9 H                     0.224153
  ----------------------------------------
  Sum of atomic charges =     0.000000

 -----------------------------------------------------------------
                    Cartesian Multipole Moments
 -----------------------------------------------------------------
    Charge (ESU x 10^10)
                 0.0000
    Dipole Moment (Debye)
         X      -0.2354      Y      -0.5607      Z       2.1580
       Tot       2.2420
    Quadrupole Moments (Debye-Ang)
        XX     -76.2831     XY       1.1607     YY     -74.6351
        XZ       2.0098     YZ       4.1923     ZZ     -72.5090
    Octopole Moments (Debye-Ang^2)
       XXX     -19.2623    XXY     -24.0802    XYY       1.1062
       YYY     -44.1260    XXZ      -2.8139    XYZ       3.0466
       YYZ       4.8750    XZZ       0.3852    YZZ      -7.9158
       ZZZ      -1.4757
    Hexadecapole Moments (Debye-Ang^3)
      XXXX   -1255.2190   XXXY       7.1272   XXYY    -297.2334
      XYYY      -0.8394   YYYY    -580.7454   XXXZ      -9.1184
      XXYZ       3.1316   XYYZ       0.6354   YYYZ       6.5070
      XXZZ    -248.8934   XYZZ       4.4962   YYZZ    -125.9954
      XZZZ     -11.8925   YZZZ      -8.7843   ZZZZ    -187.0965
 -----------------------------------------------------------------
 Calculating analytic gradient of the SCF energy
 Gradient of SCF Energy
            1           2           3           4           5           6
    1   0.0001655  -0.0003587   0.0000584  -0.0000651   0.0002356  -0.0002752
    2   0.0001747  -0.0003838   0.0006191   0.0001418  -0.0000023  -0.0005262
    3  -0.0000442   0.0000907  -0.0002426  -0.0003619  -0.0001224   0.0001533
            7           8           9
    1  -0.0001609   0.0002270   0.0001733
    2  -0.0002791   0.0001315   0.0001243
    3   0.0004498   0.0001928  -0.0001155
 Max gradient component =       6.191E-04
 RMS gradient           =       2.626E-04
 Gradient time:  CPU 14.92 s  wall 3.80 s
 Geometry Optimization Parameters
   NAtoms,    NIC,     NZ,  NCons,   NDum,   NFix, NCnnct, MaxDiis
        9      69       9       0       0       0       0       0

 Cartesian Hessian Update
 Hessian Updated using BFGS Update


** GEOMETRY OPTIMIZATION IN DELOCALIZED INTERNAL COORDINATES **
   Searching for a Minimum

   Optimization Cycle:   5

                       Coordinates (Angstroms)
     ATOM                X               Y               Z
      1  C         0.6347812119    1.2799550090    1.3786311933
      2  C         1.2648586581    0.7713477103    0.1092441794
      3  C        -0.1972040405    1.1295887533    0.1277992605
      4  F         2.0638701535    1.6380931197   -0.5651407796
      5  Br        1.9284205080   -1.0276840765   -0.0389740375
      6  F        -0.5022226902    2.2911493194   -0.5138377136
      7  I        -1.8140791865   -0.2886146577   -0.0833013566
      8  H         0.4878863140    0.5887079124    2.1980574080
      9  H         0.8815002896    2.3015069921    1.6522033866
   Point Group: c1    Number of degrees of freedom:    21


   Energy is  -9808.898981622

 Hessian Updated using BFGS Update

 21 Hessian modes will be used to form the next step
  Hessian Eigenvalues:
     0.017568    0.020985    0.027306    0.030934    0.036841    0.046596
     0.077576    0.091666    0.097972    0.108627    0.114626    0.129927
     0.142280    0.176356    0.259270    0.268914    0.292738    0.349314
     0.350582    0.448062    0.559138

 Minimum Search - Taking Simple RFO Step
 Searching for Lamda that Minimizes Along All modes
 Value Taken    Lamda =  -0.00000272
 Step Taken.  Stepsize is  0.006901

                             Maximum     Tolerance    Cnvgd?
         Gradient           0.000302      0.000300      NO
         Displacement       0.003893      0.001200      NO
         Energy change     -0.000021      0.000001      NO


 New Cartesian Coordinates Obtained by Inverse Iteration

 Displacement from previous Coordinates is:  0.006560
 ----------------------------------------------------------------
             Standard Nuclear Orientation (Angstroms)
    I     Atom           X                Y                Z
 ----------------------------------------------------------------
    1      C       0.6349443701     1.2799732462     1.3786511918
    2      C       1.2649652869     0.7715308820     0.1091468747
    3      C      -0.1971887167     1.1291428126     0.1281378305
    4      F       2.0638571955     1.6378233905    -0.5659284461
    5      Br      1.9268980940    -1.0277923768    -0.0380075560
    6      F      -0.5019700556     2.2918307259    -0.5129041962
    7      I      -1.8130049020    -0.2887147652    -0.0841211502
    8      H       0.4892649859     0.5883490607     2.1977508992
    9      H       0.8800449596     2.3019071063     1.6519560931
 ----------------------------------------------------------------
 Molecular Point Group                 C1    NOp =  1
 Largest Abelian Subgroup              C1    NOp =  1
 Nuclear Repulsion Energy =  1003.4457984159 hartrees
 There are       63 alpha and       63 beta electrons
 Applying Cartesian multipole field
    Component          Value
    ---------          -----
     (2,0,0)        1.00000E-11
     (0,2,0)        2.00000E-11
     (0,0,2)       -3.00000E-11
 Nucleus-field energy     =     0.0000000201 hartrees
 Requested basis set is 6-311++G(d,p)
 There are 83 shells and 234 basis functions
 A cutoff of  1.0D-11 yielded   2798 shell pairs
 There are     23442 function pairs (     26054 Cartesian)
 Smallest overlap matrix eigenvalue = 4.82E-05
 Guess MOs from SCF MO coefficient file

 -----------------------------------------------------------------------
  General SCF calculation program by
  Eric Jon Sundstrom, Paul Horn, Yuezhi Mao, Dmitri Zuev, Alec White,
  David Stuck, Shaama M.S., Shane Yost, Joonho Lee, David Small,
  Daniel Levine, Susi Lehtola, Hugh Burton, Evgeny Epifanovsky
 -----------------------------------------------------------------------
 Exchange:     0.2000 Hartree-Fock + 0.0800 Slater + 0.7200 B88
 Correlation:  0.1900 VWN1RPA + 0.8100 LYP
 Using SG-1 standard quadrature grid
 using 4 threads for integral computing
 -------------------------------------------------------
 OpenMP Integral computing Module                
 Release: version 2.0, May 2017, Q-Chem Inc. Pleasanton 
 -------------------------------------------------------
 -------------------------------------------------------
 OpenMP BLAS3 based DFT computing Module                
 Release: version 1.0, May 2013, Q-Chem Inc. Pittsburgh 
 -------------------------------------------------------
 A restricted SCF calculation will be
 performed using DIIS
 SCF converges when DIIS error is below 1.0e-08
 ---------------------------------------
  Cycle       Energy         DIIS error
 ---------------------------------------
    1   -9808.8989816407      1.40e-05  
    2   -9808.8989834429      4.80e-06  
    3   -9808.8989833519      6.40e-06  
    4   -9808.8989835680      7.93e-07  
    5   -9808.8989835711      3.70e-07  
    6   -9808.8989835717      8.67e-08  
    7   -9808.8989835720      1.48e-08  
    8   -9808.8989835719      4.52e-09  Convergence criterion met
 ---------------------------------------
 SCF time:   CPU 37.72s  wall 10.00s 
 SCF   energy in the final basis set =    -9808.8989835719
 Total energy in the final basis set =    -9808.8989835719

 --------------------------------------------------------------

                    Orbital Energies (a.u.)
 --------------------------------------------------------------

 Alpha MOs
 -- Occupied --
*******-482.855-176.319-165.722-165.720-165.720 -62.508 -56.329
-56.324 -56.324 -35.815 -31.308 -31.302 -31.302 -24.718 -24.717
-22.959 -22.957 -22.957 -22.953 -22.953 -10.347 -10.338 -10.231
 -8.717  -6.549  -6.535  -6.534  -6.364  -4.777  -4.762  -4.761
 -2.660  -2.656  -2.655  -2.644  -2.644  -2.043  -2.038  -2.038
 -2.025  -2.024  -1.266  -1.250  -0.926  -0.814  -0.702  -0.655
 -0.621  -0.584  -0.542  -0.513  -0.499  -0.481  -0.453  -0.438
 -0.413  -0.357  -0.346  -0.321  -0.299  -0.284  -0.280
 -- Virtual --
 -0.084  -0.037  -0.009   0.010   0.022   0.026   0.036   0.059
  0.065   0.067   0.069   0.078   0.089   0.100   0.103   0.115
  0.123   0.130   0.134   0.149   0.151   0.165   0.191   0.195
  0.224   0.225   0.235   0.242   0.265   0.275   0.294   0.303
  0.311   0.343   0.361   0.361   0.371   0.382   0.395   0.413
  0.420   0.427   0.436   0.446   0.457   0.476   0.501   0.518
  0.528   0.553   0.570   0.585   0.593   0.626   0.637   0.644
  0.656   0.670   0.713   0.728   0.751   0.774   0.826   0.886
  0.890   0.960   1.059   1.218   1.244   1.293   1.321   1.346
  1.360   1.371   1.400   1.411   1.424   1.447   1.463   1.494
  1.518   1.533   1.557   1.592   1.674   1.738   1.784   1.805
  1.861   1.901   1.943   1.956   2.009   2.012   2.055   2.079
  2.153   2.167   2.207   2.229   2.525   2.556   2.659   2.671
  2.775   2.785   2.911   2.960   3.090   3.349   3.491   3.684
  3.760   3.767   3.802   3.812   3.902   3.969   3.980   3.991
  3.996   4.001   4.019   4.027   4.062   4.065   4.112   4.132
  4.211   4.259   4.397   4.419   4.783   4.898   6.016   6.035
  6.079   6.314   6.343   6.378   6.408   6.551   6.660   6.737
  7.557   7.577   7.678  23.512  23.655  23.847  27.854  28.353
 28.365  28.382  28.534  28.540  28.570  28.596  28.688  47.910
 66.751  66.765 127.892 127.903 127.933 151.651 289.752 289.771
289.8981020.7031901.814
 --------------------------------------------------------------

          Ground-State Mulliken Net Atomic Charges

     Atom                 Charge (a.u.)
  ----------------------------------------
      1 C                    -0.405406
      2 C                     0.081041
      3 C                    -0.083907
      4 F                    -0.055472
      5 Br                    0.015477
      6 F                    -0.051190
      7 I                     0.106348
      8 H                     0.168881
      9 H                     0.224228
  ----------------------------------------
  Sum of atomic charges =     0.000000

 -----------------------------------------------------------------
                    Cartesian Multipole Moments
 -----------------------------------------------------------------
    Charge (ESU x 10^10)
                 0.0000
    Dipole Moment (Debye)
         X      -0.2356      Y      -0.5659      Z       2.1582
       Tot       2.2435
    Quadrupole Moments (Debye-Ang)
        XX     -76.2811     XY       1.1627     YY     -74.6398
        XZ       2.0120     YZ       4.1939     ZZ     -72.5092
    Octopole Moments (Debye-Ang^2)
       XXX     -19.2785    XXY     -24.0680    XYY       1.0991
       YYY     -44.1510    XXZ      -2.8121    XYZ       3.0354
       YYZ       4.8882    XZZ       0.3757    YZZ      -7.9169
       ZZZ      -1.4680
    Hexadecapole Moments (Debye-Ang^3)
      XXXX   -1253.9574   XXXY       7.0835   XXYY    -297.0582
      XYYY      -0.8851   YYYY    -580.8587   XXXZ      -9.2869
      XXYZ       3.1345   XYYZ       0.5766   YYYZ       6.5434
      XXZZ    -248.6652   XYZZ       4.4681   YYZZ    -126.0099
      XZZZ     -12.0862   YZZZ      -8.7644   ZZZZ    -187.1162
 -----------------------------------------------------------------
 Calculating analytic gradient of the SCF energy
 Gradient of SCF Energy
            1           2           3           4           5           6
    1   0.0001525  -0.0003062   0.0000405  -0.0000531   0.0001048  -0.0002867
    2   0.0001733  -0.0005029   0.0002065   0.0001870   0.0001019  -0.0002362
    3   0.0000264   0.0000741  -0.0000701  -0.0003854  -0.0000833   0.0000418
            7           8           9
    1  -0.0000272   0.0002578   0.0001176
    2  -0.0001985   0.0001628   0.0001061
    3   0.0004694   0.0000758  -0.0001486
 Max gradient component =       5.029E-04
 RMS gradient           =       2.122E-04
 Gradient time:  CPU 15.04 s  wall 3.82 s
 Geometry Optimization Parameters
   NAtoms,    NIC,     NZ,  NCons,   NDum,   NFix, NCnnct, MaxDiis
        9      69       9       0       0       0       0       0

 Cartesian Hessian Update
 Hessian Updated using BFGS Update


** GEOMETRY OPTIMIZATION IN DELOCALIZED INTERNAL COORDINATES **
   Searching for a Minimum

   Optimization Cycle:   6

                       Coordinates (Angstroms)
     ATOM                X               Y               Z
      1  C         0.6349443701    1.2799732462    1.3786511918
      2  C         1.2649652869    0.7715308820    0.1091468747
      3  C        -0.1971887167    1.1291428126    0.1281378305
      4  F         2.0638571955    1.6378233905   -0.5659284461
      5  Br        1.9268980940   -1.0277923768   -0.0380075560
      6  F        -0.5019700556    2.2918307259   -0.5129041962
      7  I        -1.8130049020   -0.2887147652   -0.0841211502
      8  H         0.4892649859    0.5883490607    2.1977508992
      9  H         0.8800449596    2.3019071063    1.6519560931
   Point Group: c1    Number of degrees of freedom:    21


   Energy is  -9808.898983572

 Hessian Updated using BFGS Update

 21 Hessian modes will be used to form the next step
  Hessian Eigenvalues:
     0.016220    0.020867    0.021212    0.030726    0.036913    0.046593
     0.072657    0.082174    0.092113    0.100266    0.119398    0.130354
     0.141827    0.186601    0.258254    0.268959    0.290210    0.348830
     0.352535    0.478785    0.525356

 Minimum Search - Taking Simple RFO Step
 Searching for Lamda that Minimizes Along All modes
 Value Taken    Lamda =  -0.00000169
 Step Taken.  Stepsize is  0.007684

                             Maximum     Tolerance    Cnvgd?
         Gradient           0.000210      0.000300     YES
         Displacement       0.003911      0.001200      NO
         Energy change     -0.000002      0.000001      NO


 New Cartesian Coordinates Obtained by Inverse Iteration

 Displacement from previous Coordinates is:  0.006999
 ----------------------------------------------------------------
             Standard Nuclear Orientation (Angstroms)
    I     Atom           X                Y                Z
 ----------------------------------------------------------------
    1      C       0.6350993279     1.2799886118     1.3785643512
    2      C       1.2651852803     0.7721565794     0.1089596351
    3      C      -0.1972938109     1.1288097308     0.1284722811
    4      F       2.0637929732     1.6375530139    -0.5668971422
    5      Br      1.9254707426    -1.0280148655    -0.0365972552
    6      F      -0.5016282999     2.2925082172    -0.5118251285
    7      I      -1.8123505541    -0.2890113198    -0.0851188269
    8      H       0.4907824467     0.5877875615     2.1973125230
    9      H       0.8787531120     2.3022725526     1.6518111031
 ----------------------------------------------------------------
 Molecular Point Group                 C1    NOp =  1
 Largest Abelian Subgroup              C1    NOp =  1
 Nuclear Repulsion Energy =  1003.6176994121 hartrees
 There are       63 alpha and       63 beta electrons
 Applying Cartesian multipole field
    Component          Value
    ---------          -----
     (2,0,0)        1.00000E-11
     (0,2,0)        2.00000E-11
     (0,0,2)       -3.00000E-11
 Nucleus-field energy     =     0.0000000201 hartrees
 Requested basis set is 6-311++G(d,p)
 There are 83 shells and 234 basis functions
 A cutoff of  1.0D-11 yielded   2798 shell pairs
 There are     23442 function pairs (     26054 Cartesian)
 Smallest overlap matrix eigenvalue = 4.83E-05
 Guess MOs from SCF MO coefficient file

 -----------------------------------------------------------------------
  General SCF calculation program by
  Eric Jon Sundstrom, Paul Horn, Yuezhi Mao, Dmitri Zuev, Alec White,
  David Stuck, Shaama M.S., Shane Yost, Joonho Lee, David Small,
  Daniel Levine, Susi Lehtola, Hugh Burton, Evgeny Epifanovsky
 -----------------------------------------------------------------------
 Exchange:     0.2000 Hartree-Fock + 0.0800 Slater + 0.7200 B88
 Correlation:  0.1900 VWN1RPA + 0.8100 LYP
 Using SG-1 standard quadrature grid
 using 4 threads for integral computing
 -------------------------------------------------------
 OpenMP Integral computing Module                
 Release: version 2.0, May 2017, Q-Chem Inc. Pleasanton 
 -------------------------------------------------------
 -------------------------------------------------------
 OpenMP BLAS3 based DFT computing Module                
 Release: version 1.0, May 2013, Q-Chem Inc. Pittsburgh 
 -------------------------------------------------------
 A restricted SCF calculation will be
 performed using DIIS
 SCF converges when DIIS error is below 1.0e-08
 ---------------------------------------
  Cycle       Energy         DIIS error
 ---------------------------------------
    1   -9808.8989821071      1.58e-05  
    2   -9808.8989844562      5.37e-06  
    3   -9808.8989844162      6.46e-06  
    4   -9808.8989845855      6.55e-07  
    5   -9808.8989845878      2.86e-07  
    6   -9808.8989845881      1.16e-07  
    7   -9808.8989845883      1.85e-08  
    8   -9808.8989845882      5.69e-09  Convergence criterion met
 ---------------------------------------
 SCF time:   CPU 37.74s  wall 10.00s 
 SCF   energy in the final basis set =    -9808.8989845882
 Total energy in the final basis set =    -9808.8989845882

 --------------------------------------------------------------

                    Orbital Energies (a.u.)
 --------------------------------------------------------------

 Alpha MOs
 -- Occupied --
*******-482.855-176.319-165.722-165.720-165.720 -62.508 -56.329
-56.324 -56.324 -35.815 -31.308 -31.302 -31.302 -24.718 -24.717
-22.959 -22.957 -22.957 -22.953 -22.953 -10.347 -10.338 -10.231
 -8.717  -6.549  -6.535  -6.534  -6.364  -4.777  -4.762  -4.761
 -2.660  -2.656  -2.655  -2.644  -2.644  -2.043  -2.038  -2.038
 -2.025  -2.024  -1.266  -1.250  -0.926  -0.814  -0.702  -0.655
 -0.621  -0.584  -0.542  -0.513  -0.499  -0.481  -0.453  -0.438
 -0.413  -0.357  -0.346  -0.321  -0.299  -0.284  -0.280
 -- Virtual --
 -0.084  -0.037  -0.009   0.010   0.022   0.026   0.036   0.059
  0.065   0.067   0.069   0.078   0.089   0.100   0.103   0.115
  0.123   0.130   0.134   0.149   0.151   0.165   0.191   0.195
  0.224   0.225   0.235   0.242   0.265   0.275   0.294   0.303
  0.311   0.343   0.361   0.361   0.371   0.382   0.395   0.413
  0.420   0.427   0.436   0.446   0.457   0.476   0.501   0.518
  0.528   0.553   0.570   0.585   0.593   0.626   0.637   0.644
  0.655   0.670   0.713   0.729   0.751   0.774   0.827   0.886
  0.890   0.960   1.059   1.218   1.244   1.293   1.321   1.346
  1.360   1.371   1.400   1.411   1.424   1.447   1.463   1.494
  1.518   1.533   1.557   1.592   1.674   1.738   1.784   1.805
  1.861   1.901   1.943   1.956   2.009   2.012   2.055   2.079
  2.153   2.167   2.207   2.229   2.525   2.556   2.659   2.671
  2.775   2.785   2.911   2.961   3.091   3.349   3.491   3.684
  3.760   3.767   3.802   3.812   3.902   3.969   3.980   3.991
  3.996   4.002   4.019   4.027   4.063   4.065   4.112   4.133
  4.211   4.260   4.397   4.419   4.783   4.899   6.016   6.035
  6.079   6.314   6.343   6.378   6.408   6.550   6.660   6.737
  7.557   7.577   7.678  23.512  23.655  23.847  27.854  28.353
 28.365  28.382  28.534  28.540  28.570  28.596  28.688  47.910
 66.751  66.765 127.892 127.903 127.933 151.651 289.752 289.771
289.8981020.7031901.814
 --------------------------------------------------------------

          Ground-State Mulliken Net Atomic Charges

     Atom                 Charge (a.u.)
  ----------------------------------------
      1 C                    -0.405218
      2 C                     0.081038
      3 C                    -0.084088
      4 F                    -0.055243
      5 Br                    0.015324
      6 F                    -0.051606
      7 I                     0.106646
      8 H                     0.168892
      9 H                     0.224256
  ----------------------------------------
  Sum of atomic charges =     0.000000

 -----------------------------------------------------------------
                    Cartesian Multipole Moments
 -----------------------------------------------------------------
    Charge (ESU x 10^10)
                 0.0000
    Dipole Moment (Debye)
         X      -0.2355      Y      -0.5672      Z       2.1578
       Tot       2.2435
    Quadrupole Moments (Debye-Ang)
        XX     -76.2801     XY       1.1719     YY     -74.6407
        XZ       2.0144     YZ       4.1930     ZZ     -72.5102
    Octopole Moments (Debye-Ang^2)
       XXX     -19.2679    XXY     -24.0352    XYY       1.1046
       YYY     -44.1467    XXZ      -2.8133    XYZ       3.0208
       YYZ       4.8964    XZZ       0.3762    YZZ      -7.9107
       ZZZ      -1.4681
    Hexadecapole Moments (Debye-Ang^3)
      XXXX   -1253.0202   XXXY       7.0632   XXYY    -296.9317
      XYYY      -0.9426   YYYY    -581.0239   XXXZ      -9.5199
      XXYZ       3.1400   XYYZ       0.5014   YYYZ       6.5830
      XXZZ    -248.4909   XYZZ       4.4363   YYZZ    -126.0374
      XZZZ     -12.3499   YZZZ      -8.7298   ZZZZ    -187.1346
 -----------------------------------------------------------------
 Calculating analytic gradient of the SCF energy
 Gradient of SCF Energy
            1           2           3           4           5           6
    1   0.0001178  -0.0001271  -0.0000510  -0.0001242   0.0000092  -0.0002263
    2   0.0001178  -0.0002813  -0.0000731   0.0001234   0.0000848  -0.0000567
    3  -0.0000141   0.0000182   0.0000942  -0.0003519  -0.0000398  -0.0000098
            7           8           9
    1   0.0000263   0.0002699   0.0001054
    2  -0.0001858   0.0001563   0.0001147
    3   0.0004783   0.0000078  -0.0001829
 Max gradient component =       4.783E-04
 RMS gradient           =       1.697E-04
 Gradient time:  CPU 14.95 s  wall 3.80 s
 Geometry Optimization Parameters
   NAtoms,    NIC,     NZ,  NCons,   NDum,   NFix, NCnnct, MaxDiis
        9      69       9       0       0       0       0       0

 Cartesian Hessian Update
 Hessian Updated using BFGS Update


** GEOMETRY OPTIMIZATION IN DELOCALIZED INTERNAL COORDINATES **
   Searching for a Minimum

   Optimization Cycle:   7

                       Coordinates (Angstroms)
     ATOM                X               Y               Z
      1  C         0.6350993279    1.2799886118    1.3785643512
      2  C         1.2651852803    0.7721565794    0.1089596351
      3  C        -0.1972938109    1.1288097308    0.1284722811
      4  F         2.0637929732    1.6375530139   -0.5668971422
      5  Br        1.9254707426   -1.0280148655   -0.0365972552
      6  F        -0.5016282999    2.2925082172   -0.5118251285
      7  I        -1.8123505541   -0.2890113198   -0.0851188269
      8  H         0.4907824467    0.5877875615    2.1973125230
      9  H         0.8787531120    2.3022725526    1.6518111031
   Point Group: c1    Number of degrees of freedom:    21


   Energy is  -9808.898984588

 Hessian Updated using BFGS Update

 21 Hessian modes will be used to form the next step
  Hessian Eigenvalues:
     0.014245    0.019682    0.021082    0.030715    0.036896    0.046697
     0.069059    0.080477    0.092117    0.101778    0.119443    0.130433
     0.146695    0.186730    0.256338    0.269075    0.295140    0.348941
     0.353400    0.486099    0.507328

 Minimum Search - Taking Simple RFO Step
 Searching for Lamda that Minimizes Along All modes
 Value Taken    Lamda =   0.00000000
 Step Taken.  Stepsize is  0.002950

                             Maximum     Tolerance    Cnvgd?
         Gradient           0.000124      0.000300     YES
         Displacement       0.001496      0.001200      NO
         Energy change     -0.000001      0.000001      NO


 New Cartesian Coordinates Obtained by Inverse Iteration

 Displacement from previous Coordinates is:  0.002503
 ----------------------------------------------------------------
             Standard Nuclear Orientation (Angstroms)
    I     Atom           X                Y                Z
 ----------------------------------------------------------------
    1      C       0.6351863496     1.2799668046     1.3785211627
    2      C       1.2652868028     0.7724516334     0.1088173076
    3      C      -0.1973346014     1.1286975476     0.1285461842
    4      F       2.0638299191     1.6373440800    -0.5672637091
    5      Br      1.9253086885    -1.0280761471    -0.0360410268
    6      F      -0.5016493317     2.2925753244    -0.5114295960
    7      I      -1.8124788404    -0.2888862516    -0.0855568396
    8      H       0.4914108393     0.5875946295     2.1972405706
    9      H       0.8782513920     2.3023824612     1.6518474872
 ----------------------------------------------------------------
 Molecular Point Group                 C1    NOp =  1
 Largest Abelian Subgroup              C1    NOp =  1
 Nuclear Repulsion Energy =  1003.6153428322 hartrees
 There are       63 alpha and       63 beta electrons
 Applying Cartesian multipole field
    Component          Value
    ---------          -----
     (2,0,0)        1.00000E-11
     (0,2,0)        2.00000E-11
     (0,0,2)       -3.00000E-11
 Nucleus-field energy     =     0.0000000201 hartrees
 Requested basis set is 6-311++G(d,p)
 There are 83 shells and 234 basis functions
 A cutoff of  1.0D-11 yielded   2798 shell pairs
 There are     23442 function pairs (     26054 Cartesian)
 Smallest overlap matrix eigenvalue = 4.84E-05
 Guess MOs from SCF MO coefficient file

 -----------------------------------------------------------------------
  General SCF calculation program by
  Eric Jon Sundstrom, Paul Horn, Yuezhi Mao, Dmitri Zuev, Alec White,
  David Stuck, Shaama M.S., Shane Yost, Joonho Lee, David Small,
  Daniel Levine, Susi Lehtola, Hugh Burton, Evgeny Epifanovsky
 -----------------------------------------------------------------------
 Exchange:     0.2000 Hartree-Fock + 0.0800 Slater + 0.7200 B88
 Correlation:  0.1900 VWN1RPA + 0.8100 LYP
 Using SG-1 standard quadrature grid
 using 4 threads for integral computing
 -------------------------------------------------------
 OpenMP Integral computing Module                
 Release: version 2.0, May 2017, Q-Chem Inc. Pleasanton 
 -------------------------------------------------------
 -------------------------------------------------------
 OpenMP BLAS3 based DFT computing Module                
 Release: version 1.0, May 2013, Q-Chem Inc. Pittsburgh 
 -------------------------------------------------------
 A restricted SCF calculation will be
 performed using DIIS
 SCF converges when DIIS error is below 1.0e-08
 ---------------------------------------
  Cycle       Energy         DIIS error
 ---------------------------------------
    1   -9808.8989844170      6.16e-06  
    2   -9808.8989847559      2.17e-06  
    3   -9808.8989847499      2.59e-06  
    4   -9808.8989847757      2.23e-07  
    5   -9808.8989847759      1.01e-07  
    6   -9808.8989847759      3.94e-08  
    7   -9808.8989847760      7.09e-09  Convergence criterion met
 ---------------------------------------
 SCF time:   CPU 33.03s  wall 8.00s 
 SCF   energy in the final basis set =    -9808.8989847760
 Total energy in the final basis set =    -9808.8989847760

 --------------------------------------------------------------

                    Orbital Energies (a.u.)
 --------------------------------------------------------------

 Alpha MOs
 -- Occupied --
*******-482.855-176.319-165.722-165.720-165.720 -62.508 -56.329
-56.324 -56.324 -35.815 -31.308 -31.302 -31.302 -24.719 -24.717
-22.959 -22.957 -22.957 -22.953 -22.953 -10.347 -10.338 -10.231
 -8.717  -6.549  -6.535  -6.534  -6.364  -4.777  -4.762  -4.761
 -2.660  -2.656  -2.655  -2.644  -2.644  -2.043  -2.038  -2.038
 -2.025  -2.024  -1.266  -1.250  -0.926  -0.814  -0.702  -0.655
 -0.621  -0.584  -0.542  -0.513  -0.499  -0.481  -0.453  -0.438
 -0.413  -0.357  -0.346  -0.321  -0.299  -0.284  -0.280
 -- Virtual --
 -0.084  -0.037  -0.009   0.010   0.022   0.026   0.036   0.059
  0.065   0.067   0.069   0.078   0.089   0.100   0.103   0.115
  0.123   0.130   0.134   0.149   0.151   0.165   0.191   0.195
  0.224   0.225   0.235   0.242   0.265   0.274   0.294   0.303
  0.310   0.343   0.361   0.361   0.371   0.382   0.395   0.413
  0.420   0.427   0.436   0.446   0.457   0.476   0.501   0.518
  0.528   0.553   0.570   0.585   0.593   0.626   0.637   0.644
  0.655   0.670   0.713   0.729   0.751   0.774   0.827   0.886
  0.890   0.960   1.059   1.218   1.244   1.293   1.321   1.346
  1.360   1.371   1.400   1.411   1.424   1.447   1.463   1.494
  1.518   1.533   1.557   1.592   1.674   1.738   1.784   1.805
  1.861   1.901   1.943   1.956   2.009   2.012   2.055   2.079
  2.153   2.167   2.206   2.229   2.525   2.556   2.659   2.671
  2.775   2.785   2.911   2.961   3.091   3.349   3.491   3.684
  3.760   3.767   3.801   3.813   3.902   3.969   3.980   3.991
  3.996   4.002   4.019   4.027   4.063   4.065   4.112   4.133
  4.211   4.260   4.397   4.419   4.783   4.899   6.016   6.035
  6.079   6.314   6.343   6.378   6.408   6.551   6.660   6.737
  7.557   7.577   7.678  23.512  23.655  23.847  27.854  28.353
 28.365  28.382  28.534  28.540  28.570  28.596  28.688  47.910
 66.751  66.765 127.892 127.903 127.933 151.651 289.752 289.771
289.8981020.7031901.814
 --------------------------------------------------------------

          Ground-State Mulliken Net Atomic Charges

     Atom                 Charge (a.u.)
  ----------------------------------------
      1 C                    -0.405145
      2 C                     0.081066
      3 C                    -0.084202
      4 F                    -0.055067
      5 Br                    0.015169
      6 F                    -0.051627
      7 I                     0.106671
      8 H                     0.168900
      9 H                     0.224234
  ----------------------------------------
  Sum of atomic charges =     0.000000

 -----------------------------------------------------------------
                    Cartesian Multipole Moments
 -----------------------------------------------------------------
    Charge (ESU x 10^10)
                 0.0000
    Dipole Moment (Debye)
         X      -0.2353      Y      -0.5656      Z       2.1573
       Tot       2.2426
    Quadrupole Moments (Debye-Ang)
        XX     -76.2795     XY       1.1761     YY     -74.6399
        XZ       2.0151     YZ       4.1915     ZZ     -72.5103
    Octopole Moments (Debye-Ang^2)
       XXX     -19.2561    XXY     -24.0272    XYY       1.1141
       YYY     -44.1489    XXZ      -2.8138    XYZ       3.0143
       YYZ       4.8994    XZZ       0.3808    YZZ      -7.9124
       ZZZ      -1.4611
    Hexadecapole Moments (Debye-Ang^3)
      XXXX   -1253.0417   XXXY       7.1091   XXYY    -296.9388
      XYYY      -0.9179   YYYY    -581.0154   XXXZ      -9.6214
      XXYZ       3.1406   XYYZ       0.4674   YYYZ       6.5917
      XXZZ    -248.4962   XYZZ       4.4427   YYZZ    -126.0371
      XZZZ     -12.4633   YZZZ      -8.7152   ZZZZ    -187.1406
 -----------------------------------------------------------------
 Calculating analytic gradient of the SCF energy
 Gradient of SCF Energy
            1           2           3           4           5           6
    1   0.0001153  -0.0000510  -0.0000839  -0.0001725   0.0000098  -0.0002084
    2   0.0000924  -0.0001031  -0.0000909   0.0000368   0.0000509  -0.0000875
    3  -0.0000382  -0.0000493   0.0001118  -0.0003063  -0.0000290   0.0000094
            7           8           9
    1   0.0000170   0.0002723   0.0001014
    2  -0.0001686   0.0001480   0.0001221
    3   0.0004679   0.0000175  -0.0001837
 Max gradient component =       4.679E-04
 RMS gradient           =       1.551E-04
 Gradient time:  CPU 14.95 s  wall 3.80 s
 Geometry Optimization Parameters
   NAtoms,    NIC,     NZ,  NCons,   NDum,   NFix, NCnnct, MaxDiis
        9      69       9       0       0       0       0       0

 Cartesian Hessian Update
 Hessian Updated using BFGS Update


** GEOMETRY OPTIMIZATION IN DELOCALIZED INTERNAL COORDINATES **
   Searching for a Minimum

   Optimization Cycle:   8

                       Coordinates (Angstroms)
     ATOM                X               Y               Z
      1  C         0.6351863496    1.2799668046    1.3785211627
      2  C         1.2652868028    0.7724516334    0.1088173076
      3  C        -0.1973346014    1.1286975476    0.1285461842
      4  F         2.0638299191    1.6373440800   -0.5672637091
      5  Br        1.9253086885   -1.0280761471   -0.0360410268
      6  F        -0.5016493317    2.2925753244   -0.5114295960
      7  I        -1.8124788404   -0.2888862516   -0.0855568396
      8  H         0.4914108393    0.5875946295    2.1972405706
      9  H         0.8782513920    2.3023824612    1.6518474872
   Point Group: c1    Number of degrees of freedom:    21


   Energy is  -9808.898984776

 Hessian Updated using BFGS Update

 21 Hessian modes will be used to form the next step
  Hessian Eigenvalues:
     0.013857    0.019300    0.021069    0.030685    0.036904    0.046037
     0.067131    0.079914    0.092572    0.101516    0.114418    0.130160
     0.136712    0.178158    0.258267    0.268678    0.290877    0.348973
     0.352385    0.427675    0.511372

 Minimum Search - Taking Simple RFO Step
 Searching for Lamda that Minimizes Along All modes
 Value Taken    Lamda =   0.00000000
 Step Taken.  Stepsize is  0.001257

                             Maximum     Tolerance    Cnvgd?
         Gradient           0.000062      0.000300     YES
         Displacement       0.000591      0.001200     YES
         Energy change     -0.000000      0.000001     YES


                       Distance Matrix (Angstroms)
             C (  1)   C (  2)   C (  3)   F (  4)   Br(  5)   F (  6)
   C (  2)  1.505572
   C (  3)  1.509441  1.505510
   F (  4)  2.440250  1.357496  2.419863
   Br(  5)  2.998744  1.923152  3.030574  2.721369
   F (  6)  2.426867  2.411959  1.362640  2.648420  4.140392
   I (  7)  3.255133  3.261420  2.159647  4.355247  3.810500  2.926360
   H (  8)  1.081828  2.234853  2.246477  3.349173  3.107089  3.351122
   H (  9)  1.085874  2.207131  2.203377  2.602369  3.877789  2.565929
             I (  7)   H (  8)
   H (  8)  3.359656
   H (  9)  4.119864  1.840542

 Final energy is   -9808.8989847760440     


 ******************************
 **  OPTIMIZATION CONVERGED  **
 ******************************

                       Coordinates (Angstroms)
     ATOM                X               Y               Z
      1  C         0.6351863496    1.2799668046    1.3785211627
      2  C         1.2652868028    0.7724516334    0.1088173076
      3  C        -0.1973346014    1.1286975476    0.1285461842
      4  F         2.0638299191    1.6373440800   -0.5672637091
      5  Br        1.9253086885   -1.0280761471   -0.0360410268
      6  F        -0.5016493317    2.2925753244   -0.5114295960
      7  I        -1.8124788404   -0.2888862516   -0.0855568396
      8  H         0.4914108393    0.5875946295    2.1972405706
      9  H         0.8782513920    2.3023824612    1.6518474872

Z-matrix Print:
$molecule
0 1
I 
C  1 2.159647
F  2 1.362640 1 110.308131
C  2 1.505510 1 124.746592 3 -142.423337 0
F  4 1.357496 2 115.293439 1 139.540616 0
C  4 1.505572 2 60.171435 1 -112.725334 0
H  6 1.081828 4 118.562184 2 109.172153 0
H  6 1.085874 4 115.848175 2 -105.468898 0
Br 4 1.923152 2 123.776045 1 -2.759833 0
$end


 --------------------------------------------------------------

                    Orbital Energies (a.u.)
 --------------------------------------------------------------

 Alpha MOs
 -- Occupied --
*******-482.855-176.319-165.722-165.720-165.720 -62.508 -56.329
-56.324 -56.324 -35.815 -31.308 -31.302 -31.302 -24.719 -24.717
-22.959 -22.957 -22.957 -22.953 -22.953 -10.347 -10.338 -10.231
 -8.717  -6.549  -6.535  -6.534  -6.364  -4.777  -4.762  -4.761
 -2.660  -2.656  -2.655  -2.644  -2.644  -2.043  -2.038  -2.038
 -2.025  -2.024  -1.266  -1.250  -0.926  -0.814  -0.702  -0.655
 -0.621  -0.584  -0.542  -0.513  -0.499  -0.481  -0.453  -0.438
 -0.413  -0.357  -0.346  -0.321  -0.299  -0.284  -0.280
 -- Virtual --
 -0.084  -0.037  -0.009   0.010   0.022   0.026   0.036   0.059
  0.065   0.067   0.069   0.078   0.089   0.100   0.103   0.115
  0.123   0.130   0.134   0.149   0.151   0.165   0.191   0.195
  0.224   0.225   0.235   0.242   0.265   0.274   0.294   0.303
  0.310   0.343   0.361   0.361   0.371   0.382   0.395   0.413
  0.420   0.427   0.436   0.446   0.457   0.476   0.501   0.518
  0.528   0.553   0.570   0.585   0.593   0.626   0.637   0.644
  0.655   0.670   0.713   0.729   0.751   0.774   0.827   0.886
  0.890   0.960   1.059   1.218   1.244   1.293   1.321   1.346
  1.360   1.371   1.400   1.411   1.424   1.447   1.463   1.494
  1.518   1.533   1.557   1.592   1.674   1.738   1.784   1.805
  1.861   1.901   1.943   1.956   2.009   2.012   2.055   2.079
  2.153   2.167   2.206   2.229   2.525   2.556   2.659   2.671
  2.775   2.785   2.911   2.961   3.091   3.349   3.491   3.684
  3.760   3.767   3.801   3.813   3.902   3.969   3.980   3.991
  3.996   4.002   4.019   4.027   4.063   4.065   4.112   4.133
  4.211   4.260   4.397   4.419   4.783   4.899   6.016   6.035
  6.079   6.314   6.343   6.378   6.408   6.551   6.660   6.737
  7.557   7.577   7.678  23.512  23.655  23.847  27.854  28.353
 28.365  28.382  28.534  28.540  28.570  28.596  28.688  47.910
 66.751  66.765 127.892 127.903 127.933 151.651 289.752 289.771
289.8981020.7031901.814
 --------------------------------------------------------------

          Ground-State Mulliken Net Atomic Charges

     Atom                 Charge (a.u.)
  ----------------------------------------
      1 C                    -0.405145
      2 C                     0.081066
      3 C                    -0.084202
      4 F                    -0.055067
      5 Br                    0.015169
      6 F                    -0.051627
      7 I                     0.106671
      8 H                     0.168900
      9 H                     0.224234
  ----------------------------------------
  Sum of atomic charges =     0.000000

 -----------------------------------------------------------------
                    Cartesian Multipole Moments
 -----------------------------------------------------------------
    Charge (ESU x 10^10)
                 0.0000
    Dipole Moment (Debye)
         X      -0.2353      Y      -0.5656      Z       2.1573
       Tot       2.2426
    Quadrupole Moments (Debye-Ang)
        XX     -76.2795     XY       1.1761     YY     -74.6399
        XZ       2.0151     YZ       4.1915     ZZ     -72.5103
    Octopole Moments (Debye-Ang^2)
       XXX     -19.2561    XXY     -24.0272    XYY       1.1141
       YYY     -44.1489    XXZ      -2.8138    XYZ       3.0143
       YYZ       4.8994    XZZ       0.3808    YZZ      -7.9124
       ZZZ      -1.4611
    Hexadecapole Moments (Debye-Ang^3)
      XXXX   -1253.0417   XXXY       7.1091   XXYY    -296.9388
      XYYY      -0.9179   YYYY    -581.0154   XXXZ      -9.6214
      XXYZ       3.1406   XYYZ       0.4674   YYYZ       6.5917
      XXZZ    -248.4962   XYZZ       4.4427   YYZZ    -126.0371
      XZZZ     -12.4633   YZZZ      -8.7152   ZZZZ    -187.1406
 -----------------------------------------------------------------
Archival summary:
1\1\garfield\OPT\ProcedureUnspecified\BasisUnspecified\1r1232\taweetha\TueOct920:16:122018TueOct920:16:122018\0\\#,OPT,ProcedureUnspecified,BasisUnspecified,\\0,1\I\C,1,2.15965\F,2,1.36264,1,110.308\C,2,1.50551,1,124.747,3,-142.423,0\F,4,1.3575,2,115.293,1,139.541,0\C,4,1.50557,2,60.1714,1,-112.725,0\H,6,1.08183,4,118.562,2,109.172,0\H,6,1.08587,4,115.848,2,-105.469,0\Br,4,1.92315,2,123.776,1,-2.75983,0\\\@

 Total job time:  128.02s(wall), 492.33s(cpu) 
 Tue Oct  9 20:16:12 2018

        *************************************************************
        *                                                           *
        *  Thank you very much for using Q-Chem.  Have a nice day.  *
        *                                                           *
        *************************************************************


 
User input: 2 of 2 
 
Q-Chem Developer Version!
                  Welcome to Q-Chem
     A Quantum Leap Into The Future Of Chemistry


 Q-Chem 5.1, Q-Chem, Inc., Pleasanton, CA (2018)

 Yihan Shao,  Zhengting Gan,  E. Epifanovsky,  A. T. B. Gilbert,  M. Wormit,  
 J. Kussmann,  A. W. Lange,  A. Behn,  Jia Deng,  Xintian Feng,  D. Ghosh,  
 M. Goldey,  P. R. Horn,  L. D. Jacobson,  I. Kaliman,  T. Kus,  A. Landau,  
 Jie Liu,  E. I. Proynov,  R. M. Richard,  R. P. Steele,  E. J. Sundstrom,  
 H. L. Woodcock III,  P. M. Zimmerman,  D. Zuev,  B. Albrecht,  E. Alguire,  
 S. A. Baeppler,  D. Barton,  Z. Benda,  Y. A. Bernard,  E. J. Berquist,  
 K. B. Bravaya,  H. Burton,  D. Casanova,  Chun-Min Chang,  Yunqing Chen,  
 A. Chien,  K. D. Closser,  M. P. Coons,  S. Coriani,  S. Dasgupta,  
 A. L. Dempwolff,  M. Diedenhofen,  Hainam Do,  R. G. Edgar,  Po-Tung Fang,  
 S. Faraji,  S. Fatehi,  Qingguo Feng,  K. D. Fenk,  J. Fosso-Tande,  
 Qinghui Ge,  A. Ghysels,  G. Gidofalvi,  J. Gomes,  J. Gonthier,  A. Gunina,  
 D. Hait,  M. W. D. Hanson-Heine,  P. H. P. Harbach,  A. W. Hauser,  
 J. E. Herr,  E. G. Hohenstein,  Z. C. Holden,  Kerwin Hui,  B. C. Huynh,  
 T.-C. Jagau,  Hyunjun Ji,  B. Kaduk,  K. Khistyaev,  Jaehoon Kim,  
 P. Klunzinger,  K. Koh,  D. Kosenkov,  L. Koulias,  T. Kowalczyk,  
 C. M. Krauter,  A. Kunitsa,  Ka Un Lao,  A. Laurent,  K. V. Lawler,  
 Joonho Lee,  D. Lefrancois,  S. Lehtola,  D. S. Levine,  Yi-Pei Li,  
 You-Sheng Lin,  Fenglai Liu,  E. Livshits,  A. Luenser,  P. Manohar,  
 E. Mansoor,  S. F. Manzer,  Shan-Ping Mao,  Yuezhi Mao,  N. Mardirossian,  
 A. V. Marenich,  T. Markovich,  L. A. Martinez-Martinez,  S. A. Maurer,  
 N. J. Mayhall,  S. C. McKenzie,  J.-M. Mewes,  A. F. Morrison,  
 J. W. Mullinax,  K. Nanda,  T. S. Nguyen-Beck,  R. Olivares-Amaya,  
 J. A. Parkhill,  T. M. Perrine,  F. Plasser,  P. Pokhilko,  S. Prager,  
 A. Prociuk,  E. Ramos,  D. R. Rehn,  F. Rob,  M. Schneider,  N. Sergueev,  
 S. M. Sharada,  S. Sharma,  D. W. Small,  T. Stauch,  T. Stein,  
 Yu-Chuan Su,  A. J. W. Thom,  A. Tkatchenko,  T. Tsuchimochi,  N. M. Tubman,  
 L. Vogt,  M. L. Vidal,  O. Vydrov,  M. A. Watson,  J. Wenzel,  
 M. de Wergifosse,  T. A. Wesolowski,  A. White,  J. Witte,  A. Yamada,  
 Jun Yang,  K. Yao,  S. Yeganeh,  S. R. Yost,  Zhi-Qiang You,  A. Zech,  
 Igor Ying Zhang,  Xing Zhang,  Yan Zhao,  Ying Zhu,  B. R. Brooks,  
 G. K. L. Chan,  C. J. Cramer,  M. S. Gordon,  W. J. Hehre,  A. Klamt,  
 M. W. Schmidt,  C. D. Sherrill,  D. G. Truhlar,  A. Aspuru-Guzik,  R. Baer,  
 A. T. Bell,  N. A. Besley,  Jeng-Da Chai,  A. E. DePrince, III,  
 R. A. DiStasio Jr.,  A. Dreuw,  B. D. Dunietz,  T. R. Furlani,  
 Chao-Ping Hsu,  Yousung Jung,  Jing Kong,  D. S. Lambrecht,  WanZhen Liang,  
 C. Ochsenfeld,  V. A. Rassolov,  L. V. Slipchenko,  J. E. Subotnik,  
 T. Van Voorhis,  J. M. Herbert,  A. I. Krylov,  P. M. W. Gill,  M. Head-Gordon

 Contributors to earlier versions of Q-Chem not listed above: 
 R. D. Adamson,  B. Austin,  J. Baker,  G. J. O. Beran,  K. Brandhorst,  
 S. T. Brown,  E. F. C. Byrd,  A. K. Chakraborty,  C.-L. Cheng,  
 Siu Hung Chien,  D. M. Chipman,  D. L. Crittenden,  H. Dachsel,  
 R. J. Doerksen,  A. D. Dutoi,  L. Fusti-Molnar,  W. A. Goddard III,  
 A. Golubeva-Zadorozhnaya,  S. R. Gwaltney,  G. Hawkins,  A. Heyden,  
 S. Hirata,  G. Kedziora,  F. J. Keil,  C. Kelley,  Jihan Kim,  R. A. King,  
 R. Z. Khaliullin,  P. P. Korambath,  W. Kurlancheek,  A. M. Lee,  M. S. Lee,  
 S. V. Levchenko,  Ching Yeh Lin,  D. Liotard,  R. C. Lochan,  I. Lotan,  
 P. E. Maslen,  N. Nair,  D. P. O'Neill,  D. Neuhauser,  E. Neuscamman,  
 C. M. Oana,  R. Olson,  B. Peters,  R. Peverati,  P. A. Pieniazek,  
 Y. M. Rhee,  J. Ritchie,  M. A. Rohrdanz,  E. Rosta,  N. J. Russ,  
 H. F. Schaefer III,  N. E. Schultz,  N. Shenvi,  A. C. Simmonett,  A. Sodt,  
 D. Stuck,  K. S. Thanthiriwatte,  V. Vanovschi,  Tao Wang,  A. Warshel,  
 C. F. Williams,  Q. Wu,  X. Xu,  W. Zhang

 Please cite Q-Chem as follows:
 Y. Shao et al., Mol. Phys. 113, 184-215 (2015)
 DOI: 10.1080/00268976.2014.952696

 Q-Chem 5.1.1 for Intel X86 EM64T Linux

 Parts of Q-Chem use Armadillo 8.300.2 (Tropical Shenanigans).
 http://arma.sourceforge.net/

 Q-Chem begins on Tue Oct  9 20:16:12 2018  

Host: 
0

     Scratch files written to /scratch/taweetham/qchem18869//
The previous job contains 0 fragments, simply inherited here
Input Ideriv = 2
Curr. Ideriv = -1
Max.  Ideriv = 2

Checking the input file for inconsistencies... 	...done.

--------------------------------------------------------------
User input:
--------------------------------------------------------------

$molecule
read
$end

$rem
   job_type 	frequency
   basis 	6-311++g**
   method	b3lyp	
$end


--------------------------------------------------------------
 ----------------------------------------------------------------
             Standard Nuclear Orientation (Angstroms)
    I     Atom           X                Y                Z
 ----------------------------------------------------------------
    1      C       0.6293815169     1.2729332837     1.3708339669
    2      C       1.2583974354     0.7810865764     0.0944437834
    3      C      -0.2178256563     1.0734289804     0.1376068964
    4      F       2.0061889383     1.6733688096    -0.6037222989
    5      Br      1.9938725948    -0.9902860386    -0.0463697947
    6      F      -0.5840988570     2.2166868146    -0.5070584436
    7      I      -1.7729622356    -0.4152012506    -0.0344544305
    8      H       0.5306170405     0.5829147691     2.1981622711
    9      H       0.8323101209     2.3075692029     1.6305841655
 ----------------------------------------------------------------
 Molecular Point Group                 C1    NOp =  1
 Largest Abelian Subgroup              C1    NOp =  1
 Nuclear Repulsion Energy =  1003.6153428322 hartrees
 There are       63 alpha and       63 beta electrons
 Requested basis set is 6-311++G(d,p)
 There are 83 shells and 234 basis functions

 Total QAlloc Memory Limit   2000 MB
 Mega-Array Size       188 MB
 MEM_STATIC part       192 MB

                       Distance Matrix (Angstroms)
             C (  1)   C (  2)   C (  3)   F (  4)   Br(  5)   F (  6)
   C (  2)  1.505572
   C (  3)  1.509441  1.505510
   F (  4)  2.440250  1.357496  2.419863
   Br(  5)  2.998744  1.923152  3.030574  2.721369
   F (  6)  2.426867  2.411959  1.362640  2.648420  4.140392
   I (  7)  3.255133  3.261420  2.159647  4.355247  3.810500  2.926360
   H (  8)  1.081828  2.234853  2.246477  3.349173  3.107089  3.351122
   H (  9)  1.085874  2.207131  2.203377  2.602369  3.877789  2.565929
             I (  7)   H (  8)
   H (  8)  3.359656
   H (  9)  4.119864  1.840542

 A cutoff of  1.0D-11 yielded   2798 shell pairs
 There are     23442 function pairs (     26054 Cartesian)

 -------------------------------------------------------
 OpenMP Integral Computing Module                       
 Release: version 1.0, May 2013, Q-Chem Inc. Pittsburgh 
 -------------------------------------------------------
 Integral Job Info:
 Integral job number is                      11
 Integral operator is                         1
 short-range coefficients                     0
 long-range coefficients              100000000
 Omega coefficients                           0
 if combine SR and LR in K                    0
 Integral screening is                        0
 Integral computing path is                   2
 max size of driver memory is            800000
 size of driver memory is                593474
 size of scratch memory is             29623520
 max col of scratch BK array               1296
 max len of scratch array in speh3          155
 max len of scratch index in speh4           18
 max int batch size is                      520
 min int batch size is                       52
 fixed nKL is                                45
 max L of basis functions is                  2
 order of int derivative is                   0
 number of shells is                         83
 number of basis is                         247
 number of cartesian basis is               247
 number of contracted shell pairs          2798
 number of primitive shell pairs           6456
 maxK2 (contraction) of shell pair           36
 max number of K2 of shell pair               1
 max number of CS2 of shell pair            324
 max number of PS2 of shell pair            558
 mem total for path MDJ                  541756
 -------------------------------------------------------
 Smallest overlap matrix eigenvalue = 4.84E-05
 Guess from superposition of atomic densities
 Warning:  Energy on first SCF cycle will be non-variational
 SAD guess density has 126.000000 electrons

 -----------------------------------------------------------------------
  General SCF calculation program by
  Eric Jon Sundstrom, Paul Horn, Yuezhi Mao, Dmitri Zuev, Alec White,
  David Stuck, Shaama M.S., Shane Yost, Joonho Lee, David Small,
  Daniel Levine, Susi Lehtola, Hugh Burton, Evgeny Epifanovsky
 -----------------------------------------------------------------------
 Exchange:     0.2000 Hartree-Fock + 0.0800 Slater + 0.7200 B88
 Correlation:  0.1900 VWN1RPA + 0.8100 LYP
 Using SG-1 standard quadrature grid
 using 4 threads for integral computing
 -------------------------------------------------------
 OpenMP Integral computing Module                
 Release: version 2.0, May 2017, Q-Chem Inc. Pleasanton 
 -------------------------------------------------------
 -------------------------------------------------------
 OpenMP BLAS3 based DFT computing Module                
 Release: version 1.0, May 2013, Q-Chem Inc. Pittsburgh 
 -------------------------------------------------------
 A restricted SCF calculation will be
 performed using DIIS
 SCF converges when DIIS error is below 1.0e-08
 ---------------------------------------
  Cycle       Energy         DIIS error
 ---------------------------------------
    1   -9809.9951886101      3.64e-02  
    2   -9808.8364265689      3.65e-03  
    3   -9808.7869912422      4.76e-03  
    4   -9808.8956015471      7.84e-04  
    5   -9808.8981675343      2.92e-04  
    6   -9808.8986800691      5.83e-05  
    7   -9808.8987029058      2.65e-05  
    8   -9808.8987072101      5.27e-06  
    9   -9808.8987073687      1.15e-06  
   10   -9808.8987073766      3.01e-07  
   11   -9808.8987073771      1.04e-07  
   12   -9808.8987073772      3.65e-08  
   13   -9808.8987073773      8.13e-09  Convergence criterion met
 ---------------------------------------
 SCF time:   CPU 59.13s  wall 16.00s 
 SCF   energy in the final basis set =    -9808.8987073773
 Total energy in the final basis set =    -9808.8987073773

 --------------------------------------------------------------

                    Orbital Energies (a.u.)
 --------------------------------------------------------------

 Alpha MOs
 -- Occupied --
*******-482.855-176.319-165.723-165.720-165.720 -62.508 -56.329
-56.324 -56.324 -35.815 -31.309 -31.302 -31.302 -24.719 -24.717
-22.959 -22.957 -22.957 -22.953 -22.953 -10.347 -10.338 -10.231
 -8.717  -6.549  -6.535  -6.534  -6.364  -4.777  -4.762  -4.761
 -2.660  -2.656  -2.655  -2.644  -2.644  -2.043  -2.038  -2.038
 -2.025  -2.024  -1.266  -1.250  -0.926  -0.814  -0.702  -0.655
 -0.621  -0.584  -0.542  -0.513  -0.499  -0.481  -0.453  -0.438
 -0.413  -0.357  -0.346  -0.321  -0.299  -0.284  -0.280
 -- Virtual --
 -0.084  -0.037  -0.009   0.010   0.022   0.026   0.036   0.059
  0.065   0.067   0.069   0.078   0.089   0.100   0.103   0.115
  0.123   0.130   0.134   0.149   0.151   0.165   0.191   0.195
  0.224   0.226   0.235   0.242   0.265   0.274   0.294   0.303
  0.311   0.343   0.361   0.361   0.371   0.382   0.395   0.413
  0.420   0.427   0.436   0.446   0.457   0.476   0.501   0.518
  0.528   0.553   0.570   0.585   0.593   0.626   0.637   0.644
  0.655   0.670   0.713   0.729   0.751   0.774   0.827   0.886
  0.890   0.960   1.059   1.218   1.244   1.293   1.321   1.346
  1.360   1.371   1.400   1.411   1.424   1.447   1.463   1.494
  1.518   1.533   1.557   1.592   1.674   1.738   1.784   1.805
  1.861   1.901   1.943   1.956   2.009   2.012   2.055   2.079
  2.153   2.167   2.206   2.229   2.525   2.556   2.659   2.671
  2.775   2.785   2.911   2.961   3.091   3.349   3.491   3.684
  3.760   3.767   3.801   3.812   3.902   3.969   3.981   3.991
  3.996   4.002   4.019   4.027   4.063   4.065   4.112   4.133
  4.211   4.260   4.397   4.419   4.783   4.899   6.016   6.035
  6.079   6.314   6.343   6.378   6.408   6.551   6.660   6.737
  7.557   7.578   7.678  23.512  23.655  23.847  27.854  28.353
 28.365  28.382  28.534  28.540  28.570  28.596  28.688  47.910
 66.751  66.765 127.892 127.903 127.933 151.651 289.752 289.771
289.8981020.7031901.814
 --------------------------------------------------------------

          Ground-State Mulliken Net Atomic Charges

     Atom                 Charge (a.u.)
  ----------------------------------------
      1 C                    -0.405442
      2 C                     0.080732
      3 C                    -0.083672
      4 F                    -0.055054
      5 Br                    0.015348
      6 F                    -0.051652
      7 I                     0.106580
      8 H                     0.168908
      9 H                     0.224253
  ----------------------------------------
  Sum of atomic charges =     0.000000

 -----------------------------------------------------------------
                    Cartesian Multipole Moments
 -----------------------------------------------------------------
    Charge (ESU x 10^10)
                 0.0000
    Dipole Moment (Debye)
         X      -0.1714      Y      -0.5543      Z       2.1660
       Tot       2.2424
    Quadrupole Moments (Debye-Ang)
        XX     -76.3205     XY       1.1873     YY     -74.4066
        XZ       1.9406     YZ       4.1637     ZZ     -72.5923
    Octopole Moments (Debye-Ang^2)
       XXX     -22.2360    XXY     -21.1820    XYY      -1.0250
       YYY     -33.4140    XXZ      -3.5957    XYZ       3.0044
       YYZ       3.8492    XZZ      -1.1101    YZZ      -4.5747
       ZZZ      -4.6564
    Hexadecapole Moments (Debye-Ang^3)
      XXXX   -1255.3046   XXXY      -9.5779   XXYY    -294.0613
      XYYY     -15.2106   YYYY    -574.8252   XXXZ      -1.4359
      XXYZ       3.1920   XYYZ       3.4206   YYYZ       7.6327
      XXZZ    -248.8727   XYZZ      -1.3414   YYZZ    -125.5293
      XZZZ      -2.1694   YZZZ      -7.4938   ZZZZ    -186.4984
 -----------------------------------------------------------------
 Calculating MO derivatives via CPSCF
 D1JvT checksum  = 779220 53740.9081049887
 D1KAT checksum  = 1850256 2501.0020745758
   1         3          27      0.120329    0.025334
   2         3          27      0.016874    0.003125
   3         3          27      0.001830    0.000455
   4         7          23      0.000161    0.000050
   5        27           3      0.000008    0.000004
   6        30           0      0.000000    0.000000    Roots Converged
 Time for AOints: 37.9 s (CPU) 9.5 s (wall)
 ------------------------------------------------------------------------------
                     AOints        : Timing summary (seconds)
 ------------------------------------------------------------------------------
     job step          cpu (% of tot)      sys (% of tot)     wall (% of tot)
 ------------------------------------------------------------------------------
  cpscf_lag         0.1541E+03 (30.1)   0.9000E-05 (13.4)   0.3941E+02 (29.6)
  iterzp            0.3195E+03 (62.4)   0.5600E-04 (83.6)   0.8388E+02 (62.9)
  make_fx           0.0000E+00 ( 0.0)   0.0000E+00 ( 0.0)   0.0000E+00 ( 0.0)
  AOints            0.3787E+02 ( 7.4)   0.1000E-05 ( 1.5)   0.9509E+01 ( 7.1)
 ------------------------------------------------------------------------------
   Grand Totals     0.5120E+03          0.6700E-04          0.1333E+03
 ------------------------------------------------------------------------------
 Calculating analytic Hessian of the SCF energy
 Polarizability Matrix (a.u.)
            1           2           3
    1 -98.2460887  -2.9763748  -1.8971309
    2  -2.9763748 -87.2990598  -4.4942863
    3  -1.8971309  -4.4942863 -68.1571897

 Direct stationary perturbation theory relativistic correction:

 rels  =     113.870325092812
 relv  =    -379.761506787526
 rel2e =      51.894583973949
 E_rel =    -213.996597720765

 Hessian of the SCF Energy
            1           2           3           4           5           6
    1   0.2276669   0.0748709   0.0036192  -0.0490546   0.0033017   0.0419079
    2   0.0748709   0.6358081  -0.0391840   0.0158177  -0.0801010  -0.0548790
    3   0.0036192  -0.0391840   0.6125812   0.0780177  -0.0488974  -0.1589672
    4  -0.0490546   0.0158177   0.0780177   0.4424073  -0.0134750  -0.1285459
    5   0.0033017  -0.0801010  -0.0488974  -0.0134750   0.3912469  -0.0199630
    6   0.0419079  -0.0548790  -0.1589672  -0.1285459  -0.0199630   0.3503358
    7  -0.0671777  -0.0253028  -0.0945993  -0.2042008   0.0216174   0.0290701
    8  -0.0111579  -0.0682654  -0.0118389   0.0458534  -0.0313528   0.0127034
    9  -0.0652673  -0.0365464  -0.1440361  -0.0102358   0.0227218  -0.0274733
   10  -0.0053488  -0.0012077   0.0129574  -0.1293245  -0.0702154   0.0656760
   11   0.0005054   0.0054820   0.0043040  -0.0921235  -0.1437291   0.0807964
   12   0.0204816   0.0312056  -0.0196821   0.0706154   0.0651945  -0.1177940
   13  -0.0046274   0.0043925   0.0035945  -0.0454907   0.0384648   0.0050692
   14   0.0116558  -0.0118040  -0.0006555   0.0436409  -0.1029480  -0.0156214
   15   0.0053235  -0.0155566   0.0027149   0.0040170  -0.0118016  -0.0267080
   16  -0.0044707   0.0070216  -0.0122366  -0.0100153   0.0274722  -0.0168307
   17   0.0035824   0.0022888   0.0097224   0.0048729  -0.0276369   0.0127946
   18  -0.0076778   0.0379990  -0.0197307  -0.0046475  -0.0011990   0.0021500
   19  -0.0107740  -0.0021578  -0.0007163  -0.0076570  -0.0130940  -0.0086558
   20  -0.0097230  -0.0023435   0.0020904  -0.0024730  -0.0030752  -0.0063543
   21  -0.0079491  -0.0088314   0.0029562  -0.0005243   0.0027733  -0.0009609
   22  -0.0391736  -0.0202138   0.0215192  -0.0021689  -0.0177646   0.0101202
   23  -0.0202569  -0.1716988   0.1481367   0.0005738   0.0055009  -0.0084980
   24   0.0210339   0.1463639  -0.2153093  -0.0007781   0.0078551  -0.0115714
   25  -0.0470401  -0.0532206  -0.0121558   0.0055045   0.0236928   0.0021888
   26  -0.0527784  -0.3093661  -0.0636777  -0.0026874  -0.0079047  -0.0009786
   27  -0.0114718  -0.0605712  -0.0605268  -0.0079186  -0.0166838  -0.0090110
            7           8           9          10          11          12
    1  -0.0671777  -0.0111579  -0.0652673  -0.0053488   0.0005054   0.0204816
    2  -0.0253028  -0.0682654  -0.0365464  -0.0012077   0.0054820   0.0312056
    3  -0.0945993  -0.0118389  -0.1440361   0.0129574   0.0043040  -0.0196821
    4  -0.2042008   0.0458534  -0.0102358  -0.1293245  -0.0921235   0.0706154
    5   0.0216174  -0.0313528   0.0227218  -0.0702154  -0.1437291   0.0651945
    6   0.0290701   0.0127034  -0.0274733   0.0656760   0.0807964  -0.1177940
    7   0.4001478  -0.0386293   0.0951716  -0.0235458  -0.0064202   0.0048859
    8  -0.0386293   0.3514802  -0.0704048  -0.0275598  -0.0125650  -0.0009564
    9   0.0951716  -0.0704048   0.3105562   0.0234894   0.0060825   0.0004423
   10  -0.0235458  -0.0275598   0.0234894   0.1513024   0.1040165  -0.0988400
   11  -0.0064202  -0.0125650   0.0060825   0.1040165   0.1832798  -0.1032721
   12   0.0048859  -0.0009564   0.0004423  -0.0988400  -0.1032721   0.1297975
   13  -0.0008965   0.0148512   0.0038510   0.0078683  -0.0071237  -0.0021052
   14   0.0020290  -0.0100017  -0.0072228  -0.0025288  -0.0408386   0.0116755
   15   0.0019868   0.0027065  -0.0007660  -0.0027367   0.0136244   0.0028387
   16  -0.0699396   0.0397355  -0.0262291   0.0027454   0.0039497   0.0010474
   17   0.0665843  -0.2044795   0.0931462  -0.0024448   0.0062377  -0.0036935
   18  -0.0378745   0.0799526  -0.1037869  -0.0024221  -0.0031998   0.0029975
   19  -0.0344559  -0.0150836  -0.0032480  -0.0025367  -0.0018956   0.0006655
   20  -0.0199695  -0.0247419  -0.0032715   0.0001822  -0.0001271   0.0005733
   21  -0.0009782  -0.0007473  -0.0148795   0.0015469   0.0004961   0.0002691
   22   0.0042563   0.0188595  -0.0126559  -0.0028020  -0.0000085   0.0075134
   23  -0.0005724  -0.0011180  -0.0041931   0.0004625   0.0008982  -0.0024535
   24   0.0021813   0.0054207  -0.0100778  -0.0010432  -0.0001006  -0.0016601
   25  -0.0041878  -0.0268689  -0.0048758   0.0016419  -0.0009001  -0.0042641
   26   0.0006636   0.0010442  -0.0003120  -0.0007046   0.0013622   0.0017266
   27   0.0001563  -0.0168358  -0.0099789   0.0013722   0.0012692   0.0027912
           13          14          15          16          17          18
    1  -0.0046274   0.0116558   0.0053235  -0.0044707   0.0035824  -0.0076778
    2   0.0043925  -0.0118040  -0.0155566   0.0070216   0.0022888   0.0379990
    3   0.0035945  -0.0006555   0.0027149  -0.0122366   0.0097224  -0.0197307
    4  -0.0454907   0.0436409   0.0040170  -0.0100153   0.0048729  -0.0046475
    5   0.0384648  -0.1029480  -0.0118016   0.0274722  -0.0276369  -0.0011990
    6   0.0050692  -0.0156214  -0.0267080  -0.0168307   0.0127946   0.0021500
    7  -0.0008965   0.0020290   0.0019868  -0.0699396   0.0665843  -0.0378745
    8   0.0148512  -0.0100017   0.0027065   0.0397355  -0.2044795   0.0799526
    9   0.0038510  -0.0072228  -0.0007660  -0.0262291   0.0931462  -0.1037869
   10   0.0078683  -0.0025288  -0.0027367   0.0027454  -0.0024448  -0.0024221
   11  -0.0071237  -0.0408386   0.0136244   0.0039497   0.0062377  -0.0031998
   12  -0.0021052   0.0116755   0.0028387   0.0010474  -0.0036935   0.0029975
   13   0.0492978  -0.0565809  -0.0098710  -0.0024332   0.0035472   0.0005383
   14  -0.0565809   0.1648191   0.0102421   0.0010517  -0.0014744   0.0001162
   15  -0.0098710   0.0102421   0.0197574  -0.0015015   0.0013050   0.0003417
   16  -0.0024332   0.0010517  -0.0015015   0.0813691  -0.0678953   0.0503558
   17   0.0035472  -0.0014744   0.0013050  -0.0678953   0.2544527  -0.1222820
   18   0.0005383   0.0001162   0.0003417   0.0503558  -0.1222820   0.1145865
   19  -0.0039209   0.0003266   0.0012460   0.0030679  -0.0104740   0.0048968
   20   0.0016194   0.0019745   0.0006591  -0.0129516  -0.0309756   0.0079948
   21  -0.0007887   0.0008923   0.0008554   0.0050207   0.0080776   0.0020549
   22   0.0018258  -0.0022516  -0.0015837  -0.0028552   0.0017709  -0.0082177
   23   0.0007381   0.0003963  -0.0003324   0.0010141   0.0006152   0.0003670
   24   0.0003944   0.0002861   0.0013426   0.0011383  -0.0006423  -0.0011909
   25  -0.0016233   0.0026575   0.0031197   0.0025316   0.0004564   0.0050486
   26   0.0000914  -0.0001231  -0.0008466   0.0006022   0.0009722   0.0002511
   27  -0.0006824   0.0002875  -0.0003766  -0.0007643   0.0015719   0.0025778
           19          20          21          22          23          24
    1  -0.0107740  -0.0097230  -0.0079491  -0.0391736  -0.0202569   0.0210339
    2  -0.0021578  -0.0023435  -0.0088314  -0.0202138  -0.1716988   0.1463639
    3  -0.0007163   0.0020904   0.0029562   0.0215192   0.1481367  -0.2153093
    4  -0.0076570  -0.0024730  -0.0005243  -0.0021689   0.0005738  -0.0007781
    5  -0.0130940  -0.0030752   0.0027733  -0.0177646   0.0055009   0.0078551
    6  -0.0086558  -0.0063543  -0.0009609   0.0101202  -0.0084980  -0.0115714
    7  -0.0344559  -0.0199695  -0.0009782   0.0042563  -0.0005724   0.0021813
    8  -0.0150836  -0.0247419  -0.0007473   0.0188595  -0.0011180   0.0054207
    9  -0.0032480  -0.0032715  -0.0148795  -0.0126559  -0.0041931  -0.0100778
   10  -0.0025367   0.0001822   0.0015469  -0.0028020   0.0004625  -0.0010432
   11  -0.0018956  -0.0001271   0.0004961  -0.0000085   0.0008982  -0.0001006
   12   0.0006655   0.0005733   0.0002691   0.0075134  -0.0024535  -0.0016601
   13  -0.0039209   0.0016194  -0.0007887   0.0018258   0.0007381   0.0003944
   14   0.0003266   0.0019745   0.0008923  -0.0022516   0.0003963   0.0002861
   15   0.0012460   0.0006591   0.0008554  -0.0015837  -0.0003324   0.0013426
   16   0.0030679  -0.0129516   0.0050207  -0.0028552   0.0010141   0.0011383
   17  -0.0104740  -0.0309756   0.0080776   0.0017709   0.0006152  -0.0006423
   18   0.0048968   0.0079948   0.0020549  -0.0082177   0.0003670  -0.0011909
   19   0.0559900   0.0429398   0.0051351   0.0019128  -0.0011817  -0.0003005
   20   0.0429398   0.0587925  -0.0021826   0.0013576   0.0000813   0.0001290
   21   0.0051351  -0.0021826   0.0089910   0.0009179  -0.0007466   0.0008513
   22   0.0019128   0.0013576   0.0009179   0.0388854   0.0206149  -0.0218611
   23  -0.0011817   0.0000813  -0.0007466   0.0206149   0.1761262  -0.1532349
   24  -0.0003005   0.0001290   0.0008513  -0.0218611  -0.1532349   0.2273906
   25  -0.0016261  -0.0009819  -0.0023801   0.0001194  -0.0013923  -0.0007649
   26   0.0006203   0.0004150   0.0002686  -0.0023644  -0.0108014  -0.0060769
   27   0.0009772   0.0003619  -0.0001375   0.0042476   0.0209548   0.0102251
           25          26          27
    1  -0.0470401  -0.0527784  -0.0114718
    2  -0.0532206  -0.3093661  -0.0605712
    3  -0.0121558  -0.0636777  -0.0605268
    4   0.0055045  -0.0026874  -0.0079186
    5   0.0236928  -0.0079047  -0.0166838
    6   0.0021888  -0.0009786  -0.0090110
    7  -0.0041878   0.0006636   0.0001563
    8  -0.0268689   0.0010442  -0.0168358
    9  -0.0048758  -0.0003120  -0.0099789
   10   0.0016419  -0.0007046   0.0013722
   11  -0.0009001   0.0013622   0.0012692
   12  -0.0042641   0.0017266   0.0027912
   13  -0.0016233   0.0000914  -0.0006824
   14   0.0026575  -0.0001231   0.0002875
   15   0.0031197  -0.0008466  -0.0003766
   16   0.0025316   0.0006022  -0.0007643
   17   0.0004564   0.0009722   0.0015719
   18   0.0050486   0.0002511   0.0025778
   19  -0.0016261   0.0006203   0.0009772
   20  -0.0009819   0.0004150   0.0003619
   21  -0.0023801   0.0002686  -0.0001375
   22   0.0001194  -0.0023644   0.0042476
   23  -0.0013923  -0.0108014   0.0209548
   24  -0.0007649  -0.0060769   0.0102251
   25   0.0446799   0.0565571   0.0140837
   26   0.0565571   0.3244016   0.0696455
   27   0.0140837   0.0696455   0.0644367
 Gradient time:  CPU 685.35 s  wall 179.05 s
 **********************************************************************
 **                                                                  **
 **                       VIBRATIONAL ANALYSIS                       **
 **                       --------------------                       **
 **                                                                  **
 **        VIBRATIONAL FREQUENCIES (CM**-1) AND NORMAL MODES         **
 **     FORCE CONSTANTS (mDYN/ANGSTROM) AND REDUCED MASSES (AMU)     **
 **                  INFRARED INTENSITIES (KM/MOL)                   **
 **                                                                  **
 **********************************************************************


 Mode:                 1                      2                      3
 Frequency:        77.79                 117.61                 215.58
 Force Cnst:      0.1728                 0.1039                 0.4556
 Red. Mass:      48.4729                12.7428                16.6397
 IR Active:          YES                    YES                    YES
 IR Intens:        0.088                  1.314                  0.943
 Raman Active:       YES                    YES                    YES
               X      Y      Z        X      Y      Z        X      Y      Z
 C         -0.041 -0.273 -0.032   -0.271  0.015 -0.005    0.278  0.144 -0.062
 C          0.074 -0.179 -0.009   -0.007 -0.013  0.139    0.277  0.173 -0.073
 C          0.036 -0.251 -0.082   -0.007  0.031 -0.190    0.240  0.094 -0.029
 F         -0.040 -0.011  0.069    0.179  0.100  0.465    0.527  0.039  0.003
 Br         0.566  0.025 -0.007   -0.039  0.005 -0.114   -0.082  0.105  0.007
 F          0.152 -0.223 -0.111    0.103 -0.088 -0.442    0.215  0.143  0.103
 I         -0.374  0.091  0.022    0.015 -0.008  0.072   -0.140 -0.134 -0.004
 H         -0.077 -0.363 -0.110   -0.589  0.045 -0.018    0.455  0.165 -0.024
 H         -0.094 -0.293  0.089   -0.167 -0.014  0.027    0.152  0.184 -0.117
 TransDip  -0.007 -0.005  0.003   -0.037 -0.000  0.000    0.024  0.019 -0.006

 Mode:                 4                      5                      6
 Frequency:       249.34                 290.06                 308.35
 Force Cnst:      0.5504                 0.4105                 0.3064
 Red. Mass:      15.0272                 8.2806                 5.4700
 IR Active:          YES                    YES                    YES
 IR Intens:        1.009                  2.689                  2.860
 Raman Active:       YES                    YES                    YES
               X      Y      Z        X      Y      Z        X      Y      Z
 C          0.104  0.084  0.270   -0.200 -0.187 -0.101    0.049 -0.324 -0.086
 C          0.005 -0.030  0.233   -0.132 -0.039 -0.128    0.105  0.042 -0.162
 C          0.104 -0.080  0.259   -0.097  0.167 -0.192    0.085 -0.184 -0.132
 F         -0.381  0.010 -0.128   -0.098 -0.008 -0.039   -0.014  0.259 -0.028
 Br        -0.066  0.085 -0.028    0.025 -0.013  0.024   -0.058  0.019  0.047
 F          0.603 -0.167 -0.154    0.261  0.425  0.034    0.033 -0.137 -0.000
 I         -0.014 -0.028 -0.016    0.005 -0.043  0.026    0.010  0.022  0.011
 H          0.165  0.087  0.280   -0.391 -0.401 -0.304    0.165 -0.601 -0.304
 H          0.069  0.099  0.228   -0.094 -0.288  0.206   -0.145 -0.370  0.234
 TransDip   0.002 -0.015  0.029   -0.029 -0.043 -0.007    0.007 -0.052 -0.013

 Mode:                 7                      8                      9
 Frequency:       334.04                 466.88                 509.56
 Force Cnst:      0.7477                 0.4406                 0.4738
 Red. Mass:      11.3735                 3.4303                 3.0969
 IR Active:          YES                    YES                    YES
 IR Intens:        0.675                  6.600                 15.813
 Raman Active:       YES                    YES                    YES
               X      Y      Z        X      Y      Z        X      Y      Z
 C          0.180  0.274 -0.037    0.270 -0.131  0.050   -0.110 -0.025  0.192
 C          0.076  0.132 -0.029   -0.076 -0.079 -0.053    0.097  0.162  0.113
 C          0.059  0.160  0.037   -0.024  0.185  0.094    0.057  0.116  0.053
 F         -0.195  0.486  0.093   -0.029 -0.038  0.065    0.060  0.021 -0.153
 Br         0.038 -0.194  0.007   -0.002  0.025  0.013    0.010 -0.034 -0.007
 F         -0.006  0.107 -0.032   -0.083  0.036 -0.153   -0.067  0.012 -0.078
 I         -0.027 -0.027 -0.010   -0.005 -0.008 -0.005   -0.006 -0.004  0.000
 H          0.177  0.448  0.106    0.114 -0.298 -0.106   -0.216 -0.407 -0.131
 H          0.311  0.306 -0.258    0.731 -0.282  0.289   -0.247 -0.134  0.731
 TransDip   0.026  0.003 -0.003    0.079  0.011  0.019    0.019  0.097  0.080

 Mode:                10                     11                     12
 Frequency:       685.26                 817.50                 883.02
 Force Cnst:      2.0887                 1.1085                 1.0468
 Red. Mass:       7.5496                 2.8151                 2.2787
 IR Active:          YES                    YES                    YES
 IR Intens:       43.527                  4.786                 76.029
 Raman Active:       YES                    YES                    YES
               X      Y      Z        X      Y      Z        X      Y      Z
 C          0.049 -0.018 -0.011    0.148 -0.034  0.022   -0.038 -0.174  0.091
 C          0.306 -0.177  0.253    0.013  0.165  0.137    0.056 -0.096  0.064
 C          0.406  0.014 -0.327   -0.098 -0.167 -0.108   -0.066 -0.044  0.071
 F         -0.201 -0.077  0.021   -0.044 -0.065  0.042    0.061  0.079 -0.086
 Br        -0.018  0.030 -0.000    0.003 -0.008 -0.004   -0.002  0.004  0.002
 F         -0.134  0.093  0.031   -0.028  0.118 -0.070   -0.025  0.081 -0.067
 I         -0.008 -0.005  0.001    0.001  0.000  0.002    0.000 -0.000  0.000
 H         -0.565  0.153  0.056    0.773 -0.114  0.033   -0.021  0.421  0.601
 H          0.317 -0.046 -0.112   -0.483  0.094  0.008    0.076 -0.016 -0.599
 TransDip   0.209 -0.026 -0.015   -0.053 -0.040  0.023   -0.053 -0.240  0.132

 Mode:                13                     14                     15
 Frequency:       954.57                1009.37                1079.97
 Force Cnst:      3.0049                 1.3709                 0.9677
 Red. Mass:       5.5971                 2.2837                 1.4082
 IR Active:          YES                    YES                    YES
 IR Intens:       19.046                 71.334                 54.120
 Raman Active:       YES                    YES                    YES
               X      Y      Z        X      Y      Z        X      Y      Z
 C         -0.001 -0.029  0.356    0.024  0.024  0.043   -0.170  0.001 -0.018
 C         -0.293  0.099 -0.263   -0.106  0.089  0.143    0.037  0.001  0.009
 C          0.281  0.013 -0.206   -0.121 -0.061 -0.186    0.048  0.051  0.008
 F         -0.001 -0.027  0.025    0.050  0.034 -0.055   -0.014 -0.011  0.008
 Br         0.007 -0.007  0.002    0.002 -0.005 -0.001    0.000 -0.000 -0.000
 F         -0.011 -0.019  0.005    0.031 -0.046  0.053   -0.003 -0.009 -0.001
 I         -0.001 -0.000  0.001    0.001  0.001  0.000    0.000  0.000  0.000
 H          0.209  0.253  0.624   -0.223  0.026  0.017    0.846 -0.126 -0.003
 H         -0.171  0.149 -0.190    0.903 -0.150  0.052    0.460 -0.100 -0.106
 TransDip   0.023  0.108 -0.085   -0.269  0.022 -0.012    0.229  0.055 -0.001

 Mode:                16                     17                     18
 Frequency:      1102.25                1176.71                1320.76
 Force Cnst:      3.3030                 2.9052                 3.9225
 Red. Mass:       4.6143                 3.5611                 3.8165
 IR Active:          YES                    YES                    YES
 IR Intens:      198.682                  1.976                 54.195
 Raman Active:       YES                    YES                    YES
               X      Y      Z        X      Y      Z        X      Y      Z
 C          0.032 -0.233 -0.149   -0.069 -0.008 -0.012    0.000  0.025  0.125
 C          0.018  0.314  0.083    0.111  0.258 -0.164    0.294 -0.022 -0.198
 C         -0.002  0.302 -0.009    0.061 -0.229  0.165   -0.255  0.089 -0.149
 F         -0.056 -0.080  0.026   -0.055 -0.085  0.057   -0.051 -0.046  0.044
 Br         0.004 -0.008 -0.001   -0.000 -0.003  0.001   -0.003  0.004  0.001
 F          0.040 -0.134  0.048   -0.015  0.084 -0.047    0.025 -0.053  0.033
 I         -0.001 -0.001  0.000   -0.001  0.000 -0.000    0.001  0.001  0.000
 H         -0.189  0.277  0.237   -0.521  0.108  0.027    0.096  0.424  0.503
 H         -0.228 -0.046 -0.686    0.687 -0.135 -0.095    0.025 -0.062  0.553
 TransDip   0.006  0.449 -0.042    0.019  0.034 -0.022    0.091  0.159 -0.149

 Mode:                19                     20                     21
 Frequency:      1442.46                3126.97                3229.11
 Force Cnst:      1.6339                 6.0794                 6.8650
 Red. Mass:       1.3328                 1.0553                 1.1174
 IR Active:          YES                    YES                    YES
 IR Intens:       33.754                  0.923                  1.583
 Raman Active:       YES                    YES                    YES
               X      Y      Z        X      Y      Z        X      Y      Z
 C         -0.008 -0.033 -0.129   -0.008 -0.034 -0.056    0.015  0.089 -0.042
 C         -0.072  0.007  0.034   -0.002  0.001  0.002   -0.000  0.001  0.000
 C          0.063 -0.023  0.024    0.002 -0.000  0.001    0.000  0.000  0.000
 F          0.008  0.008 -0.006   -0.000  0.000  0.000   -0.000 -0.000  0.000
 Br         0.001 -0.001 -0.000   -0.000  0.000  0.000    0.000 -0.000 -0.000
 F         -0.004  0.009 -0.004    0.000  0.000  0.000    0.000 -0.000  0.000
 I         -0.000 -0.000 -0.000    0.000  0.000  0.000   -0.000 -0.000 -0.000
 H          0.112  0.554  0.384   -0.055 -0.378  0.433   -0.075 -0.523  0.623
 H         -0.021 -0.229  0.671    0.151  0.777  0.188   -0.105 -0.539 -0.141
 TransDip  -0.028 -0.035  0.181   -0.001  0.011  0.029   -0.010 -0.035  0.017

 STANDARD THERMODYNAMIC QUANTITIES AT   298.15 K  AND     1.00 ATM

   This Molecule has  0 Imaginary Frequencies
   Zero point vibrational energy:       27.730 kcal/mol

   Atom    1 Element C  Has Mass   12.00000
   Atom    2 Element C  Has Mass   12.00000
   Atom    3 Element C  Has Mass   12.00000
   Atom    4 Element F  Has Mass   18.99840
   Atom    5 Element Br Has Mass   78.91830
   Atom    6 Element F  Has Mass   18.99840
   Atom    7 Element I  Has Mass  126.90440
   Atom    8 Element H  Has Mass    1.00783
   Atom    9 Element H  Has Mass    1.00783
   Molecular Mass:   281.835160 amu
   Principal axes and moments of inertia in amu*Bohr^2:
                             1           2           3
    Eigenvalues --     1191.14081  3077.78576  3967.28809
          X               0.99997     0.00645     0.00447
          Y              -0.00657     0.99961     0.02729
          Z              -0.00429    -0.02732     0.99962
   Rotational Symmetry Number is   1
   The Molecule is an Asymmetric Top
   Translational Enthalpy:        0.889 kcal/mol
   Rotational Enthalpy:           0.889 kcal/mol
   Vibrational Enthalpy:         30.621 kcal/mol
   gas constant (RT):             0.592 kcal/mol
   Translational Entropy:        42.806  cal/mol.K
   Rotational Entropy:           31.053  cal/mol.K
   Vibrational Entropy:          17.367  cal/mol.K

   Total Enthalpy:               32.991 kcal/mol
   Total Entropy:                91.226  cal/mol.K

 ======================================================================

 STANDARD THERMODYNAMIC QUANTITIES FOR ANHARMONIC VIBRATION -- TOSH

   Zero point vibrational energy: ************ kcal/mol

   Vibrational Enthalpy:       Infinity kcal/mol
   Vibrational Entropy:             NaN  cal/mol.K

   Total Enthalpy:             Infinity kcal/mol
   Total Entropy:                   NaN  cal/mol.K

 ======================================================================

 STANDARD THERMODYNAMIC QUANTITIES FOR ANHARMONIC VIBRATION -- VPT2

   Zero point vibrational energy: ************ kcal/mol

   Vibrational Enthalpy:       Infinity kcal/mol
   Vibrational Entropy:             NaN  cal/mol.K

   Total Enthalpy:             Infinity kcal/mol
   Total Entropy:                   NaN  cal/mol.K

 ======================================================================

Archival summary:
1\1\garfield\FREQ\ProcedureUnspecified\BasisUnspecified\1r1232\taweetha\TueOct920:19:272018TueOct920:19:272018\0\\#,FREQ,ProcedureUnspecified,BasisUnspecified,\\0,1\I\C,1,2.15965\F,2,1.36264,1,110.308\C,2,1.50551,1,124.747,3,-142.423,0\F,4,1.3575,2,115.293,1,139.541,0\C,4,1.50557,2,60.1714,1,-112.725,0\H,6,1.08183,4,118.562,2,109.172,0\H,6,1.08587,4,115.848,2,-105.469,0\Br,4,1.92315,2,123.776,1,-2.75983,0\\\@

 Total job time:  194.56s(wall), 744.72s(cpu) 
 Tue Oct  9 20:19:27 2018

        *************************************************************
        *                                                           *
        *  Thank you very much for using Q-Chem.  Have a nice day.  *
        *                                                           *
        *************************************************************
