# Supplementary material for: Geometric and energetic data from ab initio calculations of haloethene, haloimine, halomethylenephosphine, haloiminophosphine, halodiazene, halodiphosphene and halocyclopropane
Source: Data Brief. 2019 Nov 2;27:104738. doi: 10.1016/j.dib.2019.104738 (PMC6861602; doi:10.1016/j.dib.2019.104738)
Supplement: Multimedia component 3 [file mmc3.zip › CCC/B3LYP/FClCCCClF.out]

Q-Chem Developer Version!
                  Welcome to Q-Chem
     A Quantum Leap Into The Future Of Chemistry


 Q-Chem 5.1, Q-Chem, Inc., Pleasanton, CA (2018)

 Yihan Shao,  Zhengting Gan,  E. Epifanovsky,  A. T. B. Gilbert,  M. Wormit,  
 J. Kussmann,  A. W. Lange,  A. Behn,  Jia Deng,  Xintian Feng,  D. Ghosh,  
 M. Goldey,  P. R. Horn,  L. D. Jacobson,  I. Kaliman,  T. Kus,  A. Landau,  
 Jie Liu,  E. I. Proynov,  R. M. Richard,  R. P. Steele,  E. J. Sundstrom,  
 H. L. Woodcock III,  P. M. Zimmerman,  D. Zuev,  B. Albrecht,  E. Alguire,  
 S. A. Baeppler,  D. Barton,  Z. Benda,  Y. A. Bernard,  E. J. Berquist,  
 K. B. Bravaya,  H. Burton,  D. Casanova,  Chun-Min Chang,  Yunqing Chen,  
 A. Chien,  K. D. Closser,  M. P. Coons,  S. Coriani,  S. Dasgupta,  
 A. L. Dempwolff,  M. Diedenhofen,  Hainam Do,  R. G. Edgar,  Po-Tung Fang,  
 S. Faraji,  S. Fatehi,  Qingguo Feng,  K. D. Fenk,  J. Fosso-Tande,  
 Qinghui Ge,  A. Ghysels,  G. Gidofalvi,  J. Gomes,  J. Gonthier,  A. Gunina,  
 D. Hait,  M. W. D. Hanson-Heine,  P. H. P. Harbach,  A. W. Hauser,  
 J. E. Herr,  E. G. Hohenstein,  Z. C. Holden,  Kerwin Hui,  B. C. Huynh,  
 T.-C. Jagau,  Hyunjun Ji,  B. Kaduk,  K. Khistyaev,  Jaehoon Kim,  
 P. Klunzinger,  K. Koh,  D. Kosenkov,  L. Koulias,  T. Kowalczyk,  
 C. M. Krauter,  A. Kunitsa,  Ka Un Lao,  A. Laurent,  K. V. Lawler,  
 Joonho Lee,  D. Lefrancois,  S. Lehtola,  D. S. Levine,  Yi-Pei Li,  
 You-Sheng Lin,  Fenglai Liu,  E. Livshits,  A. Luenser,  P. Manohar,  
 E. Mansoor,  S. F. Manzer,  Shan-Ping Mao,  Yuezhi Mao,  N. Mardirossian,  
 A. V. Marenich,  T. Markovich,  L. A. Martinez-Martinez,  S. A. Maurer,  
 N. J. Mayhall,  S. C. McKenzie,  J.-M. Mewes,  A. F. Morrison,  
 J. W. Mullinax,  K. Nanda,  T. S. Nguyen-Beck,  R. Olivares-Amaya,  
 J. A. Parkhill,  T. M. Perrine,  F. Plasser,  P. Pokhilko,  S. Prager,  
 A. Prociuk,  E. Ramos,  D. R. Rehn,  F. Rob,  M. Schneider,  N. Sergueev,  
 S. M. Sharada,  S. Sharma,  D. W. Small,  T. Stauch,  T. Stein,  
 Yu-Chuan Su,  A. J. W. Thom,  A. Tkatchenko,  T. Tsuchimochi,  N. M. Tubman,  
 L. Vogt,  M. L. Vidal,  O. Vydrov,  M. A. Watson,  J. Wenzel,  
 M. de Wergifosse,  T. A. Wesolowski,  A. White,  J. Witte,  A. Yamada,  
 Jun Yang,  K. Yao,  S. Yeganeh,  S. R. Yost,  Zhi-Qiang You,  A. Zech,  
 Igor Ying Zhang,  Xing Zhang,  Yan Zhao,  Ying Zhu,  B. R. Brooks,  
 G. K. L. Chan,  C. J. Cramer,  M. S. Gordon,  W. J. Hehre,  A. Klamt,  
 M. W. Schmidt,  C. D. Sherrill,  D. G. Truhlar,  A. Aspuru-Guzik,  R. Baer,  
 A. T. Bell,  N. A. Besley,  Jeng-Da Chai,  A. E. DePrince, III,  
 R. A. DiStasio Jr.,  A. Dreuw,  B. D. Dunietz,  T. R. Furlani,  
 Chao-Ping Hsu,  Yousung Jung,  Jing Kong,  D. S. Lambrecht,  WanZhen Liang,  
 C. Ochsenfeld,  V. A. Rassolov,  L. V. Slipchenko,  J. E. Subotnik,  
 T. Van Voorhis,  J. M. Herbert,  A. I. Krylov,  P. M. W. Gill,  M. Head-Gordon

 Contributors to earlier versions of Q-Chem not listed above: 
 R. D. Adamson,  B. Austin,  J. Baker,  G. J. O. Beran,  K. Brandhorst,  
 S. T. Brown,  E. F. C. Byrd,  A. K. Chakraborty,  C.-L. Cheng,  
 Siu Hung Chien,  D. M. Chipman,  D. L. Crittenden,  H. Dachsel,  
 R. J. Doerksen,  A. D. Dutoi,  L. Fusti-Molnar,  W. A. Goddard III,  
 A. Golubeva-Zadorozhnaya,  S. R. Gwaltney,  G. Hawkins,  A. Heyden,  
 S. Hirata,  G. Kedziora,  F. J. Keil,  C. Kelley,  Jihan Kim,  R. A. King,  
 R. Z. Khaliullin,  P. P. Korambath,  W. Kurlancheek,  A. M. Lee,  M. S. Lee,  
 S. V. Levchenko,  Ching Yeh Lin,  D. Liotard,  R. C. Lochan,  I. Lotan,  
 P. E. Maslen,  N. Nair,  D. P. O'Neill,  D. Neuhauser,  E. Neuscamman,  
 C. M. Oana,  R. Olson,  B. Peters,  R. Peverati,  P. A. Pieniazek,  
 Y. M. Rhee,  J. Ritchie,  M. A. Rohrdanz,  E. Rosta,  N. J. Russ,  
 H. F. Schaefer III,  N. E. Schultz,  N. Shenvi,  A. C. Simmonett,  A. Sodt,  
 D. Stuck,  K. S. Thanthiriwatte,  V. Vanovschi,  Tao Wang,  A. Warshel,  
 C. F. Williams,  Q. Wu,  X. Xu,  W. Zhang

 Please cite Q-Chem as follows:
 Y. Shao et al., Mol. Phys. 113, 184-215 (2015)
 DOI: 10.1080/00268976.2014.952696

 Q-Chem 5.1.1 for Intel X86 EM64T Linux

 Parts of Q-Chem use Armadillo 8.300.2 (Tropical Shenanigans).
 http://arma.sourceforge.net/

 Q-Chem begins on Thu Oct 11 02:06:30 2018  

Host: 
0

     Scratch files written to /scratch/taweetham/qchem31368//
Input Ideriv = 2
Curr. Ideriv = -1
Max.  Ideriv = 2

Checking the input file for inconsistencies... 	...done.

--------------------------------------------------------------
User input:
--------------------------------------------------------------
$molecule
0 1
C 
C 1 CC 
C 2 CC 1 60.0
F 2 CF 1 ANG  3 pDHA
Cl 2 CCl 1 ANG  3 mDHA
Cl 3 CCl 1 ANG  2 mDHA
F 3 CF 1 ANG  2 pDHA
H 1 CH 2 ANG  3 pDHA
H 1 CH 2 ANG  3 mDHA

CC=1.54
CH=1.09
CF=1.35
CCl=1.77
CBr=1.94
CI=2.14
ANG=118.0
pDHA=107.9
mDHA=-107.9
$end

$rem
   job_type	optimization
   basis	6-311++g**
   method	b3lyp
   mem_total	32000
$end

--------------------------------------------------------------
 ----------------------------------------------------------------
             Standard Nuclear Orientation (Angstroms)
    I     Atom           X                Y                Z
 ----------------------------------------------------------------
    1      C       0.0000038636     0.0000290057     1.4869117017
    2      C       0.6144823110     0.4640073179     0.1532174476
    3      C      -0.6144939118    -0.4640107008     0.1532477130
    4      F       0.4370447176     1.7513546307    -0.2125048467
    5      Cl      2.1742040285    -0.2217662543    -0.3262434702
    6      Cl     -2.1742225778     0.2217407998    -0.3262221690
    7      F      -0.4370616181    -1.7513748479    -0.2124178909
    8      H       0.5521424436    -0.7306326753     2.0779924886
    9      H      -0.5516285780     0.7310936199     2.0779668423
 ----------------------------------------------------------------
 Molecular Point Group                 C1    NOp =  1
 Largest Abelian Subgroup              C1    NOp =  1
 Nuclear Repulsion Energy =   453.4038380979 hartrees
 There are       36 alpha and       36 beta electrons
 Requested basis set is 6-311++G(d,p)
 There are 66 shells and 184 basis functions

 Total QAlloc Memory Limit  32000 MB
 Mega-Array Size       188 MB
 MEM_STATIC part       192 MB
 A cutoff of  1.0D-11 yielded   1943 shell pairs
 There are     15992 function pairs (     17243 Cartesian)
 Smallest overlap matrix eigenvalue = 3.27E-05

 Scale SEOQF with 1.000000e-01/1.000000e-01/1.000000e-01

 Standard Electronic Orientation quadrupole field applied
 Nucleus-field energy     =     0.0000000075 hartrees
 Guess from superposition of atomic densities
 Warning:  Energy on first SCF cycle will be non-variational
 SAD guess density has 72.000000 electrons

 -----------------------------------------------------------------------
  General SCF calculation program by
  Eric Jon Sundstrom, Paul Horn, Yuezhi Mao, Dmitri Zuev, Alec White,
  David Stuck, Shaama M.S., Shane Yost, Joonho Lee, David Small,
  Daniel Levine, Susi Lehtola, Hugh Burton, Evgeny Epifanovsky
 -----------------------------------------------------------------------
 Exchange:     0.2000 Hartree-Fock + 0.0800 Slater + 0.7200 B88
 Correlation:  0.1900 VWN1RPA + 0.8100 LYP
 Using SG-1 standard quadrature grid
 A restricted SCF calculation will be
 performed using DIIS
 SCF converges when DIIS error is below 1.0e-08
 ---------------------------------------
  Cycle       Energy         DIIS error
 ---------------------------------------
    1   -1236.8810810384      4.10e-02  
    2   -1235.6212825677      4.53e-03  
    3   -1235.5563416934      6.38e-03  
    4   -1235.6865833186      8.05e-04  
    5   -1235.6885469353      3.30e-04  
    6   -1235.6889444548      6.86e-05  
    7   -1235.6889621624      1.71e-05  
    8   -1235.6889629297      6.14e-06  
    9   -1235.6889630529      1.08e-06  
   10   -1235.6889630576      2.02e-07  
   11   -1235.6889630578      3.18e-08  
   12   -1235.6889630578      3.69e-09  Convergence criterion met
 ---------------------------------------
 SCF time:   CPU 29.73s  wall 29.00s 
 SCF   energy in the final basis set =    -1235.6889630578
 Total energy in the final basis set =    -1235.6889630578

 --------------------------------------------------------------

                    Orbital Energies (a.u.)
 --------------------------------------------------------------

 Alpha MOs
 -- Occupied --
*******-101.582 -24.726 -24.726 -10.358 -10.358 -10.234  -9.496
 -9.496  -7.261  -7.261  -7.251  -7.251  -7.250  -7.250  -1.271
 -1.265  -0.938  -0.884  -0.834  -0.660  -0.647  -0.585  -0.562
 -0.519  -0.511  -0.510  -0.468  -0.448  -0.435  -0.381  -0.379
 -0.357  -0.347  -0.323  -0.301
 -- Virtual --
 -0.037  -0.014   0.001   0.016   0.024   0.027   0.042   0.056
  0.063   0.068   0.075   0.085   0.089   0.100   0.109   0.111
  0.120   0.121   0.127   0.137   0.141   0.153   0.160   0.180
  0.188   0.190   0.214   0.228   0.245   0.248   0.262   0.296
  0.325   0.329   0.346   0.350   0.364   0.379   0.396   0.406
  0.421   0.447   0.451   0.464   0.478   0.487   0.504   0.516
  0.549   0.564   0.571   0.614   0.631   0.634   0.642   0.688
  0.762   0.803   0.844   0.873   0.876   0.883   0.894   0.903
  0.955   0.967   1.007   1.025   1.095   1.119   1.132   1.249
  1.305   1.329   1.351   1.425   1.432   1.435   1.443   1.450
  1.490   1.520   1.545   1.555   1.574   1.657   1.744   1.786
  1.838   1.847   1.895   1.950   1.957   2.001   2.042   2.137
  2.141   2.200   2.266   2.281   2.313   2.321   2.430   2.497
  2.518   2.590   2.676   2.708   2.769   2.788   2.994   3.029
  3.093   3.316   3.583   3.679   3.757   3.764   3.770   3.812
  3.956   3.972   3.989   4.031   4.062   4.784   4.867   6.311
  6.339   6.357   6.383   6.590   6.701   9.706   9.740  23.481
 23.563  23.809  25.839  25.851  25.913  25.956  26.388  26.453
 66.744  66.750 215.689 215.728
 --------------------------------------------------------------

          Ground-State Mulliken Net Atomic Charges

     Atom                 Charge (a.u.)
  ----------------------------------------
      1 C                    -0.465321
      2 C                    -0.147816
      3 C                    -0.147585
      4 F                    -0.021644
      5 Cl                    0.211176
      6 Cl                    0.211139
      7 F                    -0.021650
      8 H                     0.190833
      9 H                     0.190868
  ----------------------------------------
  Sum of atomic charges =     0.000000

 -----------------------------------------------------------------
                    Cartesian Multipole Moments
 -----------------------------------------------------------------
    Charge (ESU x 10^10)
                 0.0000
    Dipole Moment (Debye)
         X       0.0002      Y       0.0002      Z       2.0965
       Tot       2.0965
    Quadrupole Moments (Debye-Ang)
        XX     -53.6957     XY      -1.8908     YY     -56.5970
        XZ       0.0011     YZ       0.0009     ZZ     -49.5411
    Octopole Moments (Debye-Ang^2)
       XXX      -0.0008    XXY      -0.0004    XYY      -0.0002
       YYY       0.0005    XXZ      -4.6188    XYZ      -0.2625
       YYZ       0.5289    XZZ       0.0022    YZZ       0.0018
       ZZZ       1.9957
    Hexadecapole Moments (Debye-Ang^3)
      XXXX    -775.4874   XXXY     -11.2819   XXYY    -176.9955
      XYYY       1.0643   YYYY    -276.6901   XXXZ       0.0021
      XXYZ      -0.0011   XYYZ      -0.0001   YYYZ       0.0020
      XXZZ    -164.5889   XYZZ      -1.8801   YYZZ     -70.7386
      XZZZ       0.0059   YZZZ       0.0037   ZZZZ    -166.3753
 -----------------------------------------------------------------
 Calculating analytic gradient of the SCF energy
 Gradient of SCF Energy
            1           2           3           4           5           6
    1  -0.0000360   0.0173820  -0.0173810  -0.0043363   0.0032362  -0.0032369
    2  -0.0000255   0.0191558  -0.0191530   0.0021176  -0.0060412   0.0060413
    3   0.0142316  -0.0142476  -0.0142620   0.0005112   0.0014157   0.0014128
            7           8           9
    1   0.0043371   0.0011220  -0.0010872
    2  -0.0021207  -0.0011170   0.0011426
    3   0.0005078   0.0052148   0.0052156
 Max gradient component =       1.916E-02
 RMS gradient           =       8.926E-03
 Gradient time:  CPU 9.30 s  wall 9.30 s
 Geometry Optimization Parameters
   NAtoms,    NIC,     NZ,  NCons,   NDum,   NFix, NCnnct, MaxDiis
        9      69       9       0       0       0       0       0


** GEOMETRY OPTIMIZATION IN DELOCALIZED INTERNAL COORDINATES **
   Searching for a Minimum

   Optimization Cycle:   1

                       Coordinates (Angstroms)
     ATOM                X               Y               Z
      1  C         0.0000038636    0.0000290057    1.4869117017
      2  C         0.6144823110    0.4640073179    0.1532174476
      3  C        -0.6144939118   -0.4640107008    0.1532477130
      4  F         0.4370447176    1.7513546307   -0.2125048467
      5  Cl        2.1742040285   -0.2217662543   -0.3262434702
      6  Cl       -2.1742225778    0.2217407998   -0.3262221690
      7  F        -0.4370616181   -1.7513748479   -0.2124178909
      8  H         0.5521424436   -0.7306326753    2.0779924886
      9  H        -0.5516285780    0.7310936199    2.0779668423
   Point Group: c1    Number of degrees of freedom:    21


   Energy is  -1235.688963058


 Attempting to Generate Delocalized Internal Coordinates

 21 Hessian modes will be used to form the next step
  Hessian Eigenvalues:
     0.017401    0.020947    0.030782    0.030782    0.030790    0.033282
     0.086449    0.090060    0.108252    0.129001    0.140000    0.145900
     0.257500    0.268991    0.285189    0.286300    0.286300    0.348126
     0.348126    0.550214    0.550214

 Minimum Search - Taking Simple RFO Step
 Searching for Lamda that Minimizes Along All modes
 Value Taken    Lamda =  -0.00370488
 Step Taken.  Stepsize is  0.144946

                             Maximum     Tolerance    Cnvgd?
         Gradient           0.017444      0.000300      NO
         Displacement       0.080139      0.001200      NO
         Energy change     *********      0.000001      NO


 New Cartesian Coordinates Obtained by Inverse Iteration

 Displacement from previous Coordinates is:  0.131417
 ----------------------------------------------------------------
             Standard Nuclear Orientation (Angstroms)
    I     Atom           X                Y                Z
 ----------------------------------------------------------------
    1      C       0.0000826459     0.0000932363     1.4823602913
    2      C       0.6050438859     0.4526621763     0.1696816466
    3      C      -0.6049503346    -0.4525951203     0.1697868549
    4      F       0.4468103115     1.7413378631    -0.1915104657
    5      Cl      2.1564845042    -0.2055866627    -0.3418435489
    6      Cl     -2.1564490717     0.2055885668    -0.3416369566
    7      F      -0.4467631005    -1.7413174738    -0.1912447656
    8      H       0.5470974156    -0.7372875788     2.0582008211
    9      H      -0.5468855777     0.7375458886     2.0581539394
 ----------------------------------------------------------------
 Molecular Point Group                 C1    NOp =  1
 Largest Abelian Subgroup              C1    NOp =  1
 Nuclear Repulsion Energy =   456.7045927278 hartrees
 There are       36 alpha and       36 beta electrons
 Applying Cartesian multipole field
    Component          Value
    ---------          -----
     (2,0,0)        1.00000E-11
     (0,2,0)        2.00000E-11
     (0,0,2)       -3.00000E-11
 Nucleus-field energy     =     0.0000000074 hartrees
 Requested basis set is 6-311++G(d,p)
 There are 66 shells and 184 basis functions
 A cutoff of  1.0D-11 yielded   1948 shell pairs
 There are     16033 function pairs (     17295 Cartesian)
 Smallest overlap matrix eigenvalue = 3.00E-05
 Guess MOs from SCF MO coefficient file

 -----------------------------------------------------------------------
  General SCF calculation program by
  Eric Jon Sundstrom, Paul Horn, Yuezhi Mao, Dmitri Zuev, Alec White,
  David Stuck, Shaama M.S., Shane Yost, Joonho Lee, David Small,
  Daniel Levine, Susi Lehtola, Hugh Burton, Evgeny Epifanovsky
 -----------------------------------------------------------------------
 Exchange:     0.2000 Hartree-Fock + 0.0800 Slater + 0.7200 B88
 Correlation:  0.1900 VWN1RPA + 0.8100 LYP
 Using SG-1 standard quadrature grid
 A restricted SCF calculation will be
 performed using DIIS
 SCF converges when DIIS error is below 1.0e-08
 ---------------------------------------
  Cycle       Energy         DIIS error
 ---------------------------------------
    1   -1235.6900606960      4.47e-04  
    2   -1235.6910740685      2.45e-04  
    3   -1235.6911039468      2.34e-04  
    4   -1235.6912850473      2.27e-05  
    5   -1235.6912866025      6.21e-06  
    6   -1235.6912867190      2.61e-06  
    7   -1235.6912867435      4.55e-07  
    8   -1235.6912867442      1.57e-07  
    9   -1235.6912867443      4.65e-08  
   10   -1235.6912867443      8.27e-09  Convergence criterion met
 ---------------------------------------
 SCF time:   CPU 26.05s  wall 26.00s 
 SCF   energy in the final basis set =    -1235.6912867443
 Total energy in the final basis set =    -1235.6912867443

 --------------------------------------------------------------

                    Orbital Energies (a.u.)
 --------------------------------------------------------------

 Alpha MOs
 -- Occupied --
*******-101.581 -24.724 -24.724 -10.355 -10.355 -10.231  -9.495
 -9.495  -7.260  -7.260  -7.250  -7.250  -7.250  -7.250  -1.271
 -1.266  -0.948  -0.886  -0.840  -0.662  -0.648  -0.588  -0.566
 -0.520  -0.512  -0.511  -0.469  -0.449  -0.436  -0.382  -0.380
 -0.356  -0.346  -0.325  -0.302
 -- Virtual --
 -0.038  -0.012   0.002   0.017   0.025   0.028   0.046   0.059
  0.064   0.068   0.075   0.085   0.094   0.100   0.109   0.111
  0.121   0.122   0.130   0.137   0.142   0.154   0.161   0.182
  0.190   0.191   0.215   0.230   0.254   0.257   0.267   0.296
  0.324   0.329   0.346   0.350   0.365   0.379   0.398   0.408
  0.422   0.446   0.452   0.464   0.479   0.484   0.506   0.515
  0.556   0.571   0.573   0.619   0.631   0.634   0.646   0.693
  0.761   0.800   0.844   0.876   0.877   0.884   0.896   0.906
  0.958   0.971   1.012   1.030   1.101   1.125   1.138   1.257
  1.313   1.334   1.354   1.426   1.434   1.439   1.444   1.452
  1.496   1.526   1.544   1.557   1.580   1.668   1.747   1.799
  1.850   1.855   1.902   1.956   1.977   2.016   2.053   2.149
  2.154   2.208   2.269   2.283   2.318   2.324   2.439   2.503
  2.540   2.594   2.687   2.726   2.787   2.805   3.001   3.047
  3.134   3.345   3.592   3.695   3.760   3.766   3.773   3.820
  3.963   3.979   4.003   4.047   4.079   4.801   4.881   6.314
  6.342   6.357   6.386   6.604   6.713   9.712   9.744  23.498
 23.622  23.842  25.839  25.856  25.917  25.964  26.387  26.464
 66.747  66.753 215.695 215.733
 --------------------------------------------------------------

          Ground-State Mulliken Net Atomic Charges

     Atom                 Charge (a.u.)
  ----------------------------------------
      1 C                    -0.469111
      2 C                    -0.147042
      3 C                    -0.147025
      4 F                    -0.023053
      5 Cl                    0.211451
      6 Cl                    0.211449
      7 F                    -0.023052
      8 H                     0.193193
      9 H                     0.193192
  ----------------------------------------
  Sum of atomic charges =     0.000000

 -----------------------------------------------------------------
                    Cartesian Multipole Moments
 -----------------------------------------------------------------
    Charge (ESU x 10^10)
                 0.0000
    Dipole Moment (Debye)
         X       0.0001      Y       0.0001      Z       2.1210
       Tot       2.1210
    Quadrupole Moments (Debye-Ang)
        XX     -53.6630     XY      -1.8835     YY     -56.5884
        XZ       0.0003     YZ       0.0005     ZZ     -49.4254
    Octopole Moments (Debye-Ang^2)
       XXX      -0.0058    XXY      -0.0015    XYY      -0.0019
       YYY      -0.0033    XXZ      -4.7448    XYZ      -0.2671
       YYZ       0.6582    XZZ      -0.0010    YZZ      -0.0011
       ZZZ       2.0690
    Hexadecapole Moments (Debye-Ang^3)
      XXXX    -763.9808   XXXY     -12.7348   XXYY    -174.9940
      XYYY      -1.6431   YYYY    -272.9725   XXXZ       0.0156
      XXYZ       0.0015   XYYZ       0.0057   YYYZ       0.0045
      XXZZ    -161.7996   XYZZ      -2.8680   YYZZ     -69.8734
      XZZZ       0.0183   YZZZ       0.0034   ZZZZ    -166.8467
 -----------------------------------------------------------------
 Calculating analytic gradient of the SCF energy
 Gradient of SCF Energy
            1           2           3           4           5           6
    1  -0.0000059   0.0041008  -0.0040954  -0.0005567  -0.0007706   0.0007726
    2  -0.0000059   0.0092711  -0.0092679  -0.0025846  -0.0017590   0.0017579
    3   0.0029311  -0.0045634  -0.0045622   0.0010902   0.0010334   0.0010365
            7           8           9
    1   0.0005556   0.0000712  -0.0000716
    2   0.0025878   0.0006627  -0.0006621
    3   0.0010946   0.0009699   0.0009697
 Max gradient component =       9.271E-03
 RMS gradient           =       3.245E-03
 Gradient time:  CPU 9.35 s  wall 9.35 s
 Geometry Optimization Parameters
   NAtoms,    NIC,     NZ,  NCons,   NDum,   NFix, NCnnct, MaxDiis
        9      69       9       0       0       0       0       0

 Cartesian Hessian Update
 Hessian Updated using BFGS Update


** GEOMETRY OPTIMIZATION IN DELOCALIZED INTERNAL COORDINATES **
   Searching for a Minimum

   Optimization Cycle:   2

                       Coordinates (Angstroms)
     ATOM                X               Y               Z
      1  C         0.0000826459    0.0000932363    1.4823602913
      2  C         0.6050438859    0.4526621763    0.1696816466
      3  C        -0.6049503346   -0.4525951203    0.1697868549
      4  F         0.4468103115    1.7413378631   -0.1915104657
      5  Cl        2.1564845042   -0.2055866627   -0.3418435489
      6  Cl       -2.1564490717    0.2055885668   -0.3416369566
      7  F        -0.4467631005   -1.7413174738   -0.1912447656
      8  H         0.5470974156   -0.7372875788    2.0582008211
      9  H        -0.5468855777    0.7375458886    2.0581539394
   Point Group: c1    Number of degrees of freedom:    21


   Energy is  -1235.691286744

 Hessian Updated using BFGS Update

 20 Hessian modes will be used to form the next step
  Hessian Eigenvalues:
     0.017517    0.020947    0.029985    0.030782    0.030785    0.033282
     0.085352    0.086449    0.104644    0.127125    0.129001    0.145900
     0.250305    0.262264    0.268992    0.286300    0.292350    0.348126
     0.350375    0.569421

 Minimum Search - Taking Simple RFO Step
 Searching for Lamda that Minimizes Along All modes
 Value Taken    Lamda =  -0.00047798
 Step Taken.  Stepsize is  0.078813

                             Maximum     Tolerance    Cnvgd?
         Gradient           0.006653      0.000300      NO
         Displacement       0.039144      0.001200      NO
         Energy change     -0.002324      0.000001      NO


 New Cartesian Coordinates Obtained by Inverse Iteration

 Displacement from previous Coordinates is:  0.064577
 ----------------------------------------------------------------
             Standard Nuclear Orientation (Angstroms)
    I     Atom           X                Y                Z
 ----------------------------------------------------------------
    1      C       0.0000917934     0.0001000332     1.4829591289
    2      C       0.6030016821     0.4463889028     0.1763860011
    3      C      -0.6029449038    -0.4463461463     0.1765019400
    4      F       0.4502976123     1.7391893963    -0.1847660858
    5      Cl      2.1568703624    -0.1948631192    -0.3503661063
    6      Cl     -2.1568525833     0.1948574174    -0.3502099745
    7      F      -0.4502586499    -1.7391774857    -0.1845530076
    8      H       0.5372101634    -0.7482281254     2.0530199537
    9      H      -0.5369447979     0.7485200226     2.0529759669
 ----------------------------------------------------------------
 Molecular Point Group                 C1    NOp =  1
 Largest Abelian Subgroup              C1    NOp =  1
 Nuclear Repulsion Energy =   456.9916049212 hartrees
 There are       36 alpha and       36 beta electrons
 Applying Cartesian multipole field
    Component          Value
    ---------          -----
     (2,0,0)        1.00000E-11
     (0,2,0)        2.00000E-11
     (0,0,2)       -3.00000E-11
 Nucleus-field energy     =     0.0000000073 hartrees
 Requested basis set is 6-311++G(d,p)
 There are 66 shells and 184 basis functions
 A cutoff of  1.0D-11 yielded   1946 shell pairs
 There are     16025 function pairs (     17287 Cartesian)
 Smallest overlap matrix eigenvalue = 2.95E-05
 Guess MOs from SCF MO coefficient file

 -----------------------------------------------------------------------
  General SCF calculation program by
  Eric Jon Sundstrom, Paul Horn, Yuezhi Mao, Dmitri Zuev, Alec White,
  David Stuck, Shaama M.S., Shane Yost, Joonho Lee, David Small,
  Daniel Levine, Susi Lehtola, Hugh Burton, Evgeny Epifanovsky
 -----------------------------------------------------------------------
 Exchange:     0.2000 Hartree-Fock + 0.0800 Slater + 0.7200 B88
 Correlation:  0.1900 VWN1RPA + 0.8100 LYP
 Using SG-1 standard quadrature grid
 A restricted SCF calculation will be
 performed using DIIS
 SCF converges when DIIS error is below 1.0e-08
 ---------------------------------------
  Cycle       Energy         DIIS error
 ---------------------------------------
    1   -1235.6912575025      2.07e-04  
    2   -1235.6915320310      8.68e-05  
    3   -1235.6915265866      1.00e-04  
    4   -1235.6915547041      9.68e-06  
    5   -1235.6915550421      2.06e-06  
    6   -1235.6915550561      9.50e-07  
    7   -1235.6915550592      2.47e-07  
    8   -1235.6915550595      4.24e-08  
    9   -1235.6915550594      1.26e-08  
   10   -1235.6915550594      4.35e-09  Convergence criterion met
 ---------------------------------------
 SCF time:   CPU 26.10s  wall 26.00s 
 SCF   energy in the final basis set =    -1235.6915550594
 Total energy in the final basis set =    -1235.6915550594

 --------------------------------------------------------------

                    Orbital Energies (a.u.)
 --------------------------------------------------------------

 Alpha MOs
 -- Occupied --
*******-101.581 -24.723 -24.723 -10.354 -10.354 -10.232  -9.495
 -9.495  -7.260  -7.260  -7.250  -7.250  -7.249  -7.249  -1.270
 -1.264  -0.951  -0.885  -0.843  -0.662  -0.647  -0.588  -0.567
 -0.519  -0.512  -0.510  -0.469  -0.449  -0.436  -0.383  -0.380
 -0.356  -0.346  -0.326  -0.304
 -- Virtual --
 -0.040  -0.012   0.002   0.017   0.024   0.028   0.045   0.060
  0.064   0.067   0.075   0.085   0.095   0.100   0.109   0.110
  0.121   0.122   0.131   0.136   0.141   0.154   0.162   0.183
  0.190   0.192   0.214   0.229   0.257   0.260   0.268   0.296
  0.324   0.329   0.346   0.350   0.365   0.379   0.398   0.408
  0.422   0.446   0.452   0.464   0.479   0.484   0.508   0.513
  0.559   0.573   0.574   0.620   0.630   0.636   0.646   0.694
  0.759   0.800   0.843   0.877   0.878   0.884   0.896   0.904
  0.959   0.970   1.012   1.031   1.101   1.127   1.138   1.258
  1.314   1.336   1.355   1.424   1.433   1.440   1.444   1.453
  1.497   1.526   1.543   1.555   1.581   1.671   1.746   1.800
  1.852   1.858   1.902   1.959   1.982   2.021   2.059   2.151
  2.156   2.209   2.270   2.282   2.318   2.321   2.441   2.505
  2.546   2.588   2.689   2.731   2.794   2.810   2.999   3.043
  3.148   3.354   3.587   3.695   3.761   3.767   3.775   3.822
  3.964   3.977   4.004   4.050   4.080   4.804   4.883   6.315
  6.343   6.357   6.387   6.603   6.712   9.713   9.744  23.498
 23.644  23.850  25.838  25.857  25.915  25.964  26.385  26.461
 66.748  66.754 215.696 215.733
 --------------------------------------------------------------

          Ground-State Mulliken Net Atomic Charges

     Atom                 Charge (a.u.)
  ----------------------------------------
      1 C                    -0.469163
      2 C                    -0.145851
      3 C                    -0.145828
      4 F                    -0.026719
      5 Cl                    0.212728
      6 Cl                    0.212722
      7 F                    -0.026721
      8 H                     0.194414
      9 H                     0.194418
  ----------------------------------------
  Sum of atomic charges =     0.000000

 -----------------------------------------------------------------
                    Cartesian Multipole Moments
 -----------------------------------------------------------------
    Charge (ESU x 10^10)
                 0.0000
    Dipole Moment (Debye)
         X       0.0001      Y       0.0001      Z       2.1532
       Tot       2.1532
    Quadrupole Moments (Debye-Ang)
        XX     -53.6587     XY      -1.8885     YY     -56.6392
        XZ       0.0004     YZ       0.0005     ZZ     -49.3592
    Octopole Moments (Debye-Ang^2)
       XXX      -0.0044    XXY      -0.0013    XYY      -0.0015
       YYY      -0.0026    XXZ      -4.8249    XYZ      -0.2777
       YYZ       0.8475    XZZ      -0.0006    YZZ      -0.0006
       ZZZ       2.3628
    Hexadecapole Moments (Debye-Ang^3)
      XXXX    -763.5753   XXXY     -13.8487   XXYY    -175.2255
      XYYY      -3.3630   YYYY    -271.9662   XXXZ       0.0120
      XXYZ       0.0006   XYYZ       0.0041   YYYZ       0.0034
      XXZZ    -161.6822   XYZZ      -3.4702   YYZZ     -69.5649
      XZZZ       0.0140   YZZZ       0.0026   ZZZZ    -167.5227
 -----------------------------------------------------------------
 Calculating analytic gradient of the SCF energy
 Gradient of SCF Energy
            1           2           3           4           5           6
    1  -0.0000019  -0.0018618   0.0018606   0.0006695  -0.0004325   0.0004319
    2   0.0000002   0.0031348  -0.0031366  -0.0017680  -0.0003172   0.0003184
    3  -0.0013673   0.0002891   0.0002979   0.0001015   0.0003529   0.0003506
            7           8           9
    1  -0.0006679  -0.0000620   0.0000640
    2   0.0017672   0.0002135  -0.0002122
    3   0.0000977  -0.0000613  -0.0000612
 Max gradient component =       3.137E-03
 RMS gradient           =       1.166E-03
 Gradient time:  CPU 9.42 s  wall 9.42 s
 Geometry Optimization Parameters
   NAtoms,    NIC,     NZ,  NCons,   NDum,   NFix, NCnnct, MaxDiis
        9      69       9       0       0       0       0       0

 Cartesian Hessian Update
 Hessian Updated using BFGS Update


** GEOMETRY OPTIMIZATION IN DELOCALIZED INTERNAL COORDINATES **
   Searching for a Minimum

   Optimization Cycle:   3

                       Coordinates (Angstroms)
     ATOM                X               Y               Z
      1  C         0.0000917934    0.0001000332    1.4829591289
      2  C         0.6030016821    0.4463889028    0.1763860011
      3  C        -0.6029449038   -0.4463461463    0.1765019400
      4  F         0.4502976123    1.7391893963   -0.1847660858
      5  Cl        2.1568703624   -0.1948631192   -0.3503661063
      6  Cl       -2.1568525833    0.1948574174   -0.3502099745
      7  F        -0.4502586499   -1.7391774857   -0.1845530076
      8  H         0.5372101634   -0.7482281254    2.0530199537
      9  H        -0.5369447979    0.7485200226    2.0529759669
   Point Group: c1    Number of degrees of freedom:    21


   Energy is  -1235.691555059

 Hessian Updated using BFGS Update

 21 Hessian modes will be used to form the next step
  Hessian Eigenvalues:
     0.017508    0.020947    0.026685    0.030782    0.030829    0.033282
     0.077753    0.086449    0.096741    0.129001    0.135947    0.145900
     0.257937    0.268991    0.281802    0.286300    0.299691    0.348126
     0.351068    0.550214    0.552284

 Minimum Search - Taking Simple RFO Step
 Searching for Lamda that Minimizes Along All modes
 Value Taken    Lamda =  -0.00006059
 Step Taken.  Stepsize is  0.033692

                             Maximum     Tolerance    Cnvgd?
         Gradient           0.001874      0.000300      NO
         Displacement       0.017744      0.001200      NO
         Energy change     -0.000268      0.000001      NO


 New Cartesian Coordinates Obtained by Inverse Iteration

 Displacement from previous Coordinates is:  0.029459
 ----------------------------------------------------------------
             Standard Nuclear Orientation (Angstroms)
    I     Atom           X                Y                Z
 ----------------------------------------------------------------
    1      C       0.0000982069     0.0001037703     1.4840613775
    2      C       0.6041970778     0.4441106591     0.1768540545
    3      C      -0.6041126337    -0.4440475513     0.1769584401
    4      F       0.4509494515     1.7405233395    -0.1793791267
    5      Cl      2.1585836302    -0.1917014153    -0.3569357034
    6      Cl     -2.1585568872     0.1917003058    -0.3567462220
    7      F      -0.4509081452    -1.7405066282    -0.1791236756
    8      H       0.5334964072    -0.7518676887     2.0531520000
    9      H      -0.5332764288     0.7521261045     2.0531066721
 ----------------------------------------------------------------
 Molecular Point Group                 C1    NOp =  1
 Largest Abelian Subgroup              C1    NOp =  1
 Nuclear Repulsion Energy =   456.6503463318 hartrees
 There are       36 alpha and       36 beta electrons
 Applying Cartesian multipole field
    Component          Value
    ---------          -----
     (2,0,0)        1.00000E-11
     (0,2,0)        2.00000E-11
     (0,0,2)       -3.00000E-11
 Nucleus-field energy     =     0.0000000073 hartrees
 Requested basis set is 6-311++G(d,p)
 There are 66 shells and 184 basis functions
 A cutoff of  1.0D-11 yielded   1944 shell pairs
 There are     16001 function pairs (     17263 Cartesian)
 Smallest overlap matrix eigenvalue = 2.97E-05
 Guess MOs from SCF MO coefficient file

 -----------------------------------------------------------------------
  General SCF calculation program by
  Eric Jon Sundstrom, Paul Horn, Yuezhi Mao, Dmitri Zuev, Alec White,
  David Stuck, Shaama M.S., Shane Yost, Joonho Lee, David Small,
  Daniel Levine, Susi Lehtola, Hugh Burton, Evgeny Epifanovsky
 -----------------------------------------------------------------------
 Exchange:     0.2000 Hartree-Fock + 0.0800 Slater + 0.7200 B88
 Correlation:  0.1900 VWN1RPA + 0.8100 LYP
 Using SG-1 standard quadrature grid
 A restricted SCF calculation will be
 performed using DIIS
 SCF converges when DIIS error is below 1.0e-08
 ---------------------------------------
  Cycle       Energy         DIIS error
 ---------------------------------------
    1   -1235.6915396147      9.15e-05  
    2   -1235.6915963474      2.56e-05  
    3   -1235.6915960541      2.92e-05  
    4   -1235.6915983966      3.50e-06  
    5   -1235.6915984324      1.07e-06  
    6   -1235.6915984364      3.83e-07  
    7   -1235.6915984369      1.12e-07  
    8   -1235.6915984369      4.12e-08  
    9   -1235.6915984370      3.64e-09  Convergence criterion met
 ---------------------------------------
 SCF time:   CPU 23.46s  wall 23.00s 
 SCF   energy in the final basis set =    -1235.6915984370
 Total energy in the final basis set =    -1235.6915984370

 --------------------------------------------------------------

                    Orbital Energies (a.u.)
 --------------------------------------------------------------

 Alpha MOs
 -- Occupied --
*******-101.581 -24.722 -24.722 -10.355 -10.354 -10.232  -9.496
 -9.495  -7.261  -7.261  -7.250  -7.250  -7.250  -7.250  -1.269
 -1.263  -0.950  -0.885  -0.843  -0.662  -0.646  -0.587  -0.567
 -0.519  -0.511  -0.509  -0.468  -0.449  -0.436  -0.382  -0.380
 -0.356  -0.346  -0.327  -0.304
 -- Virtual --
 -0.040  -0.012   0.002   0.017   0.024   0.028   0.044   0.059
  0.064   0.067   0.075   0.084   0.095   0.099   0.109   0.110
  0.121   0.122   0.130   0.136   0.141   0.154   0.162   0.183
  0.190   0.192   0.214   0.228   0.257   0.260   0.268   0.296
  0.323   0.329   0.347   0.350   0.365   0.379   0.398   0.408
  0.421   0.446   0.452   0.464   0.479   0.484   0.509   0.512
  0.559   0.573   0.574   0.620   0.630   0.637   0.647   0.695
  0.759   0.800   0.843   0.876   0.878   0.883   0.896   0.903
  0.959   0.969   1.011   1.031   1.101   1.127   1.137   1.259
  1.315   1.336   1.356   1.423   1.433   1.439   1.443   1.454
  1.496   1.526   1.543   1.553   1.581   1.671   1.746   1.800
  1.851   1.858   1.902   1.959   1.981   2.022   2.060   2.151
  2.156   2.208   2.270   2.282   2.318   2.319   2.442   2.505
  2.546   2.585   2.689   2.731   2.794   2.809   2.997   3.040
  3.148   3.354   3.584   3.695   3.762   3.768   3.776   3.822
  3.963   3.977   4.000   4.050   4.079   4.803   4.881   6.315
  6.343   6.357   6.387   6.600   6.710   9.713   9.744  23.496
 23.644  23.849  25.837  25.856  25.913  25.962  26.384  26.458
 66.749  66.754 215.696 215.732
 --------------------------------------------------------------

          Ground-State Mulliken Net Atomic Charges

     Atom                 Charge (a.u.)
  ----------------------------------------
      1 C                    -0.470448
      2 C                    -0.144555
      3 C                    -0.144567
      4 F                    -0.028789
      5 Cl                    0.213975
      6 Cl                    0.213976
      7 F                    -0.028789
      8 H                     0.194600
      9 H                     0.194597
  ----------------------------------------
  Sum of atomic charges =     0.000000

 -----------------------------------------------------------------
                    Cartesian Multipole Moments
 -----------------------------------------------------------------
    Charge (ESU x 10^10)
                 0.0000
    Dipole Moment (Debye)
         X       0.0001      Y       0.0001      Z       2.1538
       Tot       2.1538
    Quadrupole Moments (Debye-Ang)
        XX     -53.6261     XY      -1.9000     YY     -56.6888
        XZ       0.0003     YZ       0.0005     ZZ     -49.3422
    Octopole Moments (Debye-Ang^2)
       XXX      -0.0055    XXY      -0.0015    XYY      -0.0017
       YYY      -0.0032    XXZ      -4.8040    XYZ      -0.2783
       YYZ       0.9554    XZZ      -0.0009    YZZ      -0.0010
       ZZZ       2.6864
    Hexadecapole Moments (Debye-Ang^3)
      XXXX    -764.2974   XXXY     -14.2422   XXYY    -175.5402
      XYYY      -3.9331   YYYY    -272.2089   XXXZ       0.0141
      XXYZ       0.0012   XYYZ       0.0051   YYYZ       0.0041
      XXZZ    -161.8511   XYZZ      -3.6758   YYZZ     -69.6467
      XZZZ       0.0162   YZZZ       0.0029   ZZZZ    -168.1712
 -----------------------------------------------------------------
 Calculating analytic gradient of the SCF energy
 Gradient of SCF Energy
            1           2           3           4           5           6
    1   0.0000011  -0.0020418   0.0020442   0.0006384   0.0002061  -0.0002069
    2  -0.0000005   0.0012599  -0.0012580  -0.0006194  -0.0001856   0.0001854
    3  -0.0008549   0.0005446   0.0005427  -0.0000140  -0.0000197  -0.0000190
            7           8           9
    1  -0.0006393   0.0001143  -0.0001161
    2   0.0006193   0.0001232  -0.0001244
    3  -0.0000120  -0.0000837  -0.0000841
 Max gradient component =       2.044E-03
 RMS gradient           =       7.366E-04
 Gradient time:  CPU 9.38 s  wall 9.38 s
 Geometry Optimization Parameters
   NAtoms,    NIC,     NZ,  NCons,   NDum,   NFix, NCnnct, MaxDiis
        9      69       9       0       0       0       0       0

 Cartesian Hessian Update
 Hessian Updated using BFGS Update


** GEOMETRY OPTIMIZATION IN DELOCALIZED INTERNAL COORDINATES **
   Searching for a Minimum

   Optimization Cycle:   4

                       Coordinates (Angstroms)
     ATOM                X               Y               Z
      1  C         0.0000982069    0.0001037703    1.4840613775
      2  C         0.6041970778    0.4441106591    0.1768540545
      3  C        -0.6041126337   -0.4440475513    0.1769584401
      4  F         0.4509494515    1.7405233395   -0.1793791267
      5  Cl        2.1585836302   -0.1917014153   -0.3569357034
      6  Cl       -2.1585568872    0.1917003058   -0.3567462220
      7  F        -0.4509081452   -1.7405066282   -0.1791236756
      8  H         0.5334964072   -0.7518676887    2.0531520000
      9  H        -0.5332764288    0.7521261045    2.0531066721
   Point Group: c1    Number of degrees of freedom:    21


   Energy is  -1235.691598437

 Hessian Updated using BFGS Update

 21 Hessian modes will be used to form the next step
  Hessian Eigenvalues:
     0.014156    0.020947    0.022682    0.030782    0.032000    0.033282
     0.068782    0.086449    0.091106    0.129001    0.138668    0.145900
     0.256425    0.268991    0.273797    0.286300    0.308318    0.348126
     0.351188    0.517965    0.550214

 Minimum Search - Taking Simple RFO Step
 Searching for Lamda that Minimizes Along All modes
 Value Taken    Lamda =  -0.00004276
 Step Taken.  Stepsize is  0.044216

                             Maximum     Tolerance    Cnvgd?
         Gradient           0.001191      0.000300      NO
         Displacement       0.026720      0.001200      NO
         Energy change     -0.000043      0.000001      NO


 New Cartesian Coordinates Obtained by Inverse Iteration

 Displacement from previous Coordinates is:  0.035497
 ----------------------------------------------------------------
             Standard Nuclear Orientation (Angstroms)
    I     Atom           X                Y                Z
 ----------------------------------------------------------------
    1      C       0.0000963491     0.0001043560     1.4859455195
    2      C       0.6060752732     0.4416666422     0.1774625104
    3      C      -0.6060103118    -0.4416169031     0.1775699173
    4      F       0.4479520077     1.7404763033    -0.1759268815
    5      Cl      2.1593236707    -0.1889775973    -0.3632828794
    6      Cl     -2.1593038758     0.1889684275    -0.3631145298
    7      F      -0.4479119805    -1.7404619303    -0.1757017040
    8      H       0.5258725502    -0.7578002044     2.0545199808
    9      H      -0.5256230044     0.7580818017     2.0544758831
 ----------------------------------------------------------------
 Molecular Point Group                 C1    NOp =  1
 Largest Abelian Subgroup              C1    NOp =  1
 Nuclear Repulsion Energy =   456.4544029184 hartrees
 There are       36 alpha and       36 beta electrons
 Applying Cartesian multipole field
    Component          Value
    ---------          -----
     (2,0,0)        1.00000E-11
     (0,2,0)        2.00000E-11
     (0,0,2)       -3.00000E-11
 Nucleus-field energy     =     0.0000000073 hartrees
 Requested basis set is 6-311++G(d,p)
 There are 66 shells and 184 basis functions
 A cutoff of  1.0D-11 yielded   1944 shell pairs
 There are     16001 function pairs (     17263 Cartesian)
 Smallest overlap matrix eigenvalue = 2.99E-05
 Guess MOs from SCF MO coefficient file

 -----------------------------------------------------------------------
  General SCF calculation program by
  Eric Jon Sundstrom, Paul Horn, Yuezhi Mao, Dmitri Zuev, Alec White,
  David Stuck, Shaama M.S., Shane Yost, Joonho Lee, David Small,
  Daniel Levine, Susi Lehtola, Hugh Burton, Evgeny Epifanovsky
 -----------------------------------------------------------------------
 Exchange:     0.2000 Hartree-Fock + 0.0800 Slater + 0.7200 B88
 Correlation:  0.1900 VWN1RPA + 0.8100 LYP
 Using SG-1 standard quadrature grid
 A restricted SCF calculation will be
 performed using DIIS
 SCF converges when DIIS error is below 1.0e-08
 ---------------------------------------
  Cycle       Energy         DIIS error
 ---------------------------------------
    1   -1235.6915499872      1.01e-04  
    2   -1235.6916199227      2.74e-05  
    3   -1235.6916195978      3.16e-05  
    4   -1235.6916223466      3.76e-06  
    5   -1235.6916223853      1.30e-06  
    6   -1235.6916223913      4.10e-07  
    7   -1235.6916223919      1.25e-07  
    8   -1235.6916223919      4.81e-08  
    9   -1235.6916223920      3.39e-09  Convergence criterion met
 ---------------------------------------
 SCF time:   CPU 23.51s  wall 23.00s 
 SCF   energy in the final basis set =    -1235.6916223920
 Total energy in the final basis set =    -1235.6916223920

 --------------------------------------------------------------

                    Orbital Energies (a.u.)
 --------------------------------------------------------------

 Alpha MOs
 -- Occupied --
*******-101.581 -24.722 -24.722 -10.355 -10.354 -10.232  -9.496
 -9.496  -7.261  -7.261  -7.250  -7.250  -7.250  -7.250  -1.268
 -1.262  -0.950  -0.885  -0.844  -0.662  -0.646  -0.586  -0.567
 -0.518  -0.510  -0.509  -0.468  -0.449  -0.436  -0.382  -0.381
 -0.356  -0.346  -0.327  -0.304
 -- Virtual --
 -0.040  -0.012   0.002   0.017   0.024   0.028   0.044   0.059
  0.064   0.067   0.075   0.084   0.095   0.099   0.109   0.109
  0.121   0.122   0.130   0.136   0.141   0.154   0.162   0.183
  0.190   0.192   0.213   0.227   0.257   0.259   0.268   0.296
  0.323   0.329   0.347   0.351   0.365   0.379   0.398   0.408
  0.421   0.446   0.452   0.464   0.478   0.483   0.510   0.512
  0.559   0.573   0.575   0.618   0.630   0.639   0.647   0.696
  0.758   0.801   0.843   0.877   0.877   0.883   0.895   0.902
  0.959   0.968   1.011   1.031   1.101   1.126   1.137   1.258
  1.315   1.336   1.357   1.423   1.432   1.438   1.443   1.454
  1.495   1.526   1.544   1.551   1.582   1.672   1.746   1.799
  1.850   1.858   1.901   1.961   1.980   2.021   2.061   2.150
  2.156   2.208   2.270   2.281   2.317   2.318   2.442   2.506
  2.547   2.582   2.688   2.731   2.794   2.808   2.996   3.036
  3.147   3.353   3.581   3.694   3.762   3.768   3.777   3.822
  3.963   3.976   3.997   4.050   4.080   4.802   4.879   6.316
  6.343   6.358   6.388   6.597   6.708   9.713   9.744  23.494
 23.643  23.847  25.836  25.856  25.911  25.961  26.383  26.456
 66.750  66.755 215.696 215.732
 --------------------------------------------------------------

          Ground-State Mulliken Net Atomic Charges

     Atom                 Charge (a.u.)
  ----------------------------------------
      1 C                    -0.470166
      2 C                    -0.144640
      3 C                    -0.144642
      4 F                    -0.030991
      5 Cl                    0.216074
      6 Cl                    0.216074
      7 F                    -0.030991
      8 H                     0.194641
      9 H                     0.194642
  ----------------------------------------
  Sum of atomic charges =     0.000000

 -----------------------------------------------------------------
                    Cartesian Multipole Moments
 -----------------------------------------------------------------
    Charge (ESU x 10^10)
                 0.0000
    Dipole Moment (Debye)
         X       0.0001      Y       0.0001      Z       2.1552
       Tot       2.1552
    Quadrupole Moments (Debye-Ang)
        XX     -53.5814     XY      -1.9031     YY     -56.7218
        XZ       0.0004     YZ       0.0005     ZZ     -49.3235
    Octopole Moments (Debye-Ang^2)
       XXX      -0.0049    XXY      -0.0013    XYY      -0.0016
       YYY      -0.0027    XXZ      -4.7985    XYZ      -0.2642
       YYZ       1.0926    XZZ      -0.0007    YZZ      -0.0007
       ZZZ       3.0295
    Hexadecapole Moments (Debye-Ang^3)
      XXXX    -764.2031   XXXY     -14.4226   XXYY    -175.6253
      XYYY      -4.2612   YYYY    -272.1843   XXXZ       0.0126
      XXYZ       0.0008   XYYZ       0.0044   YYYZ       0.0035
      XXZZ    -161.9487   XYZZ      -3.7857   YYZZ     -69.6714
      XZZZ       0.0146   YZZZ       0.0025   ZZZZ    -168.9554
 -----------------------------------------------------------------
 Calculating analytic gradient of the SCF energy
 Gradient of SCF Energy
            1           2           3           4           5           6
    1   0.0000007  -0.0009678   0.0009661   0.0001410   0.0004521  -0.0004519
    2   0.0000014  -0.0000804   0.0000789   0.0002373  -0.0001063   0.0001063
    3   0.0000810   0.0005118   0.0005132  -0.0003122  -0.0001965  -0.0001972
            7           8           9
    1  -0.0001405   0.0000300  -0.0000297
    2  -0.0002377  -0.0000602   0.0000606
    3  -0.0003139  -0.0000432  -0.0000430
 Max gradient component =       9.678E-04
 RMS gradient           =       3.488E-04
 Gradient time:  CPU 9.35 s  wall 9.35 s
 Geometry Optimization Parameters
   NAtoms,    NIC,     NZ,  NCons,   NDum,   NFix, NCnnct, MaxDiis
        9      69       9       0       0       0       0       0

 Cartesian Hessian Update
 Hessian Updated using BFGS Update


** GEOMETRY OPTIMIZATION IN DELOCALIZED INTERNAL COORDINATES **
   Searching for a Minimum

   Optimization Cycle:   5

                       Coordinates (Angstroms)
     ATOM                X               Y               Z
      1  C         0.0000963491    0.0001043560    1.4859455195
      2  C         0.6060752732    0.4416666422    0.1774625104
      3  C        -0.6060103118   -0.4416169031    0.1775699173
      4  F         0.4479520077    1.7404763033   -0.1759268815
      5  Cl        2.1593236707   -0.1889775973   -0.3632828794
      6  Cl       -2.1593038758    0.1889684275   -0.3631145298
      7  F        -0.4479119805   -1.7404619303   -0.1757017040
      8  H         0.5258725502   -0.7578002044    2.0545199808
      9  H        -0.5256230044    0.7580818017    2.0544758831
   Point Group: c1    Number of degrees of freedom:    21


   Energy is  -1235.691622392

 Hessian Updated using BFGS Update

 21 Hessian modes will be used to form the next step
  Hessian Eigenvalues:
     0.012948    0.020946    0.021488    0.030782    0.033282    0.033981
     0.068045    0.086449    0.088991    0.129001    0.131982    0.145900
     0.256242    0.264459    0.268992    0.286300    0.310579    0.348126
     0.351683    0.550214    0.551378

 Minimum Search - Taking Simple RFO Step
 Searching for Lamda that Minimizes Along All modes
 Value Taken    Lamda =  -0.00000724
 Step Taken.  Stepsize is  0.014790

                             Maximum     Tolerance    Cnvgd?
         Gradient           0.000517      0.000300      NO
         Displacement       0.007504      0.001200      NO
         Energy change     -0.000024      0.000001      NO


 New Cartesian Coordinates Obtained by Inverse Iteration

 Displacement from previous Coordinates is:  0.011945
 ----------------------------------------------------------------
             Standard Nuclear Orientation (Angstroms)
    I     Atom           X                Y                Z
 ----------------------------------------------------------------
    1      C       0.0000956715     0.0001027840     1.4851218689
    2      C       0.6068578071     0.4411440336     0.1765545937
    3      C      -0.6067840075    -0.4410874118     0.1766572129
    4      F       0.4478723584     1.7411500894    -0.1726306305
    5      Cl      2.1592644590    -0.1880671231    -0.3646224272
    6      Cl     -2.1592407799     0.1880623291    -0.3644454854
    7      F      -0.4478332824    -1.7411345824    -0.1723886539
    8      H       0.5242601836    -0.7587732651     2.0538725002
    9      H      -0.5240217312     0.7590440419     2.0538288377
 ----------------------------------------------------------------
 Molecular Point Group                 C1    NOp =  1
 Largest Abelian Subgroup              C1    NOp =  1
 Nuclear Repulsion Energy =   456.4694930100 hartrees
 There are       36 alpha and       36 beta electrons
 Applying Cartesian multipole field
    Component          Value
    ---------          -----
     (2,0,0)        1.00000E-11
     (0,2,0)        2.00000E-11
     (0,0,2)       -3.00000E-11
 Nucleus-field energy     =     0.0000000073 hartrees
 Requested basis set is 6-311++G(d,p)
 There are 66 shells and 184 basis functions
 A cutoff of  1.0D-11 yielded   1944 shell pairs
 There are     16001 function pairs (     17263 Cartesian)
 Smallest overlap matrix eigenvalue = 2.99E-05
 Guess MOs from SCF MO coefficient file

 -----------------------------------------------------------------------
  General SCF calculation program by
  Eric Jon Sundstrom, Paul Horn, Yuezhi Mao, Dmitri Zuev, Alec White,
  David Stuck, Shaama M.S., Shane Yost, Joonho Lee, David Small,
  Daniel Levine, Susi Lehtola, Hugh Burton, Evgeny Epifanovsky
 -----------------------------------------------------------------------
 Exchange:     0.2000 Hartree-Fock + 0.0800 Slater + 0.7200 B88
 Correlation:  0.1900 VWN1RPA + 0.8100 LYP
 Using SG-1 standard quadrature grid
 A restricted SCF calculation will be
 performed using DIIS
 SCF converges when DIIS error is below 1.0e-08
 ---------------------------------------
  Cycle       Energy         DIIS error
 ---------------------------------------
    1   -1235.6916124135      4.46e-05  
    2   -1235.6916257686      8.99e-06  
    3   -1235.6916257698      1.04e-05  
    4   -1235.6916260337      2.12e-06  
    5   -1235.6916260436      5.74e-07  
    6   -1235.6916260448      1.74e-07  
    7   -1235.6916260449      4.65e-08  
    8   -1235.6916260449      1.38e-08  
    9   -1235.6916260449      1.94e-09  Convergence criterion met
 ---------------------------------------
 SCF time:   CPU 23.47s  wall 23.00s 
 SCF   energy in the final basis set =    -1235.6916260449
 Total energy in the final basis set =    -1235.6916260449

 --------------------------------------------------------------

                    Orbital Energies (a.u.)
 --------------------------------------------------------------

 Alpha MOs
 -- Occupied --
*******-101.581 -24.722 -24.722 -10.355 -10.354 -10.232  -9.496
 -9.496  -7.261  -7.261  -7.250  -7.250  -7.250  -7.250  -1.268
 -1.262  -0.950  -0.886  -0.844  -0.662  -0.646  -0.586  -0.567
 -0.518  -0.510  -0.509  -0.467  -0.449  -0.436  -0.382  -0.381
 -0.356  -0.346  -0.327  -0.304
 -- Virtual --
 -0.040  -0.012   0.002   0.017   0.024   0.028   0.044   0.059
  0.064   0.067   0.075   0.084   0.095   0.099   0.109   0.109
  0.121   0.122   0.130   0.136   0.141   0.154   0.162   0.183
  0.190   0.192   0.213   0.227   0.257   0.259   0.268   0.296
  0.323   0.329   0.347   0.351   0.365   0.379   0.399   0.408
  0.421   0.446   0.452   0.464   0.478   0.483   0.510   0.512
  0.559   0.573   0.575   0.618   0.630   0.640   0.647   0.696
  0.758   0.801   0.843   0.877   0.877   0.883   0.895   0.901
  0.959   0.968   1.010   1.031   1.101   1.127   1.137   1.258
  1.315   1.336   1.357   1.423   1.432   1.437   1.443   1.454
  1.495   1.527   1.545   1.552   1.581   1.672   1.746   1.799
  1.850   1.858   1.902   1.960   1.979   2.022   2.062   2.150
  2.156   2.209   2.270   2.281   2.317   2.318   2.443   2.506
  2.546   2.582   2.689   2.731   2.794   2.808   2.996   3.036
  3.147   3.352   3.582   3.694   3.763   3.768   3.777   3.823
  3.962   3.976   3.996   4.052   4.081   4.802   4.879   6.316
  6.343   6.358   6.388   6.596   6.708   9.714   9.744  23.494
 23.641  23.847  25.836  25.856  25.911  25.961  26.384  26.456
 66.750  66.755 215.696 215.733
 --------------------------------------------------------------

          Ground-State Mulliken Net Atomic Charges

     Atom                 Charge (a.u.)
  ----------------------------------------
      1 C                    -0.470484
      2 C                    -0.145205
      3 C                    -0.145208
      4 F                    -0.031397
      5 Cl                    0.217251
      6 Cl                    0.217251
      7 F                    -0.031396
      8 H                     0.194594
      9 H                     0.194594
  ----------------------------------------
  Sum of atomic charges =     0.000000

 -----------------------------------------------------------------
                    Cartesian Multipole Moments
 -----------------------------------------------------------------
    Charge (ESU x 10^10)
                 0.0000
    Dipole Moment (Debye)
         X       0.0001      Y       0.0001      Z       2.1447
       Tot       2.1447
    Quadrupole Moments (Debye-Ang)
        XX     -53.5553     XY      -1.9060     YY     -56.7318
        XZ       0.0004     YZ       0.0005     ZZ     -49.3293
    Octopole Moments (Debye-Ang^2)
       XXX      -0.0052    XXY      -0.0014    XYY      -0.0017
       YYY      -0.0029    XXZ      -4.7962    XYZ      -0.2643
       YYZ       1.0955    XZZ      -0.0008    YZZ      -0.0009
       ZZZ       3.0528
    Hexadecapole Moments (Debye-Ang^3)
      XXXX    -763.9576   XXXY     -14.5682   XXYY    -175.6307
      XYYY      -4.4437   YYYY    -272.3060   XXXZ       0.0132
      XXYZ       0.0010   XYYZ       0.0047   YYYZ       0.0039
      XXZZ    -161.9240   XYZZ      -3.8334   YYZZ     -69.6796
      XZZZ       0.0153   YZZZ       0.0028   ZZZZ    -168.9686
 -----------------------------------------------------------------
 Calculating analytic gradient of the SCF energy
 Gradient of SCF Energy
            1           2           3           4           5           6
    1   0.0000005  -0.0003293   0.0003293   0.0000487   0.0002073  -0.0002072
    2  -0.0000001  -0.0002179   0.0002182   0.0002382  -0.0000075   0.0000072
    3   0.0001990  -0.0000515  -0.0000537   0.0000102  -0.0000510  -0.0000508
            7           8           9
    1  -0.0000490   0.0000578  -0.0000580
    2  -0.0002381  -0.0000117   0.0000116
    3   0.0000109  -0.0000065  -0.0000066
 Max gradient component =       3.293E-04
 RMS gradient           =       1.458E-04
 Gradient time:  CPU 9.37 s  wall 9.37 s
 Geometry Optimization Parameters
   NAtoms,    NIC,     NZ,  NCons,   NDum,   NFix, NCnnct, MaxDiis
        9      69       9       0       0       0       0       0

 Cartesian Hessian Update
 Hessian Updated using BFGS Update


** GEOMETRY OPTIMIZATION IN DELOCALIZED INTERNAL COORDINATES **
   Searching for a Minimum

   Optimization Cycle:   6

                       Coordinates (Angstroms)
     ATOM                X               Y               Z
      1  C         0.0000956715    0.0001027840    1.4851218689
      2  C         0.6068578071    0.4411440336    0.1765545937
      3  C        -0.6067840075   -0.4410874118    0.1766572129
      4  F         0.4478723584    1.7411500894   -0.1726306305
      5  Cl        2.1592644590   -0.1880671231   -0.3646224272
      6  Cl       -2.1592407799    0.1880623291   -0.3644454854
      7  F        -0.4478332824   -1.7411345824   -0.1723886539
      8  H         0.5242601836   -0.7587732651    2.0538725002
      9  H        -0.5240217312    0.7590440419    2.0538288377
   Point Group: c1    Number of degrees of freedom:    21


   Energy is  -1235.691626045

 Hessian Updated using BFGS Update

 21 Hessian modes will be used to form the next step
  Hessian Eigenvalues:
     0.012593    0.020947    0.021925    0.030782    0.033282    0.046934
     0.067431    0.083922    0.086449    0.120440    0.129001    0.145900
     0.251182    0.257813    0.268992    0.286300    0.292647    0.348126
     0.350726    0.521363    0.550214

 Minimum Search - Taking Simple RFO Step
 Searching for Lamda that Minimizes Along All modes
 Value Taken    Lamda =  -0.00000137
 Step Taken.  Stepsize is  0.004562

                             Maximum     Tolerance    Cnvgd?
         Gradient           0.000238      0.000300     YES
         Displacement       0.002776      0.001200      NO
         Energy change     -0.000004      0.000001      NO


 New Cartesian Coordinates Obtained by Inverse Iteration

 Displacement from previous Coordinates is:  0.003849
 ----------------------------------------------------------------
             Standard Nuclear Orientation (Angstroms)
    I     Atom           X                Y                Z
 ----------------------------------------------------------------
    1      C       0.0000955757     0.0001028451     1.4852593344
    2      C       0.6070175757     0.4411357561     0.1768458545
    3      C      -0.6069423518    -0.4410783957     0.1769496478
    4      F       0.4470892871     1.7406786457    -0.1729170782
    5      Cl      2.1585467963    -0.1882910901    -0.3649794923
    6      Cl     -2.1585225254     0.1882867364    -0.3648003192
    7      F      -0.4470491249    -1.7406627059    -0.1726732680
    8      H       0.5237746464    -0.7589482988     2.0541534761
    9      H      -0.5235392006     0.7592174028     2.0541096614
 ----------------------------------------------------------------
 Molecular Point Group                 C1    NOp =  1
 Largest Abelian Subgroup              C1    NOp =  1
 Nuclear Repulsion Energy =   456.5559338134 hartrees
 There are       36 alpha and       36 beta electrons
 Applying Cartesian multipole field
    Component          Value
    ---------          -----
     (2,0,0)        1.00000E-11
     (0,2,0)        2.00000E-11
     (0,0,2)       -3.00000E-11
 Nucleus-field energy     =     0.0000000073 hartrees
 Requested basis set is 6-311++G(d,p)
 There are 66 shells and 184 basis functions
 A cutoff of  1.0D-11 yielded   1944 shell pairs
 There are     16001 function pairs (     17263 Cartesian)
 Smallest overlap matrix eigenvalue = 2.99E-05
 Guess MOs from SCF MO coefficient file

 -----------------------------------------------------------------------
  General SCF calculation program by
  Eric Jon Sundstrom, Paul Horn, Yuezhi Mao, Dmitri Zuev, Alec White,
  David Stuck, Shaama M.S., Shane Yost, Joonho Lee, David Small,
  Daniel Levine, Susi Lehtola, Hugh Burton, Evgeny Epifanovsky
 -----------------------------------------------------------------------
 Exchange:     0.2000 Hartree-Fock + 0.0800 Slater + 0.7200 B88
 Correlation:  0.1900 VWN1RPA + 0.8100 LYP
 Using SG-1 standard quadrature grid
 A restricted SCF calculation will be
 performed using DIIS
 SCF converges when DIIS error is below 1.0e-08
 ---------------------------------------
  Cycle       Energy         DIIS error
 ---------------------------------------
    1   -1235.6916255216      1.34e-05  
    2   -1235.6916267244      2.61e-06  
    3   -1235.6916267175      3.01e-06  
    4   -1235.6916267505      7.63e-07  
    5   -1235.6916267524      1.65e-07  
    6   -1235.6916267525      6.38e-08  
    7   -1235.6916267525      1.28e-08  
    8   -1235.6916267525      2.52e-09  Convergence criterion met
 ---------------------------------------
 SCF time:   CPU 20.96s  wall 21.00s 
 SCF   energy in the final basis set =    -1235.6916267525
 Total energy in the final basis set =    -1235.6916267525

 --------------------------------------------------------------

                    Orbital Energies (a.u.)
 --------------------------------------------------------------

 Alpha MOs
 -- Occupied --
*******-101.581 -24.722 -24.722 -10.355 -10.354 -10.232  -9.496
 -9.496  -7.261  -7.261  -7.250  -7.250  -7.250  -7.250  -1.268
 -1.262  -0.950  -0.886  -0.844  -0.662  -0.646  -0.586  -0.567
 -0.518  -0.511  -0.509  -0.467  -0.449  -0.436  -0.383  -0.381
 -0.356  -0.346  -0.327  -0.304
 -- Virtual --
 -0.040  -0.012   0.002   0.017   0.024   0.028   0.044   0.059
  0.064   0.067   0.075   0.084   0.095   0.099   0.109   0.110
  0.121   0.122   0.130   0.136   0.141   0.154   0.162   0.183
  0.190   0.192   0.213   0.227   0.257   0.259   0.268   0.296
  0.323   0.329   0.347   0.351   0.365   0.379   0.398   0.408
  0.421   0.446   0.452   0.464   0.478   0.483   0.510   0.512
  0.559   0.573   0.575   0.618   0.630   0.639   0.647   0.696
  0.759   0.801   0.843   0.877   0.877   0.883   0.896   0.901
  0.959   0.968   1.010   1.032   1.101   1.127   1.137   1.258
  1.315   1.336   1.357   1.423   1.432   1.437   1.443   1.455
  1.495   1.527   1.545   1.552   1.582   1.672   1.747   1.799
  1.850   1.858   1.901   1.961   1.980   2.022   2.062   2.151
  2.157   2.209   2.270   2.281   2.317   2.318   2.443   2.507
  2.546   2.582   2.689   2.731   2.794   2.808   2.997   3.036
  3.147   3.352   3.582   3.694   3.763   3.768   3.777   3.823
  3.963   3.977   3.996   4.052   4.081   4.802   4.879   6.316
  6.343   6.358   6.388   6.596   6.708   9.714   9.745  23.494
 23.641  23.848  25.836  25.856  25.911  25.961  26.384  26.457
 66.750  66.755 215.697 215.733
 --------------------------------------------------------------

          Ground-State Mulliken Net Atomic Charges

     Atom                 Charge (a.u.)
  ----------------------------------------
      1 C                    -0.470285
      2 C                    -0.145438
      3 C                    -0.145442
      4 F                    -0.031329
      5 Cl                    0.217356
      6 Cl                    0.217357
      7 F                    -0.031329
      8 H                     0.194555
      9 H                     0.194555
  ----------------------------------------
  Sum of atomic charges =     0.000000

 -----------------------------------------------------------------
                    Cartesian Multipole Moments
 -----------------------------------------------------------------
    Charge (ESU x 10^10)
                 0.0000
    Dipole Moment (Debye)
         X       0.0001      Y       0.0001      Z       2.1452
       Tot       2.1452
    Quadrupole Moments (Debye-Ang)
        XX     -53.5518     XY      -1.9037     YY     -56.7269
        XZ       0.0003     YZ       0.0005     ZZ     -49.3268
    Octopole Moments (Debye-Ang^2)
       XXX      -0.0053    XXY      -0.0014    XYY      -0.0017
       YYY      -0.0029    XXZ      -4.7945    XYZ      -0.2593
       YYZ       1.1046    XZZ      -0.0008    YZZ      -0.0009
       ZZZ       3.0743
    Hexadecapole Moments (Debye-Ang^3)
      XXXX    -763.5182   XXXY     -14.4976   XXYY    -175.5159
      XYYY      -4.3724   YYYY    -272.2094   XXXZ       0.0133
      XXYZ       0.0011   XYYZ       0.0048   YYYZ       0.0040
      XXZZ    -161.8389   XYZZ      -3.8103   YYZZ     -69.6710
      XZZZ       0.0155   YZZZ       0.0029   ZZZZ    -169.0362
 -----------------------------------------------------------------
 Calculating analytic gradient of the SCF energy
 Gradient of SCF Energy
            1           2           3           4           5           6
    1   0.0000003  -0.0000046   0.0000049  -0.0000366   0.0000254  -0.0000253
    2  -0.0000002  -0.0000571   0.0000575   0.0000399   0.0000128  -0.0000130
    3   0.0000994  -0.0000136  -0.0000152  -0.0000104  -0.0000169  -0.0000165
            7           8           9
    1   0.0000363   0.0000179  -0.0000183
    2  -0.0000398   0.0000026  -0.0000028
    3  -0.0000095  -0.0000085  -0.0000087
 Max gradient component =       9.938E-05
 RMS gradient           =       3.099E-05
 Gradient time:  CPU 9.33 s  wall 9.33 s
 Geometry Optimization Parameters
   NAtoms,    NIC,     NZ,  NCons,   NDum,   NFix, NCnnct, MaxDiis
        9      69       9       0       0       0       0       0

 Cartesian Hessian Update
 Hessian Updated using BFGS Update


** GEOMETRY OPTIMIZATION IN DELOCALIZED INTERNAL COORDINATES **
   Searching for a Minimum

   Optimization Cycle:   7

                       Coordinates (Angstroms)
     ATOM                X               Y               Z
      1  C         0.0000955757    0.0001028451    1.4852593344
      2  C         0.6070175757    0.4411357561    0.1768458545
      3  C        -0.6069423518   -0.4410783957    0.1769496478
      4  F         0.4470892871    1.7406786457   -0.1729170782
      5  Cl        2.1585467963   -0.1882910901   -0.3649794923
      6  Cl       -2.1585225254    0.1882867364   -0.3648003192
      7  F        -0.4470491249   -1.7406627059   -0.1726732680
      8  H         0.5237746464   -0.7589482988    2.0541534761
      9  H        -0.5235392006    0.7592174028    2.0541096614
   Point Group: c1    Number of degrees of freedom:    21


   Energy is  -1235.691626752

 Hessian Updated using BFGS Update

 21 Hessian modes will be used to form the next step
  Hessian Eigenvalues:
     0.012839    0.020947    0.022042    0.030782    0.033282    0.049907
     0.069106    0.080341    0.086449    0.120565    0.129001    0.145900
     0.242616    0.258577    0.268992    0.284299    0.286300    0.348126
     0.350520    0.500967    0.550214

 Minimum Search - Taking Simple RFO Step
 Searching for Lamda that Minimizes Along All modes
 Value Taken    Lamda =   0.00000000
 Step Taken.  Stepsize is  0.001063

                             Maximum     Tolerance    Cnvgd?
         Gradient           0.000046      0.000300     YES
         Displacement       0.000606      0.001200     YES
         Energy change     -0.000001      0.000001     YES


                       Distance Matrix (Angstroms)
             C (  1)   C (  2)   C (  3)   F (  4)   Cl(  5)   Cl(  6)
   C (  2)  1.508247
   C (  3)  1.508247  1.500667
   F (  4)  2.445190  1.355257  2.448153
   Cl(  5)  2.849173  1.759828  2.829403  2.585904
   Cl(  6)  2.849169  2.829404  1.759828  3.039071  4.333463
   F (  7)  2.445188  2.448155  1.355257  3.594332  3.039074  2.585904
   H (  8)  1.083531  2.229667  2.214375  3.348710  2.974951  3.734074
   H (  9)  1.083531  2.214374  2.229663  2.620121  3.734080  2.974938
             F (  7)   H (  8)
   H (  8)  2.620118
   H (  9)  3.348703  1.844368

 Final energy is   -1235.6916267524537     


 ******************************
 **  OPTIMIZATION CONVERGED  **
 ******************************

                       Coordinates (Angstroms)
     ATOM                X               Y               Z
      1  C         0.0000955757    0.0001028451    1.4852593344
      2  C         0.6070175757    0.4411357561    0.1768458545
      3  C        -0.6069423518   -0.4410783957    0.1769496478
      4  F         0.4470892871    1.7406786457   -0.1729170782
      5  Cl        2.1585467963   -0.1882910901   -0.3649794923
      6  Cl       -2.1585225254    0.1882867364   -0.3648003192
      7  F        -0.4470491249   -1.7406627059   -0.1726732680
      8  H         0.5237746464   -0.7589482988    2.0541534761
      9  H        -0.5235392006    0.7592174028    2.0541096614

Z-matrix Print:
$molecule
0 1
Cl
C  1 1.759828
F  2 1.355257 1 111.564036
C  2 1.500667 1 120.195784 3 144.344664 0
F  4 1.355257 2 117.922126 1 3.887277 0
C  2 1.508247 1 121.149651 3 -144.368780 0
H  6 1.083531 2 116.426087 1 142.505596 0
H  6 1.083531 2 117.763904 1 -3.376604 0
Cl 4 1.759828 2 120.195681 1 -138.266563 0
$end


 --------------------------------------------------------------

                    Orbital Energies (a.u.)
 --------------------------------------------------------------

 Alpha MOs
 -- Occupied --
*******-101.581 -24.722 -24.722 -10.355 -10.354 -10.232  -9.496
 -9.496  -7.261  -7.261  -7.250  -7.250  -7.250  -7.250  -1.268
 -1.262  -0.950  -0.886  -0.844  -0.662  -0.646  -0.586  -0.567
 -0.518  -0.511  -0.509  -0.467  -0.449  -0.436  -0.383  -0.381
 -0.356  -0.346  -0.327  -0.304
 -- Virtual --
 -0.040  -0.012   0.002   0.017   0.024   0.028   0.044   0.059
  0.064   0.067   0.075   0.084   0.095   0.099   0.109   0.110
  0.121   0.122   0.130   0.136   0.141   0.154   0.162   0.183
  0.190   0.192   0.213   0.227   0.257   0.259   0.268   0.296
  0.323   0.329   0.347   0.351   0.365   0.379   0.398   0.408
  0.421   0.446   0.452   0.464   0.478   0.483   0.510   0.512
  0.559   0.573   0.575   0.618   0.630   0.639   0.647   0.696
  0.759   0.801   0.843   0.877   0.877   0.883   0.896   0.901
  0.959   0.968   1.010   1.032   1.101   1.127   1.137   1.258
  1.315   1.336   1.357   1.423   1.432   1.437   1.443   1.455
  1.495   1.527   1.545   1.552   1.582   1.672   1.747   1.799
  1.850   1.858   1.901   1.961   1.980   2.022   2.062   2.151
  2.157   2.209   2.270   2.281   2.317   2.318   2.443   2.507
  2.546   2.582   2.689   2.731   2.794   2.808   2.997   3.036
  3.147   3.352   3.582   3.694   3.763   3.768   3.777   3.823
  3.963   3.977   3.996   4.052   4.081   4.802   4.879   6.316
  6.343   6.358   6.388   6.596   6.708   9.714   9.745  23.494
 23.641  23.848  25.836  25.856  25.911  25.961  26.384  26.457
 66.750  66.755 215.697 215.733
 --------------------------------------------------------------

          Ground-State Mulliken Net Atomic Charges

     Atom                 Charge (a.u.)
  ----------------------------------------
      1 C                    -0.470285
      2 C                    -0.145438
      3 C                    -0.145442
      4 F                    -0.031329
      5 Cl                    0.217356
      6 Cl                    0.217357
      7 F                    -0.031329
      8 H                     0.194555
      9 H                     0.194555
  ----------------------------------------
  Sum of atomic charges =     0.000000

 -----------------------------------------------------------------
                    Cartesian Multipole Moments
 -----------------------------------------------------------------
    Charge (ESU x 10^10)
                 0.0000
    Dipole Moment (Debye)
         X       0.0001      Y       0.0001      Z       2.1452
       Tot       2.1452
    Quadrupole Moments (Debye-Ang)
        XX     -53.5518     XY      -1.9037     YY     -56.7269
        XZ       0.0003     YZ       0.0005     ZZ     -49.3268
    Octopole Moments (Debye-Ang^2)
       XXX      -0.0053    XXY      -0.0014    XYY      -0.0017
       YYY      -0.0029    XXZ      -4.7945    XYZ      -0.2593
       YYZ       1.1046    XZZ      -0.0008    YZZ      -0.0009
       ZZZ       3.0743
    Hexadecapole Moments (Debye-Ang^3)
      XXXX    -763.5182   XXXY     -14.4976   XXYY    -175.5159
      XYYY      -4.3724   YYYY    -272.2094   XXXZ       0.0133
      XXYZ       0.0011   XYYZ       0.0048   YYYZ       0.0040
      XXZZ    -161.8389   XYZZ      -3.8103   YYZZ     -69.6710
      XZZZ       0.0155   YZZZ       0.0029   ZZZZ    -169.0362
 -----------------------------------------------------------------
Archival summary:
1\1\garfield\OPT\ProcedureUnspecified\BasisUnspecified\l2232\taweetha\ThuOct1102:10:292018ThuOct1102:10:292018\0\\#,OPT,ProcedureUnspecified,BasisUnspecified,\\0,1\Cl\C,1,1.75983\F,2,1.35526,1,111.564\C,2,1.50067,1,120.196,3,144.345,0\F,4,1.35526,2,117.922,1,3.88728,0\C,2,1.50825,1,121.15,3,-144.369,0\H,6,1.08353,2,116.426,1,142.506,0\H,6,1.08353,2,117.764,1,-3.3766,0\Cl,4,1.75983,2,120.196,1,-138.267,0\\\@

 Total job time:  239.25s(wall), 239.22s(cpu) 
 Thu Oct 11 02:10:29 2018

        *************************************************************
        *                                                           *
        *  Thank you very much for using Q-Chem.  Have a nice day.  *
        *                                                           *
        *************************************************************


 
User input: 2 of 2 
 
Q-Chem Developer Version!
                  Welcome to Q-Chem
     A Quantum Leap Into The Future Of Chemistry


 Q-Chem 5.1, Q-Chem, Inc., Pleasanton, CA (2018)

 Yihan Shao,  Zhengting Gan,  E. Epifanovsky,  A. T. B. Gilbert,  M. Wormit,  
 J. Kussmann,  A. W. Lange,  A. Behn,  Jia Deng,  Xintian Feng,  D. Ghosh,  
 M. Goldey,  P. R. Horn,  L. D. Jacobson,  I. Kaliman,  T. Kus,  A. Landau,  
 Jie Liu,  E. I. Proynov,  R. M. Richard,  R. P. Steele,  E. J. Sundstrom,  
 H. L. Woodcock III,  P. M. Zimmerman,  D. Zuev,  B. Albrecht,  E. Alguire,  
 S. A. Baeppler,  D. Barton,  Z. Benda,  Y. A. Bernard,  E. J. Berquist,  
 K. B. Bravaya,  H. Burton,  D. Casanova,  Chun-Min Chang,  Yunqing Chen,  
 A. Chien,  K. D. Closser,  M. P. Coons,  S. Coriani,  S. Dasgupta,  
 A. L. Dempwolff,  M. Diedenhofen,  Hainam Do,  R. G. Edgar,  Po-Tung Fang,  
 S. Faraji,  S. Fatehi,  Qingguo Feng,  K. D. Fenk,  J. Fosso-Tande,  
 Qinghui Ge,  A. Ghysels,  G. Gidofalvi,  J. Gomes,  J. Gonthier,  A. Gunina,  
 D. Hait,  M. W. D. Hanson-Heine,  P. H. P. Harbach,  A. W. Hauser,  
 J. E. Herr,  E. G. Hohenstein,  Z. C. Holden,  Kerwin Hui,  B. C. Huynh,  
 T.-C. Jagau,  Hyunjun Ji,  B. Kaduk,  K. Khistyaev,  Jaehoon Kim,  
 P. Klunzinger,  K. Koh,  D. Kosenkov,  L. Koulias,  T. Kowalczyk,  
 C. M. Krauter,  A. Kunitsa,  Ka Un Lao,  A. Laurent,  K. V. Lawler,  
 Joonho Lee,  D. Lefrancois,  S. Lehtola,  D. S. Levine,  Yi-Pei Li,  
 You-Sheng Lin,  Fenglai Liu,  E. Livshits,  A. Luenser,  P. Manohar,  
 E. Mansoor,  S. F. Manzer,  Shan-Ping Mao,  Yuezhi Mao,  N. Mardirossian,  
 A. V. Marenich,  T. Markovich,  L. A. Martinez-Martinez,  S. A. Maurer,  
 N. J. Mayhall,  S. C. McKenzie,  J.-M. Mewes,  A. F. Morrison,  
 J. W. Mullinax,  K. Nanda,  T. S. Nguyen-Beck,  R. Olivares-Amaya,  
 J. A. Parkhill,  T. M. Perrine,  F. Plasser,  P. Pokhilko,  S. Prager,  
 A. Prociuk,  E. Ramos,  D. R. Rehn,  F. Rob,  M. Schneider,  N. Sergueev,  
 S. M. Sharada,  S. Sharma,  D. W. Small,  T. Stauch,  T. Stein,  
 Yu-Chuan Su,  A. J. W. Thom,  A. Tkatchenko,  T. Tsuchimochi,  N. M. Tubman,  
 L. Vogt,  M. L. Vidal,  O. Vydrov,  M. A. Watson,  J. Wenzel,  
 M. de Wergifosse,  T. A. Wesolowski,  A. White,  J. Witte,  A. Yamada,  
 Jun Yang,  K. Yao,  S. Yeganeh,  S. R. Yost,  Zhi-Qiang You,  A. Zech,  
 Igor Ying Zhang,  Xing Zhang,  Yan Zhao,  Ying Zhu,  B. R. Brooks,  
 G. K. L. Chan,  C. J. Cramer,  M. S. Gordon,  W. J. Hehre,  A. Klamt,  
 M. W. Schmidt,  C. D. Sherrill,  D. G. Truhlar,  A. Aspuru-Guzik,  R. Baer,  
 A. T. Bell,  N. A. Besley,  Jeng-Da Chai,  A. E. DePrince, III,  
 R. A. DiStasio Jr.,  A. Dreuw,  B. D. Dunietz,  T. R. Furlani,  
 Chao-Ping Hsu,  Yousung Jung,  Jing Kong,  D. S. Lambrecht,  WanZhen Liang,  
 C. Ochsenfeld,  V. A. Rassolov,  L. V. Slipchenko,  J. E. Subotnik,  
 T. Van Voorhis,  J. M. Herbert,  A. I. Krylov,  P. M. W. Gill,  M. Head-Gordon

 Contributors to earlier versions of Q-Chem not listed above: 
 R. D. Adamson,  B. Austin,  J. Baker,  G. J. O. Beran,  K. Brandhorst,  
 S. T. Brown,  E. F. C. Byrd,  A. K. Chakraborty,  C.-L. Cheng,  
 Siu Hung Chien,  D. M. Chipman,  D. L. Crittenden,  H. Dachsel,  
 R. J. Doerksen,  A. D. Dutoi,  L. Fusti-Molnar,  W. A. Goddard III,  
 A. Golubeva-Zadorozhnaya,  S. R. Gwaltney,  G. Hawkins,  A. Heyden,  
 S. Hirata,  G. Kedziora,  F. J. Keil,  C. Kelley,  Jihan Kim,  R. A. King,  
 R. Z. Khaliullin,  P. P. Korambath,  W. Kurlancheek,  A. M. Lee,  M. S. Lee,  
 S. V. Levchenko,  Ching Yeh Lin,  D. Liotard,  R. C. Lochan,  I. Lotan,  
 P. E. Maslen,  N. Nair,  D. P. O'Neill,  D. Neuhauser,  E. Neuscamman,  
 C. M. Oana,  R. Olson,  B. Peters,  R. Peverati,  P. A. Pieniazek,  
 Y. M. Rhee,  J. Ritchie,  M. A. Rohrdanz,  E. Rosta,  N. J. Russ,  
 H. F. Schaefer III,  N. E. Schultz,  N. Shenvi,  A. C. Simmonett,  A. Sodt,  
 D. Stuck,  K. S. Thanthiriwatte,  V. Vanovschi,  Tao Wang,  A. Warshel,  
 C. F. Williams,  Q. Wu,  X. Xu,  W. Zhang

 Please cite Q-Chem as follows:
 Y. Shao et al., Mol. Phys. 113, 184-215 (2015)
 DOI: 10.1080/00268976.2014.952696

 Q-Chem 5.1.1 for Intel X86 EM64T Linux

 Parts of Q-Chem use Armadillo 8.300.2 (Tropical Shenanigans).
 http://arma.sourceforge.net/

 Q-Chem begins on Thu Oct 11 02:10:29 2018  

Host: 
0

     Scratch files written to /scratch/taweetham/qchem31368//
The previous job contains 0 fragments, simply inherited here
Input Ideriv = 2
Curr. Ideriv = -1
Max.  Ideriv = 2

Checking the input file for inconsistencies... 	...done.

--------------------------------------------------------------
User input:
--------------------------------------------------------------

$molecule
read
$end

$rem
   job_type 	frequency
   basis 	6-311++g**
   method	b3lyp	
$end


--------------------------------------------------------------
 ----------------------------------------------------------------
             Standard Nuclear Orientation (Angstroms)
    I     Atom           X                Y                Z
 ----------------------------------------------------------------
    1      C      -0.0000024891    -0.0000029859     1.4904534738
    2      C       0.6174663923     0.4263054202     0.1820943868
    3      C      -0.6174647225    -0.4263056680     0.1820893875
    4      F       0.4890157775     1.7293547496    -0.1675994411
    5      Cl      2.1533531017    -0.2404115844    -0.3596954575
    6      Cl     -2.1533516329     0.2404134870    -0.3596960850
    7      F      -0.4890164497    -1.7293551440    -0.1676026352
    8      H       0.5051474552    -0.7715241858     2.0593273830
    9      H      -0.5051614589     0.7715147935     2.0593240359
 ----------------------------------------------------------------
 Molecular Point Group                 C1    NOp =  1
 Largest Abelian Subgroup              C1    NOp =  1
 Nuclear Repulsion Energy =   456.5559338134 hartrees
 There are       36 alpha and       36 beta electrons
 Requested basis set is 6-311++G(d,p)
 There are 66 shells and 184 basis functions

 Total QAlloc Memory Limit   2000 MB
 Mega-Array Size       188 MB
 MEM_STATIC part       192 MB

                       Distance Matrix (Angstroms)
             C (  1)   C (  2)   C (  3)   F (  4)   Cl(  5)   Cl(  6)
   C (  2)  1.508247
   C (  3)  1.508247  1.500667
   F (  4)  2.445190  1.355257  2.448153
   Cl(  5)  2.849173  1.759828  2.829403  2.585904
   Cl(  6)  2.849169  2.829404  1.759828  3.039071  4.333463
   F (  7)  2.445188  2.448155  1.355257  3.594332  3.039074  2.585904
   H (  8)  1.083531  2.229667  2.214375  3.348710  2.974951  3.734074
   H (  9)  1.083531  2.214374  2.229663  2.620121  3.734080  2.974938
             F (  7)   H (  8)
   H (  8)  2.620118
   H (  9)  3.348703  1.844368

 A cutoff of  1.0D-11 yielded   1944 shell pairs
 There are     16001 function pairs (     17263 Cartesian)
 Smallest overlap matrix eigenvalue = 2.99E-05
 Guess from superposition of atomic densities
 Warning:  Energy on first SCF cycle will be non-variational
 SAD guess density has 72.000000 electrons

 -----------------------------------------------------------------------
  General SCF calculation program by
  Eric Jon Sundstrom, Paul Horn, Yuezhi Mao, Dmitri Zuev, Alec White,
  David Stuck, Shaama M.S., Shane Yost, Joonho Lee, David Small,
  Daniel Levine, Susi Lehtola, Hugh Burton, Evgeny Epifanovsky
 -----------------------------------------------------------------------
 Exchange:     0.2000 Hartree-Fock + 0.0800 Slater + 0.7200 B88
 Correlation:  0.1900 VWN1RPA + 0.8100 LYP
 Using SG-1 standard quadrature grid
 A restricted SCF calculation will be
 performed using DIIS
 SCF converges when DIIS error is below 1.0e-08
 ---------------------------------------
  Cycle       Energy         DIIS error
 ---------------------------------------
    1   -1236.9851450847      4.23e-02  
    2   -1235.6261682958      4.49e-03  
    3   -1235.5734811355      6.10e-03  
    4   -1235.6891938438      8.32e-04  
    5   -1235.6912524373      3.19e-04  
    6   -1235.6916156214      6.53e-05  
    7   -1235.6916319516      1.46e-05  
    8   -1235.6916325374      4.53e-06  
    9   -1235.6916326029      1.20e-06  
   10   -1235.6916326085      1.98e-07  
   11   -1235.6916326087      2.95e-08  
   12   -1235.6916326087      3.41e-09  Convergence criterion met
 ---------------------------------------
 SCF time:   CPU 29.96s  wall 30.00s 
 SCF   energy in the final basis set =    -1235.6916326087
 Total energy in the final basis set =    -1235.6916326087

 --------------------------------------------------------------

                    Orbital Energies (a.u.)
 --------------------------------------------------------------

 Alpha MOs
 -- Occupied --
*******-101.581 -24.722 -24.722 -10.355 -10.354 -10.232  -9.496
 -9.496  -7.261  -7.261  -7.250  -7.250  -7.250  -7.250  -1.268
 -1.262  -0.950  -0.886  -0.844  -0.662  -0.646  -0.586  -0.567
 -0.518  -0.511  -0.509  -0.467  -0.449  -0.436  -0.383  -0.381
 -0.356  -0.346  -0.327  -0.304
 -- Virtual --
 -0.040  -0.012   0.002   0.017   0.024   0.028   0.044   0.059
  0.064   0.067   0.075   0.084   0.095   0.099   0.109   0.110
  0.121   0.122   0.130   0.136   0.141   0.154   0.162   0.183
  0.190   0.192   0.213   0.227   0.257   0.259   0.268   0.296
  0.323   0.329   0.347   0.351   0.365   0.379   0.399   0.408
  0.421   0.447   0.452   0.464   0.479   0.483   0.510   0.512
  0.559   0.573   0.575   0.618   0.630   0.639   0.647   0.696
  0.759   0.801   0.843   0.877   0.877   0.883   0.896   0.901
  0.959   0.968   1.010   1.032   1.101   1.127   1.137   1.258
  1.315   1.336   1.357   1.423   1.432   1.437   1.443   1.455
  1.495   1.527   1.545   1.552   1.582   1.672   1.747   1.799
  1.850   1.858   1.901   1.961   1.980   2.022   2.062   2.151
  2.157   2.209   2.270   2.281   2.317   2.318   2.443   2.507
  2.546   2.582   2.689   2.731   2.794   2.808   2.997   3.036
  3.147   3.352   3.582   3.694   3.763   3.768   3.777   3.823
  3.963   3.977   3.996   4.052   4.081   4.802   4.879   6.316
  6.343   6.358   6.388   6.596   6.708   9.714   9.745  23.494
 23.641  23.848  25.836  25.856  25.911  25.961  26.384  26.457
 66.750  66.755 215.697 215.733
 --------------------------------------------------------------

          Ground-State Mulliken Net Atomic Charges

     Atom                 Charge (a.u.)
  ----------------------------------------
      1 C                    -0.470215
      2 C                    -0.145440
      3 C                    -0.145443
      4 F                    -0.031344
      5 Cl                    0.217361
      6 Cl                    0.217361
      7 F                    -0.031344
      8 H                     0.194532
      9 H                     0.194531
  ----------------------------------------
  Sum of atomic charges =     0.000000

 -----------------------------------------------------------------
                    Cartesian Multipole Moments
 -----------------------------------------------------------------
    Charge (ESU x 10^10)
                 0.0000
    Dipole Moment (Debye)
         X      -0.0000      Y      -0.0000      Z       2.1452
       Tot       2.1452
    Quadrupole Moments (Debye-Ang)
        XX     -53.6470     XY      -1.9786     YY     -56.6332
        XZ      -0.0000     YZ      -0.0000     ZZ     -49.3048
    Octopole Moments (Debye-Ang^2)
       XXX      -0.0000    XXY       0.0000    XYY      -0.0000
       YYY      -0.0000    XXZ      -5.0817    XYZ      -0.1268
       YYZ       0.8199    XZZ      -0.0000    YZZ      -0.0000
       ZZZ       2.3063
    Hexadecapole Moments (Debye-Ang^3)
      XXXX    -764.6535   XXXY      -8.7390   XXYY    -175.0202
      XYYY       1.7599   YYYY    -272.0825   XXXZ      -0.0001
      XXYZ       0.0000   XYYZ      -0.0000   YYYZ      -0.0000
      XXZZ    -162.0221   XYZZ      -1.5800   YYZZ     -69.5309
      XZZZ      -0.0001   YZZZ      -0.0001   ZZZZ    -168.9813
 -----------------------------------------------------------------
 Calculating MO derivatives via CPSCF
   1         3          27      0.147605    0.024550
   2         3          27      0.021206    0.003410
   3         3          27      0.001791    0.000369
   4         5          25      0.000136    0.000027
   5        27           3      0.000004    0.000001
   6        30           0      0.000000    0.000000    Roots Converged
 Time for AOints: 16.6 s (CPU) 16.6 s (wall)
 ------------------------------------------------------------------------------
                     AOints        : Timing summary (seconds)
 ------------------------------------------------------------------------------
     job step          cpu (% of tot)      sys (% of tot)     wall (% of tot)
 ------------------------------------------------------------------------------
  cpscf_lag         0.1435E+03 (43.6)   0.2420E-03 (16.7)   0.1435E+03 (43.6)
  iterzp            0.1686E+03 (51.3)   0.1211E-02 (83.3)   0.1686E+03 (51.3)
  make_fx           0.0000E+00 ( 0.0)   0.0000E+00 ( 0.0)   0.0000E+00 ( 0.0)
  AOints            0.1662E+02 ( 5.1)   0.0000E+00 ( 0.0)   0.1662E+02 ( 5.1)
 ------------------------------------------------------------------------------
   Grand Totals     0.3290E+03          0.1453E-02          0.3290E+03
 ------------------------------------------------------------------------------
 Calculating analytic Hessian of the SCF energy
 Polarizability Matrix (a.u.)
            1           2           3
    1 -75.4574147   5.2458254   0.0000308
    2   5.2458254 -51.5176256   0.0000212
    3   0.0000308   0.0000212 -53.0801627

 Direct stationary perturbation theory relativistic correction:

 rels  =       1.677586748133
 relv  =      -6.227740881831
 rel2e =       1.545486652026
 E_rel =      -3.004667481673

 Hessian of the SCF Energy
            1           2           3           4           5           6
    1   0.3487823  -0.2086676  -0.0000015  -0.0568080  -0.0020994   0.0507406
    2  -0.2086676   0.5423063  -0.0000019   0.0024484  -0.0629801   0.0186039
    3  -0.0000015  -0.0000019   0.5978518   0.0749026   0.0481335  -0.1672743
    4  -0.0568080   0.0024484   0.0749026   0.4252921   0.0450411  -0.0851224
    5  -0.0020994  -0.0629801   0.0481335   0.0450411   0.4819197  -0.0805653
    6   0.0507406   0.0186039  -0.1672743  -0.0851224  -0.0805653   0.3317328
    7  -0.0568077   0.0024484  -0.0749020  -0.1764373  -0.0844603   0.0133478
    8  -0.0020994  -0.0629799  -0.0481328  -0.0844601  -0.0915231   0.0080604
    9  -0.0507395  -0.0186029  -0.1672750  -0.0133491  -0.0080614  -0.0196583
   10   0.0000352  -0.0020530   0.0044110  -0.0588467   0.0185115  -0.0052969
   11  -0.0005565  -0.0144957   0.0152134  -0.0019207  -0.2636555   0.0642209
   12  -0.0082687   0.0380195  -0.0052026   0.0012944   0.0560476  -0.0753423
   13  -0.0128657  -0.0011422   0.0062689  -0.1215687   0.0232191   0.0357480
   14   0.0033846   0.0011432   0.0008117   0.0306979  -0.0404719  -0.0136824
   15   0.0217579  -0.0102625  -0.0024008   0.0333824  -0.0092375  -0.0462442
   16  -0.0128658  -0.0011422  -0.0062691  -0.0197398   0.0143261  -0.0167508
   17   0.0033848   0.0011432  -0.0008116  -0.0024356   0.0016863   0.0003903
   18  -0.0217582   0.0102624  -0.0024010   0.0008183  -0.0031807  -0.0018325
   19   0.0000353  -0.0020529  -0.0044110   0.0063814  -0.0161960  -0.0056372
   20  -0.0005565  -0.0144960  -0.0152136   0.0102957  -0.0279288  -0.0051884
   21   0.0082685  -0.0380200  -0.0052028  -0.0067993   0.0033010   0.0015546
   22  -0.1047517   0.1050798  -0.0725552   0.0119478  -0.0152698   0.0060111
   23   0.1036045  -0.1948212   0.1093724   0.0075132  -0.0092374   0.0006806
   24  -0.0704392   0.1076656  -0.1240482  -0.0093226   0.0069427  -0.0098263
   25  -0.1047539   0.1050811   0.0725562  -0.0102208   0.0169278   0.0069596
   26   0.1036056  -0.1948198  -0.1093710  -0.0071800   0.0121910   0.0074801
   27   0.0704400  -0.1076642  -0.1240472   0.0041957  -0.0133799  -0.0131094
            7           8           9          10          11          12
    1  -0.0568077  -0.0020994  -0.0507395   0.0000352  -0.0005565  -0.0082687
    2   0.0024484  -0.0629799  -0.0186029  -0.0020530  -0.0144957   0.0380195
    3  -0.0749020  -0.0481328  -0.1672750   0.0044110   0.0152134  -0.0052026
    4  -0.1764373  -0.0844601  -0.0133491  -0.0588467  -0.0019207   0.0012944
    5  -0.0844603  -0.0915231  -0.0080614   0.0185115  -0.2636555   0.0560476
    6   0.0133478   0.0080604  -0.0196583  -0.0052969   0.0642209  -0.0753423
    7   0.4252924   0.0450410   0.0851226   0.0063813   0.0102956   0.0067994
    8   0.0450410   0.4819215   0.0805660  -0.0161961  -0.0279293  -0.0033011
    9   0.0851226   0.0805660   0.3317330   0.0056372   0.0051885   0.0015548
   10   0.0063813  -0.0161961   0.0056372   0.0639133  -0.0251447  -0.0022683
   11   0.0102956  -0.0279293   0.0051885  -0.0251447   0.3407452  -0.0832454
   12   0.0067994  -0.0033011   0.0015548  -0.0022683  -0.0832454   0.0683988
   13  -0.0197400   0.0143260   0.0167509  -0.0120921   0.0266655  -0.0014201
   14  -0.0024355   0.0016863  -0.0003903   0.0334050  -0.0288026  -0.0055955
   15  -0.0008183   0.0031807  -0.0018324  -0.0028187  -0.0032402   0.0065414
   16  -0.1215691   0.0232192  -0.0357480   0.0008156  -0.0019207   0.0032570
   17   0.0306983  -0.0404721   0.0136824  -0.0031631   0.0028330  -0.0007219
   18  -0.0333822   0.0092375  -0.0462440  -0.0007140  -0.0019670   0.0016890
   19  -0.0588468   0.0185113   0.0052968  -0.0012561  -0.0045685  -0.0016150
   20  -0.0019209  -0.2636568  -0.0642215  -0.0045685  -0.0081012  -0.0027028
   21  -0.0012943  -0.0560479  -0.0753421   0.0016150   0.0027028   0.0008032
   22  -0.0102206   0.0169278  -0.0069596  -0.0008249  -0.0044219   0.0063325
   23  -0.0071798   0.0121910  -0.0074801  -0.0009055  -0.0017131   0.0038106
   24  -0.0041957   0.0133802  -0.0131096  -0.0009123   0.0000009  -0.0014196
   25   0.0119478  -0.0152696  -0.0060112   0.0018745   0.0015719  -0.0041111
   26   0.0075133  -0.0092375  -0.0006807   0.0001144   0.0011193  -0.0023111
   27   0.0093228  -0.0069430  -0.0098264   0.0003470   0.0011261   0.0029773
           13          14          15          16          17          18
    1  -0.0128657   0.0033846   0.0217579  -0.0128658   0.0033848  -0.0217582
    2  -0.0011422   0.0011432  -0.0102625  -0.0011422   0.0011432   0.0102624
    3   0.0062689   0.0008117  -0.0024008  -0.0062691  -0.0008116  -0.0024010
    4  -0.1215687   0.0306979   0.0333824  -0.0197398  -0.0024356   0.0008183
    5   0.0232191  -0.0404719  -0.0092375   0.0143261   0.0016863  -0.0031807
    6   0.0357480  -0.0136824  -0.0462442  -0.0167508   0.0003903  -0.0018325
    7  -0.0197400  -0.0024355  -0.0008183  -0.1215691   0.0306983  -0.0333822
    8   0.0143260   0.0016863   0.0031807   0.0232192  -0.0404721   0.0092375
    9   0.0167509  -0.0003903  -0.0018324  -0.0357480   0.0136824  -0.0462440
   10  -0.0120921   0.0334050  -0.0028187   0.0008156  -0.0031631  -0.0007140
   11   0.0266655  -0.0288026  -0.0032402  -0.0019207   0.0028330  -0.0019670
   12  -0.0014201  -0.0055955   0.0065414   0.0032570  -0.0007219   0.0016890
   13   0.1693857  -0.0611340  -0.0542884  -0.0033692  -0.0001061   0.0001092
   14  -0.0611340   0.0625986   0.0176160  -0.0001061   0.0000152   0.0003267
   15  -0.0542884   0.0176160   0.0407278  -0.0001092  -0.0003267   0.0007793
   16  -0.0033692  -0.0001061  -0.0001092   0.1693860  -0.0611343   0.0542885
   17  -0.0001061   0.0000152  -0.0003267  -0.0611343   0.0625988  -0.0176160
   18   0.0001092   0.0003267   0.0007793   0.0542885  -0.0176160   0.0407278
   19   0.0008156  -0.0031631   0.0007140  -0.0120920   0.0334049   0.0028188
   20  -0.0019207   0.0028330   0.0019670   0.0266654  -0.0288027   0.0032401
   21  -0.0032570   0.0007219   0.0016890   0.0014201   0.0055955   0.0065413
   22   0.0014252  -0.0004259  -0.0014873  -0.0019909  -0.0002228  -0.0036676
   23   0.0016802   0.0007567  -0.0019610  -0.0015877   0.0002416  -0.0022642
   24   0.0010832   0.0004063   0.0012266   0.0009947   0.0002144  -0.0004867
   25  -0.0019909  -0.0002229   0.0036676   0.0014252  -0.0004260   0.0014872
   26  -0.0015877   0.0002416   0.0022642   0.0016802   0.0007567   0.0019611
   27  -0.0009947  -0.0002144  -0.0004866  -0.0010832  -0.0004063   0.0012266
           19          20          21          22          23          24
    1   0.0000353  -0.0005565   0.0082685  -0.1047517   0.1036045  -0.0704392
    2  -0.0020529  -0.0144960  -0.0380200   0.1050798  -0.1948212   0.1076656
    3  -0.0044110  -0.0152136  -0.0052028  -0.0725552   0.1093724  -0.1240482
    4   0.0063814   0.0102957  -0.0067993   0.0119478   0.0075132  -0.0093226
    5  -0.0161960  -0.0279288   0.0033010  -0.0152698  -0.0092374   0.0069427
    6  -0.0056372  -0.0051884   0.0015546   0.0060111   0.0006806  -0.0098263
    7  -0.0588468  -0.0019209  -0.0012943  -0.0102206  -0.0071798  -0.0041957
    8   0.0185113  -0.2636568  -0.0560479   0.0169278   0.0121910   0.0133802
    9   0.0052968  -0.0642215  -0.0753421  -0.0069596  -0.0074801  -0.0131096
   10  -0.0012561  -0.0045685   0.0016150  -0.0008249  -0.0009055  -0.0009123
   11  -0.0045685  -0.0081012   0.0027028  -0.0044219  -0.0017131   0.0000009
   12  -0.0016150  -0.0027028   0.0008032   0.0063325   0.0038106  -0.0014196
   13   0.0008156  -0.0019207  -0.0032570   0.0014252   0.0016802   0.0010832
   14  -0.0031631   0.0028330   0.0007219  -0.0004259   0.0007567   0.0004063
   15   0.0007140   0.0019670   0.0016890  -0.0014873  -0.0019610   0.0012266
   16  -0.0120920   0.0266654   0.0014201  -0.0019909  -0.0015877   0.0009947
   17   0.0334049  -0.0288027   0.0055955  -0.0002228   0.0002416   0.0002144
   18   0.0028188   0.0032401   0.0065413  -0.0036676  -0.0022642  -0.0004867
   19   0.0639131  -0.0251446   0.0022684   0.0018745   0.0001144  -0.0003470
   20  -0.0251446   0.3407464   0.0832462   0.0015719   0.0011193  -0.0011261
   21   0.0022684   0.0832462   0.0683990   0.0041111   0.0023111   0.0029774
   22   0.0018745   0.0015719   0.0041111   0.1063688  -0.1093627   0.0756770
   23   0.0001144   0.0011193   0.0023111  -0.1093627   0.2005710  -0.1159766
   24  -0.0003470  -0.0011261   0.0029774   0.0756770  -0.1159766   0.1318357
   25  -0.0008249  -0.0044219  -0.0063324  -0.0038281   0.0061234   0.0074619
   26  -0.0009055  -0.0017131  -0.0038106   0.0061236  -0.0091078  -0.0115074
   27   0.0009123  -0.0000010  -0.0014197  -0.0074621   0.0115074   0.0128506
           25          26          27
    1  -0.1047539   0.1036056   0.0704400
    2   0.1050811  -0.1948198  -0.1076642
    3   0.0725562  -0.1093710  -0.1240472
    4  -0.0102208  -0.0071800   0.0041957
    5   0.0169278   0.0121910  -0.0133799
    6   0.0069596   0.0074801  -0.0131094
    7   0.0119478   0.0075133   0.0093228
    8  -0.0152696  -0.0092375  -0.0069430
    9  -0.0060112  -0.0006807  -0.0098264
   10   0.0018745   0.0001144   0.0003470
   11   0.0015719   0.0011193   0.0011261
   12  -0.0041111  -0.0023111   0.0029773
   13  -0.0019909  -0.0015877  -0.0009947
   14  -0.0002229   0.0002416  -0.0002144
   15   0.0036676   0.0022642  -0.0004866
   16   0.0014252   0.0016802  -0.0010832
   17  -0.0004260   0.0007567  -0.0004063
   18   0.0014872   0.0019611   0.0012266
   19  -0.0008249  -0.0009055   0.0009123
   20  -0.0044219  -0.0017131  -0.0000010
   21  -0.0063324  -0.0038106  -0.0014197
   22  -0.0038281   0.0061236  -0.0074621
   23   0.0061234  -0.0091078   0.0115074
   24   0.0074619  -0.0115074   0.0128506
   25   0.1063711  -0.1093639  -0.0756779
   26  -0.1093639   0.2005697   0.1159754
   27  -0.0756779   0.1159754   0.1318349
 Gradient time:  CPU 405.11 s  wall 405.13 s
 **********************************************************************
 **                                                                  **
 **                       VIBRATIONAL ANALYSIS                       **
 **                       --------------------                       **
 **                                                                  **
 **        VIBRATIONAL FREQUENCIES (CM**-1) AND NORMAL MODES         **
 **     FORCE CONSTANTS (mDYN/ANGSTROM) AND REDUCED MASSES (AMU)     **
 **                  INFRARED INTENSITIES (KM/MOL)                   **
 **                                                                  **
 **********************************************************************


 Mode:                 1                      2                      3
 Frequency:       134.22                 161.16                 225.92
 Force Cnst:      0.2088                 0.2761                 0.5245
 Red. Mass:      19.6744                18.0450                17.4396
 IR Active:          YES                    YES                    YES
 IR Intens:        0.004                  1.422                  0.233
 Raman Active:       YES                    YES                    YES
               X      Y      Z        X      Y      Z        X      Y      Z
 C          0.000  0.000 -0.203   -0.057  0.205  0.000    0.000 -0.000  0.158
 C         -0.018  0.040 -0.193    0.024  0.211  0.044   -0.133  0.090  0.102
 C          0.018 -0.040 -0.193    0.024  0.211 -0.044    0.133 -0.090  0.102
 F          0.033 -0.033 -0.443    0.370  0.267  0.151   -0.376 -0.026 -0.215
 Cl         0.173 -0.009  0.347   -0.196 -0.260 -0.016   -0.320 -0.147  0.050
 Cl        -0.173  0.009  0.347   -0.196 -0.260  0.016    0.320  0.147  0.050
 F         -0.033  0.033 -0.443    0.370  0.267 -0.151    0.376  0.026 -0.215
 H          0.190  0.128 -0.198   -0.127  0.250  0.121    0.282  0.183  0.154
 H         -0.190 -0.128 -0.198   -0.127  0.250 -0.121   -0.282 -0.183  0.154
 TransDip   0.000 -0.000  0.002   -0.035  0.016  0.000   -0.000 -0.000  0.015

 Mode:                 4                      5                      6
 Frequency:       366.64                 368.20                 400.50
 Force Cnst:      1.2443                 0.4530                 0.9935
 Red. Mass:      15.7106                 5.6707                10.5122
 IR Active:          YES                    YES                    YES
 IR Intens:        0.112                  5.546                  6.601
 Raman Active:       YES                    YES                    YES
               X      Y      Z        X      Y      Z        X      Y      Z
 C         -0.000 -0.000 -0.016    0.343  0.011 -0.000   -0.000  0.000  0.391
 C          0.056 -0.133 -0.038    0.034  0.098 -0.061    0.046 -0.119  0.289
 C         -0.056  0.133 -0.038    0.034  0.098  0.061   -0.046  0.119  0.289
 F         -0.412 -0.171  0.108   -0.204  0.120  0.049    0.077 -0.293 -0.203
 Cl         0.261 -0.166 -0.042    0.025 -0.098  0.062    0.038  0.082 -0.067
 Cl        -0.261  0.166 -0.042    0.025 -0.098 -0.062   -0.038 -0.082 -0.067
 F          0.412  0.171  0.108   -0.203  0.120 -0.049   -0.077  0.293 -0.203
 H         -0.339 -0.231 -0.033    0.516 -0.088 -0.285   -0.119 -0.079  0.398
 H          0.338  0.231 -0.033    0.516 -0.087  0.285    0.119  0.079  0.398
 TransDip  -0.000  0.000 -0.011    0.075 -0.004 -0.000   -0.000 -0.000  0.082

 Mode:                 7                      8                      9
 Frequency:       419.13                 530.09                 583.72
 Force Cnst:      0.3432                 0.6083                 1.2741
 Red. Mass:       3.3160                 3.6744                 6.3468
 IR Active:          YES                    YES                    YES
 IR Intens:        0.415                  6.783                 12.577
 Raman Active:       YES                    YES                    YES
               X      Y      Z        X      Y      Z        X      Y      Z
 C         -0.160  0.206 -0.000    0.227  0.203  0.000   -0.000 -0.000  0.211
 C          0.038 -0.003  0.027   -0.025 -0.117 -0.077   -0.042  0.196  0.168
 C          0.038 -0.003 -0.027   -0.025 -0.117  0.077    0.042 -0.196  0.168
 F         -0.106  0.007  0.092    0.039 -0.097  0.098    0.004  0.215 -0.074
 Cl         0.081 -0.050 -0.052   -0.060  0.044  0.036    0.117 -0.067 -0.061
 Cl         0.081 -0.050  0.052   -0.060  0.044 -0.036   -0.117  0.067 -0.061
 F         -0.106  0.007 -0.092    0.039 -0.097 -0.098   -0.004 -0.215 -0.074
 H         -0.318  0.408  0.407    0.287  0.476  0.311    0.427  0.300  0.252
 H         -0.318  0.408 -0.407    0.287  0.476 -0.311   -0.427 -0.300  0.252
 TransDip   0.013  0.016 -0.000    0.081  0.021 -0.000   -0.000 -0.000  0.114

 Mode:                10                     11                     12
 Frequency:       695.23                 850.40                 883.06
 Force Cnst:      3.0968                 1.0328                 0.8100
 Red. Mass:      10.8746                 2.4239                 1.7631
 IR Active:          YES                    YES                    YES
 IR Intens:       72.129                 72.928                  6.561
 Raman Active:       YES                    YES                    YES
               X      Y      Z        X      Y      Z        X      Y      Z
 C          0.113 -0.001  0.000   -0.016  0.206  0.000   -0.000  0.000  0.025
 C          0.483  0.093  0.332   -0.076  0.065  0.132    0.100 -0.047  0.036
 C          0.483  0.093 -0.332   -0.076  0.065 -0.132   -0.100  0.047  0.036
 F         -0.083 -0.106 -0.036    0.012 -0.089  0.025   -0.016  0.099 -0.045
 Cl        -0.134  0.027  0.018    0.017 -0.006 -0.014   -0.010  0.002  0.007
 Cl        -0.134  0.027 -0.018    0.017 -0.006  0.014    0.010 -0.002  0.007
 F         -0.083 -0.106  0.036    0.012 -0.089 -0.025    0.016 -0.099 -0.045
 H         -0.195 -0.017  0.255    0.197 -0.115 -0.625   -0.578 -0.371  0.041
 H         -0.195 -0.017 -0.255    0.197 -0.115  0.625    0.578  0.371  0.041
 TransDip   0.272 -0.010  0.000   -0.177  0.209 -0.000   -0.000  0.000  0.082

 Mode:                13                     14                     15
 Frequency:      1012.48                1013.69                1070.77
 Force Cnst:      4.1677                 1.9034                 0.9741
 Red. Mass:       6.9004                 3.1440                 1.4419
 IR Active:          YES                    YES                    YES
 IR Intens:       11.981                 71.951                 44.582
 Raman Active:       YES                    YES                    YES
               X      Y      Z        X      Y      Z        X      Y      Z
 C          0.000 -0.000  0.451    0.117 -0.132 -0.000   -0.166 -0.057  0.000
 C         -0.252 -0.119 -0.289   -0.158  0.023  0.224    0.054 -0.029 -0.002
 C          0.252  0.120 -0.289   -0.158  0.023 -0.224    0.054 -0.029  0.002
 F          0.020  0.050  0.009    0.007  0.024 -0.039   -0.003  0.016 -0.001
 Cl         0.010 -0.000  0.005    0.024 -0.007 -0.009   -0.005  0.001  0.000
 Cl        -0.010  0.000  0.005    0.024 -0.007  0.009   -0.005  0.001 -0.000
 F         -0.020 -0.050  0.010    0.007  0.024  0.039   -0.003  0.016  0.001
 H         -0.213 -0.202  0.385    0.237  0.318  0.499    0.590  0.339 -0.133
 H          0.213  0.202  0.385    0.237  0.318 -0.499    0.590  0.339  0.133
 TransDip  -0.000  0.000 -0.111   -0.267  0.052  0.000    0.213 -0.024 -0.000

 Mode:                16                     17                     18
 Frequency:      1170.57                1173.75                1351.93
 Force Cnst:      6.2908                 2.2446                 2.9244
 Red. Mass:       7.7921                 2.7653                 2.7157
 IR Active:          YES                    YES                    YES
 IR Intens:      243.233                 11.025                 10.833
 Raman Active:       YES                    YES                    YES
               X      Y      Z        X      Y      Z        X      Y      Z
 C         -0.051 -0.193 -0.000   -0.000 -0.000  0.075   -0.000 -0.000 -0.056
 C         -0.027  0.427 -0.171    0.177 -0.191 -0.047   -0.159 -0.177  0.118
 C         -0.027  0.426  0.171   -0.177  0.191 -0.047    0.159  0.177  0.118
 F          0.011 -0.210  0.050   -0.022  0.058 -0.006    0.002  0.053 -0.018
 Cl         0.008 -0.006  0.003   -0.011  0.007  0.004    0.010 -0.001 -0.004
 Cl         0.008 -0.006 -0.004    0.011 -0.007  0.004   -0.010  0.001 -0.004
 F          0.011 -0.210 -0.050    0.022 -0.058 -0.006   -0.002 -0.053 -0.018
 H          0.145  0.228  0.385    0.529  0.363  0.105    0.207 -0.219 -0.578
 H          0.145  0.229 -0.385   -0.529 -0.363  0.105   -0.207  0.219 -0.578
 TransDip  -0.043  0.498  0.000   -0.000  0.000 -0.106   -0.000  0.000  0.105

 Mode:                19                     20                     21
 Frequency:      1454.74                3134.02                3232.63
 Force Cnst:      1.9581                 6.0994                 6.8929
 Red. Mass:       1.5705                 1.0540                 1.1195
 IR Active:          YES                    YES                    YES
 IR Intens:       37.518                  0.995                  1.375
 Raman Active:       YES                    YES                    YES
               X      Y      Z        X      Y      Z        X      Y      Z
 C          0.000  0.000 -0.150   -0.000 -0.000  0.065    0.055 -0.084  0.000
 C         -0.079 -0.076  0.041    0.002  0.001 -0.001    0.000 -0.000 -0.000
 C          0.079  0.076  0.041   -0.002 -0.001 -0.001    0.000 -0.000  0.000
 F          0.001  0.018 -0.005    0.000  0.000 -0.000   -0.000  0.000 -0.000
 Cl         0.004 -0.000 -0.001    0.000  0.000 -0.000   -0.000  0.000  0.000
 Cl        -0.004  0.000 -0.001   -0.000 -0.000 -0.000   -0.000  0.000 -0.000
 F         -0.001 -0.018 -0.005   -0.000 -0.000 -0.000   -0.000  0.000  0.000
 H         -0.229  0.360  0.541   -0.332  0.506 -0.363   -0.328  0.499 -0.372
 H          0.229 -0.360  0.541    0.332 -0.506 -0.363   -0.328  0.499  0.372
 TransDip  -0.000  0.000  0.196    0.000  0.000 -0.032   -0.021  0.031 -0.000

 STANDARD THERMODYNAMIC QUANTITIES AT   298.15 K  AND     1.00 ATM

   This Molecule has  0 Imaginary Frequencies
   Zero point vibrational energy:       28.924 kcal/mol

   Atom    1 Element C  Has Mass   12.00000
   Atom    2 Element C  Has Mass   12.00000
   Atom    3 Element C  Has Mass   12.00000
   Atom    4 Element F  Has Mass   18.99840
   Atom    5 Element Cl Has Mass   34.96885
   Atom    6 Element Cl Has Mass   34.96885
   Atom    7 Element F  Has Mass   18.99840
   Atom    8 Element H  Has Mass    1.00783
   Atom    9 Element H  Has Mass    1.00783
   Molecular Mass:   145.950160 amu
   Principal axes and moments of inertia in amu*Bohr^2:
                             1           2           3
    Eigenvalues --      604.10857  1389.12456  1665.13994
          X               0.99998    -0.00664    -0.00000
          Y               0.00664     0.99998    -0.00000
          Z               0.00000     0.00000     1.00000
   Rotational Symmetry Number is   1
   The Molecule is an Asymmetric Top
   Translational Enthalpy:        0.889 kcal/mol
   Rotational Enthalpy:           0.889 kcal/mol
   Vibrational Enthalpy:         31.347 kcal/mol
   gas constant (RT):             0.592 kcal/mol
   Translational Entropy:        40.845  cal/mol.K
   Rotational Entropy:           28.726  cal/mol.K
   Vibrational Entropy:          13.442  cal/mol.K

   Total Enthalpy:               33.717 kcal/mol
   Total Entropy:                83.013  cal/mol.K

 ======================================================================

 STANDARD THERMODYNAMIC QUANTITIES FOR ANHARMONIC VIBRATION -- TOSH

   Zero point vibrational energy: ************ kcal/mol

   Vibrational Enthalpy:       Infinity kcal/mol
   Vibrational Entropy:             NaN  cal/mol.K

   Total Enthalpy:             Infinity kcal/mol
   Total Entropy:                   NaN  cal/mol.K

 ======================================================================

 STANDARD THERMODYNAMIC QUANTITIES FOR ANHARMONIC VIBRATION -- VPT2

   Zero point vibrational energy: ************ kcal/mol

   Vibrational Enthalpy:       Infinity kcal/mol
   Vibrational Entropy:             NaN  cal/mol.K

   Total Enthalpy:             Infinity kcal/mol
   Total Entropy:                   NaN  cal/mol.K

 ======================================================================

Archival summary:
1\1\garfield\FREQ\ProcedureUnspecified\BasisUnspecified\l2232\taweetha\ThuOct1102:17:442018ThuOct1102:17:442018\0\\#,FREQ,ProcedureUnspecified,BasisUnspecified,\\0,1\Cl\C,1,1.75983\F,2,1.35526,1,111.564\C,2,1.50067,1,120.196,3,144.345,0\F,4,1.35526,2,117.922,1,3.88728,0\C,2,1.50825,1,121.15,3,-144.369,0\H,6,1.08353,2,116.426,1,142.506,0\H,6,1.08353,2,117.764,1,-3.3766,0\Cl,4,1.75983,2,120.196,1,-138.267,0\\\@

 Total job time:  435.17s(wall), 435.14s(cpu) 
 Thu Oct 11 02:17:44 2018

        *************************************************************
        *                                                           *
        *  Thank you very much for using Q-Chem.  Have a nice day.  *
        *                                                           *
        *************************************************************
