# Supplementary material for: Geometric and energetic data from ab initio calculations of haloethene, haloimine, halomethylenephosphine, haloiminophosphine, halodiazene, halodiphosphene and halocyclopropane
Source: Data Brief. 2019 Nov 2;27:104738. doi: 10.1016/j.dib.2019.104738 (PMC6861602; doi:10.1016/j.dib.2019.104738)
Supplement: Multimedia component 3 [file mmc3.zip › CCC/B3LYP/FClCCCFBr.out]

Q-Chem Developer Version!
                  Welcome to Q-Chem
     A Quantum Leap Into The Future Of Chemistry


 Q-Chem 5.1, Q-Chem, Inc., Pleasanton, CA (2018)

 Yihan Shao,  Zhengting Gan,  E. Epifanovsky,  A. T. B. Gilbert,  M. Wormit,  
 J. Kussmann,  A. W. Lange,  A. Behn,  Jia Deng,  Xintian Feng,  D. Ghosh,  
 M. Goldey,  P. R. Horn,  L. D. Jacobson,  I. Kaliman,  T. Kus,  A. Landau,  
 Jie Liu,  E. I. Proynov,  R. M. Richard,  R. P. Steele,  E. J. Sundstrom,  
 H. L. Woodcock III,  P. M. Zimmerman,  D. Zuev,  B. Albrecht,  E. Alguire,  
 S. A. Baeppler,  D. Barton,  Z. Benda,  Y. A. Bernard,  E. J. Berquist,  
 K. B. Bravaya,  H. Burton,  D. Casanova,  Chun-Min Chang,  Yunqing Chen,  
 A. Chien,  K. D. Closser,  M. P. Coons,  S. Coriani,  S. Dasgupta,  
 A. L. Dempwolff,  M. Diedenhofen,  Hainam Do,  R. G. Edgar,  Po-Tung Fang,  
 S. Faraji,  S. Fatehi,  Qingguo Feng,  K. D. Fenk,  J. Fosso-Tande,  
 Qinghui Ge,  A. Ghysels,  G. Gidofalvi,  J. Gomes,  J. Gonthier,  A. Gunina,  
 D. Hait,  M. W. D. Hanson-Heine,  P. H. P. Harbach,  A. W. Hauser,  
 J. E. Herr,  E. G. Hohenstein,  Z. C. Holden,  Kerwin Hui,  B. C. Huynh,  
 T.-C. Jagau,  Hyunjun Ji,  B. Kaduk,  K. Khistyaev,  Jaehoon Kim,  
 P. Klunzinger,  K. Koh,  D. Kosenkov,  L. Koulias,  T. Kowalczyk,  
 C. M. Krauter,  A. Kunitsa,  Ka Un Lao,  A. Laurent,  K. V. Lawler,  
 Joonho Lee,  D. Lefrancois,  S. Lehtola,  D. S. Levine,  Yi-Pei Li,  
 You-Sheng Lin,  Fenglai Liu,  E. Livshits,  A. Luenser,  P. Manohar,  
 E. Mansoor,  S. F. Manzer,  Shan-Ping Mao,  Yuezhi Mao,  N. Mardirossian,  
 A. V. Marenich,  T. Markovich,  L. A. Martinez-Martinez,  S. A. Maurer,  
 N. J. Mayhall,  S. C. McKenzie,  J.-M. Mewes,  A. F. Morrison,  
 J. W. Mullinax,  K. Nanda,  T. S. Nguyen-Beck,  R. Olivares-Amaya,  
 J. A. Parkhill,  T. M. Perrine,  F. Plasser,  P. Pokhilko,  S. Prager,  
 A. Prociuk,  E. Ramos,  D. R. Rehn,  F. Rob,  M. Schneider,  N. Sergueev,  
 S. M. Sharada,  S. Sharma,  D. W. Small,  T. Stauch,  T. Stein,  
 Yu-Chuan Su,  A. J. W. Thom,  A. Tkatchenko,  T. Tsuchimochi,  N. M. Tubman,  
 L. Vogt,  M. L. Vidal,  O. Vydrov,  M. A. Watson,  J. Wenzel,  
 M. de Wergifosse,  T. A. Wesolowski,  A. White,  J. Witte,  A. Yamada,  
 Jun Yang,  K. Yao,  S. Yeganeh,  S. R. Yost,  Zhi-Qiang You,  A. Zech,  
 Igor Ying Zhang,  Xing Zhang,  Yan Zhao,  Ying Zhu,  B. R. Brooks,  
 G. K. L. Chan,  C. J. Cramer,  M. S. Gordon,  W. J. Hehre,  A. Klamt,  
 M. W. Schmidt,  C. D. Sherrill,  D. G. Truhlar,  A. Aspuru-Guzik,  R. Baer,  
 A. T. Bell,  N. A. Besley,  Jeng-Da Chai,  A. E. DePrince, III,  
 R. A. DiStasio Jr.,  A. Dreuw,  B. D. Dunietz,  T. R. Furlani,  
 Chao-Ping Hsu,  Yousung Jung,  Jing Kong,  D. S. Lambrecht,  WanZhen Liang,  
 C. Ochsenfeld,  V. A. Rassolov,  L. V. Slipchenko,  J. E. Subotnik,  
 T. Van Voorhis,  J. M. Herbert,  A. I. Krylov,  P. M. W. Gill,  M. Head-Gordon

 Contributors to earlier versions of Q-Chem not listed above: 
 R. D. Adamson,  B. Austin,  J. Baker,  G. J. O. Beran,  K. Brandhorst,  
 S. T. Brown,  E. F. C. Byrd,  A. K. Chakraborty,  C.-L. Cheng,  
 Siu Hung Chien,  D. M. Chipman,  D. L. Crittenden,  H. Dachsel,  
 R. J. Doerksen,  A. D. Dutoi,  L. Fusti-Molnar,  W. A. Goddard III,  
 A. Golubeva-Zadorozhnaya,  S. R. Gwaltney,  G. Hawkins,  A. Heyden,  
 S. Hirata,  G. Kedziora,  F. J. Keil,  C. Kelley,  Jihan Kim,  R. A. King,  
 R. Z. Khaliullin,  P. P. Korambath,  W. Kurlancheek,  A. M. Lee,  M. S. Lee,  
 S. V. Levchenko,  Ching Yeh Lin,  D. Liotard,  R. C. Lochan,  I. Lotan,  
 P. E. Maslen,  N. Nair,  D. P. O'Neill,  D. Neuhauser,  E. Neuscamman,  
 C. M. Oana,  R. Olson,  B. Peters,  R. Peverati,  P. A. Pieniazek,  
 Y. M. Rhee,  J. Ritchie,  M. A. Rohrdanz,  E. Rosta,  N. J. Russ,  
 H. F. Schaefer III,  N. E. Schultz,  N. Shenvi,  A. C. Simmonett,  A. Sodt,  
 D. Stuck,  K. S. Thanthiriwatte,  V. Vanovschi,  Tao Wang,  A. Warshel,  
 C. F. Williams,  Q. Wu,  X. Xu,  W. Zhang

 Please cite Q-Chem as follows:
 Y. Shao et al., Mol. Phys. 113, 184-215 (2015)
 DOI: 10.1080/00268976.2014.952696

 Q-Chem 5.1.1 for Intel X86 EM64T Linux

 Parts of Q-Chem use Armadillo 8.300.2 (Tropical Shenanigans).
 http://arma.sourceforge.net/

 Q-Chem begins on Thu Oct 11 02:17:44 2018  

Host: 
0

     Scratch files written to /scratch/taweetham/qchem31521//
Input Ideriv = 2
Curr. Ideriv = -1
Max.  Ideriv = 2

Checking the input file for inconsistencies... 	...done.

--------------------------------------------------------------
User input:
--------------------------------------------------------------
$molecule
0 1
C 
C 1 CC 
C 2 CC 1 60.0
F 2 CF 1 ANG  3 pDHA
Cl 2 CCl 1 ANG  3 mDHA
F 3 CF 1 ANG  2 mDHA
Br 3 CBr 1 ANG  2 pDHA
H 1 CH 2 ANG  3 pDHA
H 1 CH 2 ANG  3 mDHA

CC=1.54
CH=1.09
CF=1.35
CCl=1.77
CBr=1.94
CI=2.14
ANG=118.0
pDHA=107.9
mDHA=-107.9
$end

$rem
   job_type	optimization
   basis	6-311++g**
   method	b3lyp
   mem_total	32000
$end

--------------------------------------------------------------
 ----------------------------------------------------------------
             Standard Nuclear Orientation (Angstroms)
    I     Atom           X                Y                Z
 ----------------------------------------------------------------
    1      C       0.7760374199     0.7456042082     1.3797313128
    2      C       1.3245920537     0.1679107790     0.0617942446
    3      C      -0.0646749223     0.8316913082     0.0923340280
    4      F       2.3300287775     0.8290955739    -0.5501139687
    5      Cl      1.4014958029    -1.5924829658    -0.1055367943
    6      F      -0.2034397781     2.0395663672    -0.4944215912
    7      Br     -1.6246449851    -0.3121656446    -0.0549231442
    8      H       0.4588396372     0.0454414757     2.1525558172
    9      H       1.2232778896     1.6633712603     1.7615422611
 ----------------------------------------------------------------
 Molecular Point Group                 C1    NOp =  1
 Largest Abelian Subgroup              C1    NOp =  1
 Nuclear Repulsion Energy =   622.2263889716 hartrees
 There are       45 alpha and       45 beta electrons
 Requested basis set is 6-311++G(d,p)
 There are 72 shells and 202 basis functions

 Total QAlloc Memory Limit  32000 MB
 Mega-Array Size       188 MB
 MEM_STATIC part       192 MB
 A cutoff of  1.0D-11 yielded   2256 shell pairs
 There are     18755 function pairs (     20469 Cartesian)
 Smallest overlap matrix eigenvalue = 4.05E-05

 Scale SEOQF with 1.000000e-01/1.000000e-01/1.000000e-01

 Standard Electronic Orientation quadrupole field applied
 Nucleus-field energy     =     0.0000000114 hartrees
 Guess from superposition of atomic densities
 Warning:  Energy on first SCF cycle will be non-variational
 SAD guess density has 90.000000 electrons

 -----------------------------------------------------------------------
  General SCF calculation program by
  Eric Jon Sundstrom, Paul Horn, Yuezhi Mao, Dmitri Zuev, Alec White,
  David Stuck, Shaama M.S., Shane Yost, Joonho Lee, David Small,
  Daniel Levine, Susi Lehtola, Hugh Burton, Evgeny Epifanovsky
 -----------------------------------------------------------------------
 Exchange:     0.2000 Hartree-Fock + 0.0800 Slater + 0.7200 B88
 Correlation:  0.1900 VWN1RPA + 0.8100 LYP
 Using SG-1 standard quadrature grid
 A restricted SCF calculation will be
 performed using DIIS
 SCF converges when DIIS error is below 1.0e-08
 ---------------------------------------
  Cycle       Energy         DIIS error
 ---------------------------------------
    1   -3350.7374241637      3.91e-02  
    2   -3349.5368448284      4.27e-03  
    3   -3349.4734444986      5.82e-03  
    4   -3349.6005779938      8.93e-04  
    5   -3349.6033165790      3.12e-04  
    6   -3349.6037358842      6.56e-05  
    7   -3349.6037575773      1.66e-05  
    8   -3349.6037586900      5.18e-06  
    9   -3349.6037588074      1.56e-06  
   10   -3349.6037588184      3.33e-07  
   11   -3349.6037588190      1.07e-07  
   12   -3349.6037588190      3.28e-08  
   13   -3349.6037588190      9.78e-09  Convergence criterion met
 ---------------------------------------
 SCF time:   CPU 44.78s  wall 79.00s 
 SCF   energy in the final basis set =    -3349.6037588190
 Total energy in the final basis set =    -3349.6037588190

 --------------------------------------------------------------

                    Orbital Energies (a.u.)
 --------------------------------------------------------------

 Alpha MOs
 -- Occupied --
*******-101.580 -62.506 -56.327 -56.322 -56.322 -24.727 -24.727
-10.358 -10.351 -10.235  -9.494  -8.715  -7.259  -7.249  -7.249
 -6.547  -6.533  -6.532  -2.658  -2.654  -2.653  -2.642  -2.642
 -1.274  -1.262  -0.933  -0.856  -0.807  -0.661  -0.642  -0.591
 -0.554  -0.518  -0.507  -0.503  -0.457  -0.455  -0.430  -0.381
 -0.367  -0.349  -0.314  -0.310  -0.297
 -- Virtual --
 -0.057  -0.012  -0.009   0.009   0.020   0.023   0.038   0.059
  0.062   0.065   0.068   0.073   0.090   0.099   0.102   0.109
  0.116   0.121   0.123   0.124   0.136   0.154   0.156   0.172
  0.181   0.191   0.209   0.223   0.235   0.249   0.250   0.296
  0.306   0.334   0.347   0.359   0.363   0.389   0.390   0.403
  0.418   0.430   0.441   0.446   0.452   0.468   0.483   0.498
  0.527   0.534   0.559   0.578   0.587   0.614   0.636   0.648
  0.662   0.686   0.702   0.770   0.779   0.827   0.839   0.869
  0.888   0.902   0.961   0.981   1.042   1.083   1.110   1.253
  1.278   1.305   1.378   1.392   1.409   1.431   1.436   1.464
  1.489   1.511   1.532   1.550   1.573   1.655   1.742   1.771
  1.817   1.848   1.909   1.931   1.957   1.983   1.992   2.053
  2.069   2.141   2.164   2.189   2.203   2.284   2.351   2.467
  2.518   2.567   2.655   2.693   2.761   2.780   2.942   3.024
  3.072   3.316   3.557   3.671   3.756   3.760   3.779   3.800
  3.910   3.984   3.990   4.001   4.016   4.037   4.063   4.117
  4.215   4.387   4.777   4.875   6.316   6.332   6.364   6.404
  6.545   6.661   6.732   7.561   7.584   7.685   9.729  23.490
 23.575  23.808  25.869  25.987  26.434  47.911  66.744  66.747
215.716 289.756 289.778 289.9041020.704
 --------------------------------------------------------------

          Ground-State Mulliken Net Atomic Charges

     Atom                 Charge (a.u.)
  ----------------------------------------
      1 C                    -0.379495
      2 C                    -0.177340
      3 C                     0.032578
      4 F                    -0.035979
      5 Cl                    0.247045
      6 F                    -0.048370
      7 Br                   -0.024141
      8 H                     0.159860
      9 H                     0.225843
  ----------------------------------------
  Sum of atomic charges =    -0.000000

 -----------------------------------------------------------------
                    Cartesian Multipole Moments
 -----------------------------------------------------------------
    Charge (ESU x 10^10)
                -0.0000
    Dipole Moment (Debye)
         X      -0.0565      Y      -0.1671      Z       2.1360
       Tot       2.1432
    Quadrupole Moments (Debye-Ang)
        XX     -61.3657     XY       1.8664     YY     -59.4591
        XZ       2.2716     YZ       2.5198     ZZ     -56.2949
    Octopole Moments (Debye-Ang^2)
       XXX     -44.3578    XXY      -2.7833    XYY      -9.7154
       YYY      -4.5965    XXZ      -0.9212    XYZ       2.8354
       YYZ       0.6988    XZZ      -8.0123    YZZ       3.4682
       ZZZ      -3.1118
    Hexadecapole Moments (Debye-Ang^3)
      XXXX    -758.9107   XXXY      27.8367   XXYY    -197.8079
      XYYY      19.6034   YYYY    -448.7458   XXXZ       1.6617
      XXYZ       2.6157   XYYZ       1.6013   YYYZ       1.3589
      XXZZ    -155.6128   XYZZ      10.3628   YYZZ    -102.7010
      XZZZ      -1.7347   YZZZ      -6.4995   ZZZZ    -160.4363
 -----------------------------------------------------------------
 Calculating analytic gradient of the SCF energy
 Gradient of SCF Energy
            1           2           3           4           5           6
    1   0.0016608   0.0228412  -0.0189712   0.0019567  -0.0100924   0.0004672
    2   0.0032869  -0.0077876   0.0128231   0.0031806  -0.0040716   0.0028167
    3   0.0143447  -0.0161123  -0.0137463   0.0001077   0.0027223  -0.0000164
            7           8           9
    1   0.0024886  -0.0010989   0.0007480
    2  -0.0093833  -0.0018848   0.0010201
    3   0.0021517   0.0049621   0.0055866
 Max gradient component =       2.284E-02
 RMS gradient           =       8.785E-03
 Gradient time:  CPU 13.01 s  wall 21.06 s
 Geometry Optimization Parameters
   NAtoms,    NIC,     NZ,  NCons,   NDum,   NFix, NCnnct, MaxDiis
        9      69       9       0       0       0       0       0


** GEOMETRY OPTIMIZATION IN DELOCALIZED INTERNAL COORDINATES **
   Searching for a Minimum

   Optimization Cycle:   1

                       Coordinates (Angstroms)
     ATOM                X               Y               Z
      1  C         0.7760374199    0.7456042082    1.3797313128
      2  C         1.3245920537    0.1679107790    0.0617942446
      3  C        -0.0646749223    0.8316913082    0.0923340280
      4  F         2.3300287775    0.8290955739   -0.5501139687
      5  Cl        1.4014958029   -1.5924829658   -0.1055367943
      6  F        -0.2034397781    2.0395663672   -0.4944215912
      7  Br       -1.6246449851   -0.3121656446   -0.0549231442
      8  H         0.4588396372    0.0454414757    2.1525558172
      9  H         1.2232778896    1.6633712603    1.7615422611
   Point Group: c1    Number of degrees of freedom:    21


   Energy is  -3349.603758819


 Attempting to Generate Delocalized Internal Coordinates

 21 Hessian modes will be used to form the next step
  Hessian Eigenvalues:
     0.017401    0.020947    0.030782    0.030782    0.030790    0.033282
     0.086449    0.090060    0.108252    0.129001    0.140000    0.145900
     0.175927    0.257500    0.268991    0.285189    0.286300    0.348126
     0.348126    0.550214    0.550214

 Minimum Search - Taking Simple RFO Step
 Searching for Lamda that Minimizes Along All modes
 Value Taken    Lamda =  -0.00711395
 Step Taken.  Stepsize is  0.246603

                             Maximum     Tolerance    Cnvgd?
         Gradient           0.019397      0.000300      NO
         Displacement       0.166924      0.001200      NO
         Energy change     *********      0.000001      NO


 New Cartesian Coordinates Obtained by Inverse Iteration

 Displacement from previous Coordinates is:  0.366288
 ----------------------------------------------------------------
             Standard Nuclear Orientation (Angstroms)
    I     Atom           X                Y                Z
 ----------------------------------------------------------------
    1      C       0.7646068324     0.7235219261     1.3666735623
    2      C       1.3084132998     0.1563979892     0.0723408729
    3      C      -0.0646050516     0.8083499012     0.1007998378
    4      F       2.2928261731     0.8395045070    -0.5434547544
    5      Cl      1.5231905026    -1.5872726842    -0.0857868287
    6      F      -0.1747140313     2.0154011085    -0.4883272270
    7      Br     -1.6951707889    -0.2156635188    -0.0350886254
    8      H       0.4564979800     0.0291867706     2.1378854259
    9      H       1.2104669792     1.6486063625     1.7179199019
 ----------------------------------------------------------------
 Molecular Point Group                 C1    NOp =  1
 Largest Abelian Subgroup              C1    NOp =  1
 Nuclear Repulsion Energy =   619.5174914685 hartrees
 There are       45 alpha and       45 beta electrons
 Applying Cartesian multipole field
    Component          Value
    ---------          -----
     (2,0,0)        1.00000E-11
     (0,2,0)        2.00000E-11
     (0,0,2)       -3.00000E-11
 Nucleus-field energy     =     0.0000000117 hartrees
 Requested basis set is 6-311++G(d,p)
 There are 72 shells and 202 basis functions
 A cutoff of  1.0D-11 yielded   2249 shell pairs
 There are     18655 function pairs (     20347 Cartesian)
 Smallest overlap matrix eigenvalue = 3.65E-05
 Guess MOs from SCF MO coefficient file

 -----------------------------------------------------------------------
  General SCF calculation program by
  Eric Jon Sundstrom, Paul Horn, Yuezhi Mao, Dmitri Zuev, Alec White,
  David Stuck, Shaama M.S., Shane Yost, Joonho Lee, David Small,
  Daniel Levine, Susi Lehtola, Hugh Burton, Evgeny Epifanovsky
 -----------------------------------------------------------------------
 Exchange:     0.2000 Hartree-Fock + 0.0800 Slater + 0.7200 B88
 Correlation:  0.1900 VWN1RPA + 0.8100 LYP
 Using SG-1 standard quadrature grid
 A restricted SCF calculation will be
 performed using DIIS
 SCF converges when DIIS error is below 1.0e-08
 ---------------------------------------
  Cycle       Energy         DIIS error
 ---------------------------------------
    1   -3349.6025618643      7.46e-04  
    2   -3349.6074620514      2.64e-04  
    3   -3349.6073818446      3.17e-04  
    4   -3349.6077544757      5.37e-05  
    5   -3349.6077667877      9.61e-06  
    6   -3349.6077670892      4.33e-06  
    7   -3349.6077671718      9.64e-07  
    8   -3349.6077671756      3.28e-07  
    9   -3349.6077671761      9.86e-08  
   10   -3349.6077671761      1.71e-08  
   11   -3349.6077671761      6.48e-09  Convergence criterion met
 ---------------------------------------
 SCF time:   CPU 40.10s  wall 74.00s 
 SCF   energy in the final basis set =    -3349.6077671761
 Total energy in the final basis set =    -3349.6077671761

 --------------------------------------------------------------

                    Orbital Energies (a.u.)
 --------------------------------------------------------------

 Alpha MOs
 -- Occupied --
*******-101.580 -62.507 -56.328 -56.324 -56.323 -24.724 -24.724
-10.356 -10.350 -10.230  -9.495  -8.716  -7.260  -7.249  -7.249
 -6.548  -6.534  -6.534  -2.659  -2.655  -2.655  -2.643  -2.643
 -1.275  -1.262  -0.939  -0.861  -0.811  -0.662  -0.642  -0.592
 -0.558  -0.519  -0.509  -0.503  -0.458  -0.453  -0.430  -0.380
 -0.367  -0.348  -0.318  -0.313  -0.298
 -- Virtual --
 -0.056  -0.011  -0.008   0.011   0.021   0.024   0.039   0.060
  0.062   0.066   0.068   0.072   0.093   0.100   0.101   0.107
  0.115   0.122   0.125   0.127   0.137   0.154   0.157   0.174
  0.182   0.195   0.209   0.231   0.241   0.251   0.255   0.299
  0.311   0.334   0.348   0.361   0.364   0.387   0.391   0.409
  0.419   0.428   0.440   0.444   0.455   0.473   0.487   0.503
  0.527   0.533   0.570   0.583   0.589   0.621   0.640   0.647
  0.662   0.676   0.705   0.763   0.766   0.833   0.844   0.865
  0.879   0.907   0.964   0.984   1.042   1.093   1.112   1.265
  1.281   1.318   1.382   1.390   1.411   1.434   1.438   1.464
  1.489   1.520   1.540   1.551   1.566   1.663   1.742   1.789
  1.829   1.850   1.916   1.941   1.962   1.995   2.001   2.060
  2.076   2.153   2.171   2.198   2.208   2.285   2.338   2.475
  2.531   2.570   2.667   2.702   2.776   2.794   2.954   3.028
  3.106   3.340   3.561   3.686   3.759   3.763   3.789   3.809
  3.914   3.995   4.003   4.008   4.033   4.036   4.083   4.116
  4.215   4.390   4.788   4.893   6.316   6.339   6.373   6.404
  6.554   6.663   6.747   7.558   7.580   7.679   9.731  23.507
 23.617  23.842  25.865  25.956  26.418  47.912  66.748  66.752
215.716 289.753 289.774 289.8991020.706
 --------------------------------------------------------------

          Ground-State Mulliken Net Atomic Charges

     Atom                 Charge (a.u.)
  ----------------------------------------
      1 C                    -0.382062
      2 C                    -0.155960
      3 C                     0.002345
      4 F                    -0.035960
      5 Cl                    0.251814
      6 F                    -0.046482
      7 Br                   -0.022063
      8 H                     0.159844
      9 H                     0.228523
  ----------------------------------------
  Sum of atomic charges =    -0.000000

 -----------------------------------------------------------------
                    Cartesian Multipole Moments
 -----------------------------------------------------------------
    Charge (ESU x 10^10)
                -0.0000
    Dipole Moment (Debye)
         X      -0.1200      Y      -0.1917      Z       2.1526
       Tot       2.1645
    Quadrupole Moments (Debye-Ang)
        XX     -60.9855     XY       1.5202     YY     -59.7002
        XZ       2.2520     YZ       2.4486     ZZ     -56.2822
    Octopole Moments (Debye-Ang^2)
       XXX     -45.5904    XXY      -4.4941    XYY      -8.8032
       YYY      -8.2994    XXZ      -1.7138    XYZ       2.9082
       YYZ       0.0610    XZZ      -8.1554    YZZ       1.7854
       ZZZ      -5.2899
    Hexadecapole Moments (Debye-Ang^3)
      XXXX    -796.7118   XXXY      41.2903   XXYY    -202.7349
      XYYY      31.0585   YYYY    -438.0634   XXXZ       2.5048
      XXYZ       3.2356   XYYZ       1.6611   YYYZ       3.1170
      XXZZ    -162.7413   XYZZ      14.9609   YYZZ    -100.6096
      XZZZ      -0.9265   YZZZ      -4.8793   ZZZZ    -157.7926
 -----------------------------------------------------------------
 Calculating analytic gradient of the SCF energy
 Gradient of SCF Energy
            1           2           3           4           5           6
    1  -0.0011366   0.0102409  -0.0056109  -0.0019030  -0.0004863  -0.0006438
    2  -0.0022277   0.0010385   0.0096835  -0.0024681  -0.0012046  -0.0029112
    3   0.0046347  -0.0081333  -0.0073822   0.0023224   0.0021166   0.0021951
            7           8           9
    1  -0.0005047   0.0002004  -0.0001559
    2  -0.0016496   0.0003425  -0.0006032
    3   0.0021484   0.0007713   0.0013268
 Max gradient component =       1.024E-02
 RMS gradient           =       3.968E-03
 Gradient time:  CPU 13.17 s  wall 25.92 s
 Geometry Optimization Parameters
   NAtoms,    NIC,     NZ,  NCons,   NDum,   NFix, NCnnct, MaxDiis
        9      69       9       0       0       0       0       0

 Cartesian Hessian Update
 Hessian Updated using BFGS Update


** GEOMETRY OPTIMIZATION IN DELOCALIZED INTERNAL COORDINATES **
   Searching for a Minimum

   Optimization Cycle:   2

                       Coordinates (Angstroms)
     ATOM                X               Y               Z
      1  C         0.7646068324    0.7235219261    1.3666735623
      2  C         1.3084132998    0.1563979892    0.0723408729
      3  C        -0.0646050516    0.8083499012    0.1007998378
      4  F         2.2928261731    0.8395045070   -0.5434547544
      5  Cl        1.5231905026   -1.5872726842   -0.0857868287
      6  F        -0.1747140313    2.0154011085   -0.4883272270
      7  Br       -1.6951707889   -0.2156635188   -0.0350886254
      8  H         0.4564979800    0.0291867706    2.1378854259
      9  H         1.2104669792    1.6486063625    1.7179199019
   Point Group: c1    Number of degrees of freedom:    21


   Energy is  -3349.607767176

 Hessian Updated using BFGS Update

 21 Hessian modes will be used to form the next step
  Hessian Eigenvalues:
     0.017400    0.020948    0.030723    0.030782    0.031008    0.038501
     0.086559    0.089364    0.108138    0.116993    0.129143    0.142548
     0.175430    0.254718    0.266859    0.269130    0.286301    0.348084
     0.349023    0.550211    0.563054

 Minimum Search - Taking Simple RFO Step
 Searching for Lamda that Minimizes Along All modes
 Value Taken    Lamda =  -0.00121703
 Step Taken.  Stepsize is  0.137584

                             Maximum     Tolerance    Cnvgd?
         Gradient           0.007466      0.000300      NO
         Displacement       0.077726      0.001200      NO
         Energy change     -0.004008      0.000001      NO


 New Cartesian Coordinates Obtained by Inverse Iteration

 Displacement from previous Coordinates is:  0.146207
 ----------------------------------------------------------------
             Standard Nuclear Orientation (Angstroms)
    I     Atom           X                Y                Z
 ----------------------------------------------------------------
    1      C       0.7665647083     0.7251348074     1.3786607690
    2      C       1.2974307623     0.1520241044     0.0949790522
    3      C      -0.0602879740     0.7948096691     0.1232970657
    4      F       2.2603102004     0.8473181772    -0.5489479159
    5      Cl      1.5214082461    -1.5825104393    -0.1104026929
    6      F      -0.1499184024     1.9946065367    -0.4918934619
    7      Br     -1.6911546785    -0.2101901843    -0.0636963566
    8      H       0.4641736891     0.0381562960     2.1564375629
    9      H       1.2129853440     1.6586833951     1.7045281429
 ----------------------------------------------------------------
 Molecular Point Group                 C1    NOp =  1
 Largest Abelian Subgroup              C1    NOp =  1
 Nuclear Repulsion Energy =   621.6864893332 hartrees
 There are       45 alpha and       45 beta electrons
 Applying Cartesian multipole field
    Component          Value
    ---------          -----
     (2,0,0)        1.00000E-11
     (0,2,0)        2.00000E-11
     (0,0,2)       -3.00000E-11
 Nucleus-field energy     =     0.0000000114 hartrees
 Requested basis set is 6-311++G(d,p)
 There are 72 shells and 202 basis functions
 A cutoff of  1.0D-11 yielded   2251 shell pairs
 There are     18703 function pairs (     20410 Cartesian)
 Smallest overlap matrix eigenvalue = 3.43E-05
 Guess MOs from SCF MO coefficient file

 -----------------------------------------------------------------------
  General SCF calculation program by
  Eric Jon Sundstrom, Paul Horn, Yuezhi Mao, Dmitri Zuev, Alec White,
  David Stuck, Shaama M.S., Shane Yost, Joonho Lee, David Small,
  Daniel Levine, Susi Lehtola, Hugh Burton, Evgeny Epifanovsky
 -----------------------------------------------------------------------
 Exchange:     0.2000 Hartree-Fock + 0.0800 Slater + 0.7200 B88
 Correlation:  0.1900 VWN1RPA + 0.8100 LYP
 Using SG-1 standard quadrature grid
 A restricted SCF calculation will be
 performed using DIIS
 SCF converges when DIIS error is below 1.0e-08
 ---------------------------------------
  Cycle       Energy         DIIS error
 ---------------------------------------
    1   -3349.6067463077      4.40e-04  
    2   -3349.6081930733      1.57e-04  
    3   -3349.6081483224      1.98e-04  
    4   -3349.6082867236      2.51e-05  
    5   -3349.6082894808      4.62e-06  
    6   -3349.6082895560      1.97e-06  
    7   -3349.6082895697      6.72e-07  
    8   -3349.6082895717      9.55e-08  
    9   -3349.6082895717      3.78e-08  
   10   -3349.6082895717      9.71e-09  Convergence criterion met
 ---------------------------------------
 SCF time:   CPU 36.41s  wall 67.00s 
 SCF   energy in the final basis set =    -3349.6082895717
 Total energy in the final basis set =    -3349.6082895717

 --------------------------------------------------------------

                    Orbital Energies (a.u.)
 --------------------------------------------------------------

 Alpha MOs
 -- Occupied --
*******-101.580 -62.507 -56.328 -56.324 -56.324 -24.721 -24.721
-10.354 -10.347 -10.232  -9.495  -8.716  -7.260  -7.250  -7.249
 -6.548  -6.534  -6.534  -2.659  -2.655  -2.655  -2.644  -2.644
 -1.273  -1.258  -0.944  -0.863  -0.813  -0.663  -0.639  -0.592
 -0.559  -0.519  -0.506  -0.501  -0.459  -0.450  -0.431  -0.381
 -0.368  -0.348  -0.319  -0.315  -0.298
 -- Virtual --
 -0.056  -0.011  -0.006   0.011   0.021   0.024   0.039   0.060
  0.063   0.066   0.068   0.072   0.093   0.100   0.102   0.107
  0.115   0.122   0.125   0.128   0.137   0.156   0.159   0.174
  0.182   0.196   0.208   0.230   0.245   0.254   0.259   0.301
  0.317   0.332   0.349   0.361   0.365   0.388   0.392   0.409
  0.420   0.430   0.440   0.442   0.456   0.473   0.487   0.509
  0.533   0.535   0.574   0.584   0.590   0.622   0.638   0.646
  0.661   0.678   0.707   0.760   0.766   0.830   0.845   0.865
  0.879   0.908   0.966   0.983   1.052   1.092   1.116   1.266
  1.282   1.320   1.378   1.407   1.414   1.433   1.445   1.465
  1.486   1.517   1.539   1.548   1.578   1.674   1.741   1.792
  1.836   1.855   1.907   1.946   1.967   2.003   2.008   2.061
  2.080   2.157   2.172   2.201   2.213   2.287   2.341   2.482
  2.541   2.566   2.669   2.709   2.786   2.802   2.955   3.028
  3.128   3.352   3.555   3.687   3.762   3.767   3.797   3.813
  3.913   3.998   4.004   4.008   4.033   4.041   4.095   4.118
  4.214   4.392   4.790   4.903   6.314   6.347   6.380   6.405
  6.555   6.664   6.751   7.559   7.579   7.679   9.732  23.510
 23.654  23.854  25.867  25.952  26.422  47.913  66.750  66.760
215.718 289.754 289.773 289.9001020.707
 --------------------------------------------------------------

          Ground-State Mulliken Net Atomic Charges

     Atom                 Charge (a.u.)
  ----------------------------------------
      1 C                    -0.392154
      2 C                    -0.153473
      3 C                     0.011325
      4 F                    -0.040477
      5 Cl                    0.255529
      6 F                    -0.050023
      7 Br                   -0.020849
      8 H                     0.160961
      9 H                     0.229161
  ----------------------------------------
  Sum of atomic charges =     0.000000

 -----------------------------------------------------------------
                    Cartesian Multipole Moments
 -----------------------------------------------------------------
    Charge (ESU x 10^10)
                 0.0000
    Dipole Moment (Debye)
         X      -0.1458      Y      -0.2349      Z       2.2390
       Tot       2.2560
    Quadrupole Moments (Debye-Ang)
        XX     -60.8856     XY       1.4475     YY     -59.7048
        XZ       2.4096     YZ       2.6277     ZZ     -56.1621
    Octopole Moments (Debye-Ang^2)
       XXX     -45.5115    XXY      -4.4867    XYY      -8.7448
       YYY      -8.2101    XXZ      -1.3706    XYZ       2.9726
       YYZ       0.5357    XZZ      -8.1699    YZZ       1.6674
       ZZZ      -3.2986
    Hexadecapole Moments (Debye-Ang^3)
      XXXX    -788.4348   XXXY      40.5523   XXYY    -200.8384
      XYYY      30.4735   YYYY    -434.0850   XXXZ       1.8096
      XXYZ       3.1328   XYYZ       0.9416   YYYZ       1.9259
      XXZZ    -161.5829   XYZZ      14.6808   YYZZ    -100.1189
      XZZZ      -2.6060   YZZZ      -7.0896   ZZZZ    -159.5603
 -----------------------------------------------------------------
 Calculating analytic gradient of the SCF energy
 Gradient of SCF Energy
            1           2           3           4           5           6
    1  -0.0015007   0.0023666   0.0013849  -0.0029643  -0.0003862   0.0002926
    2  -0.0027151   0.0040400   0.0047520  -0.0021836  -0.0000460  -0.0038304
    3  -0.0022225   0.0017370   0.0009152   0.0004359  -0.0004690   0.0005494
            7           8           9
    1   0.0006439   0.0003006  -0.0001374
    2  -0.0002804   0.0004808  -0.0002173
    3   0.0000372  -0.0006903  -0.0002928
 Max gradient component =       4.752E-03
 RMS gradient           =       1.880E-03
 Gradient time:  CPU 13.07 s  wall 22.40 s
 Geometry Optimization Parameters
   NAtoms,    NIC,     NZ,  NCons,   NDum,   NFix, NCnnct, MaxDiis
        9      69       9       0       0       0       0       0

 Cartesian Hessian Update
 Hessian Updated using BFGS Update


** GEOMETRY OPTIMIZATION IN DELOCALIZED INTERNAL COORDINATES **
   Searching for a Minimum

   Optimization Cycle:   3

                       Coordinates (Angstroms)
     ATOM                X               Y               Z
      1  C         0.7665647083    0.7251348074    1.3786607690
      2  C         1.2974307623    0.1520241044    0.0949790522
      3  C        -0.0602879740    0.7948096691    0.1232970657
      4  F         2.2603102004    0.8473181772   -0.5489479159
      5  Cl        1.5214082461   -1.5825104393   -0.1104026929
      6  F        -0.1499184024    1.9946065367   -0.4918934619
      7  Br       -1.6911546785   -0.2101901843   -0.0636963566
      8  H         0.4641736891    0.0381562960    2.1564375629
      9  H         1.2129853440    1.6586833951    1.7045281429
   Point Group: c1    Number of degrees of freedom:    21


   Energy is  -3349.608289572

 Hessian Updated using BFGS Update

 21 Hessian modes will be used to form the next step
  Hessian Eigenvalues:
     0.017408    0.020948    0.030731    0.030785    0.034656    0.045965
     0.078282    0.089462    0.104523    0.109207    0.129202    0.142153
     0.176133    0.264355    0.268771    0.281129    0.288334    0.348247
     0.349397    0.549336    0.550359

 Minimum Search - Taking Simple RFO Step
 Searching for Lamda that Minimizes Along All modes
 Value Taken    Lamda =  -0.00018206
 Step Taken.  Stepsize is  0.047259

                             Maximum     Tolerance    Cnvgd?
         Gradient           0.003890      0.000300      NO
         Displacement       0.024313      0.001200      NO
         Energy change     -0.000522      0.000001      NO


 New Cartesian Coordinates Obtained by Inverse Iteration

 Displacement from previous Coordinates is:  0.042573
 ----------------------------------------------------------------
             Standard Nuclear Orientation (Angstroms)
    I     Atom           X                Y                Z
 ----------------------------------------------------------------
    1      C       0.7672960965     0.7251221634     1.3758541589
    2      C       1.2954792558     0.1479576834     0.0904584967
    3      C      -0.0627929723     0.7904832218     0.1197502728
    4      F       2.2673485908     0.8476236499    -0.5423233994
    5      Cl      1.5284043494    -1.5859424361    -0.1074095015
    6      F      -0.1552705125     2.0001643843    -0.4833873503
    7      Br     -1.6991879321    -0.2071103286    -0.0649313427
    8      H       0.4656832399     0.0396378853     2.1568313875
    9      H       1.2145517798     1.6600961389     1.6981194433
 ----------------------------------------------------------------
 Molecular Point Group                 C1    NOp =  1
 Largest Abelian Subgroup              C1    NOp =  1
 Nuclear Repulsion Energy =   620.5409030936 hartrees
 There are       45 alpha and       45 beta electrons
 Applying Cartesian multipole field
    Component          Value
    ---------          -----
     (2,0,0)        1.00000E-11
     (0,2,0)        2.00000E-11
     (0,0,2)       -3.00000E-11
 Nucleus-field energy     =     0.0000000115 hartrees
 Requested basis set is 6-311++G(d,p)
 There are 72 shells and 202 basis functions
 A cutoff of  1.0D-11 yielded   2249 shell pairs
 There are     18663 function pairs (     20356 Cartesian)
 Smallest overlap matrix eigenvalue = 3.43E-05
 Guess MOs from SCF MO coefficient file

 -----------------------------------------------------------------------
  General SCF calculation program by
  Eric Jon Sundstrom, Paul Horn, Yuezhi Mao, Dmitri Zuev, Alec White,
  David Stuck, Shaama M.S., Shane Yost, Joonho Lee, David Small,
  Daniel Levine, Susi Lehtola, Hugh Burton, Evgeny Epifanovsky
 -----------------------------------------------------------------------
 Exchange:     0.2000 Hartree-Fock + 0.0800 Slater + 0.7200 B88
 Correlation:  0.1900 VWN1RPA + 0.8100 LYP
 Using SG-1 standard quadrature grid
 A restricted SCF calculation will be
 performed using DIIS
 SCF converges when DIIS error is below 1.0e-08
 ---------------------------------------
  Cycle       Energy         DIIS error
 ---------------------------------------
    1   -3349.6082221377      1.49e-04  
    2   -3349.6083870353      2.83e-05  
    3   -3349.6083872873      2.82e-05  
    4   -3349.6083903204      8.32e-06  
    5   -3349.6083906531      1.93e-06  
    6   -3349.6083906657      6.89e-07  
    7   -3349.6083906670      2.21e-07  
    8   -3349.6083906672      4.75e-08  
    9   -3349.6083906672      1.11e-08  
   10   -3349.6083906671      4.29e-09  Convergence criterion met
 ---------------------------------------
 SCF time:   CPU 36.40s  wall 66.00s 
 SCF   energy in the final basis set =    -3349.6083906671
 Total energy in the final basis set =    -3349.6083906671

 --------------------------------------------------------------

                    Orbital Energies (a.u.)
 --------------------------------------------------------------

 Alpha MOs
 -- Occupied --
*******-101.581 -62.508 -56.329 -56.324 -56.324 -24.721 -24.721
-10.354 -10.348 -10.231  -9.496  -8.717  -7.261  -7.250  -7.250
 -6.549  -6.535  -6.534  -2.660  -2.656  -2.655  -2.644  -2.644
 -1.271  -1.256  -0.944  -0.864  -0.813  -0.662  -0.639  -0.591
 -0.558  -0.517  -0.505  -0.500  -0.459  -0.450  -0.431  -0.381
 -0.368  -0.348  -0.319  -0.315  -0.299
 -- Virtual --
 -0.057  -0.011  -0.007   0.011   0.021   0.024   0.038   0.060
  0.063   0.066   0.068   0.072   0.093   0.100   0.101   0.106
  0.115   0.122   0.125   0.128   0.137   0.156   0.159   0.173
  0.183   0.196   0.208   0.229   0.244   0.253   0.258   0.301
  0.316   0.333   0.349   0.361   0.365   0.387   0.392   0.409
  0.420   0.430   0.440   0.443   0.456   0.473   0.487   0.509
  0.532   0.534   0.574   0.584   0.590   0.622   0.639   0.645
  0.660   0.676   0.707   0.759   0.765   0.831   0.844   0.864
  0.877   0.908   0.965   0.982   1.049   1.092   1.114   1.268
  1.284   1.319   1.379   1.404   1.413   1.432   1.444   1.464
  1.485   1.517   1.539   1.549   1.576   1.673   1.741   1.791
  1.835   1.854   1.912   1.945   1.966   2.003   2.007   2.059
  2.081   2.156   2.169   2.200   2.213   2.286   2.339   2.480
  2.539   2.565   2.667   2.708   2.785   2.801   2.954   3.024
  3.125   3.351   3.551   3.686   3.763   3.767   3.798   3.813
  3.911   3.994   3.999   4.008   4.032   4.040   4.091   4.116
  4.212   4.392   4.788   4.898   6.317   6.346   6.380   6.406
  6.552   6.662   6.744   7.558   7.578   7.678   9.732  23.506
 23.650  23.850  25.865  25.949  26.419  47.912  66.751  66.760
215.717 289.753 289.772 289.8981020.706
 --------------------------------------------------------------

          Ground-State Mulliken Net Atomic Charges

     Atom                 Charge (a.u.)
  ----------------------------------------
      1 C                    -0.393867
      2 C                    -0.150312
      3 C                     0.007256
      4 F                    -0.041969
      5 Cl                    0.258254
      6 F                    -0.051344
      7 Br                   -0.018672
      8 H                     0.160096
      9 H                     0.230559
  ----------------------------------------
  Sum of atomic charges =     0.000000

 -----------------------------------------------------------------
                    Cartesian Multipole Moments
 -----------------------------------------------------------------
    Charge (ESU x 10^10)
                 0.0000
    Dipole Moment (Debye)
         X      -0.1672      Y      -0.2770      Z       2.2205
       Tot       2.2440
    Quadrupole Moments (Debye-Ang)
        XX     -60.8839     XY       1.4037     YY     -59.7557
        XZ       2.3963     YZ       2.6114     ZZ     -56.1857
    Octopole Moments (Debye-Ang^2)
       XXX     -45.6580    XXY      -4.6301    XYY      -8.5640
       YYY      -8.4236    XXZ      -1.3953    XYZ       2.9725
       YYZ       0.5358    XZZ      -8.1205    YZZ       1.6583
       ZZZ      -3.4317
    Hexadecapole Moments (Debye-Ang^3)
      XXXX    -793.5798   XXXY      41.2094   XXYY    -201.7976
      XYYY      31.2055   YYYY    -435.3224   XXXZ       1.4519
      XXYZ       3.1266   XYYZ       0.8712   YYYZ       1.8228
      XXZZ    -162.3830   XYZZ      15.0082   YYZZ    -100.2177
      XZZZ      -2.9741   YZZZ      -7.0886   ZZZZ    -158.8523
 -----------------------------------------------------------------
 Calculating analytic gradient of the SCF energy
 Gradient of SCF Energy
            1           2           3           4           5           6
    1  -0.0001747  -0.0000500   0.0011168  -0.0008106   0.0001305  -0.0001309
    2  -0.0004052   0.0015927   0.0014011  -0.0007749  -0.0004380  -0.0012840
    3  -0.0014560   0.0002598  -0.0000740   0.0006382  -0.0001049   0.0007569
            7           8           9
    1  -0.0002117   0.0000236   0.0001071
    2  -0.0002552   0.0000494   0.0001143
    3   0.0000633  -0.0001801   0.0000970
 Max gradient component =       1.593E-03
 RMS gradient           =       6.789E-04
 Gradient time:  CPU 12.92 s  wall 24.01 s
 Geometry Optimization Parameters
   NAtoms,    NIC,     NZ,  NCons,   NDum,   NFix, NCnnct, MaxDiis
        9      69       9       0       0       0       0       0

 Cartesian Hessian Update
 Hessian Updated using BFGS Update


** GEOMETRY OPTIMIZATION IN DELOCALIZED INTERNAL COORDINATES **
   Searching for a Minimum

   Optimization Cycle:   4

                       Coordinates (Angstroms)
     ATOM                X               Y               Z
      1  C         0.7672960965    0.7251221634    1.3758541589
      2  C         1.2954792558    0.1479576834    0.0904584967
      3  C        -0.0627929723    0.7904832218    0.1197502728
      4  F         2.2673485908    0.8476236499   -0.5423233994
      5  Cl        1.5284043494   -1.5859424361   -0.1074095015
      6  F        -0.1552705125    2.0001643843   -0.4833873503
      7  Br       -1.6991879321   -0.2071103286   -0.0649313427
      8  H         0.4656832399    0.0396378853    2.1568313875
      9  H         1.2145517798    1.6600961389    1.6981194433
   Point Group: c1    Number of degrees of freedom:    21


   Energy is  -3349.608390667

 Hessian Updated using BFGS Update

 21 Hessian modes will be used to form the next step
  Hessian Eigenvalues:
     0.017434    0.020946    0.030640    0.030785    0.036056    0.051333
     0.077020    0.092428    0.101680    0.109208    0.129084    0.141359
     0.178917    0.247600    0.268773    0.270524    0.286718    0.347411
     0.350386    0.469847    0.550315

 Minimum Search - Taking Simple RFO Step
 Searching for Lamda that Minimizes Along All modes
 Value Taken    Lamda =  -0.00002143
 Step Taken.  Stepsize is  0.010903

                             Maximum     Tolerance    Cnvgd?
         Gradient           0.001255      0.000300      NO
         Displacement       0.004992      0.001200      NO
         Energy change     -0.000101      0.000001      NO


 New Cartesian Coordinates Obtained by Inverse Iteration

 Displacement from previous Coordinates is:  0.011872
 ----------------------------------------------------------------
             Standard Nuclear Orientation (Angstroms)
    I     Atom           X                Y                Z
 ----------------------------------------------------------------
    1      C       0.7673019066     0.7245791666     1.3776251555
    2      C       1.2953887508     0.1466874604     0.0903032069
    3      C      -0.0636936048     0.7891037730     0.1199402682
    4      F       2.2666561960     0.8490035352    -0.5443174276
    5      Cl      1.5300172895    -1.5859057434    -0.1075249820
    6      F      -0.1538822341     2.0002779451    -0.4850493511
    7      Br     -1.7007411122    -0.2051766680    -0.0661226211
    8      H       0.4667780675     0.0392866878     2.1597005107
    9      H       1.2136866359     1.6601762056     1.6984074057
 ----------------------------------------------------------------
 Molecular Point Group                 C1    NOp =  1
 Largest Abelian Subgroup              C1    NOp =  1
 Nuclear Repulsion Energy =   620.2919787112 hartrees
 There are       45 alpha and       45 beta electrons
 Applying Cartesian multipole field
    Component          Value
    ---------          -----
     (2,0,0)        1.00000E-11
     (0,2,0)        2.00000E-11
     (0,0,2)       -3.00000E-11
 Nucleus-field energy     =     0.0000000115 hartrees
 Requested basis set is 6-311++G(d,p)
 There are 72 shells and 202 basis functions
 A cutoff of  1.0D-11 yielded   2249 shell pairs
 There are     18663 function pairs (     20356 Cartesian)
 Smallest overlap matrix eigenvalue = 3.44E-05
 Guess MOs from SCF MO coefficient file

 -----------------------------------------------------------------------
  General SCF calculation program by
  Eric Jon Sundstrom, Paul Horn, Yuezhi Mao, Dmitri Zuev, Alec White,
  David Stuck, Shaama M.S., Shane Yost, Joonho Lee, David Small,
  Daniel Levine, Susi Lehtola, Hugh Burton, Evgeny Epifanovsky
 -----------------------------------------------------------------------
 Exchange:     0.2000 Hartree-Fock + 0.0800 Slater + 0.7200 B88
 Correlation:  0.1900 VWN1RPA + 0.8100 LYP
 Using SG-1 standard quadrature grid
 A restricted SCF calculation will be
 performed using DIIS
 SCF converges when DIIS error is below 1.0e-08
 ---------------------------------------
  Cycle       Energy         DIIS error
 ---------------------------------------
    1   -3349.6083899145      4.35e-05  
    2   -3349.6084019162      1.16e-05  
    3   -3349.6084019361      1.10e-05  
    4   -3349.6084023979      3.00e-06  
    5   -3349.6084024411      6.65e-07  
    6   -3349.6084024424      2.42e-07  
    7   -3349.6084024426      6.79e-08  
    8   -3349.6084024426      2.06e-08  
    9   -3349.6084024426      4.98e-09  Convergence criterion met
 ---------------------------------------
 SCF time:   CPU 32.23s  wall 55.00s 
 SCF   energy in the final basis set =    -3349.6084024426
 Total energy in the final basis set =    -3349.6084024426

 --------------------------------------------------------------

                    Orbital Energies (a.u.)
 --------------------------------------------------------------

 Alpha MOs
 -- Occupied --
*******-101.581 -62.508 -56.329 -56.325 -56.325 -24.720 -24.720
-10.355 -10.348 -10.232  -9.496  -8.717  -7.261  -7.251  -7.250
 -6.549  -6.535  -6.535  -2.660  -2.656  -2.656  -2.644  -2.644
 -1.270  -1.255  -0.943  -0.864  -0.814  -0.662  -0.638  -0.590
 -0.558  -0.517  -0.505  -0.500  -0.458  -0.449  -0.431  -0.381
 -0.368  -0.348  -0.319  -0.315  -0.299
 -- Virtual --
 -0.057  -0.011  -0.007   0.011   0.021   0.024   0.038   0.060
  0.063   0.066   0.068   0.072   0.093   0.100   0.101   0.106
  0.115   0.122   0.125   0.128   0.137   0.156   0.159   0.173
  0.182   0.196   0.207   0.228   0.244   0.252   0.257   0.301
  0.316   0.333   0.350   0.361   0.365   0.387   0.392   0.409
  0.419   0.430   0.440   0.443   0.456   0.473   0.487   0.509
  0.532   0.534   0.573   0.584   0.590   0.622   0.638   0.645
  0.660   0.676   0.707   0.759   0.765   0.831   0.844   0.864
  0.876   0.908   0.965   0.982   1.049   1.092   1.114   1.268
  1.284   1.318   1.379   1.405   1.413   1.432   1.444   1.464
  1.485   1.517   1.539   1.549   1.576   1.673   1.741   1.790
  1.835   1.853   1.911   1.944   1.966   2.003   2.008   2.059
  2.080   2.156   2.168   2.200   2.212   2.285   2.338   2.480
  2.539   2.564   2.666   2.706   2.785   2.800   2.952   3.022
  3.122   3.350   3.549   3.686   3.763   3.767   3.798   3.813
  3.910   3.992   3.998   4.007   4.031   4.039   4.090   4.116
  4.211   4.392   4.786   4.896   6.317   6.347   6.380   6.406
  6.551   6.662   6.741   7.558   7.577   7.678   9.732  23.503
 23.647  23.848  25.865  25.948  26.419  47.912  66.751  66.760
215.717 289.753 289.772 289.8981020.706
 --------------------------------------------------------------

          Ground-State Mulliken Net Atomic Charges

     Atom                 Charge (a.u.)
  ----------------------------------------
      1 C                    -0.393295
      2 C                    -0.150230
      3 C                     0.006501
      4 F                    -0.042830
      5 Cl                    0.259357
      6 F                    -0.052289
      7 Br                   -0.017839
      8 H                     0.160108
      9 H                     0.230518
  ----------------------------------------
  Sum of atomic charges =     0.000000

 -----------------------------------------------------------------
                    Cartesian Multipole Moments
 -----------------------------------------------------------------
    Charge (ESU x 10^10)
                 0.0000
    Dipole Moment (Debye)
         X      -0.1770      Y      -0.2988      Z       2.2278
       Tot       2.2547
    Quadrupole Moments (Debye-Ang)
        XX     -60.8780     XY       1.3780     YY     -59.7750
        XZ       2.4057     YZ       2.6221     ZZ     -56.1837
    Octopole Moments (Debye-Ang^2)
       XXX     -45.7244    XXY      -4.7095    XYY      -8.5417
       YYY      -8.5925    XXZ      -1.3695    XYZ       2.9789
       YYZ       0.5807    XZZ      -8.1207    YZZ       1.6080
       ZZZ      -3.3098
    Hexadecapole Moments (Debye-Ang^3)
      XXXX    -794.2840   XXXY      41.3009   XXYY    -201.9164
      XYYY      31.3291   YYYY    -435.2824   XXXZ       1.4415
      XXYZ       3.1708   XYYZ       0.8536   YYYZ       1.9205
      XXZZ    -162.5901   XYZZ      15.0656   YYZZ    -100.2656
      XZZZ      -3.0089   YZZZ      -7.0158   ZZZZ    -159.1187
 -----------------------------------------------------------------
 Calculating analytic gradient of the SCF energy
 Gradient of SCF Energy
            1           2           3           4           5           6
    1   0.0000361  -0.0001259   0.0002199   0.0000013   0.0001250  -0.0001441
    2  -0.0000511   0.0002983   0.0004116  -0.0000539  -0.0002710  -0.0001796
    3  -0.0000574  -0.0000157  -0.0001149   0.0000066  -0.0000637   0.0000578
            7           8           9
    1  -0.0001377   0.0000128   0.0000125
    2  -0.0000995  -0.0000499  -0.0000050
    3   0.0000380   0.0000988   0.0000504
 Max gradient component =       4.116E-04
 RMS gradient           =       1.416E-04
 Gradient time:  CPU 12.79 s  wall 19.36 s
 Geometry Optimization Parameters
   NAtoms,    NIC,     NZ,  NCons,   NDum,   NFix, NCnnct, MaxDiis
        9      69       9       0       0       0       0       0

 Cartesian Hessian Update
 Hessian Updated using BFGS Update


** GEOMETRY OPTIMIZATION IN DELOCALIZED INTERNAL COORDINATES **
   Searching for a Minimum

   Optimization Cycle:   5

                       Coordinates (Angstroms)
     ATOM                X               Y               Z
      1  C         0.7673019066    0.7245791666    1.3776251555
      2  C         1.2953887508    0.1466874604    0.0903032069
      3  C        -0.0636936048    0.7891037730    0.1199402682
      4  F         2.2666561960    0.8490035352   -0.5443174276
      5  Cl        1.5300172895   -1.5859057434   -0.1075249820
      6  F        -0.1538822341    2.0002779451   -0.4850493511
      7  Br       -1.7007411122   -0.2051766680   -0.0661226211
      8  H         0.4667780675    0.0392866878    2.1597005107
      9  H         1.2136866359    1.6601762056    1.6984074057
   Point Group: c1    Number of degrees of freedom:    21


   Energy is  -3349.608402443

 Hessian Updated using BFGS Update

 21 Hessian modes will be used to form the next step
  Hessian Eigenvalues:
     0.017437    0.020945    0.030336    0.030828    0.036165    0.051000
     0.073062    0.092709    0.099024    0.109451    0.128865    0.137596
     0.174996    0.249073    0.268773    0.271306    0.290220    0.349435
     0.350683    0.470769    0.551113

 Minimum Search - Taking Simple RFO Step
 Searching for Lamda that Minimizes Along All modes
 Value Taken    Lamda =  -0.00000141
 Step Taken.  Stepsize is  0.003883

                             Maximum     Tolerance    Cnvgd?
         Gradient           0.000290      0.000300     YES
         Displacement       0.002096      0.001200      NO
         Energy change     -0.000012      0.000001      NO


 New Cartesian Coordinates Obtained by Inverse Iteration

 Displacement from previous Coordinates is:  0.003610
 ----------------------------------------------------------------
             Standard Nuclear Orientation (Angstroms)
    I     Atom           X                Y                Z
 ----------------------------------------------------------------
    1      C       0.7672884294     0.7245035806     1.3778188080
    2      C       1.2953168818     0.1463030224     0.0905598359
    3      C      -0.0637750252     0.7883817480     0.1201982540
    4      F       2.2660468323     0.8493308597    -0.5446270163
    5      Cl      1.5298036330    -1.5855570695    -0.1075460654
    6      F      -0.1530683198     2.0002023746    -0.4845319153
    7      Br     -1.7005698777    -0.2049958632    -0.0667095294
    8      H       0.4670692672     0.0394077825     2.1599940683
    9      H       1.2134000742     1.6604559271     1.6978057254
 ----------------------------------------------------------------
 Molecular Point Group                 C1    NOp =  1
 Largest Abelian Subgroup              C1    NOp =  1
 Nuclear Repulsion Energy =   620.3628775685 hartrees
 There are       45 alpha and       45 beta electrons
 Applying Cartesian multipole field
    Component          Value
    ---------          -----
     (2,0,0)        1.00000E-11
     (0,2,0)        2.00000E-11
     (0,0,2)       -3.00000E-11
 Nucleus-field energy     =     0.0000000115 hartrees
 Requested basis set is 6-311++G(d,p)
 There are 72 shells and 202 basis functions
 A cutoff of  1.0D-11 yielded   2249 shell pairs
 There are     18663 function pairs (     20356 Cartesian)
 Smallest overlap matrix eigenvalue = 3.43E-05
 Guess MOs from SCF MO coefficient file

 -----------------------------------------------------------------------
  General SCF calculation program by
  Eric Jon Sundstrom, Paul Horn, Yuezhi Mao, Dmitri Zuev, Alec White,
  David Stuck, Shaama M.S., Shane Yost, Joonho Lee, David Small,
  Daniel Levine, Susi Lehtola, Hugh Burton, Evgeny Epifanovsky
 -----------------------------------------------------------------------
 Exchange:     0.2000 Hartree-Fock + 0.0800 Slater + 0.7200 B88
 Correlation:  0.1900 VWN1RPA + 0.8100 LYP
 Using SG-1 standard quadrature grid
 A restricted SCF calculation will be
 performed using DIIS
 SCF converges when DIIS error is below 1.0e-08
 ---------------------------------------
  Cycle       Energy         DIIS error
 ---------------------------------------
    1   -3349.6084020105      1.28e-05  
    2   -3349.6084031705      4.52e-06  
    3   -3349.6084031253      5.79e-06  
    4   -3349.6084032424      6.20e-07  
    5   -3349.6084032438      2.16e-07  
    6   -3349.6084032439      6.41e-08  
    7   -3349.6084032440      1.62e-08  
    8   -3349.6084032439      4.62e-09  Convergence criterion met
 ---------------------------------------
 SCF time:   CPU 28.61s  wall 43.00s 
 SCF   energy in the final basis set =    -3349.6084032439
 Total energy in the final basis set =    -3349.6084032439

 --------------------------------------------------------------

                    Orbital Energies (a.u.)
 --------------------------------------------------------------

 Alpha MOs
 -- Occupied --
*******-101.581 -62.508 -56.329 -56.325 -56.325 -24.720 -24.720
-10.354 -10.348 -10.232  -9.496  -8.717  -7.261  -7.251  -7.250
 -6.549  -6.535  -6.535  -2.660  -2.656  -2.656  -2.644  -2.644
 -1.270  -1.255  -0.943  -0.864  -0.814  -0.662  -0.638  -0.590
 -0.558  -0.517  -0.505  -0.500  -0.458  -0.449  -0.431  -0.381
 -0.368  -0.348  -0.319  -0.315  -0.299
 -- Virtual --
 -0.057  -0.011  -0.007   0.011   0.021   0.024   0.038   0.060
  0.063   0.066   0.068   0.072   0.093   0.100   0.101   0.106
  0.115   0.122   0.125   0.128   0.137   0.156   0.159   0.173
  0.182   0.196   0.207   0.227   0.244   0.252   0.257   0.301
  0.316   0.333   0.350   0.361   0.365   0.387   0.392   0.409
  0.419   0.430   0.440   0.443   0.456   0.473   0.486   0.509
  0.532   0.534   0.573   0.584   0.590   0.622   0.638   0.645
  0.660   0.676   0.707   0.759   0.765   0.831   0.845   0.864
  0.877   0.908   0.965   0.982   1.049   1.092   1.114   1.268
  1.284   1.318   1.379   1.405   1.413   1.432   1.444   1.464
  1.485   1.517   1.539   1.549   1.576   1.673   1.741   1.790
  1.835   1.853   1.911   1.945   1.966   2.003   2.008   2.059
  2.080   2.156   2.168   2.200   2.212   2.285   2.338   2.480
  2.539   2.564   2.666   2.706   2.785   2.800   2.952   3.022
  3.122   3.350   3.549   3.686   3.763   3.767   3.799   3.813
  3.910   3.992   3.998   4.007   4.031   4.039   4.090   4.116
  4.211   4.392   4.786   4.896   6.317   6.347   6.380   6.406
  6.551   6.662   6.741   7.557   7.577   7.678   9.732  23.503
 23.647  23.848  25.865  25.948  26.419  47.912  66.751  66.761
215.718 289.752 289.772 289.8981020.706
 --------------------------------------------------------------

          Ground-State Mulliken Net Atomic Charges

     Atom                 Charge (a.u.)
  ----------------------------------------
      1 C                    -0.393465
      2 C                    -0.150281
      3 C                     0.006414
      4 F                    -0.043008
      5 Cl                    0.259809
      6 F                    -0.052582
      7 Br                   -0.017539
      8 H                     0.160053
      9 H                     0.230601
  ----------------------------------------
  Sum of atomic charges =     0.000000

 -----------------------------------------------------------------
                    Cartesian Multipole Moments
 -----------------------------------------------------------------
    Charge (ESU x 10^10)
                 0.0000
    Dipole Moment (Debye)
         X      -0.1792      Y      -0.3057      Z       2.2284
       Tot       2.2564
    Quadrupole Moments (Debye-Ang)
        XX     -60.8717     XY       1.3713     YY     -59.7777
        XZ       2.4075     YZ       2.6246     ZZ     -56.1835
    Octopole Moments (Debye-Ang^2)
       XXX     -45.7343    XXY      -4.7223    XYY      -8.5404
       YYY      -8.6249    XXZ      -1.3665    XYZ       2.9796
       YYZ       0.5883    XZZ      -8.1262    YZZ       1.5983
       ZZZ      -3.2919
    Hexadecapole Moments (Debye-Ang^3)
      XXXX    -794.0196   XXXY      41.2374   XXYY    -201.8576
      XYYY      31.2850   YYYY    -435.1709   XXXZ       1.4121
      XXYZ       3.1735   XYYZ       0.8379   YYYZ       1.9147
      XXZZ    -162.5533   XYZZ      15.0464   YYZZ    -100.2473
      XZZZ      -3.0606   YZZZ      -7.0342   ZZZZ    -159.1436
 -----------------------------------------------------------------
 Calculating analytic gradient of the SCF energy
 Gradient of SCF Energy
            1           2           3           4           5           6
    1   0.0000311  -0.0001674   0.0000910   0.0000394   0.0000536  -0.0000794
    2  -0.0000042   0.0000026   0.0000232   0.0000584  -0.0000401  -0.0000085
    3   0.0000185   0.0000595  -0.0000547  -0.0000604  -0.0000526   0.0000267
            7           8           9
    1  -0.0000008   0.0000182   0.0000142
    2  -0.0000191  -0.0000020  -0.0000102
    3   0.0000355   0.0000145   0.0000130
 Max gradient component =       1.674E-04
 RMS gradient           =       5.103E-05
 Gradient time:  CPU 12.84 s  wall 21.10 s
 Geometry Optimization Parameters
   NAtoms,    NIC,     NZ,  NCons,   NDum,   NFix, NCnnct, MaxDiis
        9      69       9       0       0       0       0       0

 Cartesian Hessian Update
 Hessian Updated using BFGS Update


** GEOMETRY OPTIMIZATION IN DELOCALIZED INTERNAL COORDINATES **
   Searching for a Minimum

   Optimization Cycle:   6

                       Coordinates (Angstroms)
     ATOM                X               Y               Z
      1  C         0.7672884294    0.7245035806    1.3778188080
      2  C         1.2953168818    0.1463030224    0.0905598359
      3  C        -0.0637750252    0.7883817480    0.1201982540
      4  F         2.2660468323    0.8493308597   -0.5446270163
      5  Cl        1.5298036330   -1.5855570695   -0.1075460654
      6  F        -0.1530683198    2.0002023746   -0.4845319153
      7  Br       -1.7005698777   -0.2049958632   -0.0667095294
      8  H         0.4670692672    0.0394077825    2.1599940683
      9  H         1.2134000742    1.6604559271    1.6978057254
   Point Group: c1    Number of degrees of freedom:    21


   Energy is  -3349.608403244

 Hessian Updated using BFGS Update

 21 Hessian modes will be used to form the next step
  Hessian Eigenvalues:
     0.017295    0.020956    0.028968    0.031430    0.036162    0.049992
     0.074989    0.092737    0.095612    0.107542    0.126210    0.130853
     0.178851    0.249762    0.265753    0.269041    0.287609    0.349405
     0.350952    0.479470    0.548347

 Minimum Search - Taking Simple RFO Step
 Searching for Lamda that Minimizes Along All modes
 Value Taken    Lamda =   0.00000000
 Step Taken.  Stepsize is  0.001755

                             Maximum     Tolerance    Cnvgd?
         Gradient           0.000070      0.000300     YES
         Displacement       0.001158      0.001200     YES
         Energy change     -0.000001      0.000001     YES


                       Distance Matrix (Angstroms)
             C (  1)   C (  2)   C (  3)   F (  4)   Cl(  5)   F (  6)
   C (  2)  1.506707
   C (  3)  1.508760  1.503421
   F (  4)  2.440831  1.356476  2.423588
   Cl(  5)  2.850284  1.758855  2.868265  2.581041
   F (  6)  2.437789  2.421878  1.357270  2.679596  3.978925
   Br(  7)  3.006818  3.020510  1.923754  4.132077  3.513251  2.726213
   H (  8)  1.082260  2.231587  2.236856  3.347726  2.985239  3.350045
   H (  9)  1.085087  2.209663  2.209193  2.606625  3.727735  2.597164
             Br(  7)   H (  8)
   H (  8)  3.117146
   H (  9)  3.883896  1.843482

 Final energy is   -3349.6084032439285     


 ******************************
 **  OPTIMIZATION CONVERGED  **
 ******************************

                       Coordinates (Angstroms)
     ATOM                X               Y               Z
      1  C         0.7672884294    0.7245035806    1.3778188080
      2  C         1.2953168818    0.1463030224    0.0905598359
      3  C        -0.0637750252    0.7883817480    0.1201982540
      4  F         2.2660468323    0.8493308597   -0.5446270163
      5  Cl        1.5298036330   -1.5855570695   -0.1075460654
      6  F        -0.1530683198    2.0002023746   -0.4845319153
      7  Br       -1.7005698777   -0.2049958632   -0.0667095294
      8  H         0.4670692672    0.0394077825    2.1599940683
      9  H         1.2134000742    1.6604559271    1.6978057254

Z-matrix Print:
$molecule
0 1
Br
C  1 1.923754
F  2 1.357270 1 111.209197
C  2 1.503421 1 123.141285 3 -143.783129 0
F  4 1.356476 2 115.773400 1 141.890333 0
C  4 1.506707 2 60.162417 1 -110.553393 0
H  6 1.082260 4 118.148168 2 108.291664 0
H  6 1.085087 4 116.031898 2 -106.075135 0
Cl 4 1.758855 2 122.906081 1 -0.433462 0
$end


 --------------------------------------------------------------

                    Orbital Energies (a.u.)
 --------------------------------------------------------------

 Alpha MOs
 -- Occupied --
*******-101.581 -62.508 -56.329 -56.325 -56.325 -24.720 -24.720
-10.354 -10.348 -10.232  -9.496  -8.717  -7.261  -7.251  -7.250
 -6.549  -6.535  -6.535  -2.660  -2.656  -2.656  -2.644  -2.644
 -1.270  -1.255  -0.943  -0.864  -0.814  -0.662  -0.638  -0.590
 -0.558  -0.517  -0.505  -0.500  -0.458  -0.449  -0.431  -0.381
 -0.368  -0.348  -0.319  -0.315  -0.299
 -- Virtual --
 -0.057  -0.011  -0.007   0.011   0.021   0.024   0.038   0.060
  0.063   0.066   0.068   0.072   0.093   0.100   0.101   0.106
  0.115   0.122   0.125   0.128   0.137   0.156   0.159   0.173
  0.182   0.196   0.207   0.227   0.244   0.252   0.257   0.301
  0.316   0.333   0.350   0.361   0.365   0.387   0.392   0.409
  0.419   0.430   0.440   0.443   0.456   0.473   0.486   0.509
  0.532   0.534   0.573   0.584   0.590   0.622   0.638   0.645
  0.660   0.676   0.707   0.759   0.765   0.831   0.845   0.864
  0.877   0.908   0.965   0.982   1.049   1.092   1.114   1.268
  1.284   1.318   1.379   1.405   1.413   1.432   1.444   1.464
  1.485   1.517   1.539   1.549   1.576   1.673   1.741   1.790
  1.835   1.853   1.911   1.945   1.966   2.003   2.008   2.059
  2.080   2.156   2.168   2.200   2.212   2.285   2.338   2.480
  2.539   2.564   2.666   2.706   2.785   2.800   2.952   3.022
  3.122   3.350   3.549   3.686   3.763   3.767   3.799   3.813
  3.910   3.992   3.998   4.007   4.031   4.039   4.090   4.116
  4.211   4.392   4.786   4.896   6.317   6.347   6.380   6.406
  6.551   6.662   6.741   7.557   7.577   7.678   9.732  23.503
 23.647  23.848  25.865  25.948  26.419  47.912  66.751  66.761
215.718 289.752 289.772 289.8981020.706
 --------------------------------------------------------------

          Ground-State Mulliken Net Atomic Charges

     Atom                 Charge (a.u.)
  ----------------------------------------
      1 C                    -0.393465
      2 C                    -0.150281
      3 C                     0.006414
      4 F                    -0.043008
      5 Cl                    0.259809
      6 F                    -0.052582
      7 Br                   -0.017539
      8 H                     0.160053
      9 H                     0.230601
  ----------------------------------------
  Sum of atomic charges =     0.000000

 -----------------------------------------------------------------
                    Cartesian Multipole Moments
 -----------------------------------------------------------------
    Charge (ESU x 10^10)
                 0.0000
    Dipole Moment (Debye)
         X      -0.1792      Y      -0.3057      Z       2.2284
       Tot       2.2564
    Quadrupole Moments (Debye-Ang)
        XX     -60.8717     XY       1.3713     YY     -59.7777
        XZ       2.4075     YZ       2.6246     ZZ     -56.1835
    Octopole Moments (Debye-Ang^2)
       XXX     -45.7343    XXY      -4.7223    XYY      -8.5404
       YYY      -8.6249    XXZ      -1.3665    XYZ       2.9796
       YYZ       0.5883    XZZ      -8.1262    YZZ       1.5983
       ZZZ      -3.2919
    Hexadecapole Moments (Debye-Ang^3)
      XXXX    -794.0196   XXXY      41.2374   XXYY    -201.8576
      XYYY      31.2850   YYYY    -435.1709   XXXZ       1.4121
      XXYZ       3.1735   XYYZ       0.8379   YYYZ       1.9147
      XXZZ    -162.5533   XYZZ      15.0464   YYZZ    -100.2473
      XZZZ      -3.0606   YZZZ      -7.0342   ZZZZ    -159.1436
 -----------------------------------------------------------------
Archival summary:
1\1\garfield\OPT\ProcedureUnspecified\BasisUnspecified\r1l1232\taweetha\ThuOct1102:26:222018ThuOct1102:26:222018\0\\#,OPT,ProcedureUnspecified,BasisUnspecified,\\0,1\Br\C,1,1.92375\F,2,1.35727,1,111.209\C,2,1.50342,1,123.141,3,-143.783,0\F,4,1.35648,2,115.773,1,141.89,0\C,4,1.50671,2,60.1624,1,-110.553,0\H,6,1.08226,4,118.148,2,108.292,0\H,6,1.08509,4,116.032,2,-106.075,0\Cl,4,1.75885,2,122.906,1,-0.433462,0\\\@

 Total job time:  517.57s(wall), 296.82s(cpu) 
 Thu Oct 11 02:26:22 2018

        *************************************************************
        *                                                           *
        *  Thank you very much for using Q-Chem.  Have a nice day.  *
        *                                                           *
        *************************************************************


 
User input: 2 of 2 
 
Q-Chem Developer Version!
                  Welcome to Q-Chem
     A Quantum Leap Into The Future Of Chemistry


 Q-Chem 5.1, Q-Chem, Inc., Pleasanton, CA (2018)

 Yihan Shao,  Zhengting Gan,  E. Epifanovsky,  A. T. B. Gilbert,  M. Wormit,  
 J. Kussmann,  A. W. Lange,  A. Behn,  Jia Deng,  Xintian Feng,  D. Ghosh,  
 M. Goldey,  P. R. Horn,  L. D. Jacobson,  I. Kaliman,  T. Kus,  A. Landau,  
 Jie Liu,  E. I. Proynov,  R. M. Richard,  R. P. Steele,  E. J. Sundstrom,  
 H. L. Woodcock III,  P. M. Zimmerman,  D. Zuev,  B. Albrecht,  E. Alguire,  
 S. A. Baeppler,  D. Barton,  Z. Benda,  Y. A. Bernard,  E. J. Berquist,  
 K. B. Bravaya,  H. Burton,  D. Casanova,  Chun-Min Chang,  Yunqing Chen,  
 A. Chien,  K. D. Closser,  M. P. Coons,  S. Coriani,  S. Dasgupta,  
 A. L. Dempwolff,  M. Diedenhofen,  Hainam Do,  R. G. Edgar,  Po-Tung Fang,  
 S. Faraji,  S. Fatehi,  Qingguo Feng,  K. D. Fenk,  J. Fosso-Tande,  
 Qinghui Ge,  A. Ghysels,  G. Gidofalvi,  J. Gomes,  J. Gonthier,  A. Gunina,  
 D. Hait,  M. W. D. Hanson-Heine,  P. H. P. Harbach,  A. W. Hauser,  
 J. E. Herr,  E. G. Hohenstein,  Z. C. Holden,  Kerwin Hui,  B. C. Huynh,  
 T.-C. Jagau,  Hyunjun Ji,  B. Kaduk,  K. Khistyaev,  Jaehoon Kim,  
 P. Klunzinger,  K. Koh,  D. Kosenkov,  L. Koulias,  T. Kowalczyk,  
 C. M. Krauter,  A. Kunitsa,  Ka Un Lao,  A. Laurent,  K. V. Lawler,  
 Joonho Lee,  D. Lefrancois,  S. Lehtola,  D. S. Levine,  Yi-Pei Li,  
 You-Sheng Lin,  Fenglai Liu,  E. Livshits,  A. Luenser,  P. Manohar,  
 E. Mansoor,  S. F. Manzer,  Shan-Ping Mao,  Yuezhi Mao,  N. Mardirossian,  
 A. V. Marenich,  T. Markovich,  L. A. Martinez-Martinez,  S. A. Maurer,  
 N. J. Mayhall,  S. C. McKenzie,  J.-M. Mewes,  A. F. Morrison,  
 J. W. Mullinax,  K. Nanda,  T. S. Nguyen-Beck,  R. Olivares-Amaya,  
 J. A. Parkhill,  T. M. Perrine,  F. Plasser,  P. Pokhilko,  S. Prager,  
 A. Prociuk,  E. Ramos,  D. R. Rehn,  F. Rob,  M. Schneider,  N. Sergueev,  
 S. M. Sharada,  S. Sharma,  D. W. Small,  T. Stauch,  T. Stein,  
 Yu-Chuan Su,  A. J. W. Thom,  A. Tkatchenko,  T. Tsuchimochi,  N. M. Tubman,  
 L. Vogt,  M. L. Vidal,  O. Vydrov,  M. A. Watson,  J. Wenzel,  
 M. de Wergifosse,  T. A. Wesolowski,  A. White,  J. Witte,  A. Yamada,  
 Jun Yang,  K. Yao,  S. Yeganeh,  S. R. Yost,  Zhi-Qiang You,  A. Zech,  
 Igor Ying Zhang,  Xing Zhang,  Yan Zhao,  Ying Zhu,  B. R. Brooks,  
 G. K. L. Chan,  C. J. Cramer,  M. S. Gordon,  W. J. Hehre,  A. Klamt,  
 M. W. Schmidt,  C. D. Sherrill,  D. G. Truhlar,  A. Aspuru-Guzik,  R. Baer,  
 A. T. Bell,  N. A. Besley,  Jeng-Da Chai,  A. E. DePrince, III,  
 R. A. DiStasio Jr.,  A. Dreuw,  B. D. Dunietz,  T. R. Furlani,  
 Chao-Ping Hsu,  Yousung Jung,  Jing Kong,  D. S. Lambrecht,  WanZhen Liang,  
 C. Ochsenfeld,  V. A. Rassolov,  L. V. Slipchenko,  J. E. Subotnik,  
 T. Van Voorhis,  J. M. Herbert,  A. I. Krylov,  P. M. W. Gill,  M. Head-Gordon

 Contributors to earlier versions of Q-Chem not listed above: 
 R. D. Adamson,  B. Austin,  J. Baker,  G. J. O. Beran,  K. Brandhorst,  
 S. T. Brown,  E. F. C. Byrd,  A. K. Chakraborty,  C.-L. Cheng,  
 Siu Hung Chien,  D. M. Chipman,  D. L. Crittenden,  H. Dachsel,  
 R. J. Doerksen,  A. D. Dutoi,  L. Fusti-Molnar,  W. A. Goddard III,  
 A. Golubeva-Zadorozhnaya,  S. R. Gwaltney,  G. Hawkins,  A. Heyden,  
 S. Hirata,  G. Kedziora,  F. J. Keil,  C. Kelley,  Jihan Kim,  R. A. King,  
 R. Z. Khaliullin,  P. P. Korambath,  W. Kurlancheek,  A. M. Lee,  M. S. Lee,  
 S. V. Levchenko,  Ching Yeh Lin,  D. Liotard,  R. C. Lochan,  I. Lotan,  
 P. E. Maslen,  N. Nair,  D. P. O'Neill,  D. Neuhauser,  E. Neuscamman,  
 C. M. Oana,  R. Olson,  B. Peters,  R. Peverati,  P. A. Pieniazek,  
 Y. M. Rhee,  J. Ritchie,  M. A. Rohrdanz,  E. Rosta,  N. J. Russ,  
 H. F. Schaefer III,  N. E. Schultz,  N. Shenvi,  A. C. Simmonett,  A. Sodt,  
 D. Stuck,  K. S. Thanthiriwatte,  V. Vanovschi,  Tao Wang,  A. Warshel,  
 C. F. Williams,  Q. Wu,  X. Xu,  W. Zhang

 Please cite Q-Chem as follows:
 Y. Shao et al., Mol. Phys. 113, 184-215 (2015)
 DOI: 10.1080/00268976.2014.952696

 Q-Chem 5.1.1 for Intel X86 EM64T Linux

 Parts of Q-Chem use Armadillo 8.300.2 (Tropical Shenanigans).
 http://arma.sourceforge.net/

 Q-Chem begins on Thu Oct 11 02:26:22 2018  

Host: 
0

     Scratch files written to /scratch/taweetham/qchem31521//
The previous job contains 0 fragments, simply inherited here
Input Ideriv = 2
Curr. Ideriv = -1
Max.  Ideriv = 2

Checking the input file for inconsistencies... 	...done.

--------------------------------------------------------------
User input:
--------------------------------------------------------------

$molecule
read
$end

$rem
   job_type 	frequency
   basis 	6-311++g**
   method	b3lyp	
$end


--------------------------------------------------------------
 ----------------------------------------------------------------
             Standard Nuclear Orientation (Angstroms)
    I     Atom           X                Y                Z
 ----------------------------------------------------------------
    1      C       0.7273958688     0.7486572538     1.3739862363
    2      C       1.2924878958     0.2109342540     0.0849204622
    3      C      -0.1117143078     0.7468944917     0.1200933588
    4      F       2.2035787106     0.9855046348    -0.5553774109
    5      Cl      1.6582709167    -1.4980982841    -0.1125128884
    6      F      -0.2964118557     1.9474768880    -0.4854393212
    7      Br     -1.6682868982    -0.3693768302    -0.0583753886
    8      H       0.4841119890     0.0436039016     2.1582047390
    9      H       1.1018054295     1.7165062813     1.6910032120
 ----------------------------------------------------------------
 Molecular Point Group                 C1    NOp =  1
 Largest Abelian Subgroup              C1    NOp =  1
 Nuclear Repulsion Energy =   620.3628775685 hartrees
 There are       45 alpha and       45 beta electrons
 Requested basis set is 6-311++G(d,p)
 There are 72 shells and 202 basis functions

 Total QAlloc Memory Limit   2000 MB
 Mega-Array Size       188 MB
 MEM_STATIC part       192 MB

                       Distance Matrix (Angstroms)
             C (  1)   C (  2)   C (  3)   F (  4)   Cl(  5)   F (  6)
   C (  2)  1.506707
   C (  3)  1.508760  1.503421
   F (  4)  2.440831  1.356476  2.423588
   Cl(  5)  2.850284  1.758855  2.868265  2.581041
   F (  6)  2.437789  2.421878  1.357270  2.679596  3.978925
   Br(  7)  3.006818  3.020510  1.923754  4.132077  3.513251  2.726213
   H (  8)  1.082260  2.231587  2.236856  3.347726  2.985239  3.350045
   H (  9)  1.085087  2.209663  2.209193  2.606625  3.727735  2.597164
             Br(  7)   H (  8)
   H (  8)  3.117146
   H (  9)  3.883896  1.843482

 A cutoff of  1.0D-11 yielded   2249 shell pairs
 There are     18663 function pairs (     20356 Cartesian)
 Smallest overlap matrix eigenvalue = 3.43E-05
 Guess from superposition of atomic densities
 Warning:  Energy on first SCF cycle will be non-variational
 SAD guess density has 90.000000 electrons

 -----------------------------------------------------------------------
  General SCF calculation program by
  Eric Jon Sundstrom, Paul Horn, Yuezhi Mao, Dmitri Zuev, Alec White,
  David Stuck, Shaama M.S., Shane Yost, Joonho Lee, David Small,
  Daniel Levine, Susi Lehtola, Hugh Burton, Evgeny Epifanovsky
 -----------------------------------------------------------------------
 Exchange:     0.2000 Hartree-Fock + 0.0800 Slater + 0.7200 B88
 Correlation:  0.1900 VWN1RPA + 0.8100 LYP
 Using SG-1 standard quadrature grid
 A restricted SCF calculation will be
 performed using DIIS
 SCF converges when DIIS error is below 1.0e-08
 ---------------------------------------
  Cycle       Energy         DIIS error
 ---------------------------------------
    1   -3350.8340379045      4.02e-02  
    2   -3349.5430067982      4.27e-03  
    3   -3349.4907514085      5.64e-03  
    4   -3349.6053723175      8.87e-04  
    5   -3349.6079848868      3.05e-04  
    6   -3349.6083776282      6.00e-05  
    7   -3349.6083959438      1.53e-05  
    8   -3349.6083968704      4.72e-06  
    9   -3349.6083969568      1.49e-06  
   10   -3349.6083969665      3.17e-07  
   11   -3349.6083969671      1.01e-07  
   12   -3349.6083969672      2.76e-08  
   13   -3349.6083969671      7.79e-09  Convergence criterion met
 ---------------------------------------
 SCF time:   CPU 45.15s  wall 85.00s 
 SCF   energy in the final basis set =    -3349.6083969671
 Total energy in the final basis set =    -3349.6083969671

 --------------------------------------------------------------

                    Orbital Energies (a.u.)
 --------------------------------------------------------------

 Alpha MOs
 -- Occupied --
*******-101.581 -62.508 -56.329 -56.325 -56.325 -24.720 -24.720
-10.354 -10.348 -10.232  -9.496  -8.717  -7.261  -7.251  -7.250
 -6.549  -6.535  -6.535  -2.660  -2.656  -2.656  -2.644  -2.644
 -1.270  -1.255  -0.943  -0.864  -0.814  -0.662  -0.638  -0.590
 -0.558  -0.517  -0.505  -0.500  -0.458  -0.449  -0.431  -0.381
 -0.368  -0.348  -0.319  -0.315  -0.299
 -- Virtual --
 -0.057  -0.011  -0.007   0.011   0.021   0.024   0.038   0.060
  0.063   0.066   0.068   0.072   0.093   0.100   0.101   0.106
  0.115   0.122   0.125   0.128   0.137   0.156   0.159   0.173
  0.182   0.196   0.207   0.227   0.244   0.252   0.257   0.301
  0.316   0.333   0.350   0.361   0.365   0.387   0.392   0.409
  0.419   0.430   0.440   0.443   0.456   0.473   0.487   0.509
  0.532   0.534   0.573   0.584   0.590   0.622   0.638   0.645
  0.660   0.676   0.707   0.759   0.765   0.831   0.845   0.864
  0.877   0.908   0.965   0.982   1.049   1.092   1.114   1.268
  1.284   1.318   1.379   1.405   1.413   1.432   1.444   1.464
  1.485   1.517   1.539   1.549   1.576   1.673   1.741   1.790
  1.835   1.853   1.911   1.944   1.966   2.003   2.008   2.058
  2.080   2.156   2.168   2.200   2.212   2.285   2.338   2.480
  2.539   2.564   2.666   2.706   2.785   2.800   2.952   3.022
  3.122   3.350   3.549   3.686   3.763   3.767   3.799   3.813
  3.910   3.992   3.998   4.007   4.031   4.039   4.090   4.116
  4.212   4.392   4.786   4.896   6.317   6.347   6.380   6.406
  6.550   6.662   6.741   7.558   7.577   7.677   9.732  23.503
 23.647  23.848  25.865  25.949  26.419  47.912  66.751  66.761
215.718 289.752 289.772 289.8981020.706
 --------------------------------------------------------------

          Ground-State Mulliken Net Atomic Charges

     Atom                 Charge (a.u.)
  ----------------------------------------
      1 C                    -0.392932
      2 C                    -0.151138
      3 C                     0.006106
      4 F                    -0.042999
      5 Cl                    0.260135
      6 F                    -0.052570
      7 Br                   -0.017238
      8 H                     0.160073
      9 H                     0.230562
  ----------------------------------------
  Sum of atomic charges =     0.000000

 -----------------------------------------------------------------
                    Cartesian Multipole Moments
 -----------------------------------------------------------------
    Charge (ESU x 10^10)
                 0.0000
    Dipole Moment (Debye)
         X      -0.1462      Y      -0.3158      Z       2.2294
       Tot       2.2564
    Quadrupole Moments (Debye-Ang)
        XX     -61.0572     XY       1.2888     YY     -59.5448
        XZ       2.2456     YZ       2.7232     ZZ     -56.2097
    Octopole Moments (Debye-Ang^2)
       XXX     -46.5909    XXY      -4.7103    XYY      -9.4749
       YYY      -4.4533    XXZ      -1.6492    XYZ       2.7869
       YYZ       0.8743    XZZ      -8.8939    YZZ       2.8748
       ZZZ      -3.2546
    Hexadecapole Moments (Debye-Ang^3)
      XXXX    -806.5304   XXXY      27.5777   XXYY    -200.2514
      XYYY      18.9165   YYYY    -426.5403   XXXZ       1.9648
      XXYZ       3.2414   XYYZ       1.4377   YYYZ       2.1398
      XXZZ    -164.7300   XYZZ      10.3578   YYZZ     -98.4805
      XZZZ      -1.1093   YZZZ      -7.0873   ZZZZ    -159.0836
 -----------------------------------------------------------------
 Calculating MO derivatives via CPSCF
   1         3          27      0.135590    0.025090
   2         3          27      0.019733    0.003382
   3         3          27      0.001883    0.000428
   4         3          27      0.000144    0.000039
   5        27           3      0.000005    0.000002
   6        30           0      0.000000    0.000000    Roots Converged
 Time for AOints: 22.8 s (CPU) 22.8 s (wall)
 ------------------------------------------------------------------------------
                     AOints        : Timing summary (seconds)
 ------------------------------------------------------------------------------
     job step          cpu (% of tot)      sys (% of tot)     wall (% of tot)
 ------------------------------------------------------------------------------
  cpscf_lag         0.1797E+03 (43.2)   0.2820E-03 (16.6)   0.3073E+03 (51.9)
  iterzp            0.2133E+03 (51.3)   0.1418E-02 (83.4)   0.2612E+03 (44.2)
  make_fx           0.0000E+00 ( 0.0)   0.0000E+00 ( 0.0)   0.0000E+00 ( 0.0)
  AOints            0.2275E+02 ( 5.5)   0.0000E+00 ( 0.0)   0.2275E+02 ( 3.8)
 ------------------------------------------------------------------------------
   Grand Totals     0.4161E+03          0.1701E-02          0.5915E+03
 ------------------------------------------------------------------------------
 Calculating analytic Hessian of the SCF energy
 Polarizability Matrix (a.u.)
            1           2           3
    1 -74.9207100  -1.9206729  -1.7978577
    2  -1.9206729 -68.6667759  -3.3940708
    3  -1.7978577  -3.3940708 -55.4520634

 Direct stationary perturbation theory relativistic correction:

 rels  =      17.694936821648
 relv  =     -60.358794878692
 rel2e =       9.971495928736
 E_rel =     -32.692362128308

 Hessian of the SCF Energy
            1           2           3           4           5           6
    1   0.2708040   0.1452034  -0.0026309  -0.0497317  -0.0012176   0.0338166
    2   0.1452034   0.6068436  -0.0334943   0.0095445  -0.0773675  -0.0532855
    3  -0.0026309  -0.0334943   0.6072170   0.0706523  -0.0561764  -0.1608594
    4  -0.0497317   0.0095445   0.0706523   0.4628866  -0.0212254  -0.1321460
    5  -0.0012176  -0.0773675  -0.0561764  -0.0212254   0.4113876   0.0068211
    6   0.0338166  -0.0532855  -0.1608594  -0.1321460   0.0068211   0.3535847
    7  -0.0713270  -0.0198333  -0.0939961  -0.1953774   0.0534194   0.0292439
    8  -0.0077449  -0.0612582   0.0067585   0.0725973  -0.0531268   0.0062413
    9  -0.0669796  -0.0178917  -0.1522388  -0.0065037   0.0203188  -0.0262316
   10  -0.0059545  -0.0007853   0.0140409  -0.1655642  -0.0713484   0.0767794
   11   0.0008312   0.0037592   0.0031120  -0.0903697  -0.1188140   0.0621163
   12   0.0264062   0.0276658  -0.0173277   0.0780171   0.0486884  -0.1096938
   13  -0.0018755   0.0032673   0.0041510  -0.0424344   0.0284680   0.0047959
   14   0.0092420  -0.0155997  -0.0031934   0.0348508  -0.1289615  -0.0208109
   15   0.0031101  -0.0207160   0.0026417   0.0046169  -0.0165773  -0.0362467
   16  -0.0022489   0.0074342  -0.0096209  -0.0028526   0.0231060  -0.0138849
   17   0.0044227  -0.0013827   0.0123786  -0.0011062  -0.0308300   0.0139367
   18  -0.0013089   0.0386661  -0.0165203  -0.0044042  -0.0013046   0.0020664
   19  -0.0137779  -0.0026900  -0.0027077  -0.0109750  -0.0151542  -0.0095762
   20  -0.0091244  -0.0017980   0.0014872  -0.0013328  -0.0006628  -0.0043491
   21  -0.0128125  -0.0105791   0.0029943   0.0000036   0.0037882  -0.0009975
   22  -0.0535019  -0.0482151   0.0490651  -0.0051777  -0.0171564   0.0079915
   23  -0.0482133  -0.1754978   0.1426333   0.0023546   0.0087656  -0.0094254
   24   0.0481392   0.1404104  -0.1976981   0.0002811   0.0089513  -0.0118329
   25  -0.0723866  -0.0939257  -0.0289535   0.0092265   0.0211087   0.0029797
   26  -0.0933991  -0.2776989  -0.0735054  -0.0053131  -0.0103906  -0.0012445
   27  -0.0277400  -0.0707756  -0.0682085  -0.0105172  -0.0145095  -0.0097892
            7           8           9          10          11          12
    1  -0.0713270  -0.0077449  -0.0669796  -0.0059545   0.0008312   0.0264062
    2  -0.0198333  -0.0612582  -0.0178917  -0.0007853   0.0037592   0.0276658
    3  -0.0939961   0.0067585  -0.1522388   0.0140409   0.0031120  -0.0173277
    4  -0.1953774   0.0725973  -0.0065037  -0.1655642  -0.0903697   0.0780171
    5   0.0534194  -0.0531268   0.0203188  -0.0713484  -0.1188140   0.0486884
    6   0.0292439   0.0062413  -0.0262316   0.0767794   0.0621163  -0.1096938
    7   0.4531178  -0.0297569   0.0898013  -0.0265141  -0.0035220   0.0030044
    8  -0.0297569   0.4122702  -0.0795520  -0.0266081  -0.0069905  -0.0024365
    9   0.0898013  -0.0795520   0.3289014   0.0217499   0.0013475   0.0007948
   10  -0.0265141  -0.0266081   0.0217499   0.1948055   0.1114154  -0.1107887
   11  -0.0035220  -0.0069905   0.0013475   0.1114154   0.1582806  -0.0803529
   12   0.0030044  -0.0024365   0.0007948  -0.1107887  -0.0803529   0.1169299
   13   0.0021402   0.0157360   0.0037000   0.0060431  -0.0196692  -0.0010328
   14  -0.0006132  -0.0149534  -0.0078425  -0.0127965  -0.0450243   0.0111110
   15   0.0027316   0.0026858  -0.0008778  -0.0011752   0.0145424   0.0045979
   16  -0.0640499   0.0231179  -0.0131477   0.0029263   0.0035337   0.0009588
   17   0.0467714  -0.2276642   0.0942446  -0.0007134   0.0062235  -0.0039781
   18  -0.0241336   0.0844713  -0.1027864  -0.0032642  -0.0024407   0.0028321
   19  -0.0981876  -0.0407286  -0.0120479  -0.0043072  -0.0016892   0.0005311
   20  -0.0470860  -0.0499321  -0.0105936   0.0002303   0.0002235   0.0004700
   21  -0.0092477  -0.0077807  -0.0267859   0.0019727   0.0003353   0.0004425
   22   0.0080160   0.0179977  -0.0119814  -0.0029112   0.0002611   0.0069553
   23  -0.0019512  -0.0045914  -0.0013044   0.0014078   0.0008504  -0.0035631
   24   0.0046439   0.0058826  -0.0104585  -0.0008833   0.0002119  -0.0016448
   25  -0.0078181  -0.0246105  -0.0045909   0.0014763  -0.0007911  -0.0040514
   26   0.0025720   0.0062463   0.0012732  -0.0008017   0.0014916   0.0023954
   27  -0.0020477  -0.0162704  -0.0103172   0.0015684   0.0011281   0.0030690
           13          14          15          16          17          18
    1  -0.0018755   0.0092420   0.0031101  -0.0022489   0.0044227  -0.0013089
    2   0.0032673  -0.0155997  -0.0207160   0.0074342  -0.0013827   0.0386661
    3   0.0041510  -0.0031934   0.0026417  -0.0096209   0.0123786  -0.0165203
    4  -0.0424344   0.0348508   0.0046169  -0.0028526  -0.0011062  -0.0044042
    5   0.0284680  -0.1289615  -0.0165773   0.0231060  -0.0308300  -0.0013046
    6   0.0047959  -0.0208109  -0.0362467  -0.0138849   0.0139367   0.0020664
    7   0.0021402  -0.0006132   0.0027316  -0.0640499   0.0467714  -0.0241336
    8   0.0157360  -0.0149534   0.0026858   0.0231179  -0.2276642   0.0844713
    9   0.0037000  -0.0078425  -0.0008778  -0.0131477   0.0942446  -0.1027864
   10   0.0060431  -0.0127965  -0.0011752   0.0029263  -0.0007134  -0.0032642
   11  -0.0196692  -0.0450243   0.0145424   0.0035337   0.0062235  -0.0024407
   12  -0.0010328   0.0111110   0.0045979   0.0009588  -0.0039781   0.0028321
   13   0.0412010  -0.0353051  -0.0111580  -0.0020911   0.0041584   0.0005530
   14  -0.0353051   0.2056182   0.0191064   0.0020708  -0.0032164   0.0000220
   15  -0.0111580   0.0191064   0.0271941  -0.0013614   0.0016965   0.0005104
   16  -0.0020911   0.0020708  -0.0013614   0.0684144  -0.0384947   0.0286138
   17   0.0041584  -0.0032164   0.0016965  -0.0384947   0.2884548  -0.1272905
   18   0.0005530   0.0000220   0.0005104   0.0286138  -0.1272905   0.1091773
   19  -0.0032788   0.0016805   0.0017733  -0.0003320  -0.0176205   0.0068717
   20   0.0026423   0.0019495   0.0005755  -0.0222228  -0.0322992   0.0068501
   21  -0.0008321   0.0013428   0.0010324   0.0079712   0.0079036   0.0034259
   22   0.0016553  -0.0023385  -0.0021602  -0.0023607   0.0025613  -0.0077523
   23   0.0003423   0.0008973   0.0003333   0.0013110  -0.0000418   0.0019147
   24   0.0004665   0.0000114   0.0016268   0.0009501  -0.0005717  -0.0012950
   25  -0.0013598   0.0032093   0.0036228   0.0025945   0.0000211   0.0048249
   26   0.0003600  -0.0007098  -0.0016465   0.0001439   0.0007559  -0.0008884
   27  -0.0006434   0.0002533  -0.0004787  -0.0004790   0.0016803   0.0025896
           19          20          21          22          23          24
    1  -0.0137779  -0.0091244  -0.0128125  -0.0535019  -0.0482133   0.0481392
    2  -0.0026900  -0.0017980  -0.0105791  -0.0482151  -0.1754978   0.1404104
    3  -0.0027077   0.0014872   0.0029943   0.0490651   0.1426333  -0.1976981
    4  -0.0109750  -0.0013328   0.0000036  -0.0051777   0.0023546   0.0002811
    5  -0.0151542  -0.0006628   0.0037882  -0.0171564   0.0087656   0.0089513
    6  -0.0095762  -0.0043491  -0.0009975   0.0079915  -0.0094254  -0.0118329
    7  -0.0981876  -0.0470860  -0.0092477   0.0080160  -0.0019512   0.0046439
    8  -0.0407286  -0.0499321  -0.0077807   0.0179977  -0.0045914   0.0058826
    9  -0.0120479  -0.0105936  -0.0267859  -0.0119814  -0.0013044  -0.0104585
   10  -0.0043072   0.0002303   0.0019727  -0.0029112   0.0014078  -0.0008833
   11  -0.0016892   0.0002235   0.0003353   0.0002611   0.0008504   0.0002119
   12   0.0005311   0.0004700   0.0004425   0.0069553  -0.0035631  -0.0016448
   13  -0.0032788   0.0026423  -0.0008321   0.0016553   0.0003423   0.0004665
   14   0.0016805   0.0019495   0.0013428  -0.0023385   0.0008973   0.0000114
   15   0.0017733   0.0005755   0.0010324  -0.0021602   0.0003333   0.0016268
   16  -0.0003320  -0.0222228   0.0079712  -0.0023607   0.0013110   0.0009501
   17  -0.0176205  -0.0322992   0.0079036   0.0025613  -0.0000418  -0.0005717
   18   0.0068717   0.0068501   0.0034259  -0.0077523   0.0019147  -0.0012950
   19   0.1313004   0.0768339   0.0146883   0.0019194  -0.0018499  -0.0005171
   20   0.0768339   0.0818489   0.0052063   0.0010022   0.0000734   0.0003103
   21   0.0146883   0.0052063   0.0192753   0.0013360  -0.0010849   0.0008332
   22   0.0019194   0.0010022   0.0013360   0.0534881   0.0500233  -0.0507667
   23  -0.0018499   0.0000734  -0.0010849   0.0500233   0.1797850  -0.1481485
   24  -0.0005171   0.0003103   0.0008332  -0.0507667  -0.1481485   0.2093203
   25  -0.0023613  -0.0009427  -0.0030796  -0.0011273  -0.0034246  -0.0023138
   26   0.0012180   0.0005968   0.0008684  -0.0041357  -0.0102408  -0.0070577
   27   0.0009846   0.0000434  -0.0002202   0.0073125   0.0186450   0.0111491
           25          26          27
    1  -0.0723866  -0.0933991  -0.0277400
    2  -0.0939257  -0.2776989  -0.0707756
    3  -0.0289535  -0.0735054  -0.0682085
    4   0.0092265  -0.0053131  -0.0105172
    5   0.0211087  -0.0103906  -0.0145095
    6   0.0029797  -0.0012445  -0.0097892
    7  -0.0078181   0.0025720  -0.0020477
    8  -0.0246105   0.0062463  -0.0162704
    9  -0.0045909   0.0012732  -0.0103172
   10   0.0014763  -0.0008017   0.0015684
   11  -0.0007911   0.0014916   0.0011281
   12  -0.0040514   0.0023954   0.0030690
   13  -0.0013598   0.0003600  -0.0006434
   14   0.0032093  -0.0007098   0.0002533
   15   0.0036228  -0.0016465  -0.0004787
   16   0.0025945   0.0001439  -0.0004790
   17   0.0000211   0.0007559   0.0016803
   18   0.0048249  -0.0008884   0.0025896
   19  -0.0023613   0.0012180   0.0009846
   20  -0.0009427   0.0005968   0.0000434
   21  -0.0030796   0.0008684  -0.0002202
   22  -0.0011273  -0.0041357   0.0073125
   23  -0.0034246  -0.0102408   0.0186450
   24  -0.0023138  -0.0070577   0.0111491
   25   0.0717558   0.0993557   0.0315618
   26   0.0993557   0.2899495   0.0798053
   27   0.0315618   0.0798053   0.0722062
 Gradient time:  CPU 510.60 s  wall 693.46 s
 **********************************************************************
 **                                                                  **
 **                       VIBRATIONAL ANALYSIS                       **
 **                       --------------------                       **
 **                                                                  **
 **        VIBRATIONAL FREQUENCIES (CM**-1) AND NORMAL MODES         **
 **     FORCE CONSTANTS (mDYN/ANGSTROM) AND REDUCED MASSES (AMU)     **
 **                  INFRARED INTENSITIES (KM/MOL)                   **
 **                                                                  **
 **********************************************************************


 Mode:                 1                      2                      3
 Frequency:       121.76                 136.59                 252.59
 Force Cnst:      0.2364                 0.1626                 0.5820
 Red. Mass:      27.0588                14.7916                15.4837
 IR Active:          YES                    YES                    YES
 IR Intens:        0.363                  0.701                  1.674
 Raman Active:       YES                    YES                    YES
               X      Y      Z        X      Y      Z        X      Y      Z
 C         -0.054 -0.238 -0.035   -0.222  0.043 -0.028    0.054  0.016 -0.253
 C          0.072 -0.148 -0.012   -0.017 -0.018  0.090    0.144  0.071 -0.202
 C          0.006 -0.231 -0.070    0.006  0.059 -0.179    0.000  0.047 -0.189
 F         -0.068  0.091  0.059    0.203  0.072  0.489    0.585 -0.182  0.100
 Cl         0.631 -0.025 -0.011   -0.082  0.016 -0.262    0.064 -0.002  0.053
 F          0.158 -0.231 -0.128    0.041 -0.084 -0.447   -0.434  0.180  0.195
 Br        -0.302  0.146  0.040    0.020 -0.019  0.124   -0.097 -0.020  0.010
 H         -0.090 -0.334 -0.131   -0.540  0.144 -0.037    0.162  0.043 -0.195
 H         -0.125 -0.257  0.103   -0.059 -0.026 -0.007   -0.026  0.069 -0.310
 TransDip  -0.012 -0.015  0.004   -0.026  0.005 -0.002    0.011  0.027 -0.029

 Mode:                 4                      5                      6
 Frequency:       302.01                 325.43                 358.28
 Force Cnst:      0.8313                 0.4430                 0.4263
 Red. Mass:      15.4685                 7.0989                 5.6366
 IR Active:          YES                    YES                    YES
 IR Intens:        0.140                  3.417                  2.748
 Raman Active:       YES                    YES                    YES
               X      Y      Z        X      Y      Z        X      Y      Z
 C          0.211  0.107  0.044   -0.246 -0.158 -0.142    0.043 -0.297 -0.087
 C          0.221  0.178  0.020   -0.102 -0.007 -0.141    0.104  0.047 -0.151
 C          0.138 -0.101  0.058   -0.060  0.131 -0.212    0.061 -0.118 -0.105
 F          0.252  0.110 -0.064   -0.036 -0.007 -0.031    0.029  0.287 -0.000
 Cl        -0.168  0.220 -0.001    0.035 -0.010  0.057   -0.109 -0.022  0.106
 F          0.473 -0.073  0.039    0.251  0.335  0.050   -0.068 -0.120 -0.035
 Br        -0.192 -0.138 -0.013    0.004 -0.062  0.048    0.026  0.038  0.015
 H          0.547  0.041  0.087   -0.442 -0.343 -0.371    0.086 -0.604 -0.350
 H         -0.107  0.254 -0.028   -0.229 -0.272  0.175   -0.101 -0.362  0.269
 TransDip   0.010 -0.003  0.005   -0.043 -0.033 -0.024    0.021 -0.044 -0.022

 Mode:                 7                      8                      9
 Frequency:       407.29                 498.09                 551.10
 Force Cnst:      0.5233                 0.5260                 0.8077
 Red. Mass:       5.3544                 3.5988                 4.5135
 IR Active:          YES                    YES                    YES
 IR Intens:        1.289                  5.622                 19.408
 Raman Active:       YES                    YES                    YES
               X      Y      Z        X      Y      Z        X      Y      Z
 C         -0.190 -0.168  0.108    0.260 -0.144  0.070    0.093 -0.057 -0.207
 C         -0.009  0.039  0.059   -0.087 -0.025 -0.034   -0.167 -0.145 -0.148
 C         -0.017 -0.066  0.016   -0.018  0.194  0.111   -0.076 -0.137 -0.074
 F          0.080 -0.242 -0.132   -0.021 -0.054  0.048   -0.079 -0.077  0.154
 Cl        -0.010  0.208 -0.008    0.012  0.052  0.027   -0.016  0.148  0.029
 F         -0.031 -0.112 -0.036   -0.042  0.087 -0.152    0.058 -0.073  0.084
 Br         0.034  0.031  0.012   -0.024 -0.026 -0.012    0.028  0.019  0.003
 H         -0.223 -0.468 -0.167    0.129 -0.295 -0.103    0.280  0.254  0.120
 H         -0.412 -0.216  0.509    0.666 -0.383  0.317    0.258  0.050 -0.737
 TransDip  -0.021  0.010  0.028    0.071 -0.001  0.028   -0.029 -0.100 -0.095

 Mode:                10                     11                     12
 Frequency:       721.85                 841.28                 883.78
 Force Cnst:      2.6346                 0.9107                 0.9807
 Red. Mass:       8.5817                 2.1840                 2.1311
 IR Active:          YES                    YES                    YES
 IR Intens:       47.381                  1.692                 65.100
 Raman Active:       YES                    YES                    YES
               X      Y      Z        X      Y      Z        X      Y      Z
 C          0.095 -0.051 -0.009    0.103 -0.039  0.005   -0.064 -0.176  0.091
 C          0.312 -0.211  0.316    0.020  0.145  0.095    0.019 -0.077  0.051
 C          0.383 -0.069 -0.358   -0.101 -0.118 -0.083   -0.068 -0.039  0.050
 F         -0.196 -0.051  0.008   -0.055 -0.056  0.046    0.069  0.061 -0.073
 Cl        -0.036  0.092  0.001    0.006 -0.023 -0.011   -0.003  0.009  0.005
 F         -0.113  0.136  0.017   -0.006  0.090 -0.052   -0.011  0.083 -0.064
 Br        -0.027 -0.012  0.002    0.007  0.004  0.003    0.003  0.001  0.001
 H         -0.475  0.204  0.043    0.711 -0.252  0.003    0.120  0.353  0.632
 H          0.309 -0.115 -0.072   -0.542  0.209  0.012    0.032  0.022 -0.611
 TransDip   0.204 -0.082 -0.009   -0.038  0.007  0.016   -0.089 -0.211  0.120

 Mode:                13                     14                     15
 Frequency:       983.95                1027.32                1087.31
 Force Cnst:      4.0676                 1.3971                 1.1008
 Red. Mass:       7.1309                 2.2469                 1.5804
 IR Active:          YES                    YES                    YES
 IR Intens:       26.258                 48.562                 77.539
 Raman Active:       YES                    YES                    YES
               X      Y      Z        X      Y      Z        X      Y      Z
 C          0.006 -0.001  0.421   -0.020  0.020  0.016   -0.176  0.055 -0.005
 C         -0.278  0.167 -0.299   -0.076  0.112  0.162    0.055 -0.050 -0.033
 C          0.312 -0.043 -0.282   -0.137 -0.035 -0.174    0.086  0.021  0.041
 F         -0.006 -0.028  0.026    0.048  0.020 -0.046   -0.021 -0.008  0.015
 Cl         0.014 -0.021  0.007    0.004 -0.015 -0.004   -0.001  0.004  0.000
 F         -0.017 -0.019  0.019    0.023 -0.048  0.046   -0.010  0.013 -0.013
 Br        -0.008 -0.002  0.003    0.004  0.003  0.001   -0.002 -0.001 -0.000
 H          0.135  0.159  0.614    0.066 -0.037 -0.009    0.839 -0.309 -0.018
 H         -0.013  0.160 -0.021    0.883 -0.330  0.015    0.358 -0.137 -0.052
 TransDip   0.030  0.107 -0.121   -0.212  0.070 -0.000    0.274 -0.067 -0.001

 Mode:                16                     17                     18
 Frequency:      1118.12                1192.40                1342.44
 Force Cnst:      3.7882                 3.0839                 3.0989
 Red. Mass:       5.1429                 3.6813                 2.9185
 IR Active:          YES                    YES                    YES
 IR Intens:      239.061                  3.168                 39.193
 Raman Active:       YES                    YES                    YES
               X      Y      Z        X      Y      Z        X      Y      Z
 C         -0.061 -0.214 -0.144    0.053 -0.017 -0.000    0.001  0.009  0.073
 C          0.101  0.342  0.047   -0.162 -0.221  0.156    0.238 -0.059 -0.152
 C          0.112  0.315  0.024    0.004  0.280 -0.154   -0.211  0.110 -0.125
 F         -0.091 -0.087  0.036    0.065  0.069 -0.050   -0.047 -0.028  0.033
 Cl         0.007 -0.026 -0.002    0.003  0.006 -0.002   -0.005  0.010  0.003
 F          0.016 -0.137  0.040    0.004 -0.099  0.049    0.016 -0.049  0.027
 Br        -0.008 -0.005 -0.000   -0.001 -0.002  0.001    0.004  0.002  0.001
 H         -0.003  0.235  0.261    0.531 -0.192 -0.008    0.168  0.411  0.517
 H         -0.054 -0.027 -0.723   -0.629  0.237  0.033   -0.016 -0.128  0.591
 TransDip   0.150  0.471 -0.036   -0.048  0.029  0.012    0.086  0.110 -0.144

 Mode:                19                     20                     21
 Frequency:      1445.60                3130.78                3232.71
 Force Cnst:      1.8533                 6.0899                 6.8863
 Red. Mass:       1.5052                 1.0545                 1.1184
 IR Active:          YES                    YES                    YES
 IR Intens:       42.964                  1.052                  1.417
 Raman Active:       YES                    YES                    YES
               X      Y      Z        X      Y      Z        X      Y      Z
 C         -0.014 -0.029 -0.144   -0.011 -0.026 -0.059    0.032  0.089 -0.034
 C         -0.095  0.027  0.045   -0.002  0.001  0.001   -0.000  0.001  0.000
 C          0.087 -0.044  0.037    0.002 -0.001  0.001    0.000  0.000  0.000
 F          0.014  0.008 -0.008   -0.000  0.000  0.000   -0.000 -0.000  0.000
 Cl         0.002 -0.003 -0.001   -0.000  0.000  0.000    0.000 -0.000 -0.000
 F         -0.004  0.015 -0.007    0.000 -0.000  0.000    0.000 -0.000  0.000
 Br        -0.001 -0.000 -0.000    0.000  0.000  0.000   -0.000 -0.000 -0.000
 H          0.205  0.506  0.410   -0.140 -0.404  0.433   -0.178 -0.517  0.574
 H         -0.077 -0.261  0.644    0.274  0.707  0.224   -0.207 -0.534 -0.179
 TransDip  -0.031 -0.034  0.205    0.003  0.009  0.032   -0.013 -0.034  0.012

 STANDARD THERMODYNAMIC QUANTITIES AT   298.15 K  AND     1.00 ATM

   This Molecule has  0 Imaginary Frequencies
   Zero point vibrational energy:       28.535 kcal/mol

   Atom    1 Element C  Has Mass   12.00000
   Atom    2 Element C  Has Mass   12.00000
   Atom    3 Element C  Has Mass   12.00000
   Atom    4 Element F  Has Mass   18.99840
   Atom    5 Element Cl Has Mass   34.96885
   Atom    6 Element F  Has Mass   18.99840
   Atom    7 Element Br Has Mass   78.91830
   Atom    8 Element H  Has Mass    1.00783
   Atom    9 Element H  Has Mass    1.00783
   Molecular Mass:   189.899610 amu
   Principal axes and moments of inertia in amu*Bohr^2:
                             1           2           3
    Eigenvalues --      849.66789  1707.47631  2262.65072
          X               0.99990    -0.01098     0.00905
          Y               0.01073     0.99958     0.02694
          Z              -0.00934    -0.02684     0.99960
   Rotational Symmetry Number is   1
   The Molecule is an Asymmetric Top
   Translational Enthalpy:        0.889 kcal/mol
   Rotational Enthalpy:           0.889 kcal/mol
   Vibrational Enthalpy:         31.110 kcal/mol
   gas constant (RT):             0.592 kcal/mol
   Translational Entropy:        41.630  cal/mol.K
   Rotational Entropy:           29.574  cal/mol.K
   Vibrational Entropy:          14.588  cal/mol.K

   Total Enthalpy:               33.480 kcal/mol
   Total Entropy:                85.792  cal/mol.K

 ======================================================================

 STANDARD THERMODYNAMIC QUANTITIES FOR ANHARMONIC VIBRATION -- TOSH

   Zero point vibrational energy: ************ kcal/mol

   Vibrational Enthalpy:       Infinity kcal/mol
   Vibrational Entropy:             NaN  cal/mol.K

   Total Enthalpy:             Infinity kcal/mol
   Total Entropy:                   NaN  cal/mol.K

 ======================================================================

 STANDARD THERMODYNAMIC QUANTITIES FOR ANHARMONIC VIBRATION -- VPT2

   Zero point vibrational energy: ************ kcal/mol

   Vibrational Enthalpy:       Infinity kcal/mol
   Vibrational Entropy:             NaN  cal/mol.K

   Total Enthalpy:             Infinity kcal/mol
   Total Entropy:                   NaN  cal/mol.K

 ======================================================================

Archival summary:
1\1\garfield\FREQ\ProcedureUnspecified\BasisUnspecified\r1l1232\taweetha\ThuOct1102:39:212018ThuOct1102:39:212018\0\\#,FREQ,ProcedureUnspecified,BasisUnspecified,\\0,1\Br\C,1,1.92375\F,2,1.35727,1,111.209\C,2,1.50342,1,123.141,3,-143.783,0\F,4,1.35648,2,115.773,1,141.89,0\C,4,1.50671,2,60.1624,1,-110.553,0\H,6,1.08226,4,118.148,2,108.292,0\H,6,1.08509,4,116.032,2,-106.075,0\Cl,4,1.75885,2,122.906,1,-0.433462,0\\\@

 Total job time:  778.65s(wall), 555.85s(cpu) 
 Thu Oct 11 02:39:21 2018

        *************************************************************
        *                                                           *
        *  Thank you very much for using Q-Chem.  Have a nice day.  *
        *                                                           *
        *************************************************************
