# Supplementary material for: Geometric and energetic data from ab initio calculations of haloethene, haloimine, halomethylenephosphine, haloiminophosphine, halodiazene, halodiphosphene and halocyclopropane
Source: Data Brief. 2019 Nov 2;27:104738. doi: 10.1016/j.dib.2019.104738 (PMC6861602; doi:10.1016/j.dib.2019.104738)
Supplement: Multimedia component 3 [file mmc3.zip › CCC/B3LYP/FClCCCFCl.out]

Q-Chem Developer Version!
                  Welcome to Q-Chem
     A Quantum Leap Into The Future Of Chemistry


 Q-Chem 5.1, Q-Chem, Inc., Pleasanton, CA (2018)

 Yihan Shao,  Zhengting Gan,  E. Epifanovsky,  A. T. B. Gilbert,  M. Wormit,  
 J. Kussmann,  A. W. Lange,  A. Behn,  Jia Deng,  Xintian Feng,  D. Ghosh,  
 M. Goldey,  P. R. Horn,  L. D. Jacobson,  I. Kaliman,  T. Kus,  A. Landau,  
 Jie Liu,  E. I. Proynov,  R. M. Richard,  R. P. Steele,  E. J. Sundstrom,  
 H. L. Woodcock III,  P. M. Zimmerman,  D. Zuev,  B. Albrecht,  E. Alguire,  
 S. A. Baeppler,  D. Barton,  Z. Benda,  Y. A. Bernard,  E. J. Berquist,  
 K. B. Bravaya,  H. Burton,  D. Casanova,  Chun-Min Chang,  Yunqing Chen,  
 A. Chien,  K. D. Closser,  M. P. Coons,  S. Coriani,  S. Dasgupta,  
 A. L. Dempwolff,  M. Diedenhofen,  Hainam Do,  R. G. Edgar,  Po-Tung Fang,  
 S. Faraji,  S. Fatehi,  Qingguo Feng,  K. D. Fenk,  J. Fosso-Tande,  
 Qinghui Ge,  A. Ghysels,  G. Gidofalvi,  J. Gomes,  J. Gonthier,  A. Gunina,  
 D. Hait,  M. W. D. Hanson-Heine,  P. H. P. Harbach,  A. W. Hauser,  
 J. E. Herr,  E. G. Hohenstein,  Z. C. Holden,  Kerwin Hui,  B. C. Huynh,  
 T.-C. Jagau,  Hyunjun Ji,  B. Kaduk,  K. Khistyaev,  Jaehoon Kim,  
 P. Klunzinger,  K. Koh,  D. Kosenkov,  L. Koulias,  T. Kowalczyk,  
 C. M. Krauter,  A. Kunitsa,  Ka Un Lao,  A. Laurent,  K. V. Lawler,  
 Joonho Lee,  D. Lefrancois,  S. Lehtola,  D. S. Levine,  Yi-Pei Li,  
 You-Sheng Lin,  Fenglai Liu,  E. Livshits,  A. Luenser,  P. Manohar,  
 E. Mansoor,  S. F. Manzer,  Shan-Ping Mao,  Yuezhi Mao,  N. Mardirossian,  
 A. V. Marenich,  T. Markovich,  L. A. Martinez-Martinez,  S. A. Maurer,  
 N. J. Mayhall,  S. C. McKenzie,  J.-M. Mewes,  A. F. Morrison,  
 J. W. Mullinax,  K. Nanda,  T. S. Nguyen-Beck,  R. Olivares-Amaya,  
 J. A. Parkhill,  T. M. Perrine,  F. Plasser,  P. Pokhilko,  S. Prager,  
 A. Prociuk,  E. Ramos,  D. R. Rehn,  F. Rob,  M. Schneider,  N. Sergueev,  
 S. M. Sharada,  S. Sharma,  D. W. Small,  T. Stauch,  T. Stein,  
 Yu-Chuan Su,  A. J. W. Thom,  A. Tkatchenko,  T. Tsuchimochi,  N. M. Tubman,  
 L. Vogt,  M. L. Vidal,  O. Vydrov,  M. A. Watson,  J. Wenzel,  
 M. de Wergifosse,  T. A. Wesolowski,  A. White,  J. Witte,  A. Yamada,  
 Jun Yang,  K. Yao,  S. Yeganeh,  S. R. Yost,  Zhi-Qiang You,  A. Zech,  
 Igor Ying Zhang,  Xing Zhang,  Yan Zhao,  Ying Zhu,  B. R. Brooks,  
 G. K. L. Chan,  C. J. Cramer,  M. S. Gordon,  W. J. Hehre,  A. Klamt,  
 M. W. Schmidt,  C. D. Sherrill,  D. G. Truhlar,  A. Aspuru-Guzik,  R. Baer,  
 A. T. Bell,  N. A. Besley,  Jeng-Da Chai,  A. E. DePrince, III,  
 R. A. DiStasio Jr.,  A. Dreuw,  B. D. Dunietz,  T. R. Furlani,  
 Chao-Ping Hsu,  Yousung Jung,  Jing Kong,  D. S. Lambrecht,  WanZhen Liang,  
 C. Ochsenfeld,  V. A. Rassolov,  L. V. Slipchenko,  J. E. Subotnik,  
 T. Van Voorhis,  J. M. Herbert,  A. I. Krylov,  P. M. W. Gill,  M. Head-Gordon

 Contributors to earlier versions of Q-Chem not listed above: 
 R. D. Adamson,  B. Austin,  J. Baker,  G. J. O. Beran,  K. Brandhorst,  
 S. T. Brown,  E. F. C. Byrd,  A. K. Chakraborty,  C.-L. Cheng,  
 Siu Hung Chien,  D. M. Chipman,  D. L. Crittenden,  H. Dachsel,  
 R. J. Doerksen,  A. D. Dutoi,  L. Fusti-Molnar,  W. A. Goddard III,  
 A. Golubeva-Zadorozhnaya,  S. R. Gwaltney,  G. Hawkins,  A. Heyden,  
 S. Hirata,  G. Kedziora,  F. J. Keil,  C. Kelley,  Jihan Kim,  R. A. King,  
 R. Z. Khaliullin,  P. P. Korambath,  W. Kurlancheek,  A. M. Lee,  M. S. Lee,  
 S. V. Levchenko,  Ching Yeh Lin,  D. Liotard,  R. C. Lochan,  I. Lotan,  
 P. E. Maslen,  N. Nair,  D. P. O'Neill,  D. Neuhauser,  E. Neuscamman,  
 C. M. Oana,  R. Olson,  B. Peters,  R. Peverati,  P. A. Pieniazek,  
 Y. M. Rhee,  J. Ritchie,  M. A. Rohrdanz,  E. Rosta,  N. J. Russ,  
 H. F. Schaefer III,  N. E. Schultz,  N. Shenvi,  A. C. Simmonett,  A. Sodt,  
 D. Stuck,  K. S. Thanthiriwatte,  V. Vanovschi,  Tao Wang,  A. Warshel,  
 C. F. Williams,  Q. Wu,  X. Xu,  W. Zhang

 Please cite Q-Chem as follows:
 Y. Shao et al., Mol. Phys. 113, 184-215 (2015)
 DOI: 10.1080/00268976.2014.952696

 Q-Chem 5.1.1 for Intel X86 EM64T Linux

 Parts of Q-Chem use Armadillo 8.300.2 (Tropical Shenanigans).
 http://arma.sourceforge.net/

 Q-Chem begins on Thu Oct 11 02:17:44 2018  

Host: 
0

     Scratch files written to /scratch/taweetham/qchem31522//
Input Ideriv = 2
Curr. Ideriv = -1
Max.  Ideriv = 2

Checking the input file for inconsistencies... 	...done.

--------------------------------------------------------------
User input:
--------------------------------------------------------------
$molecule
0 1
C 
C 1 CC 
C 2 CC 1 60.0
F 2 CF 1 ANG  3 pDHA
Cl 2 CCl 1 ANG  3 mDHA
F 3 CF 1 ANG  2 mDHA
Cl 3 CCl 1 ANG  2 pDHA
H 1 CH 2 ANG  3 pDHA
H 1 CH 2 ANG  3 mDHA

CC=1.54
CH=1.09
CF=1.35
CCl=1.77
CBr=1.94
CI=2.14
ANG=118.0
pDHA=107.9
mDHA=-107.9
$end

$rem
   job_type	optimization
   basis	6-311++g**
   method	b3lyp
   mem_total	32000
$end

--------------------------------------------------------------
 ----------------------------------------------------------------
             Standard Nuclear Orientation (Angstroms)
    I     Atom           X                Y                Z
 ----------------------------------------------------------------
    1      C       0.0000160072     0.6923052494     1.3809173022
    2      C       0.7699976752     0.4401149855     0.0712882319
    3      C      -0.7700023246     0.4401342608     0.0713060769
    4      F       1.4041768237     1.4847781508    -0.5022932171
    5      Cl      1.6014469638    -1.1108961153    -0.1183341448
    6      F      -1.4041686149     1.4848133012    -0.5022606748
    7      Cl     -1.6014948335    -1.1108560259    -0.1182970301
    8      H       0.0003266300    -0.0952374247     2.1344930714
    9      H       0.0003451289     1.7033737825     1.7881522628
 ----------------------------------------------------------------
 Molecular Point Group                 C1    NOp =  1
 Largest Abelian Subgroup              C1    NOp =  1
 Nuclear Repulsion Energy =   456.6687588051 hartrees
 There are       36 alpha and       36 beta electrons
 Requested basis set is 6-311++G(d,p)
 There are 66 shells and 184 basis functions

 Total QAlloc Memory Limit  32000 MB
 Mega-Array Size       188 MB
 MEM_STATIC part       192 MB
 A cutoff of  1.0D-11 yielded   1957 shell pairs
 There are     16037 function pairs (     17298 Cartesian)
 Smallest overlap matrix eigenvalue = 3.11E-05

 Scale SEOQF with 1.000000e-01/1.000000e-01/1.000000e-01

 Standard Electronic Orientation quadrupole field applied
 Nucleus-field energy     =     0.0000000084 hartrees
 Guess from superposition of atomic densities
 Warning:  Energy on first SCF cycle will be non-variational
 SAD guess density has 72.000000 electrons

 -----------------------------------------------------------------------
  General SCF calculation program by
  Eric Jon Sundstrom, Paul Horn, Yuezhi Mao, Dmitri Zuev, Alec White,
  David Stuck, Shaama M.S., Shane Yost, Joonho Lee, David Small,
  Daniel Levine, Susi Lehtola, Hugh Burton, Evgeny Epifanovsky
 -----------------------------------------------------------------------
 Exchange:     0.2000 Hartree-Fock + 0.0800 Slater + 0.7200 B88
 Correlation:  0.1900 VWN1RPA + 0.8100 LYP
 Using SG-1 standard quadrature grid
 A restricted SCF calculation will be
 performed using DIIS
 SCF converges when DIIS error is below 1.0e-08
 ---------------------------------------
  Cycle       Energy         DIIS error
 ---------------------------------------
    1   -1236.8861197828      4.10e-02  
    2   -1235.6189083999      4.52e-03  
    3   -1235.5537488334      6.38e-03  
    4   -1235.6842124972      8.28e-04  
    5   -1235.6863210950      3.30e-04  
    6   -1235.6867125222      7.32e-05  
    7   -1235.6867321843      1.89e-05  
    8   -1235.6867331516      6.59e-06  
    9   -1235.6867332996      1.27e-06  
   10   -1235.6867333062      2.59e-07  
   11   -1235.6867333064      4.33e-08  
   12   -1235.6867333064      6.93e-09  Convergence criterion met
 ---------------------------------------
 SCF time:   CPU 30.15s  wall 51.00s 
 SCF   energy in the final basis set =    -1235.6867333064
 Total energy in the final basis set =    -1235.6867333064

 --------------------------------------------------------------

                    Orbital Energies (a.u.)
 --------------------------------------------------------------

 Alpha MOs
 -- Occupied --
*******-101.580 -24.727 -24.727 -10.358 -10.358 -10.234  -9.495
 -9.495  -7.260  -7.260  -7.249  -7.249  -7.249  -7.249  -1.274
 -1.263  -0.943  -0.873  -0.840  -0.662  -0.644  -0.593  -0.558
 -0.519  -0.511  -0.509  -0.458  -0.458  -0.438  -0.391  -0.376
 -0.360  -0.333  -0.322  -0.303
 -- Virtual --
 -0.037  -0.011   0.001   0.010   0.022   0.023   0.044   0.063
  0.066   0.067   0.076   0.078   0.094   0.109   0.111   0.115
  0.122   0.123   0.124   0.126   0.137   0.157   0.163   0.179
  0.186   0.209   0.211   0.225   0.241   0.252   0.256   0.301
  0.311   0.323   0.350   0.357   0.359   0.372   0.405   0.425
  0.437   0.441   0.446   0.458   0.480   0.487   0.497   0.509
  0.554   0.560   0.570   0.606   0.619   0.646   0.651   0.693
  0.764   0.798   0.840   0.859   0.868   0.889   0.891   0.926
  0.951   0.987   1.006   1.023   1.102   1.108   1.159   1.265
  1.287   1.311   1.381   1.395   1.406   1.432   1.437   1.472
  1.481   1.521   1.532   1.554   1.580   1.656   1.749   1.786
  1.832   1.846   1.919   1.954   1.956   1.999   2.018   2.134
  2.158   2.191   2.269   2.281   2.303   2.327   2.454   2.494
  2.524   2.583   2.654   2.708   2.772   2.783   2.983   3.070
  3.073   3.318   3.594   3.672   3.757   3.761   3.780   3.801
  3.915   3.992   3.993   4.026   4.072   4.774   4.870   6.316
  6.331   6.360   6.376   6.568   6.729   9.703   9.749  23.483
 23.565  23.809  25.846  25.856  25.918  25.964  26.406  26.478
 66.743  66.745 215.688 215.737
 --------------------------------------------------------------

          Ground-State Mulliken Net Atomic Charges

     Atom                 Charge (a.u.)
  ----------------------------------------
      1 C                    -0.461537
      2 C                    -0.134487
      3 C                    -0.134250
      4 F                    -0.036647
      5 Cl                    0.216637
      6 F                    -0.036651
      7 Cl                    0.216628
      8 H                     0.140307
      9 H                     0.229999
  ----------------------------------------
  Sum of atomic charges =    -0.000000

 -----------------------------------------------------------------
                    Cartesian Multipole Moments
 -----------------------------------------------------------------
    Charge (ESU x 10^10)
                -0.0000
    Dipole Moment (Debye)
         X       0.0003      Y      -0.1210      Z       2.1613
       Tot       2.1647
    Quadrupole Moments (Debye-Ang)
        XX     -56.8007     XY       0.0005     YY     -53.2760
        XZ       0.0013     YZ       2.5094     ZZ     -50.3470
    Octopole Moments (Debye-Ang^2)
       XXX      -0.0009    XXY      -1.9695    XYY       0.0007
       YYY       5.2980    XXZ      -2.5827    XYZ       0.0011
       YYZ       1.4344    XZZ       0.0026    YZZ       6.1089
       ZZZ      -1.5868
    Hexadecapole Moments (Debye-Ang^3)
      XXXX    -611.6633   XXXY       0.0009   XXYY    -164.2275
      XYYY       0.0024   YYYY    -396.0121   XXXZ       0.0004
      XXYZ       0.7405   XYYZ       0.0024   YYYZ       1.0001
      XXZZ    -131.5635   XYZZ       0.0018   YYZZ     -91.8469
      XZZZ       0.0063   YZZZ      -7.1668   ZZZZ    -152.2731
 -----------------------------------------------------------------
 Calculating analytic gradient of the SCF energy
 Gradient of SCF Energy
            1           2           3           4           5           6
    1  -0.0000441   0.0239829  -0.0239802   0.0004221  -0.0061561  -0.0004231
    2   0.0028140   0.0028402   0.0028356   0.0034448  -0.0073133   0.0034472
    3   0.0143200  -0.0152163  -0.0152307   0.0002510   0.0025048   0.0002473
            7           8           9
    1   0.0061557   0.0000223   0.0000205
    2  -0.0073145  -0.0019316   0.0011775
    3   0.0025022   0.0049152   0.0057065
 Max gradient component =       2.398E-02
 RMS gradient           =       8.870E-03
 Gradient time:  CPU 9.48 s  wall 16.33 s
 Geometry Optimization Parameters
   NAtoms,    NIC,     NZ,  NCons,   NDum,   NFix, NCnnct, MaxDiis
        9      69       9       0       0       0       0       0


** GEOMETRY OPTIMIZATION IN DELOCALIZED INTERNAL COORDINATES **
   Searching for a Minimum

   Optimization Cycle:   1

                       Coordinates (Angstroms)
     ATOM                X               Y               Z
      1  C         0.0000160072    0.6923052494    1.3809173022
      2  C         0.7699976752    0.4401149855    0.0712882319
      3  C        -0.7700023246    0.4401342608    0.0713060769
      4  F         1.4041768237    1.4847781508   -0.5022932171
      5  Cl        1.6014469638   -1.1108961153   -0.1183341448
      6  F        -1.4041686149    1.4848133012   -0.5022606748
      7  Cl       -1.6014948335   -1.1108560259   -0.1182970301
      8  H         0.0003266300   -0.0952374247    2.1344930714
      9  H         0.0003451289    1.7033737825    1.7881522628
   Point Group: c1    Number of degrees of freedom:    21


   Energy is  -1235.686733306


 Attempting to Generate Delocalized Internal Coordinates

 21 Hessian modes will be used to form the next step
  Hessian Eigenvalues:
     0.017401    0.020947    0.030782    0.030782    0.030790    0.033282
     0.086449    0.090060    0.108252    0.129001    0.140000    0.145900
     0.257500    0.268991    0.285189    0.286300    0.286300    0.348126
     0.348126    0.550214    0.550214

 Minimum Search - Taking Simple RFO Step
 Searching for Lamda that Minimizes Along All modes
 Value Taken    Lamda =  -0.00600933
 Step Taken.  Stepsize is  0.214808

                             Maximum     Tolerance    Cnvgd?
         Gradient           0.016520      0.000300      NO
         Displacement       0.132678      0.001200      NO
         Energy change     *********      0.000001      NO


 New Cartesian Coordinates Obtained by Inverse Iteration

 Displacement from previous Coordinates is:  0.298652
 ----------------------------------------------------------------
             Standard Nuclear Orientation (Angstroms)
    I     Atom           X                Y                Z
 ----------------------------------------------------------------
    1      C       0.0001069780     0.6730077022     1.3705630668
    2      C       0.7590596922     0.4244658097     0.0833177284
    3      C      -0.7589482791     0.4244968855     0.0834032272
    4      F       1.3691473976     1.4764909756    -0.4967498690
    5      Cl      1.6854315725    -1.0650721366    -0.1042389373
    6      F      -1.3690690763     1.4765473540    -0.4965749409
    7      Cl     -1.6854180913    -1.0649952308    -0.1040114135
    8      H       0.0001489863    -0.1069832484     2.1217040258
    9      H       0.0001842758     1.6905720529     1.7475589910
 ----------------------------------------------------------------
 Molecular Point Group                 C1    NOp =  1
 Largest Abelian Subgroup              C1    NOp =  1
 Nuclear Repulsion Energy =   457.0179274294 hartrees
 There are       36 alpha and       36 beta electrons
 Applying Cartesian multipole field
    Component          Value
    ---------          -----
     (2,0,0)        1.00000E-11
     (0,2,0)        2.00000E-11
     (0,0,2)       -3.00000E-11
 Nucleus-field energy     =     0.0000000085 hartrees
 Requested basis set is 6-311++G(d,p)
 There are 66 shells and 184 basis functions
 A cutoff of  1.0D-11 yielded   1953 shell pairs
 There are     15999 function pairs (     17254 Cartesian)
 Smallest overlap matrix eigenvalue = 2.89E-05
 Guess MOs from SCF MO coefficient file

 -----------------------------------------------------------------------
  General SCF calculation program by
  Eric Jon Sundstrom, Paul Horn, Yuezhi Mao, Dmitri Zuev, Alec White,
  David Stuck, Shaama M.S., Shane Yost, Joonho Lee, David Small,
  Daniel Levine, Susi Lehtola, Hugh Burton, Evgeny Epifanovsky
 -----------------------------------------------------------------------
 Exchange:     0.2000 Hartree-Fock + 0.0800 Slater + 0.7200 B88
 Correlation:  0.1900 VWN1RPA + 0.8100 LYP
 Using SG-1 standard quadrature grid
 A restricted SCF calculation will be
 performed using DIIS
 SCF converges when DIIS error is below 1.0e-08
 ---------------------------------------
  Cycle       Energy         DIIS error
 ---------------------------------------
    1   -1235.6860048462      7.65e-04  
    2   -1235.6900223185      2.72e-04  
    3   -1235.6899467400      3.28e-04  
    4   -1235.6902781196      4.70e-05  
    5   -1235.6902859012      7.69e-06  
    6   -1235.6902860776      4.21e-06  
    7   -1235.6902861471      4.52e-07  
    8   -1235.6902861476      2.89e-07  
    9   -1235.6902861479      4.59e-08  
   10   -1235.6902861479      1.52e-08  
   11   -1235.6902861479      1.69e-09  Convergence criterion met
 ---------------------------------------
 SCF time:   CPU 29.27s  wall 50.00s 
 SCF   energy in the final basis set =    -1235.6902861479
 Total energy in the final basis set =    -1235.6902861479

 --------------------------------------------------------------

                    Orbital Energies (a.u.)
 --------------------------------------------------------------

 Alpha MOs
 -- Occupied --
*******-101.581 -24.724 -24.724 -10.356 -10.356 -10.231  -9.495
 -9.495  -7.260  -7.260  -7.250  -7.250  -7.249  -7.249  -1.276
 -1.262  -0.948  -0.876  -0.847  -0.663  -0.644  -0.594  -0.562
 -0.520  -0.512  -0.509  -0.460  -0.456  -0.439  -0.389  -0.378
 -0.357  -0.338  -0.325  -0.305
 -- Virtual --
 -0.038  -0.010   0.003   0.012   0.022   0.024   0.045   0.065
  0.067   0.068   0.076   0.078   0.100   0.107   0.111   0.116
  0.119   0.124   0.126   0.127   0.137   0.159   0.162   0.182
  0.191   0.209   0.214   0.233   0.249   0.256   0.258   0.304
  0.314   0.324   0.350   0.356   0.361   0.373   0.406   0.430
  0.439   0.439   0.442   0.456   0.480   0.485   0.499   0.517
  0.553   0.571   0.577   0.610   0.630   0.647   0.652   0.695
  0.758   0.797   0.840   0.845   0.867   0.889   0.891   0.927
  0.946   0.991   1.015   1.025   1.100   1.120   1.156   1.275
  1.290   1.323   1.386   1.394   1.408   1.431   1.440   1.474
  1.483   1.532   1.535   1.556   1.575   1.665   1.749   1.800
  1.841   1.849   1.923   1.960   1.974   2.008   2.040   2.146
  2.181   2.197   2.266   2.286   2.290   2.339   2.449   2.511
  2.534   2.578   2.666   2.719   2.787   2.798   2.992   3.063
  3.119   3.342   3.599   3.687   3.760   3.764   3.790   3.811
  3.919   4.005   4.006   4.053   4.097   4.785   4.890   6.316
  6.338   6.372   6.373   6.575   6.744   9.714   9.741  23.499
 23.612  23.842  25.846  25.862  25.917  25.947  26.420  26.422
 66.748  66.750 215.699 215.727
 --------------------------------------------------------------

          Ground-State Mulliken Net Atomic Charges

     Atom                 Charge (a.u.)
  ----------------------------------------
      1 C                    -0.459197
      2 C                    -0.143773
      3 C                    -0.143735
      4 F                    -0.036541
      5 Cl                    0.223653
      6 F                    -0.036540
      7 Cl                    0.223649
      8 H                     0.140505
      9 H                     0.231978
  ----------------------------------------
  Sum of atomic charges =    -0.000000

 -----------------------------------------------------------------
                    Cartesian Multipole Moments
 -----------------------------------------------------------------
    Charge (ESU x 10^10)
                -0.0000
    Dipole Moment (Debye)
         X       0.0001      Y      -0.1657      Z       2.1898
       Tot       2.1960
    Quadrupole Moments (Debye-Ang)
        XX     -56.4585     XY       0.0002     YY     -53.4859
        XZ       0.0005     YZ       2.4736     ZZ     -50.3154
    Octopole Moments (Debye-Ang^2)
       XXX      -0.0068    XXY      -3.3919    XYY      -0.0015
       YYY       3.9602    XXZ      -3.1911    XYZ       0.0009
       YYZ       1.0591    XZZ      -0.0014    YZZ       5.0994
       ZZZ      -3.0601
    Hexadecapole Moments (Debye-Ang^3)
      XXXX    -641.5808   XXXY       0.0035   XXYY    -165.2552
      XYYY       0.0030   YYYY    -381.1583   XXXZ       0.0158
      XXYZ       1.5387   XYYZ       0.0053   YYYZ       2.3913
      XXZZ    -136.7918   XYZZ       0.0009   YYZZ     -88.6299
      XZZZ       0.0179   YZZZ      -5.8635   ZZZZ    -149.9677
 -----------------------------------------------------------------
 Calculating analytic gradient of the SCF energy
 Gradient of SCF Energy
            1           2           3           4           5           6
    1  -0.0000116   0.0088972  -0.0088907  -0.0007834  -0.0004614   0.0007845
    2  -0.0023189   0.0056271   0.0056269  -0.0028134  -0.0015295  -0.0028156
    3   0.0041734  -0.0068309  -0.0068307   0.0019156   0.0017604   0.0019206
            7           8           9
    1   0.0004621   0.0000010   0.0000023
    2  -0.0015273   0.0004070  -0.0006563
    3   0.0017627   0.0007669   0.0013621
 Max gradient component =       8.897E-03
 RMS gradient           =       3.734E-03
 Gradient time:  CPU 9.73 s  wall 18.87 s
 Geometry Optimization Parameters
   NAtoms,    NIC,     NZ,  NCons,   NDum,   NFix, NCnnct, MaxDiis
        9      69       9       0       0       0       0       0

 Cartesian Hessian Update
 Hessian Updated using BFGS Update


** GEOMETRY OPTIMIZATION IN DELOCALIZED INTERNAL COORDINATES **
   Searching for a Minimum

   Optimization Cycle:   2

                       Coordinates (Angstroms)
     ATOM                X               Y               Z
      1  C         0.0001069780    0.6730077022    1.3705630668
      2  C         0.7590596922    0.4244658097    0.0833177284
      3  C        -0.7589482791    0.4244968855    0.0834032272
      4  F         1.3691473976    1.4764909756   -0.4967498690
      5  Cl        1.6854315725   -1.0650721366   -0.1042389373
      6  F        -1.3690690763    1.4765473540   -0.4965749409
      7  Cl       -1.6854180913   -1.0649952308   -0.1040114135
      8  H         0.0001489863   -0.1069832484    2.1217040258
      9  H         0.0001842758    1.6905720529    1.7475589910
   Point Group: c1    Number of degrees of freedom:    21


   Energy is  -1235.690286148

 Hessian Updated using BFGS Update

 21 Hessian modes will be used to form the next step
  Hessian Eigenvalues:
     0.017401    0.020947    0.030782    0.030790    0.030889    0.036335
     0.086121    0.088665    0.108252    0.117983    0.129001    0.142882
     0.253455    0.264820    0.268991    0.286296    0.286300    0.348100
     0.349385    0.550214    0.565243

 Minimum Search - Taking Simple RFO Step
 Searching for Lamda that Minimizes Along All modes
 Value Taken    Lamda =  -0.00094672
 Step Taken.  Stepsize is  0.114148

                             Maximum     Tolerance    Cnvgd?
         Gradient           0.006561      0.000300      NO
         Displacement       0.063979      0.001200      NO
         Energy change     -0.003553      0.000001      NO


 New Cartesian Coordinates Obtained by Inverse Iteration

 Displacement from previous Coordinates is:  0.119238
 ----------------------------------------------------------------
             Standard Nuclear Orientation (Angstroms)
    I     Atom           X                Y                Z
 ----------------------------------------------------------------
    1      C       0.0001327315     0.6739222872     1.3795833715
    2      C       0.7507959247     0.4155296072     0.1014622957
    3      C      -0.7507043826     0.4155674550     0.1015664455
    4      F       1.3418894932     1.4716423782    -0.4992748345
    5      Cl      1.6863415699    -1.0596953697    -0.1247679248
    6      F      -1.3418101400     1.4716976648    -0.4991303069
    7      Cl     -1.6863389846    -1.0596215582    -0.1245538076
    8      H       0.0001642718    -0.0996155875     2.1356790688
    9      H       0.0001729719     1.6991032873     1.7344075708
 ----------------------------------------------------------------
 Molecular Point Group                 C1    NOp =  1
 Largest Abelian Subgroup              C1    NOp =  1
 Nuclear Repulsion Energy =   458.3855657596 hartrees
 There are       36 alpha and       36 beta electrons
 Applying Cartesian multipole field
    Component          Value
    ---------          -----
     (2,0,0)        1.00000E-11
     (0,2,0)        2.00000E-11
     (0,0,2)       -3.00000E-11
 Nucleus-field energy     =     0.0000000083 hartrees
 Requested basis set is 6-311++G(d,p)
 There are 66 shells and 184 basis functions
 A cutoff of  1.0D-11 yielded   1955 shell pairs
 There are     16023 function pairs (     17286 Cartesian)
 Smallest overlap matrix eigenvalue = 2.78E-05
 Guess MOs from SCF MO coefficient file

 -----------------------------------------------------------------------
  General SCF calculation program by
  Eric Jon Sundstrom, Paul Horn, Yuezhi Mao, Dmitri Zuev, Alec White,
  David Stuck, Shaama M.S., Shane Yost, Joonho Lee, David Small,
  Daniel Levine, Susi Lehtola, Hugh Burton, Evgeny Epifanovsky
 -----------------------------------------------------------------------
 Exchange:     0.2000 Hartree-Fock + 0.0800 Slater + 0.7200 B88
 Correlation:  0.1900 VWN1RPA + 0.8100 LYP
 Using SG-1 standard quadrature grid
 A restricted SCF calculation will be
 performed using DIIS
 SCF converges when DIIS error is below 1.0e-08
 ---------------------------------------
  Cycle       Energy         DIIS error
 ---------------------------------------
    1   -1235.6895715584      4.14e-04  
    2   -1235.6906344951      1.49e-04  
    3   -1235.6906089694      1.82e-04  
    4   -1235.6907032372      2.30e-05  
    5   -1235.6907051320      3.14e-06  
    6   -1235.6907051698      9.23e-07  
    7   -1235.6907051720      4.90e-07  
    8   -1235.6907051729      6.68e-08  
    9   -1235.6907051729      3.20e-08  
   10   -1235.6907051729      6.06e-09  Convergence criterion met
 ---------------------------------------
 SCF time:   CPU 26.84s  wall 45.00s 
 SCF   energy in the final basis set =    -1235.6907051729
 Total energy in the final basis set =    -1235.6907051729

 --------------------------------------------------------------

                    Orbital Energies (a.u.)
 --------------------------------------------------------------

 Alpha MOs
 -- Occupied --
*******-101.581 -24.722 -24.722 -10.354 -10.354 -10.232  -9.495
 -9.495  -7.261  -7.261  -7.250  -7.250  -7.250  -7.250  -1.274
 -1.259  -0.953  -0.877  -0.851  -0.664  -0.642  -0.594  -0.563
 -0.520  -0.510  -0.507  -0.462  -0.453  -0.440  -0.390  -0.378
 -0.357  -0.338  -0.327  -0.305
 -- Virtual --
 -0.039  -0.010   0.005   0.012   0.023   0.024   0.044   0.066
  0.067   0.069   0.077   0.078   0.102   0.106   0.111   0.116
  0.119   0.124   0.127   0.127   0.137   0.160   0.163   0.182
  0.191   0.208   0.213   0.235   0.250   0.259   0.262   0.306
  0.317   0.326   0.351   0.357   0.362   0.375   0.406   0.431
  0.439   0.440   0.441   0.455   0.481   0.484   0.501   0.522
  0.555   0.575   0.578   0.612   0.631   0.649   0.650   0.698
  0.756   0.797   0.839   0.845   0.866   0.890   0.891   0.927
  0.941   0.989   1.019   1.032   1.105   1.119   1.158   1.276
  1.291   1.325   1.382   1.409   1.409   1.430   1.446   1.474
  1.483   1.528   1.538   1.552   1.585   1.674   1.748   1.800
  1.846   1.854   1.917   1.965   1.984   2.018   2.045   2.151
  2.190   2.198   2.265   2.286   2.293   2.332   2.458   2.515
  2.544   2.574   2.668   2.726   2.796   2.806   2.989   3.062
  3.142   3.353   3.594   3.688   3.763   3.767   3.798   3.815
  3.919   4.008   4.008   4.060   4.108   4.788   4.898   6.314
  6.345   6.371   6.382   6.575   6.747   9.716   9.742  23.501
 23.646  23.852  25.846  25.865  25.914  25.940  26.419  26.429
 66.749  66.757 215.702 215.728
 --------------------------------------------------------------

          Ground-State Mulliken Net Atomic Charges

     Atom                 Charge (a.u.)
  ----------------------------------------
      1 C                    -0.477280
      2 C                    -0.133252
      3 C                    -0.133229
      4 F                    -0.041222
      5 Cl                    0.225804
      6 F                    -0.041223
      7 Cl                    0.225799
      8 H                     0.141964
      9 H                     0.232639
  ----------------------------------------
  Sum of atomic charges =     0.000000

 -----------------------------------------------------------------
                    Cartesian Multipole Moments
 -----------------------------------------------------------------
    Charge (ESU x 10^10)
                 0.0000
    Dipole Moment (Debye)
         X       0.0001      Y      -0.2175      Z       2.2705
       Tot       2.2809
    Quadrupole Moments (Debye-Ang)
        XX     -56.3507     XY       0.0002     YY     -53.5110
        XZ       0.0005     YZ       2.6177     ZZ     -50.2171
    Octopole Moments (Debye-Ang^2)
       XXX      -0.0063    XXY      -3.4433    XYY      -0.0015
       YYY       4.0920    XXZ      -3.0525    XYZ       0.0006
       YYZ       1.3006    XZZ      -0.0013    YZZ       4.9783
       ZZZ      -1.9549
    Hexadecapole Moments (Debye-Ang^3)
      XXXX    -636.0407   XXXY       0.0026   XXYY    -163.9015
      XYYY       0.0023   YYYY    -378.6107   XXXZ       0.0141
      XXYZ       1.4949   XYYZ       0.0047   YYYZ       1.2124
      XXZZ    -136.0082   XYZZ       0.0004   YYZZ     -88.2685
      XZZZ       0.0158   YZZZ      -7.8234   ZZZZ    -151.4338
 -----------------------------------------------------------------
 Calculating analytic gradient of the SCF energy
 Gradient of SCF Energy
            1           2           3           4           5           6
    1  -0.0000003   0.0003682  -0.0003687  -0.0015282  -0.0004472   0.0015293
    2  -0.0022868   0.0042607   0.0042634  -0.0028072  -0.0003929  -0.0028074
    3  -0.0021536   0.0013588   0.0013685   0.0003763  -0.0003308   0.0003731
            7           8           9
    1   0.0004475   0.0000003  -0.0000009
    2  -0.0003938   0.0003632  -0.0001990
    3  -0.0003317  -0.0005351  -0.0001257
 Max gradient component =       4.263E-03
 RMS gradient           =       1.636E-03
 Gradient time:  CPU 9.61 s  wall 15.37 s
 Geometry Optimization Parameters
   NAtoms,    NIC,     NZ,  NCons,   NDum,   NFix, NCnnct, MaxDiis
        9      69       9       0       0       0       0       0

 Cartesian Hessian Update
 Hessian Updated using BFGS Update


** GEOMETRY OPTIMIZATION IN DELOCALIZED INTERNAL COORDINATES **
   Searching for a Minimum

   Optimization Cycle:   3

                       Coordinates (Angstroms)
     ATOM                X               Y               Z
      1  C         0.0001327315    0.6739222872    1.3795833715
      2  C         0.7507959247    0.4155296072    0.1014622957
      3  C        -0.7507043826    0.4155674550    0.1015664455
      4  F         1.3418894932    1.4716423782   -0.4992748345
      5  Cl        1.6863415699   -1.0596953697   -0.1247679248
      6  F        -1.3418101400    1.4716976648   -0.4991303069
      7  Cl       -1.6863389846   -1.0596215582   -0.1245538076
      8  H         0.0001642718   -0.0996155875    2.1356790688
      9  H         0.0001729719    1.6991032873    1.7344075708
   Point Group: c1    Number of degrees of freedom:    21


   Energy is  -1235.690705173

 Hessian Updated using BFGS Update

 21 Hessian modes will be used to form the next step
  Hessian Eigenvalues:
     0.017401    0.020947    0.030782    0.030790    0.034290    0.043155
     0.077928    0.088785    0.103641    0.108252    0.129001    0.142518
     0.264136    0.268991    0.278717    0.286300    0.290430    0.348273
     0.349639    0.550214    0.550593

 Minimum Search - Taking Simple RFO Step
 Searching for Lamda that Minimizes Along All modes
 Value Taken    Lamda =  -0.00014998
 Step Taken.  Stepsize is  0.045448

                             Maximum     Tolerance    Cnvgd?
         Gradient           0.003050      0.000300      NO
         Displacement       0.028843      0.001200      NO
         Energy change     -0.000419      0.000001      NO


 New Cartesian Coordinates Obtained by Inverse Iteration

 Displacement from previous Coordinates is:  0.043411
 ----------------------------------------------------------------
             Standard Nuclear Orientation (Angstroms)
    I     Atom           X                Y                Z
 ----------------------------------------------------------------
    1      C       0.0001319569     0.6730306292     1.3765257168
    2      C       0.7508748456     0.4108666290     0.0974127812
    3      C      -0.7507779026     0.4109016150     0.0975043987
    4      F       1.3467420500     1.4744073446    -0.4926136184
    5      Cl      1.6969167305    -1.0580421034    -0.1222580538
    6      F      -1.3466720001     1.4744679559    -0.4924511056
    7      Cl     -1.6969109547    -1.0579684578    -0.1220543213
    8      H       0.0001592284    -0.0990088522     2.1353516590
    9      H       0.0001795019     1.6998754040     1.7275544219
 ----------------------------------------------------------------
 Molecular Point Group                 C1    NOp =  1
 Largest Abelian Subgroup              C1    NOp =  1
 Nuclear Repulsion Energy =   457.6742397607 hartrees
 There are       36 alpha and       36 beta electrons
 Applying Cartesian multipole field
    Component          Value
    ---------          -----
     (2,0,0)        1.00000E-11
     (0,2,0)        2.00000E-11
     (0,0,2)       -3.00000E-11
 Nucleus-field energy     =     0.0000000084 hartrees
 Requested basis set is 6-311++G(d,p)
 There are 66 shells and 184 basis functions
 A cutoff of  1.0D-11 yielded   1953 shell pairs
 There are     16021 function pairs (     17284 Cartesian)
 Smallest overlap matrix eigenvalue = 2.78E-05
 Guess MOs from SCF MO coefficient file

 -----------------------------------------------------------------------
  General SCF calculation program by
  Eric Jon Sundstrom, Paul Horn, Yuezhi Mao, Dmitri Zuev, Alec White,
  David Stuck, Shaama M.S., Shane Yost, Joonho Lee, David Small,
  Daniel Levine, Susi Lehtola, Hugh Burton, Evgeny Epifanovsky
 -----------------------------------------------------------------------
 Exchange:     0.2000 Hartree-Fock + 0.0800 Slater + 0.7200 B88
 Correlation:  0.1900 VWN1RPA + 0.8100 LYP
 Using SG-1 standard quadrature grid
 A restricted SCF calculation will be
 performed using DIIS
 SCF converges when DIIS error is below 1.0e-08
 ---------------------------------------
  Cycle       Energy         DIIS error
 ---------------------------------------
    1   -1235.6906147592      1.60e-04  
    2   -1235.6907803618      2.88e-05  
    3   -1235.6907818301      2.35e-05  
    4   -1235.6907833891      7.35e-06  
    5   -1235.6907835818      1.54e-06  
    6   -1235.6907835913      2.96e-07  
    7   -1235.6907835915      1.26e-07  
    8   -1235.6907835915      3.40e-08  
    9   -1235.6907835915      1.02e-08  
   10   -1235.6907835915      3.54e-09  Convergence criterion met
 ---------------------------------------
 SCF time:   CPU 26.77s  wall 46.00s 
 SCF   energy in the final basis set =    -1235.6907835915
 Total energy in the final basis set =    -1235.6907835915

 --------------------------------------------------------------

                    Orbital Energies (a.u.)
 --------------------------------------------------------------

 Alpha MOs
 -- Occupied --
*******-101.582 -24.721 -24.721 -10.355 -10.354 -10.232  -9.496
 -9.496  -7.261  -7.261  -7.251  -7.251  -7.250  -7.250  -1.272
 -1.257  -0.952  -0.878  -0.851  -0.664  -0.641  -0.593  -0.563
 -0.519  -0.510  -0.506  -0.461  -0.453  -0.440  -0.390  -0.378
 -0.357  -0.339  -0.327  -0.306
 -- Virtual --
 -0.040  -0.010   0.004   0.012   0.022   0.024   0.044   0.066
  0.066   0.069   0.077   0.078   0.101   0.105   0.110   0.116
  0.118   0.124   0.127   0.127   0.137   0.160   0.163   0.183
  0.191   0.208   0.213   0.233   0.250   0.258   0.261   0.306
  0.316   0.326   0.351   0.357   0.362   0.375   0.406   0.432
  0.439   0.439   0.441   0.455   0.480   0.484   0.500   0.522
  0.554   0.575   0.579   0.612   0.633   0.648   0.651   0.698
  0.756   0.797   0.839   0.843   0.866   0.889   0.891   0.927
  0.940   0.990   1.019   1.030   1.102   1.120   1.156   1.278
  1.292   1.323   1.382   1.406   1.408   1.430   1.445   1.473
  1.482   1.529   1.538   1.553   1.583   1.673   1.748   1.800
  1.844   1.853   1.921   1.965   1.981   2.016   2.048   2.150
  2.188   2.197   2.265   2.283   2.293   2.334   2.453   2.515
  2.542   2.572   2.666   2.724   2.796   2.804   2.987   3.057
  3.140   3.352   3.591   3.687   3.764   3.767   3.799   3.814
  3.917   4.001   4.007   4.061   4.105   4.786   4.894   6.316
  6.345   6.372   6.381   6.572   6.741   9.716   9.741  23.497
 23.642  23.850  25.843  25.865  25.907  25.944  26.419  26.421
 66.750  66.757 215.702 215.727
 --------------------------------------------------------------

          Ground-State Mulliken Net Atomic Charges

     Atom                 Charge (a.u.)
  ----------------------------------------
      1 C                    -0.474796
      2 C                    -0.137499
      3 C                    -0.137499
      4 F                    -0.042504
      5 Cl                    0.229915
      6 F                    -0.042504
      7 Cl                    0.229913
      8 H                     0.141222
      9 H                     0.233753
  ----------------------------------------
  Sum of atomic charges =     0.000000

 -----------------------------------------------------------------
                    Cartesian Multipole Moments
 -----------------------------------------------------------------
    Charge (ESU x 10^10)
                 0.0000
    Dipole Moment (Debye)
         X       0.0001      Y      -0.2649      Z       2.2507
       Tot       2.2662
    Quadrupole Moments (Debye-Ang)
        XX     -56.3298     XY       0.0002     YY     -53.5646
        XZ       0.0005     YZ       2.5974     ZZ     -50.2419
    Octopole Moments (Debye-Ang^2)
       XXX      -0.0064    XXY      -3.7183    XYY      -0.0014
       YYY       3.9695    XXZ      -3.1177    XYZ       0.0007
       YYZ       1.2698    XZZ      -0.0013    YZZ       4.9446
       ZZZ      -2.2041
    Hexadecapole Moments (Debye-Ang^3)
      XXXX    -641.4608   XXXY       0.0031   XXYY    -164.7362
      XYYY       0.0028   YYYY    -378.6012   XXXZ       0.0136
      XXYZ       1.4760   XYYZ       0.0046   YYYZ       1.2335
      XXZZ    -136.9336   XYZZ       0.0006   YYZZ     -88.1352
      XZZZ       0.0154   YZZZ      -7.7203   ZZZZ    -150.6860
 -----------------------------------------------------------------
 Calculating analytic gradient of the SCF energy
 Gradient of SCF Energy
            1           2           3           4           5           6
    1  -0.0000001  -0.0009768   0.0009781  -0.0002347   0.0002863   0.0002339
    2  -0.0003201   0.0013882   0.0013890  -0.0009207  -0.0003490  -0.0009200
    3  -0.0014241   0.0001419   0.0001426   0.0006553  -0.0000457   0.0006551
            7           8           9
    1  -0.0002867  -0.0000001   0.0000001
    2  -0.0003500  -0.0000236   0.0001060
    3  -0.0000462  -0.0001636   0.0000848
 Max gradient component =       1.424E-03
 RMS gradient           =       6.400E-04
 Gradient time:  CPU 9.64 s  wall 16.65 s
 Geometry Optimization Parameters
   NAtoms,    NIC,     NZ,  NCons,   NDum,   NFix, NCnnct, MaxDiis
        9      69       9       0       0       0       0       0

 Cartesian Hessian Update
 Hessian Updated using BFGS Update


** GEOMETRY OPTIMIZATION IN DELOCALIZED INTERNAL COORDINATES **
   Searching for a Minimum

   Optimization Cycle:   4

                       Coordinates (Angstroms)
     ATOM                X               Y               Z
      1  C         0.0001319569    0.6730306292    1.3765257168
      2  C         0.7508748456    0.4108666290    0.0974127812
      3  C        -0.7507779026    0.4109016150    0.0975043987
      4  F         1.3467420500    1.4744073446   -0.4926136184
      5  Cl        1.6969167305   -1.0580421034   -0.1222580538
      6  F        -1.3466720001    1.4744679559   -0.4924511056
      7  Cl       -1.6969109547   -1.0579684578   -0.1220543213
      8  H         0.0001592284   -0.0990088522    2.1353516590
      9  H         0.0001795019    1.6998754040    1.7275544219
   Point Group: c1    Number of degrees of freedom:    21


   Energy is  -1235.690783592

 Hessian Updated using BFGS Update

 21 Hessian modes will be used to form the next step
  Hessian Eigenvalues:
     0.017401    0.020947    0.030782    0.030790    0.035079    0.052933
     0.077130    0.090687    0.100859    0.108252    0.129001    0.141377
     0.249303    0.268150    0.268991    0.285805    0.286300    0.347715
     0.350282    0.479168    0.550214

 Minimum Search - Taking Simple RFO Step
 Searching for Lamda that Minimizes Along All modes
 Value Taken    Lamda =  -0.00001933
 Step Taken.  Stepsize is  0.011057

                             Maximum     Tolerance    Cnvgd?
         Gradient           0.001185      0.000300      NO
         Displacement       0.005849      0.001200      NO
         Energy change     -0.000078      0.000001      NO


 New Cartesian Coordinates Obtained by Inverse Iteration

 Displacement from previous Coordinates is:  0.012175
 ----------------------------------------------------------------
             Standard Nuclear Orientation (Angstroms)
    I     Atom           X                Y                Z
 ----------------------------------------------------------------
    1      C       0.0001320777     0.6725181647     1.3784668009
    2      C       0.7513791811     0.4098265786     0.0976025592
    3      C      -0.7512797372     0.4098599505     0.0976922110
    4      F       1.3448899163     1.4751470140    -0.4950362744
    5      Cl      1.6982838202    -1.0572319852    -0.1229258455
    6      F      -1.3448165288     1.4752048305    -0.4948763661
    7      Cl     -1.6982792705    -1.0571565179    -0.1227129490
    8      H       0.0001578900    -0.0990650934     2.1381306815
    9      H       0.0001761069     1.6994272225     1.7286310608
 ----------------------------------------------------------------
 Molecular Point Group                 C1    NOp =  1
 Largest Abelian Subgroup              C1    NOp =  1
 Nuclear Repulsion Energy =   457.5214323208 hartrees
 There are       36 alpha and       36 beta electrons
 Applying Cartesian multipole field
    Component          Value
    ---------          -----
     (2,0,0)        1.00000E-11
     (0,2,0)        2.00000E-11
     (0,0,2)       -3.00000E-11
 Nucleus-field energy     =     0.0000000084 hartrees
 Requested basis set is 6-311++G(d,p)
 There are 66 shells and 184 basis functions
 A cutoff of  1.0D-11 yielded   1951 shell pairs
 There are     15991 function pairs (     17248 Cartesian)
 Smallest overlap matrix eigenvalue = 2.80E-05
 Guess MOs from SCF MO coefficient file

 -----------------------------------------------------------------------
  General SCF calculation program by
  Eric Jon Sundstrom, Paul Horn, Yuezhi Mao, Dmitri Zuev, Alec White,
  David Stuck, Shaama M.S., Shane Yost, Joonho Lee, David Small,
  Daniel Levine, Susi Lehtola, Hugh Burton, Evgeny Epifanovsky
 -----------------------------------------------------------------------
 Exchange:     0.2000 Hartree-Fock + 0.0800 Slater + 0.7200 B88
 Correlation:  0.1900 VWN1RPA + 0.8100 LYP
 Using SG-1 standard quadrature grid
 A restricted SCF calculation will be
 performed using DIIS
 SCF converges when DIIS error is below 1.0e-08
 ---------------------------------------
  Cycle       Energy         DIIS error
 ---------------------------------------
    1   -1235.6907806665      4.83e-05  
    2   -1235.6907937211      1.13e-05  
    3   -1235.6907937151      1.10e-05  
    4   -1235.6907941480      3.20e-06  
    5   -1235.6907941896      6.81e-07  
    6   -1235.6907941907      2.56e-07  
    7   -1235.6907941909      5.55e-08  
    8   -1235.6907941909      1.98e-08  
    9   -1235.6907941908      3.33e-09  Convergence criterion met
 ---------------------------------------
 SCF time:   CPU 24.10s  wall 39.00s 
 SCF   energy in the final basis set =    -1235.6907941908
 Total energy in the final basis set =    -1235.6907941908

 --------------------------------------------------------------

                    Orbital Energies (a.u.)
 --------------------------------------------------------------

 Alpha MOs
 -- Occupied --
*******-101.582 -24.721 -24.721 -10.355 -10.355 -10.232  -9.496
 -9.496  -7.261  -7.261  -7.251  -7.251  -7.251  -7.251  -1.271
 -1.256  -0.952  -0.878  -0.851  -0.664  -0.641  -0.593  -0.563
 -0.518  -0.509  -0.506  -0.461  -0.452  -0.440  -0.390  -0.378
 -0.358  -0.340  -0.327  -0.306
 -- Virtual --
 -0.039  -0.010   0.004   0.012   0.022   0.024   0.043   0.066
  0.066   0.069   0.077   0.077   0.101   0.105   0.110   0.116
  0.118   0.124   0.127   0.127   0.137   0.160   0.163   0.182
  0.191   0.208   0.213   0.233   0.249   0.257   0.261   0.306
  0.317   0.326   0.351   0.357   0.362   0.376   0.405   0.432
  0.439   0.439   0.441   0.455   0.480   0.484   0.500   0.522
  0.554   0.574   0.579   0.612   0.632   0.648   0.651   0.698
  0.755   0.797   0.839   0.843   0.865   0.889   0.890   0.927
  0.939   0.990   1.019   1.030   1.102   1.120   1.156   1.278
  1.292   1.323   1.382   1.407   1.408   1.430   1.445   1.473
  1.482   1.529   1.537   1.553   1.583   1.673   1.748   1.799
  1.845   1.853   1.920   1.964   1.981   2.017   2.047   2.149
  2.187   2.197   2.264   2.282   2.293   2.333   2.454   2.516
  2.542   2.571   2.666   2.723   2.795   2.803   2.985   3.055
  3.138   3.351   3.590   3.687   3.764   3.768   3.799   3.814
  3.916   3.999   4.005   4.060   4.103   4.784   4.893   6.316
  6.345   6.372   6.382   6.570   6.739   9.717   9.741  23.495
 23.639  23.848  25.843  25.865  25.906  25.944  26.418  26.421
 66.750  66.758 215.702 215.727
 --------------------------------------------------------------

          Ground-State Mulliken Net Atomic Charges

     Atom                 Charge (a.u.)
  ----------------------------------------
      1 C                    -0.474300
      2 C                    -0.137942
      3 C                    -0.137944
      4 F                    -0.043280
      5 Cl                    0.230943
      6 F                    -0.043279
      7 Cl                    0.230942
      8 H                     0.141345
      9 H                     0.233513
  ----------------------------------------
  Sum of atomic charges =     0.000000

 -----------------------------------------------------------------
                    Cartesian Multipole Moments
 -----------------------------------------------------------------
    Charge (ESU x 10^10)
                 0.0000
    Dipole Moment (Debye)
         X       0.0001      Y      -0.2851      Z       2.2586
       Tot       2.2765
    Quadrupole Moments (Debye-Ang)
        XX     -56.3141     XY       0.0002     YY     -53.5819
        XZ       0.0005     YZ       2.6088     ZZ     -50.2395
    Octopole Moments (Debye-Ang^2)
       XXX      -0.0065    XXY      -3.7804    XYY      -0.0015
       YYY       3.8661    XXZ      -3.0980    XYZ       0.0007
       YYZ       1.3048    XZZ      -0.0013    YZZ       4.9070
       ZZZ      -2.0945
    Hexadecapole Moments (Debye-Ang^3)
      XXXX    -641.7551   XXXY       0.0031   XXYY    -164.7576
      XYYY       0.0027   YYYY    -378.4827   XXXZ       0.0141
      XXYZ       1.5251   XYYZ       0.0047   YYYZ       1.3161
      XXZZ    -137.0777   XYZZ       0.0006   YYZZ     -88.1737
      XZZZ       0.0159   YZZZ      -7.6549   ZZZZ    -151.0134
 -----------------------------------------------------------------
 Calculating analytic gradient of the SCF energy
 Gradient of SCF Energy
            1           2           3           4           5           6
    1   0.0000001  -0.0002159   0.0002166   0.0000572   0.0002128  -0.0000576
    2  -0.0001382   0.0004320   0.0004322  -0.0001011  -0.0002148  -0.0001011
    3  -0.0000065  -0.0000320  -0.0000326   0.0000263  -0.0000498   0.0000266
            7           8           9
    1  -0.0002130  -0.0000001  -0.0000001
    2  -0.0002150  -0.0000644  -0.0000294
    3  -0.0000497   0.0000687   0.0000490
 Max gradient component =       4.322E-04
 RMS gradient           =       1.629E-04
 Gradient time:  CPU 9.64 s  wall 17.51 s
 Geometry Optimization Parameters
   NAtoms,    NIC,     NZ,  NCons,   NDum,   NFix, NCnnct, MaxDiis
        9      69       9       0       0       0       0       0

 Cartesian Hessian Update
 Hessian Updated using BFGS Update


** GEOMETRY OPTIMIZATION IN DELOCALIZED INTERNAL COORDINATES **
   Searching for a Minimum

   Optimization Cycle:   5

                       Coordinates (Angstroms)
     ATOM                X               Y               Z
      1  C         0.0001320777    0.6725181647    1.3784668009
      2  C         0.7513791811    0.4098265786    0.0976025592
      3  C        -0.7512797372    0.4098599505    0.0976922110
      4  F         1.3448899163    1.4751470140   -0.4950362744
      5  Cl        1.6982838202   -1.0572319852   -0.1229258455
      6  F        -1.3448165288    1.4752048305   -0.4948763661
      7  Cl       -1.6982792705   -1.0571565179   -0.1227129490
      8  H         0.0001578900   -0.0990650934    2.1381306815
      9  H         0.0001761069    1.6994272225    1.7286310608
   Point Group: c1    Number of degrees of freedom:    21


   Energy is  -1235.690794191

 Hessian Updated using BFGS Update

 21 Hessian modes will be used to form the next step
  Hessian Eigenvalues:
     0.017401    0.020947    0.030782    0.030790    0.035472    0.051520
     0.074564    0.092782    0.099412    0.108252    0.129001    0.134994
     0.233860    0.268102    0.268992    0.286300    0.292858    0.349488
     0.350096    0.488746    0.550214

 Minimum Search - Taking Simple RFO Step
 Searching for Lamda that Minimizes Along All modes
 Value Taken    Lamda =  -0.00000158
 Step Taken.  Stepsize is  0.003611

                             Maximum     Tolerance    Cnvgd?
         Gradient           0.000312      0.000300      NO
         Displacement       0.002164      0.001200      NO
         Energy change     -0.000011      0.000001      NO


 New Cartesian Coordinates Obtained by Inverse Iteration

 Displacement from previous Coordinates is:  0.003431
 ----------------------------------------------------------------
             Standard Nuclear Orientation (Angstroms)
    I     Atom           X                Y                Z
 ----------------------------------------------------------------
    1      C       0.0001317246     0.6725464195     1.3786781931
    2      C       0.7513380498     0.4092790734     0.0978523709
    3      C      -0.7512418210     0.4093124120     0.0979428755
    4      F       1.3441596754     1.4752727844    -0.4949100818
    5      Cl      1.6977826108    -1.0570925828    -0.1233585915
    6      F      -1.3440861539     1.4753297473    -0.4947538983
    7      Cl     -1.6977787180    -1.0570175224    -0.1231475336
    8      H       0.0001603692    -0.0987485479     2.1384864172
    9      H       0.0001777189     1.6996483807     1.7281821268
 ----------------------------------------------------------------
 Molecular Point Group                 C1    NOp =  1
 Largest Abelian Subgroup              C1    NOp =  1
 Nuclear Repulsion Energy =   457.5899192384 hartrees
 There are       36 alpha and       36 beta electrons
 Applying Cartesian multipole field
    Component          Value
    ---------          -----
     (2,0,0)        1.00000E-11
     (0,2,0)        2.00000E-11
     (0,0,2)       -3.00000E-11
 Nucleus-field energy     =     0.0000000084 hartrees
 Requested basis set is 6-311++G(d,p)
 There are 66 shells and 184 basis functions
 A cutoff of  1.0D-11 yielded   1953 shell pairs
 There are     16021 function pairs (     17284 Cartesian)
 Smallest overlap matrix eigenvalue = 2.79E-05
 Guess MOs from SCF MO coefficient file

 -----------------------------------------------------------------------
  General SCF calculation program by
  Eric Jon Sundstrom, Paul Horn, Yuezhi Mao, Dmitri Zuev, Alec White,
  David Stuck, Shaama M.S., Shane Yost, Joonho Lee, David Small,
  Daniel Levine, Susi Lehtola, Hugh Burton, Evgeny Epifanovsky
 -----------------------------------------------------------------------
 Exchange:     0.2000 Hartree-Fock + 0.0800 Slater + 0.7200 B88
 Correlation:  0.1900 VWN1RPA + 0.8100 LYP
 Using SG-1 standard quadrature grid
 A restricted SCF calculation will be
 performed using DIIS
 SCF converges when DIIS error is below 1.0e-08
 ---------------------------------------
  Cycle       Energy         DIIS error
 ---------------------------------------
    1   -1235.6907939404      1.35e-05  
    2   -1235.6907950468      4.56e-06  
    3   -1235.6907950104      5.83e-06  
    4   -1235.6907951104      6.60e-07  
    5   -1235.6907951117      1.60e-07  
    6   -1235.6907951118      5.49e-08  
    7   -1235.6907951118      1.22e-08  
    8   -1235.6907951118      4.26e-09  Convergence criterion met
 ---------------------------------------
 SCF time:   CPU 21.49s  wall 42.00s 
 SCF   energy in the final basis set =    -1235.6907951118
 Total energy in the final basis set =    -1235.6907951118

 --------------------------------------------------------------

                    Orbital Energies (a.u.)
 --------------------------------------------------------------

 Alpha MOs
 -- Occupied --
*******-101.582 -24.721 -24.721 -10.355 -10.354 -10.232  -9.496
 -9.496  -7.262  -7.262  -7.251  -7.251  -7.251  -7.251  -1.271
 -1.256  -0.952  -0.878  -0.851  -0.664  -0.641  -0.593  -0.562
 -0.518  -0.509  -0.506  -0.461  -0.452  -0.440  -0.390  -0.378
 -0.358  -0.340  -0.327  -0.306
 -- Virtual --
 -0.039  -0.010   0.004   0.012   0.022   0.024   0.043   0.066
  0.066   0.069   0.077   0.077   0.101   0.105   0.110   0.116
  0.118   0.124   0.127   0.127   0.137   0.160   0.163   0.182
  0.191   0.208   0.213   0.233   0.249   0.257   0.261   0.306
  0.317   0.326   0.351   0.357   0.362   0.376   0.405   0.432
  0.439   0.439   0.442   0.455   0.480   0.483   0.500   0.522
  0.554   0.574   0.579   0.612   0.632   0.648   0.650   0.698
  0.755   0.797   0.839   0.843   0.865   0.889   0.890   0.927
  0.939   0.990   1.019   1.030   1.103   1.120   1.156   1.278
  1.292   1.323   1.382   1.408   1.408   1.430   1.445   1.473
  1.482   1.529   1.537   1.553   1.583   1.673   1.748   1.799
  1.845   1.853   1.920   1.964   1.981   2.018   2.048   2.149
  2.187   2.198   2.264   2.282   2.293   2.333   2.454   2.516
  2.542   2.572   2.666   2.723   2.796   2.803   2.985   3.055
  3.138   3.351   3.590   3.687   3.764   3.768   3.799   3.814
  3.916   3.999   4.005   4.060   4.104   4.784   4.893   6.316
  6.345   6.372   6.382   6.570   6.738   9.717   9.741  23.495
 23.639  23.848  25.843  25.865  25.906  25.944  26.419  26.421
 66.750  66.758 215.702 215.727
 --------------------------------------------------------------

          Ground-State Mulliken Net Atomic Charges

     Atom                 Charge (a.u.)
  ----------------------------------------
      1 C                    -0.474541
      2 C                    -0.138126
      3 C                    -0.138125
      4 F                    -0.043530
      5 Cl                    0.231494
      6 F                    -0.043530
      7 Cl                    0.231493
      8 H                     0.141295
      9 H                     0.233570
  ----------------------------------------
  Sum of atomic charges =     0.000000

 -----------------------------------------------------------------
                    Cartesian Multipole Moments
 -----------------------------------------------------------------
    Charge (ESU x 10^10)
                 0.0000
    Dipole Moment (Debye)
         X       0.0001      Y      -0.2925      Z       2.2588
       Tot       2.2777
    Quadrupole Moments (Debye-Ang)
        XX     -56.3053     XY       0.0002     YY     -53.5833
        XZ       0.0005     YZ       2.6121     ZZ     -50.2394
    Octopole Moments (Debye-Ang^2)
       XXX      -0.0064    XXY      -3.7918    XYY      -0.0015
       YYY       3.8472    XXZ      -3.0950    XYZ       0.0007
       YYZ       1.3102    XZZ      -0.0013    YZZ       4.9005
       ZZZ      -2.0798
    Hexadecapole Moments (Debye-Ang^3)
      XXXX    -641.3227   XXXY       0.0030   XXYY    -164.6892
      XYYY       0.0026   YYYY    -378.4303   XXXZ       0.0139
      XXYZ       1.5227   XYYZ       0.0047   YYYZ       1.2895
      XXZZ    -137.0078   XYZZ       0.0006   YYZZ     -88.1690
      XZZZ       0.0157   YZZZ      -7.6962   ZZZZ    -151.0515
 -----------------------------------------------------------------
 Calculating analytic gradient of the SCF energy
 Gradient of SCF Energy
            1           2           3           4           5           6
    1   0.0000001  -0.0001166   0.0001164   0.0000346   0.0000532  -0.0000346
    2  -0.0000395   0.0000582   0.0000583   0.0000303  -0.0000399   0.0000302
    3   0.0000598   0.0000003   0.0000004   0.0000006  -0.0000464   0.0000005
            7           8           9
    1  -0.0000532   0.0000001  -0.0000000
    2  -0.0000400  -0.0000281  -0.0000294
    3  -0.0000464  -0.0000008   0.0000322
 Max gradient component =       1.166E-04
 RMS gradient           =       4.680E-05
 Gradient time:  CPU 9.58 s  wall 17.64 s
 Geometry Optimization Parameters
   NAtoms,    NIC,     NZ,  NCons,   NDum,   NFix, NCnnct, MaxDiis
        9      69       9       0       0       0       0       0

 Cartesian Hessian Update
 Hessian Updated using BFGS Update


** GEOMETRY OPTIMIZATION IN DELOCALIZED INTERNAL COORDINATES **
   Searching for a Minimum

   Optimization Cycle:   6

                       Coordinates (Angstroms)
     ATOM                X               Y               Z
      1  C         0.0001317246    0.6725464195    1.3786781931
      2  C         0.7513380498    0.4092790734    0.0978523709
      3  C        -0.7512418210    0.4093124120    0.0979428755
      4  F         1.3441596754    1.4752727844   -0.4949100818
      5  Cl        1.6977826108   -1.0570925828   -0.1233585915
      6  F        -1.3440861539    1.4753297473   -0.4947538983
      7  Cl       -1.6977787180   -1.0570175224   -0.1231475336
      8  H         0.0001603692   -0.0987485479    2.1384864172
      9  H         0.0001777189    1.6996483807    1.7281821268
   Point Group: c1    Number of degrees of freedom:    21


   Energy is  -1235.690795112

 Hessian Updated using BFGS Update

 21 Hessian modes will be used to form the next step
  Hessian Eigenvalues:
     0.017401    0.020947    0.030782    0.030790    0.035479    0.051006
     0.076328    0.091901    0.099803    0.108252    0.119465    0.129001
     0.226253    0.265401    0.268991    0.283430    0.286300    0.349390
     0.350748    0.491156    0.550214

 Minimum Search - Taking Simple RFO Step
 Searching for Lamda that Minimizes Along All modes
 Value Taken    Lamda =   0.00000000
 Step Taken.  Stepsize is  0.000876

                             Maximum     Tolerance    Cnvgd?
         Gradient           0.000067      0.000300     YES
         Displacement       0.000529      0.001200     YES
         Energy change     -0.000001      0.000001     YES


                       Distance Matrix (Angstroms)
             C (  1)   C (  2)   C (  3)   F (  4)   Cl(  5)   F (  6)
   C (  2)  1.508024
   C (  3)  1.508024  1.502580
   F (  4)  2.441539  1.356152  2.424552
   Cl(  5)  2.851278  1.759243  2.863047  2.583791
   F (  6)  2.441543  2.424551  1.356151  2.688246  3.975432
   Cl(  7)  2.851275  2.863047  1.759243  3.975436  3.395561  2.583790
   H (  8)  1.082684  2.233058  2.233058  3.349426  2.986015  3.349429
   H (  9)  1.084938  2.210717  2.210719  2.607445  3.729569  2.607453
             Cl(  7)   H (  8)
   H (  8)  2.986012
   H (  9)  3.729569  1.844609

 Final energy is   -1235.6907951117705     


 ******************************
 **  OPTIMIZATION CONVERGED  **
 ******************************

                       Coordinates (Angstroms)
     ATOM                X               Y               Z
      1  C         0.0001317246    0.6725464195    1.3786781931
      2  C         0.7513380498    0.4092790734    0.0978523709
      3  C        -0.7512418210    0.4093124120    0.0979428755
      4  F         1.3441596754    1.4752727844   -0.4949100818
      5  Cl        1.6977826108   -1.0570925828   -0.1233585915
      6  F        -1.3440861539    1.4753297473   -0.4947538983
      7  Cl       -1.6977787180   -1.0570175224   -0.1231475336
      8  H         0.0001603692   -0.0987485479    2.1384864172
      9  H         0.0001777189    1.6996483807    1.7281821268

Z-matrix Print:
$molecule
0 1
Cl
C  1 1.759243
F  2 1.356151 1 111.410870
C  2 1.502580 1 122.548298 3 -143.833649 0
F  4 1.356152 2 115.921803 1 142.348418 0
C  4 1.508024 2 60.119370 1 -110.191191 0
H  6 1.082684 4 118.142833 2 107.899426 0
H  6 1.084938 4 116.031051 2 -106.297655 0
Cl 4 1.759243 2 122.548268 1 0.000000 0
$end


 --------------------------------------------------------------

                    Orbital Energies (a.u.)
 --------------------------------------------------------------

 Alpha MOs
 -- Occupied --
*******-101.582 -24.721 -24.721 -10.355 -10.354 -10.232  -9.496
 -9.496  -7.262  -7.262  -7.251  -7.251  -7.251  -7.251  -1.271
 -1.256  -0.952  -0.878  -0.851  -0.664  -0.641  -0.593  -0.562
 -0.518  -0.509  -0.506  -0.461  -0.452  -0.440  -0.390  -0.378
 -0.358  -0.340  -0.327  -0.306
 -- Virtual --
 -0.039  -0.010   0.004   0.012   0.022   0.024   0.043   0.066
  0.066   0.069   0.077   0.077   0.101   0.105   0.110   0.116
  0.118   0.124   0.127   0.127   0.137   0.160   0.163   0.182
  0.191   0.208   0.213   0.233   0.249   0.257   0.261   0.306
  0.317   0.326   0.351   0.357   0.362   0.376   0.405   0.432
  0.439   0.439   0.442   0.455   0.480   0.483   0.500   0.522
  0.554   0.574   0.579   0.612   0.632   0.648   0.650   0.698
  0.755   0.797   0.839   0.843   0.865   0.889   0.890   0.927
  0.939   0.990   1.019   1.030   1.103   1.120   1.156   1.278
  1.292   1.323   1.382   1.408   1.408   1.430   1.445   1.473
  1.482   1.529   1.537   1.553   1.583   1.673   1.748   1.799
  1.845   1.853   1.920   1.964   1.981   2.018   2.048   2.149
  2.187   2.198   2.264   2.282   2.293   2.333   2.454   2.516
  2.542   2.572   2.666   2.723   2.796   2.803   2.985   3.055
  3.138   3.351   3.590   3.687   3.764   3.768   3.799   3.814
  3.916   3.999   4.005   4.060   4.104   4.784   4.893   6.316
  6.345   6.372   6.382   6.570   6.738   9.717   9.741  23.495
 23.639  23.848  25.843  25.865  25.906  25.944  26.419  26.421
 66.750  66.758 215.702 215.727
 --------------------------------------------------------------

          Ground-State Mulliken Net Atomic Charges

     Atom                 Charge (a.u.)
  ----------------------------------------
      1 C                    -0.474541
      2 C                    -0.138126
      3 C                    -0.138125
      4 F                    -0.043530
      5 Cl                    0.231494
      6 F                    -0.043530
      7 Cl                    0.231493
      8 H                     0.141295
      9 H                     0.233570
  ----------------------------------------
  Sum of atomic charges =     0.000000

 -----------------------------------------------------------------
                    Cartesian Multipole Moments
 -----------------------------------------------------------------
    Charge (ESU x 10^10)
                 0.0000
    Dipole Moment (Debye)
         X       0.0001      Y      -0.2925      Z       2.2588
       Tot       2.2777
    Quadrupole Moments (Debye-Ang)
        XX     -56.3053     XY       0.0002     YY     -53.5833
        XZ       0.0005     YZ       2.6121     ZZ     -50.2394
    Octopole Moments (Debye-Ang^2)
       XXX      -0.0064    XXY      -3.7918    XYY      -0.0015
       YYY       3.8472    XXZ      -3.0950    XYZ       0.0007
       YYZ       1.3102    XZZ      -0.0013    YZZ       4.9005
       ZZZ      -2.0798
    Hexadecapole Moments (Debye-Ang^3)
      XXXX    -641.3227   XXXY       0.0030   XXYY    -164.6892
      XYYY       0.0026   YYYY    -378.4303   XXXZ       0.0139
      XXYZ       1.5227   XYYZ       0.0047   YYYZ       1.2895
      XXZZ    -137.0078   XYZZ       0.0006   YYZZ     -88.1690
      XZZZ       0.0157   YZZZ      -7.6962   ZZZZ    -151.0515
 -----------------------------------------------------------------
Archival summary:
1\1\garfield\OPT\ProcedureUnspecified\BasisUnspecified\l2232\taweetha\ThuOct1102:24:012018ThuOct1102:24:012018\0\\#,OPT,ProcedureUnspecified,BasisUnspecified,\\0,1\Cl\C,1,1.75924\F,2,1.35615,1,111.411\C,2,1.50258,1,122.548,3,-143.834,0\F,4,1.35615,2,115.922,1,142.348,0\C,4,1.50802,2,60.1194,1,-110.191,0\H,6,1.08268,4,118.143,2,107.899,0\H,6,1.08494,4,116.031,2,-106.298,0\Cl,4,1.75924,2,122.548,1,0,0\\\@

 Total job time:  376.93s(wall), 216.72s(cpu) 
 Thu Oct 11 02:24:01 2018

        *************************************************************
        *                                                           *
        *  Thank you very much for using Q-Chem.  Have a nice day.  *
        *                                                           *
        *************************************************************


 
User input: 2 of 2 
 
Q-Chem Developer Version!
                  Welcome to Q-Chem
     A Quantum Leap Into The Future Of Chemistry


 Q-Chem 5.1, Q-Chem, Inc., Pleasanton, CA (2018)

 Yihan Shao,  Zhengting Gan,  E. Epifanovsky,  A. T. B. Gilbert,  M. Wormit,  
 J. Kussmann,  A. W. Lange,  A. Behn,  Jia Deng,  Xintian Feng,  D. Ghosh,  
 M. Goldey,  P. R. Horn,  L. D. Jacobson,  I. Kaliman,  T. Kus,  A. Landau,  
 Jie Liu,  E. I. Proynov,  R. M. Richard,  R. P. Steele,  E. J. Sundstrom,  
 H. L. Woodcock III,  P. M. Zimmerman,  D. Zuev,  B. Albrecht,  E. Alguire,  
 S. A. Baeppler,  D. Barton,  Z. Benda,  Y. A. Bernard,  E. J. Berquist,  
 K. B. Bravaya,  H. Burton,  D. Casanova,  Chun-Min Chang,  Yunqing Chen,  
 A. Chien,  K. D. Closser,  M. P. Coons,  S. Coriani,  S. Dasgupta,  
 A. L. Dempwolff,  M. Diedenhofen,  Hainam Do,  R. G. Edgar,  Po-Tung Fang,  
 S. Faraji,  S. Fatehi,  Qingguo Feng,  K. D. Fenk,  J. Fosso-Tande,  
 Qinghui Ge,  A. Ghysels,  G. Gidofalvi,  J. Gomes,  J. Gonthier,  A. Gunina,  
 D. Hait,  M. W. D. Hanson-Heine,  P. H. P. Harbach,  A. W. Hauser,  
 J. E. Herr,  E. G. Hohenstein,  Z. C. Holden,  Kerwin Hui,  B. C. Huynh,  
 T.-C. Jagau,  Hyunjun Ji,  B. Kaduk,  K. Khistyaev,  Jaehoon Kim,  
 P. Klunzinger,  K. Koh,  D. Kosenkov,  L. Koulias,  T. Kowalczyk,  
 C. M. Krauter,  A. Kunitsa,  Ka Un Lao,  A. Laurent,  K. V. Lawler,  
 Joonho Lee,  D. Lefrancois,  S. Lehtola,  D. S. Levine,  Yi-Pei Li,  
 You-Sheng Lin,  Fenglai Liu,  E. Livshits,  A. Luenser,  P. Manohar,  
 E. Mansoor,  S. F. Manzer,  Shan-Ping Mao,  Yuezhi Mao,  N. Mardirossian,  
 A. V. Marenich,  T. Markovich,  L. A. Martinez-Martinez,  S. A. Maurer,  
 N. J. Mayhall,  S. C. McKenzie,  J.-M. Mewes,  A. F. Morrison,  
 J. W. Mullinax,  K. Nanda,  T. S. Nguyen-Beck,  R. Olivares-Amaya,  
 J. A. Parkhill,  T. M. Perrine,  F. Plasser,  P. Pokhilko,  S. Prager,  
 A. Prociuk,  E. Ramos,  D. R. Rehn,  F. Rob,  M. Schneider,  N. Sergueev,  
 S. M. Sharada,  S. Sharma,  D. W. Small,  T. Stauch,  T. Stein,  
 Yu-Chuan Su,  A. J. W. Thom,  A. Tkatchenko,  T. Tsuchimochi,  N. M. Tubman,  
 L. Vogt,  M. L. Vidal,  O. Vydrov,  M. A. Watson,  J. Wenzel,  
 M. de Wergifosse,  T. A. Wesolowski,  A. White,  J. Witte,  A. Yamada,  
 Jun Yang,  K. Yao,  S. Yeganeh,  S. R. Yost,  Zhi-Qiang You,  A. Zech,  
 Igor Ying Zhang,  Xing Zhang,  Yan Zhao,  Ying Zhu,  B. R. Brooks,  
 G. K. L. Chan,  C. J. Cramer,  M. S. Gordon,  W. J. Hehre,  A. Klamt,  
 M. W. Schmidt,  C. D. Sherrill,  D. G. Truhlar,  A. Aspuru-Guzik,  R. Baer,  
 A. T. Bell,  N. A. Besley,  Jeng-Da Chai,  A. E. DePrince, III,  
 R. A. DiStasio Jr.,  A. Dreuw,  B. D. Dunietz,  T. R. Furlani,  
 Chao-Ping Hsu,  Yousung Jung,  Jing Kong,  D. S. Lambrecht,  WanZhen Liang,  
 C. Ochsenfeld,  V. A. Rassolov,  L. V. Slipchenko,  J. E. Subotnik,  
 T. Van Voorhis,  J. M. Herbert,  A. I. Krylov,  P. M. W. Gill,  M. Head-Gordon

 Contributors to earlier versions of Q-Chem not listed above: 
 R. D. Adamson,  B. Austin,  J. Baker,  G. J. O. Beran,  K. Brandhorst,  
 S. T. Brown,  E. F. C. Byrd,  A. K. Chakraborty,  C.-L. Cheng,  
 Siu Hung Chien,  D. M. Chipman,  D. L. Crittenden,  H. Dachsel,  
 R. J. Doerksen,  A. D. Dutoi,  L. Fusti-Molnar,  W. A. Goddard III,  
 A. Golubeva-Zadorozhnaya,  S. R. Gwaltney,  G. Hawkins,  A. Heyden,  
 S. Hirata,  G. Kedziora,  F. J. Keil,  C. Kelley,  Jihan Kim,  R. A. King,  
 R. Z. Khaliullin,  P. P. Korambath,  W. Kurlancheek,  A. M. Lee,  M. S. Lee,  
 S. V. Levchenko,  Ching Yeh Lin,  D. Liotard,  R. C. Lochan,  I. Lotan,  
 P. E. Maslen,  N. Nair,  D. P. O'Neill,  D. Neuhauser,  E. Neuscamman,  
 C. M. Oana,  R. Olson,  B. Peters,  R. Peverati,  P. A. Pieniazek,  
 Y. M. Rhee,  J. Ritchie,  M. A. Rohrdanz,  E. Rosta,  N. J. Russ,  
 H. F. Schaefer III,  N. E. Schultz,  N. Shenvi,  A. C. Simmonett,  A. Sodt,  
 D. Stuck,  K. S. Thanthiriwatte,  V. Vanovschi,  Tao Wang,  A. Warshel,  
 C. F. Williams,  Q. Wu,  X. Xu,  W. Zhang

 Please cite Q-Chem as follows:
 Y. Shao et al., Mol. Phys. 113, 184-215 (2015)
 DOI: 10.1080/00268976.2014.952696

 Q-Chem 5.1.1 for Intel X86 EM64T Linux

 Parts of Q-Chem use Armadillo 8.300.2 (Tropical Shenanigans).
 http://arma.sourceforge.net/

 Q-Chem begins on Thu Oct 11 02:24:01 2018  

Host: 
0

     Scratch files written to /scratch/taweetham/qchem31522//
The previous job contains 0 fragments, simply inherited here
Input Ideriv = 2
Curr. Ideriv = -1
Max.  Ideriv = 2

Checking the input file for inconsistencies... 	...done.

--------------------------------------------------------------
User input:
--------------------------------------------------------------

$molecule
read
$end

$rem
   job_type 	frequency
   basis 	6-311++g**
   method	b3lyp	
$end


--------------------------------------------------------------
 ----------------------------------------------------------------
             Standard Nuclear Orientation (Angstroms)
    I     Atom           X                Y                Z
 ----------------------------------------------------------------
    1      C       0.0000000948     0.6576582781     1.3750732102
    2      C       0.7512902948     0.3932253539     0.0945367253
    3      C      -0.7512895791     0.3932275610     0.0945352282
    4      F       1.3441261279     1.4586842264    -0.4991723476
    5      Cl      1.6977787780    -1.0733300379    -0.1252637868
    6      F      -1.3441197066     1.4586854872    -0.4991807606
    7      Cl     -1.6977825582    -1.0733253229    -0.1252606359
    8      H      -0.0000018025    -0.1129355952     2.1355924718
    9      H       0.0000034106     1.6850821480     1.7236297078
 ----------------------------------------------------------------
 Molecular Point Group                 C1    NOp =  1
 Largest Abelian Subgroup              C1    NOp =  1
 Nuclear Repulsion Energy =   457.5899192384 hartrees
 There are       36 alpha and       36 beta electrons
 Requested basis set is 6-311++G(d,p)
 There are 66 shells and 184 basis functions

 Total QAlloc Memory Limit   2000 MB
 Mega-Array Size       188 MB
 MEM_STATIC part       192 MB

                       Distance Matrix (Angstroms)
             C (  1)   C (  2)   C (  3)   F (  4)   Cl(  5)   F (  6)
   C (  2)  1.508024
   C (  3)  1.508024  1.502580
   F (  4)  2.441539  1.356152  2.424552
   Cl(  5)  2.851278  1.759243  2.863047  2.583791
   F (  6)  2.441543  2.424551  1.356151  2.688246  3.975432
   Cl(  7)  2.851275  2.863047  1.759243  3.975436  3.395561  2.583790
   H (  8)  1.082684  2.233058  2.233058  3.349426  2.986015  3.349429
   H (  9)  1.084938  2.210717  2.210719  2.607445  3.729569  2.607453
             Cl(  7)   H (  8)
   H (  8)  2.986012
   H (  9)  3.729569  1.844609

 A cutoff of  1.0D-11 yielded   1953 shell pairs
 There are     16021 function pairs (     17284 Cartesian)
 Smallest overlap matrix eigenvalue = 2.79E-05
 Guess from superposition of atomic densities
 Warning:  Energy on first SCF cycle will be non-variational
 SAD guess density has 72.000000 electrons

 -----------------------------------------------------------------------
  General SCF calculation program by
  Eric Jon Sundstrom, Paul Horn, Yuezhi Mao, Dmitri Zuev, Alec White,
  David Stuck, Shaama M.S., Shane Yost, Joonho Lee, David Small,
  Daniel Levine, Susi Lehtola, Hugh Burton, Evgeny Epifanovsky
 -----------------------------------------------------------------------
 Exchange:     0.2000 Hartree-Fock + 0.0800 Slater + 0.7200 B88
 Correlation:  0.1900 VWN1RPA + 0.8100 LYP
 Using SG-1 standard quadrature grid
 A restricted SCF calculation will be
 performed using DIIS
 SCF converges when DIIS error is below 1.0e-08
 ---------------------------------------
  Cycle       Energy         DIIS error
 ---------------------------------------
    1   -1236.9821724157      4.22e-02  
    2   -1235.6250367352      4.50e-03  
    3   -1235.5715376581      6.14e-03  
    4   -1235.6882287612      8.58e-04  
    5   -1235.6904185420      3.20e-04  
    6   -1235.6907776221      6.80e-05  
    7   -1235.6907949331      1.61e-05  
    8   -1235.6907956545      5.27e-06  
    9   -1235.6907957484      1.31e-06  
   10   -1235.6907957553      2.37e-07  
   11   -1235.6907957556      3.93e-08  
   12   -1235.6907957556      6.36e-09  Convergence criterion met
 ---------------------------------------
 SCF time:   CPU 30.40s  wall 60.00s 
 SCF   energy in the final basis set =    -1235.6907957556
 Total energy in the final basis set =    -1235.6907957556

 --------------------------------------------------------------

                    Orbital Energies (a.u.)
 --------------------------------------------------------------

 Alpha MOs
 -- Occupied --
*******-101.582 -24.721 -24.721 -10.355 -10.354 -10.232  -9.496
 -9.496  -7.262  -7.262  -7.251  -7.251  -7.251  -7.251  -1.271
 -1.256  -0.952  -0.878  -0.851  -0.664  -0.641  -0.593  -0.562
 -0.518  -0.509  -0.506  -0.461  -0.452  -0.440  -0.390  -0.378
 -0.358  -0.340  -0.327  -0.306
 -- Virtual --
 -0.039  -0.010   0.004   0.012   0.022   0.024   0.043   0.066
  0.066   0.069   0.077   0.077   0.101   0.105   0.110   0.116
  0.118   0.124   0.127   0.127   0.137   0.160   0.163   0.182
  0.191   0.208   0.213   0.233   0.249   0.257   0.261   0.306
  0.317   0.326   0.351   0.357   0.362   0.376   0.405   0.432
  0.439   0.439   0.442   0.455   0.480   0.483   0.500   0.522
  0.554   0.574   0.579   0.612   0.632   0.648   0.650   0.698
  0.755   0.797   0.839   0.843   0.865   0.889   0.890   0.927
  0.939   0.990   1.019   1.030   1.103   1.120   1.156   1.278
  1.292   1.323   1.382   1.408   1.408   1.430   1.445   1.473
  1.482   1.529   1.537   1.553   1.583   1.673   1.748   1.799
  1.845   1.853   1.920   1.964   1.981   2.018   2.048   2.149
  2.187   2.198   2.264   2.282   2.294   2.333   2.454   2.516
  2.542   2.572   2.666   2.723   2.796   2.803   2.985   3.055
  3.138   3.351   3.590   3.687   3.764   3.768   3.799   3.814
  3.916   3.999   4.005   4.060   4.104   4.784   4.893   6.316
  6.345   6.372   6.382   6.570   6.738   9.717   9.741  23.495
 23.639  23.848  25.843  25.865  25.906  25.944  26.419  26.421
 66.750  66.758 215.702 215.727
 --------------------------------------------------------------

          Ground-State Mulliken Net Atomic Charges

     Atom                 Charge (a.u.)
  ----------------------------------------
      1 C                    -0.474550
      2 C                    -0.138120
      3 C                    -0.138118
      4 F                    -0.043531
      5 Cl                    0.231492
      6 F                    -0.043531
      7 Cl                    0.231492
      8 H                     0.141296
      9 H                     0.233571
  ----------------------------------------
  Sum of atomic charges =     0.000000

 -----------------------------------------------------------------
                    Cartesian Multipole Moments
 -----------------------------------------------------------------
    Charge (ESU x 10^10)
                 0.0000
    Dipole Moment (Debye)
         X      -0.0000      Y      -0.2904      Z       2.2591
       Tot       2.2777
    Quadrupole Moments (Debye-Ang)
        XX     -56.3053     XY       0.0000     YY     -53.5691
        XZ      -0.0000     YZ       2.5796     ZZ     -50.2577
    Octopole Moments (Debye-Ang^2)
       XXX      -0.0000    XXY      -2.8848    XYY       0.0000
       YYY       6.4480    XXZ      -2.9235    XYZ       0.0000
       YYZ       1.3916    XZZ       0.0000    YZZ       5.6927
       ZZZ      -1.6435
    Hexadecapole Moments (Debye-Ang^3)
      XXXX    -641.3227   XXXY       0.0001   XXYY    -164.5784
      XYYY       0.0000   YYYY    -378.7583   XXXZ       0.0000
      XXYZ       1.6068   XYYZ      -0.0000   YYYZ       1.3136
      XXZZ    -136.9927   XYZZ       0.0000   YYZZ     -88.3648
      XZZZ       0.0000   YZZZ      -7.6087   ZZZZ    -151.0011
 -----------------------------------------------------------------
 Calculating MO derivatives via CPSCF
   1         3          27      0.151413    0.027100
   2         3          27      0.022112    0.003715
   3         3          27      0.001956    0.000403
   4         3          27      0.000141    0.000028
   5        28           2      0.000003    0.000001
   6        30           0      0.000000    0.000000    Roots Converged
 Time for AOints: 16.6 s (CPU) 22.1 s (wall)
 ------------------------------------------------------------------------------
                     AOints        : Timing summary (seconds)
 ------------------------------------------------------------------------------
     job step          cpu (% of tot)      sys (% of tot)     wall (% of tot)
 ------------------------------------------------------------------------------
  cpscf_lag         0.1464E+03 (43.2)   0.2460E-03 (16.2)   0.2633E+03 (50.3)
  iterzp            0.1755E+03 (51.8)   0.1271E-02 (83.7)   0.2379E+03 (45.4)
  make_fx           0.0000E+00 ( 0.0)   0.0000E+00 ( 0.0)   0.0000E+00 ( 0.0)
  AOints            0.1658E+02 ( 4.9)   0.0000E+00 ( 0.0)   0.2210E+02 ( 4.2)
 ------------------------------------------------------------------------------
   Grand Totals     0.3387E+03          0.1518E-02          0.5236E+03
 ------------------------------------------------------------------------------
 Calculating analytic Hessian of the SCF energy
 Polarizability Matrix (a.u.)
            1           2           3
    1 -63.8367504  -0.0000138   0.0000074
    2  -0.0000138 -63.0997329  -3.4834483
    3   0.0000074  -3.4834483 -50.3828658

 Direct stationary perturbation theory relativistic correction:

 rels  =       1.677594183583
 relv  =      -6.231157433146
 rel2e =       1.548890310117
 E_rel =      -3.004672939446

 Hessian of the SCF Energy
            1           2           3           4           5           6
    1   0.2173577   0.0000015  -0.0000006  -0.0591154   0.0061731   0.0528464
    2   0.0000015   0.6663985  -0.0287259   0.0165394  -0.0696861  -0.0344552
    3  -0.0000006  -0.0287259   0.6044924   0.0878881  -0.0246317  -0.1587723
    4  -0.0591154   0.0165394   0.0878881   0.4820962   0.0088733  -0.1199451
    5   0.0061731  -0.0696861  -0.0246317   0.0088733   0.4076972  -0.0388645
    6   0.0528464  -0.0344552  -0.1587723  -0.1199451  -0.0388645   0.3459610
    7  -0.0591150  -0.0165392  -0.0878878  -0.2234108  -0.0081904   0.0188588
    8  -0.0061731  -0.0696862  -0.0246314   0.0081913  -0.0306394   0.0141931
    9  -0.0528462  -0.0344549  -0.1587719  -0.0188592   0.0141931  -0.0257926
   10  -0.0053609  -0.0051461   0.0125512  -0.1112026  -0.0702084   0.0468097
   11  -0.0030078   0.0011713   0.0086086  -0.0901659  -0.1848906   0.0811075
   12   0.0150012   0.0355973  -0.0154118   0.0524372   0.0694787  -0.1044816
   13  -0.0080094   0.0063564   0.0047773  -0.0736788   0.0478577   0.0120548
   14   0.0118211  -0.0090014  -0.0014604   0.0550093  -0.0943384  -0.0179606
   15   0.0102987  -0.0185478   0.0026027   0.0106044  -0.0138637  -0.0357728
   16  -0.0053608   0.0051459  -0.0125509  -0.0127504   0.0297668  -0.0180578
   17   0.0030077   0.0011715   0.0086086   0.0053233  -0.0197095   0.0078897
   18  -0.0150007   0.0355972  -0.0154116  -0.0031698  -0.0025424   0.0015049
   19  -0.0080095  -0.0063564  -0.0047773  -0.0049198  -0.0195513  -0.0074274
   20  -0.0118212  -0.0090015  -0.0014604  -0.0027748  -0.0084218  -0.0065266
   21  -0.0102988  -0.0185478   0.0026026  -0.0015032   0.0038383  -0.0009494
   22  -0.0362791  -0.0000004   0.0000004   0.0014401  -0.0206327   0.0105108
   23  -0.0000004  -0.2015750   0.1502084  -0.0003003   0.0021729  -0.0054166
   24   0.0000004   0.1473368  -0.1873447  -0.0028978   0.0084173  -0.0114057
   25  -0.0361076  -0.0000009  -0.0000003   0.0015414   0.0259119   0.0043499
   26  -0.0000009  -0.3097911  -0.0865158  -0.0006955  -0.0021843   0.0000334
   27  -0.0000003  -0.0837997  -0.0739853  -0.0045545  -0.0160251  -0.0102913
            7           8           9          10          11          12
    1  -0.0591150  -0.0061731  -0.0528462  -0.0053609  -0.0030078   0.0150012
    2  -0.0165392  -0.0696862  -0.0344549  -0.0051461   0.0011713   0.0355973
    3  -0.0878878  -0.0246314  -0.1587719   0.0125512   0.0086086  -0.0154118
    4  -0.2234108   0.0081913  -0.0188592  -0.1112026  -0.0901659   0.0524372
    5  -0.0081904  -0.0306394   0.0141931  -0.0702084  -0.1848906   0.0694787
    6   0.0188588   0.0141931  -0.0257926   0.0468097   0.0811075  -0.1044816
    7   0.4820957  -0.0088735   0.1199454  -0.0127504  -0.0053233   0.0031696
    8  -0.0088735   0.4076975  -0.0388656  -0.0297668  -0.0197093  -0.0025427
    9   0.1199454  -0.0388656   0.3459613   0.0180575   0.0078894   0.0015050
   10  -0.0127504  -0.0297668   0.0180575   0.1214003   0.1013544  -0.0711295
   11  -0.0053233  -0.0197093   0.0078894   0.1013544   0.2452940  -0.1081240
   12   0.0031696  -0.0025427   0.0015050  -0.0711295  -0.1081240   0.1089474
   13  -0.0049198   0.0195513   0.0074276   0.0108372   0.0010507  -0.0047822
   14   0.0027748  -0.0084219  -0.0065267   0.0079602  -0.0496437   0.0086113
   15   0.0015033   0.0038383  -0.0009494  -0.0058540   0.0114519   0.0049721
   16  -0.1112019   0.0702079  -0.0468098   0.0024021   0.0017044   0.0023888
   17   0.0901655  -0.1848909   0.0811082  -0.0017044   0.0070095  -0.0033589
   18  -0.0524375   0.0694796  -0.1044826  -0.0023888  -0.0033589   0.0026569
   19  -0.0736793  -0.0478580  -0.0120547  -0.0043132  -0.0036886  -0.0001518
   20  -0.0550096  -0.0943385  -0.0179604  -0.0018600  -0.0011067   0.0003755
   21  -0.0106043  -0.0138635  -0.0357728   0.0018756   0.0011153   0.0005796
   22   0.0014402   0.0206327  -0.0105108  -0.0032126  -0.0014925   0.0077898
   23   0.0003003   0.0021728  -0.0054166   0.0000175   0.0009768  -0.0008136
   24   0.0028979   0.0084173  -0.0114058  -0.0009411  -0.0000642  -0.0014897
   25   0.0015412  -0.0259119  -0.0043498   0.0021999  -0.0004314  -0.0047231
   26   0.0006955  -0.0021841   0.0000334  -0.0006464   0.0008987   0.0007764
   27   0.0045545  -0.0160251  -0.0102912   0.0010194   0.0013743   0.0027223
           13          14          15          16          17          18
    1  -0.0080094   0.0118211   0.0102987  -0.0053608   0.0030077  -0.0150007
    2   0.0063564  -0.0090014  -0.0185478   0.0051459   0.0011715   0.0355972
    3   0.0047773  -0.0014604   0.0026027  -0.0125509   0.0086086  -0.0154116
    4  -0.0736788   0.0550093   0.0106044  -0.0127504   0.0053233  -0.0031698
    5   0.0478577  -0.0943384  -0.0138637   0.0297668  -0.0197095  -0.0025424
    6   0.0120548  -0.0179606  -0.0357728  -0.0180578   0.0078897   0.0015049
    7  -0.0049198   0.0027748   0.0015033  -0.1112019   0.0901655  -0.0524375
    8   0.0195513  -0.0084219   0.0038383   0.0702079  -0.1848909   0.0694796
    9   0.0074276  -0.0065267  -0.0009494  -0.0468098   0.0811082  -0.1044826
   10   0.0108372   0.0079602  -0.0058540   0.0024021  -0.0017044  -0.0023888
   11   0.0010507  -0.0496437   0.0114519   0.0017044   0.0070095  -0.0033589
   12  -0.0047822   0.0086113   0.0049721   0.0023888  -0.0033589   0.0026569
   13   0.0838844  -0.0797016  -0.0179227  -0.0043132   0.0036886   0.0001518
   14  -0.0797016   0.1586518   0.0155900   0.0018601  -0.0011067   0.0003755
   15  -0.0179227   0.0155900   0.0263642  -0.0018756   0.0011153   0.0005796
   16  -0.0043132   0.0018601  -0.0018756   0.1213995  -0.1013536   0.0711295
   17   0.0036886  -0.0011067   0.0011153  -0.1013536   0.2452942  -0.1081252
   18   0.0001518   0.0003755   0.0005796   0.0711295  -0.1081252   0.1089483
   19  -0.0034917  -0.0004132   0.0014999   0.0108372  -0.0010509   0.0047823
   20   0.0004132   0.0032177   0.0011848  -0.0079604  -0.0496436   0.0086116
   21  -0.0014999   0.0011848   0.0011327   0.0058540   0.0114522   0.0049720
   22   0.0021843  -0.0017074  -0.0022392  -0.0032125   0.0014925  -0.0077898
   23   0.0010528   0.0002438  -0.0005033  -0.0000175   0.0009767  -0.0008136
   24   0.0005842   0.0000527   0.0014831   0.0009411  -0.0000642  -0.0014897
   25  -0.0024930   0.0023968   0.0039851   0.0021999   0.0004314   0.0047230
   26  -0.0002690   0.0003987  -0.0002656   0.0006464   0.0008987   0.0007764
   27  -0.0007908   0.0001332  -0.0004120  -0.0010194   0.0013744   0.0027223
           19          20          21          22          23          24
    1  -0.0080095  -0.0118212  -0.0102988  -0.0362791  -0.0000004   0.0000004
    2  -0.0063564  -0.0090015  -0.0185478  -0.0000004  -0.2015750   0.1473368
    3  -0.0047773  -0.0014604   0.0026026   0.0000004   0.1502084  -0.1873447
    4  -0.0049198  -0.0027748  -0.0015032   0.0014401  -0.0003003  -0.0028978
    5  -0.0195513  -0.0084218   0.0038383  -0.0206327   0.0021729   0.0084173
    6  -0.0074274  -0.0065266  -0.0009494   0.0105108  -0.0054166  -0.0114057
    7  -0.0736793  -0.0550096  -0.0106043   0.0014402   0.0003003   0.0028979
    8  -0.0478580  -0.0943385  -0.0138635   0.0206327   0.0021728   0.0084173
    9  -0.0120547  -0.0179604  -0.0357728  -0.0105108  -0.0054166  -0.0114058
   10  -0.0043132  -0.0018600   0.0018756  -0.0032126   0.0000175  -0.0009411
   11  -0.0036886  -0.0011067   0.0011153  -0.0014925   0.0009768  -0.0000642
   12  -0.0001518   0.0003755   0.0005796   0.0077898  -0.0008136  -0.0014897
   13  -0.0034917   0.0004132  -0.0014999   0.0021843   0.0010528   0.0005842
   14  -0.0004132   0.0032177   0.0011848  -0.0017074   0.0002438   0.0000527
   15   0.0014999   0.0011848   0.0011327  -0.0022392  -0.0005033   0.0014831
   16   0.0108372  -0.0079604   0.0058540  -0.0032125  -0.0000175   0.0009411
   17  -0.0010509  -0.0496436   0.0114522   0.0014925   0.0009767  -0.0000642
   18   0.0047823   0.0086116   0.0049720  -0.0077898  -0.0008136  -0.0014897
   19   0.0838850   0.0797022   0.0179225   0.0021843  -0.0010529  -0.0005842
   20   0.0797022   0.1586518   0.0155896   0.0017074   0.0002438   0.0000528
   21   0.0179225   0.0155896   0.0263643   0.0022392  -0.0005034   0.0014831
   22   0.0021843   0.0017074   0.0022392   0.0352878   0.0000005  -0.0000004
   23  -0.0010529   0.0002438  -0.0005034   0.0000005   0.2065994  -0.1560060
   24  -0.0005842   0.0000528   0.0014831  -0.0000004  -0.1560060   0.1986138
   25  -0.0024930  -0.0023968  -0.0039851   0.0001675  -0.0000000  -0.0000000
   26   0.0002690   0.0003987  -0.0002656  -0.0000000  -0.0118112  -0.0081425
   27   0.0007908   0.0001332  -0.0004120   0.0000001   0.0192647   0.0115556
           25          26          27
    1  -0.0361076  -0.0000009  -0.0000003
    2  -0.0000009  -0.3097911  -0.0837997
    3  -0.0000003  -0.0865158  -0.0739853
    4   0.0015414  -0.0006955  -0.0045545
    5   0.0259119  -0.0021843  -0.0160251
    6   0.0043499   0.0000334  -0.0102913
    7   0.0015412   0.0006955   0.0045545
    8  -0.0259119  -0.0021841  -0.0160251
    9  -0.0043498   0.0000334  -0.0102912
   10   0.0021999  -0.0006464   0.0010194
   11  -0.0004314   0.0008987   0.0013743
   12  -0.0047231   0.0007764   0.0027223
   13  -0.0024930  -0.0002690  -0.0007908
   14   0.0023968   0.0003987   0.0001332
   15   0.0039851  -0.0002656  -0.0004120
   16   0.0021999   0.0006464  -0.0010194
   17   0.0004314   0.0008987   0.0013744
   18   0.0047230   0.0007764   0.0027223
   19  -0.0024930   0.0002690   0.0007908
   20  -0.0023968   0.0003987   0.0001332
   21  -0.0039851  -0.0002656  -0.0004120
   22   0.0001675  -0.0000000   0.0000001
   23  -0.0000000  -0.0118112   0.0192647
   24  -0.0000000  -0.0081425   0.0115556
   25   0.0334436   0.0000009   0.0000003
   26   0.0000009   0.3233759   0.0935699
   27   0.0000003   0.0935699   0.0783916
 Gradient time:  CPU 415.01 s  wall 620.48 s
 **********************************************************************
 **                                                                  **
 **                       VIBRATIONAL ANALYSIS                       **
 **                       --------------------                       **
 **                                                                  **
 **        VIBRATIONAL FREQUENCIES (CM**-1) AND NORMAL MODES         **
 **     FORCE CONSTANTS (mDYN/ANGSTROM) AND REDUCED MASSES (AMU)     **
 **                  INFRARED INTENSITIES (KM/MOL)                   **
 **                                                                  **
 **********************************************************************


 Mode:                 1                      2                      3
 Frequency:       145.30                 149.88                 261.74
 Force Cnst:      0.2750                 0.2087                 0.6492
 Red. Mass:      22.1087                15.7691                16.0847
 IR Active:          YES                    YES                    YES
 IR Intens:        0.708                  0.468                  1.621
 Raman Active:       YES                    YES                    YES
               X      Y      Z        X      Y      Z        X      Y      Z
 C          0.000 -0.246 -0.030    0.181  0.000 -0.000   -0.000 -0.007 -0.261
 C          0.014 -0.168 -0.033   -0.002  0.045 -0.118    0.071  0.047 -0.194
 C         -0.014 -0.168 -0.033   -0.002 -0.045  0.118   -0.071  0.047 -0.194
 F         -0.214 -0.040 -0.047   -0.106 -0.112 -0.475    0.559 -0.025  0.144
 Cl         0.496  0.131  0.042    0.020 -0.010  0.272    0.132 -0.002  0.040
 F          0.214 -0.040 -0.047   -0.106  0.112  0.475   -0.559 -0.025  0.144
 Cl        -0.496  0.131  0.042    0.020  0.010 -0.272   -0.132 -0.002  0.040
 H          0.000 -0.358 -0.143    0.535  0.000  0.000   -0.000  0.039 -0.214
 H          0.000 -0.297  0.118   -0.030  0.000 -0.000   -0.000  0.008 -0.295
 TransDip   0.000 -0.027  0.005    0.022  0.000 -0.000   -0.000  0.028 -0.029

 Mode:                 4                      5                      6
 Frequency:       343.21                 362.26                 377.52
 Force Cnst:      0.7517                 0.3694                 1.0570
 Red. Mass:      10.8318                 4.7776                12.5872
 IR Active:          YES                    YES                    YES
 IR Intens:        0.739                  4.385                  2.532
 Raman Active:       YES                    YES                    YES
               X      Y      Z        X      Y      Z        X      Y      Z
 C         -0.192 -0.000 -0.000   -0.000  0.272  0.155   -0.337 -0.000 -0.000
 C         -0.161 -0.215  0.032    0.001 -0.029  0.183   -0.114 -0.016  0.056
 C         -0.161  0.215 -0.032   -0.001 -0.029  0.183   -0.114  0.016 -0.056
 F         -0.218 -0.226  0.026    0.054 -0.170 -0.003    0.237 -0.323 -0.111
 Cl         0.212 -0.127 -0.035    0.039  0.042 -0.091   -0.020  0.226 -0.060
 F         -0.218  0.226 -0.026   -0.054 -0.170 -0.003    0.237  0.323  0.111
 Cl         0.212  0.127  0.035   -0.039  0.042 -0.091   -0.020 -0.226  0.060
 H         -0.652 -0.000 -0.000   -0.000  0.566  0.455   -0.360 -0.000 -0.000
 H          0.260 -0.000  0.000   -0.000  0.407 -0.230   -0.517 -0.000 -0.000
 TransDip  -0.028 -0.000 -0.000   -0.000  0.050  0.044   -0.051 -0.000 -0.000

 Mode:                 7                      8                      9
 Frequency:       426.96                 520.04                 571.75
 Force Cnst:      0.4346                 0.6692                 1.0109
 Red. Mass:       4.0459                 4.2001                 5.2484
 IR Active:          YES                    YES                    YES
 IR Intens:        1.207                  4.578                 24.682
 Raman Active:       YES                    YES                    YES
               X      Y      Z        X      Y      Z        X      Y      Z
 C         -0.000  0.230 -0.113    0.331  0.000  0.000   -0.000  0.035  0.228
 C          0.012 -0.011 -0.041   -0.107 -0.113 -0.082    0.054  0.188  0.131
 C         -0.012 -0.011 -0.041   -0.107  0.113  0.082   -0.054  0.188  0.131
 F         -0.074  0.126  0.098   -0.021 -0.086  0.108    0.068  0.101 -0.127
 Cl         0.054 -0.118 -0.015   -0.025  0.085  0.033    0.069 -0.119 -0.025
 F          0.074  0.126  0.098   -0.021  0.086 -0.108   -0.068  0.101 -0.127
 Cl        -0.054 -0.118 -0.015   -0.025 -0.085 -0.033   -0.069 -0.119 -0.025
 H          0.000  0.563  0.218    0.309  0.000  0.000   -0.000 -0.326 -0.126
 H         -0.000  0.387 -0.565    0.822  0.000 -0.000   -0.000 -0.145  0.769
 TransDip  -0.000  0.002 -0.035    0.069 -0.000 -0.000   -0.000  0.116  0.109

 Mode:                10                     11                     12
 Frequency:       733.78                 845.91                 887.54
 Force Cnst:      2.6459                 0.8861                 0.9730
 Red. Mass:       8.3403                 2.1019                 2.0965
 IR Active:          YES                    YES                    YES
 IR Intens:       51.627                  0.768                 65.055
 Raman Active:       YES                    YES                    YES
               X      Y      Z        X      Y      Z        X      Y      Z
 C          0.108  0.000  0.000    0.097 -0.000  0.000    0.000  0.190 -0.081
 C          0.369 -0.083  0.332   -0.034  0.136  0.091   -0.045  0.065 -0.047
 C          0.369  0.083 -0.332   -0.034 -0.136 -0.091    0.045  0.065 -0.047
 F         -0.149 -0.093 -0.014   -0.036 -0.078  0.046   -0.041 -0.078  0.065
 Cl        -0.061  0.063  0.001    0.012 -0.017 -0.011    0.006 -0.007 -0.005
 F         -0.149  0.093  0.014   -0.036  0.078 -0.046    0.041 -0.078  0.065
 Cl        -0.061 -0.063 -0.001    0.012  0.017  0.011   -0.006 -0.007 -0.005
 H         -0.550  0.000  0.000    0.757  0.000  0.000    0.000 -0.356 -0.644
 H          0.320 -0.000  0.000   -0.585  0.000 -0.000   -0.000 -0.050  0.611
 TransDip   0.230 -0.000 -0.000   -0.028 -0.000  0.000    0.000  0.232 -0.114

 Mode:                13                     14                     15
 Frequency:       995.33                1033.33                1084.29
 Force Cnst:      4.2445                 1.3563                 1.1669
 Red. Mass:       7.2719                 2.1558                 1.6846
 IR Active:          YES                    YES                    YES
 IR Intens:       28.413                 40.389                 85.327
 Raman Active:       YES                    YES                    YES
               X      Y      Z        X      Y      Z        X      Y      Z
 C         -0.000 -0.003  0.432   -0.040  0.000 -0.000   -0.189 -0.000 -0.000
 C         -0.308  0.064 -0.299   -0.106  0.074  0.164    0.082 -0.051 -0.047
 C          0.308  0.064 -0.299   -0.106 -0.074 -0.164    0.082  0.051  0.047
 F          0.009 -0.023  0.023    0.036  0.034 -0.042   -0.018 -0.012  0.015
 Cl         0.019 -0.014  0.007    0.008 -0.012 -0.004   -0.004  0.005  0.001
 F         -0.009 -0.023  0.023    0.036 -0.034  0.042   -0.018  0.012 -0.015
 Cl        -0.019 -0.014  0.007    0.008  0.012  0.004   -0.004 -0.005 -0.001
 H         -0.000  0.171  0.619    0.147 -0.000 -0.000    0.903 -0.000  0.000
 H          0.000  0.148  0.011    0.938 -0.000  0.000    0.352 -0.000 -0.000
 TransDip  -0.000  0.106 -0.134   -0.204 -0.000  0.000    0.296  0.000 -0.000

 Mode:                16                     17                     18
 Frequency:      1121.51                1196.82                1350.68
 Force Cnst:      3.8197                 3.1971                 2.9232
 Red. Mass:       5.1543                 3.7883                 2.7196
 IR Active:          YES                    YES                    YES
 IR Intens:      250.575                  7.140                 35.238
 Raman Active:       YES                    YES                    YES
               X      Y      Z        X      Y      Z        X      Y      Z
 C          0.000 -0.217 -0.142    0.060 -0.000 -0.000   -0.000  0.004  0.059
 C         -0.017  0.347  0.039   -0.091 -0.270  0.152    0.229  0.030 -0.129
 C          0.017  0.347  0.039   -0.091  0.270 -0.152   -0.229  0.030 -0.129
 F         -0.059 -0.118  0.035    0.040  0.092 -0.048   -0.033 -0.040  0.028
 Cl         0.015 -0.020 -0.002    0.001  0.006 -0.002   -0.007  0.007  0.003
 F          0.059 -0.118  0.035    0.040 -0.092  0.048    0.033 -0.040  0.028
 Cl        -0.015 -0.020 -0.002    0.001 -0.006  0.002    0.007  0.007  0.003
 H         -0.000  0.211  0.276    0.543 -0.000 -0.000    0.000  0.435  0.527
 H          0.000 -0.019 -0.727   -0.684  0.000 -0.000   -0.000 -0.156  0.598
 TransDip  -0.000  0.506 -0.024   -0.086  0.000 -0.000    0.000  0.123 -0.145

 Mode:                19                     20                     21
 Frequency:      1450.62                3129.61                3230.73
 Force Cnst:      1.9446                 6.0825                 6.8832
 Red. Mass:       1.5685                 1.0540                 1.1193
 IR Active:          YES                    YES                    YES
 IR Intens:       46.160                  1.070                  1.376
 Raman Active:       YES                    YES                    YES
               X      Y      Z        X      Y      Z        X      Y      Z
 C          0.000 -0.028 -0.148   -0.000 -0.023 -0.061   -0.000 -0.097  0.029
 C         -0.107 -0.011  0.044   -0.002  0.000  0.001    0.000 -0.000 -0.000
 C          0.107 -0.011  0.044    0.002  0.000  0.001   -0.000 -0.000 -0.000
 F          0.011  0.014 -0.008   -0.000  0.000  0.000    0.000  0.000 -0.000
 Cl         0.003 -0.002 -0.001   -0.000  0.000  0.000   -0.000  0.000  0.000
 F         -0.011  0.014 -0.008    0.000  0.000  0.000   -0.000  0.000 -0.000
 Cl        -0.003 -0.002 -0.001    0.000  0.000  0.000    0.000  0.000  0.000
 H          0.000  0.529  0.421   -0.000 -0.464  0.441    0.000  0.546 -0.538
 H         -0.000 -0.295  0.637    0.000  0.727  0.239    0.000  0.599  0.208
 TransDip  -0.000 -0.042  0.214    0.000  0.007  0.032   -0.000  0.037 -0.009

 STANDARD THERMODYNAMIC QUANTITIES AT   298.15 K  AND     1.00 ATM

   This Molecule has  0 Imaginary Frequencies
   Zero point vibrational energy:       28.904 kcal/mol

   Atom    1 Element C  Has Mass   12.00000
   Atom    2 Element C  Has Mass   12.00000
   Atom    3 Element C  Has Mass   12.00000
   Atom    4 Element F  Has Mass   18.99840
   Atom    5 Element Cl Has Mass   34.96885
   Atom    6 Element F  Has Mass   18.99840
   Atom    7 Element Cl Has Mass   34.96885
   Atom    8 Element H  Has Mass    1.00783
   Atom    9 Element H  Has Mass    1.00783
   Molecular Mass:   145.950160 amu
   Principal axes and moments of inertia in amu*Bohr^2:
                             1           2           3
    Eigenvalues --      764.47617  1159.01882  1632.29795
          X               1.00000     0.00000    -0.00000
          Y              -0.00000     0.99958     0.02915
          Z               0.00000    -0.02915     0.99958
   Rotational Symmetry Number is   1
   The Molecule is an Asymmetric Top
   Translational Enthalpy:        0.889 kcal/mol
   Rotational Enthalpy:           0.889 kcal/mol
   Vibrational Enthalpy:         31.325 kcal/mol
   gas constant (RT):             0.592 kcal/mol
   Translational Entropy:        40.845  cal/mol.K
   Rotational Entropy:           28.760  cal/mol.K
   Vibrational Entropy:          13.362  cal/mol.K

   Total Enthalpy:               33.695 kcal/mol
   Total Entropy:                82.967  cal/mol.K

 ======================================================================

 STANDARD THERMODYNAMIC QUANTITIES FOR ANHARMONIC VIBRATION -- TOSH

   Zero point vibrational energy: ************ kcal/mol

   Vibrational Enthalpy:       Infinity kcal/mol
   Vibrational Entropy:             NaN  cal/mol.K

   Total Enthalpy:             Infinity kcal/mol
   Total Entropy:                   NaN  cal/mol.K

 ======================================================================

 STANDARD THERMODYNAMIC QUANTITIES FOR ANHARMONIC VIBRATION -- VPT2

   Zero point vibrational energy: ************ kcal/mol

   Vibrational Enthalpy:       Infinity kcal/mol
   Vibrational Entropy:             NaN  cal/mol.K

   Total Enthalpy:             Infinity kcal/mol
   Total Entropy:                   NaN  cal/mol.K

 ======================================================================

Archival summary:
1\1\garfield\FREQ\ProcedureUnspecified\BasisUnspecified\l2232\taweetha\ThuOct1102:35:232018ThuOct1102:35:232018\0\\#,FREQ,ProcedureUnspecified,BasisUnspecified,\\0,1\Cl\C,1,1.75924\F,2,1.35615,1,111.411\C,2,1.50258,1,122.548,3,-143.834,0\F,4,1.35615,2,115.922,1,142.348,0\C,4,1.50802,2,60.1194,1,-110.191,0\H,6,1.08268,4,118.143,2,107.899,0\H,6,1.08494,4,116.031,2,-106.298,0\Cl,4,1.75924,2,122.548,1,0,0\\\@

 Total job time:  681.45s(wall), 445.49s(cpu) 
 Thu Oct 11 02:35:23 2018

        *************************************************************
        *                                                           *
        *  Thank you very much for using Q-Chem.  Have a nice day.  *
        *                                                           *
        *************************************************************
