# Supplementary material for: Geometric and energetic data from ab initio calculations of haloethene, haloimine, halomethylenephosphine, haloiminophosphine, halodiazene, halodiphosphene and halocyclopropane
Source: Data Brief. 2019 Nov 2;27:104738. doi: 10.1016/j.dib.2019.104738 (PMC6861602; doi:10.1016/j.dib.2019.104738)
Supplement: Multimedia component 3 [file mmc3.zip › CCC/B3LYP/FClCCCFI.out]

Q-Chem Developer Version!
                  Welcome to Q-Chem
     A Quantum Leap Into The Future Of Chemistry


 Q-Chem 5.1, Q-Chem, Inc., Pleasanton, CA (2018)

 Yihan Shao,  Zhengting Gan,  E. Epifanovsky,  A. T. B. Gilbert,  M. Wormit,  
 J. Kussmann,  A. W. Lange,  A. Behn,  Jia Deng,  Xintian Feng,  D. Ghosh,  
 M. Goldey,  P. R. Horn,  L. D. Jacobson,  I. Kaliman,  T. Kus,  A. Landau,  
 Jie Liu,  E. I. Proynov,  R. M. Richard,  R. P. Steele,  E. J. Sundstrom,  
 H. L. Woodcock III,  P. M. Zimmerman,  D. Zuev,  B. Albrecht,  E. Alguire,  
 S. A. Baeppler,  D. Barton,  Z. Benda,  Y. A. Bernard,  E. J. Berquist,  
 K. B. Bravaya,  H. Burton,  D. Casanova,  Chun-Min Chang,  Yunqing Chen,  
 A. Chien,  K. D. Closser,  M. P. Coons,  S. Coriani,  S. Dasgupta,  
 A. L. Dempwolff,  M. Diedenhofen,  Hainam Do,  R. G. Edgar,  Po-Tung Fang,  
 S. Faraji,  S. Fatehi,  Qingguo Feng,  K. D. Fenk,  J. Fosso-Tande,  
 Qinghui Ge,  A. Ghysels,  G. Gidofalvi,  J. Gomes,  J. Gonthier,  A. Gunina,  
 D. Hait,  M. W. D. Hanson-Heine,  P. H. P. Harbach,  A. W. Hauser,  
 J. E. Herr,  E. G. Hohenstein,  Z. C. Holden,  Kerwin Hui,  B. C. Huynh,  
 T.-C. Jagau,  Hyunjun Ji,  B. Kaduk,  K. Khistyaev,  Jaehoon Kim,  
 P. Klunzinger,  K. Koh,  D. Kosenkov,  L. Koulias,  T. Kowalczyk,  
 C. M. Krauter,  A. Kunitsa,  Ka Un Lao,  A. Laurent,  K. V. Lawler,  
 Joonho Lee,  D. Lefrancois,  S. Lehtola,  D. S. Levine,  Yi-Pei Li,  
 You-Sheng Lin,  Fenglai Liu,  E. Livshits,  A. Luenser,  P. Manohar,  
 E. Mansoor,  S. F. Manzer,  Shan-Ping Mao,  Yuezhi Mao,  N. Mardirossian,  
 A. V. Marenich,  T. Markovich,  L. A. Martinez-Martinez,  S. A. Maurer,  
 N. J. Mayhall,  S. C. McKenzie,  J.-M. Mewes,  A. F. Morrison,  
 J. W. Mullinax,  K. Nanda,  T. S. Nguyen-Beck,  R. Olivares-Amaya,  
 J. A. Parkhill,  T. M. Perrine,  F. Plasser,  P. Pokhilko,  S. Prager,  
 A. Prociuk,  E. Ramos,  D. R. Rehn,  F. Rob,  M. Schneider,  N. Sergueev,  
 S. M. Sharada,  S. Sharma,  D. W. Small,  T. Stauch,  T. Stein,  
 Yu-Chuan Su,  A. J. W. Thom,  A. Tkatchenko,  T. Tsuchimochi,  N. M. Tubman,  
 L. Vogt,  M. L. Vidal,  O. Vydrov,  M. A. Watson,  J. Wenzel,  
 M. de Wergifosse,  T. A. Wesolowski,  A. White,  J. Witte,  A. Yamada,  
 Jun Yang,  K. Yao,  S. Yeganeh,  S. R. Yost,  Zhi-Qiang You,  A. Zech,  
 Igor Ying Zhang,  Xing Zhang,  Yan Zhao,  Ying Zhu,  B. R. Brooks,  
 G. K. L. Chan,  C. J. Cramer,  M. S. Gordon,  W. J. Hehre,  A. Klamt,  
 M. W. Schmidt,  C. D. Sherrill,  D. G. Truhlar,  A. Aspuru-Guzik,  R. Baer,  
 A. T. Bell,  N. A. Besley,  Jeng-Da Chai,  A. E. DePrince, III,  
 R. A. DiStasio Jr.,  A. Dreuw,  B. D. Dunietz,  T. R. Furlani,  
 Chao-Ping Hsu,  Yousung Jung,  Jing Kong,  D. S. Lambrecht,  WanZhen Liang,  
 C. Ochsenfeld,  V. A. Rassolov,  L. V. Slipchenko,  J. E. Subotnik,  
 T. Van Voorhis,  J. M. Herbert,  A. I. Krylov,  P. M. W. Gill,  M. Head-Gordon

 Contributors to earlier versions of Q-Chem not listed above: 
 R. D. Adamson,  B. Austin,  J. Baker,  G. J. O. Beran,  K. Brandhorst,  
 S. T. Brown,  E. F. C. Byrd,  A. K. Chakraborty,  C.-L. Cheng,  
 Siu Hung Chien,  D. M. Chipman,  D. L. Crittenden,  H. Dachsel,  
 R. J. Doerksen,  A. D. Dutoi,  L. Fusti-Molnar,  W. A. Goddard III,  
 A. Golubeva-Zadorozhnaya,  S. R. Gwaltney,  G. Hawkins,  A. Heyden,  
 S. Hirata,  G. Kedziora,  F. J. Keil,  C. Kelley,  Jihan Kim,  R. A. King,  
 R. Z. Khaliullin,  P. P. Korambath,  W. Kurlancheek,  A. M. Lee,  M. S. Lee,  
 S. V. Levchenko,  Ching Yeh Lin,  D. Liotard,  R. C. Lochan,  I. Lotan,  
 P. E. Maslen,  N. Nair,  D. P. O'Neill,  D. Neuhauser,  E. Neuscamman,  
 C. M. Oana,  R. Olson,  B. Peters,  R. Peverati,  P. A. Pieniazek,  
 Y. M. Rhee,  J. Ritchie,  M. A. Rohrdanz,  E. Rosta,  N. J. Russ,  
 H. F. Schaefer III,  N. E. Schultz,  N. Shenvi,  A. C. Simmonett,  A. Sodt,  
 D. Stuck,  K. S. Thanthiriwatte,  V. Vanovschi,  Tao Wang,  A. Warshel,  
 C. F. Williams,  Q. Wu,  X. Xu,  W. Zhang

 Please cite Q-Chem as follows:
 Y. Shao et al., Mol. Phys. 113, 184-215 (2015)
 DOI: 10.1080/00268976.2014.952696

 Q-Chem 5.1.1 for Intel X86 EM64T Linux

 Parts of Q-Chem use Armadillo 8.300.2 (Tropical Shenanigans).
 http://arma.sourceforge.net/

 Q-Chem begins on Thu Oct 11 02:17:44 2018  

Host: 
0

     Scratch files written to /scratch/taweetham/qchem31523//
Input Ideriv = 2
Curr. Ideriv = -1
Max.  Ideriv = 2

Checking the input file for inconsistencies... 	...done.

--------------------------------------------------------------
User input:
--------------------------------------------------------------
$molecule
0 1
C 
C 1 CC 
C 2 CC 1 60.0
F 2 CF 1 ANG  3 pDHA
Cl 2 CCl 1 ANG  3 mDHA
F 3 CF 1 ANG  2 mDHA
I 3 CI 1 ANG  2 pDHA
H 1 CH 2 ANG  3 pDHA
H 1 CH 2 ANG  3 mDHA

CC=1.54
CH=1.09
CF=1.35
CCl=1.77
CBr=1.94
CI=2.14
ANG=118.0
pDHA=107.9
mDHA=-107.9
$end

$rem
   job_type	optimization
   basis	6-311++g**
   method	b3lyp
   mem_total	32000
$end

--------------------------------------------------------------
 ----------------------------------------------------------------
             Standard Nuclear Orientation (Angstroms)
    I     Atom           X                Y                Z
 ----------------------------------------------------------------
    1      C       1.2405774235     0.7174324354     1.3766513158
    2      C       1.6966510754     0.0689990681     0.0563744539
    3      C       0.4006004973     0.8996916669     0.0988327309
    4      F       2.7682224652     0.5973209591    -0.5722038912
    5      Cl      1.5532037838    -1.6882906761    -0.0993677360
    6      F       0.4047434199     2.1121727585    -0.4947769375
    7      I      -1.4649047437    -0.1404221020    -0.0340339078
    8      H       0.8491439363     0.0661933158     2.1581674284
    9      H       1.8026762116     1.5749371045     1.7465576486
 ----------------------------------------------------------------
 Molecular Point Group                 C1    NOp =  1
 Largest Abelian Subgroup              C1    NOp =  1
 Nuclear Repulsion Energy =   768.3501665056 hartrees
 There are       54 alpha and       54 beta electrons
 Requested basis set is 6-311++G(d,p)
 There are 77 shells and 216 basis functions

 Total QAlloc Memory Limit  32000 MB
 Mega-Array Size       188 MB
 MEM_STATIC part       192 MB
 A cutoff of  1.0D-11 yielded   2499 shell pairs
 There are     20729 function pairs (     22881 Cartesian)
 Smallest overlap matrix eigenvalue = 5.17E-05

 Scale SEOQF with 1.000000e-01/1.000000e-01/1.000000e-01

 Standard Electronic Orientation quadrupole field applied
 Nucleus-field energy     =     0.0000000139 hartrees
 Guess from superposition of atomic densities
 Warning:  Energy on first SCF cycle will be non-variational
 SAD guess density has 108.000000 electrons

 -----------------------------------------------------------------------
  General SCF calculation program by
  Eric Jon Sundstrom, Paul Horn, Yuezhi Mao, Dmitri Zuev, Alec White,
  David Stuck, Shaama M.S., Shane Yost, Joonho Lee, David Small,
  Daniel Levine, Susi Lehtola, Hugh Burton, Evgeny Epifanovsky
 -----------------------------------------------------------------------
 Exchange:     0.2000 Hartree-Fock + 0.0800 Slater + 0.7200 B88
 Correlation:  0.1900 VWN1RPA + 0.8100 LYP
 Using SG-1 standard quadrature grid
 A restricted SCF calculation will be
 performed using DIIS
 SCF converges when DIIS error is below 1.0e-08
 ---------------------------------------
  Cycle       Energy         DIIS error
 ---------------------------------------
    1   -7696.0902300562      3.74e-02  
    2   -7694.9127296434      3.78e-03  
    3   -7694.8540646027      5.22e-03  
    4   -7694.9732165931      7.55e-04  
    5   -7694.9754981941      3.13e-04  
    6   -7694.9760266491      6.05e-05  
    7   -7694.9760465249      2.28e-05  
    8   -7694.9760491011      6.75e-06  
    9   -7694.9760493353      1.44e-06  
   10   -7694.9760493455      4.01e-07  
   11   -7694.9760493465      2.03e-07  
   12   -7694.9760493468      3.54e-08  
   13   -7694.9760493466      1.08e-08  
   14   -7694.9760493468      1.92e-09  Convergence criterion met
 ---------------------------------------
 SCF time:   CPU 50.01s  wall 88.00s 
 SCF   energy in the final basis set =    -7694.9760493468
 Total energy in the final basis set =    -7694.9760493468

 --------------------------------------------------------------

                    Orbital Energies (a.u.)
 --------------------------------------------------------------

 Alpha MOs
 -- Occupied --
*******-176.316-165.720-165.718-165.718-101.580 -35.813 -31.306
-31.300 -31.300 -24.726 -24.724 -22.957 -22.955 -22.955 -22.951
-22.951 -10.357 -10.340 -10.233  -9.494  -7.259  -7.249  -7.249
 -6.362  -4.775  -4.760  -4.760  -2.041  -2.036  -2.036  -2.023
 -2.023  -1.272  -1.260  -0.929  -0.852  -0.703  -0.657  -0.627
 -0.588  -0.546  -0.517  -0.505  -0.493  -0.456  -0.452  -0.418
 -0.374  -0.361  -0.340  -0.307  -0.282  -0.277
 -- Virtual --
 -0.075  -0.013  -0.009   0.010   0.024   0.025   0.045   0.062
  0.066   0.072   0.081   0.086   0.090   0.112   0.114   0.116
  0.122   0.132   0.134   0.150   0.159   0.178   0.191   0.202
  0.216   0.230   0.235   0.247   0.260   0.273   0.293   0.297
  0.315   0.342   0.348   0.356   0.366   0.391   0.406   0.414
  0.430   0.436   0.442   0.465   0.473   0.487   0.501   0.535
  0.556   0.570   0.594   0.624   0.639   0.647   0.669   0.696
  0.713   0.758   0.783   0.839   0.865   0.887   0.950   0.962
  1.028   1.056   1.097   1.226   1.259   1.296   1.329   1.340
  1.362   1.384   1.400   1.411   1.414   1.436   1.472   1.490
  1.511   1.535   1.562   1.599   1.655   1.745   1.763   1.818
  1.858   1.921   1.938   1.964   2.008   2.023   2.138   2.149
  2.193   2.276   2.322   2.459   2.515   2.561   2.655   2.678
  2.751   2.774   2.896   3.013   3.076   3.317   3.543   3.671
  3.755   3.760   3.780   3.801   3.910   3.973   3.989   3.989
  4.001   4.005   4.059   4.072   4.135   4.260   4.425   4.775
  4.874   6.019   6.043   6.084   6.316   6.330   6.353   6.375
  6.575   6.730   9.723  23.492  23.580  23.808  25.855  25.966
 26.421  27.865  28.355  28.371  28.387  28.537  28.547  28.576
 28.604  28.693  66.743  66.747 127.895 127.909 127.937 151.661
215.7091901.824
 --------------------------------------------------------------

          Ground-State Mulliken Net Atomic Charges

     Atom                 Charge (a.u.)
  ----------------------------------------
      1 C                    -0.414625
      2 C                    -0.043272
      3 C                    -0.135319
      4 F                    -0.042684
      5 Cl                    0.203318
      6 F                    -0.049757
      7 I                     0.108376
      8 H                     0.151608
      9 H                     0.222355
  ----------------------------------------
  Sum of atomic charges =    -0.000000

 -----------------------------------------------------------------
                    Cartesian Multipole Moments
 -----------------------------------------------------------------
    Charge (ESU x 10^10)
                -0.0000
    Dipole Moment (Debye)
         X      -0.2349      Y      -0.2909      Z       2.0784
       Tot       2.1118
    Quadrupole Moments (Debye-Ang)
        XX     -70.3254     XY       2.4502     YY     -70.1290
        XZ       3.4701     YZ       2.3768     ZZ     -66.7385
    Octopole Moments (Debye-Ang^2)
       XXX     -60.2930    XXY      -0.8269    XYY     -13.5554
       YYY      -3.6640    XXZ       1.8005    XYZ       3.9606
       YYZ       0.2962    XZZ      -9.5013    YZZ       3.9190
       ZZZ      -3.3500
    Hexadecapole Moments (Debye-Ang^3)
      XXXX   -1038.2606   XXXY      33.6294   XXYY    -250.2869
      XYYY      17.5046   YYYY    -485.6695   XXXZ       4.2354
      XXYZ       5.4570   XYYZ       1.7796   YYYZ       0.8697
      XXZZ    -202.3688   XYZZ      11.4974   YYZZ    -112.4946
      XZZZ      -3.6384   YZZZ      -6.4675   ZZZZ    -179.5449
 -----------------------------------------------------------------
 Calculating analytic gradient of the SCF energy
 Gradient of SCF Energy
            1           2           3           4           5           6
    1   0.0005295   0.0204143  -0.0213740   0.0024243  -0.0123016  -0.0013274
    2   0.0036177  -0.0115488   0.0135654   0.0027056  -0.0022669  -0.0006387
    3   0.0143107  -0.0176076  -0.0115935   0.0001067   0.0027796   0.0003823
            7           8           9
    1   0.0125114  -0.0015941   0.0007176
    2  -0.0044454  -0.0020379   0.0010491
    3   0.0014282   0.0046037   0.0055899
 Max gradient component =       2.137E-02
 RMS gradient           =       9.174E-03
 Gradient time:  CPU 14.03 s  wall 25.19 s
 Geometry Optimization Parameters
   NAtoms,    NIC,     NZ,  NCons,   NDum,   NFix, NCnnct, MaxDiis
        9      69       9       0       0       0       0       0


** GEOMETRY OPTIMIZATION IN DELOCALIZED INTERNAL COORDINATES **
   Searching for a Minimum

   Optimization Cycle:   1

                       Coordinates (Angstroms)
     ATOM                X               Y               Z
      1  C         1.2405774235    0.7174324354    1.3766513158
      2  C         1.6966510754    0.0689990681    0.0563744539
      3  C         0.4006004973    0.8996916669    0.0988327309
      4  F         2.7682224652    0.5973209591   -0.5722038912
      5  Cl        1.5532037838   -1.6882906761   -0.0993677360
      6  F         0.4047434199    2.1121727585   -0.4947769375
      7  I        -1.4649047437   -0.1404221020   -0.0340339078
      8  H         0.8491439363    0.0661933158    2.1581674284
      9  H         1.8026762116    1.5749371045    1.7465576486
   Point Group: c1    Number of degrees of freedom:    21


   Energy is  -7694.976049347


 Attempting to Generate Delocalized Internal Coordinates

 21 Hessian modes will be used to form the next step
  Hessian Eigenvalues:
     0.017401    0.020947    0.030782    0.030782    0.030790    0.033282
     0.086449    0.090060    0.108095    0.108252    0.129001    0.140000
     0.145900    0.257500    0.268991    0.285189    0.286300    0.348126
     0.348126    0.550214    0.550214

 Minimum Search - Taking Simple RFO Step
 Searching for Lamda that Minimizes Along All modes
 Value Taken    Lamda =  -0.01005707
 Calculated Step too Large.  Step scaled by  0.950171
 Step Taken.  Stepsize is  0.300000

                             Maximum     Tolerance    Cnvgd?
         Gradient           0.026736      0.000300      NO
         Displacement       0.219206      0.001200      NO
         Energy change     *********      0.000001      NO


 New Cartesian Coordinates Obtained by Inverse Iteration

 Displacement from previous Coordinates is:  0.480171
 ----------------------------------------------------------------
             Standard Nuclear Orientation (Angstroms)
    I     Atom           X                Y                Z
 ----------------------------------------------------------------
    1      C       1.2259283968     0.6921073260     1.3585631990
    2      C       1.6890150897     0.0585919155     0.0644971247
    3      C       0.3967018297     0.8702275000     0.0965793362
    4      F       2.7428283663     0.6217678646    -0.5581941162
    5      Cl      1.7133789874    -1.7005948895    -0.0748746922
    6      F       0.4396422729     2.0864988853    -0.4893310423
    7      I      -1.5856720074    -0.0249009914    -0.0013926299
    8      H       0.8450989717     0.0461494124     2.1399901472
    9      H       1.7839921622     1.5581875072     1.7003637789
 ----------------------------------------------------------------
 Molecular Point Group                 C1    NOp =  1
 Largest Abelian Subgroup              C1    NOp =  1
 Nuclear Repulsion Energy =   753.7388850775 hartrees
 There are       54 alpha and       54 beta electrons
 Applying Cartesian multipole field
    Component          Value
    ---------          -----
     (2,0,0)        1.00000E-11
     (0,2,0)        2.00000E-11
     (0,0,2)       -3.00000E-11
 Nucleus-field energy     =     0.0000000149 hartrees
 Requested basis set is 6-311++G(d,p)
 There are 77 shells and 216 basis functions
 A cutoff of  1.0D-11 yielded   2484 shell pairs
 There are     20539 function pairs (     22642 Cartesian)
 Smallest overlap matrix eigenvalue = 4.60E-05
 Guess MOs from SCF MO coefficient file

 -----------------------------------------------------------------------
  General SCF calculation program by
  Eric Jon Sundstrom, Paul Horn, Yuezhi Mao, Dmitri Zuev, Alec White,
  David Stuck, Shaama M.S., Shane Yost, Joonho Lee, David Small,
  Daniel Levine, Susi Lehtola, Hugh Burton, Evgeny Epifanovsky
 -----------------------------------------------------------------------
 Exchange:     0.2000 Hartree-Fock + 0.0800 Slater + 0.7200 B88
 Correlation:  0.1900 VWN1RPA + 0.8100 LYP
 Using SG-1 standard quadrature grid
 A restricted SCF calculation will be
 performed using DIIS
 SCF converges when DIIS error is below 1.0e-08
 ---------------------------------------
  Cycle       Energy         DIIS error
 ---------------------------------------
    1   -7694.9732139587      8.74e-04  
    2   -7694.9801731266      2.48e-04  
    3   -7694.9802471166      2.39e-04  
    4   -7694.9805160804      6.04e-05  
    5   -7694.9805348828      1.22e-05  
    6   -7694.9805356559      5.57e-06  
    7   -7694.9805358221      1.36e-06  
    8   -7694.9805358302      5.98e-07  
    9   -7694.9805358320      1.28e-07  
   10   -7694.9805358322      4.69e-08  
   11   -7694.9805358321      1.34e-08  
   12   -7694.9805358322      5.33e-09  Convergence criterion met
 ---------------------------------------
 SCF time:   CPU 44.77s  wall 80.00s 
 SCF   energy in the final basis set =    -7694.9805358322
 Total energy in the final basis set =    -7694.9805358322

 --------------------------------------------------------------

                    Orbital Energies (a.u.)
 --------------------------------------------------------------

 Alpha MOs
 -- Occupied --
*******-176.318-165.722-165.720-165.720-101.580 -35.815 -31.308
-31.302 -31.302 -24.724 -24.723 -22.959 -22.957 -22.957 -22.952
-22.952 -10.356 -10.341 -10.230  -9.495  -7.260  -7.249  -7.249
 -6.364  -4.777  -4.761  -4.761  -2.042  -2.038  -2.037  -2.024
 -2.024  -1.273  -1.259  -0.933  -0.857  -0.699  -0.658  -0.628
 -0.589  -0.549  -0.517  -0.506  -0.493  -0.456  -0.451  -0.417
 -0.372  -0.358  -0.340  -0.309  -0.286  -0.279
 -- Virtual --
 -0.083  -0.013  -0.008   0.013   0.024   0.026   0.044   0.063
  0.066   0.072   0.081   0.087   0.093   0.111   0.114   0.117
  0.125   0.132   0.136   0.149   0.156   0.184   0.192   0.204
  0.224   0.227   0.235   0.252   0.263   0.271   0.294   0.301
  0.316   0.341   0.347   0.358   0.367   0.392   0.405   0.415
  0.431   0.440   0.448   0.462   0.462   0.484   0.508   0.533
  0.558   0.567   0.597   0.623   0.640   0.644   0.672   0.683
  0.709   0.758   0.774   0.838   0.864   0.889   0.943   0.962
  1.026   1.064   1.106   1.232   1.257   1.304   1.321   1.341
  1.356   1.376   1.398   1.408   1.413   1.437   1.475   1.494
  1.516   1.538   1.558   1.597   1.662   1.746   1.776   1.829
  1.855   1.920   1.946   1.971   2.011   2.046   2.147   2.165
  2.203   2.276   2.311   2.461   2.527   2.566   2.666   2.685
  2.762   2.786   2.909   3.016   3.101   3.338   3.542   3.685
  3.757   3.763   3.791   3.809   3.912   3.971   3.989   3.999
  4.003   4.028   4.057   4.076   4.129   4.259   4.414   4.782
  4.889   6.014   6.031   6.077   6.314   6.332   6.365   6.373
  6.576   6.738   9.726  23.505  23.609  23.840  25.845  25.931
 26.403  27.858  28.351  28.362  28.381  28.534  28.541  28.569
 28.596  28.686  66.746  66.752 127.891 127.901 127.931 151.653
215.7111901.816
 --------------------------------------------------------------

          Ground-State Mulliken Net Atomic Charges

     Atom                 Charge (a.u.)
  ----------------------------------------
      1 C                    -0.423393
      2 C                    -0.058864
      3 C                    -0.114235
      4 F                    -0.040204
      5 Cl                    0.209579
      6 F                    -0.047945
      7 I                     0.098851
      8 H                     0.151508
      9 H                     0.224703
  ----------------------------------------
  Sum of atomic charges =     0.000000

 -----------------------------------------------------------------
                    Cartesian Multipole Moments
 -----------------------------------------------------------------
    Charge (ESU x 10^10)
                 0.0000
    Dipole Moment (Debye)
         X      -0.3257      Y      -0.2618      Z       2.0979
       Tot       2.1391
    Quadrupole Moments (Debye-Ang)
        XX     -69.8399     XY       1.8971     YY     -70.4491
        XZ       3.3900     YZ       2.2519     ZZ     -66.7770
    Octopole Moments (Debye-Ang^2)
       XXX     -58.1340    XXY      -3.7020    XYY     -10.7153
       YYY     -11.5160    XXZ       0.6278    XYZ       4.0887
       YYZ      -0.9402    XZZ      -8.0030    YZZ       0.9099
       ZZZ      -7.2153
    Hexadecapole Moments (Debye-Ang^3)
      XXXX   -1123.1624   XXXY      55.6695   XXYY    -265.2105
      XYYY      38.0850   YYYY    -480.1386   XXXZ       6.3720
      XXYZ       6.0367   XYYZ       2.5108   YYYZ       3.0298
      XXZZ    -218.2689   XYZZ      19.3814   YYZZ    -111.4576
      XZZZ      -0.6970   YZZZ      -4.2666   ZZZZ    -176.0745
 -----------------------------------------------------------------
 Calculating analytic gradient of the SCF energy
 Gradient of SCF Energy
            1           2           3           4           5           6
    1  -0.0008456   0.0117243  -0.0054068  -0.0015035  -0.0001495  -0.0005918
    2  -0.0016393  -0.0007854   0.0090409  -0.0022447  -0.0016635  -0.0018042
    3   0.0057501  -0.0096330  -0.0095831   0.0026578   0.0025704   0.0022894
            7           8           9
    1  -0.0029172  -0.0003724   0.0000624
    2  -0.0004217   0.0003113  -0.0007934
    3   0.0035244   0.0009617   0.0014624
 Max gradient component =       1.172E-02
 RMS gradient           =       4.421E-03
 Gradient time:  CPU 13.83 s  wall 22.83 s
 Geometry Optimization Parameters
   NAtoms,    NIC,     NZ,  NCons,   NDum,   NFix, NCnnct, MaxDiis
        9      69       9       0       0       0       0       0

 Cartesian Hessian Update
 Hessian Updated using BFGS Update


** GEOMETRY OPTIMIZATION IN DELOCALIZED INTERNAL COORDINATES **
   Searching for a Minimum

   Optimization Cycle:   2

                       Coordinates (Angstroms)
     ATOM                X               Y               Z
      1  C         1.2259283968    0.6921073260    1.3585631990
      2  C         1.6890150897    0.0585919155    0.0644971247
      3  C         0.3967018297    0.8702275000    0.0965793362
      4  F         2.7428283663    0.6217678646   -0.5581941162
      5  Cl        1.7133789874   -1.7005948895   -0.0748746922
      6  F         0.4396422729    2.0864988853   -0.4893310423
      7  I        -1.5856720074   -0.0249009914   -0.0013926299
      8  H         0.8450989717    0.0461494124    2.1399901472
      9  H         1.7839921622    1.5581875072    1.7003637789
   Point Group: c1    Number of degrees of freedom:    21


   Energy is  -7694.980535832

 Hessian Updated using BFGS Update

 21 Hessian modes will be used to form the next step
  Hessian Eigenvalues:
     0.017408    0.020941    0.030628    0.030782    0.031291    0.043507
     0.087718    0.089406    0.108246    0.113425    0.124656    0.129604
     0.141670    0.253947    0.268954    0.275656    0.286290    0.347867
     0.348492    0.549949    0.554574

 Minimum Search - Taking Simple RFO Step
 Searching for Lamda that Minimizes Along All modes
 Value Taken    Lamda =  -0.00201448
 Step Taken.  Stepsize is  0.183136

                             Maximum     Tolerance    Cnvgd?
         Gradient           0.008545      0.000300      NO
         Displacement       0.101811      0.001200      NO
         Energy change     -0.004486      0.000001      NO


 New Cartesian Coordinates Obtained by Inverse Iteration

 Displacement from previous Coordinates is:  0.209457
 ----------------------------------------------------------------
             Standard Nuclear Orientation (Angstroms)
    I     Atom           X                Y                Z
 ----------------------------------------------------------------
    1      C       1.2322100638     0.6959628183     1.3759883625
    2      C       1.6712469659     0.0576225681     0.0926497420
    3      C       0.3978721040     0.8604675958     0.1299175974
    4      F       2.6969819424     0.6299767017    -0.5724564876
    5      Cl      1.6993899542    -1.6932584462    -0.0956667736
    6      F       0.4620212329     2.0631554294    -0.4876354598
    7      I      -1.5743032874    -0.0319901541    -0.0592529884
    8      H       0.8701933336     0.0560615647     2.1674466466
    9      H       1.7953017599     1.5700364524     1.6852104661
 ----------------------------------------------------------------
 Molecular Point Group                 C1    NOp =  1
 Largest Abelian Subgroup              C1    NOp =  1
 Nuclear Repulsion Energy =   757.4504857284 hartrees
 There are       54 alpha and       54 beta electrons
 Applying Cartesian multipole field
    Component          Value
    ---------          -----
     (2,0,0)        1.00000E-11
     (0,2,0)        2.00000E-11
     (0,0,2)       -3.00000E-11
 Nucleus-field energy     =     0.0000000145 hartrees
 Requested basis set is 6-311++G(d,p)
 There are 77 shells and 216 basis functions
 A cutoff of  1.0D-11 yielded   2487 shell pairs
 There are     20575 function pairs (     22685 Cartesian)
 Smallest overlap matrix eigenvalue = 4.31E-05
 Guess MOs from SCF MO coefficient file

 -----------------------------------------------------------------------
  General SCF calculation program by
  Eric Jon Sundstrom, Paul Horn, Yuezhi Mao, Dmitri Zuev, Alec White,
  David Stuck, Shaama M.S., Shane Yost, Joonho Lee, David Small,
  Daniel Levine, Susi Lehtola, Hugh Burton, Evgeny Epifanovsky
 -----------------------------------------------------------------------
 Exchange:     0.2000 Hartree-Fock + 0.0800 Slater + 0.7200 B88
 Correlation:  0.1900 VWN1RPA + 0.8100 LYP
 Using SG-1 standard quadrature grid
 A restricted SCF calculation will be
 performed using DIIS
 SCF converges when DIIS error is below 1.0e-08
 ---------------------------------------
  Cycle       Energy         DIIS error
 ---------------------------------------
    1   -7694.9791209756      5.28e-04  
    2   -7694.9813731227      1.73e-04  
    3   -7694.9813011654      2.22e-04  
    4   -7694.9815135324      3.60e-05  
    5   -7694.9815205750      7.84e-06  
    6   -7694.9815208460      4.12e-06  
    7   -7694.9815209360      6.75e-07  
    8   -7694.9815209385      1.98e-07  
    9   -7694.9815209387      6.50e-08  
   10   -7694.9815209388      1.78e-08  
   11   -7694.9815209388      5.66e-09  Convergence criterion met
 ---------------------------------------
 SCF time:   CPU 41.14s  wall 76.00s 
 SCF   energy in the final basis set =    -7694.9815209388
 Total energy in the final basis set =    -7694.9815209388

 --------------------------------------------------------------

                    Orbital Energies (a.u.)
 --------------------------------------------------------------

 Alpha MOs
 -- Occupied --
*******-176.318-165.722-165.720-165.720-101.580 -35.815 -31.308
-31.302 -31.301 -24.721 -24.720 -22.958 -22.957 -22.957 -22.952
-22.952 -10.353 -10.338 -10.231  -9.495  -7.260  -7.249  -7.249
 -6.364  -4.777  -4.761  -4.761  -2.042  -2.038  -2.037  -2.024
 -2.024  -1.272  -1.256  -0.939  -0.860  -0.700  -0.658  -0.626
 -0.589  -0.550  -0.517  -0.504  -0.490  -0.457  -0.448  -0.418
 -0.373  -0.359  -0.341  -0.310  -0.286  -0.279
 -- Virtual --
 -0.082  -0.012  -0.008   0.013   0.024   0.027   0.044   0.065
  0.066   0.073   0.081   0.086   0.094   0.111   0.115   0.117
  0.125   0.133   0.137   0.150   0.159   0.183   0.192   0.202
  0.227   0.228   0.236   0.254   0.269   0.273   0.296   0.303
  0.317   0.344   0.348   0.358   0.369   0.392   0.405   0.417
  0.435   0.441   0.448   0.463   0.466   0.486   0.510   0.536
  0.561   0.569   0.599   0.624   0.639   0.644   0.670   0.684
  0.712   0.757   0.774   0.841   0.864   0.891   0.945   0.960
  1.039   1.064   1.108   1.228   1.260   1.304   1.329   1.344
  1.357   1.375   1.404   1.410   1.426   1.442   1.476   1.491
  1.516   1.539   1.564   1.596   1.675   1.745   1.782   1.832
  1.862   1.911   1.950   1.980   2.027   2.052   2.155   2.175
  2.206   2.279   2.311   2.468   2.537   2.564   2.669   2.693
  2.775   2.795   2.915   3.017   3.124   3.352   3.537   3.688
  3.760   3.766   3.799   3.814   3.913   3.971   3.990   4.000
  4.009   4.034   4.060   4.089   4.132   4.261   4.415   4.786
  4.902   6.016   6.031   6.079   6.310   6.340   6.366   6.383
  6.578   6.746   9.729  23.511  23.652  23.854  25.848  25.929
 26.408  27.856  28.353  28.363  28.382  28.534  28.541  28.570
 28.596  28.688  66.748  66.761 127.892 127.901 127.932 151.653
215.7151901.816
 --------------------------------------------------------------

          Ground-State Mulliken Net Atomic Charges

     Atom                 Charge (a.u.)
  ----------------------------------------
      1 C                    -0.439196
      2 C                    -0.049222
      3 C                    -0.109487
      4 F                    -0.044563
      5 Cl                    0.215098
      6 F                    -0.050386
      7 I                     0.100388
      8 H                     0.152774
      9 H                     0.224595
  ----------------------------------------
  Sum of atomic charges =     0.000000

 -----------------------------------------------------------------
                    Cartesian Multipole Moments
 -----------------------------------------------------------------
    Charge (ESU x 10^10)
                 0.0000
    Dipole Moment (Debye)
         X      -0.3286      Y      -0.2905      Z       2.1865
       Tot       2.2301
    Quadrupole Moments (Debye-Ang)
        XX     -69.7528     XY       1.8563     YY     -70.3920
        XZ       3.7674     YZ       2.4548     ZZ     -66.6122
    Octopole Moments (Debye-Ang^2)
       XXX     -57.4584    XXY      -3.4761    XYY     -10.6931
       YYY     -10.6784    XXZ       1.7428    XYZ       4.1148
       YYZ       0.4530    XZZ      -7.9654    YZZ       1.0159
       ZZZ      -2.1559
    Hexadecapole Moments (Debye-Ang^3)
      XXXX   -1104.6698   XXXY      52.9645   XXYY    -261.2817
      XYYY      35.4555   YYYY    -475.3889   XXXZ       1.7079
      XXYZ       6.2944   XYYZ      -0.1353   YYYZ       1.8597
      XXZZ    -215.2802   XYZZ      18.2553   YYZZ    -110.9922
      XZZZ      -7.9364   YZZZ      -6.5652   ZZZZ    -178.4966
 -----------------------------------------------------------------
 Calculating analytic gradient of the SCF energy
 Gradient of SCF Energy
            1           2           3           4           5           6
    1  -0.0017490   0.0041424   0.0020994  -0.0040691  -0.0000913   0.0005034
    2  -0.0031067   0.0039666   0.0064545  -0.0024844  -0.0000193  -0.0033666
    3  -0.0018453   0.0022086  -0.0005437   0.0007647  -0.0004134   0.0003721
            7           8           9
    1  -0.0015315   0.0006093   0.0000864
    2  -0.0014473   0.0006786  -0.0006754
    3   0.0009781  -0.0010118  -0.0005091
 Max gradient component =       6.454E-03
 RMS gradient           =       2.305E-03
 Gradient time:  CPU 13.92 s  wall 25.81 s
 Geometry Optimization Parameters
   NAtoms,    NIC,     NZ,  NCons,   NDum,   NFix, NCnnct, MaxDiis
        9      69       9       0       0       0       0       0

 Cartesian Hessian Update
 Hessian Updated using BFGS Update


** GEOMETRY OPTIMIZATION IN DELOCALIZED INTERNAL COORDINATES **
   Searching for a Minimum

   Optimization Cycle:   3

                       Coordinates (Angstroms)
     ATOM                X               Y               Z
      1  C         1.2322100638    0.6959628183    1.3759883625
      2  C         1.6712469659    0.0576225681    0.0926497420
      3  C         0.3978721040    0.8604675958    0.1299175974
      4  F         2.6969819424    0.6299767017   -0.5724564876
      5  Cl        1.6993899542   -1.6932584462   -0.0956667736
      6  F         0.4620212329    2.0631554294   -0.4876354598
      7  I        -1.5743032874   -0.0319901541   -0.0592529884
      8  H         0.8701933336    0.0560615647    2.1674466466
      9  H         1.7953017599    1.5700364524    1.6852104661
   Point Group: c1    Number of degrees of freedom:    21


   Energy is  -7694.981520939

 Hessian Updated using BFGS Update

 21 Hessian modes will be used to form the next step
  Hessian Eigenvalues:
     0.017398    0.020977    0.029745    0.030796    0.034790    0.047611
     0.081912    0.089172    0.103362    0.108719    0.123804    0.131256
     0.141563    0.263492    0.268767    0.282324    0.287231    0.348190
     0.349274    0.548805    0.551585

 Minimum Search - Taking Simple RFO Step
 Searching for Lamda that Minimizes Along All modes
 Value Taken    Lamda =  -0.00028402
 Step Taken.  Stepsize is  0.062088

                             Maximum     Tolerance    Cnvgd?
         Gradient           0.003038      0.000300      NO
         Displacement       0.030610      0.001200      NO
         Energy change     -0.000985      0.000001      NO


 New Cartesian Coordinates Obtained by Inverse Iteration

 Displacement from previous Coordinates is:  0.059194
 ----------------------------------------------------------------
             Standard Nuclear Orientation (Angstroms)
    I     Atom           X                Y                Z
 ----------------------------------------------------------------
    1      C       1.2353751515     0.6965789606     1.3755934787
    2      C       1.6657949124     0.0526312999     0.0886865724
    3      C       0.3946547985     0.8543055996     0.1320068173
    4      F       2.7000870135     0.6277564680    -0.5698084811
    5      Cl      1.6980458505    -1.6983633703    -0.0936798240
    6      F       0.4529416794     2.0673490469    -0.4728081963
    7      I      -1.5698682252    -0.0282028549    -0.0738727344
    8      H       0.8780224513     0.0595472794     2.1735294471
    9      H       1.7958604375     1.5764321010     1.6765540255
 ----------------------------------------------------------------
 Molecular Point Group                 C1    NOp =  1
 Largest Abelian Subgroup              C1    NOp =  1
 Nuclear Repulsion Energy =   757.9623904663 hartrees
 There are       54 alpha and       54 beta electrons
 Applying Cartesian multipole field
    Component          Value
    ---------          -----
     (2,0,0)        1.00000E-11
     (0,2,0)        2.00000E-11
     (0,0,2)       -3.00000E-11
 Nucleus-field energy     =     0.0000000145 hartrees
 Requested basis set is 6-311++G(d,p)
 There are 77 shells and 216 basis functions
 A cutoff of  1.0D-11 yielded   2484 shell pairs
 There are     20551 function pairs (     22657 Cartesian)
 Smallest overlap matrix eigenvalue = 4.30E-05
 Guess MOs from SCF MO coefficient file

 -----------------------------------------------------------------------
  General SCF calculation program by
  Eric Jon Sundstrom, Paul Horn, Yuezhi Mao, Dmitri Zuev, Alec White,
  David Stuck, Shaama M.S., Shane Yost, Joonho Lee, David Small,
  Daniel Levine, Susi Lehtola, Hugh Burton, Evgeny Epifanovsky
 -----------------------------------------------------------------------
 Exchange:     0.2000 Hartree-Fock + 0.0800 Slater + 0.7200 B88
 Correlation:  0.1900 VWN1RPA + 0.8100 LYP
 Using SG-1 standard quadrature grid
 A restricted SCF calculation will be
 performed using DIIS
 SCF converges when DIIS error is below 1.0e-08
 ---------------------------------------
  Cycle       Energy         DIIS error
 ---------------------------------------
    1   -7694.9814795469      1.64e-04  
    2   -7694.9816800775      4.37e-05  
    3   -7694.9816730301      5.89e-05  
    4   -7694.9816897725      9.00e-06  
    5   -7694.9816901763      3.29e-06  
    6   -7694.9816902347      9.95e-07  
    7   -7694.9816902396      2.33e-07  
    8   -7694.9816902399      7.42e-08  
    9   -7694.9816902397      2.37e-08  
   10   -7694.9816902400      4.98e-09  Convergence criterion met
 ---------------------------------------
 SCF time:   CPU 37.19s  wall 69.00s 
 SCF   energy in the final basis set =    -7694.9816902400
 Total energy in the final basis set =    -7694.9816902400

 --------------------------------------------------------------

                    Orbital Energies (a.u.)
 --------------------------------------------------------------

 Alpha MOs
 -- Occupied --
*******-176.319-165.722-165.720-165.720-101.581 -35.815 -31.308
-31.302 -31.302 -24.719 -24.719 -22.959 -22.957 -22.957 -22.953
-22.953 -10.353 -10.338 -10.231  -9.495  -7.260  -7.250  -7.250
 -6.364  -4.777  -4.762  -4.761  -2.043  -2.038  -2.038  -2.024
 -2.024  -1.269  -1.254  -0.939  -0.861  -0.702  -0.658  -0.625
 -0.588  -0.549  -0.516  -0.503  -0.489  -0.456  -0.447  -0.418
 -0.373  -0.359  -0.342  -0.311  -0.286  -0.280
 -- Virtual --
 -0.081  -0.012  -0.008   0.013   0.024   0.027   0.043   0.065
  0.066   0.072   0.081   0.086   0.094   0.111   0.114   0.116
  0.125   0.133   0.137   0.150   0.159   0.182   0.192   0.202
  0.227   0.229   0.235   0.253   0.268   0.274   0.296   0.302
  0.317   0.344   0.348   0.359   0.370   0.393   0.405   0.418
  0.435   0.441   0.448   0.463   0.466   0.486   0.510   0.535
  0.562   0.568   0.599   0.625   0.639   0.645   0.670   0.685
  0.711   0.758   0.772   0.841   0.863   0.891   0.945   0.961
  1.037   1.064   1.107   1.228   1.262   1.305   1.328   1.345
  1.357   1.376   1.404   1.409   1.424   1.441   1.476   1.491
  1.517   1.540   1.561   1.596   1.676   1.746   1.782   1.830
  1.862   1.917   1.950   1.978   2.025   2.054   2.152   2.172
  2.204   2.278   2.310   2.467   2.536   2.562   2.666   2.692
  2.777   2.795   2.915   3.013   3.122   3.352   3.532   3.687
  3.761   3.767   3.801   3.814   3.910   3.971   3.988   3.999
  4.004   4.034   4.060   4.087   4.131   4.261   4.419   4.786
  4.898   6.016   6.031   6.080   6.314   6.341   6.368   6.382
  6.575   6.740   9.729  23.506  23.652  23.851  25.847  25.927
 26.406  27.858  28.353  28.363  28.383  28.534  28.541  28.570
 28.596  28.688  66.749  66.761 127.892 127.901 127.933 151.654
215.7141901.817
 --------------------------------------------------------------

          Ground-State Mulliken Net Atomic Charges

     Atom                 Charge (a.u.)
  ----------------------------------------
      1 C                    -0.438053
      2 C                    -0.045350
      3 C                    -0.118510
      4 F                    -0.047112
      5 Cl                    0.217654
      6 F                    -0.050757
      7 I                     0.103901
      8 H                     0.152104
      9 H                     0.226123
  ----------------------------------------
  Sum of atomic charges =    -0.000000

 -----------------------------------------------------------------
                    Cartesian Multipole Moments
 -----------------------------------------------------------------
    Charge (ESU x 10^10)
                -0.0000
    Dipole Moment (Debye)
         X      -0.3665      Y      -0.3330      Z       2.1692
       Tot       2.2250
    Quadrupole Moments (Debye-Ang)
        XX     -69.7926     XY       1.7816     YY     -70.4122
        XZ       3.7928     YZ       2.4649     ZZ     -66.6055
    Octopole Moments (Debye-Ang^2)
       XXX     -58.0465    XXY      -3.5454    XYY     -10.6492
       YYY     -10.9353    XXZ       1.9221    XYZ       4.0762
       YYZ       0.8001    XZZ      -8.1107    YZZ       1.0120
       ZZZ      -1.1994
    Hexadecapole Moments (Debye-Ang^3)
      XXXX   -1102.5965   XXXY      53.5281   XXYY    -260.8333
      XYYY      36.3801   YYYY    -476.7563   XXXZ      -0.0646
      XXYZ       6.2932   XYYZ      -0.8097   YYYZ       1.4607
      XXZZ    -214.7239   XYZZ      18.6370   YYZZ    -111.1681
      XZZZ     -10.2101   YZZZ      -6.9242   ZZZZ    -178.2648
 -----------------------------------------------------------------
 Calculating analytic gradient of the SCF energy
 Gradient of SCF Energy
            1           2           3           4           5           6
    1  -0.0001114  -0.0003886   0.0012629  -0.0014394   0.0001302  -0.0002220
    2  -0.0004669   0.0012225   0.0028856  -0.0009577  -0.0005329  -0.0018733
    3  -0.0017287   0.0005753  -0.0005920   0.0006894  -0.0001593   0.0009009
            7           8           9
    1   0.0002830   0.0001964   0.0002890
    2  -0.0005498   0.0001581   0.0001143
    3   0.0006495  -0.0003164  -0.0000186
 Max gradient component =       2.886E-03
 RMS gradient           =       9.563E-04
 Gradient time:  CPU 13.70 s  wall 24.55 s
 Geometry Optimization Parameters
   NAtoms,    NIC,     NZ,  NCons,   NDum,   NFix, NCnnct, MaxDiis
        9      69       9       0       0       0       0       0

 Cartesian Hessian Update
 Hessian Updated using BFGS Update


** GEOMETRY OPTIMIZATION IN DELOCALIZED INTERNAL COORDINATES **
   Searching for a Minimum

   Optimization Cycle:   4

                       Coordinates (Angstroms)
     ATOM                X               Y               Z
      1  C         1.2353751515    0.6965789606    1.3755934787
      2  C         1.6657949124    0.0526312999    0.0886865724
      3  C         0.3946547985    0.8543055996    0.1320068173
      4  F         2.7000870135    0.6277564680   -0.5698084811
      5  Cl        1.6980458505   -1.6983633703   -0.0936798240
      6  F         0.4529416794    2.0673490469   -0.4728081963
      7  I        -1.5698682252   -0.0282028549   -0.0738727344
      8  H         0.8780224513    0.0595472794    2.1735294471
      9  H         1.7958604375    1.5764321010    1.6765540255
   Point Group: c1    Number of degrees of freedom:    21


   Energy is  -7694.981690240

 Hessian Updated using BFGS Update

 21 Hessian modes will be used to form the next step
  Hessian Eigenvalues:
     0.017456    0.020937    0.028327    0.030899    0.036375    0.049361
     0.077690    0.090851    0.096106    0.112575    0.124906    0.132650
     0.141553    0.249781    0.269096    0.277503    0.287575    0.347312
     0.350620    0.482708    0.553330

 Minimum Search - Taking Simple RFO Step
 Searching for Lamda that Minimizes Along All modes
 Value Taken    Lamda =  -0.00006370
 Step Taken.  Stepsize is  0.026580

                             Maximum     Tolerance    Cnvgd?
         Gradient           0.001708      0.000300      NO
         Displacement       0.010904      0.001200      NO
         Energy change     -0.000169      0.000001      NO


 New Cartesian Coordinates Obtained by Inverse Iteration

 Displacement from previous Coordinates is:  0.030078
 ----------------------------------------------------------------
             Standard Nuclear Orientation (Angstroms)
    I     Atom           X                Y                Z
 ----------------------------------------------------------------
    1      C       1.2364728674     0.6956346028     1.3783732997
    2      C       1.6661388577     0.0504814957     0.0886244552
    3      C       0.3930783656     0.8494882132     0.1338205899
    4      F       2.6999455544     0.6295799222    -0.5734282206
    5      Cl      1.6996495646    -1.6991542993    -0.0933128427
    6      F       0.4523703636     2.0659917823    -0.4709490201
    7      I      -1.5736581544    -0.0227038634    -0.0813755211
    8      H       0.8831929119     0.0596681272     2.1799431379
    9      H       1.7937237384     1.5790485495     1.6745052270
 ----------------------------------------------------------------
 Molecular Point Group                 C1    NOp =  1
 Largest Abelian Subgroup              C1    NOp =  1
 Nuclear Repulsion Energy =   757.4007604620 hartrees
 There are       54 alpha and       54 beta electrons
 Applying Cartesian multipole field
    Component          Value
    ---------          -----
     (2,0,0)        1.00000E-11
     (0,2,0)        2.00000E-11
     (0,0,2)       -3.00000E-11
 Nucleus-field energy     =     0.0000000145 hartrees
 Requested basis set is 6-311++G(d,p)
 There are 77 shells and 216 basis functions
 A cutoff of  1.0D-11 yielded   2484 shell pairs
 There are     20551 function pairs (     22657 Cartesian)
 Smallest overlap matrix eigenvalue = 4.31E-05
 Guess MOs from SCF MO coefficient file

 -----------------------------------------------------------------------
  General SCF calculation program by
  Eric Jon Sundstrom, Paul Horn, Yuezhi Mao, Dmitri Zuev, Alec White,
  David Stuck, Shaama M.S., Shane Yost, Joonho Lee, David Small,
  Daniel Levine, Susi Lehtola, Hugh Burton, Evgeny Epifanovsky
 -----------------------------------------------------------------------
 Exchange:     0.2000 Hartree-Fock + 0.0800 Slater + 0.7200 B88
 Correlation:  0.1900 VWN1RPA + 0.8100 LYP
 Using SG-1 standard quadrature grid
 A restricted SCF calculation will be
 performed using DIIS
 SCF converges when DIIS error is below 1.0e-08
 ---------------------------------------
  Cycle       Energy         DIIS error
 ---------------------------------------
    1   -7694.9816842170      7.81e-05  
    2   -7694.9817258643      2.15e-05  
    3   -7694.9817263212      2.04e-05  
    4   -7694.9817279701      5.10e-06  
    5   -7694.9817280828      1.23e-06  
    6   -7694.9817280894      4.91e-07  
    7   -7694.9817280907      1.61e-07  
    8   -7694.9817280909      4.52e-08  
    9   -7694.9817280907      1.14e-08  
   10   -7694.9817280907      2.94e-09  Convergence criterion met
 ---------------------------------------
 SCF time:   CPU 36.69s  wall 59.00s 
 SCF   energy in the final basis set =    -7694.9817280907
 Total energy in the final basis set =    -7694.9817280907

 --------------------------------------------------------------

                    Orbital Energies (a.u.)
 --------------------------------------------------------------

 Alpha MOs
 -- Occupied --
*******-176.319-165.723-165.720-165.720-101.581 -35.815 -31.309
-31.302 -31.302 -24.719 -24.718 -22.959 -22.958 -22.958 -22.953
-22.953 -10.354 -10.338 -10.231  -9.496  -7.261  -7.251  -7.250
 -6.364  -4.777  -4.762  -4.762  -2.043  -2.038  -2.038  -2.025
 -2.025  -1.268  -1.252  -0.938  -0.861  -0.702  -0.657  -0.624
 -0.587  -0.549  -0.515  -0.501  -0.489  -0.455  -0.447  -0.418
 -0.374  -0.359  -0.342  -0.311  -0.287  -0.280
 -- Virtual --
 -0.081  -0.012  -0.008   0.013   0.024   0.027   0.042   0.065
  0.066   0.072   0.081   0.086   0.094   0.111   0.114   0.116
  0.125   0.132   0.137   0.150   0.159   0.182   0.191   0.202
  0.226   0.229   0.235   0.253   0.267   0.273   0.296   0.302
  0.317   0.344   0.348   0.359   0.370   0.393   0.405   0.418
  0.435   0.442   0.448   0.463   0.466   0.486   0.510   0.535
  0.561   0.567   0.599   0.625   0.638   0.644   0.669   0.684
  0.711   0.758   0.770   0.842   0.863   0.891   0.944   0.961
  1.037   1.065   1.108   1.227   1.262   1.304   1.327   1.346
  1.357   1.377   1.403   1.409   1.425   1.441   1.476   1.489
  1.517   1.539   1.561   1.596   1.676   1.746   1.782   1.829
  1.861   1.915   1.949   1.978   2.025   2.054   2.151   2.170
  2.204   2.278   2.309   2.466   2.535   2.561   2.665   2.691
  2.776   2.794   2.913   3.010   3.119   3.351   3.529   3.686
  3.762   3.768   3.802   3.813   3.909   3.971   3.985   3.996
  4.001   4.031   4.060   4.084   4.129   4.261   4.419   4.783
  4.895   6.016   6.031   6.080   6.314   6.342   6.368   6.383
  6.573   6.735   9.728  23.502  23.650  23.847  25.847  25.926
 26.406  27.858  28.352  28.362  28.383  28.533  28.541  28.570
 28.596  28.688  66.750  66.762 127.891 127.901 127.933 151.654
215.7141901.817
 --------------------------------------------------------------

          Ground-State Mulliken Net Atomic Charges

     Atom                 Charge (a.u.)
  ----------------------------------------
      1 C                    -0.438191
      2 C                    -0.044401
      3 C                    -0.119516
      4 F                    -0.048511
      5 Cl                    0.219029
      6 F                    -0.051790
      7 I                     0.105040
      8 H                     0.152113
      9 H                     0.226227
  ----------------------------------------
  Sum of atomic charges =    -0.000000

 -----------------------------------------------------------------
                    Cartesian Multipole Moments
 -----------------------------------------------------------------
    Charge (ESU x 10^10)
                -0.0000
    Dipole Moment (Debye)
         X      -0.3840      Y      -0.3624      Z       2.1787
       Tot       2.2418
    Quadrupole Moments (Debye-Ang)
        XX     -69.7863     XY       1.7188     YY     -70.4444
        XZ       3.8311     YZ       2.4841     ZZ     -66.5922
    Octopole Moments (Debye-Ang^2)
       XXX     -58.0542    XXY      -3.6917    XYY     -10.5164
       YYY     -11.3981    XXZ       2.0545    XYZ       4.0783
       YYZ       1.0102    XZZ      -8.0537    YZZ       0.8733
       ZZZ      -0.5559
    Hexadecapole Moments (Debye-Ang^3)
      XXXX   -1104.8815   XXXY      54.0424   XXYY    -261.2621
      XYYY      37.1295   YYYY    -476.5961   XXXZ      -0.7601
      XXYZ       6.3685   XYYZ      -1.1303   YYYZ       1.5136
      XXZZ    -215.2371   XYZZ      18.9083   YYZZ    -111.2329
      XZZZ     -11.1635   YZZZ      -6.9133   ZZZZ    -178.6981
 -----------------------------------------------------------------
 Calculating analytic gradient of the SCF energy
 Gradient of SCF Energy
            1           2           3           4           5           6
    1   0.0003516  -0.0010762   0.0004425   0.0001840   0.0000501  -0.0003261
    2   0.0002491  -0.0004790   0.0010080   0.0001376  -0.0003731  -0.0004711
    3  -0.0001599   0.0003173  -0.0004218  -0.0003802  -0.0001273   0.0001519
            7           8           9
    1   0.0000715   0.0000674   0.0002351
    2  -0.0002278   0.0000373   0.0001190
    3   0.0004780   0.0002054  -0.0000633
 Max gradient component =       1.076E-03
 RMS gradient           =       3.946E-04
 Gradient time:  CPU 13.65 s  wall 20.94 s
 Geometry Optimization Parameters
   NAtoms,    NIC,     NZ,  NCons,   NDum,   NFix, NCnnct, MaxDiis
        9      69       9       0       0       0       0       0

 Cartesian Hessian Update
 Hessian Updated using BFGS Update


** GEOMETRY OPTIMIZATION IN DELOCALIZED INTERNAL COORDINATES **
   Searching for a Minimum

   Optimization Cycle:   5

                       Coordinates (Angstroms)
     ATOM                X               Y               Z
      1  C         1.2364728674    0.6956346028    1.3783732997
      2  C         1.6661388577    0.0504814957    0.0886244552
      3  C         0.3930783656    0.8494882132    0.1338205899
      4  F         2.6999455544    0.6295799222   -0.5734282206
      5  Cl        1.6996495646   -1.6991542993   -0.0933128427
      6  F         0.4523703636    2.0659917823   -0.4709490201
      7  I        -1.5736581544   -0.0227038634   -0.0813755211
      8  H         0.8831929119    0.0596681272    2.1799431379
      9  H         1.7937237384    1.5790485495    1.6745052270
   Point Group: c1    Number of degrees of freedom:    21


   Energy is  -7694.981728091

 Hessian Updated using BFGS Update

 21 Hessian modes will be used to form the next step
  Hessian Eigenvalues:
     0.017145    0.021044    0.025253    0.030851    0.036556    0.049485
     0.070847    0.090106    0.091004    0.110751    0.122315    0.132029
     0.141710    0.263823    0.269162    0.274060    0.285852    0.349118
     0.351865    0.499026    0.569230

 Minimum Search - Taking Simple RFO Step
 Searching for Lamda that Minimizes Along All modes
 Value Taken    Lamda =  -0.00001015
 Step Taken.  Stepsize is  0.015435

                             Maximum     Tolerance    Cnvgd?
         Gradient           0.000444      0.000300      NO
         Displacement       0.007825      0.001200      NO
         Energy change     -0.000038      0.000001      NO


 New Cartesian Coordinates Obtained by Inverse Iteration

 Displacement from previous Coordinates is:  0.015802
 ----------------------------------------------------------------
             Standard Nuclear Orientation (Angstroms)
    I     Atom           X                Y                Z
 ----------------------------------------------------------------
    1      C       1.2364870906     0.6949167655     1.3787174303
    2      C       1.6664907371     0.0502501413     0.0887310697
    3      C       0.3921219176     0.8473175306     0.1346065761
    4      F       2.6991699883     0.6301979194    -0.5746686146
    5      Cl      1.7007278960    -1.6985903267    -0.0909688458
    6      F       0.4530882590     2.0653144830    -0.4695295921
    7      I      -1.5759764116    -0.0195467849    -0.0845472784
    8      H       0.8869905489     0.0581445836     2.1809616898
    9      H       1.7918140434     1.5800302184     1.6728986701
 ----------------------------------------------------------------
 Molecular Point Group                 C1    NOp =  1
 Largest Abelian Subgroup              C1    NOp =  1
 Nuclear Repulsion Energy =   757.2359183343 hartrees
 There are       54 alpha and       54 beta electrons
 Applying Cartesian multipole field
    Component          Value
    ---------          -----
     (2,0,0)        1.00000E-11
     (0,2,0)        2.00000E-11
     (0,0,2)       -3.00000E-11
 Nucleus-field energy     =     0.0000000145 hartrees
 Requested basis set is 6-311++G(d,p)
 There are 77 shells and 216 basis functions
 A cutoff of  1.0D-11 yielded   2485 shell pairs
 There are     20571 function pairs (     22681 Cartesian)
 Smallest overlap matrix eigenvalue = 4.31E-05
 Guess MOs from SCF MO coefficient file

 -----------------------------------------------------------------------
  General SCF calculation program by
  Eric Jon Sundstrom, Paul Horn, Yuezhi Mao, Dmitri Zuev, Alec White,
  David Stuck, Shaama M.S., Shane Yost, Joonho Lee, David Small,
  Daniel Levine, Susi Lehtola, Hugh Burton, Evgeny Epifanovsky
 -----------------------------------------------------------------------
 Exchange:     0.2000 Hartree-Fock + 0.0800 Slater + 0.7200 B88
 Correlation:  0.1900 VWN1RPA + 0.8100 LYP
 Using SG-1 standard quadrature grid
 A restricted SCF calculation will be
 performed using DIIS
 SCF converges when DIIS error is below 1.0e-08
 ---------------------------------------
  Cycle       Energy         DIIS error
 ---------------------------------------
    1   -7694.9817244809      3.64e-05  
    2   -7694.9817344155      1.10e-05  
    3   -7694.9817343574      1.27e-05  
    4   -7694.9817349338      1.90e-06  
    5   -7694.9817349502      5.05e-07  
    6   -7694.9817349516      2.50e-07  
    7   -7694.9817349518      5.78e-08  
    8   -7694.9817349519      1.51e-08  
    9   -7694.9817349519      5.28e-09  Convergence criterion met
 ---------------------------------------
 SCF time:   CPU 33.32s  wall 63.00s 
 SCF   energy in the final basis set =    -7694.9817349519
 Total energy in the final basis set =    -7694.9817349519

 --------------------------------------------------------------

                    Orbital Energies (a.u.)
 --------------------------------------------------------------

 Alpha MOs
 -- Occupied --
*******-176.319-165.723-165.720-165.720-101.581 -35.815 -31.309
-31.302 -31.302 -24.719 -24.718 -22.959 -22.958 -22.958 -22.953
-22.953 -10.354 -10.338 -10.231  -9.496  -7.261  -7.251  -7.250
 -6.365  -4.777  -4.762  -4.762  -2.043  -2.038  -2.038  -2.025
 -2.025  -1.267  -1.252  -0.938  -0.861  -0.702  -0.657  -0.624
 -0.587  -0.549  -0.515  -0.501  -0.489  -0.455  -0.447  -0.419
 -0.374  -0.359  -0.342  -0.311  -0.287  -0.280
 -- Virtual --
 -0.081  -0.012  -0.008   0.013   0.024   0.027   0.042   0.065
  0.066   0.072   0.081   0.086   0.094   0.111   0.114   0.116
  0.125   0.132   0.137   0.150   0.159   0.181   0.191   0.202
  0.226   0.229   0.235   0.253   0.267   0.273   0.296   0.302
  0.317   0.344   0.348   0.359   0.370   0.394   0.405   0.419
  0.435   0.442   0.448   0.463   0.466   0.486   0.510   0.534
  0.561   0.567   0.599   0.625   0.638   0.644   0.669   0.684
  0.710   0.758   0.770   0.842   0.863   0.891   0.945   0.961
  1.037   1.065   1.108   1.227   1.262   1.305   1.327   1.346
  1.357   1.377   1.403   1.409   1.425   1.442   1.476   1.489
  1.517   1.540   1.561   1.596   1.676   1.746   1.782   1.829
  1.861   1.915   1.949   1.978   2.025   2.054   2.150   2.170
  2.204   2.278   2.309   2.466   2.536   2.562   2.665   2.691
  2.776   2.794   2.913   3.010   3.118   3.351   3.528   3.686
  3.762   3.768   3.802   3.813   3.908   3.971   3.985   3.996
  4.001   4.031   4.060   4.084   4.129   4.261   4.420   4.782
  4.894   6.016   6.030   6.080   6.314   6.342   6.368   6.383
  6.572   6.734   9.729  23.502  23.649  23.847  25.847  25.926
 26.406  27.858  28.352  28.362  28.383  28.533  28.540  28.570
 28.596  28.688  66.750  66.762 127.891 127.900 127.932 151.654
215.7141901.817
 --------------------------------------------------------------

          Ground-State Mulliken Net Atomic Charges

     Atom                 Charge (a.u.)
  ----------------------------------------
      1 C                    -0.438075
      2 C                    -0.044702
      3 C                    -0.119501
      4 F                    -0.048399
      5 Cl                    0.219243
      6 F                    -0.052368
      7 I                     0.105477
      8 H                     0.152024
      9 H                     0.226300
  ----------------------------------------
  Sum of atomic charges =     0.000000

 -----------------------------------------------------------------
                    Cartesian Multipole Moments
 -----------------------------------------------------------------
    Charge (ESU x 10^10)
                 0.0000
    Dipole Moment (Debye)
         X      -0.3872      Y      -0.3727      Z       2.1799
       Tot       2.2452
    Quadrupole Moments (Debye-Ang)
        XX     -69.7648     XY       1.6949     YY     -70.4604
        XZ       3.8432     YZ       2.4841     ZZ     -66.5895
    Octopole Moments (Debye-Ang^2)
       XXX     -57.9493    XXY      -3.7693    XYY     -10.4455
       YYY     -11.6775    XXZ       2.0756    XYZ       4.0678
       YYZ       1.0779    XZZ      -8.0045    YZZ       0.7745
       ZZZ      -0.3854
    Hexadecapole Moments (Debye-Ang^3)
      XXXX   -1105.9545   XXXY      54.3602   XXYY    -261.4765
      XYYY      37.5309   YYYY    -476.2997   XXXZ      -1.2263
      XXYZ       6.4238   XYYZ      -1.3097   YYYZ       1.6436
      XXZZ    -215.4701   XYZZ      19.0366   YYZZ    -111.1970
      XZZZ     -11.7145   YZZZ      -6.7816   ZZZZ    -178.7600
 -----------------------------------------------------------------
 Calculating analytic gradient of the SCF energy
 Gradient of SCF Energy
            1           2           3           4           5           6
    1   0.0002678  -0.0009374   0.0002391   0.0003036   0.0000201  -0.0002506
    2   0.0001902  -0.0007480   0.0003000   0.0002546   0.0000066  -0.0000875
    3   0.0000988   0.0002605  -0.0001864  -0.0004587  -0.0000217  -0.0000589
            7           8           9
    1  -0.0000650   0.0002034   0.0002190
    2  -0.0000872   0.0001147   0.0000566
    3   0.0004385   0.0001026  -0.0001746
 Max gradient component =       9.374E-04
 RMS gradient           =       3.102E-04
 Gradient time:  CPU 13.87 s  wall 27.76 s
 Geometry Optimization Parameters
   NAtoms,    NIC,     NZ,  NCons,   NDum,   NFix, NCnnct, MaxDiis
        9      69       9       0       0       0       0       0

 Cartesian Hessian Update
 Hessian Updated using BFGS Update


** GEOMETRY OPTIMIZATION IN DELOCALIZED INTERNAL COORDINATES **
   Searching for a Minimum

   Optimization Cycle:   6

                       Coordinates (Angstroms)
     ATOM                X               Y               Z
      1  C         1.2364870906    0.6949167655    1.3787174303
      2  C         1.6664907371    0.0502501413    0.0887310697
      3  C         0.3921219176    0.8473175306    0.1346065761
      4  F         2.6991699883    0.6301979194   -0.5746686146
      5  Cl        1.7007278960   -1.6985903267   -0.0909688458
      6  F         0.4530882590    2.0653144830   -0.4695295921
      7  I        -1.5759764116   -0.0195467849   -0.0845472784
      8  H         0.8869905489    0.0581445836    2.1809616898
      9  H         1.7918140434    1.5800302184    1.6728986701
   Point Group: c1    Number of degrees of freedom:    21


   Energy is  -7694.981734952

 Hessian Updated using BFGS Update

 21 Hessian modes will be used to form the next step
  Hessian Eigenvalues:
     0.014942    0.020402    0.021327    0.030884    0.036396    0.049544
     0.067260    0.084752    0.091105    0.105926    0.125049    0.133770
     0.141777    0.261214    0.270458    0.276855    0.295251    0.349028
     0.352173    0.515489    0.545302

 Minimum Search - Taking Simple RFO Step
 Searching for Lamda that Minimizes Along All modes
 Value Taken    Lamda =  -0.00000468
 Step Taken.  Stepsize is  0.013417

                             Maximum     Tolerance    Cnvgd?
         Gradient           0.000304      0.000300      NO
         Displacement       0.006883      0.001200      NO
         Energy change     -0.000007      0.000001      NO


 New Cartesian Coordinates Obtained by Inverse Iteration

 Displacement from previous Coordinates is:  0.011828
 ----------------------------------------------------------------
             Standard Nuclear Orientation (Angstroms)
    I     Atom           X                Y                Z
 ----------------------------------------------------------------
    1      C       1.2366127343     0.6944656708     1.3786821256
    2      C       1.6674041275     0.0505223505     0.0885952105
    3      C       0.3916883224     0.8460255900     0.1351440526
    4      F       2.6984843536     0.6299374783    -0.5764839644
    5      Cl      1.7009159537    -1.6983532157    -0.0888018226
    6      F       0.4539475273     2.0651572617    -0.4677576792
    7      I      -1.5770299660    -0.0177719352    -0.0865158499
    8      H       0.8894278394     0.0567776255     2.1810236810
    9      H       1.7894631771     1.5812737042     1.6723153516
 ----------------------------------------------------------------
 Molecular Point Group                 C1    NOp =  1
 Largest Abelian Subgroup              C1    NOp =  1
 Nuclear Repulsion Energy =   757.1833628029 hartrees
 There are       54 alpha and       54 beta electrons
 Applying Cartesian multipole field
    Component          Value
    ---------          -----
     (2,0,0)        1.00000E-11
     (0,2,0)        2.00000E-11
     (0,0,2)       -3.00000E-11
 Nucleus-field energy     =     0.0000000145 hartrees
 Requested basis set is 6-311++G(d,p)
 There are 77 shells and 216 basis functions
 A cutoff of  1.0D-11 yielded   2484 shell pairs
 There are     20568 function pairs (     22678 Cartesian)
 Smallest overlap matrix eigenvalue = 4.31E-05
 Guess MOs from SCF MO coefficient file

 -----------------------------------------------------------------------
  General SCF calculation program by
  Eric Jon Sundstrom, Paul Horn, Yuezhi Mao, Dmitri Zuev, Alec White,
  David Stuck, Shaama M.S., Shane Yost, Joonho Lee, David Small,
  Daniel Levine, Susi Lehtola, Hugh Burton, Evgeny Epifanovsky
 -----------------------------------------------------------------------
 Exchange:     0.2000 Hartree-Fock + 0.0800 Slater + 0.7200 B88
 Correlation:  0.1900 VWN1RPA + 0.8100 LYP
 Using SG-1 standard quadrature grid
 A restricted SCF calculation will be
 performed using DIIS
 SCF converges when DIIS error is below 1.0e-08
 ---------------------------------------
  Cycle       Energy         DIIS error
 ---------------------------------------
    1   -7694.9817304229      3.05e-05  
    2   -7694.9817376171      9.26e-06  
    3   -7694.9817375143      1.14e-05  
    4   -7694.9817379531      1.09e-06  
    5   -7694.9817379585      3.41e-07  
    6   -7694.9817379591      1.23e-07  
    7   -7694.9817379590      5.05e-08  
    8   -7694.9817379590      1.03e-08  
    9   -7694.9817379591      3.42e-09  Convergence criterion met
 ---------------------------------------
 SCF time:   CPU 33.43s  wall 49.00s 
 SCF   energy in the final basis set =    -7694.9817379591
 Total energy in the final basis set =    -7694.9817379591

 --------------------------------------------------------------

                    Orbital Energies (a.u.)
 --------------------------------------------------------------

 Alpha MOs
 -- Occupied --
*******-176.319-165.723-165.721-165.720-101.581 -35.815 -31.309
-31.302 -31.302 -24.719 -24.718 -22.959 -22.958 -22.958 -22.953
-22.953 -10.354 -10.338 -10.231  -9.496  -7.261  -7.251  -7.250
 -6.365  -4.778  -4.762  -4.762  -2.043  -2.038  -2.038  -2.025
 -2.025  -1.268  -1.252  -0.938  -0.861  -0.702  -0.657  -0.624
 -0.587  -0.549  -0.515  -0.501  -0.489  -0.455  -0.447  -0.419
 -0.374  -0.359  -0.342  -0.311  -0.287  -0.280
 -- Virtual --
 -0.081  -0.012  -0.008   0.013   0.024   0.027   0.042   0.065
  0.066   0.072   0.081   0.086   0.094   0.111   0.114   0.116
  0.125   0.132   0.137   0.150   0.159   0.181   0.191   0.202
  0.226   0.229   0.235   0.253   0.267   0.273   0.296   0.302
  0.317   0.344   0.348   0.359   0.370   0.394   0.405   0.419
  0.435   0.442   0.448   0.463   0.466   0.486   0.510   0.534
  0.561   0.567   0.598   0.625   0.638   0.644   0.669   0.684
  0.710   0.759   0.770   0.842   0.863   0.891   0.945   0.960
  1.037   1.065   1.108   1.227   1.262   1.304   1.327   1.346
  1.357   1.377   1.402   1.409   1.425   1.442   1.476   1.489
  1.517   1.540   1.561   1.596   1.676   1.746   1.782   1.829
  1.861   1.914   1.949   1.978   2.025   2.054   2.150   2.170
  2.204   2.278   2.310   2.466   2.536   2.562   2.665   2.691
  2.776   2.794   2.914   3.011   3.118   3.351   3.528   3.686
  3.762   3.768   3.802   3.813   3.909   3.971   3.985   3.996
  4.002   4.031   4.060   4.083   4.129   4.261   4.420   4.782
  4.895   6.016   6.030   6.080   6.314   6.342   6.368   6.383
  6.572   6.734   9.729  23.502  23.649  23.848  25.847  25.926
 26.406  27.858  28.352  28.362  28.383  28.533  28.540  28.570
 28.596  28.688  66.750  66.762 127.891 127.900 127.933 151.654
215.7141901.817
 --------------------------------------------------------------

          Ground-State Mulliken Net Atomic Charges

     Atom                 Charge (a.u.)
  ----------------------------------------
      1 C                    -0.437987
      2 C                    -0.044421
      3 C                    -0.119694
      4 F                    -0.047823
      5 Cl                    0.218632
      6 F                    -0.052739
      7 I                     0.105748
      8 H                     0.151987
      9 H                     0.226297
  ----------------------------------------
  Sum of atomic charges =     0.000000

 -----------------------------------------------------------------
                    Cartesian Multipole Moments
 -----------------------------------------------------------------
    Charge (ESU x 10^10)
                 0.0000
    Dipole Moment (Debye)
         X      -0.3862      Y      -0.3747      Z       2.1795
       Tot       2.2449
    Quadrupole Moments (Debye-Ang)
        XX     -69.7444     XY       1.6905     YY     -70.4718
        XZ       3.8465     YZ       2.4823     ZZ     -66.5890
    Octopole Moments (Debye-Ang^2)
       XXX     -57.8699    XXY      -3.7894    XYY     -10.4224
       YYY     -11.8166    XXZ       2.0736    XYZ       4.0562
       YYZ       1.1179    XZZ      -7.9880    YZZ       0.7261
       ZZZ      -0.3042
    Hexadecapole Moments (Debye-Ang^3)
      XXXX   -1106.2609   XXXY      54.5775   XXYY    -261.5979
      XYYY      37.7806   YYYY    -476.1879   XXXZ      -1.5518
      XXYZ       6.4496   XYYZ      -1.4164   YYYZ       1.7393
      XXZZ    -215.5767   XYZZ      19.1070   YYZZ    -111.1743
      XZZZ     -12.0725   YZZZ      -6.6734   ZZZZ    -178.7915
 -----------------------------------------------------------------
 Calculating analytic gradient of the SCF energy
 Gradient of SCF Energy
            1           2           3           4           5           6
    1   0.0001587  -0.0003693   0.0000294   0.0000802  -0.0000442  -0.0001595
    2   0.0000718  -0.0006142   0.0000067   0.0001385   0.0001611   0.0000232
    3   0.0000946   0.0001314  -0.0000239  -0.0004062   0.0000463  -0.0000829
            7           8           9
    1  -0.0001204   0.0002368   0.0001883
    2  -0.0000149   0.0001648   0.0000631
    3   0.0004289   0.0000420  -0.0002302
 Max gradient component =       6.142E-04
 RMS gradient           =       2.109E-04
 Gradient time:  CPU 13.80 s  wall 18.50 s
 Geometry Optimization Parameters
   NAtoms,    NIC,     NZ,  NCons,   NDum,   NFix, NCnnct, MaxDiis
        9      69       9       0       0       0       0       0

 Cartesian Hessian Update
 Hessian Updated using BFGS Update


** GEOMETRY OPTIMIZATION IN DELOCALIZED INTERNAL COORDINATES **
   Searching for a Minimum

   Optimization Cycle:   7

                       Coordinates (Angstroms)
     ATOM                X               Y               Z
      1  C         1.2366127343    0.6944656708    1.3786821256
      2  C         1.6674041275    0.0505223505    0.0885952105
      3  C         0.3916883224    0.8460255900    0.1351440526
      4  F         2.6984843536    0.6299374783   -0.5764839644
      5  Cl        1.7009159537   -1.6983532157   -0.0888018226
      6  F         0.4539475273    2.0651572617   -0.4677576792
      7  I        -1.5770299660   -0.0177719352   -0.0865158499
      8  H         0.8894278394    0.0567776255    2.1810236810
      9  H         1.7894631771    1.5812737042    1.6723153516
   Point Group: c1    Number of degrees of freedom:    21


   Energy is  -7694.981737959

 Hessian Updated using BFGS Update

 21 Hessian modes will be used to form the next step
  Hessian Eigenvalues:
     0.012358    0.019976    0.021359    0.031506    0.036539    0.049584
     0.066181    0.081377    0.091717    0.101447    0.125123    0.133893
     0.143428    0.258239    0.270596    0.278155    0.302904    0.349040
     0.355682    0.490820    0.519094

 Minimum Search - Taking Simple RFO Step
 Searching for Lamda that Minimizes Along All modes
 Value Taken    Lamda =  -0.00000143
 Step Taken.  Stepsize is  0.007209

                             Maximum     Tolerance    Cnvgd?
         Gradient           0.000234      0.000300     YES
         Displacement       0.003887      0.001200      NO
         Energy change     -0.000003      0.000001      NO


 New Cartesian Coordinates Obtained by Inverse Iteration

 Displacement from previous Coordinates is:  0.005895
 ----------------------------------------------------------------
             Standard Nuclear Orientation (Angstroms)
    I     Atom           X                Y                Z
 ----------------------------------------------------------------
    1      C       1.2367222253     0.6944890115     1.3785438403
    2      C       1.6677328902     0.0511080156     0.0883223874
    3      C       0.3914183542     0.8458523179     0.1354050671
    4      F       2.6983812431     0.6294313307    -0.5771356235
    5      Cl      1.7003282270    -1.6983233921    -0.0875655748
    6      F       0.4541506422     2.0652544982    -0.4670573488
    7      I      -1.5771567878    -0.0175356233    -0.0874910115
    8      H       0.8909286978     0.0558141982     2.1807011028
    9      H       1.7884085773     1.5819441734     1.6724782662
 ----------------------------------------------------------------
 Molecular Point Group                 C1    NOp =  1
 Largest Abelian Subgroup              C1    NOp =  1
 Nuclear Repulsion Energy =   757.1987330046 hartrees
 There are       54 alpha and       54 beta electrons
 Applying Cartesian multipole field
    Component          Value
    ---------          -----
     (2,0,0)        1.00000E-11
     (0,2,0)        2.00000E-11
     (0,0,2)       -3.00000E-11
 Nucleus-field energy     =     0.0000000145 hartrees
 Requested basis set is 6-311++G(d,p)
 There are 77 shells and 216 basis functions
 A cutoff of  1.0D-11 yielded   2485 shell pairs
 There are     20569 function pairs (     22679 Cartesian)
 Smallest overlap matrix eigenvalue = 4.31E-05
 Guess MOs from SCF MO coefficient file

 -----------------------------------------------------------------------
  General SCF calculation program by
  Eric Jon Sundstrom, Paul Horn, Yuezhi Mao, Dmitri Zuev, Alec White,
  David Stuck, Shaama M.S., Shane Yost, Joonho Lee, David Small,
  Daniel Levine, Susi Lehtola, Hugh Burton, Evgeny Epifanovsky
 -----------------------------------------------------------------------
 Exchange:     0.2000 Hartree-Fock + 0.0800 Slater + 0.7200 B88
 Correlation:  0.1900 VWN1RPA + 0.8100 LYP
 Using SG-1 standard quadrature grid
 A restricted SCF calculation will be
 performed using DIIS
 SCF converges when DIIS error is below 1.0e-08
 ---------------------------------------
  Cycle       Energy         DIIS error
 ---------------------------------------
    1   -7694.9817367785      1.61e-05  
    2   -7694.9817387317      5.17e-06  
    3   -7694.9817386999      6.28e-06  
    4   -7694.9817388286      5.38e-07  
    5   -7694.9817388298      1.34e-07  
    6   -7694.9817388299      7.00e-08  
    7   -7694.9817388300      2.26e-08  
    8   -7694.9817388299      5.17e-09  Convergence criterion met
 ---------------------------------------
 SCF time:   CPU 30.33s  wall 41.00s 
 SCF   energy in the final basis set =    -7694.9817388299
 Total energy in the final basis set =    -7694.9817388299

 --------------------------------------------------------------

                    Orbital Energies (a.u.)
 --------------------------------------------------------------

 Alpha MOs
 -- Occupied --
*******-176.319-165.723-165.721-165.720-101.581 -35.815 -31.309
-31.302 -31.302 -24.719 -24.718 -22.959 -22.958 -22.958 -22.953
-22.953 -10.354 -10.338 -10.231  -9.496  -7.261  -7.251  -7.250
 -6.365  -4.778  -4.762  -4.762  -2.043  -2.038  -2.038  -2.025
 -2.025  -1.268  -1.252  -0.938  -0.861  -0.702  -0.657  -0.624
 -0.587  -0.549  -0.515  -0.501  -0.489  -0.455  -0.447  -0.419
 -0.374  -0.359  -0.342  -0.311  -0.287  -0.280
 -- Virtual --
 -0.081  -0.012  -0.008   0.013   0.024   0.027   0.042   0.065
  0.066   0.072   0.081   0.086   0.094   0.111   0.114   0.116
  0.125   0.132   0.137   0.150   0.159   0.181   0.191   0.202
  0.226   0.229   0.235   0.253   0.267   0.273   0.296   0.302
  0.317   0.344   0.348   0.359   0.370   0.394   0.405   0.419
  0.435   0.442   0.448   0.463   0.466   0.486   0.510   0.534
  0.561   0.567   0.598   0.626   0.638   0.644   0.669   0.684
  0.710   0.759   0.770   0.842   0.863   0.891   0.946   0.961
  1.036   1.065   1.108   1.227   1.262   1.304   1.327   1.346
  1.357   1.377   1.402   1.409   1.425   1.442   1.476   1.489
  1.517   1.540   1.561   1.596   1.676   1.746   1.783   1.829
  1.861   1.914   1.949   1.978   2.025   2.054   2.150   2.170
  2.204   2.278   2.310   2.466   2.536   2.562   2.665   2.691
  2.776   2.794   2.914   3.012   3.118   3.351   3.528   3.686
  3.762   3.767   3.802   3.813   3.909   3.971   3.985   3.996
  4.002   4.032   4.060   4.083   4.129   4.261   4.420   4.783
  4.895   6.016   6.030   6.080   6.314   6.342   6.368   6.383
  6.572   6.735   9.729  23.503  23.649  23.848  25.848  25.926
 26.406  27.858  28.352  28.362  28.383  28.533  28.540  28.570
 28.596  28.688  66.750  66.762 127.891 127.900 127.933 151.654
215.7141901.817
 --------------------------------------------------------------

          Ground-State Mulliken Net Atomic Charges

     Atom                 Charge (a.u.)
  ----------------------------------------
      1 C                    -0.437868
      2 C                    -0.044290
      3 C                    -0.119636
      4 F                    -0.047331
      5 Cl                    0.217887
      6 F                    -0.052876
      7 I                     0.105874
      8 H                     0.151961
      9 H                     0.226280
  ----------------------------------------
  Sum of atomic charges =     0.000000

 -----------------------------------------------------------------
                    Cartesian Multipole Moments
 -----------------------------------------------------------------
    Charge (ESU x 10^10)
                 0.0000
    Dipole Moment (Debye)
         X      -0.3845      Y      -0.3719      Z       2.1783
       Tot       2.2431
    Quadrupole Moments (Debye-Ang)
        XX     -69.7352     XY       1.6980     YY     -70.4765
        XZ       3.8472     YZ       2.4803     ZZ     -66.5891
    Octopole Moments (Debye-Ang^2)
       XXX     -57.8173    XXY      -3.7747    XYY     -10.4215
       YYY     -11.8275    XXZ       2.0713    XYZ       4.0472
       YYZ       1.1386    XZZ      -7.9778    YZZ       0.7202
       ZZZ      -0.2693
    Hexadecapole Moments (Debye-Ang^3)
      XXXX   -1106.0862   XXXY      54.6232   XXYY    -261.6132
      XYYY      37.8173   YYYY    -476.2112   XXXZ      -1.7365
      XXYZ       6.4602   XYYZ      -1.4688   YYYZ       1.7831
      XXZZ    -215.5565   XYZZ      19.1095   YYZZ    -111.1714
      XZZZ     -12.2589   YZZZ      -6.6193   ZZZZ    -178.7997
 -----------------------------------------------------------------
 Calculating analytic gradient of the SCF energy
 Gradient of SCF Energy
            1           2           3           4           5           6
    1   0.0001093  -0.0000600  -0.0000975  -0.0001052  -0.0000830  -0.0001070
    2   0.0000427  -0.0002860  -0.0000071  -0.0000205   0.0000942  -0.0000273
    3  -0.0000034  -0.0000479   0.0000912  -0.0002652   0.0000766  -0.0000777
            7           8           9
    1  -0.0001052   0.0002668   0.0001817
    2  -0.0000145   0.0001411   0.0000774
    3   0.0004131   0.0000362  -0.0002228
 Max gradient component =       4.131E-04
 RMS gradient           =       1.496E-04
 Gradient time:  CPU 14.06 s  wall 19.02 s
 Geometry Optimization Parameters
   NAtoms,    NIC,     NZ,  NCons,   NDum,   NFix, NCnnct, MaxDiis
        9      69       9       0       0       0       0       0

 Cartesian Hessian Update
 Hessian Updated using BFGS Update


** GEOMETRY OPTIMIZATION IN DELOCALIZED INTERNAL COORDINATES **
   Searching for a Minimum

   Optimization Cycle:   8

                       Coordinates (Angstroms)
     ATOM                X               Y               Z
      1  C         1.2367222253    0.6944890115    1.3785438403
      2  C         1.6677328902    0.0511080156    0.0883223874
      3  C         0.3914183542    0.8458523179    0.1354050671
      4  F         2.6983812431    0.6294313307   -0.5771356235
      5  Cl        1.7003282270   -1.6983233921   -0.0875655748
      6  F         0.4541506422    2.0652544982   -0.4670573488
      7  I        -1.5771567878   -0.0175356233   -0.0874910115
      8  H         0.8909286978    0.0558141982    2.1807011028
      9  H         1.7884085773    1.5819441734    1.6724782662
   Point Group: c1    Number of degrees of freedom:    21


   Energy is  -7694.981738830

 Hessian Updated using BFGS Update

 21 Hessian modes will be used to form the next step
  Hessian Eigenvalues:
     0.012625    0.019369    0.021561    0.032588    0.036515    0.049341
     0.066445    0.078088    0.091126    0.096706    0.122598    0.132742
     0.141779    0.252743    0.270563    0.271730    0.283572    0.349076
     0.353037    0.479818    0.519671

 Minimum Search - Taking Simple RFO Step
 Searching for Lamda that Minimizes Along All modes
 Value Taken    Lamda =   0.00000000
 Step Taken.  Stepsize is  0.002321

                             Maximum     Tolerance    Cnvgd?
         Gradient           0.000099      0.000300     YES
         Displacement       0.001020      0.001200     YES
         Energy change     -0.000001      0.000001     YES


                       Distance Matrix (Angstroms)
             C (  1)   C (  2)   C (  3)   F (  4)   Cl(  5)   F (  6)
   C (  2)  1.504786
   C (  3)  1.510908  1.504265
   F (  4)  2.442409  1.356292  2.424176
   Cl(  5)  2.844285  1.758553  2.869807  2.579580
   F (  6)  2.428510  2.416198  1.361557  2.666510  3.982649
   I (  7)  3.251792  3.250374  2.161113  4.351844  3.683335  2.933990
   H (  8)  1.082097  2.231926  2.248757  3.346877  2.979456  3.352499
   H (  9)  1.085510  2.206257  2.203635  2.606932  3.723663  2.567381
             I (  7)   H (  8)
   H (  8)  3.352838
   H (  9)  4.121026  1.841965

 Final energy is   -7694.9817388298670     


 ******************************
 **  OPTIMIZATION CONVERGED  **
 ******************************

                       Coordinates (Angstroms)
     ATOM                X               Y               Z
      1  C         1.2367222253    0.6944890115    1.3785438403
      2  C         1.6677328902    0.0511080156    0.0883223874
      3  C         0.3914183542    0.8458523179    0.1354050671
      4  F         2.6983812431    0.6294313307   -0.5771356235
      5  Cl        1.7003282270   -1.6983233921   -0.0875655748
      6  F         0.4541506422    2.0652544982   -0.4670573488
      7  I        -1.5771567878   -0.0175356233   -0.0874910115
      8  H         0.8909286978    0.0558141982    2.1807011028
      9  H         1.7884085773    1.5819441734    1.6724782662

Z-matrix Print:
$molecule
0 1
I 
C  1 2.161113
F  2 1.361557 1 110.740212
C  2 1.504265 1 123.957083 3 -142.819737 0
F  4 1.356292 2 115.774279 1 139.628865 0
C  4 1.504786 2 60.280860 1 -112.463999 0
H  6 1.082097 4 118.344779 2 109.318771 0
H  6 1.085510 4 115.858334 2 -105.361219 0
Cl 4 1.758553 2 122.986664 1 -2.685890 0
$end


 --------------------------------------------------------------

                    Orbital Energies (a.u.)
 --------------------------------------------------------------

 Alpha MOs
 -- Occupied --
*******-176.319-165.723-165.721-165.720-101.581 -35.815 -31.309
-31.302 -31.302 -24.719 -24.718 -22.959 -22.958 -22.958 -22.953
-22.953 -10.354 -10.338 -10.231  -9.496  -7.261  -7.251  -7.250
 -6.365  -4.778  -4.762  -4.762  -2.043  -2.038  -2.038  -2.025
 -2.025  -1.268  -1.252  -0.938  -0.861  -0.702  -0.657  -0.624
 -0.587  -0.549  -0.515  -0.501  -0.489  -0.455  -0.447  -0.419
 -0.374  -0.359  -0.342  -0.311  -0.287  -0.280
 -- Virtual --
 -0.081  -0.012  -0.008   0.013   0.024   0.027   0.042   0.065
  0.066   0.072   0.081   0.086   0.094   0.111   0.114   0.116
  0.125   0.132   0.137   0.150   0.159   0.181   0.191   0.202
  0.226   0.229   0.235   0.253   0.267   0.273   0.296   0.302
  0.317   0.344   0.348   0.359   0.370   0.394   0.405   0.419
  0.435   0.442   0.448   0.463   0.466   0.486   0.510   0.534
  0.561   0.567   0.598   0.626   0.638   0.644   0.669   0.684
  0.710   0.759   0.770   0.842   0.863   0.891   0.946   0.961
  1.036   1.065   1.108   1.227   1.262   1.304   1.327   1.346
  1.357   1.377   1.402   1.409   1.425   1.442   1.476   1.489
  1.517   1.540   1.561   1.596   1.676   1.746   1.783   1.829
  1.861   1.914   1.949   1.978   2.025   2.054   2.150   2.170
  2.204   2.278   2.310   2.466   2.536   2.562   2.665   2.691
  2.776   2.794   2.914   3.012   3.118   3.351   3.528   3.686
  3.762   3.767   3.802   3.813   3.909   3.971   3.985   3.996
  4.002   4.032   4.060   4.083   4.129   4.261   4.420   4.783
  4.895   6.016   6.030   6.080   6.314   6.342   6.368   6.383
  6.572   6.735   9.729  23.503  23.649  23.848  25.848  25.926
 26.406  27.858  28.352  28.362  28.383  28.533  28.540  28.570
 28.596  28.688  66.750  66.762 127.891 127.900 127.933 151.654
215.7141901.817
 --------------------------------------------------------------

          Ground-State Mulliken Net Atomic Charges

     Atom                 Charge (a.u.)
  ----------------------------------------
      1 C                    -0.437868
      2 C                    -0.044290
      3 C                    -0.119636
      4 F                    -0.047331
      5 Cl                    0.217887
      6 F                    -0.052876
      7 I                     0.105874
      8 H                     0.151961
      9 H                     0.226280
  ----------------------------------------
  Sum of atomic charges =     0.000000

 -----------------------------------------------------------------
                    Cartesian Multipole Moments
 -----------------------------------------------------------------
    Charge (ESU x 10^10)
                 0.0000
    Dipole Moment (Debye)
         X      -0.3845      Y      -0.3719      Z       2.1783
       Tot       2.2431
    Quadrupole Moments (Debye-Ang)
        XX     -69.7352     XY       1.6980     YY     -70.4765
        XZ       3.8472     YZ       2.4803     ZZ     -66.5891
    Octopole Moments (Debye-Ang^2)
       XXX     -57.8173    XXY      -3.7747    XYY     -10.4215
       YYY     -11.8275    XXZ       2.0713    XYZ       4.0472
       YYZ       1.1386    XZZ      -7.9778    YZZ       0.7202
       ZZZ      -0.2693
    Hexadecapole Moments (Debye-Ang^3)
      XXXX   -1106.0862   XXXY      54.6232   XXYY    -261.6132
      XYYY      37.8173   YYYY    -476.2112   XXXZ      -1.7365
      XXYZ       6.4602   XYYZ      -1.4688   YYYZ       1.7831
      XXZZ    -215.5565   XYZZ      19.1095   YYZZ    -111.1714
      XZZZ     -12.2589   YZZZ      -6.6193   ZZZZ    -178.7997
 -----------------------------------------------------------------
Archival summary:
1\1\garfield\OPT\ProcedureUnspecified\BasisUnspecified\1l1232\taweetha\ThuOct1102:29:352018ThuOct1102:29:352018\0\\#,OPT,ProcedureUnspecified,BasisUnspecified,\\0,1\I\C,1,2.16111\F,2,1.36156,1,110.74\C,2,1.50427,1,123.957,3,-142.82,0\F,4,1.35629,2,115.774,1,139.629,0\C,4,1.50479,2,60.2809,1,-112.464,0\H,6,1.0821,4,118.345,2,109.319,0\H,6,1.08551,4,115.858,2,-105.361,0\Cl,4,1.75855,2,122.987,1,-2.68589,0\\\@

 Total job time:  710.73s(wall), 418.51s(cpu) 
 Thu Oct 11 02:29:35 2018

        *************************************************************
        *                                                           *
        *  Thank you very much for using Q-Chem.  Have a nice day.  *
        *                                                           *
        *************************************************************


 
User input: 2 of 2 
 
Q-Chem Developer Version!
                  Welcome to Q-Chem
     A Quantum Leap Into The Future Of Chemistry


 Q-Chem 5.1, Q-Chem, Inc., Pleasanton, CA (2018)

 Yihan Shao,  Zhengting Gan,  E. Epifanovsky,  A. T. B. Gilbert,  M. Wormit,  
 J. Kussmann,  A. W. Lange,  A. Behn,  Jia Deng,  Xintian Feng,  D. Ghosh,  
 M. Goldey,  P. R. Horn,  L. D. Jacobson,  I. Kaliman,  T. Kus,  A. Landau,  
 Jie Liu,  E. I. Proynov,  R. M. Richard,  R. P. Steele,  E. J. Sundstrom,  
 H. L. Woodcock III,  P. M. Zimmerman,  D. Zuev,  B. Albrecht,  E. Alguire,  
 S. A. Baeppler,  D. Barton,  Z. Benda,  Y. A. Bernard,  E. J. Berquist,  
 K. B. Bravaya,  H. Burton,  D. Casanova,  Chun-Min Chang,  Yunqing Chen,  
 A. Chien,  K. D. Closser,  M. P. Coons,  S. Coriani,  S. Dasgupta,  
 A. L. Dempwolff,  M. Diedenhofen,  Hainam Do,  R. G. Edgar,  Po-Tung Fang,  
 S. Faraji,  S. Fatehi,  Qingguo Feng,  K. D. Fenk,  J. Fosso-Tande,  
 Qinghui Ge,  A. Ghysels,  G. Gidofalvi,  J. Gomes,  J. Gonthier,  A. Gunina,  
 D. Hait,  M. W. D. Hanson-Heine,  P. H. P. Harbach,  A. W. Hauser,  
 J. E. Herr,  E. G. Hohenstein,  Z. C. Holden,  Kerwin Hui,  B. C. Huynh,  
 T.-C. Jagau,  Hyunjun Ji,  B. Kaduk,  K. Khistyaev,  Jaehoon Kim,  
 P. Klunzinger,  K. Koh,  D. Kosenkov,  L. Koulias,  T. Kowalczyk,  
 C. M. Krauter,  A. Kunitsa,  Ka Un Lao,  A. Laurent,  K. V. Lawler,  
 Joonho Lee,  D. Lefrancois,  S. Lehtola,  D. S. Levine,  Yi-Pei Li,  
 You-Sheng Lin,  Fenglai Liu,  E. Livshits,  A. Luenser,  P. Manohar,  
 E. Mansoor,  S. F. Manzer,  Shan-Ping Mao,  Yuezhi Mao,  N. Mardirossian,  
 A. V. Marenich,  T. Markovich,  L. A. Martinez-Martinez,  S. A. Maurer,  
 N. J. Mayhall,  S. C. McKenzie,  J.-M. Mewes,  A. F. Morrison,  
 J. W. Mullinax,  K. Nanda,  T. S. Nguyen-Beck,  R. Olivares-Amaya,  
 J. A. Parkhill,  T. M. Perrine,  F. Plasser,  P. Pokhilko,  S. Prager,  
 A. Prociuk,  E. Ramos,  D. R. Rehn,  F. Rob,  M. Schneider,  N. Sergueev,  
 S. M. Sharada,  S. Sharma,  D. W. Small,  T. Stauch,  T. Stein,  
 Yu-Chuan Su,  A. J. W. Thom,  A. Tkatchenko,  T. Tsuchimochi,  N. M. Tubman,  
 L. Vogt,  M. L. Vidal,  O. Vydrov,  M. A. Watson,  J. Wenzel,  
 M. de Wergifosse,  T. A. Wesolowski,  A. White,  J. Witte,  A. Yamada,  
 Jun Yang,  K. Yao,  S. Yeganeh,  S. R. Yost,  Zhi-Qiang You,  A. Zech,  
 Igor Ying Zhang,  Xing Zhang,  Yan Zhao,  Ying Zhu,  B. R. Brooks,  
 G. K. L. Chan,  C. J. Cramer,  M. S. Gordon,  W. J. Hehre,  A. Klamt,  
 M. W. Schmidt,  C. D. Sherrill,  D. G. Truhlar,  A. Aspuru-Guzik,  R. Baer,  
 A. T. Bell,  N. A. Besley,  Jeng-Da Chai,  A. E. DePrince, III,  
 R. A. DiStasio Jr.,  A. Dreuw,  B. D. Dunietz,  T. R. Furlani,  
 Chao-Ping Hsu,  Yousung Jung,  Jing Kong,  D. S. Lambrecht,  WanZhen Liang,  
 C. Ochsenfeld,  V. A. Rassolov,  L. V. Slipchenko,  J. E. Subotnik,  
 T. Van Voorhis,  J. M. Herbert,  A. I. Krylov,  P. M. W. Gill,  M. Head-Gordon

 Contributors to earlier versions of Q-Chem not listed above: 
 R. D. Adamson,  B. Austin,  J. Baker,  G. J. O. Beran,  K. Brandhorst,  
 S. T. Brown,  E. F. C. Byrd,  A. K. Chakraborty,  C.-L. Cheng,  
 Siu Hung Chien,  D. M. Chipman,  D. L. Crittenden,  H. Dachsel,  
 R. J. Doerksen,  A. D. Dutoi,  L. Fusti-Molnar,  W. A. Goddard III,  
 A. Golubeva-Zadorozhnaya,  S. R. Gwaltney,  G. Hawkins,  A. Heyden,  
 S. Hirata,  G. Kedziora,  F. J. Keil,  C. Kelley,  Jihan Kim,  R. A. King,  
 R. Z. Khaliullin,  P. P. Korambath,  W. Kurlancheek,  A. M. Lee,  M. S. Lee,  
 S. V. Levchenko,  Ching Yeh Lin,  D. Liotard,  R. C. Lochan,  I. Lotan,  
 P. E. Maslen,  N. Nair,  D. P. O'Neill,  D. Neuhauser,  E. Neuscamman,  
 C. M. Oana,  R. Olson,  B. Peters,  R. Peverati,  P. A. Pieniazek,  
 Y. M. Rhee,  J. Ritchie,  M. A. Rohrdanz,  E. Rosta,  N. J. Russ,  
 H. F. Schaefer III,  N. E. Schultz,  N. Shenvi,  A. C. Simmonett,  A. Sodt,  
 D. Stuck,  K. S. Thanthiriwatte,  V. Vanovschi,  Tao Wang,  A. Warshel,  
 C. F. Williams,  Q. Wu,  X. Xu,  W. Zhang

 Please cite Q-Chem as follows:
 Y. Shao et al., Mol. Phys. 113, 184-215 (2015)
 DOI: 10.1080/00268976.2014.952696

 Q-Chem 5.1.1 for Intel X86 EM64T Linux

 Parts of Q-Chem use Armadillo 8.300.2 (Tropical Shenanigans).
 http://arma.sourceforge.net/

 Q-Chem begins on Thu Oct 11 02:29:35 2018  

Host: 
0

     Scratch files written to /scratch/taweetham/qchem31523//
The previous job contains 0 fragments, simply inherited here
Input Ideriv = 2
Curr. Ideriv = -1
Max.  Ideriv = 2

Checking the input file for inconsistencies... 	...done.

--------------------------------------------------------------
User input:
--------------------------------------------------------------

$molecule
read
$end

$rem
   job_type 	frequency
   basis 	6-311++g**
   method	b3lyp	
$end


--------------------------------------------------------------
 ----------------------------------------------------------------
             Standard Nuclear Orientation (Angstroms)
    I     Atom           X                Y                Z
 ----------------------------------------------------------------
    1      C       1.2499196313     0.7403088731     1.3691240022
    2      C       1.7007783005     0.1237711615     0.0725946322
    3      C       0.3710049857     0.8234592724     0.1429761515
    4      F       2.6728293348     0.7725018342    -0.6157319977
    5      Cl      1.8575843003    -1.6194579404    -0.0979147760
    6      F       0.3323430300     2.0412125278    -0.4648233563
    7      I      -1.5332960084    -0.1823967136    -0.0367484924
    8      H       0.9679109379     0.0820476354     2.1803565177
    9      H       1.7410756145     1.6670980743     1.6486942415
 ----------------------------------------------------------------
 Molecular Point Group                 C1    NOp =  1
 Largest Abelian Subgroup              C1    NOp =  1
 Nuclear Repulsion Energy =   757.1987330046 hartrees
 There are       54 alpha and       54 beta electrons
 Requested basis set is 6-311++G(d,p)
 There are 77 shells and 216 basis functions

 Total QAlloc Memory Limit   2000 MB
 Mega-Array Size       188 MB
 MEM_STATIC part       192 MB

                       Distance Matrix (Angstroms)
             C (  1)   C (  2)   C (  3)   F (  4)   Cl(  5)   F (  6)
   C (  2)  1.504786
   C (  3)  1.510908  1.504265
   F (  4)  2.442409  1.356292  2.424176
   Cl(  5)  2.844285  1.758553  2.869807  2.579580
   F (  6)  2.428510  2.416198  1.361557  2.666510  3.982649
   I (  7)  3.251792  3.250374  2.161113  4.351844  3.683335  2.933990
   H (  8)  1.082097  2.231926  2.248757  3.346877  2.979456  3.352499
   H (  9)  1.085510  2.206257  2.203635  2.606932  3.723663  2.567381
             I (  7)   H (  8)
   H (  8)  3.352838
   H (  9)  4.121026  1.841965

 A cutoff of  1.0D-11 yielded   2485 shell pairs
 There are     20569 function pairs (     22679 Cartesian)
 Smallest overlap matrix eigenvalue = 4.31E-05
 Guess from superposition of atomic densities
 Warning:  Energy on first SCF cycle will be non-variational
 SAD guess density has 108.000000 electrons

 -----------------------------------------------------------------------
  General SCF calculation program by
  Eric Jon Sundstrom, Paul Horn, Yuezhi Mao, Dmitri Zuev, Alec White,
  David Stuck, Shaama M.S., Shane Yost, Joonho Lee, David Small,
  Daniel Levine, Susi Lehtola, Hugh Burton, Evgeny Epifanovsky
 -----------------------------------------------------------------------
 Exchange:     0.2000 Hartree-Fock + 0.0800 Slater + 0.7200 B88
 Correlation:  0.1900 VWN1RPA + 0.8100 LYP
 Using SG-1 standard quadrature grid
 A restricted SCF calculation will be
 performed using DIIS
 SCF converges when DIIS error is below 1.0e-08
 ---------------------------------------
  Cycle       Energy         DIIS error
 ---------------------------------------
    1   -7696.1446997499      3.79e-02  
    2   -7694.9190378609      3.79e-03  
    3   -7694.8690678722      5.10e-03  
    4   -7694.9788419152      7.67e-04  
    5   -7694.9810843279      3.08e-04  
    6   -7694.9815802122      5.86e-05  
    7   -7694.9815985204      2.39e-05  
    8   -7694.9816012420      6.84e-06  
    9   -7694.9816014785      1.31e-06  
   10   -7694.9816014870      3.38e-07  
   11   -7694.9816014877      1.82e-07  
   12   -7694.9816014878      3.28e-08  
   13   -7694.9816014878      1.02e-08  
   14   -7694.9816014878      2.16e-09  Convergence criterion met
 ---------------------------------------
 SCF time:   CPU 50.37s  wall 69.00s 
 SCF   energy in the final basis set =    -7694.9816014878
 Total energy in the final basis set =    -7694.9816014878

 --------------------------------------------------------------

                    Orbital Energies (a.u.)
 --------------------------------------------------------------

 Alpha MOs
 -- Occupied --
*******-176.319-165.723-165.720-165.720-101.581 -35.815 -31.309
-31.302 -31.302 -24.719 -24.718 -22.959 -22.958 -22.958 -22.953
-22.953 -10.354 -10.338 -10.231  -9.496  -7.261  -7.251  -7.250
 -6.365  -4.777  -4.762  -4.762  -2.043  -2.038  -2.038  -2.025
 -2.025  -1.268  -1.252  -0.938  -0.861  -0.702  -0.657  -0.624
 -0.587  -0.549  -0.515  -0.501  -0.489  -0.455  -0.447  -0.419
 -0.374  -0.359  -0.342  -0.311  -0.287  -0.280
 -- Virtual --
 -0.081  -0.012  -0.008   0.013   0.024   0.027   0.042   0.065
  0.066   0.072   0.081   0.086   0.094   0.111   0.114   0.116
  0.125   0.132   0.137   0.150   0.159   0.181   0.191   0.202
  0.226   0.229   0.235   0.253   0.267   0.273   0.296   0.302
  0.317   0.344   0.348   0.360   0.370   0.394   0.405   0.419
  0.436   0.442   0.448   0.463   0.466   0.486   0.510   0.534
  0.561   0.567   0.598   0.626   0.638   0.644   0.669   0.684
  0.710   0.759   0.770   0.842   0.863   0.891   0.946   0.961
  1.036   1.065   1.108   1.227   1.262   1.304   1.327   1.346
  1.356   1.377   1.402   1.409   1.425   1.442   1.477   1.488
  1.517   1.540   1.561   1.596   1.676   1.746   1.783   1.829
  1.861   1.914   1.949   1.978   2.025   2.054   2.150   2.171
  2.204   2.278   2.310   2.466   2.536   2.562   2.665   2.691
  2.776   2.794   2.914   3.012   3.118   3.351   3.528   3.686
  3.762   3.767   3.802   3.813   3.909   3.971   3.985   3.996
  4.002   4.032   4.060   4.083   4.129   4.261   4.420   4.783
  4.895   6.016   6.030   6.080   6.314   6.342   6.368   6.383
  6.572   6.735   9.729  23.503  23.649  23.848  25.847  25.926
 26.407  27.858  28.352  28.362  28.383  28.533  28.540  28.570
 28.596  28.688  66.750  66.762 127.891 127.900 127.933 151.654
215.7141901.817
 --------------------------------------------------------------

          Ground-State Mulliken Net Atomic Charges

     Atom                 Charge (a.u.)
  ----------------------------------------
      1 C                    -0.438166
      2 C                    -0.042398
      3 C                    -0.120908
      4 F                    -0.047395
      5 Cl                    0.217527
      6 F                    -0.052832
      7 I                     0.106057
      8 H                     0.151816
      9 H                     0.226299
  ----------------------------------------
  Sum of atomic charges =     0.000000

 -----------------------------------------------------------------
                    Cartesian Multipole Moments
 -----------------------------------------------------------------
    Charge (ESU x 10^10)
                 0.0000
    Dipole Moment (Debye)
         X      -0.3128      Y      -0.3896      Z       2.1872
       Tot       2.2436
    Quadrupole Moments (Debye-Ang)
        XX     -69.8616     XY       1.8094     YY     -70.1572
        XZ       3.7940     YZ       2.6210     ZZ     -66.6835
    Octopole Moments (Debye-Ang^2)
       XXX     -64.9350    XXY      -2.6908    XYY     -13.1221
       YYY      -3.6727    XXZ       1.3296    XYZ       4.1657
       YYZ       0.4452    XZZ     -10.6446    YZZ       3.3428
       ZZZ      -3.4842
    Hexadecapole Moments (Debye-Ang^3)
      XXXX   -1128.0674   XXXY      33.2448   XXYY    -259.6326
      XYYY      16.6276   YYYY    -466.6565   XXXZ       5.1318
      XXYZ       6.6313   XYYZ       1.8304   YYYZ       1.5942
      XXZZ    -218.8688   XYZZ      11.5338   YYZZ    -109.1855
      XZZZ      -2.9325   YZZZ      -7.2640   ZZZZ    -178.2111
 -----------------------------------------------------------------
 Calculating MO derivatives via CPSCF
   1         3          27      0.130562    0.025146
   2         3          27      0.018589    0.003307
   3         3          27      0.001844    0.000493
   4         4          26      0.000156    0.000051
   5        27           3      0.000007    0.000004
   6        30           0      0.000000    0.000000    Roots Converged
 Time for AOints: 27.5 s (CPU) 34.6 s (wall)
 ------------------------------------------------------------------------------
                     AOints        : Timing summary (seconds)
 ------------------------------------------------------------------------------
     job step          cpu (% of tot)      sys (% of tot)     wall (% of tot)
 ------------------------------------------------------------------------------
  cpscf_lag         0.1841E+03 (42.3)   0.2810E-03 (17.0)   0.2716E+03 (50.9)
  iterzp            0.2231E+03 (51.3)   0.1369E-02 (82.9)   0.2272E+03 (42.6)
  make_fx           0.0000E+00 ( 0.0)   0.0000E+00 ( 0.0)   0.0000E+00 ( 0.0)
  AOints            0.2750E+02 ( 6.3)   0.1000E-05 ( 0.1)   0.3456E+02 ( 6.5)
 ------------------------------------------------------------------------------
   Grand Totals     0.4351E+03          0.1652E-02          0.5339E+03
 ------------------------------------------------------------------------------
 Calculating analytic Hessian of the SCF energy
 Polarizability Matrix (a.u.)
            1           2           3
    1 -92.1120284  -3.2048552  -3.3711300
    2  -3.2048552 -76.2376405  -3.2742282
    3  -3.3711300  -3.2742282 -63.3348843

 Direct stationary perturbation theory relativistic correction:

 rels  =      97.853046279446
 relv  =    -324.952469174388
 rel2e =      42.790543111162
 E_rel =    -184.308879783780

 Hessian of the SCF Energy
            1           2           3           4           5           6
    1   0.3007039   0.1739165   0.0000039  -0.0463700  -0.0065413   0.0241011
    2   0.1739165   0.5690519  -0.0396206   0.0046569  -0.0796115  -0.0582498
    3   0.0000039  -0.0396206   0.6111359   0.0598176  -0.0675354  -0.1650036
    4  -0.0463700   0.0046569   0.0598176   0.4446519  -0.0249376  -0.1338913
    5  -0.0065413  -0.0796115  -0.0675354  -0.0249376   0.4146809   0.0226868
    6   0.0241011  -0.0582498  -0.1650036  -0.1338913   0.0226868   0.3652319
    7  -0.0776460  -0.0208368  -0.0940966  -0.1758669   0.0647223   0.0345478
    8  -0.0064122  -0.0583434   0.0182097   0.0863798  -0.0653415   0.0005880
    9  -0.0732292  -0.0139808  -0.1418943   0.0010466   0.0220875  -0.0272415
   10  -0.0045041   0.0015044   0.0133920  -0.1769737  -0.0614974   0.0871210
   11   0.0025111   0.0040563   0.0011775  -0.0796480  -0.0997568   0.0548478
   12   0.0287844   0.0238618  -0.0189166   0.0869382   0.0406716  -0.1184868
   13  -0.0002818   0.0009405   0.0039002  -0.0358415   0.0161486   0.0019862
   14   0.0073087  -0.0179327  -0.0039154   0.0219712  -0.1343062  -0.0195560
   15   0.0005391  -0.0209098   0.0025492   0.0023026  -0.0155149  -0.0353535
   16  -0.0011930   0.0084863  -0.0092316  -0.0016146   0.0200845  -0.0116750
   17   0.0045939  -0.0024630   0.0136098  -0.0041948  -0.0341885   0.0153571
   18   0.0032700   0.0389538  -0.0182245  -0.0049889  -0.0009842   0.0026729
   19  -0.0133469   0.0009886  -0.0000487  -0.0118064  -0.0111401  -0.0107679
   20  -0.0062647   0.0003194   0.0022399  -0.0000356   0.0004976  -0.0038431
   21  -0.0102335  -0.0064862   0.0028549   0.0003678   0.0029330  -0.0009622
   22  -0.0597831  -0.0530811   0.0589496  -0.0062688  -0.0147706   0.0070855
   23  -0.0532431  -0.1581200   0.1380893   0.0036334   0.0098845  -0.0108216
   24   0.0581365   0.1363251  -0.2085344   0.0010839   0.0090536  -0.0122130
   25  -0.0975790  -0.1165752  -0.0326863   0.0100901   0.0179316   0.0014927
   26  -0.1158688  -0.2569569  -0.0622548  -0.0078253  -0.0118584  -0.0010093
   27  -0.0313724  -0.0598934  -0.0639665  -0.0126765  -0.0133980  -0.0086443
            7           8           9          10          11          12
    1  -0.0776460  -0.0064122  -0.0732292  -0.0045041   0.0025111   0.0287844
    2  -0.0208368  -0.0583434  -0.0139808   0.0015044   0.0040563   0.0238618
    3  -0.0940966   0.0182097  -0.1418943   0.0133920   0.0011775  -0.0189166
    4  -0.1758669   0.0863798   0.0010466  -0.1769737  -0.0796480   0.0869382
    5   0.0647223  -0.0653415   0.0220875  -0.0614974  -0.0997568   0.0406716
    6   0.0345478   0.0005880  -0.0272415   0.0871210   0.0548478  -0.1184868
    7   0.3898612  -0.0495093   0.0689411  -0.0308720  -0.0008545   0.0039747
    8  -0.0495093   0.3953416  -0.0809660  -0.0222831  -0.0036510  -0.0019503
    9   0.0689411  -0.0809660   0.3069066   0.0241641  -0.0010980  -0.0000295
   10  -0.0308720  -0.0222831   0.0241641   0.2111709   0.0994391  -0.1248001
   11  -0.0008545  -0.0036510  -0.0010980   0.0994391   0.1314811  -0.0701055
   12   0.0039747  -0.0019503  -0.0000295  -0.1248001  -0.0701055   0.1289363
   13   0.0038526   0.0136138   0.0016813   0.0014841  -0.0247313   0.0009020
   14  -0.0021815  -0.0162530  -0.0069477  -0.0178008  -0.0401031   0.0125412
   15   0.0029359   0.0021985  -0.0006063   0.0010758   0.0163809   0.0041233
   16  -0.0528131  -0.0027679   0.0016529   0.0037171   0.0042438   0.0001865
   17   0.0255094  -0.2304589   0.0934297  -0.0010463   0.0056413  -0.0038949
   18  -0.0122383   0.0845647  -0.0987406  -0.0035397  -0.0022770   0.0030488
   19  -0.0539117  -0.0118424  -0.0058851  -0.0028236  -0.0010296   0.0010491
   20  -0.0177076  -0.0238177  -0.0137213   0.0008382   0.0001241   0.0003789
   21  -0.0032446  -0.0117201  -0.0183803   0.0016468   0.0000507   0.0002969
   22   0.0085386   0.0162696  -0.0127702  -0.0023506   0.0008028   0.0064119
   23  -0.0036023  -0.0056592  -0.0004004   0.0015103   0.0005391  -0.0042890
   24   0.0034937   0.0044399  -0.0098534  -0.0008498   0.0002599  -0.0018036
   25  -0.0111424  -0.0234483  -0.0056015   0.0011520  -0.0007334  -0.0034467
   26   0.0044604   0.0081831   0.0015972  -0.0006644   0.0016690   0.0027862
   27  -0.0043136  -0.0153644  -0.0101607   0.0017900   0.0007637   0.0028313
           13          14          15          16          17          18
    1  -0.0002818   0.0073087   0.0005391  -0.0011930   0.0045939   0.0032700
    2   0.0009405  -0.0179327  -0.0209098   0.0084863  -0.0024630   0.0389538
    3   0.0039002  -0.0039154   0.0025492  -0.0092316   0.0136098  -0.0182245
    4  -0.0358415   0.0219712   0.0023026  -0.0016146  -0.0041948  -0.0049889
    5   0.0161486  -0.1343062  -0.0155149   0.0200845  -0.0341885  -0.0009842
    6   0.0019862  -0.0195560  -0.0353535  -0.0116750   0.0153571   0.0026729
    7   0.0038526  -0.0021815   0.0029359  -0.0528131   0.0255094  -0.0122383
    8   0.0136138  -0.0162530   0.0021985  -0.0027679  -0.2304589   0.0845647
    9   0.0016813  -0.0069477  -0.0006063   0.0016529   0.0934297  -0.0987406
   10   0.0014841  -0.0178008   0.0010758   0.0037171  -0.0010463  -0.0035397
   11  -0.0247313  -0.0401031   0.0163809   0.0042438   0.0056413  -0.0022770
   12   0.0009020   0.0125412   0.0041233   0.0001865  -0.0038949   0.0030488
   13   0.0347027  -0.0136043  -0.0085387  -0.0014168   0.0041083   0.0009210
   14  -0.0136043   0.2112421   0.0170541   0.0016663  -0.0037307  -0.0005316
   15  -0.0085387   0.0170541   0.0270366  -0.0012064   0.0018844   0.0004266
   16  -0.0014168   0.0016663  -0.0012064   0.0580448  -0.0142060   0.0127484
   17   0.0041083  -0.0037307   0.0018844  -0.0142060   0.2871614  -0.1268256
   18   0.0009210  -0.0005316   0.0004266   0.0127484  -0.1268256   0.1067107
   19  -0.0029815   0.0017361   0.0016282  -0.0055783  -0.0174176   0.0065637
   20   0.0029132   0.0011264   0.0004440  -0.0192714  -0.0222340   0.0056917
   21  -0.0006166   0.0011556   0.0008722   0.0069231   0.0055586   0.0025086
   22   0.0013585  -0.0025239  -0.0021832  -0.0019186   0.0027895  -0.0077412
   23   0.0003007   0.0011351   0.0005136   0.0017104  -0.0005143   0.0027331
   24   0.0003439   0.0000641   0.0015555   0.0009771  -0.0009096  -0.0010327
   25  -0.0008762   0.0034282   0.0034468   0.0027726  -0.0001363   0.0050049
   26   0.0003106  -0.0011780  -0.0020508   0.0000540   0.0007867  -0.0013250
   27  -0.0005793   0.0001357  -0.0006036  -0.0003751   0.0017905   0.0026302
           19          20          21          22          23          24
    1  -0.0133469  -0.0062647  -0.0102335  -0.0597831  -0.0532431   0.0581365
    2   0.0009886   0.0003194  -0.0064862  -0.0530811  -0.1581200   0.1363251
    3  -0.0000487   0.0022399   0.0028549   0.0589496   0.1380893  -0.2085344
    4  -0.0118064  -0.0000356   0.0003678  -0.0062688   0.0036334   0.0010839
    5  -0.0111401   0.0004976   0.0029330  -0.0147706   0.0098845   0.0090536
    6  -0.0107679  -0.0038431  -0.0009622   0.0070855  -0.0108216  -0.0122130
    7  -0.0539117  -0.0177076  -0.0032446   0.0085386  -0.0036023   0.0034937
    8  -0.0118424  -0.0238177  -0.0117201   0.0162696  -0.0056592   0.0044399
    9  -0.0058851  -0.0137213  -0.0183803  -0.0127702  -0.0004004  -0.0098534
   10  -0.0028236   0.0008382   0.0016468  -0.0023506   0.0015103  -0.0008498
   11  -0.0010296   0.0001241   0.0000507   0.0008028   0.0005391   0.0002599
   12   0.0010491   0.0003789   0.0002969   0.0064119  -0.0042890  -0.0018036
   13  -0.0029815   0.0029132  -0.0006166   0.0013585   0.0003007   0.0003439
   14   0.0017361   0.0011264   0.0011556  -0.0025239   0.0011351   0.0000641
   15   0.0016282   0.0004440   0.0008722  -0.0021832   0.0005136   0.0015555
   16  -0.0055783  -0.0192714   0.0069231  -0.0019186   0.0017104   0.0009771
   17  -0.0174176  -0.0222340   0.0055586   0.0027895  -0.0005143  -0.0009096
   18   0.0065637   0.0056917   0.0025086  -0.0077412   0.0027331  -0.0010327
   19   0.0900166   0.0391836   0.0065452   0.0020028  -0.0016527  -0.0001962
   20   0.0391836   0.0435908   0.0084315   0.0006941   0.0000451   0.0002731
   21   0.0065452   0.0084315   0.0120756   0.0008444  -0.0008406   0.0008456
   22   0.0020028   0.0006941   0.0008444   0.0601691   0.0550935  -0.0605826
   23  -0.0016527   0.0000451  -0.0008406   0.0550935   0.1618885  -0.1433654
   24  -0.0001962   0.0002731   0.0008456  -0.0605826  -0.1433654   0.2204931
   25  -0.0015710  -0.0003497  -0.0022326  -0.0017479  -0.0037502  -0.0024065
   26   0.0011742   0.0003482   0.0009175  -0.0052740  -0.0091987  -0.0061406
   27   0.0011117   0.0001054  -0.0001112   0.0099859   0.0183809   0.0105430
           25          26          27
    1  -0.0975790  -0.1158688  -0.0313724
    2  -0.1165752  -0.2569569  -0.0598934
    3  -0.0326863  -0.0622548  -0.0639665
    4   0.0100901  -0.0078253  -0.0126765
    5   0.0179316  -0.0118584  -0.0133980
    6   0.0014927  -0.0010093  -0.0086443
    7  -0.0111424   0.0044604  -0.0043136
    8  -0.0234483   0.0081831  -0.0153644
    9  -0.0056015   0.0015972  -0.0101607
   10   0.0011520  -0.0006644   0.0017900
   11  -0.0007334   0.0016690   0.0007637
   12  -0.0034467   0.0027862   0.0028313
   13  -0.0008762   0.0003106  -0.0005793
   14   0.0034282  -0.0011780   0.0001357
   15   0.0034468  -0.0020508  -0.0006036
   16   0.0027726   0.0000540  -0.0003751
   17  -0.0001363   0.0007867   0.0017905
   18   0.0050049  -0.0013250   0.0026302
   19  -0.0015710   0.0011742   0.0011117
   20  -0.0003497   0.0003482   0.0001054
   21  -0.0022326   0.0009175  -0.0001112
   22  -0.0017479  -0.0052740   0.0099859
   23  -0.0037502  -0.0091987   0.0183809
   24  -0.0024065  -0.0061406   0.0105430
   25   0.0989020   0.1236333   0.0364292
   26   0.1236333   0.2682050   0.0674796
   27   0.0364292   0.0674796   0.0674819
 Gradient time:  CPU 533.62 s  wall 657.13 s
 **********************************************************************
 **                                                                  **
 **                       VIBRATIONAL ANALYSIS                       **
 **                       --------------------                       **
 **                                                                  **
 **        VIBRATIONAL FREQUENCIES (CM**-1) AND NORMAL MODES         **
 **     FORCE CONSTANTS (mDYN/ANGSTROM) AND REDUCED MASSES (AMU)     **
 **                  INFRARED INTENSITIES (KM/MOL)                   **
 **                                                                  **
 **********************************************************************


 Mode:                 1                      2                      3
 Frequency:       111.58                 125.48                 226.85
 Force Cnst:      0.2169                 0.1244                 0.4750
 Red. Mass:      29.5648                13.4110                15.6648
 IR Active:          YES                    YES                    YES
 IR Intens:        0.109                  1.076                  1.208
 Raman Active:       YES                    YES                    YES
               X      Y      Z        X      Y      Z        X      Y      Z
 C          0.071 -0.211 -0.009   -0.249  0.006 -0.035    0.232  0.106 -0.147
 C          0.141 -0.124 -0.027    0.003 -0.030  0.073    0.258  0.130 -0.139
 C          0.039 -0.268  0.017    0.010  0.031 -0.216    0.179  0.110 -0.104
 F         -0.046  0.099 -0.091    0.235  0.063  0.469    0.564 -0.146  0.010
 Cl         0.704 -0.083  0.064    0.031  0.007 -0.238   -0.045  0.104  0.044
 F          0.095 -0.258  0.014    0.069 -0.083 -0.418    0.065  0.244  0.189
 I         -0.226  0.108 -0.004   -0.026  0.000  0.075   -0.149 -0.078 -0.003
 H          0.166 -0.326 -0.067   -0.560  0.089 -0.075    0.398  0.096 -0.098
 H         -0.067 -0.165  0.076   -0.136 -0.079  0.050    0.136  0.180 -0.213
 TransDip  -0.007 -0.006  0.006   -0.033  0.005  0.001    0.024  0.019 -0.017

 Mode:                 4                      5                      6
 Frequency:       262.74                 294.09                 352.96
 Force Cnst:      0.7159                 0.3597                 0.3955
 Red. Mass:      17.6007                 7.0588                 5.3888
 IR Active:          YES                    YES                    YES
 IR Intens:        0.926                  3.341                  2.218
 Raman Active:       YES                    YES                    YES
               X      Y      Z        X      Y      Z        X      Y      Z
 C          0.129  0.096  0.200   -0.290 -0.139 -0.135   -0.034 -0.290 -0.080
 C          0.033  0.061  0.149   -0.141 -0.024 -0.134    0.115  0.052 -0.150
 C          0.134  0.035  0.155   -0.084  0.146 -0.218    0.035 -0.160 -0.122
 F         -0.236  0.203 -0.101   -0.075 -0.038 -0.036    0.087  0.251 -0.032
 Cl        -0.117  0.143 -0.042    0.080 -0.054  0.063   -0.112  0.043  0.107
 F          0.750 -0.093 -0.122    0.209  0.318  0.073   -0.006 -0.123 -0.010
 I         -0.075 -0.075 -0.006    0.013 -0.021  0.025    0.010  0.014  0.011
 H          0.150  0.046  0.167   -0.514 -0.275 -0.324    0.017 -0.621 -0.333
 H          0.111  0.095  0.224   -0.246 -0.252  0.149   -0.253 -0.285  0.270
 TransDip  -0.004 -0.021  0.022   -0.048 -0.029 -0.018    0.006 -0.043 -0.019

 Mode:                 7                      8                      9
 Frequency:       402.35                 483.88                 542.29
 Force Cnst:      0.7318                 0.4318                 0.7576
 Red. Mass:       7.6729                 3.1302                 4.3725
 IR Active:          YES                    YES                    YES
 IR Intens:        1.670                  7.882                 16.666
 Raman Active:       YES                    YES                    YES
               X      Y      Z        X      Y      Z        X      Y      Z
 C         -0.254 -0.083  0.118   -0.169  0.186 -0.095    0.151 -0.084 -0.198
 C         -0.004  0.052  0.080    0.055  0.006  0.009   -0.204 -0.108 -0.149
 C         -0.058 -0.115  0.013   -0.041 -0.187 -0.098   -0.128 -0.077 -0.025
 F          0.076 -0.335 -0.150    0.021  0.052 -0.010   -0.062 -0.062  0.171
 Cl         0.022  0.271 -0.032   -0.016 -0.043 -0.024    0.008  0.140  0.028
 F          0.019 -0.131  0.010    0.070 -0.076  0.154    0.062 -0.052  0.046
 I          0.016  0.012  0.007    0.009  0.008  0.005    0.009  0.003 -0.000
 H         -0.236 -0.335 -0.077    0.049  0.398  0.148    0.389  0.165  0.078
 H         -0.557 -0.016  0.414   -0.481  0.463 -0.458    0.354 -0.049 -0.675
 TransDip  -0.031  0.014  0.023   -0.083 -0.001 -0.035   -0.046 -0.092 -0.081

 Mode:                10                     11                     12
 Frequency:       706.26                 828.76                 884.18
 Force Cnst:      2.3161                 1.0586                 1.0223
 Red. Mass:       7.8808                 2.6160                 2.2195
 IR Active:          YES                    YES                    YES
 IR Intens:       46.213                  5.088                 74.618
 Raman Active:       YES                    YES                    YES
               X      Y      Z        X      Y      Z        X      Y      Z
 C          0.053 -0.060 -0.028    0.117 -0.067  0.023   -0.081 -0.162  0.083
 C          0.237 -0.254  0.247    0.064  0.139  0.133    0.019 -0.102  0.057
 C          0.381 -0.112 -0.355   -0.138 -0.125 -0.098   -0.074 -0.024  0.070
 F         -0.215 -0.032  0.032   -0.055 -0.045  0.038    0.082  0.058 -0.084
 Cl        -0.022  0.107  0.004    0.001 -0.023 -0.012   -0.003  0.013  0.006
 F         -0.095  0.104  0.043    0.003  0.118 -0.065   -0.001  0.081 -0.062
 I         -0.010 -0.001  0.001    0.002  0.001  0.002    0.000 -0.000  0.000
 H         -0.449  0.308  0.094    0.695 -0.309  0.030    0.077  0.403  0.606
 H          0.291 -0.138 -0.190   -0.476  0.254  0.002    0.075 -0.029 -0.605
 TransDip   0.196 -0.092 -0.023   -0.058 -0.026  0.034   -0.125 -0.212  0.127

 Mode:                13                     14                     15
 Frequency:       968.48                1016.65                1080.89
 Force Cnst:      3.0566                 1.4532                 0.9887
 Red. Mass:       5.5310                 2.3864                 1.4363
 IR Active:          YES                    YES                    YES
 IR Intens:       22.699                 65.992                 59.416
 Raman Active:       YES                    YES                    YES
               X      Y      Z        X      Y      Z        X      Y      Z
 C         -0.004 -0.034  0.354    0.024  0.022  0.053   -0.167  0.047 -0.016
 C         -0.246  0.171 -0.269   -0.077  0.120  0.145    0.040 -0.012  0.005
 C          0.269 -0.052 -0.207   -0.140 -0.020 -0.198    0.068  0.034  0.018
 F         -0.011 -0.024  0.027    0.056  0.018 -0.053   -0.018 -0.007  0.009
 Cl         0.012 -0.021  0.006    0.002 -0.015 -0.003   -0.000 -0.000 -0.001
 F         -0.018 -0.013  0.005    0.017 -0.056  0.052   -0.005 -0.005 -0.004
 I         -0.002  0.000  0.001    0.001  0.001  0.000   -0.000 -0.000  0.000
 H          0.288  0.156  0.617   -0.132  0.054  0.027    0.783 -0.358 -0.017
 H         -0.165  0.218 -0.169    0.835 -0.403  0.043    0.394 -0.210 -0.142
 TransDip   0.045  0.109 -0.097   -0.244  0.091 -0.012    0.247 -0.012  0.003

 Mode:                16                     17                     18
 Frequency:      1109.19                1181.55                1331.31
 Force Cnst:      3.4902                 2.9368                 3.6524
 Red. Mass:       4.8150                 3.5704                 3.4976
 IR Active:          YES                    YES                    YES
 IR Intens:      208.538                  2.280                 57.993
 Raman Active:       YES                    YES                    YES
               X      Y      Z        X      Y      Z        X      Y      Z
 C         -0.031 -0.227 -0.152    0.064 -0.009  0.013    0.001  0.017  0.104
 C          0.107  0.309  0.087   -0.173 -0.228  0.155    0.265 -0.097 -0.196
 C          0.080  0.304 -0.000   -0.001  0.250 -0.153   -0.209  0.147 -0.123
 F         -0.077 -0.062  0.024    0.075  0.064 -0.055   -0.060 -0.027  0.043
 Cl         0.004 -0.026 -0.002    0.003  0.008 -0.003   -0.004  0.011  0.004
 F          0.003 -0.146  0.045   -0.009 -0.089  0.045    0.009 -0.054  0.027
 I         -0.002 -0.001 -0.000    0.001 -0.000  0.000    0.001  0.000  0.000
 H         -0.113  0.307  0.238    0.481 -0.250 -0.034    0.231  0.376  0.509
 H         -0.245  0.044 -0.672   -0.610  0.319  0.108    0.018 -0.103  0.562
 TransDip   0.134  0.442 -0.031   -0.035 -0.008  0.032    0.162  0.099 -0.152

 Mode:                19                     20                     21
 Frequency:      1446.98                3129.66                3230.69
 Force Cnst:      1.7052                 6.0880                 6.8750
 Red. Mass:       1.3823                 1.0549                 1.1180
 IR Active:          YES                    YES                    YES
 IR Intens:       38.187                  0.920                  1.476
 Raman Active:       YES                    YES                    YES
               X      Y      Z        X      Y      Z        X      Y      Z
 C         -0.019 -0.028 -0.134   -0.017 -0.027 -0.057    0.040  0.083 -0.038
 C         -0.076  0.031  0.041   -0.002  0.001  0.002   -0.000  0.001  0.000
 C          0.061 -0.043  0.024    0.002 -0.001  0.001    0.001  0.000  0.000
 F          0.012  0.005 -0.007   -0.000  0.000  0.000   -0.000 -0.000  0.000
 Cl         0.001 -0.002 -0.001   -0.000  0.000  0.000   -0.000 -0.000 -0.000
 F         -0.001  0.011 -0.004    0.000 -0.000  0.000    0.000 -0.000  0.000
 I         -0.000 -0.000 -0.000    0.000  0.000  0.000   -0.000 -0.000 -0.000
 H          0.278  0.484  0.392   -0.161 -0.372  0.440   -0.210 -0.489  0.600
 H         -0.083 -0.233  0.663    0.361  0.684  0.200   -0.266 -0.502 -0.158
 TransDip  -0.051 -0.022  0.190    0.001  0.010  0.029   -0.020 -0.031  0.012

 STANDARD THERMODYNAMIC QUANTITIES AT   298.15 K  AND     1.00 ATM

   This Molecule has  0 Imaginary Frequencies
   Zero point vibrational energy:       28.187 kcal/mol

   Atom    1 Element C  Has Mass   12.00000
   Atom    2 Element C  Has Mass   12.00000
   Atom    3 Element C  Has Mass   12.00000
   Atom    4 Element F  Has Mass   18.99840
   Atom    5 Element Cl Has Mass   34.96885
   Atom    6 Element F  Has Mass   18.99840
   Atom    7 Element I  Has Mass  126.90440
   Atom    8 Element H  Has Mass    1.00783
   Atom    9 Element H  Has Mass    1.00783
   Molecular Mass:   237.885710 amu
   Principal axes and moments of inertia in amu*Bohr^2:
                             1           2           3
    Eigenvalues --      878.40676  2335.82655  2915.46757
          X               0.99992    -0.00572     0.01123
          Y               0.00543     0.99966     0.02534
          Z              -0.01137    -0.02528     0.99962
   Rotational Symmetry Number is   1
   The Molecule is an Asymmetric Top
   Translational Enthalpy:        0.889 kcal/mol
   Rotational Enthalpy:           0.889 kcal/mol
   Vibrational Enthalpy:         30.892 kcal/mol
   gas constant (RT):             0.592 kcal/mol
   Translational Entropy:        42.301  cal/mol.K
   Rotational Entropy:           30.171  cal/mol.K
   Vibrational Entropy:          15.657  cal/mol.K

   Total Enthalpy:               33.262 kcal/mol
   Total Entropy:                88.129  cal/mol.K

 ======================================================================

 STANDARD THERMODYNAMIC QUANTITIES FOR ANHARMONIC VIBRATION -- TOSH

   Zero point vibrational energy: ************ kcal/mol

   Vibrational Enthalpy:       Infinity kcal/mol
   Vibrational Entropy:             NaN  cal/mol.K

   Total Enthalpy:             Infinity kcal/mol
   Total Entropy:                   NaN  cal/mol.K

 ======================================================================

 STANDARD THERMODYNAMIC QUANTITIES FOR ANHARMONIC VIBRATION -- VPT2

   Zero point vibrational energy: ************ kcal/mol

   Vibrational Enthalpy:       Infinity kcal/mol
   Vibrational Entropy:             NaN  cal/mol.K

   Total Enthalpy:             Infinity kcal/mol
   Total Entropy:                   NaN  cal/mol.K

 ======================================================================

Archival summary:
1\1\garfield\FREQ\ProcedureUnspecified\BasisUnspecified\1l1232\taweetha\ThuOct1102:41:412018ThuOct1102:41:412018\0\\#,FREQ,ProcedureUnspecified,BasisUnspecified,\\0,1\I\C,1,2.16111\F,2,1.36156,1,110.74\C,2,1.50427,1,123.957,3,-142.82,0\F,4,1.35629,2,115.774,1,139.629,0\C,4,1.50479,2,60.2809,1,-112.464,0\H,6,1.0821,4,118.345,2,109.319,0\H,6,1.08551,4,115.858,2,-105.361,0\Cl,4,1.75855,2,122.987,1,-2.68589,0\\\@

 Total job time:  725.60s(wall), 584.09s(cpu) 
 Thu Oct 11 02:41:41 2018

        *************************************************************
        *                                                           *
        *  Thank you very much for using Q-Chem.  Have a nice day.  *
        *                                                           *
        *************************************************************
