# Supplementary material for: Geometric and energetic data from ab initio calculations of haloethene, haloimine, halomethylenephosphine, haloiminophosphine, halodiazene, halodiphosphene and halocyclopropane
Source: Data Brief. 2019 Nov 2;27:104738. doi: 10.1016/j.dib.2019.104738 (PMC6861602; doi:10.1016/j.dib.2019.104738)
Supplement: Multimedia component 3 [file mmc3.zip › CCC/B3LYP/FFCCCBrBr.out]

Q-Chem Developer Version!
                  Welcome to Q-Chem
     A Quantum Leap Into The Future Of Chemistry


 Q-Chem 5.1, Q-Chem, Inc., Pleasanton, CA (2018)

 Yihan Shao,  Zhengting Gan,  E. Epifanovsky,  A. T. B. Gilbert,  M. Wormit,  
 J. Kussmann,  A. W. Lange,  A. Behn,  Jia Deng,  Xintian Feng,  D. Ghosh,  
 M. Goldey,  P. R. Horn,  L. D. Jacobson,  I. Kaliman,  T. Kus,  A. Landau,  
 Jie Liu,  E. I. Proynov,  R. M. Richard,  R. P. Steele,  E. J. Sundstrom,  
 H. L. Woodcock III,  P. M. Zimmerman,  D. Zuev,  B. Albrecht,  E. Alguire,  
 S. A. Baeppler,  D. Barton,  Z. Benda,  Y. A. Bernard,  E. J. Berquist,  
 K. B. Bravaya,  H. Burton,  D. Casanova,  Chun-Min Chang,  Yunqing Chen,  
 A. Chien,  K. D. Closser,  M. P. Coons,  S. Coriani,  S. Dasgupta,  
 A. L. Dempwolff,  M. Diedenhofen,  Hainam Do,  R. G. Edgar,  Po-Tung Fang,  
 S. Faraji,  S. Fatehi,  Qingguo Feng,  K. D. Fenk,  J. Fosso-Tande,  
 Qinghui Ge,  A. Ghysels,  G. Gidofalvi,  J. Gomes,  J. Gonthier,  A. Gunina,  
 D. Hait,  M. W. D. Hanson-Heine,  P. H. P. Harbach,  A. W. Hauser,  
 J. E. Herr,  E. G. Hohenstein,  Z. C. Holden,  Kerwin Hui,  B. C. Huynh,  
 T.-C. Jagau,  Hyunjun Ji,  B. Kaduk,  K. Khistyaev,  Jaehoon Kim,  
 P. Klunzinger,  K. Koh,  D. Kosenkov,  L. Koulias,  T. Kowalczyk,  
 C. M. Krauter,  A. Kunitsa,  Ka Un Lao,  A. Laurent,  K. V. Lawler,  
 Joonho Lee,  D. Lefrancois,  S. Lehtola,  D. S. Levine,  Yi-Pei Li,  
 You-Sheng Lin,  Fenglai Liu,  E. Livshits,  A. Luenser,  P. Manohar,  
 E. Mansoor,  S. F. Manzer,  Shan-Ping Mao,  Yuezhi Mao,  N. Mardirossian,  
 A. V. Marenich,  T. Markovich,  L. A. Martinez-Martinez,  S. A. Maurer,  
 N. J. Mayhall,  S. C. McKenzie,  J.-M. Mewes,  A. F. Morrison,  
 J. W. Mullinax,  K. Nanda,  T. S. Nguyen-Beck,  R. Olivares-Amaya,  
 J. A. Parkhill,  T. M. Perrine,  F. Plasser,  P. Pokhilko,  S. Prager,  
 A. Prociuk,  E. Ramos,  D. R. Rehn,  F. Rob,  M. Schneider,  N. Sergueev,  
 S. M. Sharada,  S. Sharma,  D. W. Small,  T. Stauch,  T. Stein,  
 Yu-Chuan Su,  A. J. W. Thom,  A. Tkatchenko,  T. Tsuchimochi,  N. M. Tubman,  
 L. Vogt,  M. L. Vidal,  O. Vydrov,  M. A. Watson,  J. Wenzel,  
 M. de Wergifosse,  T. A. Wesolowski,  A. White,  J. Witte,  A. Yamada,  
 Jun Yang,  K. Yao,  S. Yeganeh,  S. R. Yost,  Zhi-Qiang You,  A. Zech,  
 Igor Ying Zhang,  Xing Zhang,  Yan Zhao,  Ying Zhu,  B. R. Brooks,  
 G. K. L. Chan,  C. J. Cramer,  M. S. Gordon,  W. J. Hehre,  A. Klamt,  
 M. W. Schmidt,  C. D. Sherrill,  D. G. Truhlar,  A. Aspuru-Guzik,  R. Baer,  
 A. T. Bell,  N. A. Besley,  Jeng-Da Chai,  A. E. DePrince, III,  
 R. A. DiStasio Jr.,  A. Dreuw,  B. D. Dunietz,  T. R. Furlani,  
 Chao-Ping Hsu,  Yousung Jung,  Jing Kong,  D. S. Lambrecht,  WanZhen Liang,  
 C. Ochsenfeld,  V. A. Rassolov,  L. V. Slipchenko,  J. E. Subotnik,  
 T. Van Voorhis,  J. M. Herbert,  A. I. Krylov,  P. M. W. Gill,  M. Head-Gordon

 Contributors to earlier versions of Q-Chem not listed above: 
 R. D. Adamson,  B. Austin,  J. Baker,  G. J. O. Beran,  K. Brandhorst,  
 S. T. Brown,  E. F. C. Byrd,  A. K. Chakraborty,  C.-L. Cheng,  
 Siu Hung Chien,  D. M. Chipman,  D. L. Crittenden,  H. Dachsel,  
 R. J. Doerksen,  A. D. Dutoi,  L. Fusti-Molnar,  W. A. Goddard III,  
 A. Golubeva-Zadorozhnaya,  S. R. Gwaltney,  G. Hawkins,  A. Heyden,  
 S. Hirata,  G. Kedziora,  F. J. Keil,  C. Kelley,  Jihan Kim,  R. A. King,  
 R. Z. Khaliullin,  P. P. Korambath,  W. Kurlancheek,  A. M. Lee,  M. S. Lee,  
 S. V. Levchenko,  Ching Yeh Lin,  D. Liotard,  R. C. Lochan,  I. Lotan,  
 P. E. Maslen,  N. Nair,  D. P. O'Neill,  D. Neuhauser,  E. Neuscamman,  
 C. M. Oana,  R. Olson,  B. Peters,  R. Peverati,  P. A. Pieniazek,  
 Y. M. Rhee,  J. Ritchie,  M. A. Rohrdanz,  E. Rosta,  N. J. Russ,  
 H. F. Schaefer III,  N. E. Schultz,  N. Shenvi,  A. C. Simmonett,  A. Sodt,  
 D. Stuck,  K. S. Thanthiriwatte,  V. Vanovschi,  Tao Wang,  A. Warshel,  
 C. F. Williams,  Q. Wu,  X. Xu,  W. Zhang

 Please cite Q-Chem as follows:
 Y. Shao et al., Mol. Phys. 113, 184-215 (2015)
 DOI: 10.1080/00268976.2014.952696

 Q-Chem 5.1.1 for Intel X86 EM64T Linux

 Parts of Q-Chem use Armadillo 8.300.2 (Tropical Shenanigans).
 http://arma.sourceforge.net/

 Q-Chem begins on Tue Oct  9 22:13:30 2018  

Host: 
0

     Scratch files written to /scratch/taweetham/qchem20274//
Input Ideriv = 2
Curr. Ideriv = -1
Max.  Ideriv = 2

Checking the input file for inconsistencies... 	...done.

--------------------------------------------------------------
User input:
--------------------------------------------------------------
$molecule
0 1
C 
C 1 CC 
C 2 CC 1 60.0
F 2 CF 1 ANG  3 pDHA
F 2 CF 1 ANG  3 mDHA
Br 3 CBr 1 ANG  2 mDHA
Br 3 CBr 1 ANG  2 pDHA
H 1 CH 2 ANG  3 pDHA
H 1 CH 2 ANG  3 mDHA

CC=1.54
CH=1.09
CF=1.35
CCl=1.77
CBr=1.94
CI=2.14
ANG=118.0
pDHA=107.9
mDHA=-107.9
$end

$rem
   job_type	optimization
   basis	6-311++g**
   method	b3lyp
   mem_total	32000
$end

--------------------------------------------------------------
 ----------------------------------------------------------------
             Standard Nuclear Orientation (Angstroms)
    I     Atom           X                Y                Z
 ----------------------------------------------------------------
    1      C       1.4382712333    -1.1427543004    -0.0000000000
    2      C      -0.0152228989    -1.6516303242    -0.0000000000
    3      C       0.2708246032    -0.1384294696    -0.0000000000
    4      F      -0.4923475215    -2.2068412725    -1.1342807842
    5      F      -0.4923475215    -2.2068412725     1.1342807842
    6      Br     -0.0762710465     0.8546532102    -1.6300034973
    7      Br     -0.0762710465     0.8546532102     1.6300034973
    8      H       2.0189955078    -1.2528486209     0.9158267072
    9      H       2.0189955078    -1.2528486209    -0.9158267072
 ----------------------------------------------------------------
 Molecular Point Group                 Cs    NOp =  2
 Largest Abelian Subgroup              Cs    NOp =  2
 Nuclear Repulsion Energy =   833.1225719445 hartrees
 There are       54 alpha and       54 beta electrons
 Requested basis set is 6-311++G(d,p)
 There are 78 shells and 220 basis functions

 Total QAlloc Memory Limit  32000 MB
 Mega-Array Size       188 MB
 MEM_STATIC part       192 MB
 A cutoff of  1.0D-11 yielded   2553 shell pairs
 There are     21411 function pairs (     23562 Cartesian)

 -------------------------------------------------------
 OpenMP Integral Computing Module                       
 Release: version 1.0, May 2013, Q-Chem Inc. Pittsburgh 
 -------------------------------------------------------
 Integral Job Info:
 Integral job number is                      11
 Integral operator is                         1
 short-range coefficients                     0
 long-range coefficients              100000000
 Omega coefficients                           0
 if combine SR and LR in K                    0
 Integral screening is                        0
 Integral computing path is                   2
 max size of driver memory is            800000
 size of driver memory is                593474
 size of scratch memory is             29623520
 max col of scratch BK array               1296
 max len of scratch array in speh3          155
 max len of scratch index in speh4           18
 max int batch size is                      520
 min int batch size is                       52
 fixed nKL is                                45
 max L of basis functions is                  2
 order of int derivative is                   0
 number of shells is                         78
 number of basis is                         231
 number of cartesian basis is               231
 number of contracted shell pairs          2553
 number of primitive shell pairs           6584
 maxK2 (contraction) of shell pair           36
 max number of K2 of shell pair               1
 max number of CS2 of shell pair            306
 max number of PS2 of shell pair            702
 mem total for path MDJ                  537804
 -------------------------------------------------------
 Smallest overlap matrix eigenvalue = 5.36E-05

 Scale SEOQF with 1.000000e-01/1.000000e-01/1.000000e-01

 Standard Electronic Orientation quadrupole field applied
 Nucleus-field energy     =    -0.0000000098 hartrees
 Guess from superposition of atomic densities
 Warning:  Energy on first SCF cycle will be non-variational
 SAD guess density has 108.000000 electrons

 -----------------------------------------------------------------------
  General SCF calculation program by
  Eric Jon Sundstrom, Paul Horn, Yuezhi Mao, Dmitri Zuev, Alec White,
  David Stuck, Shaama M.S., Shane Yost, Joonho Lee, David Small,
  Daniel Levine, Susi Lehtola, Hugh Burton, Evgeny Epifanovsky
 -----------------------------------------------------------------------
 Exchange:     0.2000 Hartree-Fock + 0.0800 Slater + 0.7200 B88
 Correlation:  0.1900 VWN1RPA + 0.8100 LYP
 Using SG-1 standard quadrature grid
 using 4 threads for integral computing
 -------------------------------------------------------
 OpenMP Integral computing Module                
 Release: version 2.0, May 2017, Q-Chem Inc. Pleasanton 
 -------------------------------------------------------
 -------------------------------------------------------
 OpenMP BLAS3 based DFT computing Module                
 Release: version 1.0, May 2013, Q-Chem Inc. Pittsburgh 
 -------------------------------------------------------
 A restricted SCF calculation will be
 performed using DIIS
 SCF converges when DIIS error is below 1.0e-08
 ---------------------------------------
  Cycle       Energy         DIIS error
 ---------------------------------------
    1   -5464.5836701936      3.75e-02  
    2   -5463.4577183336      4.22e-03  
    3   -5463.4019244811      5.43e-03  
    4   -5463.5262743547      7.27e-04  
    5   -5463.5279742185      3.09e-04  
    6   -5463.5284248448      9.61e-05  
    7   -5463.5284779752      2.93e-05  
    8   -5463.5284825584      5.89e-06  
    9   -5463.5284827389      1.21e-06  
   10   -5463.5284827456      4.97e-07  
   11   -5463.5284827471      1.12e-07  
   12   -5463.5284827469      1.05e-08  
   13   -5463.5284827470      2.25e-09  Convergence criterion met
 ---------------------------------------
 SCF time:   CPU 41.54s  wall 10.00s 
 SCF   energy in the final basis set =    -5463.5284827470
 Total energy in the final basis set =    -5463.5284827470

 --------------------------------------------------------------
             Orbital Energies (a.u.) and Symmetries
 --------------------------------------------------------------

 Alpha MOs, Restricted
 -- Occupied --                  
-482.85 -482.85  -62.51  -62.51  -56.33  -56.33  -56.32  -56.32
  1 A"    1 A'    2 A"    2 A'    3 A'    3 A"    4 A'    4 A"                 
-56.323 -56.323 -24.729 -24.729 -10.386 -10.318 -10.235  -8.715
  5 A'    5 A"    6 A"    6 A'    7 A'    8 A'    9 A'    7 A"                 
 -8.715  -6.547  -6.547  -6.533  -6.533  -6.532  -6.532  -2.658
 10 A'   11 A'    8 A"   12 A'    9 A"   13 A'   10 A"   14 A'                 
 -2.658  -2.654  -2.654  -2.654  -2.654  -2.642  -2.642  -2.642
 11 A"   15 A'   12 A"   16 A'   13 A"   17 A'   14 A"   18 A'                 
 -2.642  -1.295  -1.245  -0.925  -0.812  -0.796  -0.673  -0.629
 15 A"   19 A'   16 A"   20 A'   21 A'   17 A"   22 A'   23 A'                 
 -0.599  -0.550  -0.523  -0.492  -0.477  -0.467  -0.443  -0.411
 18 A"   24 A'   25 A'   19 A"   26 A'   20 A"   21 A"   27 A'                 
 -0.408  -0.352  -0.313  -0.313  -0.299  -0.292
 22 A"   28 A'   29 A'   23 A"   24 A"   30 A'                                 
 -- Virtual --                   
 -0.066  -0.046  -0.009   0.016   0.018   0.023   0.044   0.057
 31 A'   25 A"   32 A'   33 A'   26 A"   34 A'   35 A'   36 A'                 
  0.059   0.062   0.064   0.073   0.087   0.088   0.097   0.102
 27 A"   37 A'   28 A"   38 A'   39 A'   29 A"   30 A"   40 A'                 
  0.111   0.113   0.122   0.126   0.134   0.136   0.164   0.169
 31 A"   41 A'   42 A'   43 A'   44 A'   32 A"   45 A'   33 A"                 
  0.177   0.196   0.219   0.225   0.239   0.240   0.261   0.270
 46 A'   47 A'   34 A"   48 A'   49 A'   35 A"   50 A'   36 A"                 
  0.280   0.323   0.344   0.351   0.360   0.364   0.378   0.389
 51 A'   52 A'   53 A'   37 A"   38 A"   54 A'   39 A"   55 A'                 
  0.409   0.418   0.428   0.430   0.432   0.461   0.474   0.501
 40 A"   56 A'   41 A"   57 A'   42 A"   58 A'   43 A"   59 A'                 
  0.522   0.549   0.551   0.572   0.573   0.582   0.595   0.603
 60 A'   61 A'   44 A"   45 A"   62 A'   46 A"   47 A"   63 A'                 
  0.615   0.652   0.670   0.673   0.700   0.724   0.773   0.780
 64 A'   65 A'   66 A'   48 A"   49 A"   67 A'   50 A"   68 A'                 
  0.812   0.833   0.865   0.922   0.928   1.002   1.074   1.218
 51 A"   69 A'   70 A'   71 A'   52 A"   72 A'   73 A'   53 A"                 
  1.253   1.343   1.357   1.389   1.395   1.397   1.419   1.447
 74 A'   54 A"   75 A'   55 A"   76 A'   56 A"   77 A'   57 A"                 
  1.480   1.507   1.518   1.548   1.550   1.648   1.732   1.768
 78 A'   79 A'   58 A"   59 A"   60 A"   80 A'   81 A'   82 A'                 
  1.809   1.856   1.857   1.928   1.966   1.984   1.987   2.031
 83 A'   84 A'   61 A"   62 A"   85 A'   86 A'   63 A"   64 A"                 
  2.054   2.064   2.095   2.143   2.151   2.197   2.239   2.261
 65 A"   87 A'   88 A'   89 A'   66 A"   90 A'   91 A'   67 A"                 
  2.510   2.556   2.671   2.675   2.747   2.777   2.926   2.992
 92 A'   68 A"   93 A'   69 A"   94 A'   95 A'   70 A"   71 A"                 
  3.042   3.313   3.514   3.671   3.743   3.754   3.761   3.805
 96 A'   97 A'   98 A'   72 A"   73 A"   74 A"   99 A'  100 A'                 
  3.898   3.933   3.994   3.996   4.003   4.008   4.011   4.050
 75 A"  101 A'  102 A'   76 A"   77 A"  103 A'   78 A"  104 A'                 
  4.103   4.114   4.137   4.149   4.271   4.382   4.414   4.759
 79 A"   80 A"  105 A'  106 A'  107 A'  108 A'   81 A"  109 A'                 
  4.895   6.303   6.321   6.342   6.353   6.531   6.653   6.710
 82 A"   83 A"  110 A'  111 A'   84 A"  112 A'  113 A'   85 A"                 
  6.776   7.562   7.565   7.569   7.629   7.697   7.707  23.493
 86 A"  114 A'   87 A"   88 A"  115 A'  116 A'   89 A"  117 A'                 
 23.578  23.807  47.903  47.971  66.743  66.752 289.756 289.759
118 A'  119 A'  120 A'   90 A"   91 A"  121 A'  122 A'   92 A"                 
289.765 289.821 289.916 289.9191020.6951020.780
 93 A"  123 A'   94 A"  124 A'  125 A'   95 A"                                 

 Beta MOs, Restricted
 -- Occupied --                  
-482.85 -482.85  -62.51  -62.51  -56.33  -56.33  -56.32  -56.32
  1 A"    1 A'    2 A"    2 A'    3 A'    3 A"    4 A'    4 A"                 
-56.323 -56.323 -24.729 -24.729 -10.386 -10.318 -10.235  -8.715
  5 A'    5 A"    6 A"    6 A'    7 A'    8 A'    9 A'    7 A"                 
 -8.715  -6.547  -6.547  -6.533  -6.533  -6.532  -6.532  -2.658
 10 A'   11 A'    8 A"   12 A'    9 A"   13 A'   10 A"   14 A'                 
 -2.658  -2.654  -2.654  -2.654  -2.654  -2.642  -2.642  -2.642
 11 A"   15 A'   12 A"   16 A'   13 A"   17 A'   14 A"   18 A'                 
 -2.642  -1.295  -1.245  -0.925  -0.812  -0.796  -0.673  -0.629
 15 A"   19 A'   16 A"   20 A'   21 A'   17 A"   22 A'   23 A'                 
 -0.599  -0.550  -0.523  -0.492  -0.477  -0.467  -0.443  -0.411
 18 A"   24 A'   25 A'   19 A"   26 A'   20 A"   21 A"   27 A'                 
 -0.408  -0.352  -0.313  -0.313  -0.299  -0.292
 22 A"   28 A'   29 A'   23 A"   24 A"   30 A'                                 
 -- Virtual --                   
 -0.066  -0.046  -0.009   0.016   0.018   0.023   0.044   0.057
 31 A'   25 A"   32 A'   33 A'   26 A"   34 A'   35 A'   36 A'                 
  0.059   0.062   0.064   0.073   0.087   0.088   0.097   0.102
 27 A"   37 A'   28 A"   38 A'   39 A'   29 A"   30 A"   40 A'                 
  0.111   0.113   0.122   0.126   0.134   0.136   0.164   0.169
 31 A"   41 A'   42 A'   43 A'   44 A'   32 A"   45 A'   33 A"                 
  0.177   0.196   0.219   0.225   0.239   0.240   0.261   0.270
 46 A'   47 A'   34 A"   48 A'   49 A'   35 A"   50 A'   36 A"                 
  0.280   0.323   0.344   0.351   0.360   0.364   0.378   0.389
 51 A'   52 A'   53 A'   37 A"   38 A"   54 A'   39 A"   55 A'                 
  0.409   0.418   0.428   0.430   0.432   0.461   0.474   0.501
 40 A"   56 A'   41 A"   57 A'   42 A"   58 A'   43 A"   59 A'                 
  0.522   0.549   0.551   0.572   0.573   0.582   0.595   0.603
 60 A'   61 A'   44 A"   45 A"   62 A'   46 A"   47 A"   63 A'                 
  0.615   0.652   0.670   0.673   0.700   0.724   0.773   0.780
 64 A'   65 A'   66 A'   48 A"   49 A"   67 A'   50 A"   68 A'                 
  0.812   0.833   0.865   0.922   0.928   1.002   1.074   1.218
 51 A"   69 A'   70 A'   71 A'   52 A"   72 A'   73 A'   53 A"                 
  1.253   1.343   1.357   1.389   1.395   1.397   1.419   1.447
 74 A'   54 A"   75 A'   55 A"   76 A'   56 A"   77 A'   57 A"                 
  1.480   1.507   1.518   1.548   1.550   1.648   1.732   1.768
 78 A'   79 A'   58 A"   59 A"   60 A"   80 A'   81 A'   82 A'                 
  1.809   1.856   1.857   1.928   1.966   1.984   1.987   2.031
 83 A'   84 A'   61 A"   62 A"   85 A'   86 A'   63 A"   64 A"                 
  2.054   2.064   2.095   2.143   2.151   2.197   2.239   2.261
 65 A"   87 A'   88 A'   89 A'   66 A"   90 A'   91 A'   67 A"                 
  2.510   2.556   2.671   2.675   2.747   2.777   2.926   2.992
 92 A'   68 A"   93 A'   69 A"   94 A'   95 A'   70 A"   71 A"                 
  3.042   3.313   3.514   3.671   3.743   3.754   3.761   3.805
 96 A'   97 A'   98 A'   72 A"   73 A"   74 A"   99 A'  100 A'                 
  3.898   3.933   3.994   3.996   4.003   4.008   4.011   4.050
 75 A"  101 A'  102 A'   76 A"   77 A"  103 A'   78 A"  104 A'                 
  4.103   4.114   4.137   4.149   4.271   4.382   4.414   4.759
 79 A"   80 A"  105 A'  106 A'  107 A'  108 A'   81 A"  109 A'                 
  4.895   6.303   6.321   6.342   6.353   6.531   6.653   6.710
 82 A"   83 A"  110 A'  111 A'   84 A"  112 A'  113 A'   85 A"                 
  6.776   7.562   7.565   7.569   7.629   7.697   7.707  23.493
 86 A"  114 A'   87 A"   88 A"  115 A'  116 A'   89 A"  117 A'                 
 23.578  23.807  47.903  47.971  66.743  66.752 289.756 289.759
118 A'  119 A'  120 A'   90 A"   91 A"  121 A'  122 A'   92 A"                 
289.765 289.821 289.916 289.9191020.6951020.780
 93 A"  123 A'   94 A"  124 A'  125 A'   95 A"                                 
 --------------------------------------------------------------

          Ground-State Mulliken Net Atomic Charges

     Atom                 Charge (a.u.)
  ----------------------------------------
      1 C                    -0.374267
      2 C                    -0.092455
      3 C                     0.191503
      4 F                    -0.065059
      5 F                    -0.065059
      6 Br                    0.002166
      7 Br                    0.002166
      8 H                     0.200503
      9 H                     0.200503
  ----------------------------------------
  Sum of atomic charges =     0.000000

 -----------------------------------------------------------------
                    Cartesian Multipole Moments
 -----------------------------------------------------------------
    Charge (ESU x 10^10)
                 0.0000
    Dipole Moment (Debye)
         X       1.9790      Y      -0.0728      Z       0.0000
       Tot       1.9804
    Quadrupole Moments (Debye-Ang)
        XX     -61.9123     XY      -3.9544     YY     -66.8721
        XZ       0.0000     YZ       0.0000     ZZ     -64.2250
    Octopole Moments (Debye-Ang^2)
       XXX      -5.4055    XXY       2.8983    XYY       0.2679
       YYY      32.5382    XXZ       0.0000    XYZ      -0.0000
       YYZ       0.0000    XZZ      -3.3182    YZZ      18.1076
       ZZZ       0.0000
    Hexadecapole Moments (Debye-Ang^3)
      XXXX    -175.6259   XXXY       1.9214   XXYY    -139.5648
      XYYY       0.7623   YYYY    -685.6314   XXXZ       0.0000
      XXYZ      -0.0000   XYYZ       0.0000   YYYZ       0.0000
      XXZZ    -151.9877   XYZZ      -6.1322   YYZZ    -227.9474
      XZZZ      -0.0000   YZZZ       0.0000   ZZZZ    -701.3194
 -----------------------------------------------------------------
 Calculating analytic gradient of the SCF energy
 Gradient of SCF Energy
            1           2           3           4           5           6
    1   0.0161159  -0.0310400   0.0012072   0.0029524   0.0029524  -0.0006697
    2   0.0064188  -0.0288098   0.0173736   0.0027349   0.0027349   0.0009299
    3  -0.0000000  -0.0000000   0.0000000  -0.0137238   0.0137238  -0.0030673
            7           8           9
    1  -0.0006697   0.0045758   0.0045758
    2   0.0009299  -0.0011560  -0.0011560
    3   0.0030673   0.0015938  -0.0015938
 Max gradient component =       3.104E-02
 RMS gradient           =       1.032E-02
 Gradient time:  CPU 14.08 s  wall 3.58 s
 Geometry Optimization Parameters
   NAtoms,    NIC,     NZ,  NCons,   NDum,   NFix, NCnnct, MaxDiis
        9      69       9       0       0       0       0       0


** GEOMETRY OPTIMIZATION IN DELOCALIZED INTERNAL COORDINATES **
   Searching for a Minimum

   Optimization Cycle:   1

                       Coordinates (Angstroms)
     ATOM                X               Y               Z
      1  C         1.4382712333   -1.1427543004    0.0000000000
      2  C        -0.0152228989   -1.6516303242    0.0000000000
      3  C         0.2708246032   -0.1384294696    0.0000000000
      4  F        -0.4923475215   -2.2068412725   -1.1342807842
      5  F        -0.4923475215   -2.2068412725    1.1342807842
      6  Br       -0.0762710465    0.8546532102   -1.6300034973
      7  Br       -0.0762710465    0.8546532102    1.6300034973
      8  H         2.0189955078   -1.2528486209    0.9158267072
      9  H         2.0189955078   -1.2528486209   -0.9158267072
   Point Group: cs    Number of degrees of freedom:    12


   Energy is  -5463.528482747


 Attempting to Generate Delocalized Internal Coordinates

 12 Hessian modes will be used to form the next step
  Hessian Eigenvalues:
     0.020947    0.030782    0.030782    0.090060    0.129001    0.140000
     0.175927    0.257500    0.268991    0.285189    0.348126    0.550214

 Minimum Search - Taking Simple RFO Step
 Searching for Lamda that Minimizes Along All modes
 Value Taken    Lamda =  -0.00519242
 Step Taken.  Stepsize is  0.166641

                             Maximum     Tolerance    Cnvgd?
         Gradient           0.020496      0.000300      NO
         Displacement       0.090277      0.001200      NO
         Energy change     *********      0.000001      NO


 New Cartesian Coordinates Obtained by Inverse Iteration

 Displacement from previous Coordinates is:  0.125999
 ----------------------------------------------------------------
             Standard Nuclear Orientation (Angstroms)
    I     Atom           X                Y                Z
 ----------------------------------------------------------------
    1      C       1.4307635065    -1.1434596432     0.0000000000
    2      C       0.0110912364    -1.6330550091     0.0000000000
    3      C       0.2728443720    -0.1461636679     0.0000000000
    4      F      -0.4897224685    -2.2087996641    -1.1028141387
    5      F      -0.4897224685    -2.2087996641     1.1028141387
    6      Br     -0.0690013642     0.8473564227    -1.6198067763
    7      Br     -0.0690013642     0.8473564227     1.6198067763
    8      H       1.9986876839    -1.2486613289     0.9175044981
    9      H       1.9986876839    -1.2486613289    -0.9175044981
 ----------------------------------------------------------------
 Molecular Point Group                 Cs    NOp =  2
 Largest Abelian Subgroup              Cs    NOp =  2
 Nuclear Repulsion Energy =   838.8965022540 hartrees
 There are       54 alpha and       54 beta electrons
 Applying Cartesian multipole field
    Component          Value
    ---------          -----
     (2,0,0)        1.00000E-11
     (0,2,0)        2.00000E-11
     (0,0,2)       -3.00000E-11
 Nucleus-field energy     =    -0.0000000095 hartrees
 Requested basis set is 6-311++G(d,p)
 There are 78 shells and 220 basis functions
 A cutoff of  1.0D-11 yielded   2557 shell pairs
 There are     21427 function pairs (     23578 Cartesian)
 Smallest overlap matrix eigenvalue = 4.89E-05
 Guess MOs from SCF MO coefficient file

 -----------------------------------------------------------------------
  General SCF calculation program by
  Eric Jon Sundstrom, Paul Horn, Yuezhi Mao, Dmitri Zuev, Alec White,
  David Stuck, Shaama M.S., Shane Yost, Joonho Lee, David Small,
  Daniel Levine, Susi Lehtola, Hugh Burton, Evgeny Epifanovsky
 -----------------------------------------------------------------------
 Exchange:     0.2000 Hartree-Fock + 0.0800 Slater + 0.7200 B88
 Correlation:  0.1900 VWN1RPA + 0.8100 LYP
 Using SG-1 standard quadrature grid
 using 4 threads for integral computing
 -------------------------------------------------------
 OpenMP Integral computing Module                
 Release: version 2.0, May 2017, Q-Chem Inc. Pleasanton 
 -------------------------------------------------------
 -------------------------------------------------------
 OpenMP BLAS3 based DFT computing Module                
 Release: version 1.0, May 2013, Q-Chem Inc. Pittsburgh 
 -------------------------------------------------------
 A restricted SCF calculation will be
 performed using DIIS
 SCF converges when DIIS error is below 1.0e-08
 ---------------------------------------
  Cycle       Energy         DIIS error
 ---------------------------------------
    1   -5463.5299043322      4.92e-04  
    2   -5463.5313495037      2.39e-04  
    3   -5463.5312583916      2.73e-04  
    4   -5463.5316335901      4.17e-05  
    5   -5463.5316416220      1.33e-05  
    6   -5463.5316424861      3.78e-06  
    7   -5463.5316425459      8.10e-07  
    8   -5463.5316425488      2.80e-07  
    9   -5463.5316425491      4.44e-08  
   10   -5463.5316425491      9.87e-09  Convergence criterion met
 ---------------------------------------
 SCF time:   CPU 45.93s  wall 12.00s 
 SCF   energy in the final basis set =    -5463.5316425491
 Total energy in the final basis set =    -5463.5316425491

 --------------------------------------------------------------
             Orbital Energies (a.u.) and Symmetries
 --------------------------------------------------------------

 Alpha MOs, Restricted
 -- Occupied --                  
-482.85 -482.85  -62.51  -62.51  -56.33  -56.33  -56.32  -56.32
  1 A"    1 A'    2 A"    2 A'    3 A'    3 A"    4 A'    4 A"                 
-56.323 -56.323 -24.725 -24.725 -10.382 -10.315 -10.232  -8.715
  5 A'    5 A"    6 A"    6 A'    7 A'    8 A'    9 A'    7 A"                 
 -8.715  -6.548  -6.548  -6.533  -6.533  -6.533  -6.533  -2.659
 10 A'   11 A'    8 A"   12 A'    9 A"   13 A'   10 A"   14 A'                 
 -2.659  -2.654  -2.654  -2.654  -2.654  -2.643  -2.643  -2.643
 11 A"   15 A'   12 A"   16 A'   13 A"   17 A'   14 A"   18 A'                 
 -2.643  -1.299  -1.243  -0.938  -0.817  -0.798  -0.674  -0.633
 15 A"   19 A'   16 A"   20 A'   21 A'   17 A"   22 A'   23 A'                 
 -0.600  -0.553  -0.524  -0.494  -0.480  -0.465  -0.439  -0.413
 18 A"   24 A'   25 A'   19 A"   26 A'   20 A"   21 A"   27 A'                 
 -0.410  -0.356  -0.316  -0.313  -0.299  -0.292
 22 A"   28 A'   29 A'   23 A"   24 A"   30 A'                                 
 -- Virtual --                   
 -0.064  -0.047  -0.008   0.016   0.018   0.026   0.045   0.058
 31 A'   25 A"   32 A'   33 A'   26 A"   34 A'   35 A'   36 A'                 
  0.059   0.063   0.065   0.077   0.088   0.088   0.098   0.105
 27 A"   37 A'   28 A"   38 A'   39 A'   29 A"   30 A"   40 A'                 
  0.111   0.115   0.125   0.132   0.136   0.138   0.166   0.169
 31 A"   41 A'   42 A'   43 A'   32 A"   44 A'   45 A'   33 A"                 
  0.184   0.197   0.220   0.227   0.242   0.245   0.271   0.278
 46 A'   47 A'   34 A"   48 A'   35 A"   49 A'   36 A"   50 A'                 
  0.285   0.325   0.346   0.355   0.362   0.365   0.377   0.391
 51 A'   52 A'   53 A'   37 A"   38 A"   54 A'   39 A"   55 A'                 
  0.410   0.417   0.428   0.430   0.432   0.461   0.477   0.500
 40 A"   56 A'   41 A"   42 A"   57 A'   58 A'   43 A"   59 A'                 
  0.528   0.549   0.550   0.572   0.577   0.588   0.595   0.601
 60 A'   61 A'   44 A"   45 A"   62 A'   46 A"   47 A"   63 A'                 
  0.620   0.655   0.673   0.673   0.698   0.724   0.774   0.776
 64 A'   65 A'   66 A'   48 A"   49 A"   67 A'   68 A'   50 A"                 
  0.817   0.839   0.871   0.932   0.933   1.001   1.083   1.226
 51 A"   69 A'   70 A'   71 A'   52 A"   72 A'   73 A'   53 A"                 
  1.251   1.352   1.352   1.392   1.399   1.413   1.426   1.451
 74 A'   75 A'   54 A"   55 A"   76 A'   56 A"   77 A'   57 A"                 
  1.484   1.519   1.519   1.545   1.553   1.659   1.732   1.777
 78 A'   79 A'   58 A"   59 A"   60 A"   80 A'   81 A'   82 A'                 
  1.832   1.860   1.870   1.944   1.972   1.989   1.998   2.032
 83 A'   84 A'   61 A"   62 A"   85 A'   86 A'   63 A"   64 A"                 
  2.065   2.069   2.091   2.154   2.175   2.198   2.242   2.266
 65 A"   87 A'   88 A'   89 A'   66 A"   90 A'   91 A'   67 A"                 
  2.531   2.565   2.682   2.690   2.770   2.796   2.938   3.004
 92 A'   68 A"   93 A'   69 A"   94 A'   95 A'   70 A"   71 A"                 
  3.093   3.342   3.527   3.686   3.747   3.754   3.765   3.815
 96 A'   97 A'   98 A'   72 A"   73 A"   74 A"   99 A'  100 A'                 
  3.898   3.947   3.999   4.004   4.007   4.019   4.029   4.054
 75 A"  101 A'   76 A"   77 A"  102 A'   78 A"  103 A'  104 A'                 
  4.108   4.119   4.140   4.176   4.278   4.386   4.417   4.788
 79 A"   80 A"  105 A'  106 A'  107 A'  108 A'   81 A"  109 A'                 
  4.912   6.309   6.325   6.351   6.358   6.556   6.662   6.714
 82 A"   83 A"  110 A'  111 A'   84 A"  112 A'  113 A'   85 A"                 
  6.789   7.563   7.565   7.571   7.632   7.697   7.710  23.514
 86 A"  114 A'   87 A"   88 A"  115 A'  116 A'   89 A"  117 A'                 
 23.643  23.840  47.904  47.973  66.750  66.756 289.756 289.759
118 A'  119 A'  120 A'   90 A"   91 A"  121 A'  122 A'   92 A"                 
289.766 289.824 289.919 289.9201020.6961020.783
 93 A"  123 A'   94 A"  124 A'  125 A'   95 A"                                 

 Beta MOs, Restricted
 -- Occupied --                  
-482.85 -482.85  -62.51  -62.51  -56.33  -56.33  -56.32  -56.32
  1 A"    1 A'    2 A"    2 A'    3 A'    3 A"    4 A'    4 A"                 
-56.323 -56.323 -24.725 -24.725 -10.382 -10.315 -10.232  -8.715
  5 A'    5 A"    6 A"    6 A'    7 A'    8 A'    9 A'    7 A"                 
 -8.715  -6.548  -6.548  -6.533  -6.533  -6.533  -6.533  -2.659
 10 A'   11 A'    8 A"   12 A'    9 A"   13 A'   10 A"   14 A'                 
 -2.659  -2.654  -2.654  -2.654  -2.654  -2.643  -2.643  -2.643
 11 A"   15 A'   12 A"   16 A'   13 A"   17 A'   14 A"   18 A'                 
 -2.643  -1.299  -1.243  -0.938  -0.817  -0.798  -0.674  -0.633
 15 A"   19 A'   16 A"   20 A'   21 A'   17 A"   22 A'   23 A'                 
 -0.600  -0.553  -0.524  -0.494  -0.480  -0.465  -0.439  -0.413
 18 A"   24 A'   25 A'   19 A"   26 A'   20 A"   21 A"   27 A'                 
 -0.410  -0.356  -0.316  -0.313  -0.299  -0.292
 22 A"   28 A'   29 A'   23 A"   24 A"   30 A'                                 
 -- Virtual --                   
 -0.064  -0.047  -0.008   0.016   0.018   0.026   0.045   0.058
 31 A'   25 A"   32 A'   33 A'   26 A"   34 A'   35 A'   36 A'                 
  0.059   0.063   0.065   0.077   0.088   0.088   0.098   0.105
 27 A"   37 A'   28 A"   38 A'   39 A'   29 A"   30 A"   40 A'                 
  0.111   0.115   0.125   0.132   0.136   0.138   0.166   0.169
 31 A"   41 A'   42 A'   43 A'   32 A"   44 A'   45 A'   33 A"                 
  0.184   0.197   0.220   0.227   0.242   0.245   0.271   0.278
 46 A'   47 A'   34 A"   48 A'   35 A"   49 A'   36 A"   50 A'                 
  0.285   0.325   0.346   0.355   0.362   0.365   0.377   0.391
 51 A'   52 A'   53 A'   37 A"   38 A"   54 A'   39 A"   55 A'                 
  0.410   0.417   0.428   0.430   0.432   0.461   0.477   0.500
 40 A"   56 A'   41 A"   42 A"   57 A'   58 A'   43 A"   59 A'                 
  0.528   0.549   0.550   0.572   0.577   0.588   0.595   0.601
 60 A'   61 A'   44 A"   45 A"   62 A'   46 A"   47 A"   63 A'                 
  0.620   0.655   0.673   0.673   0.698   0.724   0.774   0.776
 64 A'   65 A'   66 A'   48 A"   49 A"   67 A'   68 A'   50 A"                 
  0.817   0.839   0.871   0.932   0.933   1.001   1.083   1.226
 51 A"   69 A'   70 A'   71 A'   52 A"   72 A'   73 A'   53 A"                 
  1.251   1.352   1.352   1.392   1.399   1.413   1.426   1.451
 74 A'   75 A'   54 A"   55 A"   76 A'   56 A"   77 A'   57 A"                 
  1.484   1.519   1.519   1.545   1.553   1.659   1.732   1.777
 78 A'   79 A'   58 A"   59 A"   60 A"   80 A'   81 A'   82 A'                 
  1.832   1.860   1.870   1.944   1.972   1.989   1.998   2.032
 83 A'   84 A'   61 A"   62 A"   85 A'   86 A'   63 A"   64 A"                 
  2.065   2.069   2.091   2.154   2.175   2.198   2.242   2.266
 65 A"   87 A'   88 A'   89 A'   66 A"   90 A'   91 A'   67 A"                 
  2.531   2.565   2.682   2.690   2.770   2.796   2.938   3.004
 92 A'   68 A"   93 A'   69 A"   94 A'   95 A'   70 A"   71 A"                 
  3.093   3.342   3.527   3.686   3.747   3.754   3.765   3.815
 96 A'   97 A'   98 A'   72 A"   73 A"   74 A"   99 A'  100 A'                 
  3.898   3.947   3.999   4.004   4.007   4.019   4.029   4.054
 75 A"  101 A'   76 A"   77 A"  102 A'   78 A"  103 A'  104 A'                 
  4.108   4.119   4.140   4.176   4.278   4.386   4.417   4.788
 79 A"   80 A"  105 A'  106 A'  107 A'  108 A'   81 A"  109 A'                 
  4.912   6.309   6.325   6.351   6.358   6.556   6.662   6.714
 82 A"   83 A"  110 A'  111 A'   84 A"  112 A'  113 A'   85 A"                 
  6.789   7.563   7.565   7.571   7.632   7.697   7.710  23.514
 86 A"  114 A'   87 A"   88 A"  115 A'  116 A'   89 A"  117 A'                 
 23.643  23.840  47.904  47.973  66.750  66.756 289.756 289.759
118 A'  119 A'  120 A'   90 A"   91 A"  121 A'  122 A'   92 A"                 
289.766 289.824 289.919 289.9201020.6961020.783
 93 A"  123 A'   94 A"  124 A'  125 A'   95 A"                                 
 --------------------------------------------------------------

          Ground-State Mulliken Net Atomic Charges

     Atom                 Charge (a.u.)
  ----------------------------------------
      1 C                    -0.360042
      2 C                    -0.104544
      3 C                     0.179399
      4 F                    -0.066652
      5 F                    -0.066652
      6 Br                    0.007291
      7 Br                    0.007291
      8 H                     0.201955
      9 H                     0.201955
  ----------------------------------------
  Sum of atomic charges =     0.000000

 -----------------------------------------------------------------
                    Cartesian Multipole Moments
 -----------------------------------------------------------------
    Charge (ESU x 10^10)
                 0.0000
    Dipole Moment (Debye)
         X       2.0377      Y       0.0178      Z       0.0000
       Tot       2.0377
    Quadrupole Moments (Debye-Ang)
        XX     -61.8878     XY      -4.1068     YY     -66.9684
        XZ      -0.0000     YZ       0.0000     ZZ     -64.0582
    Octopole Moments (Debye-Ang^2)
       XXX      -6.6660    XXY       3.1630    XYY       0.2668
       YYY      33.6838    XXZ       0.0000    XYZ       0.0000
       YYZ       0.0000    XZZ      -3.5594    YZZ      18.1385
       ZZZ       0.0000
    Hexadecapole Moments (Debye-Ang^3)
      XXXX    -174.1707   XXXY       2.0023   XXYY    -138.4082
      XYYY      -0.2371   YYYY    -681.6565   XXXZ      -0.0000
      XXYZ      -0.0000   XYYZ      -0.0000   YYYZ      -0.0000
      XXZZ    -149.6260   XYZZ      -6.0581   YYZZ    -224.9149
      XZZZ      -0.0000   YZZZ       0.0000   ZZZZ    -690.4462
 -----------------------------------------------------------------
 Calculating analytic gradient of the SCF energy
 Gradient of SCF Energy
            1           2           3           4           5           6
    1   0.0032402  -0.0105535   0.0013458   0.0020056   0.0020056   0.0002564
    2   0.0042523  -0.0112096   0.0040643   0.0025680   0.0025680  -0.0006610
    3  -0.0000000  -0.0000000   0.0000000   0.0000104  -0.0000104   0.0005317
            7           8           9
    1   0.0002564   0.0007217   0.0007217
    2  -0.0006610  -0.0004605  -0.0004605
    3  -0.0005317  -0.0003358   0.0003358
 Max gradient component =       1.121E-02
 RMS gradient           =       3.380E-03
 Gradient time:  CPU 14.28 s  wall 3.63 s
 Geometry Optimization Parameters
   NAtoms,    NIC,     NZ,  NCons,   NDum,   NFix, NCnnct, MaxDiis
        9      69       9       0       0       0       0       0

 Cartesian Hessian Update
 Hessian Updated using BFGS Update


** GEOMETRY OPTIMIZATION IN DELOCALIZED INTERNAL COORDINATES **
   Searching for a Minimum

   Optimization Cycle:   2

                       Coordinates (Angstroms)
     ATOM                X               Y               Z
      1  C         1.4307635065   -1.1434596432    0.0000000000
      2  C         0.0110912364   -1.6330550091    0.0000000000
      3  C         0.2728443720   -0.1461636679    0.0000000000
      4  F        -0.4897224685   -2.2087996641   -1.1028141387
      5  F        -0.4897224685   -2.2087996641    1.1028141387
      6  Br       -0.0690013642    0.8473564227   -1.6198067763
      7  Br       -0.0690013642    0.8473564227    1.6198067763
      8  H         1.9986876839   -1.2486613289    0.9175044981
      9  H         1.9986876839   -1.2486613289   -0.9175044981
   Point Group: cs    Number of degrees of freedom:    12


   Energy is  -5463.531642549

 Hessian Updated using BFGS Update

 12 Hessian modes will be used to form the next step
  Hessian Eigenvalues:
     0.020910    0.030776    0.030921    0.087597    0.113324    0.136360
     0.179345    0.252781    0.258669    0.278351    0.349029    0.577833

 Minimum Search - Taking Simple RFO Step
 Searching for Lamda that Minimizes Along All modes
 Value Taken    Lamda =  -0.00043140
 Step Taken.  Stepsize is  0.061881

                             Maximum     Tolerance    Cnvgd?
         Gradient           0.006005      0.000300      NO
         Displacement       0.035770      0.001200      NO
         Energy change     -0.003160      0.000001      NO


 New Cartesian Coordinates Obtained by Inverse Iteration

 Displacement from previous Coordinates is:  0.035567
 ----------------------------------------------------------------
             Standard Nuclear Orientation (Angstroms)
    I     Atom           X                Y                Z
 ----------------------------------------------------------------
    1      C       1.4292740411    -1.1484394337     0.0000000000
    2      C       0.0194281938    -1.6251925449     0.0000000000
    3      C       0.2739025514    -0.1467092457     0.0000000000
    4      F      -0.4883373378    -2.2121772015    -1.0960614894
    5      F      -0.4883373378    -2.2121772015     1.0960614894
    6      Br     -0.0693776694     0.8501090700    -1.6208931915
    7      Br     -0.0693776694     0.8501090700     1.6208931915
    8      H       1.9937260225    -1.2492049868     0.9196263774
    9      H       1.9937260225    -1.2492049868    -0.9196263774
 ----------------------------------------------------------------
 Molecular Point Group                 Cs    NOp =  2
 Largest Abelian Subgroup              Cs    NOp =  2
 Nuclear Repulsion Energy =   838.6403579100 hartrees
 There are       54 alpha and       54 beta electrons
 Applying Cartesian multipole field
    Component          Value
    ---------          -----
     (2,0,0)        1.00000E-11
     (0,2,0)        2.00000E-11
     (0,0,2)       -3.00000E-11
 Nucleus-field energy     =    -0.0000000095 hartrees
 Requested basis set is 6-311++G(d,p)
 There are 78 shells and 220 basis functions
 A cutoff of  1.0D-11 yielded   2557 shell pairs
 There are     21427 function pairs (     23578 Cartesian)
 Smallest overlap matrix eigenvalue = 4.80E-05
 Guess MOs from SCF MO coefficient file

 -----------------------------------------------------------------------
  General SCF calculation program by
  Eric Jon Sundstrom, Paul Horn, Yuezhi Mao, Dmitri Zuev, Alec White,
  David Stuck, Shaama M.S., Shane Yost, Joonho Lee, David Small,
  Daniel Levine, Susi Lehtola, Hugh Burton, Evgeny Epifanovsky
 -----------------------------------------------------------------------
 Exchange:     0.2000 Hartree-Fock + 0.0800 Slater + 0.7200 B88
 Correlation:  0.1900 VWN1RPA + 0.8100 LYP
 Using SG-1 standard quadrature grid
 using 4 threads for integral computing
 -------------------------------------------------------
 OpenMP Integral computing Module                
 Release: version 2.0, May 2017, Q-Chem Inc. Pleasanton 
 -------------------------------------------------------
 -------------------------------------------------------
 OpenMP BLAS3 based DFT computing Module                
 Release: version 1.0, May 2013, Q-Chem Inc. Pittsburgh 
 -------------------------------------------------------
 A restricted SCF calculation will be
 performed using DIIS
 SCF converges when DIIS error is below 1.0e-08
 ---------------------------------------
  Cycle       Energy         DIIS error
 ---------------------------------------
    1   -5463.5316299880      1.74e-04  
    2   -5463.5318471908      6.04e-05  
    3   -5463.5318413787      7.19e-05  
    4   -5463.5318626512      9.52e-06  
    5   -5463.5318629243      5.31e-06  
    6   -5463.5318630716      1.06e-06  
    7   -5463.5318630773      2.92e-07  
    8   -5463.5318630778      7.69e-08  
    9   -5463.5318630777      1.27e-08  
   10   -5463.5318630779      3.17e-09  Convergence criterion met
 ---------------------------------------
 SCF time:   CPU 45.95s  wall 12.00s 
 SCF   energy in the final basis set =    -5463.5318630779
 Total energy in the final basis set =    -5463.5318630779

 --------------------------------------------------------------
             Orbital Energies (a.u.) and Symmetries
 --------------------------------------------------------------

 Alpha MOs, Restricted
 -- Occupied --                  
-482.85 -482.85  -62.51  -62.51  -56.33  -56.33  -56.32  -56.32
  1 A"    1 A'    2 A"    2 A'    3 A'    3 A"    4 A'    4 A"                 
-56.323 -56.323 -24.723 -24.723 -10.381 -10.315 -10.232  -8.716
  5 A'    5 A"    6 A"    6 A'    7 A'    8 A'    9 A'    7 A"                 
 -8.716  -6.548  -6.548  -6.534  -6.534  -6.533  -6.533  -2.659
 10 A'   11 A'    8 A"   12 A'    9 A"   13 A'   10 A"   14 A'                 
 -2.659  -2.655  -2.655  -2.655  -2.655  -2.643  -2.643  -2.643
 11 A"   15 A'   12 A"   16 A'   13 A"   17 A'   14 A"   18 A'                 
 -2.643  -1.298  -1.240  -0.941  -0.818  -0.798  -0.673  -0.635
 15 A"   19 A'   16 A"   20 A'   21 A'   17 A"   22 A'   23 A'                 
 -0.599  -0.553  -0.523  -0.494  -0.480  -0.463  -0.436  -0.413
 18 A"   24 A'   25 A'   19 A"   26 A'   20 A"   21 A"   27 A'                 
 -0.410  -0.357  -0.317  -0.313  -0.300  -0.293
 22 A"   28 A'   29 A'   23 A"   24 A"   30 A'                                 
 -- Virtual --                   
 -0.065  -0.049  -0.008   0.016   0.018   0.026   0.045   0.058
 31 A'   25 A"   32 A'   33 A'   26 A"   34 A'   35 A'   36 A'                 
  0.059   0.063   0.065   0.077   0.088   0.088   0.098   0.106
 27 A"   37 A'   28 A"   38 A'   39 A'   29 A"   30 A"   40 A'                 
  0.111   0.116   0.125   0.133   0.135   0.139   0.166   0.168
 31 A"   41 A'   42 A'   43 A'   32 A"   44 A'   45 A'   33 A"                 
  0.186   0.197   0.220   0.226   0.241   0.247   0.271   0.281
 46 A'   47 A'   34 A"   48 A'   35 A"   49 A'   36 A"   50 A'                 
  0.287   0.326   0.346   0.356   0.364   0.366   0.376   0.391
 51 A'   52 A'   53 A'   37 A"   38 A"   54 A'   39 A"   55 A'                 
  0.411   0.417   0.428   0.430   0.433   0.461   0.477   0.499
 40 A"   56 A'   41 A"   42 A"   57 A'   58 A'   43 A"   59 A'                 
  0.529   0.548   0.550   0.571   0.577   0.588   0.594   0.599
 60 A'   61 A'   44 A"   45 A"   62 A'   46 A"   47 A"   63 A'                 
  0.622   0.654   0.671   0.672   0.697   0.723   0.772   0.775
 64 A'   65 A'   48 A"   66 A'   49 A"   67 A'   68 A'   50 A"                 
  0.815   0.838   0.871   0.931   0.934   1.001   1.085   1.229
 51 A"   69 A'   70 A'   52 A"   71 A'   72 A'   73 A'   53 A"                 
  1.250   1.350   1.354   1.391   1.400   1.416   1.427   1.452
 74 A'   75 A'   54 A"   55 A"   76 A'   56 A"   77 A'   57 A"                 
  1.486   1.516   1.521   1.544   1.553   1.661   1.730   1.777
 78 A'   58 A"   79 A'   59 A"   60 A"   80 A'   81 A'   82 A'                 
  1.838   1.862   1.873   1.947   1.975   1.990   2.001   2.032
 83 A'   84 A'   61 A"   62 A"   85 A'   86 A'   63 A"   64 A"                 
  2.068   2.070   2.089   2.156   2.177   2.196   2.242   2.267
 65 A"   87 A'   88 A'   89 A'   66 A"   90 A'   91 A'   67 A"                 
  2.535   2.564   2.684   2.692   2.778   2.798   2.938   3.001
 92 A'   68 A"   93 A'   69 A"   94 A'   95 A'   70 A"   71 A"                 
  3.106   3.350   3.524   3.688   3.749   3.755   3.766   3.817
 96 A'   97 A'   98 A'   72 A"   73 A"   74 A"   99 A'  100 A'                 
  3.896   3.949   3.999   4.004   4.007   4.018   4.033   4.055
 75 A"  101 A'   76 A"   77 A"  102 A'   78 A"  103 A'  104 A'                 
  4.107   4.118   4.139   4.177   4.277   4.386   4.416   4.794
 79 A"   80 A"  105 A'  106 A'  107 A'  108 A'   81 A"  109 A'                 
  4.912   6.312   6.327   6.354   6.360   6.561   6.662   6.712
 82 A"   83 A"  110 A'  111 A'   84 A"  112 A'  113 A'   85 A"                 
  6.783   7.562   7.564   7.571   7.631   7.697   7.709  23.514
 86 A"  114 A'   87 A"   88 A"  115 A'  116 A'   89 A"  117 A'                 
 23.662  23.849  47.902  47.971  66.752  66.757 289.756 289.758
118 A'  119 A'  120 A'   90 A"   91 A"  121 A'  122 A'   92 A"                 
289.765 289.823 289.917 289.9191020.6941020.780
 93 A"  123 A'   94 A"  124 A'  125 A'   95 A"                                 

 Beta MOs, Restricted
 -- Occupied --                  
-482.85 -482.85  -62.51  -62.51  -56.33  -56.33  -56.32  -56.32
  1 A"    1 A'    2 A"    2 A'    3 A'    3 A"    4 A'    4 A"                 
-56.323 -56.323 -24.723 -24.723 -10.381 -10.315 -10.232  -8.716
  5 A'    5 A"    6 A"    6 A'    7 A'    8 A'    9 A'    7 A"                 
 -8.716  -6.548  -6.548  -6.534  -6.534  -6.533  -6.533  -2.659
 10 A'   11 A'    8 A"   12 A'    9 A"   13 A'   10 A"   14 A'                 
 -2.659  -2.655  -2.655  -2.655  -2.655  -2.643  -2.643  -2.643
 11 A"   15 A'   12 A"   16 A'   13 A"   17 A'   14 A"   18 A'                 
 -2.643  -1.298  -1.240  -0.941  -0.818  -0.798  -0.673  -0.635
 15 A"   19 A'   16 A"   20 A'   21 A'   17 A"   22 A'   23 A'                 
 -0.599  -0.553  -0.523  -0.494  -0.480  -0.463  -0.436  -0.413
 18 A"   24 A'   25 A'   19 A"   26 A'   20 A"   21 A"   27 A'                 
 -0.410  -0.357  -0.317  -0.313  -0.300  -0.293
 22 A"   28 A'   29 A'   23 A"   24 A"   30 A'                                 
 -- Virtual --                   
 -0.065  -0.049  -0.008   0.016   0.018   0.026   0.045   0.058
 31 A'   25 A"   32 A'   33 A'   26 A"   34 A'   35 A'   36 A'                 
  0.059   0.063   0.065   0.077   0.088   0.088   0.098   0.106
 27 A"   37 A'   28 A"   38 A'   39 A'   29 A"   30 A"   40 A'                 
  0.111   0.116   0.125   0.133   0.135   0.139   0.166   0.168
 31 A"   41 A'   42 A'   43 A'   32 A"   44 A'   45 A'   33 A"                 
  0.186   0.197   0.220   0.226   0.241   0.247   0.271   0.281
 46 A'   47 A'   34 A"   48 A'   35 A"   49 A'   36 A"   50 A'                 
  0.287   0.326   0.346   0.356   0.364   0.366   0.376   0.391
 51 A'   52 A'   53 A'   37 A"   38 A"   54 A'   39 A"   55 A'                 
  0.411   0.417   0.428   0.430   0.433   0.461   0.477   0.499
 40 A"   56 A'   41 A"   42 A"   57 A'   58 A'   43 A"   59 A'                 
  0.529   0.548   0.550   0.571   0.577   0.588   0.594   0.599
 60 A'   61 A'   44 A"   45 A"   62 A'   46 A"   47 A"   63 A'                 
  0.622   0.654   0.671   0.672   0.697   0.723   0.772   0.775
 64 A'   65 A'   48 A"   66 A'   49 A"   67 A'   68 A'   50 A"                 
  0.815   0.838   0.871   0.931   0.934   1.001   1.085   1.229
 51 A"   69 A'   70 A'   52 A"   71 A'   72 A'   73 A'   53 A"                 
  1.250   1.350   1.354   1.391   1.400   1.416   1.427   1.452
 74 A'   75 A'   54 A"   55 A"   76 A'   56 A"   77 A'   57 A"                 
  1.486   1.516   1.521   1.544   1.553   1.661   1.730   1.777
 78 A'   58 A"   79 A'   59 A"   60 A"   80 A'   81 A'   82 A'                 
  1.838   1.862   1.873   1.947   1.975   1.990   2.001   2.032
 83 A'   84 A'   61 A"   62 A"   85 A'   86 A'   63 A"   64 A"                 
  2.068   2.070   2.089   2.156   2.177   2.196   2.242   2.267
 65 A"   87 A'   88 A'   89 A'   66 A"   90 A'   91 A'   67 A"                 
  2.535   2.564   2.684   2.692   2.778   2.798   2.938   3.001
 92 A'   68 A"   93 A'   69 A"   94 A'   95 A'   70 A"   71 A"                 
  3.106   3.350   3.524   3.688   3.749   3.755   3.766   3.817
 96 A'   97 A'   98 A'   72 A"   73 A"   74 A"   99 A'  100 A'                 
  3.896   3.949   3.999   4.004   4.007   4.018   4.033   4.055
 75 A"  101 A'   76 A"   77 A"  102 A'   78 A"  103 A'  104 A'                 
  4.107   4.118   4.139   4.177   4.277   4.386   4.416   4.794
 79 A"   80 A"  105 A'  106 A'  107 A'  108 A'   81 A"  109 A'                 
  4.912   6.312   6.327   6.354   6.360   6.561   6.662   6.712
 82 A"   83 A"  110 A'  111 A'   84 A"  112 A'  113 A'   85 A"                 
  6.783   7.562   7.564   7.571   7.631   7.697   7.709  23.514
 86 A"  114 A'   87 A"   88 A"  115 A'  116 A'   89 A"  117 A'                 
 23.662  23.849  47.902  47.971  66.752  66.757 289.756 289.758
118 A'  119 A'  120 A'   90 A"   91 A"  121 A'  122 A'   92 A"                 
289.765 289.823 289.917 289.9191020.6941020.780
 93 A"  123 A'   94 A"  124 A'  125 A'   95 A"                                 
 --------------------------------------------------------------

          Ground-State Mulliken Net Atomic Charges

     Atom                 Charge (a.u.)
  ----------------------------------------
      1 C                    -0.356860
      2 C                    -0.109511
      3 C                     0.182150
      4 F                    -0.069275
      5 F                    -0.069275
      6 Br                    0.008703
      7 Br                    0.008703
      8 H                     0.202684
      9 H                     0.202684
  ----------------------------------------
  Sum of atomic charges =     0.000000

 -----------------------------------------------------------------
                    Cartesian Multipole Moments
 -----------------------------------------------------------------
    Charge (ESU x 10^10)
                 0.0000
    Dipole Moment (Debye)
         X       2.0745      Y       0.0764      Z      -0.0000
       Tot       2.0759
    Quadrupole Moments (Debye-Ang)
        XX     -61.8682     XY      -4.1995     YY     -67.0946
        XZ       0.0000     YZ       0.0000     ZZ     -64.0044
    Octopole Moments (Debye-Ang^2)
       XXX      -6.7213    XXY       3.0831    XYY       0.3911
       YYY      33.9271    XXZ      -0.0000    XYZ       0.0000
       YYZ      -0.0000    XZZ      -3.5559    YZZ      18.1448
       ZZZ      -0.0000
    Hexadecapole Moments (Debye-Ang^3)
      XXXX    -173.7704   XXXY       2.3065   XXYY    -138.5628
      XYYY      -0.2802   YYYY    -684.1263   XXXZ      -0.0000
      XXYZ       0.0000   XYYZ      -0.0000   YYYZ      -0.0000
      XXZZ    -149.4435   XYZZ      -6.0406   YYZZ    -225.0201
      XZZZ       0.0000   YZZZ       0.0000   ZZZZ    -690.2359
 -----------------------------------------------------------------
 Calculating analytic gradient of the SCF energy
 Gradient of SCF Energy
            1           2           3           4           5           6
    1  -0.0014390  -0.0013372   0.0013798   0.0007173   0.0007173  -0.0000357
    2   0.0010403  -0.0016357  -0.0008722   0.0007137   0.0007137   0.0001298
    3   0.0000000  -0.0000000  -0.0000000   0.0016868  -0.0016868  -0.0003853
            7           8           9
    1  -0.0000357   0.0000166   0.0000166
    2   0.0001298  -0.0001097  -0.0001097
    3   0.0003853  -0.0001341   0.0001341
 Max gradient component =       1.687E-03
 RMS gradient           =       8.258E-04
 Gradient time:  CPU 14.28 s  wall 3.63 s
 Geometry Optimization Parameters
   NAtoms,    NIC,     NZ,  NCons,   NDum,   NFix, NCnnct, MaxDiis
        9      69       9       0       0       0       0       0

 Cartesian Hessian Update
 Hessian Updated using BFGS Update


** GEOMETRY OPTIMIZATION IN DELOCALIZED INTERNAL COORDINATES **
   Searching for a Minimum

   Optimization Cycle:   3

                       Coordinates (Angstroms)
     ATOM                X               Y               Z
      1  C         1.4292740411   -1.1484394337    0.0000000000
      2  C         0.0194281938   -1.6251925449    0.0000000000
      3  C         0.2739025514   -0.1467092457    0.0000000000
      4  F        -0.4883373378   -2.2121772015   -1.0960614894
      5  F        -0.4883373378   -2.2121772015    1.0960614894
      6  Br       -0.0693776694    0.8501090700   -1.6208931915
      7  Br       -0.0693776694    0.8501090700    1.6208931915
      8  H         1.9937260225   -1.2492049868    0.9196263774
      9  H         1.9937260225   -1.2492049868   -0.9196263774
   Point Group: cs    Number of degrees of freedom:    12


   Energy is  -5463.531863078

 Hessian Updated using BFGS Update

 12 Hessian modes will be used to form the next step
  Hessian Eigenvalues:
     0.020717    0.030790    0.031073    0.083883    0.112572    0.135681
     0.183715    0.248488    0.260409    0.290934    0.349096    0.570902

 Minimum Search - Taking Simple RFO Step
 Searching for Lamda that Minimizes Along All modes
 Value Taken    Lamda =  -0.00002468
 Step Taken.  Stepsize is  0.011804

                             Maximum     Tolerance    Cnvgd?
         Gradient           0.002524      0.000300      NO
         Displacement       0.008218      0.001200      NO
         Energy change     -0.000221      0.000001      NO


 New Cartesian Coordinates Obtained by Inverse Iteration

 Displacement from previous Coordinates is:  0.008814
 ----------------------------------------------------------------
             Standard Nuclear Orientation (Angstroms)
    I     Atom           X                Y                Z
 ----------------------------------------------------------------
    1      C       1.4307239268    -1.1497061523     0.0000000000
    2      C       0.0203909307    -1.6249351382     0.0000000000
    3      C       0.2732452786    -0.1470365874     0.0000000000
    4      F      -0.4897360659    -2.2117351791    -1.0974300907
    5      F      -0.4897360659    -2.2117351791     1.0974300907
    6      Br     -0.0699744433     0.8499461590    -1.6194069756
    7      Br     -0.0699744433     0.8499461590     1.6194069756
    8      H       1.9948438497    -1.2488157713     0.9201167839
    9      H       1.9948438497    -1.2488157713    -0.9201167839
 ----------------------------------------------------------------
 Molecular Point Group                 Cs    NOp =  2
 Largest Abelian Subgroup              Cs    NOp =  2
 Nuclear Repulsion Energy =   838.8117694589 hartrees
 There are       54 alpha and       54 beta electrons
 Applying Cartesian multipole field
    Component          Value
    ---------          -----
     (2,0,0)        1.00000E-11
     (0,2,0)        2.00000E-11
     (0,0,2)       -3.00000E-11
 Nucleus-field energy     =    -0.0000000094 hartrees
 Requested basis set is 6-311++G(d,p)
 There are 78 shells and 220 basis functions
 A cutoff of  1.0D-11 yielded   2557 shell pairs
 There are     21427 function pairs (     23578 Cartesian)
 Smallest overlap matrix eigenvalue = 4.80E-05
 Guess MOs from SCF MO coefficient file

 -----------------------------------------------------------------------
  General SCF calculation program by
  Eric Jon Sundstrom, Paul Horn, Yuezhi Mao, Dmitri Zuev, Alec White,
  David Stuck, Shaama M.S., Shane Yost, Joonho Lee, David Small,
  Daniel Levine, Susi Lehtola, Hugh Burton, Evgeny Epifanovsky
 -----------------------------------------------------------------------
 Exchange:     0.2000 Hartree-Fock + 0.0800 Slater + 0.7200 B88
 Correlation:  0.1900 VWN1RPA + 0.8100 LYP
 Using SG-1 standard quadrature grid
 using 4 threads for integral computing
 -------------------------------------------------------
 OpenMP Integral computing Module                
 Release: version 2.0, May 2017, Q-Chem Inc. Pleasanton 
 -------------------------------------------------------
 -------------------------------------------------------
 OpenMP BLAS3 based DFT computing Module                
 Release: version 1.0, May 2013, Q-Chem Inc. Pittsburgh 
 -------------------------------------------------------
 A restricted SCF calculation will be
 performed using DIIS
 SCF converges when DIIS error is below 1.0e-08
 ---------------------------------------
  Cycle       Energy         DIIS error
 ---------------------------------------
    1   -5463.5318680254      3.87e-05  
    2   -5463.5318777450      8.80e-06  
    3   -5463.5318773911      1.18e-05  
    4   -5463.5318781262      2.37e-06  
    5   -5463.5318781554      7.47e-07  
    6   -5463.5318781586      1.87e-07  
    7   -5463.5318781586      6.26e-08  
    8   -5463.5318781587      1.58e-08  
    9   -5463.5318781589      4.62e-09  Convergence criterion met
 ---------------------------------------
 SCF time:   CPU 41.37s  wall 10.00s 
 SCF   energy in the final basis set =    -5463.5318781589
 Total energy in the final basis set =    -5463.5318781589

 --------------------------------------------------------------
             Orbital Energies (a.u.) and Symmetries
 --------------------------------------------------------------

 Alpha MOs, Restricted
 -- Occupied --                  
-482.85 -482.85  -62.51  -62.51  -56.33  -56.33  -56.32  -56.32
  1 A"    1 A'    2 A"    2 A'    3 A'    3 A"    4 A'    4 A"                 
-56.324 -56.324 -24.723 -24.723 -10.381 -10.315 -10.232  -8.716
  5 A'    5 A"    6 A"    6 A'    7 A'    8 A'    9 A'    7 A"                 
 -8.716  -6.549  -6.549  -6.534  -6.534  -6.534  -6.534  -2.659
 10 A'   11 A'    8 A"   12 A'    9 A"   13 A'   10 A"   14 A'                 
 -2.659  -2.655  -2.655  -2.655  -2.655  -2.643  -2.643  -2.643
 11 A"   15 A'   12 A"   16 A'   13 A"   17 A'   14 A"   18 A'                 
 -2.643  -1.297  -1.239  -0.941  -0.819  -0.798  -0.673  -0.634
 15 A"   19 A'   16 A"   20 A'   21 A'   17 A"   22 A'   23 A'                 
 -0.598  -0.553  -0.523  -0.494  -0.480  -0.463  -0.436  -0.413
 18 A"   24 A'   25 A'   19 A"   26 A'   20 A"   21 A"   27 A'                 
 -0.410  -0.358  -0.317  -0.313  -0.300  -0.293
 22 A"   28 A'   29 A'   23 A"   24 A"   30 A'                                 
 -- Virtual --                   
 -0.065  -0.049  -0.008   0.016   0.018   0.026   0.045   0.058
 31 A'   25 A"   32 A'   33 A'   26 A"   34 A'   35 A'   36 A'                 
  0.058   0.063   0.065   0.077   0.088   0.088   0.098   0.105
 27 A"   37 A'   28 A"   38 A'   39 A'   29 A"   30 A"   40 A'                 
  0.111   0.116   0.125   0.132   0.135   0.139   0.166   0.167
 31 A"   41 A'   42 A'   43 A'   32 A"   44 A'   45 A'   33 A"                 
  0.185   0.197   0.220   0.225   0.240   0.246   0.271   0.281
 46 A'   47 A'   34 A"   48 A'   35 A"   49 A'   36 A"   50 A'                 
  0.287   0.326   0.346   0.356   0.364   0.366   0.376   0.391
 51 A'   52 A'   53 A'   37 A"   38 A"   54 A'   39 A"   55 A'                 
  0.410   0.416   0.428   0.430   0.433   0.460   0.477   0.498
 40 A"   56 A'   41 A"   42 A"   57 A'   58 A'   43 A"   59 A'                 
  0.529   0.548   0.550   0.571   0.577   0.588   0.595   0.599
 60 A'   61 A'   44 A"   45 A"   62 A'   46 A"   47 A"   63 A'                 
  0.622   0.654   0.671   0.672   0.697   0.723   0.772   0.775
 64 A'   65 A'   48 A"   66 A'   49 A"   67 A'   68 A'   50 A"                 
  0.816   0.838   0.871   0.931   0.934   1.001   1.085   1.228
 51 A"   69 A'   70 A'   52 A"   71 A'   72 A'   73 A'   53 A"                 
  1.250   1.351   1.354   1.391   1.400   1.415   1.427   1.452
 74 A'   75 A'   54 A"   55 A"   76 A'   56 A"   77 A'   57 A"                 
  1.486   1.516   1.521   1.544   1.553   1.661   1.730   1.775
 78 A'   58 A"   79 A'   59 A"   60 A"   80 A'   81 A'   82 A'                 
  1.838   1.862   1.873   1.947   1.976   1.990   2.001   2.032
 83 A'   84 A'   61 A"   62 A"   85 A'   86 A'   63 A"   64 A"                 
  2.068   2.070   2.089   2.156   2.177   2.195   2.242   2.267
 65 A"   87 A'   88 A'   89 A'   66 A"   90 A'   91 A'   67 A"                 
  2.535   2.564   2.684   2.691   2.778   2.798   2.937   2.999
 92 A'   68 A"   93 A'   69 A"   94 A'   95 A'   70 A"   71 A"                 
  3.105   3.349   3.521   3.688   3.749   3.756   3.766   3.817
 96 A'   97 A'   98 A'   72 A"   73 A"   74 A"   99 A'  100 A'                 
  3.895   3.948   3.998   4.004   4.007   4.017   4.032   4.054
 75 A"  101 A'   76 A"   77 A"  102 A'   78 A"  103 A'  104 A'                 
  4.107   4.118   4.139   4.174   4.277   4.386   4.416   4.794
 79 A"   80 A"  105 A'  106 A'  107 A'  108 A'   81 A"  109 A'                 
  4.910   6.312   6.327   6.353   6.360   6.560   6.662   6.712
 82 A"   83 A"  110 A'  111 A'   84 A"  112 A'  113 A'   85 A"                 
  6.780   7.562   7.564   7.571   7.631   7.696   7.709  23.511
 86 A"  114 A'   87 A"   88 A"  115 A'  116 A'   89 A"  117 A'                 
 23.662  23.848  47.902  47.971  66.752  66.758 289.756 289.758
118 A'  119 A'  120 A'   90 A"   91 A"  121 A'  122 A'   92 A"                 
289.765 289.823 289.917 289.9191020.6931020.780
 93 A"  123 A'   94 A"  124 A'  125 A'   95 A"                                 

 Beta MOs, Restricted
 -- Occupied --                  
-482.85 -482.85  -62.51  -62.51  -56.33  -56.33  -56.32  -56.32
  1 A"    1 A'    2 A"    2 A'    3 A'    3 A"    4 A'    4 A"                 
-56.324 -56.324 -24.723 -24.723 -10.381 -10.315 -10.232  -8.716
  5 A'    5 A"    6 A"    6 A'    7 A'    8 A'    9 A'    7 A"                 
 -8.716  -6.549  -6.549  -6.534  -6.534  -6.534  -6.534  -2.659
 10 A'   11 A'    8 A"   12 A'    9 A"   13 A'   10 A"   14 A'                 
 -2.659  -2.655  -2.655  -2.655  -2.655  -2.643  -2.643  -2.643
 11 A"   15 A'   12 A"   16 A'   13 A"   17 A'   14 A"   18 A'                 
 -2.643  -1.297  -1.239  -0.941  -0.819  -0.798  -0.673  -0.634
 15 A"   19 A'   16 A"   20 A'   21 A'   17 A"   22 A'   23 A'                 
 -0.598  -0.553  -0.523  -0.494  -0.480  -0.463  -0.436  -0.413
 18 A"   24 A'   25 A'   19 A"   26 A'   20 A"   21 A"   27 A'                 
 -0.410  -0.358  -0.317  -0.313  -0.300  -0.293
 22 A"   28 A'   29 A'   23 A"   24 A"   30 A'                                 
 -- Virtual --                   
 -0.065  -0.049  -0.008   0.016   0.018   0.026   0.045   0.058
 31 A'   25 A"   32 A'   33 A'   26 A"   34 A'   35 A'   36 A'                 
  0.058   0.063   0.065   0.077   0.088   0.088   0.098   0.105
 27 A"   37 A'   28 A"   38 A'   39 A'   29 A"   30 A"   40 A'                 
  0.111   0.116   0.125   0.132   0.135   0.139   0.166   0.167
 31 A"   41 A'   42 A'   43 A'   32 A"   44 A'   45 A'   33 A"                 
  0.185   0.197   0.220   0.225   0.240   0.246   0.271   0.281
 46 A'   47 A'   34 A"   48 A'   35 A"   49 A'   36 A"   50 A'                 
  0.287   0.326   0.346   0.356   0.364   0.366   0.376   0.391
 51 A'   52 A'   53 A'   37 A"   38 A"   54 A'   39 A"   55 A'                 
  0.410   0.416   0.428   0.430   0.433   0.460   0.477   0.498
 40 A"   56 A'   41 A"   42 A"   57 A'   58 A'   43 A"   59 A'                 
  0.529   0.548   0.550   0.571   0.577   0.588   0.595   0.599
 60 A'   61 A'   44 A"   45 A"   62 A'   46 A"   47 A"   63 A'                 
  0.622   0.654   0.671   0.672   0.697   0.723   0.772   0.775
 64 A'   65 A'   48 A"   66 A'   49 A"   67 A'   68 A'   50 A"                 
  0.816   0.838   0.871   0.931   0.934   1.001   1.085   1.228
 51 A"   69 A'   70 A'   52 A"   71 A'   72 A'   73 A'   53 A"                 
  1.250   1.351   1.354   1.391   1.400   1.415   1.427   1.452
 74 A'   75 A'   54 A"   55 A"   76 A'   56 A"   77 A'   57 A"                 
  1.486   1.516   1.521   1.544   1.553   1.661   1.730   1.775
 78 A'   58 A"   79 A'   59 A"   60 A"   80 A'   81 A'   82 A'                 
  1.838   1.862   1.873   1.947   1.976   1.990   2.001   2.032
 83 A'   84 A'   61 A"   62 A"   85 A'   86 A'   63 A"   64 A"                 
  2.068   2.070   2.089   2.156   2.177   2.195   2.242   2.267
 65 A"   87 A'   88 A'   89 A'   66 A"   90 A'   91 A'   67 A"                 
  2.535   2.564   2.684   2.691   2.778   2.798   2.937   2.999
 92 A'   68 A"   93 A'   69 A"   94 A'   95 A'   70 A"   71 A"                 
  3.105   3.349   3.521   3.688   3.749   3.756   3.766   3.817
 96 A'   97 A'   98 A'   72 A"   73 A"   74 A"   99 A'  100 A'                 
  3.895   3.948   3.998   4.004   4.007   4.017   4.032   4.054
 75 A"  101 A'   76 A"   77 A"  102 A'   78 A"  103 A'  104 A'                 
  4.107   4.118   4.139   4.174   4.277   4.386   4.416   4.794
 79 A"   80 A"  105 A'  106 A'  107 A'  108 A'   81 A"  109 A'                 
  4.910   6.312   6.327   6.353   6.360   6.560   6.662   6.712
 82 A"   83 A"  110 A'  111 A'   84 A"  112 A'  113 A'   85 A"                 
  6.780   7.562   7.564   7.571   7.631   7.696   7.709  23.511
 86 A"  114 A'   87 A"   88 A"  115 A'  116 A'   89 A"  117 A'                 
 23.662  23.848  47.902  47.971  66.752  66.758 289.756 289.758
118 A'  119 A'  120 A'   90 A"   91 A"  121 A'  122 A'   92 A"                 
289.765 289.823 289.917 289.9191020.6931020.780
 93 A"  123 A'   94 A"  124 A'  125 A'   95 A"                                 
 --------------------------------------------------------------

          Ground-State Mulliken Net Atomic Charges

     Atom                 Charge (a.u.)
  ----------------------------------------
      1 C                    -0.354175
      2 C                    -0.109453
      3 C                     0.179738
      4 F                    -0.070118
      5 F                    -0.070118
      6 Br                    0.009436
      7 Br                    0.009436
      8 H                     0.202627
      9 H                     0.202627
  ----------------------------------------
  Sum of atomic charges =     0.000000

 -----------------------------------------------------------------
                    Cartesian Multipole Moments
 -----------------------------------------------------------------
    Charge (ESU x 10^10)
                 0.0000
    Dipole Moment (Debye)
         X       2.0836      Y       0.0915      Z       0.0000
       Tot       2.0856
    Quadrupole Moments (Debye-Ang)
        XX     -61.8613     XY      -4.2167     YY     -67.1208
        XZ       0.0000     YZ      -0.0000     ZZ     -64.0058
    Octopole Moments (Debye-Ang^2)
       XXX      -6.6089    XXY       3.1099    XYY       0.4363
       YYY      34.0845    XXZ       0.0000    XYZ      -0.0000
       YYZ       0.0000    XZZ      -3.5151    YZZ      18.1937
       ZZZ       0.0000
    Hexadecapole Moments (Debye-Ang^3)
      XXXX    -173.9538   XXXY       2.3206   XXYY    -138.6294
      XYYY      -0.2785   YYYY    -684.2904   XXXZ       0.0000
      XXYZ      -0.0000   XYYZ       0.0000   YYYZ      -0.0000
      XXZZ    -149.2999   XYZZ      -6.0487   YYZZ    -224.9017
      XZZZ      -0.0000   YZZZ      -0.0000   ZZZZ    -689.4352
 -----------------------------------------------------------------
 Calculating analytic gradient of the SCF energy
 Gradient of SCF Energy
            1           2           3           4           5           6
    1  -0.0007060  -0.0000212   0.0005195   0.0000325   0.0000325   0.0000203
    2   0.0004762  -0.0004515  -0.0004489   0.0002203   0.0002203   0.0000154
    3  -0.0000000   0.0000000   0.0000000   0.0004274  -0.0004274   0.0000219
            7           8           9
    1   0.0000203   0.0000510   0.0000510
    2   0.0000154  -0.0000235  -0.0000235
    3  -0.0000219  -0.0000312   0.0000312
 Max gradient component =       7.060E-04
 RMS gradient           =       2.636E-04
 Gradient time:  CPU 14.26 s  wall 3.63 s
 Geometry Optimization Parameters
   NAtoms,    NIC,     NZ,  NCons,   NDum,   NFix, NCnnct, MaxDiis
        9      69       9       0       0       0       0       0

 Cartesian Hessian Update
 Hessian Updated using BFGS Update


** GEOMETRY OPTIMIZATION IN DELOCALIZED INTERNAL COORDINATES **
   Searching for a Minimum

   Optimization Cycle:   4

                       Coordinates (Angstroms)
     ATOM                X               Y               Z
      1  C         1.4307239268   -1.1497061523    0.0000000000
      2  C         0.0203909307   -1.6249351382    0.0000000000
      3  C         0.2732452786   -0.1470365874    0.0000000000
      4  F        -0.4897360659   -2.2117351791   -1.0974300907
      5  F        -0.4897360659   -2.2117351791    1.0974300907
      6  Br       -0.0699744433    0.8499461590   -1.6194069756
      7  Br       -0.0699744433    0.8499461590    1.6194069756
      8  H         1.9948438497   -1.2488157713    0.9201167839
      9  H         1.9948438497   -1.2488157713   -0.9201167839
   Point Group: cs    Number of degrees of freedom:    12


   Energy is  -5463.531878159

 Hessian Updated using BFGS Update

 12 Hessian modes will be used to form the next step
  Hessian Eigenvalues:
     0.020877    0.030712    0.033597    0.079026    0.111949    0.137720
     0.188361    0.225598    0.258440    0.268751    0.349225    0.502376

 Minimum Search - Taking Simple RFO Step
 Searching for Lamda that Minimizes Along All modes
 Value Taken    Lamda =  -0.00000438
 Step Taken.  Stepsize is  0.007055

                             Maximum     Tolerance    Cnvgd?
         Gradient           0.000630      0.000300      NO
         Displacement       0.004284      0.001200      NO
         Energy change     -0.000015      0.000001      NO


 New Cartesian Coordinates Obtained by Inverse Iteration

 Displacement from previous Coordinates is:  0.005461
 ----------------------------------------------------------------
             Standard Nuclear Orientation (Angstroms)
    I     Atom           X                Y                Z
 ----------------------------------------------------------------
    1      C       1.4309795861    -1.1502483477     0.0000000000
    2      C       0.0201246953    -1.6240779852     0.0000000000
    3      C       0.2725834377    -0.1462157917     0.0000000000
    4      F      -0.4888750414    -2.2122829687    -1.0981384715
    5      F      -0.4888750414    -2.2122829687     1.0981384715
    6      Br     -0.0702318812     0.8507367735    -1.6193857300
    7      Br     -0.0702318812     0.8507367735     1.6193857300
    8      H       1.9945764716    -1.2496264729     0.9203865321
    9      H       1.9945764716    -1.2496264729    -0.9203865321
 ----------------------------------------------------------------
 Molecular Point Group                 Cs    NOp =  2
 Largest Abelian Subgroup              Cs    NOp =  2
 Nuclear Repulsion Energy =   838.6690209817 hartrees
 There are       54 alpha and       54 beta electrons
 Applying Cartesian multipole field
    Component          Value
    ---------          -----
     (2,0,0)        1.00000E-11
     (0,2,0)        2.00000E-11
     (0,0,2)       -3.00000E-11
 Nucleus-field energy     =    -0.0000000094 hartrees
 Requested basis set is 6-311++G(d,p)
 There are 78 shells and 220 basis functions
 A cutoff of  1.0D-11 yielded   2557 shell pairs
 There are     21427 function pairs (     23578 Cartesian)
 Smallest overlap matrix eigenvalue = 4.81E-05
 Guess MOs from SCF MO coefficient file

 -----------------------------------------------------------------------
  General SCF calculation program by
  Eric Jon Sundstrom, Paul Horn, Yuezhi Mao, Dmitri Zuev, Alec White,
  David Stuck, Shaama M.S., Shane Yost, Joonho Lee, David Small,
  Daniel Levine, Susi Lehtola, Hugh Burton, Evgeny Epifanovsky
 -----------------------------------------------------------------------
 Exchange:     0.2000 Hartree-Fock + 0.0800 Slater + 0.7200 B88
 Correlation:  0.1900 VWN1RPA + 0.8100 LYP
 Using SG-1 standard quadrature grid
 using 4 threads for integral computing
 -------------------------------------------------------
 OpenMP Integral computing Module                
 Release: version 2.0, May 2017, Q-Chem Inc. Pleasanton 
 -------------------------------------------------------
 -------------------------------------------------------
 OpenMP BLAS3 based DFT computing Module                
 Release: version 1.0, May 2013, Q-Chem Inc. Pittsburgh 
 -------------------------------------------------------
 A restricted SCF calculation will be
 performed using DIIS
 SCF converges when DIIS error is below 1.0e-08
 ---------------------------------------
  Cycle       Energy         DIIS error
 ---------------------------------------
    1   -5463.5318763477      2.18e-05  
    2   -5463.5318798356      3.74e-06  
    3   -5463.5318798012      4.50e-06  
    4   -5463.5318799060      1.47e-06  
    5   -5463.5318799172      3.06e-07  
    6   -5463.5318799177      9.21e-08  
    7   -5463.5318799177      3.01e-08  
    8   -5463.5318799176      6.09e-09  Convergence criterion met
 ---------------------------------------
 SCF time:   CPU 36.78s  wall 10.00s 
 SCF   energy in the final basis set =    -5463.5318799176
 Total energy in the final basis set =    -5463.5318799176

 --------------------------------------------------------------
             Orbital Energies (a.u.) and Symmetries
 --------------------------------------------------------------

 Alpha MOs, Restricted
 -- Occupied --                  
-482.85 -482.85  -62.51  -62.51  -56.33  -56.33  -56.32  -56.32
  1 A"    1 A'    2 A"    2 A'    3 A'    3 A"    4 A'    4 A"                 
-56.324 -56.324 -24.723 -24.723 -10.381 -10.315 -10.232  -8.716
  5 A'    5 A"    6 A"    6 A'    7 A'    8 A'    9 A'    7 A"                 
 -8.716  -6.549  -6.549  -6.534  -6.534  -6.534  -6.534  -2.659
 10 A'   11 A'    8 A"   12 A'    9 A"   13 A'   10 A"   14 A'                 
 -2.659  -2.655  -2.655  -2.655  -2.655  -2.643  -2.643  -2.643
 11 A"   15 A'   12 A"   16 A'   13 A"   17 A'   14 A"   18 A'                 
 -2.643  -1.297  -1.239  -0.941  -0.819  -0.798  -0.673  -0.634
 15 A"   19 A'   16 A"   20 A'   21 A'   17 A"   22 A'   23 A'                 
 -0.598  -0.552  -0.523  -0.494  -0.480  -0.463  -0.436  -0.413
 18 A"   24 A'   25 A'   19 A"   26 A'   20 A"   21 A"   27 A'                 
 -0.411  -0.358  -0.317  -0.314  -0.300  -0.293
 22 A"   28 A'   29 A'   23 A"   24 A"   30 A'                                 
 -- Virtual --                   
 -0.065  -0.049  -0.008   0.016   0.018   0.026   0.045   0.058
 31 A'   25 A"   32 A'   33 A'   26 A"   34 A'   35 A'   36 A'                 
  0.058   0.063   0.065   0.077   0.087   0.088   0.098   0.105
 27 A"   37 A'   28 A"   38 A'   39 A'   29 A"   30 A"   40 A'                 
  0.111   0.116   0.124   0.132   0.135   0.138   0.166   0.167
 31 A"   41 A'   42 A'   43 A'   32 A"   44 A'   45 A'   33 A"                 
  0.185   0.197   0.220   0.225   0.240   0.246   0.271   0.281
 46 A'   47 A'   34 A"   48 A'   35 A"   49 A'   36 A"   50 A'                 
  0.287   0.326   0.346   0.356   0.364   0.366   0.376   0.391
 51 A'   52 A'   53 A'   37 A"   38 A"   54 A'   39 A"   55 A'                 
  0.410   0.416   0.427   0.430   0.433   0.460   0.477   0.498
 40 A"   56 A'   41 A"   42 A"   57 A'   58 A'   43 A"   59 A'                 
  0.529   0.548   0.550   0.571   0.577   0.588   0.595   0.599
 60 A'   61 A'   44 A"   45 A"   62 A'   46 A"   47 A"   63 A'                 
  0.622   0.654   0.671   0.672   0.697   0.723   0.772   0.775
 64 A'   65 A'   48 A"   66 A'   49 A"   67 A'   68 A'   50 A"                 
  0.816   0.838   0.871   0.931   0.934   1.001   1.085   1.228
 51 A"   69 A'   70 A'   52 A"   71 A'   72 A'   73 A'   53 A"                 
  1.250   1.351   1.353   1.391   1.400   1.415   1.427   1.452
 74 A'   75 A'   54 A"   55 A"   76 A'   56 A"   77 A'   57 A"                 
  1.487   1.516   1.521   1.544   1.553   1.661   1.729   1.775
 78 A'   58 A"   79 A'   59 A"   60 A"   80 A'   81 A'   82 A'                 
  1.838   1.861   1.874   1.947   1.977   1.990   2.001   2.032
 83 A'   84 A'   61 A"   62 A"   85 A'   86 A'   63 A"   64 A"                 
  2.068   2.070   2.089   2.155   2.176   2.195   2.242   2.266
 65 A"   87 A'   88 A'   89 A'   66 A"   90 A'   91 A'   67 A"                 
  2.535   2.564   2.683   2.690   2.778   2.797   2.936   2.998
 92 A'   68 A"   93 A'   69 A"   94 A'   95 A'   70 A"   71 A"                 
  3.104   3.349   3.520   3.688   3.750   3.756   3.766   3.816
 96 A'   97 A'   98 A'   72 A"   73 A"   74 A"   99 A'  100 A'                 
  3.895   3.947   3.998   4.003   4.006   4.016   4.031   4.054
 75 A"  101 A'   76 A"   77 A"  102 A'   78 A"  103 A'  104 A'                 
  4.107   4.118   4.139   4.172   4.277   4.385   4.416   4.793
 79 A"   80 A"  105 A'  106 A'  107 A'  108 A'   81 A"  109 A'                 
  4.909   6.312   6.327   6.353   6.360   6.559   6.661   6.711
 82 A"   83 A"  110 A'  111 A'   84 A"  112 A'  113 A'   85 A"                 
  6.779   7.562   7.564   7.571   7.631   7.696   7.708  23.510
 86 A"  114 A'   87 A"   88 A"  115 A'  116 A'   89 A"  117 A'                 
 23.661  23.847  47.902  47.970  66.752  66.758 289.755 289.758
118 A'  119 A'  120 A'   90 A"   91 A"  121 A'  122 A'   92 A"                 
289.765 289.823 289.917 289.9191020.6931020.780
 93 A"  123 A'   94 A"  124 A'  125 A'   95 A"                                 

 Beta MOs, Restricted
 -- Occupied --                  
-482.85 -482.85  -62.51  -62.51  -56.33  -56.33  -56.32  -56.32
  1 A"    1 A'    2 A"    2 A'    3 A'    3 A"    4 A'    4 A"                 
-56.324 -56.324 -24.723 -24.723 -10.381 -10.315 -10.232  -8.716
  5 A'    5 A"    6 A"    6 A'    7 A'    8 A'    9 A'    7 A"                 
 -8.716  -6.549  -6.549  -6.534  -6.534  -6.534  -6.534  -2.659
 10 A'   11 A'    8 A"   12 A'    9 A"   13 A'   10 A"   14 A'                 
 -2.659  -2.655  -2.655  -2.655  -2.655  -2.643  -2.643  -2.643
 11 A"   15 A'   12 A"   16 A'   13 A"   17 A'   14 A"   18 A'                 
 -2.643  -1.297  -1.239  -0.941  -0.819  -0.798  -0.673  -0.634
 15 A"   19 A'   16 A"   20 A'   21 A'   17 A"   22 A'   23 A'                 
 -0.598  -0.552  -0.523  -0.494  -0.480  -0.463  -0.436  -0.413
 18 A"   24 A'   25 A'   19 A"   26 A'   20 A"   21 A"   27 A'                 
 -0.411  -0.358  -0.317  -0.314  -0.300  -0.293
 22 A"   28 A'   29 A'   23 A"   24 A"   30 A'                                 
 -- Virtual --                   
 -0.065  -0.049  -0.008   0.016   0.018   0.026   0.045   0.058
 31 A'   25 A"   32 A'   33 A'   26 A"   34 A'   35 A'   36 A'                 
  0.058   0.063   0.065   0.077   0.087   0.088   0.098   0.105
 27 A"   37 A'   28 A"   38 A'   39 A'   29 A"   30 A"   40 A'                 
  0.111   0.116   0.124   0.132   0.135   0.138   0.166   0.167
 31 A"   41 A'   42 A'   43 A'   32 A"   44 A'   45 A'   33 A"                 
  0.185   0.197   0.220   0.225   0.240   0.246   0.271   0.281
 46 A'   47 A'   34 A"   48 A'   35 A"   49 A'   36 A"   50 A'                 
  0.287   0.326   0.346   0.356   0.364   0.366   0.376   0.391
 51 A'   52 A'   53 A'   37 A"   38 A"   54 A'   39 A"   55 A'                 
  0.410   0.416   0.427   0.430   0.433   0.460   0.477   0.498
 40 A"   56 A'   41 A"   42 A"   57 A'   58 A'   43 A"   59 A'                 
  0.529   0.548   0.550   0.571   0.577   0.588   0.595   0.599
 60 A'   61 A'   44 A"   45 A"   62 A'   46 A"   47 A"   63 A'                 
  0.622   0.654   0.671   0.672   0.697   0.723   0.772   0.775
 64 A'   65 A'   48 A"   66 A'   49 A"   67 A'   68 A'   50 A"                 
  0.816   0.838   0.871   0.931   0.934   1.001   1.085   1.228
 51 A"   69 A'   70 A'   52 A"   71 A'   72 A'   73 A'   53 A"                 
  1.250   1.351   1.353   1.391   1.400   1.415   1.427   1.452
 74 A'   75 A'   54 A"   55 A"   76 A'   56 A"   77 A'   57 A"                 
  1.487   1.516   1.521   1.544   1.553   1.661   1.729   1.775
 78 A'   58 A"   79 A'   59 A"   60 A"   80 A'   81 A'   82 A'                 
  1.838   1.861   1.874   1.947   1.977   1.990   2.001   2.032
 83 A'   84 A'   61 A"   62 A"   85 A'   86 A'   63 A"   64 A"                 
  2.068   2.070   2.089   2.155   2.176   2.195   2.242   2.266
 65 A"   87 A'   88 A'   89 A'   66 A"   90 A'   91 A'   67 A"                 
  2.535   2.564   2.683   2.690   2.778   2.797   2.936   2.998
 92 A'   68 A"   93 A'   69 A"   94 A'   95 A'   70 A"   71 A"                 
  3.104   3.349   3.520   3.688   3.750   3.756   3.766   3.816
 96 A'   97 A'   98 A'   72 A"   73 A"   74 A"   99 A'  100 A'                 
  3.895   3.947   3.998   4.003   4.006   4.016   4.031   4.054
 75 A"  101 A'   76 A"   77 A"  102 A'   78 A"  103 A'  104 A'                 
  4.107   4.118   4.139   4.172   4.277   4.385   4.416   4.793
 79 A"   80 A"  105 A'  106 A'  107 A'  108 A'   81 A"  109 A'                 
  4.909   6.312   6.327   6.353   6.360   6.559   6.661   6.711
 82 A"   83 A"  110 A'  111 A'   84 A"  112 A'  113 A'   85 A"                 
  6.779   7.562   7.564   7.571   7.631   7.696   7.708  23.510
 86 A"  114 A'   87 A"   88 A"  115 A'  116 A'   89 A"  117 A'                 
 23.661  23.847  47.902  47.970  66.752  66.758 289.755 289.758
118 A'  119 A'  120 A'   90 A"   91 A"  121 A'  122 A'   92 A"                 
289.765 289.823 289.917 289.9191020.6931020.780
 93 A"  123 A'   94 A"  124 A'  125 A'   95 A"                                 
 --------------------------------------------------------------

          Ground-State Mulliken Net Atomic Charges

     Atom                 Charge (a.u.)
  ----------------------------------------
      1 C                    -0.354464
      2 C                    -0.109925
      3 C                     0.180617
      4 F                    -0.070420
      5 F                    -0.070420
      6 Br                    0.009614
      7 Br                    0.009614
      8 H                     0.202691
      9 H                     0.202691
  ----------------------------------------
  Sum of atomic charges =     0.000000

 -----------------------------------------------------------------
                    Cartesian Multipole Moments
 -----------------------------------------------------------------
    Charge (ESU x 10^10)
                 0.0000
    Dipole Moment (Debye)
         X       2.0820      Y       0.0997      Z       0.0000
       Tot       2.0843
    Quadrupole Moments (Debye-Ang)
        XX     -61.8647     XY      -4.2177     YY     -67.1378
        XZ       0.0000     YZ      -0.0000     ZZ     -64.0013
    Octopole Moments (Debye-Ang^2)
       XXX      -6.5994    XXY       3.0813    XYY       0.4465
       YYY      34.0739    XXZ       0.0000    XYZ      -0.0000
       YYZ       0.0000    XZZ      -3.5028    YZZ      18.1904
       ZZZ      -0.0000
    Hexadecapole Moments (Debye-Ang^3)
      XXXX    -173.9380   XXXY       2.3982   XXYY    -138.6865
      XYYY      -0.2004   YYYY    -684.8667   XXXZ       0.0000
      XXYZ       0.0000   XYYZ       0.0000   YYYZ       0.0000
      XXZZ    -149.2989   XYZZ      -6.0270   YYZZ    -224.9782
      XZZZ       0.0000   YZZZ      -0.0000   ZZZZ    -689.4488
 -----------------------------------------------------------------
 Calculating analytic gradient of the SCF energy
 Gradient of SCF Energy
            1           2           3           4           5           6
    1  -0.0001074  -0.0000929   0.0000902  -0.0000051  -0.0000051   0.0000270
    2   0.0000506   0.0002502  -0.0000443  -0.0001091  -0.0001091   0.0000345
    3  -0.0000000  -0.0000000   0.0000000  -0.0001038   0.0001038   0.0000233
            7           8           9
    1   0.0000270   0.0000332   0.0000332
    2   0.0000345  -0.0000538  -0.0000538
    3  -0.0000233  -0.0000110   0.0000110
 Max gradient component =       2.502E-04
 RMS gradient           =       7.552E-05
 Gradient time:  CPU 14.25 s  wall 3.63 s
 Geometry Optimization Parameters
   NAtoms,    NIC,     NZ,  NCons,   NDum,   NFix, NCnnct, MaxDiis
        9      69       9       0       0       0       0       0

 Cartesian Hessian Update
 Hessian Updated using BFGS Update


** GEOMETRY OPTIMIZATION IN DELOCALIZED INTERNAL COORDINATES **
   Searching for a Minimum

   Optimization Cycle:   5

                       Coordinates (Angstroms)
     ATOM                X               Y               Z
      1  C         1.4309795861   -1.1502483477    0.0000000000
      2  C         0.0201246953   -1.6240779852    0.0000000000
      3  C         0.2725834377   -0.1462157917    0.0000000000
      4  F        -0.4888750414   -2.2122829687   -1.0981384715
      5  F        -0.4888750414   -2.2122829687    1.0981384715
      6  Br       -0.0702318812    0.8507367735   -1.6193857300
      7  Br       -0.0702318812    0.8507367735    1.6193857300
      8  H         1.9945764716   -1.2496264729    0.9203865321
      9  H         1.9945764716   -1.2496264729   -0.9203865321
   Point Group: cs    Number of degrees of freedom:    12


   Energy is  -5463.531879918

 Hessian Updated using BFGS Update

 12 Hessian modes will be used to form the next step
  Hessian Eigenvalues:
     0.020781    0.030886    0.043882    0.072959    0.112578    0.133903
     0.188520    0.214164    0.256058    0.269697    0.349186    0.538479

 Minimum Search - Taking Simple RFO Step
 Searching for Lamda that Minimizes Along All modes
 Value Taken    Lamda =   0.00000000
 Step Taken.  Stepsize is  0.003335

                             Maximum     Tolerance    Cnvgd?
         Gradient           0.000153      0.000300     YES
         Displacement       0.001733      0.001200      NO
         Energy change     -0.000002      0.000001      NO


 New Cartesian Coordinates Obtained by Inverse Iteration

 Displacement from previous Coordinates is:  0.002950
 ----------------------------------------------------------------
             Standard Nuclear Orientation (Angstroms)
    I     Atom           X                Y                Z
 ----------------------------------------------------------------
    1      C       1.4313369621    -1.1504175944     0.0000000000
    2      C       0.0204711517    -1.6242699612     0.0000000000
    3      C       0.2726966228    -0.1464135845     0.0000000000
    4      F      -0.4893203128    -2.2116770602    -1.0980993952
    5      F      -0.4893203128    -2.2116770602     1.0980993952
    6      Br     -0.0704514174     0.8502136728    -1.6195768713
    7      Br     -0.0704514174     0.8502136728     1.6195768713
    8      H       1.9948327705    -1.2494297728     0.9204650880
    9      H       1.9948327705    -1.2494297728    -0.9204650880
 ----------------------------------------------------------------
 Molecular Point Group                 Cs    NOp =  2
 Largest Abelian Subgroup              Cs    NOp =  2
 Nuclear Repulsion Energy =   838.6955641860 hartrees
 There are       54 alpha and       54 beta electrons
 Applying Cartesian multipole field
    Component          Value
    ---------          -----
     (2,0,0)        1.00000E-11
     (0,2,0)        2.00000E-11
     (0,0,2)       -3.00000E-11
 Nucleus-field energy     =    -0.0000000094 hartrees
 Requested basis set is 6-311++G(d,p)
 There are 78 shells and 220 basis functions
 A cutoff of  1.0D-11 yielded   2557 shell pairs
 There are     21427 function pairs (     23578 Cartesian)
 Smallest overlap matrix eigenvalue = 4.81E-05
 Guess MOs from SCF MO coefficient file

 -----------------------------------------------------------------------
  General SCF calculation program by
  Eric Jon Sundstrom, Paul Horn, Yuezhi Mao, Dmitri Zuev, Alec White,
  David Stuck, Shaama M.S., Shane Yost, Joonho Lee, David Small,
  Daniel Levine, Susi Lehtola, Hugh Burton, Evgeny Epifanovsky
 -----------------------------------------------------------------------
 Exchange:     0.2000 Hartree-Fock + 0.0800 Slater + 0.7200 B88
 Correlation:  0.1900 VWN1RPA + 0.8100 LYP
 Using SG-1 standard quadrature grid
 using 4 threads for integral computing
 -------------------------------------------------------
 OpenMP Integral computing Module                
 Release: version 2.0, May 2017, Q-Chem Inc. Pleasanton 
 -------------------------------------------------------
 -------------------------------------------------------
 OpenMP BLAS3 based DFT computing Module                
 Release: version 1.0, May 2013, Q-Chem Inc. Pittsburgh 
 -------------------------------------------------------
 A restricted SCF calculation will be
 performed using DIIS
 SCF converges when DIIS error is below 1.0e-08
 ---------------------------------------
  Cycle       Energy         DIIS error
 ---------------------------------------
    1   -5463.5318794092      9.38e-06  
    2   -5463.5318801598      1.48e-06  
    3   -5463.5318801592      1.58e-06  
    4   -5463.5318801715      5.45e-07  
    5   -5463.5318801730      1.70e-07  
    6   -5463.5318801731      3.73e-08  
    7   -5463.5318801732      1.12e-08  
    8   -5463.5318801730      2.15e-09  Convergence criterion met
 ---------------------------------------
 SCF time:   CPU 36.77s  wall 10.00s 
 SCF   energy in the final basis set =    -5463.5318801730
 Total energy in the final basis set =    -5463.5318801730

 --------------------------------------------------------------
             Orbital Energies (a.u.) and Symmetries
 --------------------------------------------------------------

 Alpha MOs, Restricted
 -- Occupied --                  
-482.85 -482.85  -62.51  -62.51  -56.33  -56.33  -56.32  -56.32
  1 A"    1 A'    2 A"    2 A'    3 A'    3 A"    4 A'    4 A"                 
-56.324 -56.324 -24.723 -24.723 -10.381 -10.315 -10.232  -8.716
  5 A'    5 A"    6 A"    6 A'    7 A'    8 A'    9 A'    7 A"                 
 -8.716  -6.549  -6.549  -6.534  -6.534  -6.534  -6.534  -2.659
 10 A'   11 A'    8 A"   12 A'    9 A"   13 A'   10 A"   14 A'                 
 -2.659  -2.655  -2.655  -2.655  -2.655  -2.643  -2.643  -2.643
 11 A"   15 A'   12 A"   16 A'   13 A"   17 A'   14 A"   18 A'                 
 -2.643  -1.297  -1.239  -0.941  -0.819  -0.798  -0.673  -0.634
 15 A"   19 A'   16 A"   20 A'   21 A'   17 A"   22 A'   23 A'                 
 -0.598  -0.552  -0.523  -0.494  -0.480  -0.463  -0.436  -0.413
 18 A"   24 A'   25 A'   19 A"   26 A'   20 A"   21 A"   27 A'                 
 -0.411  -0.358  -0.317  -0.314  -0.300  -0.293
 22 A"   28 A'   29 A'   23 A"   24 A"   30 A'                                 
 -- Virtual --                   
 -0.065  -0.049  -0.008   0.016   0.018   0.026   0.045   0.058
 31 A'   25 A"   32 A'   33 A'   26 A"   34 A'   35 A'   36 A'                 
  0.058   0.063   0.065   0.077   0.087   0.088   0.098   0.105
 27 A"   37 A'   28 A"   38 A'   39 A'   29 A"   30 A"   40 A'                 
  0.111   0.116   0.125   0.132   0.135   0.138   0.166   0.167
 31 A"   41 A'   42 A'   43 A'   32 A"   44 A'   45 A'   33 A"                 
  0.185   0.197   0.220   0.225   0.240   0.246   0.271   0.281
 46 A'   47 A'   34 A"   48 A'   35 A"   49 A'   36 A"   50 A'                 
  0.287   0.326   0.346   0.356   0.364   0.366   0.376   0.391
 51 A'   52 A'   53 A'   37 A"   38 A"   54 A'   39 A"   55 A'                 
  0.410   0.416   0.428   0.430   0.433   0.460   0.477   0.498
 40 A"   56 A'   41 A"   42 A"   57 A'   58 A'   43 A"   59 A'                 
  0.529   0.548   0.550   0.571   0.577   0.588   0.594   0.599
 60 A'   61 A'   44 A"   45 A"   62 A'   46 A"   47 A"   63 A'                 
  0.622   0.654   0.671   0.672   0.697   0.723   0.772   0.775
 64 A'   65 A'   48 A"   66 A'   49 A"   67 A'   68 A'   50 A"                 
  0.816   0.838   0.871   0.931   0.934   1.001   1.085   1.228
 51 A"   69 A'   70 A'   52 A"   71 A'   72 A'   73 A'   53 A"                 
  1.250   1.351   1.354   1.391   1.400   1.415   1.427   1.452
 74 A'   75 A'   54 A"   55 A"   76 A'   56 A"   77 A'   57 A"                 
  1.486   1.515   1.521   1.544   1.553   1.661   1.729   1.774
 78 A'   58 A"   79 A'   59 A"   60 A"   80 A'   81 A'   82 A'                 
  1.838   1.862   1.873   1.947   1.977   1.990   2.001   2.032
 83 A'   84 A'   61 A"   62 A"   85 A'   86 A'   63 A"   64 A"                 
  2.068   2.070   2.089   2.155   2.176   2.195   2.242   2.266
 65 A"   87 A'   88 A'   89 A'   66 A"   90 A'   91 A'   67 A"                 
  2.536   2.564   2.683   2.691   2.778   2.797   2.936   2.998
 92 A'   68 A"   93 A'   69 A"   94 A'   95 A'   70 A"   71 A"                 
  3.103   3.349   3.520   3.688   3.750   3.756   3.766   3.816
 96 A'   97 A'   98 A'   72 A"   73 A"   74 A"   99 A'  100 A'                 
  3.895   3.947   3.998   4.003   4.006   4.016   4.031   4.054
 75 A"  101 A'   76 A"   77 A"  102 A'   78 A"  103 A'  104 A'                 
  4.107   4.118   4.139   4.173   4.277   4.385   4.416   4.793
 79 A"   80 A"  105 A'  106 A'  107 A'  108 A'   81 A"  109 A'                 
  4.909   6.312   6.327   6.353   6.360   6.559   6.661   6.711
 82 A"   83 A"  110 A'  111 A'   84 A"  112 A'  113 A'   85 A"                 
  6.779   7.562   7.564   7.571   7.631   7.696   7.708  23.510
 86 A"  114 A'   87 A"   88 A"  115 A'  116 A'   89 A"  117 A'                 
 23.661  23.847  47.902  47.970  66.752  66.758 289.755 289.758
118 A'  119 A'  120 A'   90 A"   91 A"  121 A'  122 A'   92 A"                 
289.765 289.823 289.917 289.9191020.6931020.780
 93 A"  123 A'   94 A"  124 A'  125 A'   95 A"                                 

 Beta MOs, Restricted
 -- Occupied --                  
-482.85 -482.85  -62.51  -62.51  -56.33  -56.33  -56.32  -56.32
  1 A"    1 A'    2 A"    2 A'    3 A'    3 A"    4 A'    4 A"                 
-56.324 -56.324 -24.723 -24.723 -10.381 -10.315 -10.232  -8.716
  5 A'    5 A"    6 A"    6 A'    7 A'    8 A'    9 A'    7 A"                 
 -8.716  -6.549  -6.549  -6.534  -6.534  -6.534  -6.534  -2.659
 10 A'   11 A'    8 A"   12 A'    9 A"   13 A'   10 A"   14 A'                 
 -2.659  -2.655  -2.655  -2.655  -2.655  -2.643  -2.643  -2.643
 11 A"   15 A'   12 A"   16 A'   13 A"   17 A'   14 A"   18 A'                 
 -2.643  -1.297  -1.239  -0.941  -0.819  -0.798  -0.673  -0.634
 15 A"   19 A'   16 A"   20 A'   21 A'   17 A"   22 A'   23 A'                 
 -0.598  -0.552  -0.523  -0.494  -0.480  -0.463  -0.436  -0.413
 18 A"   24 A'   25 A'   19 A"   26 A'   20 A"   21 A"   27 A'                 
 -0.411  -0.358  -0.317  -0.314  -0.300  -0.293
 22 A"   28 A'   29 A'   23 A"   24 A"   30 A'                                 
 -- Virtual --                   
 -0.065  -0.049  -0.008   0.016   0.018   0.026   0.045   0.058
 31 A'   25 A"   32 A'   33 A'   26 A"   34 A'   35 A'   36 A'                 
  0.058   0.063   0.065   0.077   0.087   0.088   0.098   0.105
 27 A"   37 A'   28 A"   38 A'   39 A'   29 A"   30 A"   40 A'                 
  0.111   0.116   0.125   0.132   0.135   0.138   0.166   0.167
 31 A"   41 A'   42 A'   43 A'   32 A"   44 A'   45 A'   33 A"                 
  0.185   0.197   0.220   0.225   0.240   0.246   0.271   0.281
 46 A'   47 A'   34 A"   48 A'   35 A"   49 A'   36 A"   50 A'                 
  0.287   0.326   0.346   0.356   0.364   0.366   0.376   0.391
 51 A'   52 A'   53 A'   37 A"   38 A"   54 A'   39 A"   55 A'                 
  0.410   0.416   0.428   0.430   0.433   0.460   0.477   0.498
 40 A"   56 A'   41 A"   42 A"   57 A'   58 A'   43 A"   59 A'                 
  0.529   0.548   0.550   0.571   0.577   0.588   0.594   0.599
 60 A'   61 A'   44 A"   45 A"   62 A'   46 A"   47 A"   63 A'                 
  0.622   0.654   0.671   0.672   0.697   0.723   0.772   0.775
 64 A'   65 A'   48 A"   66 A'   49 A"   67 A'   68 A'   50 A"                 
  0.816   0.838   0.871   0.931   0.934   1.001   1.085   1.228
 51 A"   69 A'   70 A'   52 A"   71 A'   72 A'   73 A'   53 A"                 
  1.250   1.351   1.354   1.391   1.400   1.415   1.427   1.452
 74 A'   75 A'   54 A"   55 A"   76 A'   56 A"   77 A'   57 A"                 
  1.486   1.515   1.521   1.544   1.553   1.661   1.729   1.774
 78 A'   58 A"   79 A'   59 A"   60 A"   80 A'   81 A'   82 A'                 
  1.838   1.862   1.873   1.947   1.977   1.990   2.001   2.032
 83 A'   84 A'   61 A"   62 A"   85 A'   86 A'   63 A"   64 A"                 
  2.068   2.070   2.089   2.155   2.176   2.195   2.242   2.266
 65 A"   87 A'   88 A'   89 A'   66 A"   90 A'   91 A'   67 A"                 
  2.536   2.564   2.683   2.691   2.778   2.797   2.936   2.998
 92 A'   68 A"   93 A'   69 A"   94 A'   95 A'   70 A"   71 A"                 
  3.103   3.349   3.520   3.688   3.750   3.756   3.766   3.816
 96 A'   97 A'   98 A'   72 A"   73 A"   74 A"   99 A'  100 A'                 
  3.895   3.947   3.998   4.003   4.006   4.016   4.031   4.054
 75 A"  101 A'   76 A"   77 A"  102 A'   78 A"  103 A'  104 A'                 
  4.107   4.118   4.139   4.173   4.277   4.385   4.416   4.793
 79 A"   80 A"  105 A'  106 A'  107 A'  108 A'   81 A"  109 A'                 
  4.909   6.312   6.327   6.353   6.360   6.559   6.661   6.711
 82 A"   83 A"  110 A'  111 A'   84 A"  112 A'  113 A'   85 A"                 
  6.779   7.562   7.564   7.571   7.631   7.696   7.708  23.510
 86 A"  114 A'   87 A"   88 A"  115 A'  116 A'   89 A"  117 A'                 
 23.661  23.847  47.902  47.970  66.752  66.758 289.755 289.758
118 A'  119 A'  120 A'   90 A"   91 A"  121 A'  122 A'   92 A"                 
289.765 289.823 289.917 289.9191020.6931020.780
 93 A"  123 A'   94 A"  124 A'  125 A'   95 A"                                 
 --------------------------------------------------------------

          Ground-State Mulliken Net Atomic Charges

     Atom                 Charge (a.u.)
  ----------------------------------------
      1 C                    -0.354007
      2 C                    -0.109841
      3 C                     0.179996
      4 F                    -0.070373
      5 F                    -0.070373
      6 Br                    0.009650
      7 Br                    0.009650
      8 H                     0.202649
      9 H                     0.202649
  ----------------------------------------
  Sum of atomic charges =     0.000000

 -----------------------------------------------------------------
                    Cartesian Multipole Moments
 -----------------------------------------------------------------
    Charge (ESU x 10^10)
                 0.0000
    Dipole Moment (Debye)
         X       2.0834      Y       0.0974      Z       0.0000
       Tot       2.0856
    Quadrupole Moments (Debye-Ang)
        XX     -61.8639     XY      -4.2196     YY     -67.1338
        XZ      -0.0000     YZ       0.0000     ZZ     -64.0003
    Octopole Moments (Debye-Ang^2)
       XXX      -6.5722    XXY       3.0996    XYY       0.4536
       YYY      34.0967    XXZ      -0.0000    XYZ      -0.0000
       YYZ       0.0000    XZZ      -3.4978    YZZ      18.2001
       ZZZ       0.0000
    Hexadecapole Moments (Debye-Ang^3)
      XXXX    -174.0051   XXXY       2.4167   XXYY    -138.6509
      XYYY      -0.1806   YYYY    -684.5017   XXXZ      -0.0000
      XXYZ       0.0000   XYYZ      -0.0000   YYYZ       0.0000
      XXZZ    -149.3273   XYZZ      -6.0276   YYZZ    -224.9580
      XZZZ      -0.0000   YZZZ       0.0000   ZZZZ    -689.5597
 -----------------------------------------------------------------
 Calculating analytic gradient of the SCF energy
 Gradient of SCF Energy
            1           2           3           4           5           6
    1  -0.0000310   0.0000731   0.0000328  -0.0000616  -0.0000616   0.0000117
    2   0.0000088   0.0000408  -0.0000433   0.0000009   0.0000009   0.0000257
    3   0.0000000   0.0000000  -0.0000000  -0.0000626   0.0000626  -0.0000172
            7           8           9
    1   0.0000117   0.0000125   0.0000125
    2   0.0000257  -0.0000298  -0.0000298
    3   0.0000172  -0.0000064   0.0000064
 Max gradient component =       7.308E-05
 RMS gradient           =       3.377E-05
 Gradient time:  CPU 14.31 s  wall 3.64 s
 Geometry Optimization Parameters
   NAtoms,    NIC,     NZ,  NCons,   NDum,   NFix, NCnnct, MaxDiis
        9      69       9       0       0       0       0       0

 Cartesian Hessian Update
 Hessian Updated using BFGS Update


** GEOMETRY OPTIMIZATION IN DELOCALIZED INTERNAL COORDINATES **
   Searching for a Minimum

   Optimization Cycle:   6

                       Coordinates (Angstroms)
     ATOM                X               Y               Z
      1  C         1.4313369621   -1.1504175944    0.0000000000
      2  C         0.0204711517   -1.6242699612    0.0000000000
      3  C         0.2726966228   -0.1464135845    0.0000000000
      4  F        -0.4893203128   -2.2116770602   -1.0980993952
      5  F        -0.4893203128   -2.2116770602    1.0980993952
      6  Br       -0.0704514174    0.8502136728   -1.6195768713
      7  Br       -0.0704514174    0.8502136728    1.6195768713
      8  H         1.9948327705   -1.2494297728    0.9204650880
      9  H         1.9948327705   -1.2494297728   -0.9204650880
   Point Group: cs    Number of degrees of freedom:    12


   Energy is  -5463.531880173

 Hessian Updated using BFGS Update

 12 Hessian modes will be used to form the next step
  Hessian Eigenvalues:
     0.020387    0.030875    0.056267    0.071995    0.111816    0.130575
     0.191086    0.216090    0.255367    0.271767    0.349089    0.487806

 Minimum Search - Taking Simple RFO Step
 Searching for Lamda that Minimizes Along All modes
 Value Taken    Lamda =   0.00000000
 Step Taken.  Stepsize is  0.000818

                             Maximum     Tolerance    Cnvgd?
         Gradient           0.000090      0.000300     YES
         Displacement       0.000422      0.001200     YES
         Energy change     -0.000000      0.000001     YES


                       Distance Matrix (Angstroms)
             C (  1)   C (  2)   C (  3)   F (  4)   F (  5)   Br(  6)
   C (  2)  1.488314
   C (  3)  1.533125  1.499226
   F (  4)  2.453776  1.345644  2.460042
   F (  5)  2.453776  1.345644  2.460042  2.196199
   Br(  6)  2.980088  2.958778  1.932368  3.134097  4.115385
   Br(  7)  2.980088  2.958778  1.932368  4.115385  3.134097  3.239154
   H (  8)  1.083784  2.210399  2.242689  3.342385  2.669923  3.889179
   H (  9)  1.083784  2.210399  2.242689  2.669923  3.342385  3.026988
             Br(  7)   H (  8)
   H (  8)  3.026988
   H (  9)  3.889179  1.840930

 Final energy is   -5463.5318801730327     


 ******************************
 **  OPTIMIZATION CONVERGED  **
 ******************************

                       Coordinates (Angstroms)
     ATOM                X               Y               Z
      1  C         1.4313369621   -1.1504175944    0.0000000000
      2  C         0.0204711517   -1.6242699612    0.0000000000
      3  C         0.2726966228   -0.1464135845    0.0000000000
      4  F        -0.4893203128   -2.2116770602   -1.0980993952
      5  F        -0.4893203128   -2.2116770602    1.0980993952
      6  Br       -0.0704514174    0.8502136728   -1.6195768713
      7  Br       -0.0704514174    0.8502136728    1.6195768713
      8  H         1.9948327705   -1.2494297728    0.9204650880
      9  H         1.9948327705   -1.2494297728   -0.9204650880

Z-matrix Print:
$molecule
0 1
Br
C  1 1.932368
C  2 1.499226 1 118.589290
F  3 1.345644 2 119.606400 1 -142.466860 0
F  3 1.345644 2 119.606400 1 -2.837404 0
C  3 1.488314 2 61.749556 1 107.347868 0
H  6 1.083784 3 117.632013 2 -106.535048 0
H  6 1.083784 3 117.632013 2 106.535048 0
Br 2 1.932368 1 113.886500 3 -146.863568 0
$end


 --------------------------------------------------------------
             Orbital Energies (a.u.) and Symmetries
 --------------------------------------------------------------

 Alpha MOs, Restricted
 -- Occupied --                  
-482.85 -482.85  -62.51  -62.51  -56.33  -56.33  -56.32  -56.32
  1 A"    1 A'    2 A"    2 A'    3 A'    3 A"    4 A'    4 A"                 
-56.324 -56.324 -24.723 -24.723 -10.381 -10.315 -10.232  -8.716
  5 A'    5 A"    6 A"    6 A'    7 A'    8 A'    9 A'    7 A"                 
 -8.716  -6.549  -6.549  -6.534  -6.534  -6.534  -6.534  -2.659
 10 A'   11 A'    8 A"   12 A'    9 A"   13 A'   10 A"   14 A'                 
 -2.659  -2.655  -2.655  -2.655  -2.655  -2.643  -2.643  -2.643
 11 A"   15 A'   12 A"   16 A'   13 A"   17 A'   14 A"   18 A'                 
 -2.643  -1.297  -1.239  -0.941  -0.819  -0.798  -0.673  -0.634
 15 A"   19 A'   16 A"   20 A'   21 A'   17 A"   22 A'   23 A'                 
 -0.598  -0.552  -0.523  -0.494  -0.480  -0.463  -0.436  -0.413
 18 A"   24 A'   25 A'   19 A"   26 A'   20 A"   21 A"   27 A'                 
 -0.411  -0.358  -0.317  -0.314  -0.300  -0.293
 22 A"   28 A'   29 A'   23 A"   24 A"   30 A'                                 
 -- Virtual --                   
 -0.065  -0.049  -0.008   0.016   0.018   0.026   0.045   0.058
 31 A'   25 A"   32 A'   33 A'   26 A"   34 A'   35 A'   36 A'                 
  0.058   0.063   0.065   0.077   0.087   0.088   0.098   0.105
 27 A"   37 A'   28 A"   38 A'   39 A'   29 A"   30 A"   40 A'                 
  0.111   0.116   0.125   0.132   0.135   0.138   0.166   0.167
 31 A"   41 A'   42 A'   43 A'   32 A"   44 A'   45 A'   33 A"                 
  0.185   0.197   0.220   0.225   0.240   0.246   0.271   0.281
 46 A'   47 A'   34 A"   48 A'   35 A"   49 A'   36 A"   50 A'                 
  0.287   0.326   0.346   0.356   0.364   0.366   0.376   0.391
 51 A'   52 A'   53 A'   37 A"   38 A"   54 A'   39 A"   55 A'                 
  0.410   0.416   0.428   0.430   0.433   0.460   0.477   0.498
 40 A"   56 A'   41 A"   42 A"   57 A'   58 A'   43 A"   59 A'                 
  0.529   0.548   0.550   0.571   0.577   0.588   0.594   0.599
 60 A'   61 A'   44 A"   45 A"   62 A'   46 A"   47 A"   63 A'                 
  0.622   0.654   0.671   0.672   0.697   0.723   0.772   0.775
 64 A'   65 A'   48 A"   66 A'   49 A"   67 A'   68 A'   50 A"                 
  0.816   0.838   0.871   0.931   0.934   1.001   1.085   1.228
 51 A"   69 A'   70 A'   52 A"   71 A'   72 A'   73 A'   53 A"                 
  1.250   1.351   1.354   1.391   1.400   1.415   1.427   1.452
 74 A'   75 A'   54 A"   55 A"   76 A'   56 A"   77 A'   57 A"                 
  1.486   1.515   1.521   1.544   1.553   1.661   1.729   1.774
 78 A'   58 A"   79 A'   59 A"   60 A"   80 A'   81 A'   82 A'                 
  1.838   1.862   1.873   1.947   1.977   1.990   2.001   2.032
 83 A'   84 A'   61 A"   62 A"   85 A'   86 A'   63 A"   64 A"                 
  2.068   2.070   2.089   2.155   2.176   2.195   2.242   2.266
 65 A"   87 A'   88 A'   89 A'   66 A"   90 A'   91 A'   67 A"                 
  2.536   2.564   2.683   2.691   2.778   2.797   2.936   2.998
 92 A'   68 A"   93 A'   69 A"   94 A'   95 A'   70 A"   71 A"                 
  3.103   3.349   3.520   3.688   3.750   3.756   3.766   3.816
 96 A'   97 A'   98 A'   72 A"   73 A"   74 A"   99 A'  100 A'                 
  3.895   3.947   3.998   4.003   4.006   4.016   4.031   4.054
 75 A"  101 A'   76 A"   77 A"  102 A'   78 A"  103 A'  104 A'                 
  4.107   4.118   4.139   4.173   4.277   4.385   4.416   4.793
 79 A"   80 A"  105 A'  106 A'  107 A'  108 A'   81 A"  109 A'                 
  4.909   6.312   6.327   6.353   6.360   6.559   6.661   6.711
 82 A"   83 A"  110 A'  111 A'   84 A"  112 A'  113 A'   85 A"                 
  6.779   7.562   7.564   7.571   7.631   7.696   7.708  23.510
 86 A"  114 A'   87 A"   88 A"  115 A'  116 A'   89 A"  117 A'                 
 23.661  23.847  47.902  47.970  66.752  66.758 289.755 289.758
118 A'  119 A'  120 A'   90 A"   91 A"  121 A'  122 A'   92 A"                 
289.765 289.823 289.917 289.9191020.6931020.780
 93 A"  123 A'   94 A"  124 A'  125 A'   95 A"                                 

 Beta MOs, Restricted
 -- Occupied --                  
-482.85 -482.85  -62.51  -62.51  -56.33  -56.33  -56.32  -56.32
  1 A"    1 A'    2 A"    2 A'    3 A'    3 A"    4 A'    4 A"                 
-56.324 -56.324 -24.723 -24.723 -10.381 -10.315 -10.232  -8.716
  5 A'    5 A"    6 A"    6 A'    7 A'    8 A'    9 A'    7 A"                 
 -8.716  -6.549  -6.549  -6.534  -6.534  -6.534  -6.534  -2.659
 10 A'   11 A'    8 A"   12 A'    9 A"   13 A'   10 A"   14 A'                 
 -2.659  -2.655  -2.655  -2.655  -2.655  -2.643  -2.643  -2.643
 11 A"   15 A'   12 A"   16 A'   13 A"   17 A'   14 A"   18 A'                 
 -2.643  -1.297  -1.239  -0.941  -0.819  -0.798  -0.673  -0.634
 15 A"   19 A'   16 A"   20 A'   21 A'   17 A"   22 A'   23 A'                 
 -0.598  -0.552  -0.523  -0.494  -0.480  -0.463  -0.436  -0.413
 18 A"   24 A'   25 A'   19 A"   26 A'   20 A"   21 A"   27 A'                 
 -0.411  -0.358  -0.317  -0.314  -0.300  -0.293
 22 A"   28 A'   29 A'   23 A"   24 A"   30 A'                                 
 -- Virtual --                   
 -0.065  -0.049  -0.008   0.016   0.018   0.026   0.045   0.058
 31 A'   25 A"   32 A'   33 A'   26 A"   34 A'   35 A'   36 A'                 
  0.058   0.063   0.065   0.077   0.087   0.088   0.098   0.105
 27 A"   37 A'   28 A"   38 A'   39 A'   29 A"   30 A"   40 A'                 
  0.111   0.116   0.125   0.132   0.135   0.138   0.166   0.167
 31 A"   41 A'   42 A'   43 A'   32 A"   44 A'   45 A'   33 A"                 
  0.185   0.197   0.220   0.225   0.240   0.246   0.271   0.281
 46 A'   47 A'   34 A"   48 A'   35 A"   49 A'   36 A"   50 A'                 
  0.287   0.326   0.346   0.356   0.364   0.366   0.376   0.391
 51 A'   52 A'   53 A'   37 A"   38 A"   54 A'   39 A"   55 A'                 
  0.410   0.416   0.428   0.430   0.433   0.460   0.477   0.498
 40 A"   56 A'   41 A"   42 A"   57 A'   58 A'   43 A"   59 A'                 
  0.529   0.548   0.550   0.571   0.577   0.588   0.594   0.599
 60 A'   61 A'   44 A"   45 A"   62 A'   46 A"   47 A"   63 A'                 
  0.622   0.654   0.671   0.672   0.697   0.723   0.772   0.775
 64 A'   65 A'   48 A"   66 A'   49 A"   67 A'   68 A'   50 A"                 
  0.816   0.838   0.871   0.931   0.934   1.001   1.085   1.228
 51 A"   69 A'   70 A'   52 A"   71 A'   72 A'   73 A'   53 A"                 
  1.250   1.351   1.354   1.391   1.400   1.415   1.427   1.452
 74 A'   75 A'   54 A"   55 A"   76 A'   56 A"   77 A'   57 A"                 
  1.486   1.515   1.521   1.544   1.553   1.661   1.729   1.774
 78 A'   58 A"   79 A'   59 A"   60 A"   80 A'   81 A'   82 A'                 
  1.838   1.862   1.873   1.947   1.977   1.990   2.001   2.032
 83 A'   84 A'   61 A"   62 A"   85 A'   86 A'   63 A"   64 A"                 
  2.068   2.070   2.089   2.155   2.176   2.195   2.242   2.266
 65 A"   87 A'   88 A'   89 A'   66 A"   90 A'   91 A'   67 A"                 
  2.536   2.564   2.683   2.691   2.778   2.797   2.936   2.998
 92 A'   68 A"   93 A'   69 A"   94 A'   95 A'   70 A"   71 A"                 
  3.103   3.349   3.520   3.688   3.750   3.756   3.766   3.816
 96 A'   97 A'   98 A'   72 A"   73 A"   74 A"   99 A'  100 A'                 
  3.895   3.947   3.998   4.003   4.006   4.016   4.031   4.054
 75 A"  101 A'   76 A"   77 A"  102 A'   78 A"  103 A'  104 A'                 
  4.107   4.118   4.139   4.173   4.277   4.385   4.416   4.793
 79 A"   80 A"  105 A'  106 A'  107 A'  108 A'   81 A"  109 A'                 
  4.909   6.312   6.327   6.353   6.360   6.559   6.661   6.711
 82 A"   83 A"  110 A'  111 A'   84 A"  112 A'  113 A'   85 A"                 
  6.779   7.562   7.564   7.571   7.631   7.696   7.708  23.510
 86 A"  114 A'   87 A"   88 A"  115 A'  116 A'   89 A"  117 A'                 
 23.661  23.847  47.902  47.970  66.752  66.758 289.755 289.758
118 A'  119 A'  120 A'   90 A"   91 A"  121 A'  122 A'   92 A"                 
289.765 289.823 289.917 289.9191020.6931020.780
 93 A"  123 A'   94 A"  124 A'  125 A'   95 A"                                 
 --------------------------------------------------------------

          Ground-State Mulliken Net Atomic Charges

     Atom                 Charge (a.u.)
  ----------------------------------------
      1 C                    -0.354007
      2 C                    -0.109841
      3 C                     0.179996
      4 F                    -0.070373
      5 F                    -0.070373
      6 Br                    0.009650
      7 Br                    0.009650
      8 H                     0.202649
      9 H                     0.202649
  ----------------------------------------
  Sum of atomic charges =     0.000000

 -----------------------------------------------------------------
                    Cartesian Multipole Moments
 -----------------------------------------------------------------
    Charge (ESU x 10^10)
                 0.0000
    Dipole Moment (Debye)
         X       2.0834      Y       0.0974      Z       0.0000
       Tot       2.0856
    Quadrupole Moments (Debye-Ang)
        XX     -61.8639     XY      -4.2196     YY     -67.1338
        XZ      -0.0000     YZ       0.0000     ZZ     -64.0003
    Octopole Moments (Debye-Ang^2)
       XXX      -6.5722    XXY       3.0996    XYY       0.4536
       YYY      34.0967    XXZ      -0.0000    XYZ      -0.0000
       YYZ       0.0000    XZZ      -3.4978    YZZ      18.2001
       ZZZ       0.0000
    Hexadecapole Moments (Debye-Ang^3)
      XXXX    -174.0051   XXXY       2.4167   XXYY    -138.6509
      XYYY      -0.1806   YYYY    -684.5017   XXXZ      -0.0000
      XXYZ       0.0000   XYYZ      -0.0000   YYYZ       0.0000
      XXZZ    -149.3273   XYZZ      -6.0276   YYZZ    -224.9580
      XZZZ      -0.0000   YZZZ       0.0000   ZZZZ    -689.5597
 -----------------------------------------------------------------
Archival summary:
1\1\garfield\OPT\ProcedureUnspecified\BasisUnspecified\r2232\taweetha\TueOct922:14:572018TueOct922:14:572018\0\\#,OPT,ProcedureUnspecified,BasisUnspecified,\\0,1\Br\C,1,1.93237\C,2,1.49923,1,118.589\F,3,1.34564,2,119.606,1,-142.467,0\F,3,1.34564,2,119.606,1,-2.8374,0\C,3,1.48831,2,61.7496,1,107.348,0\H,6,1.08378,3,117.632,2,-106.535,0\H,6,1.08378,3,117.632,2,106.535,0\Br,2,1.93237,1,113.886,3,-146.864,0\\\@

 Total job time:  87.05s(wall), 335.27s(cpu) 
 Tue Oct  9 22:14:57 2018

        *************************************************************
        *                                                           *
        *  Thank you very much for using Q-Chem.  Have a nice day.  *
        *                                                           *
        *************************************************************


 
User input: 2 of 2 
 
Q-Chem Developer Version!
                  Welcome to Q-Chem
     A Quantum Leap Into The Future Of Chemistry


 Q-Chem 5.1, Q-Chem, Inc., Pleasanton, CA (2018)

 Yihan Shao,  Zhengting Gan,  E. Epifanovsky,  A. T. B. Gilbert,  M. Wormit,  
 J. Kussmann,  A. W. Lange,  A. Behn,  Jia Deng,  Xintian Feng,  D. Ghosh,  
 M. Goldey,  P. R. Horn,  L. D. Jacobson,  I. Kaliman,  T. Kus,  A. Landau,  
 Jie Liu,  E. I. Proynov,  R. M. Richard,  R. P. Steele,  E. J. Sundstrom,  
 H. L. Woodcock III,  P. M. Zimmerman,  D. Zuev,  B. Albrecht,  E. Alguire,  
 S. A. Baeppler,  D. Barton,  Z. Benda,  Y. A. Bernard,  E. J. Berquist,  
 K. B. Bravaya,  H. Burton,  D. Casanova,  Chun-Min Chang,  Yunqing Chen,  
 A. Chien,  K. D. Closser,  M. P. Coons,  S. Coriani,  S. Dasgupta,  
 A. L. Dempwolff,  M. Diedenhofen,  Hainam Do,  R. G. Edgar,  Po-Tung Fang,  
 S. Faraji,  S. Fatehi,  Qingguo Feng,  K. D. Fenk,  J. Fosso-Tande,  
 Qinghui Ge,  A. Ghysels,  G. Gidofalvi,  J. Gomes,  J. Gonthier,  A. Gunina,  
 D. Hait,  M. W. D. Hanson-Heine,  P. H. P. Harbach,  A. W. Hauser,  
 J. E. Herr,  E. G. Hohenstein,  Z. C. Holden,  Kerwin Hui,  B. C. Huynh,  
 T.-C. Jagau,  Hyunjun Ji,  B. Kaduk,  K. Khistyaev,  Jaehoon Kim,  
 P. Klunzinger,  K. Koh,  D. Kosenkov,  L. Koulias,  T. Kowalczyk,  
 C. M. Krauter,  A. Kunitsa,  Ka Un Lao,  A. Laurent,  K. V. Lawler,  
 Joonho Lee,  D. Lefrancois,  S. Lehtola,  D. S. Levine,  Yi-Pei Li,  
 You-Sheng Lin,  Fenglai Liu,  E. Livshits,  A. Luenser,  P. Manohar,  
 E. Mansoor,  S. F. Manzer,  Shan-Ping Mao,  Yuezhi Mao,  N. Mardirossian,  
 A. V. Marenich,  T. Markovich,  L. A. Martinez-Martinez,  S. A. Maurer,  
 N. J. Mayhall,  S. C. McKenzie,  J.-M. Mewes,  A. F. Morrison,  
 J. W. Mullinax,  K. Nanda,  T. S. Nguyen-Beck,  R. Olivares-Amaya,  
 J. A. Parkhill,  T. M. Perrine,  F. Plasser,  P. Pokhilko,  S. Prager,  
 A. Prociuk,  E. Ramos,  D. R. Rehn,  F. Rob,  M. Schneider,  N. Sergueev,  
 S. M. Sharada,  S. Sharma,  D. W. Small,  T. Stauch,  T. Stein,  
 Yu-Chuan Su,  A. J. W. Thom,  A. Tkatchenko,  T. Tsuchimochi,  N. M. Tubman,  
 L. Vogt,  M. L. Vidal,  O. Vydrov,  M. A. Watson,  J. Wenzel,  
 M. de Wergifosse,  T. A. Wesolowski,  A. White,  J. Witte,  A. Yamada,  
 Jun Yang,  K. Yao,  S. Yeganeh,  S. R. Yost,  Zhi-Qiang You,  A. Zech,  
 Igor Ying Zhang,  Xing Zhang,  Yan Zhao,  Ying Zhu,  B. R. Brooks,  
 G. K. L. Chan,  C. J. Cramer,  M. S. Gordon,  W. J. Hehre,  A. Klamt,  
 M. W. Schmidt,  C. D. Sherrill,  D. G. Truhlar,  A. Aspuru-Guzik,  R. Baer,  
 A. T. Bell,  N. A. Besley,  Jeng-Da Chai,  A. E. DePrince, III,  
 R. A. DiStasio Jr.,  A. Dreuw,  B. D. Dunietz,  T. R. Furlani,  
 Chao-Ping Hsu,  Yousung Jung,  Jing Kong,  D. S. Lambrecht,  WanZhen Liang,  
 C. Ochsenfeld,  V. A. Rassolov,  L. V. Slipchenko,  J. E. Subotnik,  
 T. Van Voorhis,  J. M. Herbert,  A. I. Krylov,  P. M. W. Gill,  M. Head-Gordon

 Contributors to earlier versions of Q-Chem not listed above: 
 R. D. Adamson,  B. Austin,  J. Baker,  G. J. O. Beran,  K. Brandhorst,  
 S. T. Brown,  E. F. C. Byrd,  A. K. Chakraborty,  C.-L. Cheng,  
 Siu Hung Chien,  D. M. Chipman,  D. L. Crittenden,  H. Dachsel,  
 R. J. Doerksen,  A. D. Dutoi,  L. Fusti-Molnar,  W. A. Goddard III,  
 A. Golubeva-Zadorozhnaya,  S. R. Gwaltney,  G. Hawkins,  A. Heyden,  
 S. Hirata,  G. Kedziora,  F. J. Keil,  C. Kelley,  Jihan Kim,  R. A. King,  
 R. Z. Khaliullin,  P. P. Korambath,  W. Kurlancheek,  A. M. Lee,  M. S. Lee,  
 S. V. Levchenko,  Ching Yeh Lin,  D. Liotard,  R. C. Lochan,  I. Lotan,  
 P. E. Maslen,  N. Nair,  D. P. O'Neill,  D. Neuhauser,  E. Neuscamman,  
 C. M. Oana,  R. Olson,  B. Peters,  R. Peverati,  P. A. Pieniazek,  
 Y. M. Rhee,  J. Ritchie,  M. A. Rohrdanz,  E. Rosta,  N. J. Russ,  
 H. F. Schaefer III,  N. E. Schultz,  N. Shenvi,  A. C. Simmonett,  A. Sodt,  
 D. Stuck,  K. S. Thanthiriwatte,  V. Vanovschi,  Tao Wang,  A. Warshel,  
 C. F. Williams,  Q. Wu,  X. Xu,  W. Zhang

 Please cite Q-Chem as follows:
 Y. Shao et al., Mol. Phys. 113, 184-215 (2015)
 DOI: 10.1080/00268976.2014.952696

 Q-Chem 5.1.1 for Intel X86 EM64T Linux

 Parts of Q-Chem use Armadillo 8.300.2 (Tropical Shenanigans).
 http://arma.sourceforge.net/

 Q-Chem begins on Tue Oct  9 22:14:57 2018  

Host: 
0

     Scratch files written to /scratch/taweetham/qchem20274//
The previous job contains 0 fragments, simply inherited here
Input Ideriv = 2
Curr. Ideriv = -1
Max.  Ideriv = 2

Checking the input file for inconsistencies... 	...done.

--------------------------------------------------------------
User input:
--------------------------------------------------------------

$molecule
read
$end

$rem
   job_type 	frequency
   basis 	6-311++g**
   method	b3lyp	
$end


--------------------------------------------------------------
 ----------------------------------------------------------------
             Standard Nuclear Orientation (Angstroms)
    I     Atom           X                Y                Z
 ----------------------------------------------------------------
    1      C       1.4256843838    -1.1475994562    -0.0000000000
    2      C       0.0147683053    -1.6213021264    -0.0000000000
    3      C       0.2671505767    -0.1434725193    -0.0000000000
    4      F      -0.4950854807    -2.2086551328    -1.0980993952
    5      F      -0.4950854807    -2.2086551328     1.0980993952
    6      Br     -0.0758917187     0.8531911406    -1.6195768713
    7      Br     -0.0758917187     0.8531911406     1.6195768713
    8      H       1.9891696838    -1.2466714214     0.9204650880
    9      H       1.9891696838    -1.2466714214    -0.9204650880
 ----------------------------------------------------------------
 Molecular Point Group                 Cs    NOp =  2
 Largest Abelian Subgroup              Cs    NOp =  2
 Nuclear Repulsion Energy =   838.6955641860 hartrees
 There are       54 alpha and       54 beta electrons
 Requested basis set is 6-311++G(d,p)
 There are 78 shells and 220 basis functions

 Total QAlloc Memory Limit   2000 MB
 Mega-Array Size       188 MB
 MEM_STATIC part       192 MB

                       Distance Matrix (Angstroms)
             C (  1)   C (  2)   C (  3)   F (  4)   F (  5)   Br(  6)
   C (  2)  1.488314
   C (  3)  1.533125  1.499226
   F (  4)  2.453776  1.345644  2.460042
   F (  5)  2.453776  1.345644  2.460042  2.196199
   Br(  6)  2.980088  2.958778  1.932368  3.134097  4.115385
   Br(  7)  2.980088  2.958778  1.932368  4.115385  3.134097  3.239154
   H (  8)  1.083784  2.210399  2.242689  3.342385  2.669923  3.889179
   H (  9)  1.083784  2.210399  2.242689  2.669923  3.342385  3.026988
             Br(  7)   H (  8)
   H (  8)  3.026988
   H (  9)  3.889179  1.840930

 A cutoff of  1.0D-11 yielded   2557 shell pairs
 There are     21427 function pairs (     23578 Cartesian)

 -------------------------------------------------------
 OpenMP Integral Computing Module                       
 Release: version 1.0, May 2013, Q-Chem Inc. Pittsburgh 
 -------------------------------------------------------
 Integral Job Info:
 Integral job number is                      11
 Integral operator is                         1
 short-range coefficients                     0
 long-range coefficients              100000000
 Omega coefficients                           0
 if combine SR and LR in K                    0
 Integral screening is                        0
 Integral computing path is                   2
 max size of driver memory is            800000
 size of driver memory is                593474
 size of scratch memory is             29623520
 max col of scratch BK array               1296
 max len of scratch array in speh3          155
 max len of scratch index in speh4           18
 max int batch size is                      520
 min int batch size is                       52
 fixed nKL is                                45
 max L of basis functions is                  2
 order of int derivative is                   0
 number of shells is                         78
 number of basis is                         231
 number of cartesian basis is               231
 number of contracted shell pairs          2557
 number of primitive shell pairs           6602
 maxK2 (contraction) of shell pair           36
 max number of K2 of shell pair               1
 max number of CS2 of shell pair            308
 max number of PS2 of shell pair            702
 mem total for path MDJ                  537388
 -------------------------------------------------------
 Smallest overlap matrix eigenvalue = 4.81E-05
 Guess from superposition of atomic densities
 Warning:  Energy on first SCF cycle will be non-variational
 SAD guess density has 108.000000 electrons

 -----------------------------------------------------------------------
  General SCF calculation program by
  Eric Jon Sundstrom, Paul Horn, Yuezhi Mao, Dmitri Zuev, Alec White,
  David Stuck, Shaama M.S., Shane Yost, Joonho Lee, David Small,
  Daniel Levine, Susi Lehtola, Hugh Burton, Evgeny Epifanovsky
 -----------------------------------------------------------------------
 Exchange:     0.2000 Hartree-Fock + 0.0800 Slater + 0.7200 B88
 Correlation:  0.1900 VWN1RPA + 0.8100 LYP
 Using SG-1 standard quadrature grid
 using 4 threads for integral computing
 -------------------------------------------------------
 OpenMP Integral computing Module                
 Release: version 2.0, May 2017, Q-Chem Inc. Pleasanton 
 -------------------------------------------------------
 -------------------------------------------------------
 OpenMP BLAS3 based DFT computing Module                
 Release: version 1.0, May 2013, Q-Chem Inc. Pittsburgh 
 -------------------------------------------------------
 A restricted SCF calculation will be
 performed using DIIS
 SCF converges when DIIS error is below 1.0e-08
 ---------------------------------------
  Cycle       Energy         DIIS error
 ---------------------------------------
    1   -5464.7058324918      3.87e-02  
    2   -5463.4638834332      4.19e-03  
    3   -5463.4216610091      5.17e-03  
    4   -5463.5297887324      7.06e-04  
    5   -5463.5313864275      3.04e-04  
    6   -5463.5318343580      8.47e-05  
    7   -5463.5318758402      2.83e-05  
    8   -5463.5318799658      5.13e-06  
    9   -5463.5318801094      8.48e-07  
   10   -5463.5318801136      2.84e-07  
   11   -5463.5318801136      1.07e-07  
   12   -5463.5318801137      1.02e-08  
   13   -5463.5318801145      2.71e-09  Convergence criterion met
 ---------------------------------------
 SCF time:   CPU 41.70s  wall 11.00s 
 SCF   energy in the final basis set =    -5463.5318801145
 Total energy in the final basis set =    -5463.5318801145

 --------------------------------------------------------------
             Orbital Energies (a.u.) and Symmetries
 --------------------------------------------------------------

 Alpha MOs, Restricted
 -- Occupied --                  
-482.85 -482.85  -62.51  -62.51  -56.33  -56.33  -56.32  -56.32
  1 A"    1 A'    2 A"    2 A'    3 A'    3 A"    4 A'    4 A"                 
-56.324 -56.324 -24.723 -24.723 -10.381 -10.315 -10.232  -8.716
  5 A'    5 A"    6 A"    6 A'    7 A'    8 A'    9 A'    7 A"                 
 -8.716  -6.549  -6.549  -6.534  -6.534  -6.534  -6.534  -2.659
 10 A'   11 A'    8 A"   12 A'    9 A"   13 A'   10 A"   14 A'                 
 -2.659  -2.655  -2.655  -2.655  -2.655  -2.643  -2.643  -2.643
 11 A"   15 A'   12 A"   16 A'   13 A"   17 A'   14 A"   18 A'                 
 -2.643  -1.297  -1.239  -0.941  -0.819  -0.798  -0.673  -0.634
 15 A"   19 A'   16 A"   20 A'   21 A'   17 A"   22 A'   23 A'                 
 -0.598  -0.552  -0.523  -0.494  -0.480  -0.463  -0.436  -0.413
 18 A"   24 A'   25 A'   19 A"   26 A'   20 A"   21 A"   27 A'                 
 -0.411  -0.358  -0.317  -0.314  -0.300  -0.293
 22 A"   28 A'   29 A'   23 A"   24 A"   30 A'                                 
 -- Virtual --                   
 -0.065  -0.049  -0.008   0.016   0.018   0.026   0.045   0.058
 31 A'   25 A"   32 A'   33 A'   26 A"   34 A'   35 A'   36 A'                 
  0.058   0.063   0.065   0.077   0.087   0.088   0.098   0.105
 27 A"   37 A'   28 A"   38 A'   39 A'   29 A"   30 A"   40 A'                 
  0.111   0.116   0.125   0.132   0.135   0.138   0.166   0.167
 31 A"   41 A'   42 A'   43 A'   32 A"   44 A'   45 A'   33 A"                 
  0.185   0.197   0.220   0.225   0.240   0.246   0.271   0.281
 46 A'   47 A'   34 A"   48 A'   35 A"   49 A'   36 A"   50 A'                 
  0.287   0.326   0.346   0.356   0.364   0.366   0.376   0.391
 51 A'   52 A'   53 A'   37 A"   38 A"   54 A'   39 A"   55 A'                 
  0.410   0.416   0.428   0.430   0.433   0.460   0.477   0.498
 40 A"   56 A'   41 A"   42 A"   57 A'   58 A'   43 A"   59 A'                 
  0.529   0.548   0.550   0.571   0.577   0.588   0.594   0.599
 60 A'   61 A'   44 A"   45 A"   62 A'   46 A"   47 A"   63 A'                 
  0.622   0.654   0.671   0.672   0.697   0.723   0.772   0.775
 64 A'   65 A'   48 A"   66 A'   49 A"   67 A'   68 A'   50 A"                 
  0.816   0.838   0.871   0.931   0.934   1.001   1.085   1.228
 51 A"   69 A'   70 A'   52 A"   71 A'   72 A'   73 A'   53 A"                 
  1.250   1.351   1.354   1.391   1.400   1.415   1.427   1.452
 74 A'   75 A'   54 A"   55 A"   76 A'   56 A"   77 A'   57 A"                 
  1.486   1.515   1.521   1.544   1.553   1.661   1.729   1.774
 78 A'   58 A"   79 A'   59 A"   60 A"   80 A'   81 A'   82 A'                 
  1.838   1.862   1.873   1.947   1.977   1.990   2.001   2.032
 83 A'   84 A'   61 A"   62 A"   85 A'   86 A'   63 A"   64 A"                 
  2.068   2.070   2.089   2.155   2.176   2.195   2.242   2.266
 65 A"   87 A'   88 A'   89 A'   66 A"   90 A'   91 A'   67 A"                 
  2.536   2.564   2.683   2.691   2.778   2.797   2.936   2.998
 92 A'   68 A"   93 A'   69 A"   94 A'   95 A'   70 A"   71 A"                 
  3.103   3.349   3.520   3.688   3.750   3.756   3.766   3.816
 96 A'   97 A'   98 A'   72 A"   73 A"   74 A"   99 A'  100 A'                 
  3.895   3.947   3.998   4.003   4.006   4.016   4.031   4.054
 75 A"  101 A'   76 A"   77 A"  102 A'   78 A"  103 A'  104 A'                 
  4.107   4.118   4.139   4.173   4.277   4.385   4.416   4.793
 79 A"   80 A"  105 A'  106 A'  107 A'  108 A'   81 A"  109 A'                 
  4.909   6.312   6.327   6.353   6.360   6.559   6.661   6.711
 82 A"   83 A"  110 A'  111 A'   84 A"  112 A'  113 A'   85 A"                 
  6.779   7.562   7.564   7.571   7.631   7.696   7.708  23.510
 86 A"  114 A'   87 A"   88 A"  115 A'  116 A'   89 A"  117 A'                 
 23.661  23.847  47.902  47.970  66.752  66.758 289.755 289.758
118 A'  119 A'  120 A'   90 A"   91 A"  121 A'  122 A'   92 A"                 
289.765 289.823 289.917 289.9191020.6931020.780
 93 A"  123 A'   94 A"  124 A'  125 A'   95 A"                                 

 Beta MOs, Restricted
 -- Occupied --                  
-482.85 -482.85  -62.51  -62.51  -56.33  -56.33  -56.32  -56.32
  1 A"    1 A'    2 A"    2 A'    3 A'    3 A"    4 A'    4 A"                 
-56.324 -56.324 -24.723 -24.723 -10.381 -10.315 -10.232  -8.716
  5 A'    5 A"    6 A"    6 A'    7 A'    8 A'    9 A'    7 A"                 
 -8.716  -6.549  -6.549  -6.534  -6.534  -6.534  -6.534  -2.659
 10 A'   11 A'    8 A"   12 A'    9 A"   13 A'   10 A"   14 A'                 
 -2.659  -2.655  -2.655  -2.655  -2.655  -2.643  -2.643  -2.643
 11 A"   15 A'   12 A"   16 A'   13 A"   17 A'   14 A"   18 A'                 
 -2.643  -1.297  -1.239  -0.941  -0.819  -0.798  -0.673  -0.634
 15 A"   19 A'   16 A"   20 A'   21 A'   17 A"   22 A'   23 A'                 
 -0.598  -0.552  -0.523  -0.494  -0.480  -0.463  -0.436  -0.413
 18 A"   24 A'   25 A'   19 A"   26 A'   20 A"   21 A"   27 A'                 
 -0.411  -0.358  -0.317  -0.314  -0.300  -0.293
 22 A"   28 A'   29 A'   23 A"   24 A"   30 A'                                 
 -- Virtual --                   
 -0.065  -0.049  -0.008   0.016   0.018   0.026   0.045   0.058
 31 A'   25 A"   32 A'   33 A'   26 A"   34 A'   35 A'   36 A'                 
  0.058   0.063   0.065   0.077   0.087   0.088   0.098   0.105
 27 A"   37 A'   28 A"   38 A'   39 A'   29 A"   30 A"   40 A'                 
  0.111   0.116   0.125   0.132   0.135   0.138   0.166   0.167
 31 A"   41 A'   42 A'   43 A'   32 A"   44 A'   45 A'   33 A"                 
  0.185   0.197   0.220   0.225   0.240   0.246   0.271   0.281
 46 A'   47 A'   34 A"   48 A'   35 A"   49 A'   36 A"   50 A'                 
  0.287   0.326   0.346   0.356   0.364   0.366   0.376   0.391
 51 A'   52 A'   53 A'   37 A"   38 A"   54 A'   39 A"   55 A'                 
  0.410   0.416   0.428   0.430   0.433   0.460   0.477   0.498
 40 A"   56 A'   41 A"   42 A"   57 A'   58 A'   43 A"   59 A'                 
  0.529   0.548   0.550   0.571   0.577   0.588   0.594   0.599
 60 A'   61 A'   44 A"   45 A"   62 A'   46 A"   47 A"   63 A'                 
  0.622   0.654   0.671   0.672   0.697   0.723   0.772   0.775
 64 A'   65 A'   48 A"   66 A'   49 A"   67 A'   68 A'   50 A"                 
  0.816   0.838   0.871   0.931   0.934   1.001   1.085   1.228
 51 A"   69 A'   70 A'   52 A"   71 A'   72 A'   73 A'   53 A"                 
  1.250   1.351   1.354   1.391   1.400   1.415   1.427   1.452
 74 A'   75 A'   54 A"   55 A"   76 A'   56 A"   77 A'   57 A"                 
  1.486   1.515   1.521   1.544   1.553   1.661   1.729   1.774
 78 A'   58 A"   79 A'   59 A"   60 A"   80 A'   81 A'   82 A'                 
  1.838   1.862   1.873   1.947   1.977   1.990   2.001   2.032
 83 A'   84 A'   61 A"   62 A"   85 A'   86 A'   63 A"   64 A"                 
  2.068   2.070   2.089   2.155   2.176   2.195   2.242   2.266
 65 A"   87 A'   88 A'   89 A'   66 A"   90 A'   91 A'   67 A"                 
  2.536   2.564   2.683   2.691   2.778   2.797   2.936   2.998
 92 A'   68 A"   93 A'   69 A"   94 A'   95 A'   70 A"   71 A"                 
  3.103   3.349   3.520   3.688   3.750   3.756   3.766   3.816
 96 A'   97 A'   98 A'   72 A"   73 A"   74 A"   99 A'  100 A'                 
  3.895   3.947   3.998   4.003   4.006   4.016   4.031   4.054
 75 A"  101 A'   76 A"   77 A"  102 A'   78 A"  103 A'  104 A'                 
  4.107   4.118   4.139   4.173   4.277   4.385   4.416   4.793
 79 A"   80 A"  105 A'  106 A'  107 A'  108 A'   81 A"  109 A'                 
  4.909   6.312   6.327   6.353   6.360   6.559   6.661   6.711
 82 A"   83 A"  110 A'  111 A'   84 A"  112 A'  113 A'   85 A"                 
  6.779   7.562   7.564   7.571   7.631   7.696   7.708  23.510
 86 A"  114 A'   87 A"   88 A"  115 A'  116 A'   89 A"  117 A'                 
 23.661  23.847  47.902  47.970  66.752  66.758 289.755 289.758
118 A'  119 A'  120 A'   90 A"   91 A"  121 A'  122 A'   92 A"                 
289.765 289.823 289.917 289.9191020.6931020.780
 93 A"  123 A'   94 A"  124 A'  125 A'   95 A"                                 
 --------------------------------------------------------------

          Ground-State Mulliken Net Atomic Charges

     Atom                 Charge (a.u.)
  ----------------------------------------
      1 C                    -0.354006
      2 C                    -0.109841
      3 C                     0.179996
      4 F                    -0.070372
      5 F                    -0.070372
      6 Br                    0.009649
      7 Br                    0.009649
      8 H                     0.202649
      9 H                     0.202649
  ----------------------------------------
  Sum of atomic charges =     0.000000

 -----------------------------------------------------------------
                    Cartesian Multipole Moments
 -----------------------------------------------------------------
    Charge (ESU x 10^10)
                 0.0000
    Dipole Moment (Debye)
         X       2.0834      Y       0.0972      Z      -0.0000
       Tot       2.0856
    Quadrupole Moments (Debye-Ang)
        XX     -61.8878     XY      -4.2145     YY     -67.1323
        XZ      -0.0000     YZ       0.0000     ZZ     -64.0003
    Octopole Moments (Debye-Ang^2)
       XXX      -5.5446    XXY       2.9633    XYY       0.8028
       YYY      33.4984    XXZ      -0.0000    XYZ       0.0000
       YYZ      -0.0000    XZZ      -3.1419    YZZ      18.0104
       ZZZ      -0.0000
    Hexadecapole Moments (Debye-Ang^3)
      XXXX    -173.8700   XXXY       2.3227   XXYY    -138.6404
      XYYY      -0.3904   YYYY    -684.1001   XXXZ      -0.0000
      XXYZ       0.0000   XYYZ       0.0000   YYYZ      -0.0000
      XXZZ    -149.2919   XYZZ      -6.1456   YYZZ    -224.8492
      XZZZ       0.0000   YZZZ       0.0000   ZZZZ    -689.5597
 -----------------------------------------------------------------
 Calculating MO derivatives via CPSCF
 D1JvT checksum  = 701568 49765.7408995357
 D1KAT checksum  = 1608120 2521.9345454134
   1         3          27      0.124085    0.023308
   2         3          27      0.018319    0.003444
   3         3          27      0.001912    0.000449
   4         4          26      0.000150    0.000039
   5        27           3      0.000005    0.000002
   6        30           0      0.000000    0.000000    Roots Converged
 Time for AOints: 31.7 s (CPU) 8.0 s (wall)
 ------------------------------------------------------------------------------
                     AOints        : Timing summary (seconds)
 ------------------------------------------------------------------------------
     job step          cpu (% of tot)      sys (% of tot)     wall (% of tot)
 ------------------------------------------------------------------------------
  cpscf_lag         0.1346E+03 (28.8)   0.7000E-05 (12.7)   0.3431E+02 (28.3)
  iterzp            0.3004E+03 (64.3)   0.4600E-04 (83.6)   0.7836E+02 (64.7)
  make_fx           0.0000E+00 ( 0.0)   0.0000E+00 ( 0.0)   0.0000E+00 ( 0.0)
  AOints            0.3174E+02 ( 6.8)   0.1000E-05 ( 1.8)   0.7970E+01 ( 6.6)
 ------------------------------------------------------------------------------
   Grand Totals     0.4672E+03          0.5500E-04          0.1211E+03
 ------------------------------------------------------------------------------
 Calculating analytic Hessian of the SCF energy
 Polarizability Matrix (a.u.)
            1           2           3
    1 -60.9330164   5.1484091   0.0000000
    2   5.1484091 -74.6825333  -0.0000000
    3   0.0000000  -0.0000000 -87.0513787

 Direct stationary perturbation theory relativistic correction:

 rels  =      33.712192872853
 relv  =    -114.825664862477
 rel2e =      18.733416221198
 E_rel =     -62.380055768425

 Hessian of the SCF Energy
            1           2           3           4           5           6
    1   0.5936395  -0.0375825   0.0000000  -0.2116858  -0.0710353   0.0000000
    2  -0.0375825   0.2145110  -0.0000000  -0.0336044  -0.0434584  -0.0000000
    3   0.0000000  -0.0000000   0.6675486  -0.0000000  -0.0000000  -0.0634965
    4  -0.2116858  -0.0336044  -0.0000000   0.4772739   0.1702514   0.0000000
    5  -0.0710353  -0.0434584  -0.0000000   0.1702514   0.4985367  -0.0000000
    6   0.0000000  -0.0000000  -0.0634965   0.0000000  -0.0000000   0.5086188
    7  -0.1187385   0.0573664  -0.0000000  -0.0284834  -0.0202147  -0.0000000
    8   0.0958169  -0.0755451   0.0000000  -0.0533745  -0.2132348   0.0000000
    9  -0.0000000   0.0000000  -0.0548467  -0.0000000   0.0000000  -0.0410234
   10  -0.0096376  -0.0141948  -0.0349232  -0.1075753  -0.0487815  -0.0702747
   11  -0.0096135  -0.0004298  -0.0023144  -0.0481216  -0.1164659  -0.0808333
   12  -0.0095724  -0.0051435  -0.0070950  -0.0758348  -0.0844200  -0.1926531
   13  -0.0096376  -0.0141948   0.0349232  -0.1075753  -0.0487815   0.0702747
   14  -0.0096135  -0.0004298   0.0023144  -0.0481216  -0.1164659   0.0808333
   15   0.0095724   0.0051435  -0.0070950   0.0758348   0.0844200  -0.1926531
   16   0.0001295   0.0086567  -0.0172299  -0.0003080   0.0023511   0.0062070
   17   0.0042164  -0.0095007   0.0068236   0.0099135  -0.0063841   0.0166440
   18  -0.0013651   0.0084790  -0.0049326  -0.0078773   0.0037256  -0.0103080
   19   0.0001295   0.0086567   0.0172299  -0.0003080   0.0023511  -0.0062070
   20   0.0042164  -0.0095007  -0.0068236   0.0099135  -0.0063841  -0.0166440
   21   0.0013651  -0.0084790  -0.0049326   0.0078773  -0.0037256  -0.0103080
   22  -0.1220996   0.0124483  -0.1263254  -0.0106691   0.0069298  -0.0174269
   23   0.0117975  -0.0378234   0.0212739  -0.0034281   0.0019283  -0.0212220
   24  -0.1290052   0.0213137  -0.2625750   0.0025982  -0.0004348   0.0009117
   25  -0.1220996   0.0124483   0.1263254  -0.0106691   0.0069298   0.0174269
   26   0.0117975  -0.0378234  -0.0212739  -0.0034281   0.0019283   0.0212220
   27   0.1290052  -0.0213137  -0.2625750  -0.0025982   0.0004348   0.0009117
            7           8           9          10          11          12
    1  -0.1187385   0.0958169  -0.0000000  -0.0096376  -0.0096135  -0.0095724
    2   0.0573664  -0.0755451   0.0000000  -0.0141948  -0.0004298  -0.0051435
    3  -0.0000000   0.0000000  -0.0548467  -0.0349232  -0.0023144  -0.0070950
    4  -0.0284834  -0.0533745  -0.0000000  -0.1075753  -0.0481216  -0.0758348
    5  -0.0202147  -0.2132348   0.0000000  -0.0487815  -0.1164659  -0.0844200
    6  -0.0000000   0.0000000  -0.0410234  -0.0702747  -0.0808333  -0.1926531
    7   0.2247637  -0.0554130   0.0000000   0.0008420  -0.0136241  -0.0042816
    8  -0.0554130   0.4311626  -0.0000000  -0.0044558  -0.0121271  -0.0086935
    9   0.0000000  -0.0000000   0.3121885   0.0003490  -0.0293217  -0.0113562
   10   0.0008420  -0.0044558   0.0003490   0.0990602   0.0664185   0.0970603
   11  -0.0136241  -0.0121271  -0.0293217   0.0664185   0.1193268   0.1083442
   12  -0.0042816  -0.0086935  -0.0113562   0.0970603   0.1083442   0.2797719
   13   0.0008420  -0.0044558  -0.0003490   0.0145855   0.0074742  -0.0054871
   14  -0.0136241  -0.0121271   0.0293217   0.0074742   0.0150911  -0.0070926
   15   0.0042816   0.0086935  -0.0113562   0.0054871   0.0070926  -0.0724559
   16  -0.0287606   0.0105509  -0.0160264   0.0014750   0.0008099   0.0008914
   17   0.0103468  -0.0576185   0.0437238  -0.0024059  -0.0016123   0.0015522
   18  -0.0192835   0.0554853  -0.0981737   0.0018898  -0.0012105   0.0030577
   19  -0.0287606   0.0105509   0.0160264   0.0002757  -0.0026076  -0.0009380
   20   0.0103468  -0.0576185  -0.0437238  -0.0004913  -0.0030336  -0.0023197
   21   0.0192835  -0.0554853  -0.0981737  -0.0003424  -0.0017017  -0.0008276
   22  -0.0108523   0.0003902  -0.0067680  -0.0026248   0.0002937  -0.0010126
   23   0.0124079  -0.0014457   0.0234150  -0.0072732  -0.0022207  -0.0024663
   24   0.0026123  -0.0006362   0.0013707   0.0005590   0.0004245   0.0009514
   25  -0.0108523   0.0003902   0.0067680   0.0035993  -0.0010295  -0.0008252
   26   0.0124079  -0.0014457  -0.0234150   0.0037097   0.0014715   0.0002392
   27  -0.0026123   0.0006362   0.0013707   0.0001952  -0.0004798   0.0006069
           13          14          15          16          17          18
    1  -0.0096376  -0.0096135   0.0095724   0.0001295   0.0042164  -0.0013651
    2  -0.0141948  -0.0004298   0.0051435   0.0086567  -0.0095007   0.0084790
    3   0.0349232   0.0023144  -0.0070950  -0.0172299   0.0068236  -0.0049326
    4  -0.1075753  -0.0481216   0.0758348  -0.0003080   0.0099135  -0.0078773
    5  -0.0487815  -0.1164659   0.0844200   0.0023511  -0.0063841   0.0037256
    6   0.0702747   0.0808333  -0.1926531   0.0062070   0.0166440  -0.0103080
    7   0.0008420  -0.0136241   0.0042816  -0.0287606   0.0103468  -0.0192835
    8  -0.0044558  -0.0121271   0.0086935   0.0105509  -0.0576185   0.0554853
    9  -0.0003490   0.0293217  -0.0113562  -0.0160264   0.0437238  -0.0981737
   10   0.0145855   0.0074742   0.0054871   0.0014750  -0.0024059   0.0018898
   11   0.0074742   0.0150911   0.0070926   0.0008099  -0.0016123  -0.0012105
   12  -0.0054871  -0.0070926  -0.0724559   0.0008914   0.0015522   0.0030577
   13   0.0990602   0.0664185  -0.0970603   0.0002757  -0.0004913   0.0003424
   14   0.0664185   0.1193268  -0.1083442  -0.0026076  -0.0030336   0.0017017
   15  -0.0970603  -0.1083442   0.2797719   0.0009380   0.0023197  -0.0008276
   16   0.0002757  -0.0026076   0.0009380   0.0235374  -0.0198833   0.0259966
   17  -0.0004913  -0.0030336   0.0023197  -0.0198833   0.0725481  -0.0704118
   18   0.0003424   0.0017017  -0.0008276   0.0259966  -0.0704118   0.1402968
   19   0.0014750   0.0008099  -0.0008914   0.0026473  -0.0012797  -0.0004944
   20  -0.0024059  -0.0016123  -0.0015522  -0.0012797   0.0055934   0.0024135
   21  -0.0018898   0.0012105   0.0030577   0.0004944  -0.0024135  -0.0297521
   22   0.0035993  -0.0010295   0.0008252   0.0000906  -0.0015141   0.0009463
   23   0.0037097   0.0014715  -0.0002392   0.0034835  -0.0022700   0.0015697
   24  -0.0001952   0.0004798   0.0006069  -0.0001701   0.0002429   0.0002948
   25  -0.0026248   0.0002937   0.0010126   0.0009131   0.0010977  -0.0001548
   26  -0.0072732  -0.0022207   0.0024663  -0.0020815   0.0022777  -0.0017525
   27  -0.0005590  -0.0004245   0.0009514  -0.0011009   0.0015192   0.0003446
           19          20          21          22          23          24
    1   0.0001295   0.0042164   0.0013651  -0.1220996   0.0117975  -0.1290052
    2   0.0086567  -0.0095007  -0.0084790   0.0124483  -0.0378234   0.0213137
    3   0.0172299  -0.0068236  -0.0049326  -0.1263254   0.0212739  -0.2625750
    4  -0.0003080   0.0099135   0.0078773  -0.0106691  -0.0034281   0.0025982
    5   0.0023511  -0.0063841  -0.0037256   0.0069298   0.0019283  -0.0004348
    6  -0.0062070  -0.0166440  -0.0103080  -0.0174269  -0.0212220   0.0009117
    7  -0.0287606   0.0103468   0.0192835  -0.0108523   0.0124079   0.0026123
    8   0.0105509  -0.0576185  -0.0554853   0.0003902  -0.0014457  -0.0006362
    9   0.0160264  -0.0437238  -0.0981737  -0.0067680   0.0234150   0.0013707
   10   0.0002757  -0.0004913  -0.0003424  -0.0026248  -0.0072732   0.0005590
   11  -0.0026076  -0.0030336  -0.0017017   0.0002937  -0.0022207   0.0004245
   12  -0.0009380  -0.0023197  -0.0008276  -0.0010126  -0.0024663   0.0009514
   13   0.0014750  -0.0024059  -0.0018898   0.0035993   0.0037097  -0.0001952
   14   0.0008099  -0.0016123   0.0012105  -0.0010295   0.0014715   0.0004798
   15  -0.0008914  -0.0015522   0.0030577   0.0008252  -0.0002392   0.0006069
   16   0.0026473  -0.0012797   0.0004944   0.0000906   0.0034835  -0.0001701
   17  -0.0012797   0.0055934  -0.0024135  -0.0015141  -0.0022700   0.0002429
   18  -0.0004944   0.0024135  -0.0297521   0.0009463   0.0015697   0.0002948
   19   0.0235374  -0.0198833  -0.0259966   0.0009131  -0.0020815   0.0011009
   20  -0.0198833   0.0725481   0.0704118   0.0010977   0.0022777  -0.0015192
   21  -0.0259966   0.0704118   0.1402968   0.0001548   0.0017525   0.0003446
   22   0.0009131   0.0010977   0.0001548   0.1293155  -0.0166433   0.1360533
   23  -0.0020815   0.0022777   0.0017525  -0.0166433   0.0373823  -0.0219771
   24   0.0011009  -0.0015192   0.0003446   0.1360533  -0.0219771   0.2715951
   25   0.0000906  -0.0015141  -0.0009463   0.0123272  -0.0019726  -0.0135532
   26   0.0034835  -0.0022700  -0.0015697  -0.0019726   0.0007001   0.0021064
   27   0.0001701  -0.0002429   0.0002948   0.0135532  -0.0021064  -0.0135002
           25          26          27
    1  -0.1220996   0.0117975   0.1290052
    2   0.0124483  -0.0378234  -0.0213137
    3   0.1263254  -0.0212739  -0.2625750
    4  -0.0106691  -0.0034281  -0.0025982
    5   0.0069298   0.0019283   0.0004348
    6   0.0174269   0.0212220   0.0009117
    7  -0.0108523   0.0124079  -0.0026123
    8   0.0003902  -0.0014457   0.0006362
    9   0.0067680  -0.0234150   0.0013707
   10   0.0035993   0.0037097   0.0001952
   11  -0.0010295   0.0014715  -0.0004798
   12  -0.0008252   0.0002392   0.0006069
   13  -0.0026248  -0.0072732  -0.0005590
   14   0.0002937  -0.0022207  -0.0004245
   15   0.0010126   0.0024663   0.0009514
   16   0.0009131  -0.0020815  -0.0011009
   17   0.0010977   0.0022777   0.0015192
   18  -0.0001548  -0.0017525   0.0003446
   19   0.0000906   0.0034835   0.0001701
   20  -0.0015141  -0.0022700  -0.0002429
   21  -0.0009463  -0.0015697   0.0002948
   22   0.0123272  -0.0019726   0.0135532
   23  -0.0019726   0.0007001  -0.0021064
   24  -0.0135532   0.0021064  -0.0135002
   25   0.1293155  -0.0166433  -0.1360533
   26  -0.0166433   0.0373823   0.0219771
   27  -0.1360533   0.0219771   0.2715951
 Gradient time:  CPU 624.26 s  wall 162.29 s
 **********************************************************************
 **                                                                  **
 **                       VIBRATIONAL ANALYSIS                       **
 **                       --------------------                       **
 **                                                                  **
 **        VIBRATIONAL FREQUENCIES (CM**-1) AND NORMAL MODES         **
 **     FORCE CONSTANTS (mDYN/ANGSTROM) AND REDUCED MASSES (AMU)     **
 **                  INFRARED INTENSITIES (KM/MOL)                   **
 **                                                                  **
 **********************************************************************


 Mode:                 1                      2                      3
 Frequency:       118.39                 150.74                 161.13
 Force Cnst:      0.1236                 0.2278                 0.4489
 Red. Mass:      14.9615                17.0142                29.3469
 IR Active:          YES                    YES                    YES
 IR Intens:        1.453                  0.014                  0.026
 Raman Active:       YES                    YES                    YES
               X      Y      Z        X      Y      Z        X      Y      Z
 C         -0.000  0.000  0.270   -0.000 -0.000 -0.173    0.060  0.275 -0.000
 C         -0.000 -0.000 -0.027   -0.000 -0.000 -0.135    0.031  0.326 -0.000
 C         -0.000  0.000  0.076   -0.000 -0.000  0.148    0.050  0.273  0.000
 F          0.379  0.135 -0.287   -0.364  0.357 -0.155   -0.037  0.405 -0.004
 F         -0.379 -0.135 -0.287    0.364 -0.357 -0.155   -0.037  0.405  0.004
 Br        -0.108 -0.120  0.040    0.063 -0.160  0.052   -0.003 -0.167 -0.311
 Br         0.108  0.120  0.040   -0.063  0.160  0.052   -0.003 -0.167  0.311
 H         -0.183  0.066  0.388   -0.022 -0.333 -0.192    0.057  0.273 -0.001
 H          0.183 -0.066  0.388    0.022  0.333 -0.192    0.057  0.273  0.001
 TransDip  -0.000 -0.000  0.039    0.000  0.000  0.004   -0.000 -0.005 -0.000

 Mode:                 4                      5                      6
 Frequency:       221.28                 310.19                 378.30
 Force Cnst:      0.5148                 0.4829                 0.5212
 Red. Mass:      17.8447                 8.5176                 6.1810
 IR Active:          YES                    YES                    YES
 IR Intens:        0.720                  1.333                  4.951
 Raman Active:       YES                    YES                    YES
               X      Y      Z        X      Y      Z        X      Y      Z
 C          0.285 -0.160  0.000    0.000 -0.000 -0.326   -0.171  0.407  0.000
 C          0.155  0.157  0.000    0.000  0.000 -0.236   -0.084  0.079 -0.000
 C          0.394  0.003  0.000   -0.000  0.000 -0.044   -0.313  0.078 -0.000
 F         -0.061  0.404 -0.024    0.028 -0.309 -0.111    0.012  0.029 -0.013
 F         -0.061  0.404  0.024   -0.028  0.309 -0.111    0.012  0.029  0.013
 Br        -0.052 -0.094  0.189    0.022 -0.070  0.079    0.042 -0.057  0.077
 Br        -0.052 -0.094 -0.189   -0.022  0.070  0.079    0.042 -0.057 -0.077
 H          0.262 -0.247  0.005    0.183 -0.223 -0.463   -0.151  0.556 -0.001
 H          0.262 -0.247 -0.005   -0.183  0.223 -0.463   -0.151  0.556  0.001
 TransDip   0.010 -0.025  0.000    0.000 -0.000 -0.037   -0.030  0.065 -0.000

 Mode:                 7                      8                      9
 Frequency:       416.68                 480.72                 632.62
 Force Cnst:      0.2543                 1.1872                 1.5639
 Red. Mass:       2.4859                 8.7194                 6.6326
 IR Active:          YES                    YES                    YES
 IR Intens:        0.081                 10.390                 13.745
 Raman Active:       YES                    YES                    YES
               X      Y      Z        X      Y      Z        X      Y      Z
 C          0.000 -0.000  0.217   -0.266 -0.275 -0.000   -0.223 -0.139 -0.000
 C          0.000 -0.000 -0.130   -0.178 -0.031  0.000   -0.194  0.355  0.000
 C          0.000 -0.000 -0.009   -0.185 -0.068 -0.000    0.137  0.324 -0.000
 F         -0.104 -0.087 -0.050    0.208  0.130 -0.296    0.106 -0.064  0.170
 F          0.104  0.087 -0.050    0.208  0.130  0.296    0.106 -0.064 -0.170
 Br        -0.012  0.004 -0.000    0.002  0.002 -0.003   -0.000 -0.020  0.019
 Br         0.012 -0.004 -0.000    0.002  0.002  0.003   -0.000 -0.020 -0.019
 H         -0.447 -0.121  0.482   -0.316 -0.378  0.013   -0.299 -0.433  0.010
 H          0.447  0.121  0.482   -0.316 -0.378 -0.013   -0.299 -0.433 -0.010
 TransDip   0.000 -0.000 -0.009   -0.079 -0.066 -0.000   -0.085  0.083 -0.000

 Mode:                10                     11                     12
 Frequency:       726.21                 753.65                 902.71
 Force Cnst:      0.8001                 4.4929                 0.7757
 Red. Mass:       2.5750                13.4257                 1.6156
 IR Active:          YES                    YES                    YES
 IR Intens:       48.781                  9.942                 22.370
 Raman Active:       YES                    YES                    YES
               X      Y      Z        X      Y      Z        X      Y      Z
 C         -0.000 -0.000  0.054   -0.002  0.317  0.000    0.000 -0.000 -0.163
 C          0.000  0.000 -0.020   -0.247  0.058 -0.000   -0.000  0.000 -0.062
 C         -0.000 -0.000  0.353    0.613  0.262  0.000   -0.000  0.000  0.008
 F          0.008 -0.024 -0.008   -0.091 -0.176 -0.345    0.052  0.033  0.062
 F         -0.008  0.024 -0.008   -0.091 -0.176  0.345   -0.052 -0.033  0.062
 Br        -0.007  0.013 -0.026   -0.006 -0.008  0.004    0.000  0.001 -0.000
 Br         0.007 -0.013 -0.026   -0.006 -0.008 -0.004   -0.000 -0.001 -0.000
 H          0.239 -0.595 -0.153    0.060  0.177 -0.043   -0.579 -0.344  0.156
 H         -0.239  0.595 -0.153    0.060  0.177  0.043    0.579  0.344  0.156
 TransDip  -0.000 -0.000  0.224    0.028  0.097  0.000    0.000  0.000 -0.151

 Mode:                13                     14                     15
 Frequency:      1011.61                1026.84                1045.43
 Force Cnst:      4.6595                 3.6337                 1.1457
 Red. Mass:       7.7278                 5.8491                 1.7792
 IR Active:          YES                    YES                    YES
 IR Intens:       88.877                 24.281                101.051
 Raman Active:       YES                    YES                    YES
               X      Y      Z        X      Y      Z        X      Y      Z
 C          0.471 -0.162 -0.000   -0.017 -0.039 -0.000   -0.000 -0.000 -0.113
 C         -0.166  0.409  0.000    0.392 -0.118  0.000   -0.000 -0.000  0.052
 C         -0.324  0.058  0.000   -0.176  0.447  0.000    0.000 -0.000  0.220
 F         -0.032 -0.088 -0.098   -0.070 -0.033 -0.076   -0.013 -0.025 -0.030
 F         -0.032 -0.088  0.098   -0.070 -0.033  0.076    0.013  0.025 -0.030
 Br         0.003 -0.002  0.004    0.003 -0.007  0.008    0.001  0.003 -0.006
 Br         0.003 -0.002 -0.004    0.003 -0.007 -0.008   -0.001 -0.003 -0.006
 H          0.450  0.040  0.047   -0.065 -0.532 -0.017   -0.269  0.617  0.116
 H          0.450  0.040 -0.047   -0.065 -0.532  0.017    0.269 -0.617  0.116
 TransDip  -0.028  0.301  0.000    0.144  0.064  0.000   -0.000 -0.000  0.322

 Mode:                16                     17                     18
 Frequency:      1075.40                1240.96                1377.16
 Force Cnst:      1.0152                 4.5177                 2.4647
 Red. Mass:       1.4899                 4.9791                 2.2057
 IR Active:          YES                    YES                    YES
 IR Intens:       13.239                 84.098                111.515
 Raman Active:       YES                    YES                    YES
               X      Y      Z        X      Y      Z        X      Y      Z
 C         -0.055 -0.172  0.000   -0.000 -0.000 -0.076   -0.036 -0.020 -0.000
 C          0.026 -0.026 -0.000    0.000  0.000  0.533    0.197  0.200 -0.000
 C          0.019  0.098 -0.000    0.000  0.000 -0.079    0.031 -0.133  0.000
 F         -0.002 -0.000 -0.003   -0.042 -0.056 -0.123   -0.029 -0.030 -0.035
 F         -0.002 -0.000  0.003    0.042  0.056 -0.123   -0.029 -0.030  0.035
 Br        -0.000 -0.001  0.001    0.001  0.002  0.000   -0.000  0.002 -0.002
 Br        -0.000 -0.001 -0.001   -0.001 -0.002  0.000   -0.000  0.002  0.002
 H          0.103  0.684 -0.011   -0.291 -0.494  0.058   -0.569  0.148  0.319
 H          0.103  0.684  0.011    0.291  0.494  0.058   -0.569  0.148 -0.319
 TransDip   0.041  0.109 -0.000    0.000  0.000  0.294    0.151  0.303  0.000

 Mode:                19                     20                     21
 Frequency:      1464.17                3129.72                3226.29
 Force Cnst:      2.2808                 6.0824                 6.8646
 Red. Mass:       1.8057                 1.0539                 1.1193
 IR Active:          YES                    YES                    YES
 IR Intens:      101.479                  0.807                  1.240
 Raman Active:       YES                    YES                    YES
               X      Y      Z        X      Y      Z        X      Y      Z
 C          0.165 -0.006  0.000   -0.064  0.010 -0.000    0.000 -0.000 -0.101
 C         -0.117 -0.141  0.000    0.002  0.002 -0.000   -0.000  0.000 -0.001
 C         -0.006  0.094 -0.000    0.000 -0.002  0.000    0.000 -0.000 -0.000
 F          0.014  0.016  0.019    0.000  0.000 -0.000    0.000  0.000  0.000
 F          0.014  0.016 -0.019    0.000  0.000  0.000   -0.000 -0.000  0.000
 Br         0.000 -0.001  0.001    0.000 -0.000  0.000    0.000 -0.000  0.000
 Br         0.000 -0.001 -0.001    0.000 -0.000 -0.000   -0.000  0.000  0.000
 H         -0.524  0.073  0.429    0.358 -0.059  0.605    0.368 -0.061  0.597
 H         -0.524  0.073 -0.429    0.358 -0.059 -0.605   -0.368  0.061  0.597
 TransDip  -0.251 -0.203 -0.000    0.028  0.006  0.000   -0.000 -0.000  0.036

 STANDARD THERMODYNAMIC QUANTITIES AT   298.15 K  AND     1.00 ATM

   This Molecule has  0 Imaginary Frequencies
   Zero point vibrational energy:       28.377 kcal/mol

   Atom    1 Element C  Has Mass   12.00000
   Atom    2 Element C  Has Mass   12.00000
   Atom    3 Element C  Has Mass   12.00000
   Atom    4 Element F  Has Mass   18.99840
   Atom    5 Element F  Has Mass   18.99840
   Atom    6 Element Br Has Mass   78.91830
   Atom    7 Element Br Has Mass   78.91830
   Atom    8 Element H  Has Mass    1.00783
   Atom    9 Element H  Has Mass    1.00783
   Molecular Mass:   233.849060 amu
   Principal axes and moments of inertia in amu*Bohr^2:
                             1           2           3
    Eigenvalues --     1405.21631  1802.26097  2899.29947
          X              -0.00000     0.02053     0.99979
          Y              -0.00000     0.99979    -0.02053
          Z               1.00000     0.00000     0.00000
   Rotational Symmetry Number is   1
   The Molecule is an Asymmetric Top
   Translational Enthalpy:        0.889 kcal/mol
   Rotational Enthalpy:           0.889 kcal/mol
   Vibrational Enthalpy:         31.083 kcal/mol
   gas constant (RT):             0.592 kcal/mol
   Translational Entropy:        42.250  cal/mol.K
   Rotational Entropy:           30.374  cal/mol.K
   Vibrational Entropy:          15.741  cal/mol.K

   Total Enthalpy:               33.453 kcal/mol
   Total Entropy:                88.366  cal/mol.K

 ======================================================================

 STANDARD THERMODYNAMIC QUANTITIES FOR ANHARMONIC VIBRATION -- TOSH

   Zero point vibrational energy: ************ kcal/mol

   Vibrational Enthalpy:       Infinity kcal/mol
   Vibrational Entropy:             NaN  cal/mol.K

   Total Enthalpy:             Infinity kcal/mol
   Total Entropy:                   NaN  cal/mol.K

 ======================================================================

 STANDARD THERMODYNAMIC QUANTITIES FOR ANHARMONIC VIBRATION -- VPT2

   Zero point vibrational energy: ************ kcal/mol

   Vibrational Enthalpy:       Infinity kcal/mol
   Vibrational Entropy:             NaN  cal/mol.K

   Total Enthalpy:             Infinity kcal/mol
   Total Entropy:                   NaN  cal/mol.K

 ======================================================================

Archival summary:
1\1\garfield\FREQ\ProcedureUnspecified\BasisUnspecified\r2232\taweetha\TueOct922:17:502018TueOct922:17:502018\0\\#,FREQ,ProcedureUnspecified,BasisUnspecified,\\0,1\Br\C,1,1.93237\C,2,1.49923,1,118.589\F,3,1.34564,2,119.606,1,-142.467,0\F,3,1.34564,2,119.606,1,-2.8374,0\C,3,1.48831,2,61.7496,1,107.348,0\H,6,1.08378,3,117.632,2,-106.535,0\H,6,1.08378,3,117.632,2,106.535,0\Br,2,1.93237,1,113.886,3,-146.864,0\\\@

 Total job time:  173.34s(wall), 666.22s(cpu) 
 Tue Oct  9 22:17:50 2018

        *************************************************************
        *                                                           *
        *  Thank you very much for using Q-Chem.  Have a nice day.  *
        *                                                           *
        *************************************************************
