# Supplementary material for: Geometric and energetic data from ab initio calculations of haloethene, haloimine, halomethylenephosphine, haloiminophosphine, halodiazene, halodiphosphene and halocyclopropane
Source: Data Brief. 2019 Nov 2;27:104738. doi: 10.1016/j.dib.2019.104738 (PMC6861602; doi:10.1016/j.dib.2019.104738)
Supplement: Multimedia component 3 [file mmc3.zip › CCC/B3LYP/FFCCCBrCl.out]

Q-Chem Developer Version!
                  Welcome to Q-Chem
     A Quantum Leap Into The Future Of Chemistry


 Q-Chem 5.1, Q-Chem, Inc., Pleasanton, CA (2018)

 Yihan Shao,  Zhengting Gan,  E. Epifanovsky,  A. T. B. Gilbert,  M. Wormit,  
 J. Kussmann,  A. W. Lange,  A. Behn,  Jia Deng,  Xintian Feng,  D. Ghosh,  
 M. Goldey,  P. R. Horn,  L. D. Jacobson,  I. Kaliman,  T. Kus,  A. Landau,  
 Jie Liu,  E. I. Proynov,  R. M. Richard,  R. P. Steele,  E. J. Sundstrom,  
 H. L. Woodcock III,  P. M. Zimmerman,  D. Zuev,  B. Albrecht,  E. Alguire,  
 S. A. Baeppler,  D. Barton,  Z. Benda,  Y. A. Bernard,  E. J. Berquist,  
 K. B. Bravaya,  H. Burton,  D. Casanova,  Chun-Min Chang,  Yunqing Chen,  
 A. Chien,  K. D. Closser,  M. P. Coons,  S. Coriani,  S. Dasgupta,  
 A. L. Dempwolff,  M. Diedenhofen,  Hainam Do,  R. G. Edgar,  Po-Tung Fang,  
 S. Faraji,  S. Fatehi,  Qingguo Feng,  K. D. Fenk,  J. Fosso-Tande,  
 Qinghui Ge,  A. Ghysels,  G. Gidofalvi,  J. Gomes,  J. Gonthier,  A. Gunina,  
 D. Hait,  M. W. D. Hanson-Heine,  P. H. P. Harbach,  A. W. Hauser,  
 J. E. Herr,  E. G. Hohenstein,  Z. C. Holden,  Kerwin Hui,  B. C. Huynh,  
 T.-C. Jagau,  Hyunjun Ji,  B. Kaduk,  K. Khistyaev,  Jaehoon Kim,  
 P. Klunzinger,  K. Koh,  D. Kosenkov,  L. Koulias,  T. Kowalczyk,  
 C. M. Krauter,  A. Kunitsa,  Ka Un Lao,  A. Laurent,  K. V. Lawler,  
 Joonho Lee,  D. Lefrancois,  S. Lehtola,  D. S. Levine,  Yi-Pei Li,  
 You-Sheng Lin,  Fenglai Liu,  E. Livshits,  A. Luenser,  P. Manohar,  
 E. Mansoor,  S. F. Manzer,  Shan-Ping Mao,  Yuezhi Mao,  N. Mardirossian,  
 A. V. Marenich,  T. Markovich,  L. A. Martinez-Martinez,  S. A. Maurer,  
 N. J. Mayhall,  S. C. McKenzie,  J.-M. Mewes,  A. F. Morrison,  
 J. W. Mullinax,  K. Nanda,  T. S. Nguyen-Beck,  R. Olivares-Amaya,  
 J. A. Parkhill,  T. M. Perrine,  F. Plasser,  P. Pokhilko,  S. Prager,  
 A. Prociuk,  E. Ramos,  D. R. Rehn,  F. Rob,  M. Schneider,  N. Sergueev,  
 S. M. Sharada,  S. Sharma,  D. W. Small,  T. Stauch,  T. Stein,  
 Yu-Chuan Su,  A. J. W. Thom,  A. Tkatchenko,  T. Tsuchimochi,  N. M. Tubman,  
 L. Vogt,  M. L. Vidal,  O. Vydrov,  M. A. Watson,  J. Wenzel,  
 M. de Wergifosse,  T. A. Wesolowski,  A. White,  J. Witte,  A. Yamada,  
 Jun Yang,  K. Yao,  S. Yeganeh,  S. R. Yost,  Zhi-Qiang You,  A. Zech,  
 Igor Ying Zhang,  Xing Zhang,  Yan Zhao,  Ying Zhu,  B. R. Brooks,  
 G. K. L. Chan,  C. J. Cramer,  M. S. Gordon,  W. J. Hehre,  A. Klamt,  
 M. W. Schmidt,  C. D. Sherrill,  D. G. Truhlar,  A. Aspuru-Guzik,  R. Baer,  
 A. T. Bell,  N. A. Besley,  Jeng-Da Chai,  A. E. DePrince, III,  
 R. A. DiStasio Jr.,  A. Dreuw,  B. D. Dunietz,  T. R. Furlani,  
 Chao-Ping Hsu,  Yousung Jung,  Jing Kong,  D. S. Lambrecht,  WanZhen Liang,  
 C. Ochsenfeld,  V. A. Rassolov,  L. V. Slipchenko,  J. E. Subotnik,  
 T. Van Voorhis,  J. M. Herbert,  A. I. Krylov,  P. M. W. Gill,  M. Head-Gordon

 Contributors to earlier versions of Q-Chem not listed above: 
 R. D. Adamson,  B. Austin,  J. Baker,  G. J. O. Beran,  K. Brandhorst,  
 S. T. Brown,  E. F. C. Byrd,  A. K. Chakraborty,  C.-L. Cheng,  
 Siu Hung Chien,  D. M. Chipman,  D. L. Crittenden,  H. Dachsel,  
 R. J. Doerksen,  A. D. Dutoi,  L. Fusti-Molnar,  W. A. Goddard III,  
 A. Golubeva-Zadorozhnaya,  S. R. Gwaltney,  G. Hawkins,  A. Heyden,  
 S. Hirata,  G. Kedziora,  F. J. Keil,  C. Kelley,  Jihan Kim,  R. A. King,  
 R. Z. Khaliullin,  P. P. Korambath,  W. Kurlancheek,  A. M. Lee,  M. S. Lee,  
 S. V. Levchenko,  Ching Yeh Lin,  D. Liotard,  R. C. Lochan,  I. Lotan,  
 P. E. Maslen,  N. Nair,  D. P. O'Neill,  D. Neuhauser,  E. Neuscamman,  
 C. M. Oana,  R. Olson,  B. Peters,  R. Peverati,  P. A. Pieniazek,  
 Y. M. Rhee,  J. Ritchie,  M. A. Rohrdanz,  E. Rosta,  N. J. Russ,  
 H. F. Schaefer III,  N. E. Schultz,  N. Shenvi,  A. C. Simmonett,  A. Sodt,  
 D. Stuck,  K. S. Thanthiriwatte,  V. Vanovschi,  Tao Wang,  A. Warshel,  
 C. F. Williams,  Q. Wu,  X. Xu,  W. Zhang

 Please cite Q-Chem as follows:
 Y. Shao et al., Mol. Phys. 113, 184-215 (2015)
 DOI: 10.1080/00268976.2014.952696

 Q-Chem 5.1.1 for Intel X86 EM64T Linux

 Parts of Q-Chem use Armadillo 8.300.2 (Tropical Shenanigans).
 http://arma.sourceforge.net/

 Q-Chem begins on Thu Oct 11 02:17:44 2018  

Host: 
0

     Scratch files written to /scratch/taweetham/qchem31524//
Input Ideriv = 2
Curr. Ideriv = -1
Max.  Ideriv = 2

Checking the input file for inconsistencies... 	...done.

--------------------------------------------------------------
User input:
--------------------------------------------------------------
$molecule
0 1
C 
C 1 CC 
C 2 CC 1 60.0
F 2 CF 1 ANG  3 pDHA
F 2 CF 1 ANG  3 mDHA
Br 3 CBr 1 ANG  2 mDHA
Cl 3 CCl 1 ANG  2 pDHA
H 1 CH 2 ANG  3 pDHA
H 1 CH 2 ANG  3 mDHA

CC=1.54
CH=1.09
CF=1.35
CCl=1.77
CBr=1.94
CI=2.14
ANG=118.0
pDHA=107.9
mDHA=-107.9
$end

$rem
   job_type	optimization
   basis	6-311++g**
   method	b3lyp
   mem_total	32000
$end

--------------------------------------------------------------
 ----------------------------------------------------------------
             Standard Nuclear Orientation (Angstroms)
    I     Atom           X                Y                Z
 ----------------------------------------------------------------
    1      C       0.9455711589     0.3345769603     1.4282754682
    2      C       1.3024812976     0.7572539472    -0.0089299164
    3      C       0.2102727960    -0.3009592927     0.2336918635
    4      F       0.9170865863     1.9829284370    -0.4232884103
    5      F       2.4836661460     0.3447589979    -0.5160297791
    6      Br     -1.6362316398     0.2079373065    -0.0746028331
    7      Cl      0.5795353171    -1.9844788789    -0.1691815575
    8      H       1.6620744186    -0.2793757639     1.9739723908
    9      H       0.3972064778     1.0432943758     2.0488524590
 ----------------------------------------------------------------
 Molecular Point Group                 C1    NOp =  1
 Largest Abelian Subgroup              C1    NOp =  1
 Nuclear Repulsion Energy =   620.3438648346 hartrees
 There are       45 alpha and       45 beta electrons
 Requested basis set is 6-311++G(d,p)
 There are 72 shells and 202 basis functions

 Total QAlloc Memory Limit  32000 MB
 Mega-Array Size       188 MB
 MEM_STATIC part       192 MB
 A cutoff of  1.0D-11 yielded   2252 shell pairs
 There are     18697 function pairs (     20401 Cartesian)
 Smallest overlap matrix eigenvalue = 3.57E-05

 Scale SEOQF with 1.000000e-01/1.000000e-01/1.000000e-01

 Standard Electronic Orientation quadrupole field applied
 Nucleus-field energy     =     0.0000000117 hartrees
 Guess from superposition of atomic densities
 Warning:  Energy on first SCF cycle will be non-variational
 SAD guess density has 90.000000 electrons

 -----------------------------------------------------------------------
  General SCF calculation program by
  Eric Jon Sundstrom, Paul Horn, Yuezhi Mao, Dmitri Zuev, Alec White,
  David Stuck, Shaama M.S., Shane Yost, Joonho Lee, David Small,
  Daniel Levine, Susi Lehtola, Hugh Burton, Evgeny Epifanovsky
 -----------------------------------------------------------------------
 Exchange:     0.2000 Hartree-Fock + 0.0800 Slater + 0.7200 B88
 Correlation:  0.1900 VWN1RPA + 0.8100 LYP
 Using SG-1 standard quadrature grid
 A restricted SCF calculation will be
 performed using DIIS
 SCF converges when DIIS error is below 1.0e-08
 ---------------------------------------
  Cycle       Energy         DIIS error
 ---------------------------------------
    1   -3350.7336358318      3.92e-02  
    2   -3349.5390354105      4.42e-03  
    3   -3349.4804907860      5.90e-03  
    4   -3349.6077993125      7.43e-04  
    5   -3349.6094109868      3.35e-04  
    6   -3349.6098888979      8.67e-05  
    7   -3349.6099238744      2.75e-05  
    8   -3349.6099271287      6.52e-06  
    9   -3349.6099273140      1.36e-06  
   10   -3349.6099273212      4.90e-07  
   11   -3349.6099273225      1.56e-07  
   12   -3349.6099273225      1.92e-08  
   13   -3349.6099273225      1.31e-08  
   14   -3349.6099273225      3.06e-09  Convergence criterion met
 ---------------------------------------
 SCF time:   CPU 48.42s  wall 83.00s 
 SCF   energy in the final basis set =    -3349.6099273225
 Total energy in the final basis set =    -3349.6099273225

 --------------------------------------------------------------

                    Orbital Energies (a.u.)
 --------------------------------------------------------------

 Alpha MOs
 -- Occupied --
*******-101.580 -62.506 -56.327 -56.323 -56.323 -24.730 -24.729
-10.386 -10.324 -10.235  -9.494  -8.715  -7.259  -7.249  -7.248
 -6.548  -6.533  -6.533  -2.658  -2.654  -2.654  -2.642  -2.642
 -1.295  -1.246  -0.941  -0.848  -0.805  -0.674  -0.632  -0.600
 -0.555  -0.528  -0.496  -0.482  -0.468  -0.445  -0.424  -0.421
 -0.368  -0.331  -0.321  -0.308  -0.295
 -- Virtual --
 -0.058  -0.027  -0.009   0.016   0.020   0.024   0.047   0.059
  0.063   0.064   0.070   0.077   0.093   0.096   0.105   0.109
  0.115   0.124   0.128   0.129   0.137   0.142   0.165   0.175
  0.183   0.189   0.209   0.233   0.239   0.244   0.263   0.278
  0.280   0.327   0.347   0.354   0.360   0.381   0.386   0.399
  0.407   0.423   0.443   0.455   0.461   0.475   0.479   0.515
  0.534   0.568   0.574   0.583   0.587   0.601   0.622   0.635
  0.659   0.681   0.706   0.765   0.787   0.816   0.848   0.856
  0.891   0.905   0.941   0.971   1.050   1.090   1.136   1.219
  1.277   1.354   1.365   1.396   1.398   1.402   1.418   1.451
  1.483   1.510   1.536   1.539   1.562   1.654   1.736   1.776
  1.822   1.855   1.879   1.945   1.970   1.992   2.007   2.050
  2.072   2.141   2.143   2.186   2.233   2.279   2.334   2.472
  2.522   2.566   2.673   2.690   2.762   2.776   2.954   3.009
  3.065   3.315   3.553   3.674   3.743   3.755   3.762   3.807
  3.898   3.938   4.003   4.011   4.014   4.034   4.112   4.148
  4.201   4.381   4.757   4.894   6.305   6.322   6.338   6.353
  6.549   6.672   6.771   7.563   7.592   7.680   9.733  23.487
 23.572  23.809  25.854  25.995  26.437  47.931  66.741  66.753
215.720 289.757 289.786 289.8991020.730
 --------------------------------------------------------------

          Ground-State Mulliken Net Atomic Charges

     Atom                 Charge (a.u.)
  ----------------------------------------
      1 C                    -0.452269
      2 C                    -0.177108
      3 C                     0.162848
      4 F                    -0.061383
      5 F                    -0.068486
      6 Br                   -0.018084
      7 Cl                    0.227454
      8 H                     0.185401
      9 H                     0.201628
  ----------------------------------------
  Sum of atomic charges =    -0.000000

 -----------------------------------------------------------------
                    Cartesian Multipole Moments
 -----------------------------------------------------------------
    Charge (ESU x 10^10)
                -0.0000
    Dipole Moment (Debye)
         X       0.0576      Y       0.0778      Z       2.0373
       Tot       2.0396
    Quadrupole Moments (Debye-Ang)
        XX     -59.7028     XY      -1.2600     YY     -60.8901
        XZ       3.0979     YZ       1.5198     ZZ     -55.9966
    Octopole Moments (Debye-Ang^2)
       XXX     -40.1068    XXY       5.8286    XYY      -9.0661
       YYY       7.2189    XXZ       0.2232    XYZ       0.4989
       YYZ      -2.2750    XZZ      -4.7984    YZZ       6.9214
       ZZZ      -3.2077
    Hexadecapole Moments (Debye-Ang^3)
      XXXX    -681.2743   XXXY      -7.6699   XXYY    -200.8229
      XYYY      -7.7948   YYYY    -506.9281   XXXZ       6.7143
      XXYZ      -3.4486   XYYZ      -2.6069   YYYZ       3.1874
      XXZZ    -141.3904   XYZZ      -0.7286   YYZZ    -114.4316
      XZZZ      -1.3601   YZZZ      -2.9970   ZZZZ    -166.1432
 -----------------------------------------------------------------
 Calculating analytic gradient of the SCF energy
 Gradient of SCF Energy
            1           2           3           4           5           6
    1  -0.0042020   0.0202064  -0.0131574  -0.0113224   0.0077977  -0.0022138
    2  -0.0056420   0.0202674  -0.0128915   0.0076312  -0.0110590   0.0016471
    3   0.0156795  -0.0295057  -0.0004193   0.0030644   0.0019755  -0.0003133
            7           8           9
    1   0.0012282   0.0021101  -0.0004469
    2  -0.0015226  -0.0002330   0.0018024
    3  -0.0004678   0.0049838   0.0050030
 Max gradient component =       2.951E-02
 RMS gradient           =       1.014E-02
 Gradient time:  CPU 12.93 s  wall 23.43 s
 Geometry Optimization Parameters
   NAtoms,    NIC,     NZ,  NCons,   NDum,   NFix, NCnnct, MaxDiis
        9      69       9       0       0       0       0       0


** GEOMETRY OPTIMIZATION IN DELOCALIZED INTERNAL COORDINATES **
   Searching for a Minimum

   Optimization Cycle:   1

                       Coordinates (Angstroms)
     ATOM                X               Y               Z
      1  C         0.9455711589    0.3345769603    1.4282754682
      2  C         1.3024812976    0.7572539472   -0.0089299164
      3  C         0.2102727960   -0.3009592927    0.2336918635
      4  F         0.9170865863    1.9829284370   -0.4232884103
      5  F         2.4836661460    0.3447589979   -0.5160297791
      6  Br       -1.6362316398    0.2079373065   -0.0746028331
      7  Cl        0.5795353171   -1.9844788789   -0.1691815575
      8  H         1.6620744186   -0.2793757639    1.9739723908
      9  H         0.3972064778    1.0432943758    2.0488524590
   Point Group: c1    Number of degrees of freedom:    21


   Energy is  -3349.609927323


 Attempting to Generate Delocalized Internal Coordinates

 21 Hessian modes will be used to form the next step
  Hessian Eigenvalues:
     0.017401    0.020947    0.030782    0.030782    0.030790    0.033282
     0.086449    0.090060    0.108252    0.129001    0.140000    0.145900
     0.175927    0.257500    0.268991    0.285189    0.286300    0.348126
     0.348126    0.550214    0.550214

 Minimum Search - Taking Simple RFO Step
 Searching for Lamda that Minimizes Along All modes
 Value Taken    Lamda =  -0.00498462
 Step Taken.  Stepsize is  0.162128

                             Maximum     Tolerance    Cnvgd?
         Gradient           0.020021      0.000300      NO
         Displacement       0.086516      0.001200      NO
         Energy change     *********      0.000001      NO


 New Cartesian Coordinates Obtained by Inverse Iteration

 Displacement from previous Coordinates is:  0.124217
 ----------------------------------------------------------------
             Standard Nuclear Orientation (Angstroms)
    I     Atom           X                Y                Z
 ----------------------------------------------------------------
    1      C       0.9458626546     0.3374085980     1.4207668236
    2      C       1.2888603653     0.7449115104     0.0168793016
    3      C       0.2155924895    -0.2945495351     0.2373947113
    4      F       0.9423068228     1.9652700131    -0.4184595385
    5      F       2.4606114817     0.3644526388    -0.5126928413
    6      Br     -1.6263362769     0.2029499335    -0.0690216765
    7      Cl      0.5817020986    -1.9762266703    -0.1617115540
    8      H       1.6580775978    -0.2840633092     1.9513699697
    9      H       0.3949853252     1.0457829101     2.0282344889
 ----------------------------------------------------------------
 Molecular Point Group                 C1    NOp =  1
 Largest Abelian Subgroup              C1    NOp =  1
 Nuclear Repulsion Energy =   624.3896942663 hartrees
 There are       45 alpha and       45 beta electrons
 Applying Cartesian multipole field
    Component          Value
    ---------          -----
     (2,0,0)        1.00000E-11
     (0,2,0)        2.00000E-11
     (0,0,2)       -3.00000E-11
 Nucleus-field energy     =     0.0000000116 hartrees
 Requested basis set is 6-311++G(d,p)
 There are 72 shells and 202 basis functions
 A cutoff of  1.0D-11 yielded   2256 shell pairs
 There are     18729 function pairs (     20437 Cartesian)
 Smallest overlap matrix eigenvalue = 3.31E-05
 Guess MOs from SCF MO coefficient file

 -----------------------------------------------------------------------
  General SCF calculation program by
  Eric Jon Sundstrom, Paul Horn, Yuezhi Mao, Dmitri Zuev, Alec White,
  David Stuck, Shaama M.S., Shane Yost, Joonho Lee, David Small,
  Daniel Levine, Susi Lehtola, Hugh Burton, Evgeny Epifanovsky
 -----------------------------------------------------------------------
 Exchange:     0.2000 Hartree-Fock + 0.0800 Slater + 0.7200 B88
 Correlation:  0.1900 VWN1RPA + 0.8100 LYP
 Using SG-1 standard quadrature grid
 A restricted SCF calculation will be
 performed using DIIS
 SCF converges when DIIS error is below 1.0e-08
 ---------------------------------------
  Cycle       Energy         DIIS error
 ---------------------------------------
    1   -3349.6113125831      5.16e-04  
    2   -3349.6127138998      2.45e-04  
    3   -3349.6126705127      2.68e-04  
    4   -3349.6129583905      3.92e-05  
    5   -3349.6129640950      1.32e-05  
    6   -3349.6129648145      3.79e-06  
    7   -3349.6129648709      8.55e-07  
    8   -3349.6129648737      2.62e-07  
    9   -3349.6129648739      5.01e-08  
   10   -3349.6129648740      1.37e-08  
   11   -3349.6129648740      8.28e-09  Convergence criterion met
 ---------------------------------------
 SCF time:   CPU 40.22s  wall 66.00s 
 SCF   energy in the final basis set =    -3349.6129648740
 Total energy in the final basis set =    -3349.6129648740

 --------------------------------------------------------------

                    Orbital Energies (a.u.)
 --------------------------------------------------------------

 Alpha MOs
 -- Occupied --
*******-101.580 -62.507 -56.328 -56.323 -56.323 -24.726 -24.726
-10.382 -10.321 -10.232  -9.494  -8.716  -7.260  -7.249  -7.249
 -6.548  -6.533  -6.533  -2.659  -2.655  -2.654  -2.643  -2.643
 -1.300  -1.243  -0.951  -0.854  -0.807  -0.675  -0.636  -0.601
 -0.557  -0.530  -0.498  -0.484  -0.467  -0.440  -0.425  -0.422
 -0.370  -0.332  -0.323  -0.309  -0.296
 -- Virtual --
 -0.057  -0.028  -0.008   0.017   0.020   0.026   0.049   0.059
  0.063   0.065   0.071   0.081   0.094   0.096   0.107   0.112
  0.116   0.125   0.130   0.132   0.137   0.146   0.168   0.180
  0.184   0.192   0.210   0.236   0.243   0.250   0.278   0.281
  0.284   0.329   0.348   0.357   0.361   0.381   0.387   0.400
  0.408   0.423   0.442   0.455   0.461   0.476   0.478   0.517
  0.540   0.569   0.574   0.583   0.591   0.603   0.625   0.637
  0.661   0.679   0.705   0.765   0.785   0.819   0.852   0.857
  0.895   0.906   0.948   0.975   1.052   1.093   1.144   1.228
  1.273   1.359   1.365   1.398   1.403   1.417   1.426   1.452
  1.488   1.520   1.533   1.545   1.564   1.664   1.736   1.788
  1.842   1.860   1.887   1.963   1.978   1.996   2.021   2.056
  2.072   2.151   2.154   2.193   2.243   2.281   2.337   2.477
  2.541   2.576   2.685   2.706   2.782   2.795   2.967   3.023
  3.114   3.344   3.566   3.689   3.746   3.755   3.765   3.817
  3.900   3.953   4.009   4.019   4.034   4.047   4.116   4.172
  4.210   4.383   4.786   4.910   6.311   6.326   6.347   6.357
  6.578   6.676   6.785   7.563   7.593   7.682   9.734  23.508
 23.636  23.843  25.855  26.000  26.442  47.932  66.747  66.756
215.722 289.757 289.787 289.9011020.731
 --------------------------------------------------------------

          Ground-State Mulliken Net Atomic Charges

     Atom                 Charge (a.u.)
  ----------------------------------------
      1 C                    -0.436896
      2 C                    -0.190532
      3 C                     0.152280
      4 F                    -0.063872
      5 F                    -0.069723
      6 Br                   -0.015440
      7 Cl                    0.233580
      8 H                     0.186508
      9 H                     0.204095
  ----------------------------------------
  Sum of atomic charges =     0.000000

 -----------------------------------------------------------------
                    Cartesian Multipole Moments
 -----------------------------------------------------------------
    Charge (ESU x 10^10)
                 0.0000
    Dipole Moment (Debye)
         X       0.0006      Y       0.0337      Z       2.0944
       Tot       2.0947
    Quadrupole Moments (Debye-Ang)
        XX     -59.6766     XY      -1.3629     YY     -60.8243
        XZ       3.2093     YZ       1.6065     ZZ     -55.9690
    Octopole Moments (Debye-Ang^2)
       XXX     -40.5467    XXY       5.5459    XYY      -9.3137
       YYY       7.2296    XXZ       0.1296    XYZ       0.5892
       YYZ      -2.4330    XZZ      -4.9996    YZZ       6.9289
       ZZZ      -4.3127
    Hexadecapole Moments (Debye-Ang^3)
      XXXX    -674.0907   XXXY      -8.8787   XXYY    -199.1539
      XYYY      -8.9218   YYYY    -501.5783   XXXZ       6.8638
      XXYZ      -3.1522   XYYZ      -2.4095   YYYZ       3.3458
      XXZZ    -139.8596   XYZZ      -1.1039   YYZZ    -113.0702
      XZZZ      -1.7077   YZZZ      -2.9261   ZZZZ    -164.5936
 -----------------------------------------------------------------
 Calculating analytic gradient of the SCF energy
 Gradient of SCF Energy
            1           2           3           4           5           6
    1  -0.0029276   0.0076584  -0.0025797  -0.0017761  -0.0017900   0.0005004
    2  -0.0028618   0.0077624  -0.0031048  -0.0015870  -0.0016110   0.0003165
    3   0.0029390  -0.0096543   0.0011103   0.0017395   0.0017652   0.0002370
            7           8           9
    1   0.0002732   0.0000597   0.0005816
    2   0.0004324   0.0006389   0.0000145
    3   0.0001547   0.0009402   0.0007685
 Max gradient component =       9.654E-03
 RMS gradient           =       3.195E-03
 Gradient time:  CPU 13.07 s  wall 22.94 s
 Geometry Optimization Parameters
   NAtoms,    NIC,     NZ,  NCons,   NDum,   NFix, NCnnct, MaxDiis
        9      69       9       0       0       0       0       0

 Cartesian Hessian Update
 Hessian Updated using BFGS Update


** GEOMETRY OPTIMIZATION IN DELOCALIZED INTERNAL COORDINATES **
   Searching for a Minimum

   Optimization Cycle:   2

                       Coordinates (Angstroms)
     ATOM                X               Y               Z
      1  C         0.9458626546    0.3374085980    1.4207668236
      2  C         1.2888603653    0.7449115104    0.0168793016
      3  C         0.2155924895   -0.2945495351    0.2373947113
      4  F         0.9423068228    1.9652700131   -0.4184595385
      5  F         2.4606114817    0.3644526388   -0.5126928413
      6  Br       -1.6263362769    0.2029499335   -0.0690216765
      7  Cl        0.5817020986   -1.9762266703   -0.1617115540
      8  H         1.6580775978   -0.2840633092    1.9513699697
      9  H         0.3949853252    1.0457829101    2.0282344889
   Point Group: c1    Number of degrees of freedom:    21


   Energy is  -3349.612964874

 Hessian Updated using BFGS Update

 21 Hessian modes will be used to form the next step
  Hessian Eigenvalues:
     0.017401    0.020903    0.030770    0.030788    0.030900    0.033291
     0.086445    0.087219    0.108258    0.115981    0.136139    0.145873
     0.176774    0.251400    0.258810    0.277437    0.287206    0.348126
     0.349224    0.550209    0.576863

 Minimum Search - Taking Simple RFO Step
 Searching for Lamda that Minimizes Along All modes
 Value Taken    Lamda =  -0.00038823
 Step Taken.  Stepsize is  0.058761

                             Maximum     Tolerance    Cnvgd?
         Gradient           0.005614      0.000300      NO
         Displacement       0.033840      0.001200      NO
         Energy change     -0.003038      0.000001      NO


 New Cartesian Coordinates Obtained by Inverse Iteration

 Displacement from previous Coordinates is:  0.035161
 ----------------------------------------------------------------
             Standard Nuclear Orientation (Angstroms)
    I     Atom           X                Y                Z
 ----------------------------------------------------------------
    1      C       0.9492043430     0.3408647248     1.4191472478
    2      C       1.2835565110     0.7397709781     0.0244143652
    3      C       0.2156282744    -0.2931082885     0.2383275794
    4      F       0.9495453409     1.9632547895    -0.4170355509
    5      F       2.4586847081     0.3703738669    -0.5103682346
    6      Br     -1.6287556806     0.1997311255    -0.0697524396
    7      Cl      0.5801146656    -1.9762040647    -0.1601004355
    8      H       1.6597408250    -0.2863710662     1.9443612592
    9      H       0.3939435712     1.0476240239     2.0237658939
 ----------------------------------------------------------------
 Molecular Point Group                 C1    NOp =  1
 Largest Abelian Subgroup              C1    NOp =  1
 Nuclear Repulsion Energy =   624.5627477461 hartrees
 There are       45 alpha and       45 beta electrons
 Applying Cartesian multipole field
    Component          Value
    ---------          -----
     (2,0,0)        1.00000E-11
     (0,2,0)        2.00000E-11
     (0,0,2)       -3.00000E-11
 Nucleus-field energy     =     0.0000000116 hartrees
 Requested basis set is 6-311++G(d,p)
 There are 72 shells and 202 basis functions
 A cutoff of  1.0D-11 yielded   2257 shell pairs
 There are     18733 function pairs (     20441 Cartesian)
 Smallest overlap matrix eigenvalue = 3.27E-05
 Guess MOs from SCF MO coefficient file

 -----------------------------------------------------------------------
  General SCF calculation program by
  Eric Jon Sundstrom, Paul Horn, Yuezhi Mao, Dmitri Zuev, Alec White,
  David Stuck, Shaama M.S., Shane Yost, Joonho Lee, David Small,
  Daniel Levine, Susi Lehtola, Hugh Burton, Evgeny Epifanovsky
 -----------------------------------------------------------------------
 Exchange:     0.2000 Hartree-Fock + 0.0800 Slater + 0.7200 B88
 Correlation:  0.1900 VWN1RPA + 0.8100 LYP
 Using SG-1 standard quadrature grid
 A restricted SCF calculation will be
 performed using DIIS
 SCF converges when DIIS error is below 1.0e-08
 ---------------------------------------
  Cycle       Energy         DIIS error
 ---------------------------------------
    1   -3349.6129610642      1.77e-04  
    2   -3349.6131514504      6.46e-05  
    3   -3349.6131449594      7.81e-05  
    4   -3349.6131663978      1.02e-05  
    5   -3349.6131667325      4.92e-06  
    6   -3349.6131668366      1.01e-06  
    7   -3349.6131668410      2.68e-07  
    8   -3349.6131668413      7.47e-08  
    9   -3349.6131668413      1.32e-08  
   10   -3349.6131668413      3.69e-09  Convergence criterion met
 ---------------------------------------
 SCF time:   CPU 36.61s  wall 63.00s 
 SCF   energy in the final basis set =    -3349.6131668413
 Total energy in the final basis set =    -3349.6131668413

 --------------------------------------------------------------

                    Orbital Energies (a.u.)
 --------------------------------------------------------------

 Alpha MOs
 -- Occupied --
*******-101.581 -62.507 -56.328 -56.324 -56.324 -24.724 -24.724
-10.381 -10.322 -10.232  -9.495  -8.716  -7.260  -7.249  -7.249
 -6.549  -6.534  -6.534  -2.659  -2.655  -2.655  -2.643  -2.643
 -1.299  -1.241  -0.954  -0.855  -0.808  -0.674  -0.637  -0.600
 -0.558  -0.529  -0.498  -0.484  -0.465  -0.438  -0.426  -0.422
 -0.372  -0.332  -0.325  -0.309  -0.296
 -- Virtual --
 -0.058  -0.030  -0.008   0.016   0.020   0.026   0.049   0.059
  0.063   0.065   0.071   0.082   0.093   0.096   0.107   0.113
  0.116   0.125   0.130   0.132   0.137   0.147   0.168   0.179
  0.184   0.192   0.209   0.236   0.242   0.251   0.280   0.282
  0.286   0.330   0.349   0.358   0.362   0.381   0.386   0.400
  0.408   0.423   0.442   0.455   0.461   0.477   0.478   0.516
  0.541   0.569   0.574   0.583   0.590   0.604   0.625   0.637
  0.660   0.677   0.704   0.764   0.783   0.819   0.852   0.857
  0.895   0.905   0.949   0.976   1.053   1.093   1.146   1.230
  1.272   1.358   1.366   1.397   1.403   1.421   1.427   1.452
  1.490   1.521   1.530   1.546   1.564   1.666   1.734   1.790
  1.847   1.862   1.891   1.966   1.981   1.997   2.025   2.057
  2.072   2.149   2.157   2.192   2.245   2.281   2.338   2.477
  2.545   2.576   2.687   2.709   2.789   2.798   2.966   3.022
  3.127   3.351   3.563   3.692   3.748   3.756   3.766   3.819
  3.898   3.955   4.009   4.019   4.034   4.052   4.115   4.172
  4.211   4.382   4.792   4.910   6.313   6.328   6.349   6.359
  6.584   6.675   6.781   7.562   7.593   7.681   9.734  23.508
 23.654  23.851  25.855  26.001  26.440  47.931  66.749  66.757
215.721 289.756 289.786 289.8991020.730
 --------------------------------------------------------------

          Ground-State Mulliken Net Atomic Charges

     Atom                 Charge (a.u.)
  ----------------------------------------
      1 C                    -0.430926
      2 C                    -0.195074
      3 C                     0.151309
      4 F                    -0.066582
      5 F                    -0.072120
      6 Br                   -0.014506
      7 Cl                    0.235603
      8 H                     0.187104
      9 H                     0.205191
  ----------------------------------------
  Sum of atomic charges =     0.000000

 -----------------------------------------------------------------
                    Cartesian Multipole Moments
 -----------------------------------------------------------------
    Charge (ESU x 10^10)
                 0.0000
    Dipole Moment (Debye)
         X      -0.0422      Y      -0.0014      Z       2.1253
       Tot       2.1257
    Quadrupole Moments (Debye-Ang)
        XX     -59.7170     XY      -1.4315     YY     -60.8440
        XZ       3.2693     YZ       1.6452     ZZ     -55.9520
    Octopole Moments (Debye-Ang^2)
       XXX     -40.6865    XXY       5.4282    XYY      -9.3400
       YYY       7.1944    XXZ       0.1694    XYZ       0.6136
       YYZ      -2.4253    XZZ      -4.9673    YZZ       6.9677
       ZZZ      -4.4506
    Hexadecapole Moments (Debye-Ang^3)
      XXXX    -674.8107   XXXY      -9.7124   XXYY    -199.3972
      XYYY      -9.7081   YYYY    -501.1327   XXXZ       6.7762
      XXYZ      -3.1138   XYYZ      -2.4449   YYYZ       3.3683
      XXZZ    -139.8398   XYZZ      -1.3615   YYZZ    -112.8665
      XZZZ      -2.0761   YZZZ      -2.9528   ZZZZ    -164.1516
 -----------------------------------------------------------------
 Calculating analytic gradient of the SCF energy
 Gradient of SCF Energy
            1           2           3           4           5           6
    1  -0.0007604   0.0010647   0.0006891   0.0005264  -0.0015233  -0.0001920
    2  -0.0006555   0.0010873   0.0001146  -0.0015220   0.0006386   0.0000818
    3  -0.0015103  -0.0013052   0.0012090   0.0005977   0.0007598   0.0000226
            7           8           9
    1   0.0000889  -0.0000048   0.0001114
    2   0.0000981   0.0002068  -0.0000496
    3   0.0000630   0.0001241   0.0000392
 Max gradient component =       1.523E-03
 RMS gradient           =       7.614E-04
 Gradient time:  CPU 13.16 s  wall 23.97 s
 Geometry Optimization Parameters
   NAtoms,    NIC,     NZ,  NCons,   NDum,   NFix, NCnnct, MaxDiis
        9      69       9       0       0       0       0       0

 Cartesian Hessian Update
 Hessian Updated using BFGS Update


** GEOMETRY OPTIMIZATION IN DELOCALIZED INTERNAL COORDINATES **
   Searching for a Minimum

   Optimization Cycle:   3

                       Coordinates (Angstroms)
     ATOM                X               Y               Z
      1  C         0.9492043430    0.3408647248    1.4191472478
      2  C         1.2835565110    0.7397709781    0.0244143652
      3  C         0.2156282744   -0.2931082885    0.2383275794
      4  F         0.9495453409    1.9632547895   -0.4170355509
      5  F         2.4586847081    0.3703738669   -0.5103682346
      6  Br       -1.6287556806    0.1997311255   -0.0697524396
      7  Cl        0.5801146656   -1.9762040647   -0.1601004355
      8  H         1.6597408250   -0.2863710662    1.9443612592
      9  H         0.3939435712    1.0476240239    2.0237658939
   Point Group: c1    Number of degrees of freedom:    21


   Energy is  -3349.613166841

 Hessian Updated using BFGS Update

 21 Hessian modes will be used to form the next step
  Hessian Eigenvalues:
     0.017402    0.020749    0.030784    0.030801    0.031112    0.033282
     0.082403    0.086474    0.108191    0.114679    0.135540    0.145850
     0.177491    0.248347    0.260040    0.286232    0.293733    0.348127
     0.349267    0.550210    0.571336

 Minimum Search - Taking Simple RFO Step
 Searching for Lamda that Minimizes Along All modes
 Value Taken    Lamda =  -0.00002109
 Step Taken.  Stepsize is  0.011721

                             Maximum     Tolerance    Cnvgd?
         Gradient           0.002213      0.000300      NO
         Displacement       0.008114      0.001200      NO
         Energy change     -0.000202      0.000001      NO


 New Cartesian Coordinates Obtained by Inverse Iteration

 Displacement from previous Coordinates is:  0.009070
 ----------------------------------------------------------------
             Standard Nuclear Orientation (Angstroms)
    I     Atom           X                Y                Z
 ----------------------------------------------------------------
    1      C       0.9501208811     0.3417670118     1.4209749650
    2      C       1.2832508899     0.7396406886     0.0257776611
    3      C       0.2156166774    -0.2926891503     0.2380927088
    4      F       0.9481350637     1.9637290455    -0.4183550849
    5      F       2.4587878293     0.3692209251    -0.5118893775
    6      Br     -1.6280666525     0.1992232644    -0.0713356784
    7      Cl      0.5798473633    -1.9759178538    -0.1609157750
    8      H       1.6598926811    -0.2872808915     1.9451049895
    9      H       0.3940778254     1.0482430495     2.0253052763
 ----------------------------------------------------------------
 Molecular Point Group                 C1    NOp =  1
 Largest Abelian Subgroup              C1    NOp =  1
 Nuclear Repulsion Energy =   624.5074767046 hartrees
 There are       45 alpha and       45 beta electrons
 Applying Cartesian multipole field
    Component          Value
    ---------          -----
     (2,0,0)        1.00000E-11
     (0,2,0)        2.00000E-11
     (0,0,2)       -3.00000E-11
 Nucleus-field energy     =     0.0000000116 hartrees
 Requested basis set is 6-311++G(d,p)
 There are 72 shells and 202 basis functions
 A cutoff of  1.0D-11 yielded   2257 shell pairs
 There are     18733 function pairs (     20441 Cartesian)
 Smallest overlap matrix eigenvalue = 3.28E-05
 Guess MOs from SCF MO coefficient file

 -----------------------------------------------------------------------
  General SCF calculation program by
  Eric Jon Sundstrom, Paul Horn, Yuezhi Mao, Dmitri Zuev, Alec White,
  David Stuck, Shaama M.S., Shane Yost, Joonho Lee, David Small,
  Daniel Levine, Susi Lehtola, Hugh Burton, Evgeny Epifanovsky
 -----------------------------------------------------------------------
 Exchange:     0.2000 Hartree-Fock + 0.0800 Slater + 0.7200 B88
 Correlation:  0.1900 VWN1RPA + 0.8100 LYP
 Using SG-1 standard quadrature grid
 A restricted SCF calculation will be
 performed using DIIS
 SCF converges when DIIS error is below 1.0e-08
 ---------------------------------------
  Cycle       Energy         DIIS error
 ---------------------------------------
    1   -3349.6131689552      4.11e-05  
    2   -3349.6131794233      7.00e-06  
    3   -3349.6131794988      5.93e-06  
    4   -3349.6131796208      1.52e-06  
    5   -3349.6131796291      4.46e-07  
    6   -3349.6131796297      1.66e-07  
    7   -3349.6131796298      5.27e-08  
    8   -3349.6131796299      1.48e-08  
    9   -3349.6131796299      5.27e-09  Convergence criterion met
 ---------------------------------------
 SCF time:   CPU 33.02s  wall 63.00s 
 SCF   energy in the final basis set =    -3349.6131796299
 Total energy in the final basis set =    -3349.6131796299

 --------------------------------------------------------------

                    Orbital Energies (a.u.)
 --------------------------------------------------------------

 Alpha MOs
 -- Occupied --
*******-101.581 -62.507 -56.328 -56.324 -56.324 -24.724 -24.724
-10.381 -10.322 -10.232  -9.495  -8.716  -7.260  -7.249  -7.249
 -6.549  -6.534  -6.534  -2.659  -2.655  -2.655  -2.643  -2.643
 -1.298  -1.240  -0.954  -0.855  -0.808  -0.674  -0.637  -0.600
 -0.557  -0.529  -0.498  -0.484  -0.465  -0.438  -0.425  -0.422
 -0.372  -0.332  -0.325  -0.309  -0.297
 -- Virtual --
 -0.058  -0.030  -0.008   0.016   0.020   0.026   0.049   0.059
  0.063   0.065   0.071   0.082   0.093   0.096   0.107   0.113
  0.116   0.125   0.130   0.132   0.137   0.147   0.168   0.179
  0.184   0.192   0.209   0.235   0.242   0.251   0.280   0.282
  0.286   0.330   0.349   0.358   0.362   0.381   0.386   0.400
  0.409   0.423   0.442   0.455   0.461   0.477   0.478   0.516
  0.541   0.569   0.574   0.583   0.590   0.604   0.625   0.636
  0.660   0.677   0.704   0.764   0.783   0.819   0.852   0.857
  0.895   0.905   0.949   0.976   1.053   1.093   1.146   1.229
  1.272   1.359   1.366   1.397   1.404   1.421   1.427   1.452
  1.490   1.520   1.530   1.546   1.564   1.666   1.733   1.788
  1.847   1.862   1.891   1.966   1.981   1.997   2.024   2.056
  2.072   2.148   2.157   2.191   2.245   2.281   2.338   2.477
  2.545   2.575   2.686   2.708   2.789   2.797   2.965   3.021
  3.125   3.351   3.560   3.691   3.749   3.756   3.766   3.819
  3.897   3.954   4.008   4.017   4.034   4.050   4.114   4.170
  4.210   4.382   4.791   4.909   6.313   6.328   6.348   6.359
  6.583   6.674   6.778   7.562   7.593   7.681   9.734  23.506
 23.654  23.850  25.855  26.001  26.440  47.931  66.749  66.758
215.721 289.756 289.786 289.8991020.730
 --------------------------------------------------------------

          Ground-State Mulliken Net Atomic Charges

     Atom                 Charge (a.u.)
  ----------------------------------------
      1 C                    -0.428379
      2 C                    -0.194908
      3 C                     0.149376
      4 F                    -0.067408
      5 F                    -0.072916
      6 Br                   -0.013976
      7 Cl                    0.235934
      8 H                     0.187101
      9 H                     0.205177
  ----------------------------------------
  Sum of atomic charges =     0.000000

 -----------------------------------------------------------------
                    Cartesian Multipole Moments
 -----------------------------------------------------------------
    Charge (ESU x 10^10)
                 0.0000
    Dipole Moment (Debye)
         X      -0.0520      Y      -0.0071      Z       2.1358
       Tot       2.1365
    Quadrupole Moments (Debye-Ang)
        XX     -59.7300     XY      -1.4395     YY     -60.8528
        XZ       3.2875     YZ       1.6544     ZZ     -55.9449
    Octopole Moments (Debye-Ang^2)
       XXX     -40.7935    XXY       5.4096    XYY      -9.3632
       YYY       7.1570    XXZ       0.2204    XYZ       0.6166
       YYZ      -2.3777    XZZ      -4.9862    YZZ       6.9640
       ZZZ      -4.3036
    Hexadecapole Moments (Debye-Ang^3)
      XXXX    -674.6730   XXXY      -9.7556   XXYY    -199.3690
      XYYY      -9.7631   YYYY    -501.1296   XXXZ       6.7239
      XXYZ      -3.1368   XYYZ      -2.4772   YYYZ       3.3513
      XXZZ    -139.8418   XYZZ      -1.3985   YYZZ    -112.8941
      XZZZ      -2.1824   YZZZ      -2.9868   ZZZZ    -164.4044
 -----------------------------------------------------------------
 Calculating analytic gradient of the SCF energy
 Gradient of SCF Energy
            1           2           3           4           5           6
    1  -0.0003226   0.0002743   0.0004462   0.0000810  -0.0004362  -0.0000657
    2  -0.0002720   0.0003710   0.0001369  -0.0004105   0.0001555  -0.0000331
    3  -0.0007028   0.0000973   0.0005116  -0.0000319   0.0000335  -0.0000152
            7           8           9
    1   0.0000170  -0.0000148   0.0000208
    2  -0.0000123   0.0000746  -0.0000103
    3  -0.0000113   0.0000837   0.0000352
 Max gradient component =       7.028E-04
 RMS gradient           =       2.572E-04
 Gradient time:  CPU 13.05 s  wall 24.50 s
 Geometry Optimization Parameters
   NAtoms,    NIC,     NZ,  NCons,   NDum,   NFix, NCnnct, MaxDiis
        9      69       9       0       0       0       0       0

 Cartesian Hessian Update
 Hessian Updated using BFGS Update


** GEOMETRY OPTIMIZATION IN DELOCALIZED INTERNAL COORDINATES **
   Searching for a Minimum

   Optimization Cycle:   4

                       Coordinates (Angstroms)
     ATOM                X               Y               Z
      1  C         0.9501208811    0.3417670118    1.4209749650
      2  C         1.2832508899    0.7396406886    0.0257776611
      3  C         0.2156166774   -0.2926891503    0.2380927088
      4  F         0.9481350637    1.9637290455   -0.4183550849
      5  F         2.4587878293    0.3692209251   -0.5118893775
      6  Br       -1.6280666525    0.1992232644   -0.0713356784
      7  Cl        0.5798473633   -1.9759178538   -0.1609157750
      8  H         1.6598926811   -0.2872808915    1.9451049895
      9  H         0.3940778254    1.0482430495    2.0253052763
   Point Group: c1    Number of degrees of freedom:    21


   Energy is  -3349.613179630

 Hessian Updated using BFGS Update

 21 Hessian modes will be used to form the next step
  Hessian Eigenvalues:
     0.017411    0.020758    0.030669    0.030795    0.033196    0.035972
     0.075999    0.086475    0.107822    0.114873    0.137501    0.145582
     0.175628    0.229146    0.257968    0.269133    0.286983    0.348126
     0.349289    0.503195    0.550261

 Minimum Search - Taking Simple RFO Step
 Searching for Lamda that Minimizes Along All modes
 Value Taken    Lamda =  -0.00000457
 Step Taken.  Stepsize is  0.008263

                             Maximum     Tolerance    Cnvgd?
         Gradient           0.000570      0.000300      NO
         Displacement       0.005056      0.001200      NO
         Energy change     -0.000013      0.000001      NO


 New Cartesian Coordinates Obtained by Inverse Iteration

 Displacement from previous Coordinates is:  0.006116
 ----------------------------------------------------------------
             Standard Nuclear Orientation (Angstroms)
    I     Atom           X                Y                Z
 ----------------------------------------------------------------
    1      C       0.9504511305     0.3421765241     1.4210872372
    2      C       1.2826424760     0.7391172043     0.0252979745
    3      C       0.2148651788    -0.2929485831     0.2372633932
    4      F       0.9483518405     1.9647907672    -0.4173048864
    5      F       2.4598903295     0.3692623700    -0.5109768471
    6      Br     -1.6286475525     0.1983802244    -0.0715355562
    7      Cl      0.5791559015    -1.9764765996    -0.1605133078
    8      H       1.6605470163    -0.2872500179     1.9443002725
    9      H       0.3944062381     1.0488841996     2.0251414050
 ----------------------------------------------------------------
 Molecular Point Group                 C1    NOp =  1
 Largest Abelian Subgroup              C1    NOp =  1
 Nuclear Repulsion Energy =   624.3875771360 hartrees
 There are       45 alpha and       45 beta electrons
 Applying Cartesian multipole field
    Component          Value
    ---------          -----
     (2,0,0)        1.00000E-11
     (0,2,0)        2.00000E-11
     (0,0,2)       -3.00000E-11
 Nucleus-field energy     =     0.0000000116 hartrees
 Requested basis set is 6-311++G(d,p)
 There are 72 shells and 202 basis functions
 A cutoff of  1.0D-11 yielded   2257 shell pairs
 There are     18733 function pairs (     20441 Cartesian)
 Smallest overlap matrix eigenvalue = 3.29E-05
 Guess MOs from SCF MO coefficient file

 -----------------------------------------------------------------------
  General SCF calculation program by
  Eric Jon Sundstrom, Paul Horn, Yuezhi Mao, Dmitri Zuev, Alec White,
  David Stuck, Shaama M.S., Shane Yost, Joonho Lee, David Small,
  Daniel Levine, Susi Lehtola, Hugh Burton, Evgeny Epifanovsky
 -----------------------------------------------------------------------
 Exchange:     0.2000 Hartree-Fock + 0.0800 Slater + 0.7200 B88
 Correlation:  0.1900 VWN1RPA + 0.8100 LYP
 Using SG-1 standard quadrature grid
 A restricted SCF calculation will be
 performed using DIIS
 SCF converges when DIIS error is below 1.0e-08
 ---------------------------------------
  Cycle       Energy         DIIS error
 ---------------------------------------
    1   -3349.6131765589      2.60e-05  
    2   -3349.6131811530      4.14e-06  
    3   -3349.6131811621      4.10e-06  
    4   -3349.6131812281      1.50e-06  
    5   -3349.6131812371      3.75e-07  
    6   -3349.6131812376      1.13e-07  
    7   -3349.6131812378      3.44e-08  
    8   -3349.6131812378      8.45e-09  Convergence criterion met
 ---------------------------------------
 SCF time:   CPU 28.86s  wall 46.00s 
 SCF   energy in the final basis set =    -3349.6131812378
 Total energy in the final basis set =    -3349.6131812378

 --------------------------------------------------------------

                    Orbital Energies (a.u.)
 --------------------------------------------------------------

 Alpha MOs
 -- Occupied --
*******-101.581 -62.508 -56.328 -56.324 -56.324 -24.724 -24.724
-10.381 -10.322 -10.232  -9.495  -8.716  -7.260  -7.249  -7.249
 -6.549  -6.534  -6.534  -2.659  -2.655  -2.655  -2.644  -2.643
 -1.297  -1.240  -0.954  -0.855  -0.808  -0.674  -0.637  -0.599
 -0.557  -0.528  -0.498  -0.484  -0.465  -0.437  -0.425  -0.422
 -0.372  -0.332  -0.325  -0.309  -0.297
 -- Virtual --
 -0.058  -0.030  -0.008   0.016   0.020   0.026   0.049   0.059
  0.063   0.065   0.071   0.081   0.093   0.096   0.107   0.113
  0.116   0.125   0.130   0.132   0.137   0.146   0.168   0.179
  0.183   0.192   0.209   0.235   0.242   0.251   0.280   0.282
  0.286   0.330   0.349   0.358   0.362   0.381   0.386   0.400
  0.409   0.423   0.442   0.455   0.460   0.477   0.478   0.516
  0.540   0.568   0.574   0.583   0.590   0.604   0.624   0.636
  0.660   0.677   0.705   0.764   0.783   0.819   0.851   0.857
  0.895   0.905   0.948   0.976   1.053   1.092   1.146   1.230
  1.272   1.359   1.366   1.397   1.404   1.420   1.427   1.451
  1.490   1.520   1.530   1.546   1.564   1.666   1.733   1.788
  1.847   1.861   1.891   1.966   1.981   1.997   2.025   2.056
  2.072   2.147   2.156   2.190   2.244   2.281   2.338   2.477
  2.546   2.575   2.686   2.707   2.789   2.797   2.964   3.020
  3.124   3.351   3.559   3.692   3.749   3.756   3.766   3.818
  3.897   3.954   4.008   4.017   4.033   4.049   4.114   4.169
  4.210   4.382   4.791   4.908   6.313   6.328   6.348   6.359
  6.583   6.674   6.777   7.562   7.593   7.680   9.734  23.505
 23.654  23.849  25.855  26.001  26.439  47.931  66.749  66.758
215.721 289.756 289.786 289.8991020.730
 --------------------------------------------------------------

          Ground-State Mulliken Net Atomic Charges

     Atom                 Charge (a.u.)
  ----------------------------------------
      1 C                    -0.428083
      2 C                    -0.195926
      3 C                     0.150172
      4 F                    -0.067701
      5 F                    -0.073229
      6 Br                   -0.013620
      7 Cl                    0.235934
      8 H                     0.187180
      9 H                     0.205272
  ----------------------------------------
  Sum of atomic charges =     0.000000

 -----------------------------------------------------------------
                    Cartesian Multipole Moments
 -----------------------------------------------------------------
    Charge (ESU x 10^10)
                 0.0000
    Dipole Moment (Debye)
         X      -0.0601      Y      -0.0118      Z       2.1328
       Tot       2.1337
    Quadrupole Moments (Debye-Ang)
        XX     -59.7377     XY      -1.4486     YY     -60.8590
        XZ       3.2855     YZ       1.6544     ZZ     -55.9499
    Octopole Moments (Debye-Ang^2)
       XXX     -40.8116    XXY       5.4075    XYY      -9.3603
       YYY       7.1746    XXZ       0.2210    XYZ       0.6126
       YYZ      -2.3754    XZZ      -4.9746    YZZ       6.9868
       ZZZ      -4.3260
    Hexadecapole Moments (Debye-Ang^3)
      XXXX    -675.0019   XXXY      -9.9274   XXYY    -199.4865
      XYYY      -9.9390   YYYY    -501.3709   XXXZ       6.6630
      XXYZ      -3.1439   XYYZ      -2.4958   YYYZ       3.3280
      XXZZ    -139.8799   XYZZ      -1.4433   YYZZ    -112.9289
      XZZZ      -2.2535   YZZZ      -2.9889   ZZZZ    -164.3589
 -----------------------------------------------------------------
 Calculating analytic gradient of the SCF energy
 Gradient of SCF Energy
            1           2           3           4           5           6
    1  -0.0000055  -0.0002865   0.0000822  -0.0000116   0.0002065  -0.0000152
    2  -0.0000046  -0.0001591   0.0000022   0.0001913   0.0000261  -0.0000926
    3  -0.0000777  -0.0000759   0.0000528  -0.0000014  -0.0000073   0.0000136
            7           8           9
    1  -0.0000016   0.0000323  -0.0000006
    2  -0.0000450   0.0000627   0.0000191
    3   0.0000268   0.0000443   0.0000248
 Max gradient component =       2.865E-04
 RMS gradient           =       9.201E-05
 Gradient time:  CPU 12.86 s  wall 20.41 s
 Geometry Optimization Parameters
   NAtoms,    NIC,     NZ,  NCons,   NDum,   NFix, NCnnct, MaxDiis
        9      69       9       0       0       0       0       0

 Cartesian Hessian Update
 Hessian Updated using BFGS Update


** GEOMETRY OPTIMIZATION IN DELOCALIZED INTERNAL COORDINATES **
   Searching for a Minimum

   Optimization Cycle:   5

                       Coordinates (Angstroms)
     ATOM                X               Y               Z
      1  C         0.9504511305    0.3421765241    1.4210872372
      2  C         1.2826424760    0.7391172043    0.0252979745
      3  C         0.2148651788   -0.2929485831    0.2372633932
      4  F         0.9483518405    1.9647907672   -0.4173048864
      5  F         2.4598903295    0.3692623700   -0.5109768471
      6  Br       -1.6286475525    0.1983802244   -0.0715355562
      7  Cl        0.5791559015   -1.9764765996   -0.1605133078
      8  H         1.6605470163   -0.2872500179    1.9443002725
      9  H         0.3944062381    1.0488841996    2.0251414050
   Point Group: c1    Number of degrees of freedom:    21


   Energy is  -3349.613181238

 Hessian Updated using BFGS Update

 21 Hessian modes will be used to form the next step
  Hessian Eigenvalues:
     0.017415    0.020656    0.030705    0.030818    0.033154    0.050171
     0.070385    0.086477    0.107104    0.115321    0.134305    0.145082
     0.175034    0.221956    0.255499    0.270308    0.287164    0.348127
     0.349322    0.543076    0.550274

 Minimum Search - Taking Simple RFO Step
 Searching for Lamda that Minimizes Along All modes
 Value Taken    Lamda =   0.00000000
 Step Taken.  Stepsize is  0.003318

                             Maximum     Tolerance    Cnvgd?
         Gradient           0.000201      0.000300     YES
         Displacement       0.001541      0.001200      NO
         Energy change     -0.000002      0.000001      NO


 New Cartesian Coordinates Obtained by Inverse Iteration

 Displacement from previous Coordinates is:  0.003087
 ----------------------------------------------------------------
             Standard Nuclear Orientation (Angstroms)
    I     Atom           X                Y                Z
 ----------------------------------------------------------------
    1      C       0.9505107054     0.3422240714     1.4214171689
    2      C       1.2827975604     0.7392150134     0.0256318455
    3      C       0.2149705260    -0.2927905049     0.2374456999
    4      F       0.9478908325     1.9642761586    -0.4177749444
    5      F       2.4593840523     0.3688981769    -0.5113858544
    6      Br     -1.6283830550     0.1988510861    -0.0717882769
    7      Cl      0.5797305877    -1.9760868606    -0.1607269317
    8      H       1.6604311573    -0.2874755138     1.9445058771
    9      H       0.3943301920     1.0488244621     2.0254351010
 ----------------------------------------------------------------
 Molecular Point Group                 C1    NOp =  1
 Largest Abelian Subgroup              C1    NOp =  1
 Nuclear Repulsion Energy =   624.4336449406 hartrees
 There are       45 alpha and       45 beta electrons
 Applying Cartesian multipole field
    Component          Value
    ---------          -----
     (2,0,0)        1.00000E-11
     (0,2,0)        2.00000E-11
     (0,0,2)       -3.00000E-11
 Nucleus-field energy     =     0.0000000116 hartrees
 Requested basis set is 6-311++G(d,p)
 There are 72 shells and 202 basis functions
 A cutoff of  1.0D-11 yielded   2257 shell pairs
 There are     18733 function pairs (     20441 Cartesian)
 Smallest overlap matrix eigenvalue = 3.29E-05
 Guess MOs from SCF MO coefficient file

 -----------------------------------------------------------------------
  General SCF calculation program by
  Eric Jon Sundstrom, Paul Horn, Yuezhi Mao, Dmitri Zuev, Alec White,
  David Stuck, Shaama M.S., Shane Yost, Joonho Lee, David Small,
  Daniel Levine, Susi Lehtola, Hugh Burton, Evgeny Epifanovsky
 -----------------------------------------------------------------------
 Exchange:     0.2000 Hartree-Fock + 0.0800 Slater + 0.7200 B88
 Correlation:  0.1900 VWN1RPA + 0.8100 LYP
 Using SG-1 standard quadrature grid
 A restricted SCF calculation will be
 performed using DIIS
 SCF converges when DIIS error is below 1.0e-08
 ---------------------------------------
  Cycle       Energy         DIIS error
 ---------------------------------------
    1   -3349.6131807832      1.04e-05  
    2   -3349.6131815899      1.57e-06  
    3   -3349.6131815962      1.25e-06  
    4   -3349.6131816016      4.64e-07  
    5   -3349.6131816023      8.69e-08  
    6   -3349.6131816023      4.03e-08  
    7   -3349.6131816024      8.93e-09  Convergence criterion met
 ---------------------------------------
 SCF time:   CPU 25.33s  wall 50.00s 
 SCF   energy in the final basis set =    -3349.6131816024
 Total energy in the final basis set =    -3349.6131816024

 --------------------------------------------------------------

                    Orbital Energies (a.u.)
 --------------------------------------------------------------

 Alpha MOs
 -- Occupied --
*******-101.581 -62.508 -56.328 -56.324 -56.324 -24.724 -24.724
-10.381 -10.322 -10.232  -9.495  -8.716  -7.260  -7.249  -7.249
 -6.549  -6.534  -6.534  -2.659  -2.655  -2.655  -2.643  -2.643
 -1.298  -1.240  -0.954  -0.855  -0.808  -0.674  -0.637  -0.600
 -0.557  -0.528  -0.498  -0.484  -0.465  -0.438  -0.425  -0.422
 -0.372  -0.332  -0.325  -0.309  -0.297
 -- Virtual --
 -0.058  -0.030  -0.008   0.016   0.020   0.026   0.049   0.059
  0.063   0.065   0.071   0.082   0.093   0.096   0.107   0.113
  0.116   0.125   0.130   0.132   0.137   0.146   0.168   0.179
  0.183   0.192   0.209   0.235   0.242   0.251   0.280   0.282
  0.286   0.330   0.349   0.358   0.362   0.381   0.386   0.400
  0.409   0.423   0.442   0.455   0.461   0.477   0.478   0.516
  0.541   0.568   0.574   0.583   0.590   0.604   0.624   0.636
  0.660   0.677   0.705   0.764   0.783   0.819   0.852   0.857
  0.895   0.905   0.948   0.976   1.053   1.092   1.146   1.230
  1.272   1.359   1.366   1.397   1.404   1.420   1.427   1.451
  1.490   1.520   1.529   1.546   1.564   1.666   1.733   1.788
  1.847   1.861   1.891   1.966   1.981   1.997   2.024   2.056
  2.072   2.147   2.156   2.190   2.244   2.281   2.338   2.477
  2.546   2.575   2.686   2.707   2.789   2.797   2.964   3.020
  3.124   3.351   3.559   3.692   3.749   3.756   3.766   3.819
  3.897   3.954   4.008   4.017   4.033   4.050   4.114   4.169
  4.210   4.382   4.791   4.908   6.313   6.328   6.348   6.359
  6.583   6.674   6.777   7.562   7.593   7.680   9.734  23.505
 23.654  23.849  25.855  26.001  26.440  47.931  66.749  66.758
215.721 289.756 289.786 289.8991020.730
 --------------------------------------------------------------

          Ground-State Mulliken Net Atomic Charges

     Atom                 Charge (a.u.)
  ----------------------------------------
      1 C                    -0.427945
      2 C                    -0.195666
      3 C                     0.149721
      4 F                    -0.067655
      5 F                    -0.073139
      6 Br                   -0.013567
      7 Cl                    0.235884
      8 H                     0.187143
      9 H                     0.205224
  ----------------------------------------
  Sum of atomic charges =     0.000000

 -----------------------------------------------------------------
                    Cartesian Multipole Moments
 -----------------------------------------------------------------
    Charge (ESU x 10^10)
                 0.0000
    Dipole Moment (Debye)
         X      -0.0582      Y      -0.0101      Z       2.1341
       Tot       2.1349
    Quadrupole Moments (Debye-Ang)
        XX     -59.7338     XY      -1.4466     YY     -60.8571
        XZ       3.2868     YZ       1.6548     ZZ     -55.9489
    Octopole Moments (Debye-Ang^2)
       XXX     -40.8176    XXY       5.4040    XYY      -9.3632
       YYY       7.1568    XXZ       0.2249    XYZ       0.6135
       YYZ      -2.3695    XZZ      -4.9850    YZZ       6.9745
       ZZZ      -4.3029
    Hexadecapole Moments (Debye-Ang^3)
      XXXX    -674.8602   XXXY      -9.8149   XXYY    -199.4202
      XYYY      -9.8279   YYYY    -501.2265   XXXZ       6.6537
      XXYZ      -3.1486   XYYZ      -2.5023   YYYZ       3.3263
      XXZZ    -139.8707   XYZZ      -1.4120   YYZZ    -112.9109
      XZZZ      -2.2692   YZZZ      -2.9960   ZZZZ    -164.4268
 -----------------------------------------------------------------
 Calculating analytic gradient of the SCF energy
 Gradient of SCF Energy
            1           2           3           4           5           6
    1  -0.0000110  -0.0000822   0.0000638  -0.0000586   0.0000566  -0.0000159
    2  -0.0000065  -0.0000051  -0.0000032   0.0000398  -0.0000014  -0.0000623
    3  -0.0000405   0.0000469   0.0000315  -0.0000472  -0.0000387   0.0000012
            7           8           9
    1   0.0000370   0.0000210  -0.0000108
    2  -0.0000176   0.0000490   0.0000072
    3   0.0000142   0.0000243   0.0000083
 Max gradient component =       8.216E-05
 RMS gradient           =       3.727E-05
 Gradient time:  CPU 12.86 s  wall 22.72 s
 Geometry Optimization Parameters
   NAtoms,    NIC,     NZ,  NCons,   NDum,   NFix, NCnnct, MaxDiis
        9      69       9       0       0       0       0       0

 Cartesian Hessian Update
 Hessian Updated using BFGS Update


** GEOMETRY OPTIMIZATION IN DELOCALIZED INTERNAL COORDINATES **
   Searching for a Minimum

   Optimization Cycle:   6

                       Coordinates (Angstroms)
     ATOM                X               Y               Z
      1  C         0.9505107054    0.3422240714    1.4214171689
      2  C         1.2827975604    0.7392150134    0.0256318455
      3  C         0.2149705260   -0.2927905049    0.2374456999
      4  F         0.9478908325    1.9642761586   -0.4177749444
      5  F         2.4593840523    0.3688981769   -0.5113858544
      6  Br       -1.6283830550    0.1988510861   -0.0717882769
      7  Cl        0.5797305877   -1.9760868606   -0.1607269317
      8  H         1.6604311573   -0.2874755138    1.9445058771
      9  H         0.3943301920    1.0488244621    2.0254351010
   Point Group: c1    Number of degrees of freedom:    21


   Energy is  -3349.613181602

 Hessian Updated using BFGS Update

 21 Hessian modes will be used to form the next step
  Hessian Eigenvalues:
     0.017376    0.020554    0.030538    0.030837    0.033144    0.056138
     0.070030    0.086474    0.106900    0.114524    0.130877    0.145079
     0.175371    0.221042    0.255000    0.274085    0.287046    0.348128
     0.349124    0.490827    0.550450

 Minimum Search - Taking Simple RFO Step
 Searching for Lamda that Minimizes Along All modes
 Value Taken    Lamda =   0.00000000
 Step Taken.  Stepsize is  0.000640

                             Maximum     Tolerance    Cnvgd?
         Gradient           0.000079      0.000300     YES
         Displacement       0.000242      0.001200     YES
         Energy change     -0.000000      0.000001     YES


                       Distance Matrix (Angstroms)
             C (  1)   C (  2)   C (  3)   F (  4)   F (  5)   Br(  6)
   C (  2)  1.488702
   C (  3)  1.531683  1.500052
   F (  4)  2.452282  1.345194  2.461877
   F (  5)  2.452170  1.345317  2.456822  2.199683
   Br(  6)  2.983440  2.962508  1.932690  3.142232  4.114851
   Cl(  7)  2.831117  2.811031  1.767789  3.965864  3.025725  3.100650
   H (  8)  1.083573  2.208796  2.236837  3.340430  2.664687  3.888220
   H (  9)  1.083263  2.210078  2.242545  2.667163  3.340989  3.035156
             Cl(  7)   H (  8)
   H (  8)  2.907117
   H (  9)  3.736812  1.842623

 Final energy is   -3349.6131816024067     


 ******************************
 **  OPTIMIZATION CONVERGED  **
 ******************************

                       Coordinates (Angstroms)
     ATOM                X               Y               Z
      1  C         0.9505107054    0.3422240714    1.4214171689
      2  C         1.2827975604    0.7392150134    0.0256318455
      3  C         0.2149705260   -0.2927905049    0.2374456999
      4  F         0.9478908325    1.9642761586   -0.4177749444
      5  F         2.4593840523    0.3688981769   -0.5113858544
      6  Br       -1.6283830550    0.1988510861   -0.0717882769
      7  Cl        0.5797305877   -1.9760868606   -0.1607269317
      8  H         1.6604311573   -0.2874755138    1.9445058771
      9  H         0.3943301920    1.0488244621    2.0254351010

Z-matrix Print:
$molecule
0 1
Br
C  1 1.932690
C  2 1.500052 1 118.773780
F  3 1.345194 2 119.726174 1 -2.344725 0
F  3 1.345317 2 119.312166 1 -142.290006 0
C  3 1.488702 2 61.657215 1 107.617079 0
H  6 1.083263 3 117.609623 2 -106.733941 0
H  6 1.083573 3 117.474086 2 106.168103 0
Cl 2 1.767789 1 113.764885 3 -146.686990 0
$end


 --------------------------------------------------------------

                    Orbital Energies (a.u.)
 --------------------------------------------------------------

 Alpha MOs
 -- Occupied --
*******-101.581 -62.508 -56.328 -56.324 -56.324 -24.724 -24.724
-10.381 -10.322 -10.232  -9.495  -8.716  -7.260  -7.249  -7.249
 -6.549  -6.534  -6.534  -2.659  -2.655  -2.655  -2.643  -2.643
 -1.298  -1.240  -0.954  -0.855  -0.808  -0.674  -0.637  -0.600
 -0.557  -0.528  -0.498  -0.484  -0.465  -0.438  -0.425  -0.422
 -0.372  -0.332  -0.325  -0.309  -0.297
 -- Virtual --
 -0.058  -0.030  -0.008   0.016   0.020   0.026   0.049   0.059
  0.063   0.065   0.071   0.082   0.093   0.096   0.107   0.113
  0.116   0.125   0.130   0.132   0.137   0.146   0.168   0.179
  0.183   0.192   0.209   0.235   0.242   0.251   0.280   0.282
  0.286   0.330   0.349   0.358   0.362   0.381   0.386   0.400
  0.409   0.423   0.442   0.455   0.461   0.477   0.478   0.516
  0.541   0.568   0.574   0.583   0.590   0.604   0.624   0.636
  0.660   0.677   0.705   0.764   0.783   0.819   0.852   0.857
  0.895   0.905   0.948   0.976   1.053   1.092   1.146   1.230
  1.272   1.359   1.366   1.397   1.404   1.420   1.427   1.451
  1.490   1.520   1.529   1.546   1.564   1.666   1.733   1.788
  1.847   1.861   1.891   1.966   1.981   1.997   2.024   2.056
  2.072   2.147   2.156   2.190   2.244   2.281   2.338   2.477
  2.546   2.575   2.686   2.707   2.789   2.797   2.964   3.020
  3.124   3.351   3.559   3.692   3.749   3.756   3.766   3.819
  3.897   3.954   4.008   4.017   4.033   4.050   4.114   4.169
  4.210   4.382   4.791   4.908   6.313   6.328   6.348   6.359
  6.583   6.674   6.777   7.562   7.593   7.680   9.734  23.505
 23.654  23.849  25.855  26.001  26.440  47.931  66.749  66.758
215.721 289.756 289.786 289.8991020.730
 --------------------------------------------------------------

          Ground-State Mulliken Net Atomic Charges

     Atom                 Charge (a.u.)
  ----------------------------------------
      1 C                    -0.427945
      2 C                    -0.195666
      3 C                     0.149721
      4 F                    -0.067655
      5 F                    -0.073139
      6 Br                   -0.013567
      7 Cl                    0.235884
      8 H                     0.187143
      9 H                     0.205224
  ----------------------------------------
  Sum of atomic charges =     0.000000

 -----------------------------------------------------------------
                    Cartesian Multipole Moments
 -----------------------------------------------------------------
    Charge (ESU x 10^10)
                 0.0000
    Dipole Moment (Debye)
         X      -0.0582      Y      -0.0101      Z       2.1341
       Tot       2.1349
    Quadrupole Moments (Debye-Ang)
        XX     -59.7338     XY      -1.4466     YY     -60.8571
        XZ       3.2868     YZ       1.6548     ZZ     -55.9489
    Octopole Moments (Debye-Ang^2)
       XXX     -40.8176    XXY       5.4040    XYY      -9.3632
       YYY       7.1568    XXZ       0.2249    XYZ       0.6135
       YYZ      -2.3695    XZZ      -4.9850    YZZ       6.9745
       ZZZ      -4.3029
    Hexadecapole Moments (Debye-Ang^3)
      XXXX    -674.8602   XXXY      -9.8149   XXYY    -199.4202
      XYYY      -9.8279   YYYY    -501.2265   XXXZ       6.6537
      XXYZ      -3.1486   XYYZ      -2.5023   YYYZ       3.3263
      XXZZ    -139.8707   XYZZ      -1.4120   YYZZ    -112.9109
      XZZZ      -2.2692   YZZZ      -2.9960   ZZZZ    -164.4268
 -----------------------------------------------------------------
Archival summary:
1\1\garfield\OPT\ProcedureUnspecified\BasisUnspecified\r1l1232\taweetha\ThuOct1102:26:142018ThuOct1102:26:142018\0\\#,OPT,ProcedureUnspecified,BasisUnspecified,\\0,1\Br\C,1,1.93269\C,2,1.50005,1,118.774\F,3,1.34519,2,119.726,1,-2.34472,0\F,3,1.34532,2,119.312,1,-142.29,0\C,3,1.4887,2,61.6572,1,107.617,0\H,6,1.08326,3,117.61,2,-106.734,0\H,6,1.08357,3,117.474,2,106.168,0\Cl,2,1.76779,1,113.765,3,-146.687,0\\\@

 Total job time:  509.70s(wall), 290.89s(cpu) 
 Thu Oct 11 02:26:14 2018

        *************************************************************
        *                                                           *
        *  Thank you very much for using Q-Chem.  Have a nice day.  *
        *                                                           *
        *************************************************************


 
User input: 2 of 2 
 
Q-Chem Developer Version!
                  Welcome to Q-Chem
     A Quantum Leap Into The Future Of Chemistry


 Q-Chem 5.1, Q-Chem, Inc., Pleasanton, CA (2018)

 Yihan Shao,  Zhengting Gan,  E. Epifanovsky,  A. T. B. Gilbert,  M. Wormit,  
 J. Kussmann,  A. W. Lange,  A. Behn,  Jia Deng,  Xintian Feng,  D. Ghosh,  
 M. Goldey,  P. R. Horn,  L. D. Jacobson,  I. Kaliman,  T. Kus,  A. Landau,  
 Jie Liu,  E. I. Proynov,  R. M. Richard,  R. P. Steele,  E. J. Sundstrom,  
 H. L. Woodcock III,  P. M. Zimmerman,  D. Zuev,  B. Albrecht,  E. Alguire,  
 S. A. Baeppler,  D. Barton,  Z. Benda,  Y. A. Bernard,  E. J. Berquist,  
 K. B. Bravaya,  H. Burton,  D. Casanova,  Chun-Min Chang,  Yunqing Chen,  
 A. Chien,  K. D. Closser,  M. P. Coons,  S. Coriani,  S. Dasgupta,  
 A. L. Dempwolff,  M. Diedenhofen,  Hainam Do,  R. G. Edgar,  Po-Tung Fang,  
 S. Faraji,  S. Fatehi,  Qingguo Feng,  K. D. Fenk,  J. Fosso-Tande,  
 Qinghui Ge,  A. Ghysels,  G. Gidofalvi,  J. Gomes,  J. Gonthier,  A. Gunina,  
 D. Hait,  M. W. D. Hanson-Heine,  P. H. P. Harbach,  A. W. Hauser,  
 J. E. Herr,  E. G. Hohenstein,  Z. C. Holden,  Kerwin Hui,  B. C. Huynh,  
 T.-C. Jagau,  Hyunjun Ji,  B. Kaduk,  K. Khistyaev,  Jaehoon Kim,  
 P. Klunzinger,  K. Koh,  D. Kosenkov,  L. Koulias,  T. Kowalczyk,  
 C. M. Krauter,  A. Kunitsa,  Ka Un Lao,  A. Laurent,  K. V. Lawler,  
 Joonho Lee,  D. Lefrancois,  S. Lehtola,  D. S. Levine,  Yi-Pei Li,  
 You-Sheng Lin,  Fenglai Liu,  E. Livshits,  A. Luenser,  P. Manohar,  
 E. Mansoor,  S. F. Manzer,  Shan-Ping Mao,  Yuezhi Mao,  N. Mardirossian,  
 A. V. Marenich,  T. Markovich,  L. A. Martinez-Martinez,  S. A. Maurer,  
 N. J. Mayhall,  S. C. McKenzie,  J.-M. Mewes,  A. F. Morrison,  
 J. W. Mullinax,  K. Nanda,  T. S. Nguyen-Beck,  R. Olivares-Amaya,  
 J. A. Parkhill,  T. M. Perrine,  F. Plasser,  P. Pokhilko,  S. Prager,  
 A. Prociuk,  E. Ramos,  D. R. Rehn,  F. Rob,  M. Schneider,  N. Sergueev,  
 S. M. Sharada,  S. Sharma,  D. W. Small,  T. Stauch,  T. Stein,  
 Yu-Chuan Su,  A. J. W. Thom,  A. Tkatchenko,  T. Tsuchimochi,  N. M. Tubman,  
 L. Vogt,  M. L. Vidal,  O. Vydrov,  M. A. Watson,  J. Wenzel,  
 M. de Wergifosse,  T. A. Wesolowski,  A. White,  J. Witte,  A. Yamada,  
 Jun Yang,  K. Yao,  S. Yeganeh,  S. R. Yost,  Zhi-Qiang You,  A. Zech,  
 Igor Ying Zhang,  Xing Zhang,  Yan Zhao,  Ying Zhu,  B. R. Brooks,  
 G. K. L. Chan,  C. J. Cramer,  M. S. Gordon,  W. J. Hehre,  A. Klamt,  
 M. W. Schmidt,  C. D. Sherrill,  D. G. Truhlar,  A. Aspuru-Guzik,  R. Baer,  
 A. T. Bell,  N. A. Besley,  Jeng-Da Chai,  A. E. DePrince, III,  
 R. A. DiStasio Jr.,  A. Dreuw,  B. D. Dunietz,  T. R. Furlani,  
 Chao-Ping Hsu,  Yousung Jung,  Jing Kong,  D. S. Lambrecht,  WanZhen Liang,  
 C. Ochsenfeld,  V. A. Rassolov,  L. V. Slipchenko,  J. E. Subotnik,  
 T. Van Voorhis,  J. M. Herbert,  A. I. Krylov,  P. M. W. Gill,  M. Head-Gordon

 Contributors to earlier versions of Q-Chem not listed above: 
 R. D. Adamson,  B. Austin,  J. Baker,  G. J. O. Beran,  K. Brandhorst,  
 S. T. Brown,  E. F. C. Byrd,  A. K. Chakraborty,  C.-L. Cheng,  
 Siu Hung Chien,  D. M. Chipman,  D. L. Crittenden,  H. Dachsel,  
 R. J. Doerksen,  A. D. Dutoi,  L. Fusti-Molnar,  W. A. Goddard III,  
 A. Golubeva-Zadorozhnaya,  S. R. Gwaltney,  G. Hawkins,  A. Heyden,  
 S. Hirata,  G. Kedziora,  F. J. Keil,  C. Kelley,  Jihan Kim,  R. A. King,  
 R. Z. Khaliullin,  P. P. Korambath,  W. Kurlancheek,  A. M. Lee,  M. S. Lee,  
 S. V. Levchenko,  Ching Yeh Lin,  D. Liotard,  R. C. Lochan,  I. Lotan,  
 P. E. Maslen,  N. Nair,  D. P. O'Neill,  D. Neuhauser,  E. Neuscamman,  
 C. M. Oana,  R. Olson,  B. Peters,  R. Peverati,  P. A. Pieniazek,  
 Y. M. Rhee,  J. Ritchie,  M. A. Rohrdanz,  E. Rosta,  N. J. Russ,  
 H. F. Schaefer III,  N. E. Schultz,  N. Shenvi,  A. C. Simmonett,  A. Sodt,  
 D. Stuck,  K. S. Thanthiriwatte,  V. Vanovschi,  Tao Wang,  A. Warshel,  
 C. F. Williams,  Q. Wu,  X. Xu,  W. Zhang

 Please cite Q-Chem as follows:
 Y. Shao et al., Mol. Phys. 113, 184-215 (2015)
 DOI: 10.1080/00268976.2014.952696

 Q-Chem 5.1.1 for Intel X86 EM64T Linux

 Parts of Q-Chem use Armadillo 8.300.2 (Tropical Shenanigans).
 http://arma.sourceforge.net/

 Q-Chem begins on Thu Oct 11 02:26:14 2018  

Host: 
0

     Scratch files written to /scratch/taweetham/qchem31524//
The previous job contains 0 fragments, simply inherited here
Input Ideriv = 2
Curr. Ideriv = -1
Max.  Ideriv = 2

Checking the input file for inconsistencies... 	...done.

--------------------------------------------------------------
User input:
--------------------------------------------------------------

$molecule
read
$end

$rem
   job_type 	frequency
   basis 	6-311++g**
   method	b3lyp	
$end


--------------------------------------------------------------
 ----------------------------------------------------------------
             Standard Nuclear Orientation (Angstroms)
    I     Atom           X                Y                Z
 ----------------------------------------------------------------
    1      C       0.9561435935     0.3258665952     1.4146231548
    2      C       1.2934626722     0.7166834950     0.0183026253
    3      C       0.2068462623    -0.2951538704     0.2318558921
    4      F       0.9808210097     1.9478424001    -0.4244725416
    5      F       2.4620003878     0.3244352319    -0.5207143037
    6      Br     -1.6274902577     0.2309628143    -0.0742491494
    7      Cl      0.5393362232    -1.9849539471    -0.1670226543
    8      H       1.6550205528    -0.3170678993     1.9364819900
    9      H       0.4143149254     1.0427104938     2.0196149376
 ----------------------------------------------------------------
 Molecular Point Group                 C1    NOp =  1
 Largest Abelian Subgroup              C1    NOp =  1
 Nuclear Repulsion Energy =   624.4336449406 hartrees
 There are       45 alpha and       45 beta electrons
 Requested basis set is 6-311++G(d,p)
 There are 72 shells and 202 basis functions

 Total QAlloc Memory Limit   2000 MB
 Mega-Array Size       188 MB
 MEM_STATIC part       192 MB

                       Distance Matrix (Angstroms)
             C (  1)   C (  2)   C (  3)   F (  4)   F (  5)   Br(  6)
   C (  2)  1.488702
   C (  3)  1.531683  1.500052
   F (  4)  2.452282  1.345194  2.461877
   F (  5)  2.452170  1.345317  2.456822  2.199683
   Br(  6)  2.983440  2.962508  1.932690  3.142232  4.114851
   Cl(  7)  2.831117  2.811031  1.767789  3.965864  3.025725  3.100650
   H (  8)  1.083573  2.208796  2.236837  3.340430  2.664687  3.888220
   H (  9)  1.083263  2.210078  2.242545  2.667163  3.340989  3.035156
             Cl(  7)   H (  8)
   H (  8)  2.907117
   H (  9)  3.736812  1.842623

 A cutoff of  1.0D-11 yielded   2257 shell pairs
 There are     18733 function pairs (     20441 Cartesian)
 Smallest overlap matrix eigenvalue = 3.29E-05
 Guess from superposition of atomic densities
 Warning:  Energy on first SCF cycle will be non-variational
 SAD guess density has 90.000000 electrons

 -----------------------------------------------------------------------
  General SCF calculation program by
  Eric Jon Sundstrom, Paul Horn, Yuezhi Mao, Dmitri Zuev, Alec White,
  David Stuck, Shaama M.S., Shane Yost, Joonho Lee, David Small,
  Daniel Levine, Susi Lehtola, Hugh Burton, Evgeny Epifanovsky
 -----------------------------------------------------------------------
 Exchange:     0.2000 Hartree-Fock + 0.0800 Slater + 0.7200 B88
 Correlation:  0.1900 VWN1RPA + 0.8100 LYP
 Using SG-1 standard quadrature grid
 A restricted SCF calculation will be
 performed using DIIS
 SCF converges when DIIS error is below 1.0e-08
 ---------------------------------------
  Cycle       Energy         DIIS error
 ---------------------------------------
    1   -3350.8526218223      4.04e-02  
    2   -3349.5453195922      4.38e-03  
    3   -3349.5008716935      5.58e-03  
    4   -3349.6110127408      7.53e-04  
    5   -3349.6127027842      3.27e-04  
    6   -3349.6131679557      7.70e-05  
    7   -3349.6131956298      2.63e-05  
    8   -3349.6131984356      5.96e-06  
    9   -3349.6131985906      1.12e-06  
   10   -3349.6131985955      3.19e-07  
   11   -3349.6131985959      1.32e-07  
   12   -3349.6131985959      1.92e-08  
   13   -3349.6131985960      1.21e-08  
   14   -3349.6131985960      2.57e-09  Convergence criterion met
 ---------------------------------------
 SCF time:   CPU 48.83s  wall 75.00s 
 SCF   energy in the final basis set =    -3349.6131985960
 Total energy in the final basis set =    -3349.6131985960

 --------------------------------------------------------------

                    Orbital Energies (a.u.)
 --------------------------------------------------------------

 Alpha MOs
 -- Occupied --
*******-101.581 -62.508 -56.328 -56.324 -56.324 -24.724 -24.724
-10.381 -10.322 -10.232  -9.495  -8.716  -7.260  -7.249  -7.249
 -6.549  -6.534  -6.534  -2.659  -2.655  -2.655  -2.644  -2.643
 -1.298  -1.240  -0.954  -0.855  -0.808  -0.674  -0.637  -0.600
 -0.557  -0.528  -0.498  -0.484  -0.465  -0.438  -0.425  -0.422
 -0.372  -0.332  -0.325  -0.309  -0.297
 -- Virtual --
 -0.058  -0.030  -0.008   0.016   0.020   0.026   0.049   0.059
  0.063   0.065   0.071   0.082   0.093   0.096   0.107   0.113
  0.116   0.125   0.130   0.132   0.137   0.146   0.168   0.179
  0.183   0.192   0.209   0.235   0.242   0.251   0.280   0.282
  0.286   0.330   0.349   0.358   0.362   0.381   0.386   0.400
  0.409   0.423   0.442   0.455   0.460   0.477   0.478   0.516
  0.540   0.568   0.574   0.583   0.590   0.604   0.624   0.636
  0.660   0.677   0.705   0.764   0.783   0.819   0.852   0.857
  0.895   0.905   0.948   0.976   1.053   1.092   1.146   1.230
  1.272   1.359   1.366   1.397   1.404   1.420   1.427   1.451
  1.490   1.520   1.529   1.546   1.564   1.666   1.733   1.788
  1.847   1.861   1.891   1.966   1.981   1.997   2.024   2.056
  2.072   2.147   2.156   2.190   2.244   2.281   2.338   2.477
  2.546   2.575   2.686   2.707   2.789   2.797   2.964   3.020
  3.124   3.351   3.559   3.692   3.749   3.756   3.766   3.819
  3.897   3.954   4.008   4.017   4.033   4.050   4.114   4.169
  4.210   4.382   4.791   4.908   6.313   6.328   6.348   6.359
  6.583   6.674   6.777   7.562   7.593   7.680   9.734  23.505
 23.654  23.849  25.855  26.001  26.440  47.931  66.749  66.758
215.721 289.756 289.786 289.8991020.730
 --------------------------------------------------------------

          Ground-State Mulliken Net Atomic Charges

     Atom                 Charge (a.u.)
  ----------------------------------------
      1 C                    -0.427821
      2 C                    -0.195775
      3 C                     0.149807
      4 F                    -0.067677
      5 F                    -0.073136
      6 Br                   -0.013626
      7 Cl                    0.235896
      8 H                     0.187128
      9 H                     0.205205
  ----------------------------------------
  Sum of atomic charges =     0.000000

 -----------------------------------------------------------------
                    Cartesian Multipole Moments
 -----------------------------------------------------------------
    Charge (ESU x 10^10)
                 0.0000
    Dipole Moment (Debye)
         X      -0.0546      Y      -0.0091      Z       2.1343
       Tot       2.1350
    Quadrupole Moments (Debye-Ang)
        XX     -59.7772     XY      -1.4645     YY     -60.8026
        XZ       3.3175     YZ       1.5986     ZZ     -55.9821
    Octopole Moments (Debye-Ang^2)
       XXX     -39.9615    XXY       5.7267    XYY      -9.2601
       YYY       7.3874    XXZ       0.5914    XYZ       0.5746
       YYZ      -2.0539    XZZ      -4.7279    YZZ       6.9567
       ZZZ      -3.4011
    Hexadecapole Moments (Debye-Ang^3)
      XXXX    -675.0144   XXXY      -8.5076   XXYY    -199.3453
      XYYY      -8.0662   YYYY    -500.5079   XXXZ       7.1057
      XXYZ      -3.3888   XYYZ      -2.1144   YYYZ       3.4109
      XXZZ    -139.9196   XYZZ      -0.9345   YYZZ    -112.8125
      XZZZ      -1.8094   YZZZ      -3.0793   ZZZZ    -164.3332
 -----------------------------------------------------------------
 Calculating MO derivatives via CPSCF
   1         3          27      0.136979    0.024846
   2         3          27      0.020018    0.003295
   3         3          27      0.001806    0.000404
   4         5          25      0.000134    0.000030
   5        28           2      0.000003    0.000002
   6        30           0      0.000000    0.000000    Roots Converged
 Time for AOints: 23.0 s (CPU) 23.0 s (wall)
 ------------------------------------------------------------------------------
                     AOints        : Timing summary (seconds)
 ------------------------------------------------------------------------------
     job step          cpu (% of tot)      sys (% of tot)     wall (% of tot)
 ------------------------------------------------------------------------------
  cpscf_lag         0.1806E+03 (43.4)   0.2700E-03 (16.3)   0.2921E+03 (49.7)
  iterzp            0.2118E+03 (51.0)   0.1383E-02 (83.6)   0.2723E+03 (46.3)
  make_fx           0.0000E+00 ( 0.0)   0.0000E+00 ( 0.0)   0.0000E+00 ( 0.0)
  AOints            0.2296E+02 ( 5.5)   0.0000E+00 ( 0.0)   0.2296E+02 ( 3.9)
 ------------------------------------------------------------------------------
   Grand Totals     0.4156E+03          0.1654E-02          0.5878E+03
 ------------------------------------------------------------------------------
 Calculating analytic Hessian of the SCF energy
 Polarizability Matrix (a.u.)
            1           2           3
    1 -75.3060087   4.7329245  -3.6232793
    2   4.7329245 -69.5093961  -3.0395710
    3  -3.6232793  -3.0395710 -56.0634237

 Direct stationary perturbation theory relativistic correction:

 rels  =      17.694907670676
 relv  =     -60.372471152005
 rel2e =       9.985198102144
 E_rel =     -32.692365379185

 Hessian of the SCF Energy
            1           2           3           4           5           6
    1   0.4229233  -0.2281844   0.0184652  -0.0525938   0.0094876   0.0241097
    2  -0.2281844   0.4642196   0.0234538   0.0083456  -0.0581710   0.0303333
    3   0.0184652   0.0234538   0.5964026   0.0505830   0.0553616  -0.2088550
    4  -0.0525938   0.0083456   0.0505830   0.5031955   0.0000350  -0.1268402
    5   0.0094876  -0.0581710   0.0553616   0.0000350   0.5195652  -0.1123920
    6   0.0241097   0.0303333  -0.2088550  -0.1268402  -0.1123920   0.4675806
    7  -0.0676630  -0.0062489  -0.0715076  -0.1352603  -0.0861613   0.0367901
    8  -0.0091908  -0.0608143  -0.0611688  -0.0898095  -0.1214865   0.0311380
    9  -0.0460715  -0.0322808  -0.1234907   0.0128921   0.0075530  -0.0274353
   10   0.0001811   0.0048555   0.0008780  -0.0689493   0.0342572  -0.0140082
   11   0.0025414  -0.0103212   0.0138847   0.0295800  -0.2498770   0.0814908
   12  -0.0131462   0.0352484  -0.0071531  -0.0099125   0.0777299  -0.0985152
   13  -0.0066010   0.0012861   0.0135424  -0.2327610   0.0389678   0.0907684
   14   0.0034898   0.0003677  -0.0002115   0.0438721  -0.0736299  -0.0223514
   15   0.0343172  -0.0158373  -0.0107685   0.0875285  -0.0172625  -0.1107536
   16  -0.0154005  -0.0025819  -0.0036411  -0.0184997   0.0096202  -0.0126461
   17   0.0001383   0.0005676  -0.0018164  -0.0036203   0.0021410  -0.0007202
   18  -0.0178611   0.0065290   0.0007552   0.0024681  -0.0058857  -0.0006035
   19   0.0003933  -0.0029512  -0.0025294   0.0019494  -0.0067704  -0.0028213
   20  -0.0033927  -0.0152624  -0.0066355   0.0099986  -0.0213464  -0.0132379
   21   0.0067257  -0.0232294  -0.0015501  -0.0063232   0.0029625  -0.0000983
   22  -0.1639462   0.1198434  -0.0896428   0.0121810  -0.0109709   0.0032822
   23   0.1197169  -0.1486115   0.0846007   0.0107763  -0.0098977   0.0001839
   24  -0.0878166   0.0819907  -0.1108330  -0.0168085   0.0083991  -0.0098539
   25  -0.1172931   0.1056358   0.0838522  -0.0092619   0.0115347   0.0013655
   26   0.1053939  -0.1719746  -0.1074686  -0.0091779   0.0127022   0.0055554
   27   0.0812775  -0.1062076  -0.1345075   0.0064129  -0.0164658  -0.0114657
            7           8           9          10          11          12
    1  -0.0676630  -0.0091908  -0.0460715   0.0001811   0.0025414  -0.0131462
    2  -0.0062489  -0.0608143  -0.0322808   0.0048555  -0.0103212   0.0352484
    3  -0.0715076  -0.0611688  -0.1234907   0.0008780   0.0138847  -0.0071531
    4  -0.1352603  -0.0898095   0.0128921  -0.0689493   0.0295800  -0.0099125
    5  -0.0861613  -0.1214865   0.0075530   0.0342572  -0.2498770   0.0777299
    6   0.0367901   0.0311380  -0.0274353  -0.0140082   0.0814908  -0.0985152
    7   0.3707326   0.0636473   0.0402558   0.0077588   0.0095399   0.0037102
    8   0.0636473   0.3703341   0.0447870  -0.0119746  -0.0299239   0.0011872
    9   0.0402558   0.0447870   0.2339993   0.0059958   0.0096548   0.0014734
   10   0.0077588  -0.0119746   0.0059958   0.0839036  -0.0722474   0.0131330
   11   0.0095399  -0.0299239   0.0096548  -0.0722474   0.3265610  -0.1043297
   12   0.0037102   0.0011872   0.0014734   0.0131330  -0.1043297   0.0876972
   13  -0.0308408   0.0124602   0.0144106  -0.0244012   0.0362710   0.0001958
   14  -0.0092113   0.0063430   0.0065749   0.0507240  -0.0314918  -0.0120911
   15   0.0025269   0.0029383   0.0008983  -0.0064620  -0.0039010   0.0139193
   16  -0.1112600   0.0140685  -0.0155860   0.0002944  -0.0013780   0.0030381
   17   0.0238598  -0.0289190   0.0052062  -0.0038149   0.0011532   0.0001175
   18  -0.0133158   0.0032226  -0.0269990  -0.0002207  -0.0011890   0.0012462
   19  -0.0328544   0.0218534   0.0058706   0.0000238  -0.0017979  -0.0000095
   20   0.0069208  -0.1365805  -0.0265362  -0.0016452  -0.0052562   0.0001672
   21   0.0023152  -0.0236849  -0.0365556   0.0013760   0.0026200   0.0004513
   22  -0.0120723   0.0125813  -0.0068550   0.0002593  -0.0034932   0.0056263
   23  -0.0121913   0.0117025  -0.0091689  -0.0001431  -0.0018308   0.0045852
   24  -0.0055412   0.0062837  -0.0113386  -0.0009084   0.0006534  -0.0024234
   25   0.0114594  -0.0136359  -0.0109125   0.0009294   0.0009842  -0.0026352
   26   0.0098450  -0.0106554  -0.0057899  -0.0000114   0.0009867  -0.0026145
   27   0.0047665  -0.0047031  -0.0105518   0.0002165   0.0011160   0.0033042
           13          14          15          16          17          18
    1  -0.0066010   0.0034898   0.0343172  -0.0154005   0.0001383  -0.0178611
    2   0.0012861   0.0003677  -0.0158373  -0.0025819   0.0005676   0.0065290
    3   0.0135424  -0.0002115  -0.0107685  -0.0036411  -0.0018164   0.0007552
    4  -0.2327610   0.0438721   0.0875285  -0.0184997  -0.0036203   0.0024681
    5   0.0389678  -0.0736299  -0.0172625   0.0096202   0.0021410  -0.0058857
    6   0.0907684  -0.0223514  -0.1107536  -0.0126461  -0.0007202  -0.0006035
    7  -0.0308408  -0.0092113   0.0025269  -0.1112600   0.0238598  -0.0133158
    8   0.0124602   0.0063430   0.0029383   0.0140685  -0.0289190   0.0032226
    9   0.0144106   0.0065749   0.0008983  -0.0155860   0.0052062  -0.0269990
   10  -0.0244012   0.0507240  -0.0064620   0.0002944  -0.0038149  -0.0002207
   11   0.0362710  -0.0314918  -0.0039010  -0.0013780   0.0011532  -0.0011890
   12   0.0001958  -0.0120911   0.0139193   0.0030381   0.0001175   0.0012462
   13   0.2984424  -0.0843751  -0.1211901  -0.0040304  -0.0013405   0.0023882
   14  -0.0843751   0.0954692   0.0278807  -0.0005594   0.0001111   0.0009624
   15  -0.1211901   0.0278807   0.1040925   0.0007100   0.0001038   0.0003554
   16  -0.0040304  -0.0005594   0.0007100   0.1618724  -0.0371463   0.0256951
   17  -0.0013405   0.0001111   0.0001038  -0.0371463   0.0392024  -0.0032352
   18   0.0023882   0.0009624   0.0003554   0.0256951  -0.0032352   0.0214652
   19   0.0010717  -0.0037508   0.0001847  -0.0123361   0.0229401   0.0026867
   20  -0.0011049   0.0015198   0.0032071   0.0174413  -0.0151042  -0.0002563
   21  -0.0017531   0.0001136   0.0016615   0.0016799   0.0005138   0.0030550
   22   0.0008362   0.0001132  -0.0025972  -0.0019564  -0.0004406  -0.0026440
   23   0.0007019   0.0010039  -0.0025683  -0.0018850   0.0000416  -0.0021060
   24   0.0013804  -0.0000644   0.0030554   0.0016345   0.0002892   0.0000276
   25  -0.0017159  -0.0003024   0.0049821   0.0013164  -0.0005756   0.0008036
   26  -0.0028665   0.0003070   0.0054393   0.0024205   0.0008063   0.0019584
   27   0.0002573  -0.0008132  -0.0024603  -0.0008844  -0.0004585   0.0006978
           19          20          21          22          23          24
    1   0.0003933  -0.0033927   0.0067257  -0.1639462   0.1197169  -0.0878166
    2  -0.0029512  -0.0152624  -0.0232294   0.1198434  -0.1486115   0.0819907
    3  -0.0025294  -0.0066355  -0.0015501  -0.0896428   0.0846007  -0.1108330
    4   0.0019494   0.0099986  -0.0063232   0.0121810   0.0107763  -0.0168085
    5  -0.0067704  -0.0213464   0.0029625  -0.0109709  -0.0098977   0.0083991
    6  -0.0028213  -0.0132379  -0.0000983   0.0032822   0.0001839  -0.0098539
    7  -0.0328544   0.0069208   0.0023152  -0.0120723  -0.0121913  -0.0055412
    8   0.0218534  -0.1365805  -0.0236849   0.0125813   0.0117025   0.0062837
    9   0.0058706  -0.0265362  -0.0365556  -0.0068550  -0.0091689  -0.0113386
   10   0.0000238  -0.0016452   0.0013760   0.0002593  -0.0001431  -0.0009084
   11  -0.0017979  -0.0052562   0.0026200  -0.0034932  -0.0018308   0.0006534
   12  -0.0000095   0.0001672   0.0004513   0.0056263   0.0045852  -0.0024234
   13   0.0010717  -0.0011049  -0.0017531   0.0008362   0.0007019   0.0013804
   14  -0.0037508   0.0015198   0.0001136   0.0001132   0.0010039  -0.0000644
   15   0.0001847   0.0032071   0.0016615  -0.0025972  -0.0025683   0.0030554
   16  -0.0123361   0.0174413   0.0016799  -0.0019564  -0.0018850   0.0016345
   17   0.0229401  -0.0151042   0.0005138  -0.0004406   0.0000416   0.0002892
   18   0.0026867  -0.0002563   0.0030550  -0.0026440  -0.0021060   0.0000276
   19   0.0405488  -0.0281417  -0.0035820   0.0015070  -0.0005207  -0.0003912
   20  -0.0281417   0.1925648   0.0425795   0.0023835   0.0015081  -0.0008700
   21  -0.0035820   0.0425795   0.0317078   0.0027250   0.0011689   0.0013637
   22   0.0015070   0.0023835   0.0027250   0.1688593  -0.1250193   0.0972352
   23  -0.0005207   0.0015081   0.0011689  -0.1250193   0.1531648  -0.0870161
   24  -0.0003912  -0.0008700   0.0013637   0.0972352  -0.0870161   0.1175592
   25  -0.0003035  -0.0024596  -0.0031634  -0.0056678   0.0085642   0.0112159
   26  -0.0008608  -0.0020430  -0.0030440   0.0050026  -0.0070810  -0.0096656
   27   0.0005916   0.0015821  -0.0000353  -0.0071296   0.0103206   0.0124429
           25          26          27
    1  -0.1172931   0.1053939   0.0812775
    2   0.1056358  -0.1719746  -0.1062076
    3   0.0838522  -0.1074686  -0.1345075
    4  -0.0092619  -0.0091779   0.0064129
    5   0.0115347   0.0127022  -0.0164658
    6   0.0013655   0.0055554  -0.0114657
    7   0.0114594   0.0098450   0.0047665
    8  -0.0136359  -0.0106554  -0.0047031
    9  -0.0109125  -0.0057899  -0.0105518
   10   0.0009294  -0.0000114   0.0002165
   11   0.0009842   0.0009867   0.0011160
   12  -0.0026352  -0.0026145   0.0033042
   13  -0.0017159  -0.0028665   0.0002573
   14  -0.0003024   0.0003070  -0.0008132
   15   0.0049821   0.0054393  -0.0024603
   16   0.0013164   0.0024205  -0.0008844
   17  -0.0005756   0.0008063  -0.0004585
   18   0.0008036   0.0019584   0.0006978
   19  -0.0003035  -0.0008608   0.0005916
   20  -0.0024596  -0.0020430   0.0015821
   21  -0.0031634  -0.0030440  -0.0000353
   22  -0.0056678   0.0050026  -0.0071296
   23   0.0085642  -0.0070810   0.0103206
   24   0.0112159  -0.0096656   0.0124429
   25   0.1205368  -0.1097454  -0.0855081
   26  -0.1097454   0.1769518   0.1156294
   27  -0.0855081   0.1156294   0.1425758
 Gradient time:  CPU 510.64 s  wall 682.76 s
 **********************************************************************
 **                                                                  **
 **                       VIBRATIONAL ANALYSIS                       **
 **                       --------------------                       **
 **                                                                  **
 **        VIBRATIONAL FREQUENCIES (CM**-1) AND NORMAL MODES         **
 **     FORCE CONSTANTS (mDYN/ANGSTROM) AND REDUCED MASSES (AMU)     **
 **                  INFRARED INTENSITIES (KM/MOL)                   **
 **                                                                  **
 **********************************************************************


 Mode:                 1                      2                      3
 Frequency:       128.27                 160.52                 202.94
 Force Cnst:      0.1462                 0.2614                 0.5759
 Red. Mass:      15.0815                17.2166                23.7347
 IR Active:          YES                    YES                    YES
 IR Intens:        1.439                  0.081                  0.286
 Raman Active:       YES                    YES                    YES
               X      Y      Z        X      Y      Z        X      Y      Z
 C         -0.183  0.192 -0.030    0.142  0.012 -0.008   -0.119 -0.092  0.138
 C          0.038  0.049 -0.015    0.137  0.015 -0.004   -0.191 -0.185  0.074
 C         -0.022  0.088 -0.075   -0.056  0.199  0.019   -0.128 -0.111  0.141
 F          0.321 -0.015 -0.361    0.463  0.230  0.354   -0.191 -0.226 -0.007
 F          0.145 -0.218  0.383   -0.104 -0.240 -0.340   -0.356 -0.410 -0.107
 Br        -0.115 -0.066  0.112   -0.149 -0.116 -0.060   -0.047  0.188 -0.012
 Cl         0.079  0.148 -0.223    0.057  0.189  0.127    0.561  0.057 -0.040
 H         -0.200  0.314  0.145   -0.079 -0.199  0.024   -0.150 -0.080  0.188
 H         -0.347  0.197 -0.185    0.383  0.227 -0.041   -0.109 -0.030  0.071
 TransDip  -0.032  0.022  0.002   -0.007  0.006  0.001   -0.006  0.015  0.005

 Mode:                 4                      5                      6
 Frequency:       252.60                 326.60                 417.74
 Force Cnst:      0.6075                 0.4907                 0.3781
 Red. Mass:      16.1594                 7.8080                 3.6779
 IR Active:          YES                    YES                    YES
 IR Intens:        0.859                  2.559                  1.405
 Raman Active:       YES                    YES                    YES
               X      Y      Z        X      Y      Z        X      Y      Z
 C          0.089  0.228  0.265    0.331 -0.073  0.110    0.234 -0.035  0.055
 C         -0.111  0.045  0.148    0.161 -0.119  0.055   -0.088  0.125  0.034
 C         -0.006  0.111  0.341    0.058  0.038  0.172    0.026 -0.026  0.121
 F         -0.141 -0.040 -0.068   -0.144 -0.258 -0.049    0.072  0.135 -0.103
 F         -0.306 -0.261 -0.031    0.228  0.066  0.014   -0.118 -0.002  0.097
 Br         0.199 -0.109 -0.037   -0.111  0.004 -0.040   -0.033  0.010 -0.024
 Cl        -0.205  0.261 -0.136   -0.009  0.156 -0.010    0.016 -0.107 -0.017
 H          0.176  0.324  0.269    0.301 -0.259 -0.075    0.568 -0.017 -0.360
 H          0.085  0.258  0.228    0.615  0.012  0.265    0.303 -0.308  0.437
 TransDip   0.011  0.022  0.017    0.048 -0.011  0.014    0.018  0.027  0.020

 Mode:                 7                      8                      9
 Frequency:       433.31                 481.05                 639.44
 Force Cnst:      0.3988                 1.1674                 1.5978
 Red. Mass:       3.6050                 8.5620                 6.6324
 IR Active:          YES                    YES                    YES
 IR Intens:        4.262                 10.745                 16.535
 Raman Active:       YES                    YES                    YES
               X      Y      Z        X      Y      Z        X      Y      Z
 C          0.028  0.278  0.098   -0.212 -0.207  0.253   -0.101 -0.109  0.211
 C          0.060 -0.026  0.039   -0.017 -0.036  0.176    0.259  0.236  0.197
 C          0.055 -0.044  0.158   -0.051 -0.047  0.168    0.281  0.153 -0.116
 F          0.027 -0.026  0.066    0.284 -0.131 -0.213   -0.155  0.115 -0.099
 F          0.032  0.035 -0.077   -0.100  0.310 -0.192    0.064 -0.164 -0.116
 Br        -0.037  0.014 -0.009    0.007 -0.002 -0.000   -0.031  0.003 -0.001
 Cl         0.005 -0.137 -0.082   -0.002  0.023 -0.001   -0.011 -0.059  0.002
 H         -0.040  0.513  0.479   -0.307 -0.274  0.309   -0.247 -0.188  0.321
 H         -0.095  0.507 -0.274   -0.275 -0.274  0.285   -0.415 -0.363  0.238
 TransDip   0.043  0.035  0.036   -0.048 -0.050  0.079    0.089  0.036  0.087

 Mode:                10                     11                     12
 Frequency:       737.15                 757.34                 905.65
 Force Cnst:      0.8786                 4.5192                 0.7865
 Red. Mass:       2.7442                13.3729                 1.6276
 IR Active:          YES                    YES                    YES
 IR Intens:       62.601                 12.731                 18.097
 Raman Active:       YES                    YES                    YES
               X      Y      Z        X      Y      Z        X      Y      Z
 C         -0.030  0.059  0.029   -0.225 -0.206 -0.008    0.111 -0.123 -0.011
 C          0.040  0.007  0.033   -0.057 -0.042 -0.253    0.046 -0.044 -0.001
 C         -0.227  0.264 -0.005   -0.232 -0.179  0.614   -0.012  0.017 -0.000
 F         -0.020 -0.018 -0.015   -0.100  0.364 -0.070   -0.018  0.067 -0.047
 F          0.024  0.003 -0.002    0.363 -0.123 -0.097   -0.067  0.022  0.053
 Br         0.020 -0.008  0.005    0.013  0.002 -0.006    0.001  0.000 -0.000
 Cl         0.021 -0.081 -0.024    0.011  0.018 -0.020   -0.000 -0.003  0.001
 H         -0.333 -0.489 -0.245   -0.198 -0.132  0.062   -0.345 -0.140  0.578
 H          0.541  0.273  0.292   -0.030 -0.088  0.043    0.140  0.370 -0.569
 TransDip  -0.153  0.200  0.033   -0.090 -0.062  0.034    0.103 -0.089 -0.004

 Mode:                13                     14                     15
 Frequency:      1015.23                1029.78                1049.38
 Force Cnst:      4.7035                 3.0550                 1.1586
 Red. Mass:       7.7454                 4.8896                 1.7857
 IR Active:          YES                    YES                    YES
 IR Intens:       85.686                 26.027                104.895
 Raman Active:       YES                    YES                    YES
               X      Y      Z        X      Y      Z        X      Y      Z
 C          0.117  0.079  0.477    0.041 -0.013 -0.026   -0.091  0.061 -0.002
 C         -0.294 -0.270 -0.165    0.071  0.066  0.355    0.045 -0.032  0.035
 C         -0.036 -0.043 -0.338   -0.325 -0.224 -0.163    0.124 -0.177 -0.019
 F         -0.003  0.141 -0.030   -0.024  0.058 -0.054   -0.005  0.045 -0.017
 F          0.124 -0.011 -0.033    0.077 -0.029 -0.068   -0.034  0.003  0.009
 Br         0.003 -0.001  0.003    0.010 -0.001  0.002   -0.004  0.002  0.001
 Cl        -0.001  0.012  0.010    0.002  0.023  0.009   -0.006  0.018 -0.001
 H          0.008 -0.081  0.449    0.506  0.536  0.037   -0.271 -0.366 -0.287
 H          0.025  0.053  0.447    0.203  0.224 -0.156    0.641  0.425  0.225
 TransDip  -0.210 -0.204 -0.043   -0.086 -0.019  0.137    0.237 -0.226  0.017

 Mode:                16                     17                     18
 Frequency:      1080.62                1245.10                1376.67
 Force Cnst:      1.0659                 4.4675                 2.3212
 Red. Mass:       1.5493                 4.8910                 2.0787
 IR Active:          YES                    YES                    YES
 IR Intens:       21.260                 93.264                 95.998
 Raman Active:       YES                    YES                    YES
               X      Y      Z        X      Y      Z        X      Y      Z
 C         -0.121 -0.129  0.048    0.053 -0.055 -0.002    0.015  0.014 -0.027
 C         -0.023 -0.008 -0.037   -0.353  0.391  0.022   -0.140 -0.136  0.181
 C          0.062  0.097 -0.008    0.051 -0.056 -0.007    0.092  0.085  0.032
 F          0.003 -0.011  0.006    0.041 -0.129  0.035   -0.002  0.045 -0.025
 F          0.000  0.001  0.003    0.121 -0.050 -0.045    0.044 -0.004 -0.028
 Br        -0.001 -0.000 -0.000    0.001  0.001 -0.000   -0.002  0.000 -0.000
 Cl         0.000 -0.007 -0.001   -0.003 -0.004  0.001   -0.000 -0.006 -0.001
 H          0.552  0.508 -0.060   -0.408 -0.307  0.292    0.102 -0.310 -0.587
 H          0.431  0.431 -0.115    0.324  0.386 -0.268   -0.327  0.178 -0.563
 TransDip   0.060  0.127 -0.046   -0.202  0.234  0.019   -0.215 -0.178  0.143

 Mode:                19                     20                     21
 Frequency:      1463.92                3134.61                3232.90
 Force Cnst:      2.4069                 6.1004                 6.8939
 Red. Mass:       1.9062                 1.0538                 1.1195
 IR Active:          YES                    YES                    YES
 IR Intens:      105.035                  0.860                  1.234
 Raman Active:       YES                    YES                    YES
               X      Y      Z        X      Y      Z        X      Y      Z
 C          0.006 -0.004  0.170   -0.009 -0.002 -0.064    0.068 -0.074 -0.006
 C          0.111  0.108 -0.121   -0.002 -0.002  0.002    0.000 -0.001 -0.000
 C         -0.074 -0.071 -0.010    0.001  0.001  0.001    0.000 -0.000  0.000
 F          0.001 -0.028  0.014   -0.000 -0.000  0.000   -0.000  0.000 -0.000
 F         -0.027  0.002  0.016   -0.000 -0.000  0.000   -0.000  0.000  0.000
 Br         0.001  0.000  0.000    0.000  0.000  0.000   -0.000  0.000 -0.000
 Cl         0.000  0.003  0.000    0.000  0.000  0.000   -0.000  0.000  0.000
 H          0.229 -0.339 -0.541    0.463 -0.432  0.337   -0.443  0.411 -0.334
 H         -0.346  0.297 -0.501   -0.354  0.460  0.379   -0.360  0.472  0.401
 TransDip   0.157  0.130 -0.257   -0.003 -0.003  0.029   -0.023  0.027  0.003

 STANDARD THERMODYNAMIC QUANTITIES AT   298.15 K  AND     1.00 ATM

   This Molecule has  0 Imaginary Frequencies
   Zero point vibrational energy:       28.693 kcal/mol

   Atom    1 Element C  Has Mass   12.00000
   Atom    2 Element C  Has Mass   12.00000
   Atom    3 Element C  Has Mass   12.00000
   Atom    4 Element F  Has Mass   18.99840
   Atom    5 Element F  Has Mass   18.99840
   Atom    6 Element Br Has Mass   78.91830
   Atom    7 Element Cl Has Mass   34.96885
   Atom    8 Element H  Has Mass    1.00783
   Atom    9 Element H  Has Mass    1.00783
   Molecular Mass:   189.899610 amu
   Principal axes and moments of inertia in amu*Bohr^2:
                             1           2           3
    Eigenvalues --      957.09639  1530.73084  2185.97418
          X               0.99985     0.00882     0.01486
          Y              -0.00901     0.99988     0.01241
          Z              -0.01474    -0.01254     0.99981
   Rotational Symmetry Number is   1
   The Molecule is an Asymmetric Top
   Translational Enthalpy:        0.889 kcal/mol
   Rotational Enthalpy:           0.889 kcal/mol
   Vibrational Enthalpy:         31.252 kcal/mol
   gas constant (RT):             0.592 kcal/mol
   Translational Entropy:        41.630  cal/mol.K
   Rotational Entropy:           29.550  cal/mol.K
   Vibrational Entropy:          14.482  cal/mol.K

   Total Enthalpy:               33.622 kcal/mol
   Total Entropy:                85.661  cal/mol.K

 ======================================================================

 STANDARD THERMODYNAMIC QUANTITIES FOR ANHARMONIC VIBRATION -- TOSH

   Zero point vibrational energy: ************ kcal/mol

   Vibrational Enthalpy:       Infinity kcal/mol
   Vibrational Entropy:             NaN  cal/mol.K

   Total Enthalpy:             Infinity kcal/mol
   Total Entropy:                   NaN  cal/mol.K

 ======================================================================

 STANDARD THERMODYNAMIC QUANTITIES FOR ANHARMONIC VIBRATION -- VPT2

   Zero point vibrational energy: ************ kcal/mol

   Vibrational Enthalpy:       Infinity kcal/mol
   Vibrational Entropy:             NaN  cal/mol.K

   Total Enthalpy:             Infinity kcal/mol
   Total Entropy:                   NaN  cal/mol.K

 ======================================================================

Archival summary:
1\1\garfield\FREQ\ProcedureUnspecified\BasisUnspecified\r1l1232\taweetha\ThuOct1102:38:522018ThuOct1102:38:522018\0\\#,FREQ,ProcedureUnspecified,BasisUnspecified,\\0,1\Br\C,1,1.93269\C,2,1.50005,1,118.774\F,3,1.34519,2,119.726,1,-2.34472,0\F,3,1.34532,2,119.312,1,-142.29,0\C,3,1.4887,2,61.6572,1,107.617,0\H,6,1.08326,3,117.61,2,-106.734,0\H,6,1.08357,3,117.474,2,106.168,0\Cl,2,1.76779,1,113.765,3,-146.687,0\\\@

 Total job time:  757.45s(wall), 559.56s(cpu) 
 Thu Oct 11 02:38:52 2018

        *************************************************************
        *                                                           *
        *  Thank you very much for using Q-Chem.  Have a nice day.  *
        *                                                           *
        *************************************************************
