# Supplementary material for: Geometric and energetic data from ab initio calculations of haloethene, haloimine, halomethylenephosphine, haloiminophosphine, halodiazene, halodiphosphene and halocyclopropane
Source: Data Brief. 2019 Nov 2;27:104738. doi: 10.1016/j.dib.2019.104738 (PMC6861602; doi:10.1016/j.dib.2019.104738)
Supplement: Multimedia component 3 [file mmc3.zip › CCC/B3LYP/FFCCCBrF.out]

Q-Chem Developer Version!
                  Welcome to Q-Chem
     A Quantum Leap Into The Future Of Chemistry


 Q-Chem 5.1, Q-Chem, Inc., Pleasanton, CA (2018)

 Yihan Shao,  Zhengting Gan,  E. Epifanovsky,  A. T. B. Gilbert,  M. Wormit,  
 J. Kussmann,  A. W. Lange,  A. Behn,  Jia Deng,  Xintian Feng,  D. Ghosh,  
 M. Goldey,  P. R. Horn,  L. D. Jacobson,  I. Kaliman,  T. Kus,  A. Landau,  
 Jie Liu,  E. I. Proynov,  R. M. Richard,  R. P. Steele,  E. J. Sundstrom,  
 H. L. Woodcock III,  P. M. Zimmerman,  D. Zuev,  B. Albrecht,  E. Alguire,  
 S. A. Baeppler,  D. Barton,  Z. Benda,  Y. A. Bernard,  E. J. Berquist,  
 K. B. Bravaya,  H. Burton,  D. Casanova,  Chun-Min Chang,  Yunqing Chen,  
 A. Chien,  K. D. Closser,  M. P. Coons,  S. Coriani,  S. Dasgupta,  
 A. L. Dempwolff,  M. Diedenhofen,  Hainam Do,  R. G. Edgar,  Po-Tung Fang,  
 S. Faraji,  S. Fatehi,  Qingguo Feng,  K. D. Fenk,  J. Fosso-Tande,  
 Qinghui Ge,  A. Ghysels,  G. Gidofalvi,  J. Gomes,  J. Gonthier,  A. Gunina,  
 D. Hait,  M. W. D. Hanson-Heine,  P. H. P. Harbach,  A. W. Hauser,  
 J. E. Herr,  E. G. Hohenstein,  Z. C. Holden,  Kerwin Hui,  B. C. Huynh,  
 T.-C. Jagau,  Hyunjun Ji,  B. Kaduk,  K. Khistyaev,  Jaehoon Kim,  
 P. Klunzinger,  K. Koh,  D. Kosenkov,  L. Koulias,  T. Kowalczyk,  
 C. M. Krauter,  A. Kunitsa,  Ka Un Lao,  A. Laurent,  K. V. Lawler,  
 Joonho Lee,  D. Lefrancois,  S. Lehtola,  D. S. Levine,  Yi-Pei Li,  
 You-Sheng Lin,  Fenglai Liu,  E. Livshits,  A. Luenser,  P. Manohar,  
 E. Mansoor,  S. F. Manzer,  Shan-Ping Mao,  Yuezhi Mao,  N. Mardirossian,  
 A. V. Marenich,  T. Markovich,  L. A. Martinez-Martinez,  S. A. Maurer,  
 N. J. Mayhall,  S. C. McKenzie,  J.-M. Mewes,  A. F. Morrison,  
 J. W. Mullinax,  K. Nanda,  T. S. Nguyen-Beck,  R. Olivares-Amaya,  
 J. A. Parkhill,  T. M. Perrine,  F. Plasser,  P. Pokhilko,  S. Prager,  
 A. Prociuk,  E. Ramos,  D. R. Rehn,  F. Rob,  M. Schneider,  N. Sergueev,  
 S. M. Sharada,  S. Sharma,  D. W. Small,  T. Stauch,  T. Stein,  
 Yu-Chuan Su,  A. J. W. Thom,  A. Tkatchenko,  T. Tsuchimochi,  N. M. Tubman,  
 L. Vogt,  M. L. Vidal,  O. Vydrov,  M. A. Watson,  J. Wenzel,  
 M. de Wergifosse,  T. A. Wesolowski,  A. White,  J. Witte,  A. Yamada,  
 Jun Yang,  K. Yao,  S. Yeganeh,  S. R. Yost,  Zhi-Qiang You,  A. Zech,  
 Igor Ying Zhang,  Xing Zhang,  Yan Zhao,  Ying Zhu,  B. R. Brooks,  
 G. K. L. Chan,  C. J. Cramer,  M. S. Gordon,  W. J. Hehre,  A. Klamt,  
 M. W. Schmidt,  C. D. Sherrill,  D. G. Truhlar,  A. Aspuru-Guzik,  R. Baer,  
 A. T. Bell,  N. A. Besley,  Jeng-Da Chai,  A. E. DePrince, III,  
 R. A. DiStasio Jr.,  A. Dreuw,  B. D. Dunietz,  T. R. Furlani,  
 Chao-Ping Hsu,  Yousung Jung,  Jing Kong,  D. S. Lambrecht,  WanZhen Liang,  
 C. Ochsenfeld,  V. A. Rassolov,  L. V. Slipchenko,  J. E. Subotnik,  
 T. Van Voorhis,  J. M. Herbert,  A. I. Krylov,  P. M. W. Gill,  M. Head-Gordon

 Contributors to earlier versions of Q-Chem not listed above: 
 R. D. Adamson,  B. Austin,  J. Baker,  G. J. O. Beran,  K. Brandhorst,  
 S. T. Brown,  E. F. C. Byrd,  A. K. Chakraborty,  C.-L. Cheng,  
 Siu Hung Chien,  D. M. Chipman,  D. L. Crittenden,  H. Dachsel,  
 R. J. Doerksen,  A. D. Dutoi,  L. Fusti-Molnar,  W. A. Goddard III,  
 A. Golubeva-Zadorozhnaya,  S. R. Gwaltney,  G. Hawkins,  A. Heyden,  
 S. Hirata,  G. Kedziora,  F. J. Keil,  C. Kelley,  Jihan Kim,  R. A. King,  
 R. Z. Khaliullin,  P. P. Korambath,  W. Kurlancheek,  A. M. Lee,  M. S. Lee,  
 S. V. Levchenko,  Ching Yeh Lin,  D. Liotard,  R. C. Lochan,  I. Lotan,  
 P. E. Maslen,  N. Nair,  D. P. O'Neill,  D. Neuhauser,  E. Neuscamman,  
 C. M. Oana,  R. Olson,  B. Peters,  R. Peverati,  P. A. Pieniazek,  
 Y. M. Rhee,  J. Ritchie,  M. A. Rohrdanz,  E. Rosta,  N. J. Russ,  
 H. F. Schaefer III,  N. E. Schultz,  N. Shenvi,  A. C. Simmonett,  A. Sodt,  
 D. Stuck,  K. S. Thanthiriwatte,  V. Vanovschi,  Tao Wang,  A. Warshel,  
 C. F. Williams,  Q. Wu,  X. Xu,  W. Zhang

 Please cite Q-Chem as follows:
 Y. Shao et al., Mol. Phys. 113, 184-215 (2015)
 DOI: 10.1080/00268976.2014.952696

 Q-Chem 5.1.1 for Intel X86 EM64T Linux

 Parts of Q-Chem use Armadillo 8.300.2 (Tropical Shenanigans).
 http://arma.sourceforge.net/

 Q-Chem begins on Tue Oct  9 23:06:31 2018  

Host: 
0

     Scratch files written to /scratch/taweetham/qchem20842//
Input Ideriv = 2
Curr. Ideriv = -1
Max.  Ideriv = 2

Checking the input file for inconsistencies... 	...done.

--------------------------------------------------------------
User input:
--------------------------------------------------------------
$molecule
0 1
C 
C 1 CC 
C 2 CC 1 60.0
F 2 CF 1 ANG  3 pDHA
F 2 CF 1 ANG  3 mDHA
Br 3 CBr 1 ANG  2 mDHA
F 3 CF 1 ANG  2 pDHA
H 1 CH 2 ANG  3 pDHA
H 1 CH 2 ANG  3 mDHA

CC=1.54
CH=1.09
CF=1.35
CCl=1.77
CBr=1.94
CI=2.14
ANG=118.0
pDHA=107.9
mDHA=-107.9
$end

$rem
   job_type	optimization
   basis	6-311++g**
   method	b3lyp
   mem_total	32000
$end

--------------------------------------------------------------
 ----------------------------------------------------------------
             Standard Nuclear Orientation (Angstroms)
    I     Atom           X                Y                Z
 ----------------------------------------------------------------
    1      C       1.0240522171    -0.2251816117     1.3773947102
    2      C       1.4197881228     0.3588652178     0.0084964693
    3      C       0.2127678634    -0.5909473050     0.1205601328
    4      F       1.1779593865     1.6679358838    -0.2158979464
    5      F       2.5417767581    -0.1080864210    -0.5793790866
    6      Br     -1.5633118365     0.1660898195    -0.0692705598
    7      F       0.3406534851    -1.8401654252    -0.3750196852
    8      H       1.6669573185    -0.9903456962     1.8124774085
    9      H       0.5658010703     0.4436278684     2.1059547735
 ----------------------------------------------------------------
 Molecular Point Group                 C1    NOp =  1
 Largest Abelian Subgroup              C1    NOp =  1
 Nuclear Repulsion Energy =   532.8273770068 hartrees
 There are       41 alpha and       41 beta electrons
 Requested basis set is 6-311++G(d,p)
 There are 65 shells and 194 basis functions

 Total QAlloc Memory Limit  32000 MB
 Mega-Array Size       188 MB
 MEM_STATIC part       192 MB
 A cutoff of  1.0D-11 yielded   1877 shell pairs
 There are     17403 function pairs (     19026 Cartesian)

 -------------------------------------------------------
 OpenMP Integral Computing Module                       
 Release: version 1.0, May 2013, Q-Chem Inc. Pittsburgh 
 -------------------------------------------------------
 Integral Job Info:
 Integral job number is                      11
 Integral operator is                         1
 short-range coefficients                     0
 long-range coefficients              100000000
 Omega coefficients                           0
 if combine SR and LR in K                    0
 Integral screening is                        0
 Integral computing path is                   2
 max size of driver memory is            800000
 size of driver memory is                593474
 size of scratch memory is             29623520
 max col of scratch BK array               1296
 max len of scratch array in speh3          155
 max len of scratch index in speh4           18
 max int batch size is                      520
 min int batch size is                       52
 fixed nKL is                                45
 max L of basis functions is                  2
 order of int derivative is                   0
 number of shells is                         65
 number of basis is                         203
 number of cartesian basis is               203
 number of contracted shell pairs          1877
 number of primitive shell pairs           5036
 maxK2 (contraction) of shell pair           36
 max number of K2 of shell pair               1
 max number of CS2 of shell pair            234
 max number of PS2 of shell pair            762
 mem total for path MDJ                  537388
 -------------------------------------------------------
 Smallest overlap matrix eigenvalue = 7.16E-05

 Scale SEOQF with 1.000000e-01/1.000000e-01/1.000000e-01

 Standard Electronic Orientation quadrupole field applied
 Nucleus-field energy     =     0.0000000082 hartrees
 Guess from superposition of atomic densities
 Warning:  Energy on first SCF cycle will be non-variational
 SAD guess density has 82.000000 electrons

 -----------------------------------------------------------------------
  General SCF calculation program by
  Eric Jon Sundstrom, Paul Horn, Yuezhi Mao, Dmitri Zuev, Alec White,
  David Stuck, Shaama M.S., Shane Yost, Joonho Lee, David Small,
  Daniel Levine, Susi Lehtola, Hugh Burton, Evgeny Epifanovsky
 -----------------------------------------------------------------------
 Exchange:     0.2000 Hartree-Fock + 0.0800 Slater + 0.7200 B88
 Correlation:  0.1900 VWN1RPA + 0.8100 LYP
 Using SG-1 standard quadrature grid
 using 4 threads for integral computing
 -------------------------------------------------------
 OpenMP Integral computing Module                
 Release: version 2.0, May 2017, Q-Chem Inc. Pleasanton 
 -------------------------------------------------------
 -------------------------------------------------------
 OpenMP BLAS3 based DFT computing Module                
 Release: version 1.0, May 2013, Q-Chem Inc. Pittsburgh 
 -------------------------------------------------------
 A restricted SCF calculation will be
 performed using DIIS
 SCF converges when DIIS error is below 1.0e-08
 ---------------------------------------
  Cycle       Energy         DIIS error
 ---------------------------------------
    1   -2990.3613168603      4.10e-02  
    2   -2989.1732802418      5.04e-03  
    3   -2989.0982218508      6.88e-03  
    4   -2989.2523775390      8.99e-04  
    5   -2989.2546298022      3.46e-04  
    6   -2989.2550873014      6.53e-05  
    7   -2989.2551053596      2.12e-05  
    8   -2989.2551070653      5.25e-06  
    9   -2989.2551071764      1.46e-06  
   10   -2989.2551071836      4.82e-07  
   11   -2989.2551071848      1.74e-07  
   12   -2989.2551071848      2.56e-08  
   13   -2989.2551071848      1.55e-08  
   14   -2989.2551071848      2.74e-09  Convergence criterion met
 ---------------------------------------
 SCF time:   CPU 40.59s  wall 10.00s 
 SCF   energy in the final basis set =    -2989.2551071848
 Total energy in the final basis set =    -2989.2551071848

 --------------------------------------------------------------

                    Orbital Energies (a.u.)
 --------------------------------------------------------------

 Alpha MOs
 -- Occupied --
******* -62.507 -56.328 -56.324 -56.324 -24.730 -24.729 -24.726
-10.384 -10.350 -10.233  -8.716  -6.548  -6.534  -6.534  -2.659
 -2.655  -2.655  -2.643  -2.643  -1.296  -1.266  -1.245  -0.909
 -0.809  -0.675  -0.654  -0.604  -0.592  -0.538  -0.522  -0.514
 -0.482  -0.473  -0.457  -0.443  -0.429  -0.368  -0.331  -0.317
 -0.297
 -- Virtual --
 -0.052  -0.011   0.010   0.021   0.023   0.035   0.052   0.063
  0.066   0.069   0.075   0.091   0.098   0.108   0.115   0.119
  0.127   0.132   0.138   0.154   0.168   0.174   0.208   0.224
  0.236   0.242   0.250   0.274   0.278   0.289   0.325   0.335
  0.342   0.356   0.362   0.367   0.383   0.392   0.398   0.419
  0.424   0.449   0.464   0.491   0.503   0.525   0.570   0.576
  0.589   0.603   0.619   0.649   0.660   0.687   0.700   0.718
  0.759   0.807   0.871   0.884   0.934   1.025   1.199   1.238
  1.273   1.331   1.355   1.373   1.385   1.408   1.420   1.429
  1.435   1.460   1.488   1.502   1.514   1.552   1.554   1.651
  1.738   1.773   1.804   1.849   1.879   1.932   1.949   1.986
  1.989   2.006   2.052   2.097   2.135   2.166   2.186   2.241
  2.499   2.550   2.653   2.672   2.747   2.758   2.939   2.984
  3.034   3.291   3.525   3.665   3.742   3.749   3.758   3.763
  3.776   3.822   3.863   3.928   3.969   3.981   3.990   4.010
  4.036   4.047   4.115   4.147   4.220   4.392   4.725   4.865
  4.893   6.298   6.310   6.329   6.333   6.348   6.403   6.498
  6.649   6.700   6.774   7.557   7.579   7.686  23.515  23.573
 23.809  47.906  66.739  66.746  66.752 289.751 289.773 289.904
*******
 --------------------------------------------------------------

          Ground-State Mulliken Net Atomic Charges

     Atom                 Charge (a.u.)
  ----------------------------------------
      1 C                    -0.245043
      2 C                    -0.023246
      3 C                     0.053418
      4 F                    -0.066188
      5 F                    -0.089173
      6 Br                    0.017794
      7 F                    -0.047183
      8 H                     0.211702
      9 H                     0.187920
  ----------------------------------------
  Sum of atomic charges =     0.000000

 -----------------------------------------------------------------
                    Cartesian Multipole Moments
 -----------------------------------------------------------------
    Charge (ESU x 10^10)
                 0.0000
    Dipole Moment (Debye)
         X       0.0361      Y       0.0163      Z       2.1672
       Tot       2.1675
    Quadrupole Moments (Debye-Ang)
        XX     -51.9621     XY      -1.7284     YY     -54.3918
        XZ       3.1728     YZ      -0.7381     ZZ     -48.1423
    Octopole Moments (Debye-Ang^2)
       XXX     -34.6710    XXY       2.2925    XYY      -8.9872
       YYY       4.0231    XXZ       0.7328    XYZ      -1.6781
       YYZ      -0.7371    XZZ      -3.4110    YZZ       1.0321
       ZZZ      -4.4500
    Hexadecapole Moments (Debye-Ang^3)
      XXXX    -669.1204   XXXY     -11.7524   XXYY    -153.4521
      XYYY      -6.2889   YYYY    -272.7851   XXXZ       4.0058
      XXYZ      -3.3106   XYYZ      -0.0123   YYYZ       0.4795
      XXZZ    -136.4484   XYZZ      -3.5444   YYZZ     -67.5050
      XZZZ      -3.9377   YZZZ       2.8186   ZZZZ    -146.9902
 -----------------------------------------------------------------
 Calculating analytic gradient of the SCF energy
 Gradient of SCF Energy
            1           2           3           4           5           6
    1  -0.0015243   0.0238305  -0.0176729  -0.0109322   0.0061896  -0.0026025
    2  -0.0049705   0.0215661  -0.0196398   0.0071469  -0.0098094   0.0057057
    3   0.0138038  -0.0221291  -0.0067241   0.0036718   0.0000830   0.0015451
            7           8           9
    1   0.0019137   0.0014891  -0.0006911
    2  -0.0009959  -0.0004637   0.0014606
    3  -0.0004991   0.0052581   0.0049905
 Max gradient component =       2.383E-02
 RMS gradient           =       1.038E-02
 Gradient time:  CPU 9.25 s  wall 2.37 s
 Geometry Optimization Parameters
   NAtoms,    NIC,     NZ,  NCons,   NDum,   NFix, NCnnct, MaxDiis
        9      69       9       0       0       0       0       0


** GEOMETRY OPTIMIZATION IN DELOCALIZED INTERNAL COORDINATES **
   Searching for a Minimum

   Optimization Cycle:   1

                       Coordinates (Angstroms)
     ATOM                X               Y               Z
      1  C         1.0240522171   -0.2251816117    1.3773947102
      2  C         1.4197881228    0.3588652178    0.0084964693
      3  C         0.2127678634   -0.5909473050    0.1205601328
      4  F         1.1779593865    1.6679358838   -0.2158979464
      5  F         2.5417767581   -0.1080864210   -0.5793790866
      6  Br       -1.5633118365    0.1660898195   -0.0692705598
      7  F         0.3406534851   -1.8401654252   -0.3750196852
      8  H         1.6669573185   -0.9903456962    1.8124774085
      9  H         0.5658010703    0.4436278684    2.1059547735
   Point Group: c1    Number of degrees of freedom:    21


   Energy is  -2989.255107185


 Attempting to Generate Delocalized Internal Coordinates

 21 Hessian modes will be used to form the next step
  Hessian Eigenvalues:
     0.017401    0.020947    0.030782    0.030782    0.030790    0.033282
     0.086449    0.090060    0.108252    0.129001    0.140000    0.145900
     0.175927    0.257500    0.268991    0.285189    0.348126    0.348126
     0.550214    0.550214    0.550214

 Minimum Search - Taking Simple RFO Step
 Searching for Lamda that Minimizes Along All modes
 Value Taken    Lamda =  -0.00526858
 Step Taken.  Stepsize is  0.171167

                             Maximum     Tolerance    Cnvgd?
         Gradient           0.019008      0.000300      NO
         Displacement       0.092521      0.001200      NO
         Energy change     *********      0.000001      NO


 New Cartesian Coordinates Obtained by Inverse Iteration

 Displacement from previous Coordinates is:  0.154982
 ----------------------------------------------------------------
             Standard Nuclear Orientation (Angstroms)
    I     Atom           X                Y                Z
 ----------------------------------------------------------------
    1      C       1.0217548979    -0.2182240628     1.3723618217
    2      C       1.4033415241     0.3497200856     0.0290858218
    3      C       0.2181434887    -0.5741796858     0.1296466518
    4      F       1.2175708637     1.6578787453    -0.2066605562
    5      F       2.5116568164    -0.1000213091    -0.5791787090
    6      Br     -1.5617964234     0.1344090854    -0.0769489056
    7      F       0.3467423285    -1.8244471548    -0.3597869941
    8      H       1.6595501865    -0.9942866911     1.7826230205
    9      H       0.5694807031     0.4509433175     2.0941740655
 ----------------------------------------------------------------
 Molecular Point Group                 C1    NOp =  1
 Largest Abelian Subgroup              C1    NOp =  1
 Nuclear Repulsion Energy =   536.3804914724 hartrees
 There are       41 alpha and       41 beta electrons
 Applying Cartesian multipole field
    Component          Value
    ---------          -----
     (2,0,0)        1.00000E-11
     (0,2,0)        2.00000E-11
     (0,0,2)       -3.00000E-11
 Nucleus-field energy     =     0.0000000081 hartrees
 Requested basis set is 6-311++G(d,p)
 There are 65 shells and 194 basis functions
 A cutoff of  1.0D-11 yielded   1879 shell pairs
 There are     17411 function pairs (     19034 Cartesian)
 Smallest overlap matrix eigenvalue = 6.19E-05
 Guess MOs from SCF MO coefficient file

 -----------------------------------------------------------------------
  General SCF calculation program by
  Eric Jon Sundstrom, Paul Horn, Yuezhi Mao, Dmitri Zuev, Alec White,
  David Stuck, Shaama M.S., Shane Yost, Joonho Lee, David Small,
  Daniel Levine, Susi Lehtola, Hugh Burton, Evgeny Epifanovsky
 -----------------------------------------------------------------------
 Exchange:     0.2000 Hartree-Fock + 0.0800 Slater + 0.7200 B88
 Correlation:  0.1900 VWN1RPA + 0.8100 LYP
 Using SG-1 standard quadrature grid
 using 4 threads for integral computing
 -------------------------------------------------------
 OpenMP Integral computing Module                
 Release: version 2.0, May 2017, Q-Chem Inc. Pleasanton 
 -------------------------------------------------------
 -------------------------------------------------------
 OpenMP BLAS3 based DFT computing Module                
 Release: version 1.0, May 2013, Q-Chem Inc. Pittsburgh 
 -------------------------------------------------------
 A restricted SCF calculation will be
 performed using DIIS
 SCF converges when DIIS error is below 1.0e-08
 ---------------------------------------
  Cycle       Energy         DIIS error
 ---------------------------------------
    1   -2989.2564083800      5.69e-04  
    2   -2989.2581323229      2.60e-04  
    3   -2989.2580998623      2.85e-04  
    4   -2989.2583778893      3.32e-05  
    5   -2989.2583810752      1.01e-05  
    6   -2989.2583814260      3.10e-06  
    7   -2989.2583814619      7.96e-07  
    8   -2989.2583814638      2.33e-07  
    9   -2989.2583814640      6.69e-08  
   10   -2989.2583814640      1.31e-08  
   11   -2989.2583814639      5.42e-09  Convergence criterion met
 ---------------------------------------
 SCF time:   CPU 33.14s  wall 8.00s 
 SCF   energy in the final basis set =    -2989.2583814639
 Total energy in the final basis set =    -2989.2583814639

 --------------------------------------------------------------

                    Orbital Energies (a.u.)
 --------------------------------------------------------------

 Alpha MOs
 -- Occupied --
******* -62.508 -56.329 -56.324 -56.324 -24.727 -24.726 -24.725
-10.380 -10.347 -10.230  -8.717  -6.549  -6.535  -6.534  -2.659
 -2.656  -2.655  -2.644  -2.644  -1.300  -1.267  -1.243  -0.923
 -0.813  -0.676  -0.656  -0.606  -0.595  -0.541  -0.523  -0.515
 -0.482  -0.473  -0.456  -0.441  -0.430  -0.369  -0.334  -0.318
 -0.298
 -- Virtual --
 -0.050  -0.010   0.010   0.022   0.024   0.035   0.054   0.062
  0.066   0.069   0.076   0.095   0.099   0.112   0.118   0.122
  0.128   0.134   0.139   0.155   0.170   0.182   0.209   0.228
  0.242   0.250   0.261   0.279   0.282   0.292   0.326   0.338
  0.344   0.358   0.362   0.367   0.383   0.394   0.400   0.420
  0.423   0.449   0.466   0.495   0.508   0.529   0.573   0.581
  0.583   0.609   0.620   0.647   0.661   0.689   0.701   0.719
  0.757   0.809   0.878   0.887   0.939   1.031   1.206   1.239
  1.282   1.332   1.355   1.375   1.391   1.415   1.422   1.431
  1.440   1.462   1.492   1.509   1.518   1.551   1.556   1.664
  1.739   1.785   1.823   1.853   1.887   1.946   1.956   1.992
  1.995   2.019   2.059   2.100   2.148   2.183   2.186   2.249
  2.522   2.555   2.665   2.686   2.770   2.777   2.950   2.994
  3.085   3.319   3.536   3.679   3.744   3.750   3.761   3.766
  3.782   3.833   3.863   3.940   3.976   3.998   4.009   4.012
  4.036   4.061   4.118   4.166   4.230   4.395   4.750   4.882
  4.909   6.303   6.312   6.337   6.339   6.351   6.405   6.516
  6.656   6.715   6.791   7.557   7.579   7.686  23.535  23.639
 23.841  47.908  66.743  66.751  66.754 289.751 289.773 289.904
*******
 --------------------------------------------------------------

          Ground-State Mulliken Net Atomic Charges

     Atom                 Charge (a.u.)
  ----------------------------------------
      1 C                    -0.241575
      2 C                    -0.030217
      3 C                     0.052221
      4 F                    -0.068522
      5 F                    -0.090874
      6 Br                    0.022219
      7 F                    -0.048965
      8 H                     0.215156
      9 H                     0.190557
  ----------------------------------------
  Sum of atomic charges =     0.000000

 -----------------------------------------------------------------
                    Cartesian Multipole Moments
 -----------------------------------------------------------------
    Charge (ESU x 10^10)
                 0.0000
    Dipole Moment (Debye)
         X      -0.0398      Y      -0.0008      Z       2.2082
       Tot       2.2086
    Quadrupole Moments (Debye-Ang)
        XX     -51.9155     XY      -1.7720     YY     -54.3803
        XZ       3.2818     YZ      -0.6885     ZZ     -48.0743
    Octopole Moments (Debye-Ang^2)
       XXX     -34.9508    XXY       2.2328    XYY      -8.9277
       YYY       5.1879    XXZ       0.6934    XYZ      -1.6193
       YYZ      -0.7572    XZZ      -3.5146    YZZ       1.5585
       ZZZ      -4.7622
    Hexadecapole Moments (Debye-Ang^3)
      XXXX    -663.2673   XXXY     -15.0412   XXYY    -152.5729
      XYYY      -9.8061   YYYY    -267.9559   XXXZ       3.3991
      XXYZ      -3.2376   XYYZ      -0.3196   YYYZ       0.3828
      XXZZ    -135.4309   XYZZ      -4.5986   YYZZ     -66.3106
      XZZZ      -5.3917   YZZZ       2.9962   ZZZZ    -145.7276
 -----------------------------------------------------------------
 Calculating analytic gradient of the SCF energy
 Gradient of SCF Energy
            1           2           3           4           5           6
    1  -0.0021616   0.0084054  -0.0032811  -0.0020434  -0.0018590   0.0007185
    2  -0.0011581   0.0073525  -0.0094478  -0.0010675  -0.0007940   0.0017583
    3   0.0024729  -0.0075929  -0.0027736   0.0017553   0.0015032   0.0011196
            7           8           9
    1  -0.0002169   0.0001888   0.0002492
    2   0.0028097   0.0008127  -0.0002659
    3   0.0013645   0.0014913   0.0006597
 Max gradient component =       9.448E-03
 RMS gradient           =       3.523E-03
 Gradient time:  CPU 9.36 s  wall 2.40 s
 Geometry Optimization Parameters
   NAtoms,    NIC,     NZ,  NCons,   NDum,   NFix, NCnnct, MaxDiis
        9      69       9       0       0       0       0       0

 Cartesian Hessian Update
 Hessian Updated using BFGS Update


** GEOMETRY OPTIMIZATION IN DELOCALIZED INTERNAL COORDINATES **
   Searching for a Minimum

   Optimization Cycle:   2

                       Coordinates (Angstroms)
     ATOM                X               Y               Z
      1  C         1.0217548979   -0.2182240628    1.3723618217
      2  C         1.4033415241    0.3497200856    0.0290858218
      3  C         0.2181434887   -0.5741796858    0.1296466518
      4  F         1.2175708637    1.6578787453   -0.2066605562
      5  F         2.5116568164   -0.1000213091   -0.5791787090
      6  Br       -1.5617964234    0.1344090854   -0.0769489056
      7  F         0.3467423285   -1.8244471548   -0.3597869941
      8  H         1.6595501865   -0.9942866911    1.7826230205
      9  H         0.5694807031    0.4509433175    2.0941740655
   Point Group: c1    Number of degrees of freedom:    21


   Energy is  -2989.258381464

 Hessian Updated using BFGS Update

 20 Hessian modes will be used to form the next step
  Hessian Eigenvalues:
     0.017435    0.020928    0.030665    0.030782    0.030930    0.033311
     0.085215    0.086880    0.106782    0.120150    0.131045    0.145171
     0.177359    0.256261    0.258286    0.273997    0.348126    0.349217
     0.548486    0.579790

 Minimum Search - Taking Simple RFO Step
 Searching for Lamda that Minimizes Along All modes
 Value Taken    Lamda =  -0.00059493
 Step Taken.  Stepsize is  0.077143

                             Maximum     Tolerance    Cnvgd?
         Gradient           0.006583      0.000300      NO
         Displacement       0.034278      0.001200      NO
         Energy change     -0.003274      0.000001      NO


 New Cartesian Coordinates Obtained by Inverse Iteration

 Displacement from previous Coordinates is:  0.071803
 ----------------------------------------------------------------
             Standard Nuclear Orientation (Angstroms)
    I     Atom           X                Y                Z
 ----------------------------------------------------------------
    1      C       1.0241731052    -0.2137835445     1.3748624621
    2      C       1.3969020111     0.3472495731     0.0385837540
    3      C       0.2177129211    -0.5637805888     0.1362939939
    4      F       1.2293330915     1.6566697505    -0.2093008831
    5      F       2.5030380051    -0.1021911649    -0.5783381725
    6      Br     -1.5704178436     0.1186708371    -0.0867039244
    7      F       0.3527596981    -1.8154423635    -0.3584287500
    8      H       1.6551079591    -1.0025026494     1.7703185214
    9      H       0.5778354378     0.4569024806     2.0980292150
 ----------------------------------------------------------------
 Molecular Point Group                 C1    NOp =  1
 Largest Abelian Subgroup              C1    NOp =  1
 Nuclear Repulsion Energy =   536.4999936965 hartrees
 There are       41 alpha and       41 beta electrons
 Applying Cartesian multipole field
    Component          Value
    ---------          -----
     (2,0,0)        1.00000E-11
     (0,2,0)        2.00000E-11
     (0,0,2)       -3.00000E-11
 Nucleus-field energy     =     0.0000000081 hartrees
 Requested basis set is 6-311++G(d,p)
 There are 65 shells and 194 basis functions
 A cutoff of  1.0D-11 yielded   1877 shell pairs
 There are     17403 function pairs (     19026 Cartesian)
 Smallest overlap matrix eigenvalue = 5.83E-05
 Guess MOs from SCF MO coefficient file

 -----------------------------------------------------------------------
  General SCF calculation program by
  Eric Jon Sundstrom, Paul Horn, Yuezhi Mao, Dmitri Zuev, Alec White,
  David Stuck, Shaama M.S., Shane Yost, Joonho Lee, David Small,
  Daniel Levine, Susi Lehtola, Hugh Burton, Evgeny Epifanovsky
 -----------------------------------------------------------------------
 Exchange:     0.2000 Hartree-Fock + 0.0800 Slater + 0.7200 B88
 Correlation:  0.1900 VWN1RPA + 0.8100 LYP
 Using SG-1 standard quadrature grid
 using 4 threads for integral computing
 -------------------------------------------------------
 OpenMP Integral computing Module                
 Release: version 2.0, May 2017, Q-Chem Inc. Pleasanton 
 -------------------------------------------------------
 -------------------------------------------------------
 OpenMP BLAS3 based DFT computing Module                
 Release: version 1.0, May 2013, Q-Chem Inc. Pittsburgh 
 -------------------------------------------------------
 A restricted SCF calculation will be
 performed using DIIS
 SCF converges when DIIS error is below 1.0e-08
 ---------------------------------------
  Cycle       Energy         DIIS error
 ---------------------------------------
    1   -2989.2583081132      2.45e-04  
    2   -2989.2586758544      9.50e-05  
    3   -2989.2586671457      1.11e-04  
    4   -2989.2587042195      1.28e-05  
    5   -2989.2587047636      4.15e-06  
    6   -2989.2587048244      1.37e-06  
    7   -2989.2587048320      3.14e-07  
    8   -2989.2587048324      1.15e-07  
    9   -2989.2587048324      2.14e-08  
   10   -2989.2587048324      9.53e-09  Convergence criterion met
 ---------------------------------------
 SCF time:   CPU 30.14s  wall 8.00s 
 SCF   energy in the final basis set =    -2989.2587048324
 Total energy in the final basis set =    -2989.2587048324

 --------------------------------------------------------------

                    Orbital Energies (a.u.)
 --------------------------------------------------------------

 Alpha MOs
 -- Occupied --
******* -62.508 -56.329 -56.325 -56.325 -24.725 -24.725 -24.723
-10.379 -10.346 -10.230  -8.717  -6.549  -6.535  -6.535  -2.660
 -2.656  -2.656  -2.645  -2.645  -1.300  -1.265  -1.241  -0.928
 -0.814  -0.676  -0.656  -0.606  -0.594  -0.541  -0.522  -0.514
 -0.482  -0.473  -0.454  -0.439  -0.431  -0.370  -0.336  -0.319
 -0.299
 -- Virtual --
 -0.052  -0.010   0.009   0.022   0.023   0.034   0.054   0.062
  0.066   0.069   0.076   0.095   0.100   0.112   0.118   0.123
  0.128   0.135   0.140   0.155   0.171   0.183   0.208   0.228
  0.240   0.252   0.263   0.281   0.283   0.293   0.327   0.339
  0.345   0.359   0.363   0.367   0.384   0.393   0.400   0.420
  0.423   0.449   0.466   0.497   0.509   0.531   0.573   0.581
  0.583   0.610   0.619   0.646   0.660   0.688   0.700   0.720
  0.755   0.808   0.879   0.884   0.942   1.033   1.206   1.239
  1.284   1.332   1.357   1.374   1.392   1.417   1.423   1.431
  1.442   1.462   1.493   1.508   1.518   1.550   1.559   1.669
  1.736   1.785   1.828   1.856   1.888   1.948   1.961   1.994
  1.998   2.021   2.061   2.101   2.151   2.182   2.184   2.253
  2.528   2.553   2.667   2.690   2.777   2.783   2.949   2.990
  3.100   3.327   3.530   3.680   3.746   3.751   3.763   3.767
  3.785   3.835   3.862   3.940   3.975   3.998   4.010   4.014
  4.034   4.063   4.117   4.166   4.229   4.395   4.755   4.885
  4.910   6.306   6.313   6.339   6.341   6.352   6.406   6.519
  6.656   6.716   6.788   7.556   7.577   7.684  23.535  23.664
 23.849  47.907  66.744  66.754  66.755 289.750 289.771 289.902
*******
 --------------------------------------------------------------

          Ground-State Mulliken Net Atomic Charges

     Atom                 Charge (a.u.)
  ----------------------------------------
      1 C                    -0.237288
      2 C                    -0.033774
      3 C                     0.053300
      4 F                    -0.071095
      5 F                    -0.092895
      6 Br                    0.024666
      7 F                    -0.051453
      8 H                     0.217251
      9 H                     0.191287
  ----------------------------------------
  Sum of atomic charges =     0.000000

 -----------------------------------------------------------------
                    Cartesian Multipole Moments
 -----------------------------------------------------------------
    Charge (ESU x 10^10)
                 0.0000
    Dipole Moment (Debye)
         X      -0.0930      Y       0.0025      Z       2.2608
       Tot       2.2627
    Quadrupole Moments (Debye-Ang)
        XX     -51.9308     XY      -1.7721     YY     -54.4162
        XZ       3.3850     YZ      -0.6830     ZZ     -48.0250
    Octopole Moments (Debye-Ang^2)
       XXX     -34.9780    XXY       2.2420    XYY      -8.7609
       YYY       5.7097    XXZ       0.7638    XYZ      -1.6020
       YYZ      -0.5741    XZZ      -3.4121    YZZ       1.8045
       ZZZ      -4.3910
    Hexadecapole Moments (Debye-Ang^3)
      XXXX    -664.7978   XXXY     -16.2158   XXYY    -152.9149
      XYYY     -11.2196   YYYY    -266.1848   XXXZ       2.7301
      XXYZ      -3.2673   XYYZ      -0.5795   YYYZ       0.3122
      XXZZ    -135.8082   XYZZ      -5.0270   YYZZ     -65.9262
      XZZZ      -6.5268   YZZZ       3.1145   ZZZZ    -145.8459
 -----------------------------------------------------------------
 Calculating analytic gradient of the SCF energy
 Gradient of SCF Energy
            1           2           3           4           5           6
    1  -0.0008057   0.0004842   0.0023547   0.0001740  -0.0016036  -0.0002636
    2   0.0004416   0.0004545  -0.0032298  -0.0013747   0.0009783   0.0007292
    3  -0.0015700   0.0001453   0.0000616  -0.0000968   0.0006746   0.0003039
            7           8           9
    1  -0.0004615  -0.0000163   0.0001379
    2   0.0018730   0.0002265  -0.0000987
    3   0.0003787   0.0002380  -0.0001353
 Max gradient component =       3.230E-03
 RMS gradient           =       1.061E-03
 Gradient time:  CPU 9.33 s  wall 2.39 s
 Geometry Optimization Parameters
   NAtoms,    NIC,     NZ,  NCons,   NDum,   NFix, NCnnct, MaxDiis
        9      69       9       0       0       0       0       0

 Cartesian Hessian Update
 Hessian Updated using BFGS Update


** GEOMETRY OPTIMIZATION IN DELOCALIZED INTERNAL COORDINATES **
   Searching for a Minimum

   Optimization Cycle:   3

                       Coordinates (Angstroms)
     ATOM                X               Y               Z
      1  C         1.0241731052   -0.2137835445    1.3748624621
      2  C         1.3969020111    0.3472495731    0.0385837540
      3  C         0.2177129211   -0.5637805888    0.1362939939
      4  F         1.2293330915    1.6566697505   -0.2093008831
      5  F         2.5030380051   -0.1021911649   -0.5783381725
      6  Br       -1.5704178436    0.1186708371   -0.0867039244
      7  F         0.3527596981   -1.8154423635   -0.3584287500
      8  H         1.6551079591   -1.0025026494    1.7703185214
      9  H         0.5778354378    0.4569024806    2.0980292150
   Point Group: c1    Number of degrees of freedom:    21


   Energy is  -2989.258704832

 Hessian Updated using BFGS Update

 21 Hessian modes will be used to form the next step
  Hessian Eigenvalues:
     0.017555    0.020874    0.029940    0.030798    0.031275    0.033283
     0.078330    0.086608    0.100519    0.119383    0.130580    0.145928
     0.178289    0.257810    0.263471    0.293862    0.348142    0.349424
     0.544515    0.550218    0.571090

 Minimum Search - Taking Simple RFO Step
 Searching for Lamda that Minimizes Along All modes
 Value Taken    Lamda =  -0.00006057
 Step Taken.  Stepsize is  0.026825

                             Maximum     Tolerance    Cnvgd?
         Gradient           0.001912      0.000300      NO
         Displacement       0.013798      0.001200      NO
         Energy change     -0.000323      0.000001      NO


 New Cartesian Coordinates Obtained by Inverse Iteration

 Displacement from previous Coordinates is:  0.029075
 ----------------------------------------------------------------
             Standard Nuclear Orientation (Angstroms)
    I     Atom           X                Y                Z
 ----------------------------------------------------------------
    1      C       1.0246127463    -0.2123450657     1.3752744829
    2      C       1.3961941232     0.3483920308     0.0383701885
    3      C       0.2153616625    -0.5597455933     0.1360907852
    4      F       1.2347869401     1.6606647824    -0.2060485492
    5      F       2.5027891121    -0.1043991959    -0.5797924023
    6      Br     -1.5745752291     0.1114712871    -0.0909509218
    7      F       0.3529854118    -1.8155119367    -0.3538141015
    8      H       1.6539274349    -1.0048024489     1.7659218170
    9      H       0.5803621836     0.4580684704     2.1002649175
 ----------------------------------------------------------------
 Molecular Point Group                 C1    NOp =  1
 Largest Abelian Subgroup              C1    NOp =  1
 Nuclear Repulsion Energy =   536.0823317926 hartrees
 There are       41 alpha and       41 beta electrons
 Applying Cartesian multipole field
    Component          Value
    ---------          -----
     (2,0,0)        1.00000E-11
     (0,2,0)        2.00000E-11
     (0,0,2)       -3.00000E-11
 Nucleus-field energy     =     0.0000000081 hartrees
 Requested basis set is 6-311++G(d,p)
 There are 65 shells and 194 basis functions
 A cutoff of  1.0D-11 yielded   1877 shell pairs
 There are     17403 function pairs (     19026 Cartesian)
 Smallest overlap matrix eigenvalue = 5.77E-05
 Guess MOs from SCF MO coefficient file

 -----------------------------------------------------------------------
  General SCF calculation program by
  Eric Jon Sundstrom, Paul Horn, Yuezhi Mao, Dmitri Zuev, Alec White,
  David Stuck, Shaama M.S., Shane Yost, Joonho Lee, David Small,
  Daniel Levine, Susi Lehtola, Hugh Burton, Evgeny Epifanovsky
 -----------------------------------------------------------------------
 Exchange:     0.2000 Hartree-Fock + 0.0800 Slater + 0.7200 B88
 Correlation:  0.1900 VWN1RPA + 0.8100 LYP
 Using SG-1 standard quadrature grid
 using 4 threads for integral computing
 -------------------------------------------------------
 OpenMP Integral computing Module                
 Release: version 2.0, May 2017, Q-Chem Inc. Pleasanton 
 -------------------------------------------------------
 -------------------------------------------------------
 OpenMP BLAS3 based DFT computing Module                
 Release: version 1.0, May 2013, Q-Chem Inc. Pittsburgh 
 -------------------------------------------------------
 A restricted SCF calculation will be
 performed using DIIS
 SCF converges when DIIS error is below 1.0e-08
 ---------------------------------------
  Cycle       Energy         DIIS error
 ---------------------------------------
    1   -2989.2586880397      8.85e-05  
    2   -2989.2587414290      2.54e-05  
    3   -2989.2587412238      2.87e-05  
    4   -2989.2587433279      4.91e-06  
    5   -2989.2587434039      1.21e-06  
    6   -2989.2587434098      4.35e-07  
    7   -2989.2587434106      1.38e-07  
    8   -2989.2587434106      3.78e-08  
    9   -2989.2587434106      8.59e-09  Convergence criterion met
 ---------------------------------------
 SCF time:   CPU 27.11s  wall 7.00s 
 SCF   energy in the final basis set =    -2989.2587434106
 Total energy in the final basis set =    -2989.2587434106

 --------------------------------------------------------------

                    Orbital Energies (a.u.)
 --------------------------------------------------------------

 Alpha MOs
 -- Occupied --
******* -62.509 -56.330 -56.325 -56.325 -24.726 -24.725 -24.723
-10.380 -10.347 -10.231  -8.718  -6.550  -6.536  -6.535  -2.661
 -2.657  -2.656  -2.645  -2.645  -1.299  -1.264  -1.241  -0.928
 -0.815  -0.676  -0.655  -0.606  -0.594  -0.540  -0.522  -0.514
 -0.481  -0.473  -0.454  -0.439  -0.431  -0.370  -0.336  -0.319
 -0.300
 -- Virtual --
 -0.052  -0.010   0.009   0.022   0.023   0.034   0.054   0.062
  0.066   0.069   0.076   0.095   0.099   0.112   0.118   0.123
  0.128   0.134   0.139   0.155   0.171   0.183   0.208   0.227
  0.239   0.252   0.262   0.281   0.282   0.293   0.327   0.339
  0.345   0.359   0.363   0.367   0.384   0.393   0.400   0.420
  0.423   0.449   0.466   0.497   0.509   0.531   0.572   0.580
  0.583   0.610   0.618   0.646   0.659   0.688   0.700   0.720
  0.755   0.807   0.879   0.883   0.942   1.033   1.207   1.239
  1.285   1.332   1.356   1.373   1.392   1.416   1.422   1.431
  1.443   1.462   1.493   1.507   1.517   1.550   1.559   1.669
  1.736   1.785   1.828   1.855   1.889   1.948   1.960   1.994
  1.999   2.022   2.061   2.100   2.150   2.179   2.183   2.252
  2.528   2.553   2.666   2.689   2.777   2.782   2.948   2.988
  3.098   3.327   3.527   3.680   3.746   3.751   3.763   3.767
  3.786   3.834   3.861   3.939   3.974   3.996   4.009   4.012
  4.033   4.061   4.117   4.163   4.227   4.395   4.755   4.883
  4.908   6.305   6.313   6.340   6.341   6.352   6.406   6.518
  6.655   6.713   6.785   7.555   7.576   7.683  23.532  23.663
 23.848  47.907  66.744  66.754  66.755 289.749 289.770 289.901
*******
 --------------------------------------------------------------

          Ground-State Mulliken Net Atomic Charges

     Atom                 Charge (a.u.)
  ----------------------------------------
      1 C                    -0.238539
      2 C                    -0.032431
      3 C                     0.053413
      4 F                    -0.072046
      5 F                    -0.093334
      6 Br                    0.026209
      7 F                    -0.052474
      8 H                     0.217960
      9 H                     0.191243
  ----------------------------------------
  Sum of atomic charges =     0.000000

 -----------------------------------------------------------------
                    Cartesian Multipole Moments
 -----------------------------------------------------------------
    Charge (ESU x 10^10)
                 0.0000
    Dipole Moment (Debye)
         X      -0.1218      Y       0.0142      Z       2.2604
       Tot       2.2637
    Quadrupole Moments (Debye-Ang)
        XX     -51.9320     XY      -1.7631     YY     -54.4618
        XZ       3.3956     YZ      -0.6844     ZZ     -48.0240
    Octopole Moments (Debye-Ang^2)
       XXX     -35.0328    XXY       2.2706    XYY      -8.7189
       YYY       5.9890    XXZ       0.7885    XYZ      -1.6084
       YYZ      -0.5261    XZZ      -3.3900    YZZ       1.9123
       ZZZ      -4.2308
    Hexadecapole Moments (Debye-Ang^3)
      XXXX    -666.2641   XXXY     -16.9013   XXYY    -153.3580
      XYYY     -12.0387   YYYY    -266.4851   XXXZ       2.4642
      XXYZ      -3.2926   XYYZ      -0.7097   YYYZ       0.2834
      XXZZ    -136.1191   XYZZ      -5.2789   YYZZ     -65.9519
      XZZZ      -6.9378   YZZZ       3.1258   ZZZZ    -145.8308
 -----------------------------------------------------------------
 Calculating analytic gradient of the SCF energy
 Gradient of SCF Energy
            1           2           3           4           5           6
    1  -0.0002049  -0.0010722   0.0018097   0.0003718  -0.0002379  -0.0002511
    2   0.0003028  -0.0002482  -0.0012918  -0.0000836   0.0003719   0.0001970
    3  -0.0007625   0.0004195  -0.0002470  -0.0000466   0.0000960   0.0001668
            7           8           9
    1  -0.0004757   0.0001146  -0.0000543
    2   0.0007091   0.0001254  -0.0000825
    3   0.0003695   0.0000522  -0.0000479
 Max gradient component =       1.810E-03
 RMS gradient           =       5.610E-04
 Gradient time:  CPU 9.33 s  wall 2.39 s
 Geometry Optimization Parameters
   NAtoms,    NIC,     NZ,  NCons,   NDum,   NFix, NCnnct, MaxDiis
        9      69       9       0       0       0       0       0

 Cartesian Hessian Update
 Hessian Updated using BFGS Update


** GEOMETRY OPTIMIZATION IN DELOCALIZED INTERNAL COORDINATES **
   Searching for a Minimum

   Optimization Cycle:   4

                       Coordinates (Angstroms)
     ATOM                X               Y               Z
      1  C         1.0246127463   -0.2123450657    1.3752744829
      2  C         1.3961941232    0.3483920308    0.0383701885
      3  C         0.2153616625   -0.5597455933    0.1360907852
      4  F         1.2347869401    1.6606647824   -0.2060485492
      5  F         2.5027891121   -0.1043991959   -0.5797924023
      6  Br       -1.5745752291    0.1114712871   -0.0909509218
      7  F         0.3529854118   -1.8155119367   -0.3538141015
      8  H         1.6539274349   -1.0048024489    1.7659218170
      9  H         0.5803621836    0.4580684704    2.1002649175
   Point Group: c1    Number of degrees of freedom:    21


   Energy is  -2989.258743411

 Hessian Updated using BFGS Update

 21 Hessian modes will be used to form the next step
  Hessian Eigenvalues:
     0.017510    0.020896    0.027055    0.030806    0.033267    0.037631
     0.066362    0.086534    0.093622    0.124926    0.128528    0.139087
     0.176346    0.257339    0.264409    0.274225    0.348099    0.349311
     0.504299    0.550226    0.574828

 Minimum Search - Taking Simple RFO Step
 Searching for Lamda that Minimizes Along All modes
 Value Taken    Lamda =  -0.00002394
 Step Taken.  Stepsize is  0.023463

                             Maximum     Tolerance    Cnvgd?
         Gradient           0.000737      0.000300      NO
         Displacement       0.011469      0.001200      NO
         Energy change     -0.000039      0.000001      NO


 New Cartesian Coordinates Obtained by Inverse Iteration

 Displacement from previous Coordinates is:  0.022184
 ----------------------------------------------------------------
             Standard Nuclear Orientation (Angstroms)
    I     Atom           X                Y                Z
 ----------------------------------------------------------------
    1      C       1.0251111857    -0.2116979834     1.3773826077
    2      C       1.3963755019     0.3490734106     0.0394273017
    3      C       0.2133009358    -0.5568523548     0.1375596051
    4      F       1.2342313023     1.6615096749    -0.2065814843
    5      F       2.5012811199    -0.1069841085    -0.5815845487
    6      Br     -1.5762756741     0.1078586499    -0.0952632487
    7      F       0.3560160697    -1.8133494165    -0.3541557555
    8      H       1.6514582420    -1.0079971956     1.7649065860
    9      H       0.5849457022     0.4602316537     2.1036251531
 ----------------------------------------------------------------
 Molecular Point Group                 C1    NOp =  1
 Largest Abelian Subgroup              C1    NOp =  1
 Nuclear Repulsion Energy =   535.9472536169 hartrees
 There are       41 alpha and       41 beta electrons
 Applying Cartesian multipole field
    Component          Value
    ---------          -----
     (2,0,0)        1.00000E-11
     (0,2,0)        2.00000E-11
     (0,0,2)       -3.00000E-11
 Nucleus-field energy     =     0.0000000081 hartrees
 Requested basis set is 6-311++G(d,p)
 There are 65 shells and 194 basis functions
 A cutoff of  1.0D-11 yielded   1879 shell pairs
 There are     17411 function pairs (     19034 Cartesian)
 Smallest overlap matrix eigenvalue = 5.76E-05
 Guess MOs from SCF MO coefficient file

 -----------------------------------------------------------------------
  General SCF calculation program by
  Eric Jon Sundstrom, Paul Horn, Yuezhi Mao, Dmitri Zuev, Alec White,
  David Stuck, Shaama M.S., Shane Yost, Joonho Lee, David Small,
  Daniel Levine, Susi Lehtola, Hugh Burton, Evgeny Epifanovsky
 -----------------------------------------------------------------------
 Exchange:     0.2000 Hartree-Fock + 0.0800 Slater + 0.7200 B88
 Correlation:  0.1900 VWN1RPA + 0.8100 LYP
 Using SG-1 standard quadrature grid
 using 4 threads for integral computing
 -------------------------------------------------------
 OpenMP Integral computing Module                
 Release: version 2.0, May 2017, Q-Chem Inc. Pleasanton 
 -------------------------------------------------------
 -------------------------------------------------------
 OpenMP BLAS3 based DFT computing Module                
 Release: version 1.0, May 2013, Q-Chem Inc. Pittsburgh 
 -------------------------------------------------------
 A restricted SCF calculation will be
 performed using DIIS
 SCF converges when DIIS error is below 1.0e-08
 ---------------------------------------
  Cycle       Energy         DIIS error
 ---------------------------------------
    1   -2989.2587240121      6.64e-05  
    2   -2989.2587539069      2.01e-05  
    3   -2989.2587537726      2.27e-05  
    4   -2989.2587551240      3.45e-06  
    5   -2989.2587551623      8.08e-07  
    6   -2989.2587551649      2.97e-07  
    7   -2989.2587551652      1.01e-07  
    8   -2989.2587551652      2.78e-08  
    9   -2989.2587551653      6.73e-09  Convergence criterion met
 ---------------------------------------
 SCF time:   CPU 27.10s  wall 7.00s 
 SCF   energy in the final basis set =    -2989.2587551653
 Total energy in the final basis set =    -2989.2587551653

 --------------------------------------------------------------

                    Orbital Energies (a.u.)
 --------------------------------------------------------------

 Alpha MOs
 -- Occupied --
******* -62.509 -56.330 -56.326 -56.326 -24.726 -24.725 -24.722
-10.380 -10.346 -10.231  -8.718  -6.550  -6.536  -6.536  -2.661
 -2.657  -2.657  -2.646  -2.645  -1.298  -1.262  -1.240  -0.928
 -0.815  -0.676  -0.655  -0.605  -0.593  -0.540  -0.522  -0.513
 -0.481  -0.472  -0.454  -0.439  -0.431  -0.370  -0.337  -0.319
 -0.300
 -- Virtual --
 -0.051  -0.010   0.009   0.022   0.023   0.033   0.054   0.062
  0.066   0.069   0.076   0.095   0.099   0.112   0.118   0.122
  0.128   0.134   0.139   0.155   0.171   0.182   0.208   0.227
  0.238   0.251   0.262   0.281   0.282   0.293   0.327   0.339
  0.345   0.359   0.363   0.367   0.385   0.394   0.400   0.420
  0.423   0.449   0.466   0.498   0.509   0.531   0.572   0.580
  0.583   0.610   0.618   0.646   0.659   0.687   0.700   0.720
  0.755   0.806   0.879   0.883   0.943   1.033   1.206   1.239
  1.284   1.333   1.357   1.373   1.392   1.416   1.423   1.430
  1.443   1.461   1.493   1.505   1.517   1.550   1.560   1.669
  1.735   1.785   1.828   1.855   1.888   1.947   1.961   1.994
  2.000   2.020   2.060   2.100   2.149   2.177   2.184   2.251
  2.529   2.552   2.665   2.689   2.776   2.782   2.946   2.987
  3.096   3.326   3.525   3.680   3.746   3.751   3.763   3.768
  3.787   3.834   3.861   3.938   3.974   3.995   4.008   4.011
  4.032   4.062   4.117   4.162   4.226   4.395   4.753   4.882
  4.907   6.305   6.313   6.340   6.340   6.353   6.407   6.517
  6.655   6.712   6.783   7.555   7.576   7.682  23.530  23.662
 23.846  47.907  66.744  66.755  66.756 289.749 289.770 289.901
*******
 --------------------------------------------------------------

          Ground-State Mulliken Net Atomic Charges

     Atom                 Charge (a.u.)
  ----------------------------------------
      1 C                    -0.236823
      2 C                    -0.032221
      3 C                     0.051729
      4 F                    -0.072457
      5 F                    -0.093464
      6 Br                    0.027660
      7 F                    -0.053556
      8 H                     0.218131
      9 H                     0.191001
  ----------------------------------------
  Sum of atomic charges =     0.000000

 -----------------------------------------------------------------
                    Cartesian Multipole Moments
 -----------------------------------------------------------------
    Charge (ESU x 10^10)
                 0.0000
    Dipole Moment (Debye)
         X      -0.1361      Y       0.0277      Z       2.2701
       Tot       2.2743
    Quadrupole Moments (Debye-Ang)
        XX     -51.9178     XY      -1.7422     YY     -54.4780
        XZ       3.4186     YZ      -0.6898     ZZ     -48.0177
    Octopole Moments (Debye-Ang^2)
       XXX     -35.0330    XXY       2.3146    XYY      -8.6909
       YYY       6.1363    XXZ       0.8200    XYZ      -1.6050
       YYZ      -0.4354    XZZ      -3.3776    YZZ       1.9729
       ZZZ      -4.0031
    Hexadecapole Moments (Debye-Ang^3)
      XXXX    -666.4600   XXXY     -16.9800   XXYY    -153.4179
      XYYY     -12.2366   YYYY    -266.2938   XXXZ       2.1901
      XXYZ      -3.3122   XYYZ      -0.8101   YYYZ       0.2488
      XXZZ    -136.2522   XYZZ      -5.3339   YYZZ     -65.9460
      XZZZ      -7.2931   YZZZ       3.1450   ZZZZ    -146.1772
 -----------------------------------------------------------------
 Calculating analytic gradient of the SCF energy
 Gradient of SCF Energy
            1           2           3           4           5           6
    1   0.0000795  -0.0007562   0.0004483  -0.0000422   0.0004267  -0.0000643
    2   0.0001050   0.0000664  -0.0003044   0.0003526  -0.0002194  -0.0000771
    3   0.0001385   0.0007040   0.0000033  -0.0003206  -0.0003453   0.0000104
            7           8           9
    1  -0.0001600   0.0000711  -0.0000030
    2   0.0000581   0.0000049   0.0000139
    3  -0.0001212  -0.0000713   0.0000023
 Max gradient component =       7.562E-04
 RMS gradient           =       2.752E-04
 Gradient time:  CPU 9.33 s  wall 2.39 s
 Geometry Optimization Parameters
   NAtoms,    NIC,     NZ,  NCons,   NDum,   NFix, NCnnct, MaxDiis
        9      69       9       0       0       0       0       0

 Cartesian Hessian Update
 Hessian Updated using BFGS Update


** GEOMETRY OPTIMIZATION IN DELOCALIZED INTERNAL COORDINATES **
   Searching for a Minimum

   Optimization Cycle:   5

                       Coordinates (Angstroms)
     ATOM                X               Y               Z
      1  C         1.0251111857   -0.2116979834    1.3773826077
      2  C         1.3963755019    0.3490734106    0.0394273017
      3  C         0.2133009358   -0.5568523548    0.1375596051
      4  F         1.2342313023    1.6615096749   -0.2065814843
      5  F         2.5012811199   -0.1069841085   -0.5815845487
      6  Br       -1.5762756741    0.1078586499   -0.0952632487
      7  F         0.3560160697   -1.8133494165   -0.3541557555
      8  H         1.6514582420   -1.0079971956    1.7649065860
      9  H         0.5849457022    0.4602316537    2.1036251531
   Point Group: c1    Number of degrees of freedom:    21


   Energy is  -2989.258755165

 Hessian Updated using BFGS Update

 21 Hessian modes will be used to form the next step
  Hessian Eigenvalues:
     0.016956    0.020906    0.024720    0.030848    0.033268    0.043874
     0.065674    0.086391    0.089729    0.122246    0.130719    0.135358
     0.175992    0.258417    0.262231    0.276357    0.348098    0.349312
     0.509185    0.550790    0.609203

 Minimum Search - Taking Simple RFO Step
 Searching for Lamda that Minimizes Along All modes
 Value Taken    Lamda =  -0.00000359
 Step Taken.  Stepsize is  0.008013

                             Maximum     Tolerance    Cnvgd?
         Gradient           0.000524      0.000300      NO
         Displacement       0.004011      0.001200      NO
         Energy change     -0.000012      0.000001      NO


 New Cartesian Coordinates Obtained by Inverse Iteration

 Displacement from previous Coordinates is:  0.006447
 ----------------------------------------------------------------
             Standard Nuclear Orientation (Angstroms)
    I     Atom           X                Y                Z
 ----------------------------------------------------------------
    1      C       1.0250259014    -0.2116743645     1.3767649990
    2      C       1.3965279058     0.3490260813     0.0386850468
    3      C       0.2126519530    -0.5564191540     0.1372084290
    4      F       1.2348019965     1.6616780444    -0.2047747173
    5      F       2.5013500576    -0.1066553790    -0.5817803780
    6      Br     -1.5769375387     0.1072474745    -0.0955869444
    7      F       0.3565674933    -1.8137988762    -0.3526560795
    8      H       1.6506652823    -1.0084504423     1.7644171099
    9      H       0.5857913341     0.4608389461     2.1030387507
 ----------------------------------------------------------------
 Molecular Point Group                 C1    NOp =  1
 Largest Abelian Subgroup              C1    NOp =  1
 Nuclear Repulsion Energy =   535.9172165179 hartrees
 There are       41 alpha and       41 beta electrons
 Applying Cartesian multipole field
    Component          Value
    ---------          -----
     (2,0,0)        1.00000E-11
     (0,2,0)        2.00000E-11
     (0,0,2)       -3.00000E-11
 Nucleus-field energy     =     0.0000000081 hartrees
 Requested basis set is 6-311++G(d,p)
 There are 65 shells and 194 basis functions
 A cutoff of  1.0D-11 yielded   1879 shell pairs
 There are     17411 function pairs (     19034 Cartesian)
 Smallest overlap matrix eigenvalue = 5.75E-05
 Guess MOs from SCF MO coefficient file

 -----------------------------------------------------------------------
  General SCF calculation program by
  Eric Jon Sundstrom, Paul Horn, Yuezhi Mao, Dmitri Zuev, Alec White,
  David Stuck, Shaama M.S., Shane Yost, Joonho Lee, David Small,
  Daniel Levine, Susi Lehtola, Hugh Burton, Evgeny Epifanovsky
 -----------------------------------------------------------------------
 Exchange:     0.2000 Hartree-Fock + 0.0800 Slater + 0.7200 B88
 Correlation:  0.1900 VWN1RPA + 0.8100 LYP
 Using SG-1 standard quadrature grid
 using 4 threads for integral computing
 -------------------------------------------------------
 OpenMP Integral computing Module                
 Release: version 2.0, May 2017, Q-Chem Inc. Pleasanton 
 -------------------------------------------------------
 -------------------------------------------------------
 OpenMP BLAS3 based DFT computing Module                
 Release: version 1.0, May 2013, Q-Chem Inc. Pittsburgh 
 -------------------------------------------------------
 A restricted SCF calculation will be
 performed using DIIS
 SCF converges when DIIS error is below 1.0e-08
 ---------------------------------------
  Cycle       Energy         DIIS error
 ---------------------------------------
    1   -2989.2587533031      2.44e-05  
    2   -2989.2587573359      5.85e-06  
    3   -2989.2587572936      7.55e-06  
    4   -2989.2587574429      8.56e-07  
    5   -2989.2587574450      1.51e-07  
    6   -2989.2587574450      7.43e-08  
    7   -2989.2587574451      2.16e-08  
    8   -2989.2587574451      4.30e-09  Convergence criterion met
 ---------------------------------------
 SCF time:   CPU 24.10s  wall 6.00s 
 SCF   energy in the final basis set =    -2989.2587574451
 Total energy in the final basis set =    -2989.2587574451

 --------------------------------------------------------------

                    Orbital Energies (a.u.)
 --------------------------------------------------------------

 Alpha MOs
 -- Occupied --
******* -62.509 -56.330 -56.326 -56.326 -24.726 -24.725 -24.722
-10.380 -10.346 -10.231  -8.718  -6.550  -6.536  -6.536  -2.661
 -2.657  -2.657  -2.646  -2.645  -1.299  -1.262  -1.241  -0.927
 -0.816  -0.676  -0.655  -0.605  -0.593  -0.540  -0.522  -0.513
 -0.481  -0.472  -0.454  -0.439  -0.431  -0.370  -0.337  -0.319
 -0.300
 -- Virtual --
 -0.051  -0.010   0.009   0.022   0.023   0.033   0.054   0.062
  0.066   0.069   0.076   0.095   0.099   0.112   0.118   0.122
  0.128   0.134   0.139   0.155   0.171   0.182   0.208   0.227
  0.238   0.251   0.262   0.281   0.282   0.293   0.327   0.339
  0.345   0.359   0.363   0.367   0.385   0.394   0.400   0.420
  0.423   0.449   0.466   0.498   0.509   0.530   0.572   0.580
  0.583   0.610   0.618   0.646   0.659   0.687   0.700   0.720
  0.755   0.806   0.879   0.883   0.943   1.033   1.206   1.239
  1.285   1.333   1.357   1.373   1.392   1.416   1.423   1.430
  1.443   1.461   1.493   1.505   1.517   1.550   1.559   1.669
  1.736   1.785   1.828   1.855   1.888   1.947   1.961   1.994
  2.000   2.021   2.060   2.100   2.149   2.177   2.184   2.251
  2.529   2.552   2.665   2.689   2.776   2.782   2.946   2.987
  3.095   3.326   3.525   3.680   3.746   3.751   3.763   3.768
  3.787   3.834   3.861   3.938   3.974   3.995   4.008   4.011
  4.032   4.062   4.116   4.162   4.226   4.395   4.753   4.882
  4.907   6.305   6.313   6.340   6.340   6.353   6.407   6.517
  6.655   6.712   6.784   7.555   7.576   7.682  23.531  23.661
 23.846  47.907  66.744  66.754  66.756 289.749 289.770 289.901
*******
 --------------------------------------------------------------

          Ground-State Mulliken Net Atomic Charges

     Atom                 Charge (a.u.)
  ----------------------------------------
      1 C                    -0.237844
      2 C                    -0.031990
      3 C                     0.052267
      4 F                    -0.072482
      5 F                    -0.093065
      6 Br                    0.027855
      7 F                    -0.053869
      8 H                     0.218174
      9 H                     0.190954
  ----------------------------------------
  Sum of atomic charges =     0.000000

 -----------------------------------------------------------------
                    Cartesian Multipole Moments
 -----------------------------------------------------------------
    Charge (ESU x 10^10)
                 0.0000
    Dipole Moment (Debye)
         X      -0.1376      Y       0.0309      Z       2.2637
       Tot       2.2681
    Quadrupole Moments (Debye-Ang)
        XX     -51.9093     XY      -1.7394     YY     -54.4825
        XZ       3.4105     YZ      -0.6903     ZZ     -48.0219
    Octopole Moments (Debye-Ang^2)
       XXX     -35.0045    XXY       2.3230    XYY      -8.6843
       YYY       6.1774    XXZ       0.8084    XYZ      -1.6058
       YYZ      -0.4408    XZZ      -3.3707    YZZ       1.9850
       ZZZ      -4.0180
    Hexadecapole Moments (Debye-Ang^3)
      XXXX    -666.6273   XXXY     -17.0422   XXYY    -153.4748
      XYYY     -12.3020   YYYY    -266.3546   XXXZ       2.1341
      XXYZ      -3.3128   XYYZ      -0.8288   YYYZ       0.2401
      XXZZ    -136.2840   XYZZ      -5.3495   YYZZ     -65.9341
      XZZZ      -7.3341   YZZZ       3.1364   ZZZZ    -146.0987
 -----------------------------------------------------------------
 Calculating analytic gradient of the SCF energy
 Gradient of SCF Energy
            1           2           3           4           5           6
    1   0.0001150  -0.0005058   0.0000812  -0.0000069   0.0002788  -0.0000308
    2   0.0000372   0.0002258  -0.0001158   0.0001224  -0.0001543  -0.0000874
    3   0.0001492   0.0001296  -0.0000863  -0.0000789  -0.0001210   0.0000490
            7           8           9
    1  -0.0000205   0.0000956  -0.0000066
    2  -0.0000562   0.0000320  -0.0000037
    3  -0.0000059  -0.0000496   0.0000139
 Max gradient component =       5.058E-04
 RMS gradient           =       1.431E-04
 Gradient time:  CPU 9.38 s  wall 2.40 s
 Geometry Optimization Parameters
   NAtoms,    NIC,     NZ,  NCons,   NDum,   NFix, NCnnct, MaxDiis
        9      69       9       0       0       0       0       0

 Cartesian Hessian Update
 Hessian Updated using BFGS Update


** GEOMETRY OPTIMIZATION IN DELOCALIZED INTERNAL COORDINATES **
   Searching for a Minimum

   Optimization Cycle:   6

                       Coordinates (Angstroms)
     ATOM                X               Y               Z
      1  C         1.0250259014   -0.2116743645    1.3767649990
      2  C         1.3965279058    0.3490260813    0.0386850468
      3  C         0.2126519530   -0.5564191540    0.1372084290
      4  F         1.2348019965    1.6616780444   -0.2047747173
      5  F         2.5013500576   -0.1066553790   -0.5817803780
      6  Br       -1.5769375387    0.1072474745   -0.0955869444
      7  F         0.3565674933   -1.8137988762   -0.3526560795
      8  H         1.6506652823   -1.0084504423    1.7644171099
      9  H         0.5857913341    0.4608389461    2.1030387507
   Point Group: c1    Number of degrees of freedom:    21


   Energy is  -2989.258757445

 Hessian Updated using BFGS Update

 21 Hessian modes will be used to form the next step
  Hessian Eigenvalues:
     0.015407    0.020854    0.021534    0.031156    0.033261    0.053769
     0.066428    0.081266    0.086968    0.111084    0.128964    0.143773
     0.175960    0.257480    0.260429    0.277994    0.348101    0.349345
     0.507850    0.513642    0.561112

 Minimum Search - Taking Simple RFO Step
 Searching for Lamda that Minimizes Along All modes
 Value Taken    Lamda =  -0.00000136
 Step Taken.  Stepsize is  0.006282

                             Maximum     Tolerance    Cnvgd?
         Gradient           0.000261      0.000300     YES
         Displacement       0.002647      0.001200      NO
         Energy change     -0.000002      0.000001      NO


 New Cartesian Coordinates Obtained by Inverse Iteration

 Displacement from previous Coordinates is:  0.005258
 ----------------------------------------------------------------
             Standard Nuclear Orientation (Angstroms)
    I     Atom           X                Y                Z
 ----------------------------------------------------------------
    1      C       1.0250292604    -0.2117942818     1.3765856309
    2      C       1.3969575600     0.3488679548     0.0385528511
    3      C       0.2125928704    -0.5561742941     0.1372414134
    4      F       1.2345584501     1.6614654714    -0.2037511248
    5      F       2.5008842669    -0.1060879708    -0.5829136329
    6      Br     -1.5768465261     0.1071994899    -0.0960788422
    7      F       0.3572531724    -1.8139155624    -0.3517417639
    8      H       1.6495362690    -1.0091627867     1.7647817183
    9      H       0.5864790622     0.4613943101     2.1026399664
 ----------------------------------------------------------------
 Molecular Point Group                 C1    NOp =  1
 Largest Abelian Subgroup              C1    NOp =  1
 Nuclear Repulsion Energy =   535.9487464041 hartrees
 There are       41 alpha and       41 beta electrons
 Applying Cartesian multipole field
    Component          Value
    ---------          -----
     (2,0,0)        1.00000E-11
     (0,2,0)        2.00000E-11
     (0,0,2)       -3.00000E-11
 Nucleus-field energy     =     0.0000000081 hartrees
 Requested basis set is 6-311++G(d,p)
 There are 65 shells and 194 basis functions
 A cutoff of  1.0D-11 yielded   1879 shell pairs
 There are     17411 function pairs (     19034 Cartesian)
 Smallest overlap matrix eigenvalue = 5.75E-05
 Guess MOs from SCF MO coefficient file

 -----------------------------------------------------------------------
  General SCF calculation program by
  Eric Jon Sundstrom, Paul Horn, Yuezhi Mao, Dmitri Zuev, Alec White,
  David Stuck, Shaama M.S., Shane Yost, Joonho Lee, David Small,
  Daniel Levine, Susi Lehtola, Hugh Burton, Evgeny Epifanovsky
 -----------------------------------------------------------------------
 Exchange:     0.2000 Hartree-Fock + 0.0800 Slater + 0.7200 B88
 Correlation:  0.1900 VWN1RPA + 0.8100 LYP
 Using SG-1 standard quadrature grid
 using 4 threads for integral computing
 -------------------------------------------------------
 OpenMP Integral computing Module                
 Release: version 2.0, May 2017, Q-Chem Inc. Pleasanton 
 -------------------------------------------------------
 -------------------------------------------------------
 OpenMP BLAS3 based DFT computing Module                
 Release: version 1.0, May 2013, Q-Chem Inc. Pittsburgh 
 -------------------------------------------------------
 A restricted SCF calculation will be
 performed using DIIS
 SCF converges when DIIS error is below 1.0e-08
 ---------------------------------------
  Cycle       Energy         DIIS error
 ---------------------------------------
    1   -2989.2587562231      1.72e-05  
    2   -2989.2587582094      4.69e-06  
    3   -2989.2587581786      6.08e-06  
    4   -2989.2587582748      6.04e-07  
    5   -2989.2587582757      1.58e-07  
    6   -2989.2587582758      6.01e-08  
    7   -2989.2587582759      1.93e-08  
    8   -2989.2587582759      3.81e-09  Convergence criterion met
 ---------------------------------------
 SCF time:   CPU 24.10s  wall 6.00s 
 SCF   energy in the final basis set =    -2989.2587582759
 Total energy in the final basis set =    -2989.2587582759

 --------------------------------------------------------------

                    Orbital Energies (a.u.)
 --------------------------------------------------------------

 Alpha MOs
 -- Occupied --
******* -62.509 -56.330 -56.326 -56.326 -24.726 -24.725 -24.722
-10.380 -10.346 -10.231  -8.718  -6.550  -6.536  -6.536  -2.661
 -2.657  -2.657  -2.646  -2.645  -1.299  -1.262  -1.241  -0.927
 -0.816  -0.676  -0.655  -0.605  -0.593  -0.540  -0.522  -0.513
 -0.481  -0.472  -0.454  -0.439  -0.431  -0.370  -0.337  -0.319
 -0.300
 -- Virtual --
 -0.051  -0.010   0.009   0.022   0.023   0.033   0.054   0.062
  0.066   0.069   0.076   0.095   0.099   0.112   0.118   0.123
  0.128   0.134   0.139   0.155   0.171   0.183   0.208   0.227
  0.238   0.251   0.262   0.281   0.282   0.293   0.327   0.339
  0.345   0.359   0.363   0.367   0.385   0.394   0.400   0.420
  0.423   0.449   0.466   0.498   0.509   0.530   0.572   0.580
  0.583   0.610   0.618   0.646   0.659   0.688   0.700   0.720
  0.755   0.806   0.879   0.883   0.943   1.032   1.206   1.239
  1.285   1.333   1.357   1.373   1.392   1.416   1.423   1.430
  1.443   1.461   1.493   1.505   1.518   1.550   1.559   1.669
  1.736   1.785   1.828   1.855   1.888   1.947   1.961   1.994
  2.000   2.021   2.060   2.100   2.150   2.177   2.184   2.251
  2.529   2.552   2.665   2.689   2.776   2.782   2.947   2.988
  3.096   3.326   3.525   3.680   3.746   3.751   3.763   3.768
  3.787   3.834   3.862   3.938   3.974   3.995   4.008   4.012
  4.032   4.062   4.117   4.163   4.227   4.395   4.754   4.882
  4.908   6.305   6.313   6.340   6.340   6.353   6.407   6.517
  6.655   6.712   6.784   7.555   7.576   7.682  23.531  23.661
 23.846  47.907  66.744  66.754  66.756 289.749 289.770 289.901
*******
 --------------------------------------------------------------

          Ground-State Mulliken Net Atomic Charges

     Atom                 Charge (a.u.)
  ----------------------------------------
      1 C                    -0.237881
      2 C                    -0.031832
      3 C                     0.052123
      4 F                    -0.072595
      5 F                    -0.092694
      6 Br                    0.027894
      7 F                    -0.054077
      8 H                     0.218119
      9 H                     0.190942
  ----------------------------------------
  Sum of atomic charges =     0.000000

 -----------------------------------------------------------------
                    Cartesian Multipole Moments
 -----------------------------------------------------------------
    Charge (ESU x 10^10)
                 0.0000
    Dipole Moment (Debye)
         X      -0.1352      Y       0.0317      Z       2.2620
       Tot       2.2663
    Quadrupole Moments (Debye-Ang)
        XX     -51.9001     XY      -1.7381     YY     -54.4831
        XZ       3.4084     YZ      -0.6915     ZZ     -48.0224
    Octopole Moments (Debye-Ang^2)
       XXX     -34.9833    XXY       2.3252    XYY      -8.6868
       YYY       6.1833    XXZ       0.8063    XYZ      -1.6052
       YYZ      -0.4348    XZZ      -3.3746    YZZ       1.9837
       ZZZ      -4.0023
    Hexadecapole Moments (Debye-Ang^3)
      XXXX    -666.4627   XXXY     -17.0321   XXYY    -153.4550
      XYYY     -12.2971   YYYY    -266.3498   XXXZ       2.1010
      XXYZ      -3.3088   XYYZ      -0.8370   YYYZ       0.2433
      XXZZ    -136.2742   XYZZ      -5.3473   YYZZ     -65.9233
      XZZZ      -7.3570   YZZZ       3.1380   ZZZZ    -146.1096
 -----------------------------------------------------------------
 Calculating analytic gradient of the SCF energy
 Gradient of SCF Energy
            1           2           3           4           5           6
    1   0.0000528  -0.0001196  -0.0000419  -0.0000305   0.0000107   0.0000014
    2   0.0000090   0.0002861  -0.0000532  -0.0000922  -0.0000385  -0.0000791
    3   0.0000537  -0.0000264  -0.0000760  -0.0000118  -0.0000362   0.0000639
            7           8           9
    1   0.0000585   0.0000733  -0.0000048
    2  -0.0000578   0.0000411  -0.0000155
    3   0.0000514  -0.0000295   0.0000110
 Max gradient component =       2.861E-04
 RMS gradient           =       7.541E-05
 Gradient time:  CPU 9.33 s  wall 2.39 s
 Geometry Optimization Parameters
   NAtoms,    NIC,     NZ,  NCons,   NDum,   NFix, NCnnct, MaxDiis
        9      69       9       0       0       0       0       0

 Cartesian Hessian Update
 Hessian Updated using BFGS Update


** GEOMETRY OPTIMIZATION IN DELOCALIZED INTERNAL COORDINATES **
   Searching for a Minimum

   Optimization Cycle:   7

                       Coordinates (Angstroms)
     ATOM                X               Y               Z
      1  C         1.0250292604   -0.2117942818    1.3765856309
      2  C         1.3969575600    0.3488679548    0.0385528511
      3  C         0.2125928704   -0.5561742941    0.1372414134
      4  F         1.2345584501    1.6614654714   -0.2037511248
      5  F         2.5008842669   -0.1060879708   -0.5829136329
      6  Br       -1.5768465261    0.1071994899   -0.0960788422
      7  F         0.3572531724   -1.8139155624   -0.3517417639
      8  H         1.6495362690   -1.0091627867    1.7647817183
      9  H         0.5864790622    0.4613943101    2.1026399664
   Point Group: c1    Number of degrees of freedom:    21


   Energy is  -2989.258758276

 Hessian Updated using BFGS Update

 21 Hessian modes will be used to form the next step
  Hessian Eigenvalues:
     0.012353    0.020936    0.021988    0.032842    0.033339    0.053594
     0.066229    0.075184    0.087112    0.104563    0.128211    0.142833
     0.176157    0.257071    0.263597    0.273073    0.348101    0.349321
     0.498529    0.514300    0.600184

 Minimum Search - Taking Simple RFO Step
 Searching for Lamda that Minimizes Along All modes
 Value Taken    Lamda =   0.00000000
 Step Taken.  Stepsize is  0.003780

                             Maximum     Tolerance    Cnvgd?
         Gradient           0.000099      0.000300     YES
         Displacement       0.002331      0.001200      NO
         Energy change     -0.000001      0.000001     YES


                       Distance Matrix (Angstroms)
             C (  1)   C (  2)   C (  3)   F (  4)   F (  5)   Br(  6)
   C (  2)  1.497666
   C (  3)  1.521389  1.493841
   F (  4)  2.459770  1.344618  2.465485
   F (  5)  2.455394  1.346053  2.440795  2.207168
   Br(  6)  3.006702  2.986644  1.922653  3.214239  4.112224
   F (  7)  2.449456  2.431244  1.357182  3.587456  2.750504  2.738026
   H (  8)  1.084667  2.210862  2.217858  3.343588  2.655562  3.888266
   H (  9)  1.082896  2.220359  2.244555  2.679481  3.346518  3.104802
             F (  7)   H (  8)
   H (  8)  2.607162
   H (  9)  3.354634  1.845746

 Final energy is   -2989.2587582758797     


 ******************************
 **  OPTIMIZATION CONVERGED  **
 ******************************

                       Coordinates (Angstroms)
     ATOM                X               Y               Z
      1  C         1.0250292604   -0.2117942818    1.3765856309
      2  C         1.3969575600    0.3488679548    0.0385528511
      3  C         0.2125928704   -0.5561742941    0.1372414134
      4  F         1.2345584501    1.6614654714   -0.2037511248
      5  F         2.5008842669   -0.1060879708   -0.5829136329
      6  Br       -1.5768465261    0.1071994899   -0.0960788422
      7  F         0.3572531724   -1.8139155624   -0.3517417639
      8  H         1.6495362690   -1.0091627867    1.7647817183
      9  H         0.5864790622    0.4613943101    2.1026399664

Z-matrix Print:
$molecule
0 1
Br
C  1 1.922653
F  2 1.357182 1 112.038570
C  2 1.493841 1 121.389009 3 145.051976 0
F  4 1.344618 2 120.502141 1 0.713915 0
F  4 1.346053 2 118.421022 1 -140.103857 0
C  4 1.497666 2 61.137011 1 110.177513 0
H  7 1.082896 4 117.830695 2 -107.789352 0
H  7 1.084667 4 116.869773 2 105.260978 0
$end


 --------------------------------------------------------------

                    Orbital Energies (a.u.)
 --------------------------------------------------------------

 Alpha MOs
 -- Occupied --
******* -62.509 -56.330 -56.326 -56.326 -24.726 -24.725 -24.722
-10.380 -10.346 -10.231  -8.718  -6.550  -6.536  -6.536  -2.661
 -2.657  -2.657  -2.646  -2.645  -1.299  -1.262  -1.241  -0.927
 -0.816  -0.676  -0.655  -0.605  -0.593  -0.540  -0.522  -0.513
 -0.481  -0.472  -0.454  -0.439  -0.431  -0.370  -0.337  -0.319
 -0.300
 -- Virtual --
 -0.051  -0.010   0.009   0.022   0.023   0.033   0.054   0.062
  0.066   0.069   0.076   0.095   0.099   0.112   0.118   0.123
  0.128   0.134   0.139   0.155   0.171   0.183   0.208   0.227
  0.238   0.251   0.262   0.281   0.282   0.293   0.327   0.339
  0.345   0.359   0.363   0.367   0.385   0.394   0.400   0.420
  0.423   0.449   0.466   0.498   0.509   0.530   0.572   0.580
  0.583   0.610   0.618   0.646   0.659   0.688   0.700   0.720
  0.755   0.806   0.879   0.883   0.943   1.032   1.206   1.239
  1.285   1.333   1.357   1.373   1.392   1.416   1.423   1.430
  1.443   1.461   1.493   1.505   1.518   1.550   1.559   1.669
  1.736   1.785   1.828   1.855   1.888   1.947   1.961   1.994
  2.000   2.021   2.060   2.100   2.150   2.177   2.184   2.251
  2.529   2.552   2.665   2.689   2.776   2.782   2.947   2.988
  3.096   3.326   3.525   3.680   3.746   3.751   3.763   3.768
  3.787   3.834   3.862   3.938   3.974   3.995   4.008   4.012
  4.032   4.062   4.117   4.163   4.227   4.395   4.754   4.882
  4.908   6.305   6.313   6.340   6.340   6.353   6.407   6.517
  6.655   6.712   6.784   7.555   7.576   7.682  23.531  23.661
 23.846  47.907  66.744  66.754  66.756 289.749 289.770 289.901
*******
 --------------------------------------------------------------

          Ground-State Mulliken Net Atomic Charges

     Atom                 Charge (a.u.)
  ----------------------------------------
      1 C                    -0.237881
      2 C                    -0.031832
      3 C                     0.052123
      4 F                    -0.072595
      5 F                    -0.092694
      6 Br                    0.027894
      7 F                    -0.054077
      8 H                     0.218119
      9 H                     0.190942
  ----------------------------------------
  Sum of atomic charges =     0.000000

 -----------------------------------------------------------------
                    Cartesian Multipole Moments
 -----------------------------------------------------------------
    Charge (ESU x 10^10)
                 0.0000
    Dipole Moment (Debye)
         X      -0.1352      Y       0.0317      Z       2.2620
       Tot       2.2663
    Quadrupole Moments (Debye-Ang)
        XX     -51.9001     XY      -1.7381     YY     -54.4831
        XZ       3.4084     YZ      -0.6915     ZZ     -48.0224
    Octopole Moments (Debye-Ang^2)
       XXX     -34.9833    XXY       2.3252    XYY      -8.6868
       YYY       6.1833    XXZ       0.8063    XYZ      -1.6052
       YYZ      -0.4348    XZZ      -3.3746    YZZ       1.9837
       ZZZ      -4.0023
    Hexadecapole Moments (Debye-Ang^3)
      XXXX    -666.4627   XXXY     -17.0321   XXYY    -153.4550
      XYYY     -12.2971   YYYY    -266.3498   XXXZ       2.1010
      XXYZ      -3.3088   XYYZ      -0.8370   YYYZ       0.2433
      XXZZ    -136.2742   XYZZ      -5.3473   YYZZ     -65.9233
      XZZZ      -7.3570   YZZZ       3.1380   ZZZZ    -146.1096
 -----------------------------------------------------------------
Archival summary:
1\1\garfield\OPT\ProcedureUnspecified\BasisUnspecified\r1332\taweetha\TueOct923:07:412018TueOct923:07:412018\0\\#,OPT,ProcedureUnspecified,BasisUnspecified,\\0,1\Br\C,1,1.92265\F,2,1.35718,1,112.039\C,2,1.49384,1,121.389,3,145.052,0\F,4,1.34462,2,120.502,1,0.713915,0\F,4,1.34605,2,118.421,1,-140.104,0\C,4,1.49767,2,61.137,1,110.178,0\H,7,1.0829,4,117.831,2,-107.789,0\H,7,1.08467,4,116.87,2,105.261,0\\\@

 Total job time:  70.65s(wall), 272.86s(cpu) 
 Tue Oct  9 23:07:41 2018

        *************************************************************
        *                                                           *
        *  Thank you very much for using Q-Chem.  Have a nice day.  *
        *                                                           *
        *************************************************************


 
User input: 2 of 2 
 
Q-Chem Developer Version!
                  Welcome to Q-Chem
     A Quantum Leap Into The Future Of Chemistry


 Q-Chem 5.1, Q-Chem, Inc., Pleasanton, CA (2018)

 Yihan Shao,  Zhengting Gan,  E. Epifanovsky,  A. T. B. Gilbert,  M. Wormit,  
 J. Kussmann,  A. W. Lange,  A. Behn,  Jia Deng,  Xintian Feng,  D. Ghosh,  
 M. Goldey,  P. R. Horn,  L. D. Jacobson,  I. Kaliman,  T. Kus,  A. Landau,  
 Jie Liu,  E. I. Proynov,  R. M. Richard,  R. P. Steele,  E. J. Sundstrom,  
 H. L. Woodcock III,  P. M. Zimmerman,  D. Zuev,  B. Albrecht,  E. Alguire,  
 S. A. Baeppler,  D. Barton,  Z. Benda,  Y. A. Bernard,  E. J. Berquist,  
 K. B. Bravaya,  H. Burton,  D. Casanova,  Chun-Min Chang,  Yunqing Chen,  
 A. Chien,  K. D. Closser,  M. P. Coons,  S. Coriani,  S. Dasgupta,  
 A. L. Dempwolff,  M. Diedenhofen,  Hainam Do,  R. G. Edgar,  Po-Tung Fang,  
 S. Faraji,  S. Fatehi,  Qingguo Feng,  K. D. Fenk,  J. Fosso-Tande,  
 Qinghui Ge,  A. Ghysels,  G. Gidofalvi,  J. Gomes,  J. Gonthier,  A. Gunina,  
 D. Hait,  M. W. D. Hanson-Heine,  P. H. P. Harbach,  A. W. Hauser,  
 J. E. Herr,  E. G. Hohenstein,  Z. C. Holden,  Kerwin Hui,  B. C. Huynh,  
 T.-C. Jagau,  Hyunjun Ji,  B. Kaduk,  K. Khistyaev,  Jaehoon Kim,  
 P. Klunzinger,  K. Koh,  D. Kosenkov,  L. Koulias,  T. Kowalczyk,  
 C. M. Krauter,  A. Kunitsa,  Ka Un Lao,  A. Laurent,  K. V. Lawler,  
 Joonho Lee,  D. Lefrancois,  S. Lehtola,  D. S. Levine,  Yi-Pei Li,  
 You-Sheng Lin,  Fenglai Liu,  E. Livshits,  A. Luenser,  P. Manohar,  
 E. Mansoor,  S. F. Manzer,  Shan-Ping Mao,  Yuezhi Mao,  N. Mardirossian,  
 A. V. Marenich,  T. Markovich,  L. A. Martinez-Martinez,  S. A. Maurer,  
 N. J. Mayhall,  S. C. McKenzie,  J.-M. Mewes,  A. F. Morrison,  
 J. W. Mullinax,  K. Nanda,  T. S. Nguyen-Beck,  R. Olivares-Amaya,  
 J. A. Parkhill,  T. M. Perrine,  F. Plasser,  P. Pokhilko,  S. Prager,  
 A. Prociuk,  E. Ramos,  D. R. Rehn,  F. Rob,  M. Schneider,  N. Sergueev,  
 S. M. Sharada,  S. Sharma,  D. W. Small,  T. Stauch,  T. Stein,  
 Yu-Chuan Su,  A. J. W. Thom,  A. Tkatchenko,  T. Tsuchimochi,  N. M. Tubman,  
 L. Vogt,  M. L. Vidal,  O. Vydrov,  M. A. Watson,  J. Wenzel,  
 M. de Wergifosse,  T. A. Wesolowski,  A. White,  J. Witte,  A. Yamada,  
 Jun Yang,  K. Yao,  S. Yeganeh,  S. R. Yost,  Zhi-Qiang You,  A. Zech,  
 Igor Ying Zhang,  Xing Zhang,  Yan Zhao,  Ying Zhu,  B. R. Brooks,  
 G. K. L. Chan,  C. J. Cramer,  M. S. Gordon,  W. J. Hehre,  A. Klamt,  
 M. W. Schmidt,  C. D. Sherrill,  D. G. Truhlar,  A. Aspuru-Guzik,  R. Baer,  
 A. T. Bell,  N. A. Besley,  Jeng-Da Chai,  A. E. DePrince, III,  
 R. A. DiStasio Jr.,  A. Dreuw,  B. D. Dunietz,  T. R. Furlani,  
 Chao-Ping Hsu,  Yousung Jung,  Jing Kong,  D. S. Lambrecht,  WanZhen Liang,  
 C. Ochsenfeld,  V. A. Rassolov,  L. V. Slipchenko,  J. E. Subotnik,  
 T. Van Voorhis,  J. M. Herbert,  A. I. Krylov,  P. M. W. Gill,  M. Head-Gordon

 Contributors to earlier versions of Q-Chem not listed above: 
 R. D. Adamson,  B. Austin,  J. Baker,  G. J. O. Beran,  K. Brandhorst,  
 S. T. Brown,  E. F. C. Byrd,  A. K. Chakraborty,  C.-L. Cheng,  
 Siu Hung Chien,  D. M. Chipman,  D. L. Crittenden,  H. Dachsel,  
 R. J. Doerksen,  A. D. Dutoi,  L. Fusti-Molnar,  W. A. Goddard III,  
 A. Golubeva-Zadorozhnaya,  S. R. Gwaltney,  G. Hawkins,  A. Heyden,  
 S. Hirata,  G. Kedziora,  F. J. Keil,  C. Kelley,  Jihan Kim,  R. A. King,  
 R. Z. Khaliullin,  P. P. Korambath,  W. Kurlancheek,  A. M. Lee,  M. S. Lee,  
 S. V. Levchenko,  Ching Yeh Lin,  D. Liotard,  R. C. Lochan,  I. Lotan,  
 P. E. Maslen,  N. Nair,  D. P. O'Neill,  D. Neuhauser,  E. Neuscamman,  
 C. M. Oana,  R. Olson,  B. Peters,  R. Peverati,  P. A. Pieniazek,  
 Y. M. Rhee,  J. Ritchie,  M. A. Rohrdanz,  E. Rosta,  N. J. Russ,  
 H. F. Schaefer III,  N. E. Schultz,  N. Shenvi,  A. C. Simmonett,  A. Sodt,  
 D. Stuck,  K. S. Thanthiriwatte,  V. Vanovschi,  Tao Wang,  A. Warshel,  
 C. F. Williams,  Q. Wu,  X. Xu,  W. Zhang

 Please cite Q-Chem as follows:
 Y. Shao et al., Mol. Phys. 113, 184-215 (2015)
 DOI: 10.1080/00268976.2014.952696

 Q-Chem 5.1.1 for Intel X86 EM64T Linux

 Parts of Q-Chem use Armadillo 8.300.2 (Tropical Shenanigans).
 http://arma.sourceforge.net/

 Q-Chem begins on Tue Oct  9 23:07:41 2018  

Host: 
0

     Scratch files written to /scratch/taweetham/qchem20842//
The previous job contains 0 fragments, simply inherited here
Input Ideriv = 2
Curr. Ideriv = -1
Max.  Ideriv = 2

Checking the input file for inconsistencies... 	...done.

--------------------------------------------------------------
User input:
--------------------------------------------------------------

$molecule
read
$end

$rem
   job_type 	frequency
   basis 	6-311++g**
   method	b3lyp	
$end


--------------------------------------------------------------
 ----------------------------------------------------------------
             Standard Nuclear Orientation (Angstroms)
    I     Atom           X                Y                Z
 ----------------------------------------------------------------
    1      C       1.0389233185    -0.2288928253     1.3685331907
    2      C       1.4121991717     0.3240559987     0.0276688207
    3      C       0.2009663045    -0.5432672280     0.1382399949
    4      F       1.2886507508     1.6419306205    -0.2088458664
    5      F       2.4934870901    -0.1636657008    -0.6085729890
    6      Br     -1.5691968714     0.1773122312    -0.0712451993
    7      F       0.2996483541    -1.8033603333    -0.3560994307
    8      H       1.6424520006    -1.0469406294     1.7467562185
    9      H       0.6308299738     0.4554955888     2.1018382946
 ----------------------------------------------------------------
 Molecular Point Group                 C1    NOp =  1
 Largest Abelian Subgroup              C1    NOp =  1
 Nuclear Repulsion Energy =   535.9487464041 hartrees
 There are       41 alpha and       41 beta electrons
 Requested basis set is 6-311++G(d,p)
 There are 65 shells and 194 basis functions

 Total QAlloc Memory Limit   2000 MB
 Mega-Array Size       188 MB
 MEM_STATIC part       192 MB

                       Distance Matrix (Angstroms)
             C (  1)   C (  2)   C (  3)   F (  4)   F (  5)   Br(  6)
   C (  2)  1.497666
   C (  3)  1.521389  1.493841
   F (  4)  2.459770  1.344618  2.465485
   F (  5)  2.455394  1.346053  2.440795  2.207168
   Br(  6)  3.006702  2.986644  1.922653  3.214239  4.112224
   F (  7)  2.449456  2.431244  1.357182  3.587456  2.750504  2.738026
   H (  8)  1.084667  2.210862  2.217858  3.343588  2.655562  3.888266
   H (  9)  1.082896  2.220359  2.244555  2.679481  3.346518  3.104802
             F (  7)   H (  8)
   H (  8)  2.607162
   H (  9)  3.354634  1.845746

 A cutoff of  1.0D-11 yielded   1879 shell pairs
 There are     17411 function pairs (     19034 Cartesian)

 -------------------------------------------------------
 OpenMP Integral Computing Module                       
 Release: version 1.0, May 2013, Q-Chem Inc. Pittsburgh 
 -------------------------------------------------------
 Integral Job Info:
 Integral job number is                      11
 Integral operator is                         1
 short-range coefficients                     0
 long-range coefficients              100000000
 Omega coefficients                           0
 if combine SR and LR in K                    0
 Integral screening is                        0
 Integral computing path is                   2
 max size of driver memory is            800000
 size of driver memory is                593474
 size of scratch memory is             29623520
 max col of scratch BK array               1296
 max len of scratch array in speh3          155
 max len of scratch index in speh4           18
 max int batch size is                      520
 min int batch size is                       52
 fixed nKL is                                45
 max L of basis functions is                  2
 order of int derivative is                   0
 number of shells is                         65
 number of basis is                         203
 number of cartesian basis is               203
 number of contracted shell pairs          1879
 number of primitive shell pairs           5053
 maxK2 (contraction) of shell pair           36
 max number of K2 of shell pair               1
 max number of CS2 of shell pair            234
 max number of PS2 of shell pair            762
 mem total for path MDJ                  536556
 -------------------------------------------------------
 Smallest overlap matrix eigenvalue = 5.75E-05
 Guess from superposition of atomic densities
 Warning:  Energy on first SCF cycle will be non-variational
 SAD guess density has 82.000000 electrons

 -----------------------------------------------------------------------
  General SCF calculation program by
  Eric Jon Sundstrom, Paul Horn, Yuezhi Mao, Dmitri Zuev, Alec White,
  David Stuck, Shaama M.S., Shane Yost, Joonho Lee, David Small,
  Daniel Levine, Susi Lehtola, Hugh Burton, Evgeny Epifanovsky
 -----------------------------------------------------------------------
 Exchange:     0.2000 Hartree-Fock + 0.0800 Slater + 0.7200 B88
 Correlation:  0.1900 VWN1RPA + 0.8100 LYP
 Using SG-1 standard quadrature grid
 using 4 threads for integral computing
 -------------------------------------------------------
 OpenMP Integral computing Module                
 Release: version 2.0, May 2017, Q-Chem Inc. Pleasanton 
 -------------------------------------------------------
 -------------------------------------------------------
 OpenMP BLAS3 based DFT computing Module                
 Release: version 1.0, May 2013, Q-Chem Inc. Pittsburgh 
 -------------------------------------------------------
 A restricted SCF calculation will be
 performed using DIIS
 SCF converges when DIIS error is below 1.0e-08
 ---------------------------------------
  Cycle       Energy         DIIS error
 ---------------------------------------
    1   -2990.4809764032      4.23e-02  
    2   -2989.1798127048      5.00e-03  
    3   -2989.1179792912      6.61e-03  
    4   -2989.2559638745      9.14e-04  
    5   -2989.2583402016      3.35e-04  
    6   -2989.2587718638      5.61e-05  
    7   -2989.2587856399      1.82e-05  
    8   -2989.2587868022      4.56e-06  
    9   -2989.2587868782      1.37e-06  
   10   -2989.2587868842      3.80e-07  
   11   -2989.2587868848      1.20e-07  
   12   -2989.2587868849      2.22e-08  
   13   -2989.2587868849      1.06e-08  
   14   -2989.2587868848      2.72e-09  Convergence criterion met
 ---------------------------------------
 SCF time:   CPU 40.83s  wall 11.00s 
 SCF   energy in the final basis set =    -2989.2587868848
 Total energy in the final basis set =    -2989.2587868848

 --------------------------------------------------------------

                    Orbital Energies (a.u.)
 --------------------------------------------------------------

 Alpha MOs
 -- Occupied --
******* -62.509 -56.330 -56.326 -56.326 -24.726 -24.725 -24.722
-10.380 -10.346 -10.231  -8.718  -6.550  -6.536  -6.536  -2.661
 -2.657  -2.657  -2.646  -2.645  -1.299  -1.262  -1.241  -0.927
 -0.816  -0.676  -0.655  -0.605  -0.593  -0.540  -0.522  -0.513
 -0.481  -0.472  -0.454  -0.439  -0.431  -0.370  -0.337  -0.319
 -0.300
 -- Virtual --
 -0.051  -0.010   0.009   0.022   0.023   0.033   0.054   0.062
  0.066   0.069   0.076   0.095   0.099   0.112   0.118   0.123
  0.128   0.134   0.139   0.156   0.171   0.182   0.208   0.227
  0.238   0.251   0.262   0.281   0.282   0.293   0.327   0.339
  0.345   0.359   0.363   0.367   0.385   0.394   0.400   0.420
  0.422   0.449   0.466   0.498   0.509   0.530   0.572   0.580
  0.583   0.610   0.618   0.646   0.659   0.688   0.700   0.720
  0.755   0.806   0.879   0.883   0.943   1.033   1.206   1.239
  1.285   1.333   1.357   1.373   1.392   1.416   1.423   1.430
  1.443   1.461   1.493   1.505   1.518   1.550   1.559   1.669
  1.736   1.785   1.828   1.855   1.888   1.947   1.961   1.994
  2.000   2.021   2.060   2.100   2.149   2.177   2.184   2.251
  2.529   2.552   2.665   2.689   2.776   2.782   2.947   2.988
  3.096   3.326   3.525   3.680   3.746   3.751   3.763   3.768
  3.787   3.834   3.862   3.938   3.974   3.995   4.008   4.012
  4.032   4.062   4.117   4.163   4.227   4.395   4.754   4.882
  4.908   6.305   6.313   6.340   6.340   6.353   6.407   6.517
  6.655   6.712   6.784   7.555   7.576   7.682  23.531  23.661
 23.846  47.907  66.744  66.754  66.756 289.749 289.770 289.901
*******
 --------------------------------------------------------------

          Ground-State Mulliken Net Atomic Charges

     Atom                 Charge (a.u.)
  ----------------------------------------
      1 C                    -0.238074
      2 C                    -0.031920
      3 C                     0.052347
      4 F                    -0.072538
      5 F                    -0.092740
      6 Br                    0.027842
      7 F                    -0.054048
      8 H                     0.218145
      9 H                     0.190985
  ----------------------------------------
  Sum of atomic charges =     0.000000

 -----------------------------------------------------------------
                    Cartesian Multipole Moments
 -----------------------------------------------------------------
    Charge (ESU x 10^10)
                 0.0000
    Dipole Moment (Debye)
         X      -0.1067      Y       0.0285      Z       2.2636
       Tot       2.2663
    Quadrupole Moments (Debye-Ang)
        XX     -51.9319     XY      -1.8394     YY     -54.3635
        XZ       3.4358     YZ      -0.7527     ZZ     -48.0866
    Octopole Moments (Debye-Ang^2)
       XXX     -35.4068    XXY       1.7930    XYY      -8.9527
       YYY       3.7791    XXZ       0.8130    XYZ      -1.6128
       YYZ      -0.5318    XZZ      -3.5705    YZZ       1.1797
       ZZZ      -4.6119
    Hexadecapole Moments (Debye-Ang^3)
      XXXX    -668.6797   XXXY     -11.2430   XXYY    -153.1329
      XYYY      -6.6234   YYYY    -264.7513   XXXZ       4.7099
      XXYZ      -3.4010   XYYZ       0.3354   YYYZ       0.1701
      XXZZ    -136.8052   XYZZ      -3.0408   YYZZ     -65.6106
      XZZZ      -4.1503   YZZZ       3.2558   ZZZZ    -145.8783
 -----------------------------------------------------------------
 Calculating MO derivatives via CPSCF
 D1JvT checksum  = 550044 40650.8059676950
 D1KAT checksum  = 1199232 2578.6210779449
   1         3          27      0.131214    0.024505
   2         3          27      0.018387    0.002840
   3         3          27      0.001678    0.000416
   4         6          24      0.000128    0.000035
   5        29           1      0.000002    0.000002
   6        30           0      0.000000    0.000000    Roots Converged
 Time for AOints: 20.6 s (CPU) 5.2 s (wall)
 ------------------------------------------------------------------------------
                     AOints        : Timing summary (seconds)
 ------------------------------------------------------------------------------
     job step          cpu (% of tot)      sys (% of tot)     wall (% of tot)
 ------------------------------------------------------------------------------
  cpscf_lag         0.9158E+02 (28.2)   0.4000E-05 ( 9.8)   0.2332E+02 (27.8)
  iterzp            0.2117E+03 (65.3)   0.3500E-04 (85.4)   0.5513E+02 (65.7)
  make_fx           0.0000E+00 ( 0.0)   0.0000E+00 ( 0.0)   0.0000E+00 ( 0.0)
  AOints            0.2064E+02 ( 6.4)   0.2000E-05 ( 4.9)   0.5179E+01 ( 6.2)
 ------------------------------------------------------------------------------
   Grand Totals     0.3242E+03          0.4100E-04          0.8391E+02
 ------------------------------------------------------------------------------
 Calculating analytic Hessian of the SCF energy
 Polarizability Matrix (a.u.)
            1           2           3
    1 -67.4846762   3.9211120  -3.5809602
    2   3.9211120 -49.3301565   0.7405816
    3  -3.5809602   0.7405816 -48.6462626

 Direct stationary perturbation theory relativistic correction:

 rels  =      16.968437601544
 relv  =     -57.636601428336
 rel2e =       9.285829489414
 E_rel =     -31.382334337378

 Hessian of the SCF Energy
            1           2           3           4           5           6
    1   0.3551500  -0.2099223  -0.0004336  -0.0494265   0.0054113   0.0235968
    2  -0.2099223   0.5281492   0.0269052   0.0007622  -0.0725459   0.0436662
    3  -0.0004336   0.0269052   0.6018075   0.0500858   0.0630360  -0.1858526
    4  -0.0494265   0.0007622   0.0500858   0.5148944   0.0335418  -0.1385114
    5   0.0054113  -0.0725459   0.0630360   0.0335418   0.5595763  -0.0747739
    6   0.0235968   0.0436662  -0.1858526  -0.1385114  -0.0747739   0.4297952
    7  -0.0740634   0.0088129  -0.0820999  -0.1739443  -0.0900212   0.0356200
    8  -0.0023468  -0.0567144  -0.0338840  -0.1028294  -0.0989358   0.0116223
    9  -0.0628870  -0.0044254  -0.1369450   0.0095675  -0.0070313  -0.0266968
   10   0.0007624   0.0034634   0.0042333  -0.0648016   0.0046937  -0.0002577
   11   0.0016928  -0.0184661   0.0131902  -0.0026824  -0.2808282   0.0540435
   12  -0.0070556   0.0345282   0.0009800   0.0016475   0.0499414  -0.0758896
   13  -0.0041613  -0.0013243   0.0139356  -0.2177359   0.0462048   0.0964295
   14  -0.0003027   0.0023253  -0.0004373   0.0534541  -0.0808783  -0.0322568
   15   0.0317823  -0.0185999  -0.0146712   0.0953219  -0.0258851  -0.1215605
   16  -0.0154476  -0.0015231  -0.0024680  -0.0153067   0.0145389  -0.0131809
   17   0.0047007   0.0005636  -0.0020286  -0.0014924   0.0019843   0.0021213
   18  -0.0152318   0.0074219   0.0029648   0.0012186  -0.0049842  -0.0012047
   19   0.0000124  -0.0072911  -0.0060879   0.0031986  -0.0143140  -0.0084949
   20  -0.0044677  -0.0080633  -0.0159092   0.0155051  -0.0302000  -0.0128216
   21   0.0078869  -0.0376349  -0.0111368  -0.0066868   0.0027218   0.0022906
   22  -0.1296793   0.1287085  -0.0551670   0.0116576  -0.0142435   0.0003589
   23   0.1278808  -0.2116317   0.0760009   0.0099159  -0.0112777  -0.0008014
   24  -0.0539038   0.0738417  -0.0796306  -0.0148740   0.0101130  -0.0080844
   25  -0.0831468   0.0783139   0.0780017  -0.0085356   0.0141883   0.0044398
   26   0.0773539  -0.1636168  -0.1268732  -0.0061748   0.0131053   0.0092006
   27   0.0762459  -0.1257030  -0.1775162   0.0022310  -0.0131378  -0.0127973
            7           8           9          10          11          12
    1  -0.0740634  -0.0023468  -0.0628870   0.0007624   0.0016928  -0.0070556
    2   0.0088129  -0.0567144  -0.0044254   0.0034634  -0.0184661   0.0345282
    3  -0.0820999  -0.0338840  -0.1369450   0.0042333   0.0131902   0.0009800
    4  -0.1739443  -0.1028294   0.0095675  -0.0648016  -0.0026824   0.0016475
    5  -0.0900212  -0.0989358  -0.0070313   0.0046937  -0.2808282   0.0499414
    6   0.0356200   0.0116223  -0.0266968  -0.0002577   0.0540435  -0.0758896
    7   0.4431319   0.0565138   0.0560543   0.0091797   0.0092169   0.0050060
    8   0.0565138   0.4593346   0.0842751  -0.0159431  -0.0245687  -0.0020692
    9   0.0560543   0.0842751   0.2987761   0.0027877   0.0020205   0.0009580
   10   0.0091797  -0.0159431   0.0027877   0.0645039  -0.0310681  -0.0076070
   11   0.0092169  -0.0245687   0.0020205  -0.0310681   0.3710818  -0.0598851
   12   0.0050060  -0.0020692   0.0009580  -0.0076070  -0.0598851   0.0608857
   13  -0.0290177   0.0212911   0.0209544  -0.0101519   0.0323905   0.0033774
   14  -0.0036279   0.0016931   0.0047111   0.0465411  -0.0399503  -0.0209218
   15   0.0020222   0.0018745   0.0000885   0.0003398  -0.0122679   0.0097636
   16  -0.1169860   0.0214583  -0.0153255   0.0007674  -0.0028012   0.0029491
   17   0.0288696  -0.0311094   0.0065750  -0.0020934   0.0023656  -0.0004460
   18  -0.0127770   0.0047893  -0.0277852  -0.0007250  -0.0011377   0.0010106
   19  -0.0567430   0.0169036   0.0064561  -0.0011871  -0.0037582  -0.0010288
   20  -0.0088816  -0.2531149  -0.0804080  -0.0054069  -0.0087842  -0.0023471
   21  -0.0036205  -0.0752338  -0.0861783   0.0017085   0.0022391   0.0007243
   22  -0.0127330   0.0196783  -0.0059448  -0.0004075  -0.0047502   0.0056532
   23  -0.0077035   0.0117094  -0.0039648  -0.0002562  -0.0020678   0.0038707
   24  -0.0049432   0.0127259  -0.0112107  -0.0008685   0.0009085  -0.0017033
   25   0.0111758  -0.0147257  -0.0116627   0.0013347   0.0017599  -0.0029417
   26   0.0068209  -0.0082938  -0.0017521   0.0000698   0.0012179  -0.0026711
   27   0.0047381  -0.0041000  -0.0110067   0.0003888   0.0008889   0.0032707
           13          14          15          16          17          18
    1  -0.0041613  -0.0003027   0.0317823  -0.0154476   0.0047007  -0.0152318
    2  -0.0013243   0.0023253  -0.0185999  -0.0015231   0.0005636   0.0074219
    3   0.0139356  -0.0004373  -0.0146712  -0.0024680  -0.0020286   0.0029648
    4  -0.2177359   0.0534541   0.0953219  -0.0153067  -0.0014924   0.0012186
    5   0.0462048  -0.0808783  -0.0258851   0.0145389   0.0019843  -0.0049842
    6   0.0964295  -0.0322568  -0.1215605  -0.0131809   0.0021213  -0.0012047
    7  -0.0290177  -0.0036279   0.0020222  -0.1169860   0.0288696  -0.0127770
    8   0.0212911   0.0016931   0.0018745   0.0214583  -0.0311094   0.0047893
    9   0.0209544   0.0047111   0.0000885  -0.0153255   0.0065750  -0.0277852
   10  -0.0101519   0.0465411   0.0003398   0.0007674  -0.0020934  -0.0007250
   11   0.0323905  -0.0399503  -0.0122679  -0.0028012   0.0023656  -0.0011377
   12   0.0033774  -0.0209218   0.0097636   0.0029491  -0.0004460   0.0010106
   13   0.2625359  -0.0938383  -0.1340498  -0.0046789  -0.0010379   0.0020946
   14  -0.0938383   0.1093156   0.0486235   0.0002463   0.0000807   0.0003124
   15  -0.1340498   0.0486235   0.1226077   0.0014278  -0.0002781   0.0004791
   16  -0.0046789   0.0002463   0.0014278   0.1619030  -0.0555263   0.0194840
   17  -0.0010379   0.0000807  -0.0002781  -0.0555263   0.0473764  -0.0027195
   18   0.0020946   0.0003124   0.0004791   0.0194840  -0.0027195   0.0195633
   19   0.0042723  -0.0022055   0.0002937  -0.0100163   0.0271125   0.0073861
   20  -0.0020600   0.0056999   0.0042231   0.0229756  -0.0221108  -0.0036272
   21  -0.0041993   0.0008210   0.0026072   0.0063163  -0.0031227   0.0038710
   22   0.0009581   0.0005638  -0.0028712  -0.0020335   0.0000455  -0.0027731
   23   0.0006331   0.0015335  -0.0026283  -0.0017079   0.0002791  -0.0015616
   24   0.0018488  -0.0002785   0.0026023   0.0012615   0.0001808  -0.0000721
   25  -0.0020206  -0.0008310   0.0057332   0.0017985  -0.0005782   0.0013235
   26  -0.0022588   0.0001805   0.0049382   0.0023393   0.0005706   0.0015066
   27  -0.0003912  -0.0005735  -0.0019168  -0.0004644  -0.0002822   0.0011732
           19          20          21          22          23          24
    1   0.0000124  -0.0044677   0.0078869  -0.1296793   0.1278808  -0.0539038
    2  -0.0072911  -0.0080633  -0.0376349   0.1287085  -0.2116317   0.0738417
    3  -0.0060879  -0.0159092  -0.0111368  -0.0551670   0.0760009  -0.0796306
    4   0.0031986   0.0155051  -0.0066868   0.0116576   0.0099159  -0.0148740
    5  -0.0143140  -0.0302000   0.0027218  -0.0142435  -0.0112777   0.0101130
    6  -0.0084949  -0.0128216   0.0022906   0.0003589  -0.0008014  -0.0080844
    7  -0.0567430  -0.0088816  -0.0036205  -0.0127330  -0.0077035  -0.0049432
    8   0.0169036  -0.2531149  -0.0752338   0.0196783   0.0117094   0.0127259
    9   0.0064561  -0.0804080  -0.0861783  -0.0059448  -0.0039648  -0.0112107
   10  -0.0011871  -0.0054069   0.0017085  -0.0004075  -0.0002562  -0.0008685
   11  -0.0037582  -0.0087842   0.0022391  -0.0047502  -0.0020678   0.0009085
   12  -0.0010288  -0.0023471   0.0007243   0.0056532   0.0038707  -0.0017033
   13   0.0042723  -0.0020600  -0.0041993   0.0009581   0.0006331   0.0018488
   14  -0.0022055   0.0056999   0.0008210   0.0005638   0.0015335  -0.0002785
   15   0.0002937   0.0042231   0.0026072  -0.0028712  -0.0026283   0.0026023
   16  -0.0100163   0.0229756   0.0063163  -0.0020335  -0.0017079   0.0012615
   17   0.0271125  -0.0221108  -0.0031227   0.0000455   0.0002791   0.0001808
   18   0.0073861  -0.0036272   0.0038710  -0.0027731  -0.0015616  -0.0000721
   19   0.0591493  -0.0151235   0.0007226   0.0027884   0.0003952  -0.0002493
   20  -0.0151235   0.3170834   0.1118314   0.0010015   0.0010023  -0.0017547
   21   0.0007226   0.1118314   0.0858589   0.0045278   0.0022262   0.0027947
   22   0.0027884   0.0010015   0.0045278   0.1329932  -0.1356089   0.0604902
   23   0.0003952   0.0010023   0.0022262  -0.1356089   0.2188714  -0.0809796
   24  -0.0002493  -0.0017547   0.0027947   0.0604902  -0.0809796   0.0833714
   25  -0.0014747  -0.0035424  -0.0066555  -0.0035439   0.0064515   0.0112383
   26  -0.0017189  -0.0015124  -0.0038480   0.0046050  -0.0084185  -0.0147573
   27   0.0010024   0.0008133  -0.0008316  -0.0042740   0.0078380   0.0119327
           25          26          27
    1  -0.0831468   0.0773539   0.0762459
    2   0.0783139  -0.1636168  -0.1257030
    3   0.0780017  -0.1268732  -0.1775162
    4  -0.0085356  -0.0061748   0.0022310
    5   0.0141883   0.0131053  -0.0131378
    6   0.0044398   0.0092006  -0.0127973
    7   0.0111758   0.0068209   0.0047381
    8  -0.0147257  -0.0082938  -0.0041000
    9  -0.0116627  -0.0017521  -0.0110067
   10   0.0013347   0.0000698   0.0003888
   11   0.0017599   0.0012179   0.0008889
   12  -0.0029417  -0.0026711   0.0032707
   13  -0.0020206  -0.0022588  -0.0003912
   14  -0.0008310   0.0001805  -0.0005735
   15   0.0057332   0.0049382  -0.0019168
   16   0.0017985   0.0023393  -0.0004644
   17  -0.0005782   0.0005706  -0.0002822
   18   0.0013235   0.0015066   0.0011732
   19  -0.0014747  -0.0017189   0.0010024
   20  -0.0035424  -0.0015124   0.0008133
   21  -0.0066555  -0.0038480  -0.0008316
   22  -0.0035439   0.0046050  -0.0042740
   23   0.0064515  -0.0084185   0.0078380
   24   0.0112383  -0.0147573   0.0119327
   25   0.0844125  -0.0810363  -0.0794766
   26  -0.0810363   0.1667672   0.1342562
   27  -0.0794766   0.1342562   0.1876920
 Gradient time:  CPU 430.92 s  wall 111.98 s
 **********************************************************************
 **                                                                  **
 **                       VIBRATIONAL ANALYSIS                       **
 **                       --------------------                       **
 **                                                                  **
 **        VIBRATIONAL FREQUENCIES (CM**-1) AND NORMAL MODES         **
 **     FORCE CONSTANTS (mDYN/ANGSTROM) AND REDUCED MASSES (AMU)     **
 **                  INFRARED INTENSITIES (KM/MOL)                   **
 **                                                                  **
 **********************************************************************


 Mode:                 1                      2                      3
 Frequency:       134.51                 157.82                 246.72
 Force Cnst:      0.1778                 0.2013                 0.5230
 Red. Mass:      16.6824                13.7157                14.5836
 IR Active:          YES                    YES                    YES
 IR Intens:        1.544                  0.083                  2.084
 Raman Active:       YES                    YES                    YES
               X      Y      Z        X      Y      Z        X      Y      Z
 C         -0.123  0.176 -0.055   -0.191 -0.027 -0.057    0.101 -0.064 -0.205
 C          0.106  0.106 -0.014   -0.092 -0.008 -0.024    0.210 -0.041 -0.137
 C          0.003  0.194 -0.144    0.019 -0.168 -0.158    0.022  0.005 -0.143
 F          0.512  0.106 -0.176   -0.315 -0.097 -0.377    0.139 -0.001  0.070
 F          0.115 -0.244  0.244    0.205  0.077  0.404    0.497  0.330  0.045
 Br        -0.168 -0.106  0.084    0.083  0.063  0.098   -0.113 -0.019 -0.000
 F          0.103  0.255 -0.280   -0.045 -0.111 -0.279   -0.392 -0.171  0.214
 H         -0.177  0.213  0.110    0.032  0.152 -0.023   -0.025 -0.206 -0.302
 H         -0.256  0.222 -0.171   -0.502 -0.202 -0.070    0.290 -0.045 -0.117
 TransDip  -0.035  0.018  0.006   -0.007 -0.006 -0.001    0.025 -0.028 -0.027

 Mode:                 4                      5                      6
 Frequency:       314.50                 354.22                 425.92
 Force Cnst:      1.2098                 0.3570                 0.3503
 Red. Mass:      20.7603                 4.8291                 3.2778
 IR Active:          YES                    YES                    YES
 IR Intens:        0.319                  4.487                  0.947
 Raman Active:       YES                    YES                    YES
               X      Y      Z        X      Y      Z        X      Y      Z
 C         -0.000 -0.153 -0.067    0.319 -0.092  0.123   -0.067  0.173  0.043
 C          0.093 -0.176 -0.061    0.067 -0.024  0.080    0.103 -0.117 -0.018
 C          0.062 -0.136 -0.099    0.048  0.071  0.190    0.016  0.070 -0.016
 F         -0.080 -0.202  0.024   -0.122 -0.089 -0.106   -0.127 -0.137  0.100
 F          0.194  0.010 -0.057    0.064 -0.038  0.061    0.116 -0.043 -0.090
 Br        -0.229  0.165  0.016   -0.054 -0.003 -0.035    0.008 -0.011  0.009
 F          0.744 -0.184  0.117   -0.041  0.187 -0.064   -0.032  0.107 -0.061
 H         -0.181 -0.259 -0.012    0.385 -0.200 -0.207   -0.341  0.191  0.503
 H          0.108 -0.032 -0.123    0.561 -0.215  0.373   -0.075  0.574 -0.330
 TransDip  -0.016  0.001 -0.009    0.057 -0.014  0.034    0.029  0.009  0.004

 Mode:                 7                      8                      9
 Frequency:       479.46                 508.16                 662.72
 Force Cnst:      1.0434                 0.5561                 1.6067
 Red. Mass:       7.7039                 3.6551                 6.2090
 IR Active:          YES                    YES                    YES
 IR Intens:       12.110                  7.504                 24.945
 Raman Active:       YES                    YES                    YES
               X      Y      Z        X      Y      Z        X      Y      Z
 C         -0.226 -0.151  0.264   -0.169 -0.171 -0.095   -0.092 -0.121  0.171
 C          0.023 -0.082  0.180    0.029  0.004 -0.028    0.267  0.162  0.174
 C         -0.029 -0.022  0.154   -0.057  0.210 -0.115    0.279 -0.014 -0.053
 F          0.197 -0.176 -0.214   -0.075 -0.009 -0.032   -0.114  0.216 -0.057
 F         -0.025  0.311 -0.164    0.032 -0.050 -0.001    0.069 -0.157 -0.141
 Br         0.004 -0.004  0.000    0.036 -0.021  0.012   -0.034  0.008 -0.003
 F         -0.003  0.062 -0.033    0.036  0.164  0.147   -0.064 -0.092  0.000
 H         -0.407 -0.209  0.438   -0.455 -0.537 -0.433   -0.086 -0.030  0.374
 H         -0.317 -0.110  0.183    0.078 -0.307  0.163   -0.583 -0.339  0.107
 TransDip  -0.041 -0.050  0.091   -0.072 -0.005 -0.050    0.134 -0.023  0.084

 Mode:                10                     11                     12
 Frequency:       781.65                 869.77                 900.05
 Force Cnst:      4.6664                 0.9579                 0.7619
 Red. Mass:      12.9630                 2.1491                 1.5962
 IR Active:          YES                    YES                    YES
 IR Intens:       27.538                 49.568                  8.465
 Raman Active:       YES                    YES                    YES
               X      Y      Z        X      Y      Z        X      Y      Z
 C         -0.197 -0.166 -0.001    0.037 -0.139 -0.080    0.086 -0.111 -0.023
 C         -0.184 -0.053 -0.332   -0.041 -0.002 -0.076    0.051 -0.045  0.014
 C         -0.272 -0.245  0.590    0.136 -0.067 -0.008   -0.041  0.029 -0.006
 F         -0.014  0.309  0.001    0.009 -0.039  0.012   -0.010  0.082 -0.040
 F          0.322 -0.120 -0.100   -0.039  0.020  0.035   -0.056  0.021  0.053
 Br         0.016  0.001 -0.006   -0.006  0.002 -0.003    0.003 -0.000  0.000
 F          0.046  0.101 -0.044   -0.015  0.132  0.075    0.002 -0.031 -0.009
 H         -0.092  0.002  0.209    0.337  0.305  0.392   -0.431 -0.259  0.476
 H         -0.064  0.022 -0.094   -0.564 -0.079 -0.480    0.302  0.452 -0.426
 TransDip  -0.141 -0.080  0.044    0.126 -0.141 -0.123    0.064 -0.067  0.010

 Mode:                13                     14                     15
 Frequency:      1035.94                1049.29                1077.39
 Force Cnst:      2.2721                 1.6243                 1.4677
 Red. Mass:       3.5934                 2.5040                 2.1461
 IR Active:          YES                    YES                    YES
 IR Intens:       35.198                 35.913                136.958
 Raman Active:       YES                    YES                    YES
               X      Y      Z        X      Y      Z        X      Y      Z
 C         -0.071 -0.054 -0.237    0.028  0.104 -0.187   -0.190 -0.040 -0.024
 C          0.154  0.079  0.295    0.120  0.072 -0.013    0.055  0.004 -0.061
 C         -0.204 -0.023  0.074    0.086 -0.033  0.212    0.208 -0.054  0.065
 F         -0.017 -0.027 -0.022   -0.004 -0.058  0.012    0.002 -0.008  0.006
 F          0.016 -0.012 -0.039   -0.062  0.015  0.032   -0.055  0.015  0.030
 Br         0.006 -0.001 -0.001   -0.005  0.002 -0.002   -0.006  0.002 -0.000
 F          0.016  0.007  0.004   -0.007 -0.019 -0.030   -0.016  0.012 -0.010
 H          0.585  0.497 -0.105   -0.658 -0.400 -0.202    0.177  0.114 -0.273
 H          0.122  0.175 -0.349   -0.389 -0.285 -0.067    0.764  0.441  0.059
 TransDip  -0.013  0.106  0.157    0.182  0.025  0.055    0.373 -0.022 -0.028

 Mode:                16                     17                     18
 Frequency:      1180.40                1250.07                1382.90
 Force Cnst:      5.4020                 4.5036                 1.7607
 Red. Mass:       6.5803                 4.8915                 1.5626
 IR Active:          YES                    YES                    YES
 IR Intens:      203.472                 97.709                 35.985
 Raman Active:       YES                    YES                    YES
               X      Y      Z        X      Y      Z        X      Y      Z
 C         -0.048 -0.159  0.048    0.041 -0.052 -0.010   -0.011 -0.001 -0.025
 C          0.013  0.183 -0.214   -0.292  0.423  0.105    0.110  0.097 -0.098
 C         -0.016  0.498  0.190    0.062 -0.085 -0.034   -0.082 -0.074 -0.041
 F         -0.005 -0.120  0.033    0.022 -0.132  0.012   -0.004 -0.033  0.011
 F         -0.005 -0.001  0.026    0.111 -0.061 -0.058   -0.029  0.004  0.020
 Br         0.002 -0.002 -0.001    0.001  0.001 -0.000    0.002 -0.000  0.000
 F          0.017 -0.218 -0.074   -0.014  0.004  0.008    0.002  0.022  0.009
 H          0.496  0.355  0.287   -0.448 -0.303  0.208   -0.094  0.226  0.638
 H         -0.217  0.001 -0.189    0.382  0.379 -0.214    0.322 -0.348  0.509
 TransDip  -0.032  0.455 -0.023   -0.149  0.267  0.083    0.163  0.051 -0.088

 Mode:                19                     20                     21
 Frequency:      1473.93                3131.24                3232.55
 Force Cnst:      3.5926                 6.0883                 6.8916
 Red. Mass:       2.8067                 1.0539                 1.1194
 IR Active:          YES                    YES                    YES
 IR Intens:      113.480                  1.400                  1.230
 Raman Active:       YES                    YES                    YES
               X      Y      Z        X      Y      Z        X      Y      Z
 C          0.015 -0.028  0.190    0.014 -0.014  0.062    0.054 -0.081 -0.024
 C          0.190  0.156 -0.140    0.002  0.002 -0.002    0.000 -0.001  0.000
 C         -0.143 -0.125 -0.046   -0.002 -0.001 -0.001    0.000 -0.000 -0.000
 F         -0.006 -0.043  0.013    0.000  0.000 -0.000   -0.000  0.000 -0.000
 F         -0.039  0.006  0.024    0.000  0.000 -0.000   -0.000  0.000  0.000
 Br         0.003 -0.000  0.000   -0.000 -0.000 -0.000   -0.000  0.000 -0.000
 F          0.002  0.029  0.010   -0.000 -0.000 -0.000    0.000  0.000  0.000
 H          0.166 -0.281 -0.576   -0.420  0.573 -0.257   -0.358  0.488 -0.229
 H         -0.297  0.409 -0.382    0.253 -0.416 -0.434   -0.287  0.476  0.512
 TransDip   0.175  0.072 -0.284   -0.003  0.006 -0.037   -0.019  0.029  0.009

 STANDARD THERMODYNAMIC QUANTITIES AT   298.15 K  AND     1.00 ATM

   This Molecule has  0 Imaginary Frequencies
   Zero point vibrational energy:       29.520 kcal/mol

   Atom    1 Element C  Has Mass   12.00000
   Atom    2 Element C  Has Mass   12.00000
   Atom    3 Element C  Has Mass   12.00000
   Atom    4 Element F  Has Mass   18.99840
   Atom    5 Element F  Has Mass   18.99840
   Atom    6 Element Br Has Mass   78.91830
   Atom    7 Element F  Has Mass   18.99840
   Atom    8 Element H  Has Mass    1.00783
   Atom    9 Element H  Has Mass    1.00783
   Molecular Mass:   173.929160 amu
   Principal axes and moments of inertia in amu*Bohr^2:
                             1           2           3
    Eigenvalues --      583.38689  1521.47194  1814.68076
          X               0.99987    -0.00058     0.01581
          Y               0.00082     0.99989    -0.01478
          Z              -0.01580     0.01479     0.99977
   Rotational Symmetry Number is   1
   The Molecule is an Asymmetric Top
   Translational Enthalpy:        0.889 kcal/mol
   Rotational Enthalpy:           0.889 kcal/mol
   Vibrational Enthalpy:         31.876 kcal/mol
   gas constant (RT):             0.592 kcal/mol
   Translational Entropy:        41.368  cal/mol.K
   Rotational Entropy:           28.867  cal/mol.K
   Vibrational Entropy:          13.128  cal/mol.K

   Total Enthalpy:               34.246 kcal/mol
   Total Entropy:                83.362  cal/mol.K

 ======================================================================

 STANDARD THERMODYNAMIC QUANTITIES FOR ANHARMONIC VIBRATION -- TOSH

   Zero point vibrational energy: ************ kcal/mol

   Vibrational Enthalpy:       Infinity kcal/mol
   Vibrational Entropy:             NaN  cal/mol.K

   Total Enthalpy:             Infinity kcal/mol
   Total Entropy:                   NaN  cal/mol.K

 ======================================================================

 STANDARD THERMODYNAMIC QUANTITIES FOR ANHARMONIC VIBRATION -- VPT2

   Zero point vibrational energy: ************ kcal/mol

   Vibrational Enthalpy:       Infinity kcal/mol
   Vibrational Entropy:             NaN  cal/mol.K

   Total Enthalpy:             Infinity kcal/mol
   Total Entropy:                   NaN  cal/mol.K

 ======================================================================

Archival summary:
1\1\garfield\FREQ\ProcedureUnspecified\BasisUnspecified\r1332\taweetha\TueOct923:09:442018TueOct923:09:442018\0\\#,FREQ,ProcedureUnspecified,BasisUnspecified,\\0,1\Br\C,1,1.92265\F,2,1.35718,1,112.039\C,2,1.49384,1,121.389,3,145.052,0\F,4,1.34462,2,120.502,1,0.713915,0\F,4,1.34605,2,118.421,1,-140.104,0\C,4,1.49767,2,61.137,1,110.178,0\H,7,1.0829,4,117.831,2,-107.789,0\H,7,1.08467,4,116.87,2,105.261,0\\\@

 Total job time:  122.61s(wall), 471.94s(cpu) 
 Tue Oct  9 23:09:44 2018

        *************************************************************
        *                                                           *
        *  Thank you very much for using Q-Chem.  Have a nice day.  *
        *                                                           *
        *************************************************************
