# Supplementary material for: Geometric and energetic data from ab initio calculations of haloethene, haloimine, halomethylenephosphine, haloiminophosphine, halodiazene, halodiphosphene and halocyclopropane
Source: Data Brief. 2019 Nov 2;27:104738. doi: 10.1016/j.dib.2019.104738 (PMC6861602; doi:10.1016/j.dib.2019.104738)
Supplement: Multimedia component 3 [file mmc3.zip › CCC/B3LYP/FFCCCBrI.out]

Q-Chem Developer Version!
                  Welcome to Q-Chem
     A Quantum Leap Into The Future Of Chemistry


 Q-Chem 5.1, Q-Chem, Inc., Pleasanton, CA (2018)

 Yihan Shao,  Zhengting Gan,  E. Epifanovsky,  A. T. B. Gilbert,  M. Wormit,  
 J. Kussmann,  A. W. Lange,  A. Behn,  Jia Deng,  Xintian Feng,  D. Ghosh,  
 M. Goldey,  P. R. Horn,  L. D. Jacobson,  I. Kaliman,  T. Kus,  A. Landau,  
 Jie Liu,  E. I. Proynov,  R. M. Richard,  R. P. Steele,  E. J. Sundstrom,  
 H. L. Woodcock III,  P. M. Zimmerman,  D. Zuev,  B. Albrecht,  E. Alguire,  
 S. A. Baeppler,  D. Barton,  Z. Benda,  Y. A. Bernard,  E. J. Berquist,  
 K. B. Bravaya,  H. Burton,  D. Casanova,  Chun-Min Chang,  Yunqing Chen,  
 A. Chien,  K. D. Closser,  M. P. Coons,  S. Coriani,  S. Dasgupta,  
 A. L. Dempwolff,  M. Diedenhofen,  Hainam Do,  R. G. Edgar,  Po-Tung Fang,  
 S. Faraji,  S. Fatehi,  Qingguo Feng,  K. D. Fenk,  J. Fosso-Tande,  
 Qinghui Ge,  A. Ghysels,  G. Gidofalvi,  J. Gomes,  J. Gonthier,  A. Gunina,  
 D. Hait,  M. W. D. Hanson-Heine,  P. H. P. Harbach,  A. W. Hauser,  
 J. E. Herr,  E. G. Hohenstein,  Z. C. Holden,  Kerwin Hui,  B. C. Huynh,  
 T.-C. Jagau,  Hyunjun Ji,  B. Kaduk,  K. Khistyaev,  Jaehoon Kim,  
 P. Klunzinger,  K. Koh,  D. Kosenkov,  L. Koulias,  T. Kowalczyk,  
 C. M. Krauter,  A. Kunitsa,  Ka Un Lao,  A. Laurent,  K. V. Lawler,  
 Joonho Lee,  D. Lefrancois,  S. Lehtola,  D. S. Levine,  Yi-Pei Li,  
 You-Sheng Lin,  Fenglai Liu,  E. Livshits,  A. Luenser,  P. Manohar,  
 E. Mansoor,  S. F. Manzer,  Shan-Ping Mao,  Yuezhi Mao,  N. Mardirossian,  
 A. V. Marenich,  T. Markovich,  L. A. Martinez-Martinez,  S. A. Maurer,  
 N. J. Mayhall,  S. C. McKenzie,  J.-M. Mewes,  A. F. Morrison,  
 J. W. Mullinax,  K. Nanda,  T. S. Nguyen-Beck,  R. Olivares-Amaya,  
 J. A. Parkhill,  T. M. Perrine,  F. Plasser,  P. Pokhilko,  S. Prager,  
 A. Prociuk,  E. Ramos,  D. R. Rehn,  F. Rob,  M. Schneider,  N. Sergueev,  
 S. M. Sharada,  S. Sharma,  D. W. Small,  T. Stauch,  T. Stein,  
 Yu-Chuan Su,  A. J. W. Thom,  A. Tkatchenko,  T. Tsuchimochi,  N. M. Tubman,  
 L. Vogt,  M. L. Vidal,  O. Vydrov,  M. A. Watson,  J. Wenzel,  
 M. de Wergifosse,  T. A. Wesolowski,  A. White,  J. Witte,  A. Yamada,  
 Jun Yang,  K. Yao,  S. Yeganeh,  S. R. Yost,  Zhi-Qiang You,  A. Zech,  
 Igor Ying Zhang,  Xing Zhang,  Yan Zhao,  Ying Zhu,  B. R. Brooks,  
 G. K. L. Chan,  C. J. Cramer,  M. S. Gordon,  W. J. Hehre,  A. Klamt,  
 M. W. Schmidt,  C. D. Sherrill,  D. G. Truhlar,  A. Aspuru-Guzik,  R. Baer,  
 A. T. Bell,  N. A. Besley,  Jeng-Da Chai,  A. E. DePrince, III,  
 R. A. DiStasio Jr.,  A. Dreuw,  B. D. Dunietz,  T. R. Furlani,  
 Chao-Ping Hsu,  Yousung Jung,  Jing Kong,  D. S. Lambrecht,  WanZhen Liang,  
 C. Ochsenfeld,  V. A. Rassolov,  L. V. Slipchenko,  J. E. Subotnik,  
 T. Van Voorhis,  J. M. Herbert,  A. I. Krylov,  P. M. W. Gill,  M. Head-Gordon

 Contributors to earlier versions of Q-Chem not listed above: 
 R. D. Adamson,  B. Austin,  J. Baker,  G. J. O. Beran,  K. Brandhorst,  
 S. T. Brown,  E. F. C. Byrd,  A. K. Chakraborty,  C.-L. Cheng,  
 Siu Hung Chien,  D. M. Chipman,  D. L. Crittenden,  H. Dachsel,  
 R. J. Doerksen,  A. D. Dutoi,  L. Fusti-Molnar,  W. A. Goddard III,  
 A. Golubeva-Zadorozhnaya,  S. R. Gwaltney,  G. Hawkins,  A. Heyden,  
 S. Hirata,  G. Kedziora,  F. J. Keil,  C. Kelley,  Jihan Kim,  R. A. King,  
 R. Z. Khaliullin,  P. P. Korambath,  W. Kurlancheek,  A. M. Lee,  M. S. Lee,  
 S. V. Levchenko,  Ching Yeh Lin,  D. Liotard,  R. C. Lochan,  I. Lotan,  
 P. E. Maslen,  N. Nair,  D. P. O'Neill,  D. Neuhauser,  E. Neuscamman,  
 C. M. Oana,  R. Olson,  B. Peters,  R. Peverati,  P. A. Pieniazek,  
 Y. M. Rhee,  J. Ritchie,  M. A. Rohrdanz,  E. Rosta,  N. J. Russ,  
 H. F. Schaefer III,  N. E. Schultz,  N. Shenvi,  A. C. Simmonett,  A. Sodt,  
 D. Stuck,  K. S. Thanthiriwatte,  V. Vanovschi,  Tao Wang,  A. Warshel,  
 C. F. Williams,  Q. Wu,  X. Xu,  W. Zhang

 Please cite Q-Chem as follows:
 Y. Shao et al., Mol. Phys. 113, 184-215 (2015)
 DOI: 10.1080/00268976.2014.952696

 Q-Chem 5.1.1 for Intel X86 EM64T Linux

 Parts of Q-Chem use Armadillo 8.300.2 (Tropical Shenanigans).
 http://arma.sourceforge.net/

 Q-Chem begins on Tue Oct  9 23:28:21 2018  

Host: 
0

     Scratch files written to /scratch/taweetham/qchem21126//
Input Ideriv = 2
Curr. Ideriv = -1
Max.  Ideriv = 2

Checking the input file for inconsistencies... 	...done.

--------------------------------------------------------------
User input:
--------------------------------------------------------------
$molecule
0 1
C 
C 1 CC 
C 2 CC 1 60.0
F 2 CF 1 ANG  3 pDHA
F 2 CF 1 ANG  3 mDHA
Br 3 CBr 1 ANG  2 mDHA
I 3 CI 1 ANG  2 pDHA
H 1 CH 2 ANG  3 pDHA
H 1 CH 2 ANG  3 mDHA

CC=1.54
CH=1.09
CF=1.35
CCl=1.77
CBr=1.94
CI=2.14
ANG=118.0
pDHA=107.9
mDHA=-107.9
$end

$rem
   job_type	optimization
   basis	6-311++g**
   method	b3lyp
   mem_total	32000
$end

--------------------------------------------------------------
 ----------------------------------------------------------------
             Standard Nuclear Orientation (Angstroms)
    I     Atom           X                Y                Z
 ----------------------------------------------------------------
    1      C      -0.7481015268    -1.1457588568    -1.4402391383
    2      C      -0.8818211351    -1.6170878356     0.0197499233
    3      C      -0.3928448606    -0.1893020671    -0.2867300960
    4      F      -2.1242601576    -1.7669101258     0.5261080543
    5      F       0.0186418881    -2.5101695078     0.4824285057
    6      Br     -1.5995503045     1.2852465267     0.0781923836
    7      I       1.6729436486     0.2590580845     0.0465730843
    8      H       0.0678059147    -1.5536053909    -2.0369436309
    9      H      -1.6623890704    -0.9534922603    -2.0016764398
 ----------------------------------------------------------------
 Molecular Point Group                 C1    NOp =  1
 Largest Abelian Subgroup              C1    NOp =  1
 Nuclear Repulsion Energy =  1020.8788088793 hartrees
 There are       63 alpha and       63 beta electrons
 Requested basis set is 6-311++G(d,p)
 There are 83 shells and 234 basis functions

 Total QAlloc Memory Limit  32000 MB
 Mega-Array Size       188 MB
 MEM_STATIC part       192 MB
 A cutoff of  1.0D-11 yielded   2795 shell pairs
 There are     23336 function pairs (     25927 Cartesian)

 -------------------------------------------------------
 OpenMP Integral Computing Module                       
 Release: version 1.0, May 2013, Q-Chem Inc. Pittsburgh 
 -------------------------------------------------------
 Integral Job Info:
 Integral job number is                      11
 Integral operator is                         1
 short-range coefficients                     0
 long-range coefficients              100000000
 Omega coefficients                           0
 if combine SR and LR in K                    0
 Integral screening is                        0
 Integral computing path is                   2
 max size of driver memory is            800000
 size of driver memory is                593474
 size of scratch memory is             29623520
 max col of scratch BK array               1296
 max len of scratch array in speh3          155
 max len of scratch index in speh4           18
 max int batch size is                      520
 min int batch size is                       52
 fixed nKL is                                45
 max L of basis functions is                  2
 order of int derivative is                   0
 number of shells is                         83
 number of basis is                         247
 number of cartesian basis is               247
 number of contracted shell pairs          2795
 number of primitive shell pairs           6451
 maxK2 (contraction) of shell pair           36
 max number of K2 of shell pair               1
 max number of CS2 of shell pair            320
 max number of PS2 of shell pair            570
 mem total for path MDJ                  542172
 -------------------------------------------------------
 Smallest overlap matrix eigenvalue = 5.33E-05

 Scale SEOQF with 1.000000e-01/1.000000e-01/1.000000e-01

 Standard Electronic Orientation quadrupole field applied
 Nucleus-field energy     =     0.0000000200 hartrees
 Guess from superposition of atomic densities
 Warning:  Energy on first SCF cycle will be non-variational
 SAD guess density has 126.000000 electrons

 -----------------------------------------------------------------------
  General SCF calculation program by
  Eric Jon Sundstrom, Paul Horn, Yuezhi Mao, Dmitri Zuev, Alec White,
  David Stuck, Shaama M.S., Shane Yost, Joonho Lee, David Small,
  Daniel Levine, Susi Lehtola, Hugh Burton, Evgeny Epifanovsky
 -----------------------------------------------------------------------
 Exchange:     0.2000 Hartree-Fock + 0.0800 Slater + 0.7200 B88
 Correlation:  0.1900 VWN1RPA + 0.8100 LYP
 Using SG-1 standard quadrature grid
 using 4 threads for integral computing
 -------------------------------------------------------
 OpenMP Integral computing Module                
 Release: version 2.0, May 2017, Q-Chem Inc. Pleasanton 
 -------------------------------------------------------
 -------------------------------------------------------
 OpenMP BLAS3 based DFT computing Module                
 Release: version 1.0, May 2013, Q-Chem Inc. Pittsburgh 
 -------------------------------------------------------
 A restricted SCF calculation will be
 performed using DIIS
 SCF converges when DIIS error is below 1.0e-08
 ---------------------------------------
  Cycle       Energy         DIIS error
 ---------------------------------------
    1   -9809.9344709505      3.60e-02  
    2   -9808.8336390606      3.82e-03  
    3   -9808.7798762495      4.99e-03  
    4   -9808.9015381487      5.48e-04  
    5   -9808.9025823097      2.58e-04  
    6   -9808.9029106916      8.98e-05  
    7   -9808.9029637841      2.97e-05  
    8   -9808.9029693618      6.00e-06  
    9   -9808.9029695813      1.25e-06  
   10   -9808.9029695904      5.11e-07  
   11   -9808.9029695919      1.12e-07  
   12   -9808.9029695921      2.62e-08  
   13   -9808.9029695921      1.08e-08  
   14   -9808.9029695920      4.05e-09  Convergence criterion met
 ---------------------------------------
 SCF time:   CPU 64.25s  wall 17.00s 
 SCF   energy in the final basis set =    -9808.9029695920
 Total energy in the final basis set =    -9808.9029695920

 --------------------------------------------------------------

                    Orbital Energies (a.u.)
 --------------------------------------------------------------

 Alpha MOs
 -- Occupied --
*******-482.852-176.318-165.722-165.719-165.719 -62.505 -56.326
-56.321 -56.321 -35.814 -31.308 -31.301 -31.301 -24.728 -24.728
-22.958 -22.957 -22.957 -22.952 -22.952 -10.385 -10.307 -10.234
 -8.713  -6.546  -6.531  -6.531  -6.364  -4.777  -4.761  -4.761
 -2.656  -2.652  -2.652  -2.641  -2.641  -2.042  -2.038  -2.037
 -2.024  -2.024  -1.294  -1.245  -0.916  -0.804  -0.693  -0.672
 -0.618  -0.597  -0.544  -0.517  -0.488  -0.471  -0.465  -0.442
 -0.404  -0.391  -0.344  -0.306  -0.300  -0.278  -0.277
 -- Virtual --
 -0.081  -0.049  -0.007   0.018   0.023   0.027   0.050   0.060
  0.063   0.070   0.073   0.075   0.099   0.101   0.109   0.117
  0.119   0.125   0.134   0.154   0.160   0.166   0.186   0.202
  0.211   0.222   0.234   0.246   0.249   0.260   0.274   0.280
  0.321   0.335   0.343   0.355   0.365   0.387   0.393   0.409
  0.419   0.430   0.435   0.442   0.467   0.476   0.513   0.521
  0.527   0.550   0.561   0.578   0.592   0.605   0.631   0.642
  0.678   0.685   0.716   0.733   0.757   0.776   0.818   0.884
  0.902   0.959   1.050   1.205   1.226   1.304   1.336   1.342
  1.351   1.370   1.388   1.400   1.420   1.431   1.461   1.482
  1.508   1.528   1.540   1.598   1.648   1.733   1.764   1.826
  1.853   1.866   1.930   1.972   1.996   2.010   2.058   2.079
  2.128   2.148   2.194   2.246   2.506   2.549   2.656   2.671
  2.740   2.777   2.885   2.982   3.037   3.314   3.497   3.670
  3.743   3.753   3.761   3.806   3.899   3.931   3.972   3.981
  3.989   4.001   4.009   4.033   4.078   4.086   4.123   4.148
  4.217   4.273   4.391   4.439   4.756   4.894   6.020   6.045
  6.094   6.303   6.326   6.344   6.354   6.546   6.659   6.768
  7.561   7.592   7.685  23.497  23.583  23.807  27.869  28.354
 28.376  28.389  28.534  28.545  28.573  28.606  28.694  47.915
 66.742  66.752 127.893 127.910 127.942 151.663 289.755 289.783
289.9051020.7091901.827
 --------------------------------------------------------------

          Ground-State Mulliken Net Atomic Charges

     Atom                 Charge (a.u.)
  ----------------------------------------
      1 C                    -0.373732
      2 C                    -0.078533
      3 C                     0.088426
      4 F                    -0.069668
      5 F                    -0.066970
      6 Br                   -0.011978
      7 I                     0.124988
      8 H                     0.192302
      9 H                     0.195166
  ----------------------------------------
  Sum of atomic charges =     0.000000

 -----------------------------------------------------------------
                    Cartesian Multipole Moments
 -----------------------------------------------------------------
    Charge (ESU x 10^10)
                 0.0000
    Dipole Moment (Debye)
         X       0.2185      Y      -0.0209      Z      -1.8934
       Tot       1.9061
    Quadrupole Moments (Debye-Ang)
        XX     -73.5773     XY      -0.3814     YY     -76.9094
        XZ       2.2407     YZ       3.8923     ZZ     -72.3436
    Octopole Moments (Debye-Ang^2)
       XXX      27.8781    XXY      16.8767    XYY       1.9365
       YYY      34.0953    XXZ       2.3668    XYZ      -2.6131
       YYZ      -0.2145    XZZ       1.3034    YZZ       2.8712
       ZZZ       5.6810
    Hexadecapole Moments (Debye-Ang^3)
      XXXX    -995.3843   XXXY     -28.4939   XXYY    -285.5136
      XYYY     -33.9561   YYYY    -719.6173   XXXZ       5.3148
      XXYZ       5.5524   XYYZ      -3.1681   YYYZ       1.3132
      XXZZ    -204.8889   XYZZ      -4.8267   YYZZ    -148.8631
      XZZZ      -2.4573   YZZZ      -2.1462   ZZZZ    -195.5809
 -----------------------------------------------------------------
 Calculating analytic gradient of the SCF energy
 Gradient of SCF Energy
            1           2           3           4           5           6
    1   0.0024069  -0.0073895   0.0103726  -0.0120726   0.0135387  -0.0005490
    2   0.0070229  -0.0283392   0.0183015   0.0071653  -0.0011525   0.0018336
    3  -0.0161833   0.0328929  -0.0014860  -0.0026937  -0.0037867   0.0006778
            7           8           9
    1  -0.0061764   0.0017444  -0.0018751
    2  -0.0028355  -0.0016448  -0.0003513
    3  -0.0004916  -0.0042658  -0.0046636
 Max gradient component =       3.289E-02
 RMS gradient           =       1.089E-02
 Gradient time:  CPU 15.11 s  wall 3.84 s
 Geometry Optimization Parameters
   NAtoms,    NIC,     NZ,  NCons,   NDum,   NFix, NCnnct, MaxDiis
        9      69       9       0       0       0       0       0


** GEOMETRY OPTIMIZATION IN DELOCALIZED INTERNAL COORDINATES **
   Searching for a Minimum

   Optimization Cycle:   1

                       Coordinates (Angstroms)
     ATOM                X               Y               Z
      1  C        -0.7481015268   -1.1457588568   -1.4402391383
      2  C        -0.8818211351   -1.6170878356    0.0197499233
      3  C        -0.3928448606   -0.1893020671   -0.2867300960
      4  F        -2.1242601576   -1.7669101258    0.5261080543
      5  F         0.0186418881   -2.5101695078    0.4824285057
      6  Br       -1.5995503045    1.2852465267    0.0781923836
      7  I         1.6729436486    0.2590580845    0.0465730843
      8  H         0.0678059147   -1.5536053909   -2.0369436309
      9  H        -1.6623890704   -0.9534922603   -2.0016764398
   Point Group: c1    Number of degrees of freedom:    21


   Energy is  -9808.902969592


 Attempting to Generate Delocalized Internal Coordinates

 21 Hessian modes will be used to form the next step
  Hessian Eigenvalues:
     0.017401    0.020947    0.030782    0.030782    0.030790    0.033282
     0.086449    0.090060    0.108095    0.108252    0.129001    0.140000
     0.145900    0.175927    0.257500    0.268991    0.285189    0.348126
     0.348126    0.550214    0.550214

 Minimum Search - Taking Simple RFO Step
 Searching for Lamda that Minimizes Along All modes
 Value Taken    Lamda =  -0.00566495
 Step Taken.  Stepsize is  0.180398

                             Maximum     Tolerance    Cnvgd?
         Gradient           0.020352      0.000300      NO
         Displacement       0.106679      0.001200      NO
         Energy change     *********      0.000001      NO


 New Cartesian Coordinates Obtained by Inverse Iteration

 Displacement from previous Coordinates is:  0.145842
 ----------------------------------------------------------------
             Standard Nuclear Orientation (Angstroms)
    I     Atom           X                Y                Z
 ----------------------------------------------------------------
    1      C      -0.7489579258    -1.1478795324    -1.4320377388
    2      C      -0.8798612759    -1.6001924174    -0.0078021544
    3      C      -0.3930150946    -0.1973165291    -0.2859755953
    4      F      -2.1017809444    -1.7758222725     0.5164988229
    5      F      -0.0222647662    -2.5090698017     0.4810959567
    6      Br     -1.6062449666     1.2661220610     0.0728029409
    7      I       1.7001706992     0.2771434987     0.0404977914
    8      H       0.0661016861    -1.5553218132    -2.0186083381
    9      H      -1.6637230153    -0.9496846267    -1.9790090390
 ----------------------------------------------------------------
 Molecular Point Group                 C1    NOp =  1
 Largest Abelian Subgroup              C1    NOp =  1
 Nuclear Repulsion Energy =  1019.2565973115 hartrees
 There are       63 alpha and       63 beta electrons
 Applying Cartesian multipole field
    Component          Value
    ---------          -----
     (2,0,0)        1.00000E-11
     (0,2,0)        2.00000E-11
     (0,0,2)       -3.00000E-11
 Nucleus-field energy     =     0.0000000201 hartrees
 Requested basis set is 6-311++G(d,p)
 There are 83 shells and 234 basis functions
 A cutoff of  1.0D-11 yielded   2796 shell pairs
 There are     23341 function pairs (     25932 Cartesian)
 Smallest overlap matrix eigenvalue = 5.06E-05
 Guess MOs from SCF MO coefficient file

 -----------------------------------------------------------------------
  General SCF calculation program by
  Eric Jon Sundstrom, Paul Horn, Yuezhi Mao, Dmitri Zuev, Alec White,
  David Stuck, Shaama M.S., Shane Yost, Joonho Lee, David Small,
  Daniel Levine, Susi Lehtola, Hugh Burton, Evgeny Epifanovsky
 -----------------------------------------------------------------------
 Exchange:     0.2000 Hartree-Fock + 0.0800 Slater + 0.7200 B88
 Correlation:  0.1900 VWN1RPA + 0.8100 LYP
 Using SG-1 standard quadrature grid
 using 4 threads for integral computing
 -------------------------------------------------------
 OpenMP Integral computing Module                
 Release: version 2.0, May 2017, Q-Chem Inc. Pleasanton 
 -------------------------------------------------------
 -------------------------------------------------------
 OpenMP BLAS3 based DFT computing Module                
 Release: version 1.0, May 2013, Q-Chem Inc. Pittsburgh 
 -------------------------------------------------------
 A restricted SCF calculation will be
 performed using DIIS
 SCF converges when DIIS error is below 1.0e-08
 ---------------------------------------
  Cycle       Energy         DIIS error
 ---------------------------------------
    1   -9808.9043845246      5.08e-04  
    2   -9808.9062144533      1.96e-04  
    3   -9808.9062000950      2.09e-04  
    4   -9808.9064142332      3.09e-05  
    5   -9808.9064176244      1.49e-05  
    6   -9808.9064188652      4.96e-06  
    7   -9808.9064190241      8.90e-07  
    8   -9808.9064190288      3.60e-07  
    9   -9808.9064190296      4.26e-08  
   10   -9808.9064190295      1.86e-08  
   11   -9808.9064190296      9.15e-09  Convergence criterion met
 ---------------------------------------
 SCF time:   CPU 52.30s  wall 14.00s 
 SCF   energy in the final basis set =    -9808.9064190296
 Total energy in the final basis set =    -9808.9064190296

 --------------------------------------------------------------

                    Orbital Energies (a.u.)
 --------------------------------------------------------------

 Alpha MOs
 -- Occupied --
*******-482.853-176.318-165.722-165.720-165.720 -62.506 -56.326
-56.322 -56.322 -35.815 -31.308 -31.302 -31.302 -24.724 -24.724
-22.959 -22.957 -22.957 -22.953 -22.953 -10.381 -10.306 -10.231
 -8.714  -6.547  -6.532  -6.532  -6.364  -4.777  -4.761  -4.761
 -2.657  -2.653  -2.653  -2.642  -2.642  -2.043  -2.038  -2.038
 -2.024  -2.024  -1.299  -1.242  -0.928  -0.807  -0.691  -0.673
 -0.623  -0.597  -0.547  -0.517  -0.489  -0.474  -0.463  -0.438
 -0.405  -0.390  -0.347  -0.308  -0.301  -0.279  -0.278
 -- Virtual --
 -0.087  -0.051  -0.007   0.018   0.023   0.029   0.052   0.061
  0.064   0.071   0.073   0.077   0.101   0.102   0.110   0.117
  0.124   0.131   0.133   0.155   0.160   0.172   0.188   0.201
  0.216   0.223   0.235   0.249   0.255   0.263   0.281   0.289
  0.323   0.337   0.344   0.357   0.366   0.389   0.392   0.409
  0.420   0.429   0.434   0.442   0.466   0.474   0.509   0.520
  0.530   0.548   0.563   0.581   0.591   0.612   0.629   0.642
  0.673   0.684   0.715   0.733   0.753   0.772   0.823   0.890
  0.911   0.955   1.056   1.207   1.229   1.304   1.331   1.336
  1.357   1.366   1.390   1.408   1.426   1.440   1.461   1.485
  1.520   1.525   1.544   1.597   1.659   1.734   1.769   1.846
  1.863   1.872   1.942   1.979   2.000   2.025   2.062   2.079
  2.150   2.159   2.195   2.251   2.526   2.557   2.667   2.682
  2.761   2.794   2.897   2.993   3.084   3.342   3.509   3.684
  3.747   3.754   3.765   3.815   3.899   3.946   3.971   3.980
  4.001   4.017   4.024   4.034   4.077   4.083   4.124   4.173
  4.215   4.276   4.392   4.429   4.785   4.910   6.017   6.043
  6.089   6.310   6.328   6.354   6.360   6.572   6.663   6.781
  7.561   7.592   7.687  23.516  23.643  23.840  27.862  28.352
 28.373  28.385  28.533  28.544  28.570  28.603  28.690  47.915
 66.748  66.756 127.891 127.908 127.938 151.657 289.755 289.783
289.9061020.7091901.820
 --------------------------------------------------------------

          Ground-State Mulliken Net Atomic Charges

     Atom                 Charge (a.u.)
  ----------------------------------------
      1 C                    -0.373475
      2 C                    -0.091531
      3 C                     0.103806
      4 F                    -0.070145
      5 F                    -0.071878
      6 Br                   -0.007260
      7 I                     0.118342
      8 H                     0.195394
      9 H                     0.196747
  ----------------------------------------
  Sum of atomic charges =     0.000000

 -----------------------------------------------------------------
                    Cartesian Multipole Moments
 -----------------------------------------------------------------
    Charge (ESU x 10^10)
                 0.0000
    Dipole Moment (Debye)
         X       0.2172      Y       0.0619      Z      -1.9666
       Tot       1.9796
    Quadrupole Moments (Debye-Ang)
        XX     -73.3622     XY      -0.4529     YY     -77.0141
        XZ       2.3047     YZ       4.0794     ZZ     -72.3480
    Octopole Moments (Debye-Ang^2)
       XXX      25.9136    XXY      17.0335    XYY       1.6347
       YYY      33.8546    XXZ       2.5710    XYZ      -2.7464
       YYZ      -0.2892    XZZ       0.6641    YZZ       2.6577
       ZZZ       6.9522
    Hexadecapole Moments (Debye-Ang^3)
      XXXX   -1007.6234   XXXY     -32.9284   XXYY    -286.9150
      XYYY     -39.6503   YYYY    -715.8726   XXXZ       5.2146
      XXYZ       5.6344   XYYZ      -2.6806   YYYZ       2.0018
      XXZZ    -207.0416   XYZZ      -6.6140   YYZZ    -147.4964
      XZZZ      -2.6741   YZZZ      -2.4141   ZZZZ    -193.8040
 -----------------------------------------------------------------
 Calculating analytic gradient of the SCF energy
 Gradient of SCF Energy
            1           2           3           4           5           6
    1   0.0010400  -0.0040226   0.0019752   0.0005923   0.0006028  -0.0005104
    2   0.0037438  -0.0113678   0.0045302   0.0023705   0.0025110   0.0000525
    3  -0.0035752   0.0106696  -0.0015525  -0.0021971  -0.0020523  -0.0000753
            7           8           9
    1   0.0004487  -0.0002931   0.0001671
    2  -0.0009575  -0.0001329  -0.0007500
    3   0.0000024  -0.0005426  -0.0006770
 Max gradient component =       1.137E-02
 RMS gradient           =       3.541E-03
 Gradient time:  CPU 15.17 s  wall 3.86 s
 Geometry Optimization Parameters
   NAtoms,    NIC,     NZ,  NCons,   NDum,   NFix, NCnnct, MaxDiis
        9      69       9       0       0       0       0       0

 Cartesian Hessian Update
 Hessian Updated using BFGS Update


** GEOMETRY OPTIMIZATION IN DELOCALIZED INTERNAL COORDINATES **
   Searching for a Minimum

   Optimization Cycle:   2

                       Coordinates (Angstroms)
     ATOM                X               Y               Z
      1  C        -0.7489579258   -1.1478795324   -1.4320377388
      2  C        -0.8798612759   -1.6001924174   -0.0078021544
      3  C        -0.3930150946   -0.1973165291   -0.2859755953
      4  F        -2.1017809444   -1.7758222725    0.5164988229
      5  F        -0.0222647662   -2.5090698017    0.4810959567
      6  Br       -1.6062449666    1.2661220610    0.0728029409
      7  I         1.7001706992    0.2771434987    0.0404977914
      8  H         0.0661016861   -1.5553218132   -2.0186083381
      9  H        -1.6637230153   -0.9496846267   -1.9790090390
   Point Group: c1    Number of degrees of freedom:    21


   Energy is  -9808.906419030

 Hessian Updated using BFGS Update

 21 Hessian modes will be used to form the next step
  Hessian Eigenvalues:
     0.017388    0.020922    0.030729    0.030783    0.030923    0.033276
     0.086294    0.088019    0.108230    0.110951    0.115686    0.135770
     0.145917    0.175819    0.252553    0.258289    0.274928    0.348126
     0.349210    0.550201    0.574041

 Minimum Search - Taking Simple RFO Step
 Searching for Lamda that Minimizes Along All modes
 Value Taken    Lamda =  -0.00047867
 Step Taken.  Stepsize is  0.067999

                             Maximum     Tolerance    Cnvgd?
         Gradient           0.006575      0.000300      NO
         Displacement       0.038717      0.001200      NO
         Energy change     -0.003449      0.000001      NO


 New Cartesian Coordinates Obtained by Inverse Iteration

 Displacement from previous Coordinates is:  0.044140
 ----------------------------------------------------------------
             Standard Nuclear Orientation (Angstroms)
    I     Atom           X                Y                Z
 ----------------------------------------------------------------
    1      C      -0.7499599087    -1.1530343208    -1.4305390700
    2      C      -0.8769140024    -1.5934142834    -0.0159137389
    3      C      -0.3932052317    -0.2005853326    -0.2864660783
    4      F      -2.0954114669    -1.7782321234     0.5178776140
    5      F      -0.0308367130    -2.5129150327     0.4789617742
    6      Br     -1.6028964148     1.2637624277     0.0717028372
    7      I       1.6966793747     0.2858585764     0.0411030489
    8      H       0.0659614827    -1.5616249449    -2.0143782492
    9      H      -1.6629927234    -0.9418363995    -1.9748854915
 ----------------------------------------------------------------
 Molecular Point Group                 C1    NOp =  1
 Largest Abelian Subgroup              C1    NOp =  1
 Nuclear Repulsion Energy =  1020.4158468175 hartrees
 There are       63 alpha and       63 beta electrons
 Applying Cartesian multipole field
    Component          Value
    ---------          -----
     (2,0,0)        1.00000E-11
     (0,2,0)        2.00000E-11
     (0,0,2)       -3.00000E-11
 Nucleus-field energy     =     0.0000000201 hartrees
 Requested basis set is 6-311++G(d,p)
 There are 83 shells and 234 basis functions
 A cutoff of  1.0D-11 yielded   2796 shell pairs
 There are     23341 function pairs (     25932 Cartesian)
 Smallest overlap matrix eigenvalue = 4.91E-05
 Guess MOs from SCF MO coefficient file

 -----------------------------------------------------------------------
  General SCF calculation program by
  Eric Jon Sundstrom, Paul Horn, Yuezhi Mao, Dmitri Zuev, Alec White,
  David Stuck, Shaama M.S., Shane Yost, Joonho Lee, David Small,
  Daniel Levine, Susi Lehtola, Hugh Burton, Evgeny Epifanovsky
 -----------------------------------------------------------------------
 Exchange:     0.2000 Hartree-Fock + 0.0800 Slater + 0.7200 B88
 Correlation:  0.1900 VWN1RPA + 0.8100 LYP
 Using SG-1 standard quadrature grid
 using 4 threads for integral computing
 -------------------------------------------------------
 OpenMP Integral computing Module                
 Release: version 2.0, May 2017, Q-Chem Inc. Pleasanton 
 -------------------------------------------------------
 -------------------------------------------------------
 OpenMP BLAS3 based DFT computing Module                
 Release: version 1.0, May 2013, Q-Chem Inc. Pittsburgh 
 -------------------------------------------------------
 A restricted SCF calculation will be
 performed using DIIS
 SCF converges when DIIS error is below 1.0e-08
 ---------------------------------------
  Cycle       Energy         DIIS error
 ---------------------------------------
    1   -9808.9064022079      1.77e-04  
    2   -9808.9066388577      6.99e-05  
    3   -9808.9066150841      9.42e-05  
    4   -9808.9066640947      1.40e-05  
    5   -9808.9066652162      5.47e-06  
    6   -9808.9066653824      1.03e-06  
    7   -9808.9066653879      2.52e-07  
    8   -9808.9066653882      8.59e-08  
    9   -9808.9066653883      1.36e-08  
   10   -9808.9066653883      5.21e-09  Convergence criterion met
 ---------------------------------------
 SCF time:   CPU 47.80s  wall 12.00s 
 SCF   energy in the final basis set =    -9808.9066653883
 Total energy in the final basis set =    -9808.9066653883

 --------------------------------------------------------------

                    Orbital Energies (a.u.)
 --------------------------------------------------------------

 Alpha MOs
 -- Occupied --
*******-482.853-176.319-165.723-165.720-165.720 -62.506 -56.327
-56.323 -56.322 -35.815 -31.309 -31.302 -31.302 -24.723 -24.722
-22.959 -22.958 -22.958 -22.953 -22.953 -10.380 -10.306 -10.231
 -8.715  -6.547  -6.533  -6.532  -6.364  -4.778  -4.762  -4.761
 -2.658  -2.654  -2.654  -2.642  -2.642  -2.043  -2.038  -2.038
 -2.024  -2.024  -1.297  -1.239  -0.933  -0.809  -0.691  -0.672
 -0.624  -0.596  -0.547  -0.516  -0.489  -0.474  -0.461  -0.435
 -0.405  -0.391  -0.350  -0.309  -0.302  -0.279  -0.278
 -- Virtual --
 -0.087  -0.052  -0.007   0.018   0.023   0.029   0.052   0.061
  0.064   0.071   0.074   0.077   0.101   0.102   0.111   0.117
  0.125   0.133   0.133   0.154   0.159   0.173   0.189   0.201
  0.217   0.223   0.235   0.249   0.257   0.264   0.283   0.292
  0.324   0.338   0.345   0.358   0.367   0.390   0.392   0.409
  0.421   0.429   0.434   0.443   0.466   0.473   0.509   0.520
  0.531   0.548   0.564   0.581   0.590   0.614   0.629   0.642
  0.671   0.684   0.714   0.733   0.753   0.770   0.823   0.890
  0.914   0.956   1.059   1.208   1.230   1.303   1.330   1.336
  1.358   1.366   1.391   1.410   1.428   1.443   1.461   1.487
  1.520   1.524   1.546   1.597   1.663   1.734   1.769   1.853
  1.867   1.874   1.946   1.982   2.001   2.031   2.063   2.079
  2.151   2.162   2.194   2.253   2.529   2.557   2.669   2.684
  2.771   2.798   2.899   2.991   3.098   3.350   3.506   3.686
  3.749   3.755   3.767   3.818   3.897   3.947   3.970   3.980
  4.001   4.017   4.026   4.036   4.077   4.084   4.124   4.173
  4.215   4.276   4.391   4.429   4.792   4.909   6.017   6.042
  6.088   6.312   6.330   6.357   6.362   6.579   6.664   6.777
  7.561   7.592   7.686  23.516  23.666  23.850  27.861  28.352
 28.373  28.385  28.533  28.543  28.570  28.603  28.690  47.914
 66.751  66.757 127.891 127.907 127.938 151.657 289.755 289.783
289.9051020.7081901.820
 --------------------------------------------------------------

          Ground-State Mulliken Net Atomic Charges

     Atom                 Charge (a.u.)
  ----------------------------------------
      1 C                    -0.369500
      2 C                    -0.093648
      3 C                     0.102641
      4 F                    -0.072440
      5 F                    -0.075373
      6 Br                   -0.005180
      7 I                     0.119487
      8 H                     0.196585
      9 H                     0.197429
  ----------------------------------------
  Sum of atomic charges =     0.000000

 -----------------------------------------------------------------
                    Cartesian Multipole Moments
 -----------------------------------------------------------------
    Charge (ESU x 10^10)
                 0.0000
    Dipole Moment (Debye)
         X       0.2391      Y       0.1322      Z      -2.0020
       Tot       2.0206
    Quadrupole Moments (Debye-Ang)
        XX     -73.3630     XY      -0.5264     YY     -77.1106
        XZ       2.3466     YZ       4.1646     ZZ     -72.3190
    Octopole Moments (Debye-Ang^2)
       XXX      26.0540    XXY      17.1281    XYY       1.8837
       YYY      33.8565    XXZ       2.5382    XYZ      -2.7732
       YYZ      -0.4141    XZZ       0.7081    YZZ       2.5103
       ZZZ       7.0103
    Hexadecapole Moments (Debye-Ang^3)
      XXXX   -1004.0064   XXXY     -34.4861   XXYY    -286.4245
      XYYY     -41.8838   YYYY    -717.4686   XXXZ       5.1064
      XXYZ       5.6442   XYYZ      -2.6553   YYYZ       2.2073
      XXZZ    -206.2366   XYZZ      -7.3087   YYZZ    -147.5150
      XZZZ      -2.8803   YZZZ      -2.5799   ZZZZ    -193.4006
 -----------------------------------------------------------------
 Calculating analytic gradient of the SCF energy
 Gradient of SCF Energy
            1           2           3           4           5           6
    1   0.0005394  -0.0004284  -0.0006588   0.0018297  -0.0016153   0.0002639
    2   0.0009942  -0.0017980  -0.0001874   0.0003986   0.0011376  -0.0001513
    3   0.0015394   0.0012856  -0.0011590  -0.0009528  -0.0006029  -0.0001165
            7           8           9
    1   0.0000451  -0.0001427   0.0001670
    2  -0.0004026  -0.0001209   0.0001299
    3   0.0000746   0.0000299  -0.0000981
 Max gradient component =       1.830E-03
 RMS gradient           =       8.515E-04
 Gradient time:  CPU 15.29 s  wall 3.88 s
 Geometry Optimization Parameters
   NAtoms,    NIC,     NZ,  NCons,   NDum,   NFix, NCnnct, MaxDiis
        9      69       9       0       0       0       0       0

 Cartesian Hessian Update
 Hessian Updated using BFGS Update


** GEOMETRY OPTIMIZATION IN DELOCALIZED INTERNAL COORDINATES **
   Searching for a Minimum

   Optimization Cycle:   3

                       Coordinates (Angstroms)
     ATOM                X               Y               Z
      1  C        -0.7499599087   -1.1530343208   -1.4305390700
      2  C        -0.8769140024   -1.5934142834   -0.0159137389
      3  C        -0.3932052317   -0.2005853326   -0.2864660783
      4  F        -2.0954114669   -1.7782321234    0.5178776140
      5  F        -0.0308367130   -2.5129150327    0.4789617742
      6  Br       -1.6028964148    1.2637624277    0.0717028372
      7  I         1.6966793747    0.2858585764    0.0411030489
      8  H         0.0659614827   -1.5616249449   -2.0143782492
      9  H        -1.6629927234   -0.9418363995   -1.9748854915
   Point Group: c1    Number of degrees of freedom:    21


   Energy is  -9808.906665388

 Hessian Updated using BFGS Update

 21 Hessian modes will be used to form the next step
  Hessian Eigenvalues:
     0.017459    0.020878    0.030745    0.030804    0.031006    0.033285
     0.084434    0.086535    0.107371    0.110172    0.115343    0.134972
     0.145941    0.176310    0.247025    0.260026    0.291739    0.348135
     0.349226    0.550268    0.568573

 Minimum Search - Taking Simple RFO Step
 Searching for Lamda that Minimizes Along All modes
 Value Taken    Lamda =  -0.00002665
 Step Taken.  Stepsize is  0.010775

                             Maximum     Tolerance    Cnvgd?
         Gradient           0.002594      0.000300      NO
         Displacement       0.005686      0.001200      NO
         Energy change     -0.000246      0.000001      NO


 New Cartesian Coordinates Obtained by Inverse Iteration

 Displacement from previous Coordinates is:  0.009783
 ----------------------------------------------------------------
             Standard Nuclear Orientation (Angstroms)
    I     Atom           X                Y                Z
 ----------------------------------------------------------------
    1      C      -0.7506066416    -1.1543148866    -1.4321613822
    2      C      -0.8770606433    -1.5927563756    -0.0168980898
    3      C      -0.3926875343    -0.2008286999    -0.2860183298
    4      F      -2.0969637665    -1.7777939263     0.5189844316
    5      F      -0.0296821691    -2.5131164987     0.4793676403
    6      Br     -1.6019240961     1.2646280702     0.0728051182
    7      I       1.6972955249     0.2872340865     0.0429657817
    8      H       0.0661585524    -1.5618069816    -2.0157658764
    9      H      -1.6641048299    -0.9432662212    -1.9758166473
 ----------------------------------------------------------------
 Molecular Point Group                 C1    NOp =  1
 Largest Abelian Subgroup              C1    NOp =  1
 Nuclear Repulsion Energy =  1020.0705616082 hartrees
 There are       63 alpha and       63 beta electrons
 Applying Cartesian multipole field
    Component          Value
    ---------          -----
     (2,0,0)        1.00000E-11
     (0,2,0)        2.00000E-11
     (0,0,2)       -3.00000E-11
 Nucleus-field energy     =     0.0000000201 hartrees
 Requested basis set is 6-311++G(d,p)
 There are 83 shells and 234 basis functions
 A cutoff of  1.0D-11 yielded   2796 shell pairs
 There are     23341 function pairs (     25932 Cartesian)
 Smallest overlap matrix eigenvalue = 4.92E-05
 Guess MOs from SCF MO coefficient file

 -----------------------------------------------------------------------
  General SCF calculation program by
  Eric Jon Sundstrom, Paul Horn, Yuezhi Mao, Dmitri Zuev, Alec White,
  David Stuck, Shaama M.S., Shane Yost, Joonho Lee, David Small,
  Daniel Levine, Susi Lehtola, Hugh Burton, Evgeny Epifanovsky
 -----------------------------------------------------------------------
 Exchange:     0.2000 Hartree-Fock + 0.0800 Slater + 0.7200 B88
 Correlation:  0.1900 VWN1RPA + 0.8100 LYP
 Using SG-1 standard quadrature grid
 using 4 threads for integral computing
 -------------------------------------------------------
 OpenMP Integral computing Module                
 Release: version 2.0, May 2017, Q-Chem Inc. Pleasanton 
 -------------------------------------------------------
 -------------------------------------------------------
 OpenMP BLAS3 based DFT computing Module                
 Release: version 1.0, May 2013, Q-Chem Inc. Pittsburgh 
 -------------------------------------------------------
 A restricted SCF calculation will be
 performed using DIIS
 SCF converges when DIIS error is below 1.0e-08
 ---------------------------------------
  Cycle       Energy         DIIS error
 ---------------------------------------
    1   -9808.9066724744      3.70e-05  
    2   -9808.9066816105      7.89e-06  
    3   -9808.9066811863      1.08e-05  
    4   -9808.9066819599      2.79e-06  
    5   -9808.9066820063      6.24e-07  
    6   -9808.9066820083      1.66e-07  
    7   -9808.9066820084      5.91e-08  
    8   -9808.9066820084      1.88e-08  
    9   -9808.9066820084      4.92e-09  Convergence criterion met
 ---------------------------------------
 SCF time:   CPU 42.84s  wall 11.00s 
 SCF   energy in the final basis set =    -9808.9066820084
 Total energy in the final basis set =    -9808.9066820084

 --------------------------------------------------------------

                    Orbital Energies (a.u.)
 --------------------------------------------------------------

 Alpha MOs
 -- Occupied --
*******-482.853-176.319-165.723-165.721-165.720 -62.506 -56.327
-56.323 -56.322 -35.815 -31.309 -31.302 -31.302 -24.722 -24.722
-22.959 -22.958 -22.958 -22.953 -22.953 -10.380 -10.306 -10.231
 -8.715  -6.547  -6.533  -6.532  -6.365  -4.778  -4.762  -4.761
 -2.658  -2.654  -2.654  -2.642  -2.642  -2.043  -2.039  -2.038
 -2.024  -2.024  -1.296  -1.238  -0.933  -0.809  -0.691  -0.672
 -0.624  -0.596  -0.546  -0.516  -0.489  -0.474  -0.460  -0.435
 -0.405  -0.391  -0.350  -0.309  -0.302  -0.280  -0.278
 -- Virtual --
 -0.087  -0.052  -0.007   0.018   0.023   0.029   0.052   0.060
  0.064   0.071   0.073   0.077   0.101   0.101   0.111   0.117
  0.125   0.133   0.133   0.154   0.159   0.173   0.189   0.201
  0.216   0.223   0.235   0.248   0.256   0.264   0.283   0.291
  0.324   0.338   0.346   0.358   0.367   0.390   0.392   0.409
  0.421   0.429   0.435   0.443   0.466   0.473   0.508   0.519
  0.531   0.548   0.563   0.581   0.590   0.614   0.629   0.641
  0.671   0.683   0.714   0.733   0.752   0.770   0.823   0.890
  0.914   0.957   1.059   1.207   1.229   1.303   1.330   1.336
  1.358   1.366   1.391   1.410   1.428   1.444   1.461   1.487
  1.519   1.524   1.546   1.597   1.663   1.733   1.767   1.853
  1.867   1.874   1.946   1.983   2.001   2.030   2.063   2.079
  2.150   2.161   2.193   2.252   2.529   2.556   2.668   2.684
  2.771   2.797   2.898   2.988   3.097   3.350   3.503   3.686
  3.750   3.756   3.767   3.817   3.896   3.946   3.970   3.979
  4.000   4.015   4.025   4.034   4.077   4.083   4.124   4.171
  4.214   4.276   4.391   4.429   4.792   4.907   6.017   6.042
  6.088   6.312   6.331   6.356   6.362   6.578   6.663   6.773
  7.561   7.592   7.686  23.513  23.666  23.848  27.861  28.352
 28.373  28.384  28.533  28.543  28.570  28.602  28.689  47.914
 66.751  66.758 127.891 127.907 127.938 151.656 289.755 289.783
289.9051020.7081901.819
 --------------------------------------------------------------

          Ground-State Mulliken Net Atomic Charges

     Atom                 Charge (a.u.)
  ----------------------------------------
      1 C                    -0.368457
      2 C                    -0.093841
      3 C                     0.102945
      4 F                    -0.073405
      5 F                    -0.076247
      6 Br                   -0.005087
      7 I                     0.119962
      8 H                     0.196665
      9 H                     0.197465
  ----------------------------------------
  Sum of atomic charges =     0.000000

 -----------------------------------------------------------------
                    Cartesian Multipole Moments
 -----------------------------------------------------------------
    Charge (ESU x 10^10)
                 0.0000
    Dipole Moment (Debye)
         X       0.2471      Y       0.1443      Z      -2.0112
       Tot       2.0315
    Quadrupole Moments (Debye-Ang)
        XX     -73.3643     XY      -0.5300     YY     -77.1405
        XZ       2.3618     YZ       4.1881     ZZ     -72.3120
    Octopole Moments (Debye-Ang^2)
       XXX      26.0384    XXY      17.1334    XYY       1.8829
       YYY      33.8411    XXZ       2.4588    XYZ      -2.7892
       YYZ      -0.5091    XZZ       0.6829    YZZ       2.4593
       ZZZ       6.7629
    Hexadecapole Moments (Debye-Ang^3)
      XXXX   -1004.2907   XXXY     -34.6917   XXYY    -286.5659
      XYYY     -42.1956   YYYY    -718.1953   XXXZ       5.0427
      XXYZ       5.6546   XYYZ      -2.6948   YYYZ       2.1000
      XXZZ    -206.2711   XYZZ      -7.3840   YYZZ    -147.6347
      XZZZ      -3.0335   YZZZ      -2.6925   ZZZZ    -193.5859
 -----------------------------------------------------------------
 Calculating analytic gradient of the SCF energy
 Gradient of SCF Energy
            1           2           3           4           5           6
    1   0.0002491  -0.0001132  -0.0003183   0.0003082  -0.0006273   0.0001795
    2   0.0004152  -0.0004881  -0.0002524   0.0002016   0.0002611   0.0000777
    3   0.0006724   0.0000349  -0.0004634  -0.0001964  -0.0000531  -0.0000413
            7           8           9
    1   0.0002431  -0.0000205   0.0000994
    2  -0.0002185  -0.0000493   0.0000526
    3   0.0001755  -0.0000290  -0.0000997
 Max gradient component =       6.724E-04
 RMS gradient           =       2.829E-04
 Gradient time:  CPU 15.19 s  wall 3.86 s
 Geometry Optimization Parameters
   NAtoms,    NIC,     NZ,  NCons,   NDum,   NFix, NCnnct, MaxDiis
        9      69       9       0       0       0       0       0

 Cartesian Hessian Update
 Hessian Updated using BFGS Update


** GEOMETRY OPTIMIZATION IN DELOCALIZED INTERNAL COORDINATES **
   Searching for a Minimum

   Optimization Cycle:   4

                       Coordinates (Angstroms)
     ATOM                X               Y               Z
      1  C        -0.7506066416   -1.1543148866   -1.4321613822
      2  C        -0.8770606433   -1.5927563756   -0.0168980898
      3  C        -0.3926875343   -0.2008286999   -0.2860183298
      4  F        -2.0969637665   -1.7777939263    0.5189844316
      5  F        -0.0296821691   -2.5131164987    0.4793676403
      6  Br       -1.6019240961    1.2646280702    0.0728051182
      7  I         1.6972955249    0.2872340865    0.0429657817
      8  H         0.0661585524   -1.5618069816   -2.0157658764
      9  H        -1.6641048299   -0.9432662212   -1.9758166473
   Point Group: c1    Number of degrees of freedom:    21


   Energy is  -9808.906682008

 Hessian Updated using BFGS Update

 21 Hessian modes will be used to form the next step
  Hessian Eigenvalues:
     0.017625    0.020787    0.030733    0.030855    0.031439    0.033283
     0.079489    0.086405    0.105618    0.114807    0.115562    0.135489
     0.145892    0.176935    0.229277    0.258403    0.270840    0.348142
     0.349272    0.501029    0.551890

 Minimum Search - Taking Simple RFO Step
 Searching for Lamda that Minimizes Along All modes
 Value Taken    Lamda =  -0.00000403
 Step Taken.  Stepsize is  0.006678

                             Maximum     Tolerance    Cnvgd?
         Gradient           0.000674      0.000300      NO
         Displacement       0.003422      0.001200      NO
         Energy change     -0.000017      0.000001      NO


 New Cartesian Coordinates Obtained by Inverse Iteration

 Displacement from previous Coordinates is:  0.004565
 ----------------------------------------------------------------
             Standard Nuclear Orientation (Angstroms)
    I     Atom           X                Y                Z
 ----------------------------------------------------------------
    1      C      -0.7508752022    -1.1548594321    -1.4324894748
    2      C      -0.8769427729    -1.5922030008    -0.0166727599
    3      C      -0.3922951337    -0.2006193260    -0.2853920542
    4      F      -2.0977307934    -1.7782577725     0.5186546924
    5      F      -0.0289473338    -2.5135127469     0.4788733444
    6      Br     -1.6013904470     1.2651773807     0.0728890038
    7      I       1.6967555598     0.2878851354     0.0430031964
    8      H       0.0661103194    -1.5627770061    -2.0154746287
    9      H      -1.6642597998    -0.9428546648    -1.9759286730
 ----------------------------------------------------------------
 Molecular Point Group                 C1    NOp =  1
 Largest Abelian Subgroup              C1    NOp =  1
 Nuclear Repulsion Energy =  1020.0807714311 hartrees
 There are       63 alpha and       63 beta electrons
 Applying Cartesian multipole field
    Component          Value
    ---------          -----
     (2,0,0)        1.00000E-11
     (0,2,0)        2.00000E-11
     (0,0,2)       -3.00000E-11
 Nucleus-field energy     =     0.0000000201 hartrees
 Requested basis set is 6-311++G(d,p)
 There are 83 shells and 234 basis functions
 A cutoff of  1.0D-11 yielded   2796 shell pairs
 There are     23341 function pairs (     25932 Cartesian)
 Smallest overlap matrix eigenvalue = 4.93E-05
 Guess MOs from SCF MO coefficient file

 -----------------------------------------------------------------------
  General SCF calculation program by
  Eric Jon Sundstrom, Paul Horn, Yuezhi Mao, Dmitri Zuev, Alec White,
  David Stuck, Shaama M.S., Shane Yost, Joonho Lee, David Small,
  Daniel Levine, Susi Lehtola, Hugh Burton, Evgeny Epifanovsky
 -----------------------------------------------------------------------
 Exchange:     0.2000 Hartree-Fock + 0.0800 Slater + 0.7200 B88
 Correlation:  0.1900 VWN1RPA + 0.8100 LYP
 Using SG-1 standard quadrature grid
 using 4 threads for integral computing
 -------------------------------------------------------
 OpenMP Integral computing Module                
 Release: version 2.0, May 2017, Q-Chem Inc. Pleasanton 
 -------------------------------------------------------
 -------------------------------------------------------
 OpenMP BLAS3 based DFT computing Module                
 Release: version 1.0, May 2013, Q-Chem Inc. Pittsburgh 
 -------------------------------------------------------
 A restricted SCF calculation will be
 performed using DIIS
 SCF converges when DIIS error is below 1.0e-08
 ---------------------------------------
  Cycle       Energy         DIIS error
 ---------------------------------------
    1   -9808.9066813513      1.79e-05  
    2   -9808.9066838534      3.31e-06  
    3   -9808.9066838341      3.87e-06  
    4   -9808.9066839187      1.01e-06  
    5   -9808.9066839241      4.02e-07  
    6   -9808.9066839253      1.16e-07  
    7   -9808.9066839254      3.13e-08  
    8   -9808.9066839254      9.36e-09  Convergence criterion met
 ---------------------------------------
 SCF time:   CPU 38.10s  wall 10.00s 
 SCF   energy in the final basis set =    -9808.9066839254
 Total energy in the final basis set =    -9808.9066839254

 --------------------------------------------------------------

                    Orbital Energies (a.u.)
 --------------------------------------------------------------

 Alpha MOs
 -- Occupied --
*******-482.853-176.319-165.723-165.721-165.721 -62.506 -56.327
-56.323 -56.323 -35.815 -31.309 -31.302 -31.302 -24.722 -24.722
-22.959 -22.958 -22.958 -22.953 -22.953 -10.380 -10.307 -10.231
 -8.715  -6.547  -6.533  -6.533  -6.365  -4.778  -4.762  -4.762
 -2.658  -2.654  -2.654  -2.642  -2.642  -2.043  -2.039  -2.038
 -2.024  -2.024  -1.296  -1.238  -0.933  -0.809  -0.692  -0.671
 -0.624  -0.595  -0.546  -0.516  -0.489  -0.474  -0.460  -0.435
 -0.404  -0.391  -0.350  -0.309  -0.302  -0.280  -0.279
 -- Virtual --
 -0.087  -0.053  -0.007   0.017   0.023   0.029   0.052   0.060
  0.064   0.071   0.073   0.077   0.101   0.101   0.111   0.117
  0.125   0.132   0.133   0.154   0.159   0.172   0.189   0.201
  0.216   0.223   0.235   0.248   0.256   0.263   0.283   0.291
  0.324   0.338   0.346   0.358   0.367   0.390   0.392   0.409
  0.421   0.429   0.435   0.443   0.466   0.473   0.508   0.519
  0.531   0.548   0.563   0.581   0.590   0.614   0.629   0.641
  0.671   0.683   0.714   0.733   0.752   0.770   0.823   0.890
  0.914   0.957   1.058   1.207   1.230   1.303   1.330   1.336
  1.358   1.366   1.391   1.410   1.428   1.444   1.461   1.487
  1.519   1.524   1.545   1.597   1.663   1.733   1.767   1.853
  1.867   1.874   1.946   1.983   2.001   2.030   2.063   2.079
  2.150   2.161   2.193   2.252   2.530   2.556   2.667   2.683
  2.771   2.797   2.897   2.987   3.096   3.350   3.502   3.686
  3.750   3.756   3.767   3.817   3.896   3.945   3.970   3.979
  4.000   4.014   4.024   4.034   4.077   4.084   4.124   4.170
  4.214   4.275   4.391   4.429   4.791   4.907   6.017   6.042
  6.088   6.312   6.331   6.355   6.362   6.577   6.663   6.772
  7.561   7.592   7.686  23.512  23.665  23.848  27.861  28.352
 28.373  28.384  28.533  28.543  28.570  28.602  28.689  47.914
 66.751  66.758 127.891 127.907 127.938 151.656 289.755 289.783
289.9051020.7081901.819
 --------------------------------------------------------------

          Ground-State Mulliken Net Atomic Charges

     Atom                 Charge (a.u.)
  ----------------------------------------
      1 C                    -0.368168
      2 C                    -0.094091
      3 C                     0.102908
      4 F                    -0.073646
      5 F                    -0.076599
      6 Br                   -0.005068
      7 I                     0.120430
      8 H                     0.196694
      9 H                     0.197541
  ----------------------------------------
  Sum of atomic charges =     0.000000

 -----------------------------------------------------------------
                    Cartesian Multipole Moments
 -----------------------------------------------------------------
    Charge (ESU x 10^10)
                 0.0000
    Dipole Moment (Debye)
         X       0.2513      Y       0.1515      Z      -2.0108
       Tot       2.0321
    Quadrupole Moments (Debye-Ang)
        XX     -73.3656     XY      -0.5362     YY     -77.1545
        XZ       2.3619     YZ       4.1882     ZZ     -72.3136
    Octopole Moments (Debye-Ang^2)
       XXX      26.0856    XXY      17.1383    XYY       1.9090
       YYY      33.8331    XXZ       2.4461    XYZ      -2.7858
       YYZ      -0.5150    XZZ       0.6903    YZZ       2.4384
       ZZZ       6.7586
    Hexadecapole Moments (Debye-Ang^3)
      XXXX   -1003.9202   XXXY     -34.7863   XXYY    -286.5712
      XYYY     -42.3344   YYYY    -718.6474   XXXZ       5.0365
      XXYZ       5.6368   XYYZ      -2.7012   YYYZ       2.0670
      XXZZ    -206.1942   XYZZ      -7.4164   YYZZ    -147.6935
      XZZZ      -3.0360   YZZZ      -2.7325   ZZZZ    -193.5867
 -----------------------------------------------------------------
 Calculating analytic gradient of the SCF energy
 Gradient of SCF Energy
            1           2           3           4           5           6
    1   0.0000779   0.0001052  -0.0000702  -0.0002795  -0.0002119   0.0002130
    2   0.0000873   0.0001331  -0.0000731   0.0000822  -0.0001499   0.0001166
    3   0.0001192   0.0000347  -0.0000747  -0.0001098   0.0000379  -0.0000458
            7           8           9
    1   0.0000748   0.0000032   0.0000875
    2  -0.0002103  -0.0000762   0.0000904
    3   0.0001475  -0.0000030  -0.0001059
 Max gradient component =       2.795E-04
 RMS gradient           =       1.225E-04
 Gradient time:  CPU 15.25 s  wall 3.88 s
 Geometry Optimization Parameters
   NAtoms,    NIC,     NZ,  NCons,   NDum,   NFix, NCnnct, MaxDiis
        9      69       9       0       0       0       0       0

 Cartesian Hessian Update
 Hessian Updated using BFGS Update


** GEOMETRY OPTIMIZATION IN DELOCALIZED INTERNAL COORDINATES **
   Searching for a Minimum

   Optimization Cycle:   5

                       Coordinates (Angstroms)
     ATOM                X               Y               Z
      1  C        -0.7508752022   -1.1548594321   -1.4324894748
      2  C        -0.8769427729   -1.5922030008   -0.0166727599
      3  C        -0.3922951337   -0.2006193260   -0.2853920542
      4  F        -2.0977307934   -1.7782577725    0.5186546924
      5  F        -0.0289473338   -2.5135127469    0.4788733444
      6  Br       -1.6013904470    1.2651773807    0.0728890038
      7  I         1.6967555598    0.2878851354    0.0430031964
      8  H         0.0661103194   -1.5627770061   -2.0154746287
      9  H        -1.6642597998   -0.9428546648   -1.9759286730
   Point Group: c1    Number of degrees of freedom:    21


   Energy is  -9808.906683925

 Hessian Updated using BFGS Update

 21 Hessian modes will be used to form the next step
  Hessian Eigenvalues:
     0.017660    0.020511    0.030279    0.030912    0.033237    0.036834
     0.071607    0.086489    0.103361    0.114702    0.116813    0.136005
     0.145953    0.176936    0.220686    0.256582    0.268599    0.348155
     0.349271    0.535380    0.559404

 Minimum Search - Taking Simple RFO Step
 Searching for Lamda that Minimizes Along All modes
 Value Taken    Lamda =   0.00000000
 Step Taken.  Stepsize is  0.003009

                             Maximum     Tolerance    Cnvgd?
         Gradient           0.000103      0.000300     YES
         Displacement       0.001710      0.001200      NO
         Energy change     -0.000002      0.000001      NO


 New Cartesian Coordinates Obtained by Inverse Iteration

 Displacement from previous Coordinates is:  0.002663
 ----------------------------------------------------------------
             Standard Nuclear Orientation (Angstroms)
    I     Atom           X                Y                Z
 ----------------------------------------------------------------
    1      C      -0.7509668314    -1.1550162074    -1.4328352654
    2      C      -0.8770524460    -1.5922742186    -0.0169799869
    3      C      -0.3922411103    -0.2007672622    -0.2854563061
    4      F      -2.0974860697    -1.7776608918     0.5192638712
    5      F      -0.0287492892    -2.5131180289     0.4789343829
    6      Br     -1.6017001756     1.2647169934     0.0729704526
    7      I       1.6966816473     0.2875248814     0.0433508847
    8      H       0.0662338000    -1.5627745362    -2.0156106667
    9      H      -1.6642951286    -0.9426521629    -1.9761747200
 ----------------------------------------------------------------
 Molecular Point Group                 C1    NOp =  1
 Largest Abelian Subgroup              C1    NOp =  1
 Nuclear Repulsion Energy =  1020.1217934911 hartrees
 There are       63 alpha and       63 beta electrons
 Applying Cartesian multipole field
    Component          Value
    ---------          -----
     (2,0,0)        1.00000E-11
     (0,2,0)        2.00000E-11
     (0,0,2)       -3.00000E-11
 Nucleus-field energy     =     0.0000000201 hartrees
 Requested basis set is 6-311++G(d,p)
 There are 83 shells and 234 basis functions
 A cutoff of  1.0D-11 yielded   2796 shell pairs
 There are     23341 function pairs (     25932 Cartesian)
 Smallest overlap matrix eigenvalue = 4.93E-05
 Guess MOs from SCF MO coefficient file

 -----------------------------------------------------------------------
  General SCF calculation program by
  Eric Jon Sundstrom, Paul Horn, Yuezhi Mao, Dmitri Zuev, Alec White,
  David Stuck, Shaama M.S., Shane Yost, Joonho Lee, David Small,
  Daniel Levine, Susi Lehtola, Hugh Burton, Evgeny Epifanovsky
 -----------------------------------------------------------------------
 Exchange:     0.2000 Hartree-Fock + 0.0800 Slater + 0.7200 B88
 Correlation:  0.1900 VWN1RPA + 0.8100 LYP
 Using SG-1 standard quadrature grid
 using 4 threads for integral computing
 -------------------------------------------------------
 OpenMP Integral computing Module                
 Release: version 2.0, May 2017, Q-Chem Inc. Pleasanton 
 -------------------------------------------------------
 -------------------------------------------------------
 OpenMP BLAS3 based DFT computing Module                
 Release: version 1.0, May 2013, Q-Chem Inc. Pittsburgh 
 -------------------------------------------------------
 A restricted SCF calculation will be
 performed using DIIS
 SCF converges when DIIS error is below 1.0e-08
 ---------------------------------------
  Cycle       Energy         DIIS error
 ---------------------------------------
    1   -9808.9066835175      7.88e-06  
    2   -9808.9066841052      1.22e-06  
    3   -9808.9066841081      1.16e-06  
    4   -9808.9066841142      3.86e-07  
    5   -9808.9066841149      1.21e-07  
    6   -9808.9066841148      4.00e-08  
    7   -9808.9066841149      1.45e-08  
    8   -9808.9066841148      2.73e-09  Convergence criterion met
 ---------------------------------------
 SCF time:   CPU 38.09s  wall 10.00s 
 SCF   energy in the final basis set =    -9808.9066841148
 Total energy in the final basis set =    -9808.9066841148

 --------------------------------------------------------------

                    Orbital Energies (a.u.)
 --------------------------------------------------------------

 Alpha MOs
 -- Occupied --
*******-482.853-176.319-165.723-165.721-165.721 -62.506 -56.327
-56.323 -56.323 -35.815 -31.309 -31.302 -31.302 -24.722 -24.722
-22.959 -22.958 -22.958 -22.953 -22.953 -10.380 -10.306 -10.231
 -8.715  -6.547  -6.533  -6.533  -6.365  -4.778  -4.762  -4.761
 -2.658  -2.654  -2.654  -2.642  -2.642  -2.043  -2.039  -2.038
 -2.024  -2.024  -1.296  -1.238  -0.933  -0.809  -0.692  -0.671
 -0.624  -0.595  -0.546  -0.516  -0.489  -0.474  -0.460  -0.435
 -0.404  -0.391  -0.350  -0.309  -0.302  -0.280  -0.278
 -- Virtual --
 -0.087  -0.053  -0.007   0.017   0.023   0.029   0.052   0.060
  0.064   0.071   0.073   0.077   0.101   0.101   0.111   0.117
  0.125   0.132   0.133   0.154   0.159   0.172   0.189   0.201
  0.216   0.223   0.235   0.248   0.256   0.263   0.283   0.291
  0.324   0.338   0.346   0.358   0.367   0.390   0.392   0.409
  0.421   0.429   0.435   0.443   0.465   0.473   0.508   0.519
  0.531   0.548   0.563   0.581   0.590   0.614   0.629   0.641
  0.671   0.683   0.714   0.733   0.752   0.770   0.823   0.890
  0.914   0.957   1.058   1.207   1.229   1.303   1.330   1.336
  1.358   1.366   1.391   1.410   1.428   1.444   1.461   1.487
  1.519   1.524   1.546   1.597   1.663   1.733   1.766   1.853
  1.867   1.874   1.946   1.983   2.001   2.030   2.063   2.079
  2.150   2.161   2.192   2.252   2.530   2.556   2.668   2.683
  2.771   2.797   2.897   2.987   3.096   3.350   3.502   3.686
  3.750   3.756   3.767   3.817   3.896   3.945   3.970   3.979
  4.000   4.015   4.024   4.034   4.077   4.084   4.124   4.170
  4.214   4.275   4.391   4.429   4.791   4.907   6.017   6.042
  6.088   6.312   6.331   6.355   6.362   6.577   6.663   6.772
  7.561   7.592   7.686  23.512  23.666  23.848  27.861  28.352
 28.373  28.384  28.533  28.543  28.570  28.602  28.689  47.914
 66.751  66.758 127.891 127.907 127.938 151.656 289.755 289.783
289.9051020.7081901.819
 --------------------------------------------------------------

          Ground-State Mulliken Net Atomic Charges

     Atom                 Charge (a.u.)
  ----------------------------------------
      1 C                    -0.367782
      2 C                    -0.093945
      3 C                     0.102348
      4 F                    -0.073579
      5 F                    -0.076624
      6 Br                   -0.005101
      7 I                     0.120486
      8 H                     0.196681
      9 H                     0.197515
  ----------------------------------------
  Sum of atomic charges =     0.000000

 -----------------------------------------------------------------
                    Cartesian Multipole Moments
 -----------------------------------------------------------------
    Charge (ESU x 10^10)
                 0.0000
    Dipole Moment (Debye)
         X       0.2509      Y       0.1500      Z      -2.0118
       Tot       2.0329
    Quadrupole Moments (Debye-Ang)
        XX     -73.3628     XY      -0.5338     YY     -77.1530
        XZ       2.3637     YZ       4.1898     ZZ     -72.3131
    Octopole Moments (Debye-Ang^2)
       XXX      26.0962    XXY      17.1456    XYY       1.9106
       YYY      33.8653    XXZ       2.4384    XYZ      -2.7860
       YYZ      -0.5255    XZZ       0.6986    YZZ       2.4560
       ZZZ       6.7242
    Hexadecapole Moments (Debye-Ang^3)
      XXXX   -1003.9424   XXXY     -34.7298   XXYY    -286.5287
      XYYY     -42.2461   YYYY    -718.3792   XXXZ       5.0131
      XXYZ       5.6358   XYYZ      -2.7154   YYYZ       2.0449
      XXZZ    -206.2069   XYZZ      -7.3996   YYZZ    -147.6645
      XZZZ      -3.0725   YZZZ      -2.7528   ZZZZ    -193.6478
 -----------------------------------------------------------------
 Calculating analytic gradient of the SCF energy
 Gradient of SCF Energy
            1           2           3           4           5           6
    1   0.0000601   0.0000089  -0.0000181  -0.0002448  -0.0001803   0.0001898
    2   0.0000345   0.0000248  -0.0000566   0.0001569  -0.0000814   0.0000985
    3   0.0000115  -0.0001124   0.0000138  -0.0000463   0.0000792  -0.0000398
            7           8           9
    1   0.0000713   0.0000256   0.0000875
    2  -0.0002222  -0.0000547   0.0001001
    3   0.0001585   0.0000158  -0.0000803
 Max gradient component =       2.448E-04
 RMS gradient           =       1.070E-04
 Gradient time:  CPU 15.18 s  wall 3.86 s
 Geometry Optimization Parameters
   NAtoms,    NIC,     NZ,  NCons,   NDum,   NFix, NCnnct, MaxDiis
        9      69       9       0       0       0       0       0

 Cartesian Hessian Update
 Hessian Updated using BFGS Update


** GEOMETRY OPTIMIZATION IN DELOCALIZED INTERNAL COORDINATES **
   Searching for a Minimum

   Optimization Cycle:   6

                       Coordinates (Angstroms)
     ATOM                X               Y               Z
      1  C        -0.7509668314   -1.1550162074   -1.4328352654
      2  C        -0.8770524460   -1.5922742186   -0.0169799869
      3  C        -0.3922411103   -0.2007672622   -0.2854563061
      4  F        -2.0974860697   -1.7776608918    0.5192638712
      5  F        -0.0287492892   -2.5131180289    0.4789343829
      6  Br       -1.6017001756    1.2647169934    0.0729704526
      7  I         1.6966816473    0.2875248814    0.0433508847
      8  H         0.0662338000   -1.5627745362   -2.0156106667
      9  H        -1.6642951286   -0.9426521629   -1.9761747200
   Point Group: c1    Number of degrees of freedom:    21


   Energy is  -9808.906684115

 Hessian Updated using BFGS Update

 21 Hessian modes will be used to form the next step
  Hessian Eigenvalues:
     0.017659    0.020402    0.028112    0.030883    0.033104    0.056080
     0.065940    0.087088    0.100701    0.113240    0.115402    0.128069
     0.146024    0.176871    0.228713    0.257914    0.271375    0.348060
     0.349029    0.499400    0.548164

 Minimum Search - Taking Simple RFO Step
 Searching for Lamda that Minimizes Along All modes
 Value Taken    Lamda =   0.00000000
 Step Taken.  Stepsize is  0.001124

                             Maximum     Tolerance    Cnvgd?
         Gradient           0.000101      0.000300     YES
         Displacement       0.000472      0.001200     YES
         Energy change     -0.000000      0.000001     YES


                       Distance Matrix (Angstroms)
             C (  1)   C (  2)   C (  3)   F (  4)   F (  5)   Br(  6)
   C (  2)  1.487191
   C (  3)  1.534846  1.497803
   F (  4)  2.451834  1.345877  2.458054
   F (  5)  2.453753  1.346664  2.462394  2.195950
   Br(  6)  2.974274  2.948831  1.933625  3.114650  4.112301
   I (  7)  3.201724  3.187694  2.170286  4.345940  3.318199  3.440219
   H (  8)  1.083379  2.210245  2.249155  3.339678  2.671129  3.890872
   H (  9)  1.083737  2.209118  2.242107  2.666854  3.341996  3.012539
             I (  7)   H (  8)
   H (  8)  3.212677
   H (  9)  4.109499  1.838705

 Final energy is   -9808.9066841147924     


 ******************************
 **  OPTIMIZATION CONVERGED  **
 ******************************

                       Coordinates (Angstroms)
     ATOM                X               Y               Z
      1  C        -0.7509668314   -1.1550162074   -1.4328352654
      2  C        -0.8770524460   -1.5922742186   -0.0169799869
      3  C        -0.3922411103   -0.2007672622   -0.2854563061
      4  F        -2.0974860697   -1.7776608918    0.5192638712
      5  F        -0.0287492892   -2.5131180289    0.4789343829
      6  Br       -1.6017001756    1.2647169934    0.0729704526
      7  I         1.6966816473    0.2875248814    0.0433508847
      8  H         0.0662338000   -1.5627745362   -2.0156106667
      9  H        -1.6642951286   -0.9426521629   -1.9761747200

Z-matrix Print:
$molecule
0 1
I 
C  1 2.170286
C  2 1.497803 1 119.565161
F  3 1.345877 2 119.531349 1 142.477045 0
F  3 1.346664 2 119.826856 1 2.803099 0
C  3 1.487191 2 61.885105 1 -107.367693 0
H  6 1.083379 3 117.736847 2 107.012906 0
H  6 1.083737 3 117.611440 2 -106.293992 0
Br 2 1.933625 1 113.793185 3 147.001626 0
$end


 --------------------------------------------------------------

                    Orbital Energies (a.u.)
 --------------------------------------------------------------

 Alpha MOs
 -- Occupied --
*******-482.853-176.319-165.723-165.721-165.721 -62.506 -56.327
-56.323 -56.323 -35.815 -31.309 -31.302 -31.302 -24.722 -24.722
-22.959 -22.958 -22.958 -22.953 -22.953 -10.380 -10.306 -10.231
 -8.715  -6.547  -6.533  -6.533  -6.365  -4.778  -4.762  -4.761
 -2.658  -2.654  -2.654  -2.642  -2.642  -2.043  -2.039  -2.038
 -2.024  -2.024  -1.296  -1.238  -0.933  -0.809  -0.692  -0.671
 -0.624  -0.595  -0.546  -0.516  -0.489  -0.474  -0.460  -0.435
 -0.404  -0.391  -0.350  -0.309  -0.302  -0.280  -0.278
 -- Virtual --
 -0.087  -0.053  -0.007   0.017   0.023   0.029   0.052   0.060
  0.064   0.071   0.073   0.077   0.101   0.101   0.111   0.117
  0.125   0.132   0.133   0.154   0.159   0.172   0.189   0.201
  0.216   0.223   0.235   0.248   0.256   0.263   0.283   0.291
  0.324   0.338   0.346   0.358   0.367   0.390   0.392   0.409
  0.421   0.429   0.435   0.443   0.465   0.473   0.508   0.519
  0.531   0.548   0.563   0.581   0.590   0.614   0.629   0.641
  0.671   0.683   0.714   0.733   0.752   0.770   0.823   0.890
  0.914   0.957   1.058   1.207   1.229   1.303   1.330   1.336
  1.358   1.366   1.391   1.410   1.428   1.444   1.461   1.487
  1.519   1.524   1.546   1.597   1.663   1.733   1.766   1.853
  1.867   1.874   1.946   1.983   2.001   2.030   2.063   2.079
  2.150   2.161   2.192   2.252   2.530   2.556   2.668   2.683
  2.771   2.797   2.897   2.987   3.096   3.350   3.502   3.686
  3.750   3.756   3.767   3.817   3.896   3.945   3.970   3.979
  4.000   4.015   4.024   4.034   4.077   4.084   4.124   4.170
  4.214   4.275   4.391   4.429   4.791   4.907   6.017   6.042
  6.088   6.312   6.331   6.355   6.362   6.577   6.663   6.772
  7.561   7.592   7.686  23.512  23.666  23.848  27.861  28.352
 28.373  28.384  28.533  28.543  28.570  28.602  28.689  47.914
 66.751  66.758 127.891 127.907 127.938 151.656 289.755 289.783
289.9051020.7081901.819
 --------------------------------------------------------------

          Ground-State Mulliken Net Atomic Charges

     Atom                 Charge (a.u.)
  ----------------------------------------
      1 C                    -0.367782
      2 C                    -0.093945
      3 C                     0.102348
      4 F                    -0.073579
      5 F                    -0.076624
      6 Br                   -0.005101
      7 I                     0.120486
      8 H                     0.196681
      9 H                     0.197515
  ----------------------------------------
  Sum of atomic charges =     0.000000

 -----------------------------------------------------------------
                    Cartesian Multipole Moments
 -----------------------------------------------------------------
    Charge (ESU x 10^10)
                 0.0000
    Dipole Moment (Debye)
         X       0.2509      Y       0.1500      Z      -2.0118
       Tot       2.0329
    Quadrupole Moments (Debye-Ang)
        XX     -73.3628     XY      -0.5338     YY     -77.1530
        XZ       2.3637     YZ       4.1898     ZZ     -72.3131
    Octopole Moments (Debye-Ang^2)
       XXX      26.0962    XXY      17.1456    XYY       1.9106
       YYY      33.8653    XXZ       2.4384    XYZ      -2.7860
       YYZ      -0.5255    XZZ       0.6986    YZZ       2.4560
       ZZZ       6.7242
    Hexadecapole Moments (Debye-Ang^3)
      XXXX   -1003.9424   XXXY     -34.7298   XXYY    -286.5287
      XYYY     -42.2461   YYYY    -718.3792   XXXZ       5.0131
      XXYZ       5.6358   XYYZ      -2.7154   YYYZ       2.0449
      XXZZ    -206.2069   XYZZ      -7.3996   YYZZ    -147.6645
      XZZZ      -3.0725   YZZZ      -2.7528   ZZZZ    -193.6478
 -----------------------------------------------------------------
Archival summary:
1\1\garfield\OPT\ProcedureUnspecified\BasisUnspecified\1r1232\taweetha\TueOct923:29:592018TueOct923:29:592018\0\\#,OPT,ProcedureUnspecified,BasisUnspecified,\\0,1\I\C,1,2.17029\C,2,1.4978,1,119.565\F,3,1.34588,2,119.531,1,142.477,0\F,3,1.34666,2,119.827,1,2.8031,0\C,3,1.48719,2,61.8851,1,-107.368,0\H,6,1.08338,3,117.737,2,107.013,0\H,6,1.08374,3,117.611,2,-106.294,0\Br,2,1.93362,1,113.793,3,147.002,0\\\@

 Total job time:  97.71s(wall), 375.90s(cpu) 
 Tue Oct  9 23:29:59 2018

        *************************************************************
        *                                                           *
        *  Thank you very much for using Q-Chem.  Have a nice day.  *
        *                                                           *
        *************************************************************


 
User input: 2 of 2 
 
Q-Chem Developer Version!
                  Welcome to Q-Chem
     A Quantum Leap Into The Future Of Chemistry


 Q-Chem 5.1, Q-Chem, Inc., Pleasanton, CA (2018)

 Yihan Shao,  Zhengting Gan,  E. Epifanovsky,  A. T. B. Gilbert,  M. Wormit,  
 J. Kussmann,  A. W. Lange,  A. Behn,  Jia Deng,  Xintian Feng,  D. Ghosh,  
 M. Goldey,  P. R. Horn,  L. D. Jacobson,  I. Kaliman,  T. Kus,  A. Landau,  
 Jie Liu,  E. I. Proynov,  R. M. Richard,  R. P. Steele,  E. J. Sundstrom,  
 H. L. Woodcock III,  P. M. Zimmerman,  D. Zuev,  B. Albrecht,  E. Alguire,  
 S. A. Baeppler,  D. Barton,  Z. Benda,  Y. A. Bernard,  E. J. Berquist,  
 K. B. Bravaya,  H. Burton,  D. Casanova,  Chun-Min Chang,  Yunqing Chen,  
 A. Chien,  K. D. Closser,  M. P. Coons,  S. Coriani,  S. Dasgupta,  
 A. L. Dempwolff,  M. Diedenhofen,  Hainam Do,  R. G. Edgar,  Po-Tung Fang,  
 S. Faraji,  S. Fatehi,  Qingguo Feng,  K. D. Fenk,  J. Fosso-Tande,  
 Qinghui Ge,  A. Ghysels,  G. Gidofalvi,  J. Gomes,  J. Gonthier,  A. Gunina,  
 D. Hait,  M. W. D. Hanson-Heine,  P. H. P. Harbach,  A. W. Hauser,  
 J. E. Herr,  E. G. Hohenstein,  Z. C. Holden,  Kerwin Hui,  B. C. Huynh,  
 T.-C. Jagau,  Hyunjun Ji,  B. Kaduk,  K. Khistyaev,  Jaehoon Kim,  
 P. Klunzinger,  K. Koh,  D. Kosenkov,  L. Koulias,  T. Kowalczyk,  
 C. M. Krauter,  A. Kunitsa,  Ka Un Lao,  A. Laurent,  K. V. Lawler,  
 Joonho Lee,  D. Lefrancois,  S. Lehtola,  D. S. Levine,  Yi-Pei Li,  
 You-Sheng Lin,  Fenglai Liu,  E. Livshits,  A. Luenser,  P. Manohar,  
 E. Mansoor,  S. F. Manzer,  Shan-Ping Mao,  Yuezhi Mao,  N. Mardirossian,  
 A. V. Marenich,  T. Markovich,  L. A. Martinez-Martinez,  S. A. Maurer,  
 N. J. Mayhall,  S. C. McKenzie,  J.-M. Mewes,  A. F. Morrison,  
 J. W. Mullinax,  K. Nanda,  T. S. Nguyen-Beck,  R. Olivares-Amaya,  
 J. A. Parkhill,  T. M. Perrine,  F. Plasser,  P. Pokhilko,  S. Prager,  
 A. Prociuk,  E. Ramos,  D. R. Rehn,  F. Rob,  M. Schneider,  N. Sergueev,  
 S. M. Sharada,  S. Sharma,  D. W. Small,  T. Stauch,  T. Stein,  
 Yu-Chuan Su,  A. J. W. Thom,  A. Tkatchenko,  T. Tsuchimochi,  N. M. Tubman,  
 L. Vogt,  M. L. Vidal,  O. Vydrov,  M. A. Watson,  J. Wenzel,  
 M. de Wergifosse,  T. A. Wesolowski,  A. White,  J. Witte,  A. Yamada,  
 Jun Yang,  K. Yao,  S. Yeganeh,  S. R. Yost,  Zhi-Qiang You,  A. Zech,  
 Igor Ying Zhang,  Xing Zhang,  Yan Zhao,  Ying Zhu,  B. R. Brooks,  
 G. K. L. Chan,  C. J. Cramer,  M. S. Gordon,  W. J. Hehre,  A. Klamt,  
 M. W. Schmidt,  C. D. Sherrill,  D. G. Truhlar,  A. Aspuru-Guzik,  R. Baer,  
 A. T. Bell,  N. A. Besley,  Jeng-Da Chai,  A. E. DePrince, III,  
 R. A. DiStasio Jr.,  A. Dreuw,  B. D. Dunietz,  T. R. Furlani,  
 Chao-Ping Hsu,  Yousung Jung,  Jing Kong,  D. S. Lambrecht,  WanZhen Liang,  
 C. Ochsenfeld,  V. A. Rassolov,  L. V. Slipchenko,  J. E. Subotnik,  
 T. Van Voorhis,  J. M. Herbert,  A. I. Krylov,  P. M. W. Gill,  M. Head-Gordon

 Contributors to earlier versions of Q-Chem not listed above: 
 R. D. Adamson,  B. Austin,  J. Baker,  G. J. O. Beran,  K. Brandhorst,  
 S. T. Brown,  E. F. C. Byrd,  A. K. Chakraborty,  C.-L. Cheng,  
 Siu Hung Chien,  D. M. Chipman,  D. L. Crittenden,  H. Dachsel,  
 R. J. Doerksen,  A. D. Dutoi,  L. Fusti-Molnar,  W. A. Goddard III,  
 A. Golubeva-Zadorozhnaya,  S. R. Gwaltney,  G. Hawkins,  A. Heyden,  
 S. Hirata,  G. Kedziora,  F. J. Keil,  C. Kelley,  Jihan Kim,  R. A. King,  
 R. Z. Khaliullin,  P. P. Korambath,  W. Kurlancheek,  A. M. Lee,  M. S. Lee,  
 S. V. Levchenko,  Ching Yeh Lin,  D. Liotard,  R. C. Lochan,  I. Lotan,  
 P. E. Maslen,  N. Nair,  D. P. O'Neill,  D. Neuhauser,  E. Neuscamman,  
 C. M. Oana,  R. Olson,  B. Peters,  R. Peverati,  P. A. Pieniazek,  
 Y. M. Rhee,  J. Ritchie,  M. A. Rohrdanz,  E. Rosta,  N. J. Russ,  
 H. F. Schaefer III,  N. E. Schultz,  N. Shenvi,  A. C. Simmonett,  A. Sodt,  
 D. Stuck,  K. S. Thanthiriwatte,  V. Vanovschi,  Tao Wang,  A. Warshel,  
 C. F. Williams,  Q. Wu,  X. Xu,  W. Zhang

 Please cite Q-Chem as follows:
 Y. Shao et al., Mol. Phys. 113, 184-215 (2015)
 DOI: 10.1080/00268976.2014.952696

 Q-Chem 5.1.1 for Intel X86 EM64T Linux

 Parts of Q-Chem use Armadillo 8.300.2 (Tropical Shenanigans).
 http://arma.sourceforge.net/

 Q-Chem begins on Tue Oct  9 23:29:59 2018  

Host: 
0

     Scratch files written to /scratch/taweetham/qchem21126//
The previous job contains 0 fragments, simply inherited here
Input Ideriv = 2
Curr. Ideriv = -1
Max.  Ideriv = 2

Checking the input file for inconsistencies... 	...done.

--------------------------------------------------------------
User input:
--------------------------------------------------------------

$molecule
read
$end

$rem
   job_type 	frequency
   basis 	6-311++g**
   method	b3lyp	
$end


--------------------------------------------------------------
 ----------------------------------------------------------------
             Standard Nuclear Orientation (Angstroms)
    I     Atom           X                Y                Z
 ----------------------------------------------------------------
    1      C      -0.8045279500    -1.1322891794    -1.4260487117
    2      C      -0.9459576218    -1.5625126034    -0.0094881681
    3      C      -0.4081746215    -0.1910654696    -0.2802932248
    4      F      -2.1720937057    -1.7000495427     0.5281528068
    5      F      -0.1332614613    -2.5146992095     0.4868667945
    6      Br     -1.5599325063     1.3203864773     0.0772985289
    7      I       1.6983311495     0.2168304541     0.0458908117
    8      H      -0.0042183259    -1.5719852005    -2.0090434026
    9      H      -1.7095372136    -0.8856132867    -1.9688139147
 ----------------------------------------------------------------
 Molecular Point Group                 C1    NOp =  1
 Largest Abelian Subgroup              C1    NOp =  1
 Nuclear Repulsion Energy =  1020.1217934911 hartrees
 There are       63 alpha and       63 beta electrons
 Requested basis set is 6-311++G(d,p)
 There are 83 shells and 234 basis functions

 Total QAlloc Memory Limit   2000 MB
 Mega-Array Size       188 MB
 MEM_STATIC part       192 MB

                       Distance Matrix (Angstroms)
             C (  1)   C (  2)   C (  3)   F (  4)   F (  5)   Br(  6)
   C (  2)  1.487191
   C (  3)  1.534846  1.497803
   F (  4)  2.451834  1.345877  2.458054
   F (  5)  2.453753  1.346664  2.462394  2.195950
   Br(  6)  2.974274  2.948831  1.933625  3.114650  4.112301
   I (  7)  3.201724  3.187694  2.170286  4.345940  3.318199  3.440219
   H (  8)  1.083379  2.210245  2.249155  3.339678  2.671129  3.890872
   H (  9)  1.083737  2.209118  2.242107  2.666854  3.341996  3.012539
             I (  7)   H (  8)
   H (  8)  3.212677
   H (  9)  4.109499  1.838705

 A cutoff of  1.0D-11 yielded   2796 shell pairs
 There are     23341 function pairs (     25932 Cartesian)

 -------------------------------------------------------
 OpenMP Integral Computing Module                       
 Release: version 1.0, May 2013, Q-Chem Inc. Pittsburgh 
 -------------------------------------------------------
 Integral Job Info:
 Integral job number is                      11
 Integral operator is                         1
 short-range coefficients                     0
 long-range coefficients              100000000
 Omega coefficients                           0
 if combine SR and LR in K                    0
 Integral screening is                        0
 Integral computing path is                   2
 max size of driver memory is            800000
 size of driver memory is                593474
 size of scratch memory is             29623520
 max col of scratch BK array               1296
 max len of scratch array in speh3          155
 max len of scratch index in speh4           18
 max int batch size is                      520
 min int batch size is                       52
 fixed nKL is                                45
 max L of basis functions is                  2
 order of int derivative is                   0
 number of shells is                         83
 number of basis is                         247
 number of cartesian basis is               247
 number of contracted shell pairs          2796
 number of primitive shell pairs           6460
 maxK2 (contraction) of shell pair           36
 max number of K2 of shell pair               1
 max number of CS2 of shell pair            321
 max number of PS2 of shell pair            570
 mem total for path MDJ                  541548
 -------------------------------------------------------
 Smallest overlap matrix eigenvalue = 4.93E-05
 Guess from superposition of atomic densities
 Warning:  Energy on first SCF cycle will be non-variational
 SAD guess density has 126.000000 electrons

 -----------------------------------------------------------------------
  General SCF calculation program by
  Eric Jon Sundstrom, Paul Horn, Yuezhi Mao, Dmitri Zuev, Alec White,
  David Stuck, Shaama M.S., Shane Yost, Joonho Lee, David Small,
  Daniel Levine, Susi Lehtola, Hugh Burton, Evgeny Epifanovsky
 -----------------------------------------------------------------------
 Exchange:     0.2000 Hartree-Fock + 0.0800 Slater + 0.7200 B88
 Correlation:  0.1900 VWN1RPA + 0.8100 LYP
 Using SG-1 standard quadrature grid
 using 4 threads for integral computing
 -------------------------------------------------------
 OpenMP Integral computing Module                
 Release: version 2.0, May 2017, Q-Chem Inc. Pleasanton 
 -------------------------------------------------------
 -------------------------------------------------------
 OpenMP BLAS3 based DFT computing Module                
 Release: version 1.0, May 2013, Q-Chem Inc. Pittsburgh 
 -------------------------------------------------------
 A restricted SCF calculation will be
 performed using DIIS
 SCF converges when DIIS error is below 1.0e-08
 ---------------------------------------
  Cycle       Energy         DIIS error
 ---------------------------------------
    1   -9810.0230012439      3.67e-02  
    2   -9808.8397514955      3.80e-03  
    3   -9808.7991330357      4.74e-03  
    4   -9808.9051509125      5.43e-04  
    5   -9808.9061141006      2.65e-04  
    6   -9808.9064787619      8.50e-05  
    7   -9808.9065272590      2.94e-05  
    8   -9808.9065325531      5.29e-06  
    9   -9808.9065327299      9.01e-07  
   10   -9808.9065327356      3.10e-07  
   11   -9808.9065327361      1.07e-07  
   12   -9808.9065327361      1.86e-08  
   13   -9808.9065327362      6.71e-09  Convergence criterion met
 ---------------------------------------
 SCF time:   CPU 59.63s  wall 16.00s 
 SCF   energy in the final basis set =    -9808.9065327362
 Total energy in the final basis set =    -9808.9065327362

 --------------------------------------------------------------

                    Orbital Energies (a.u.)
 --------------------------------------------------------------

 Alpha MOs
 -- Occupied --
*******-482.853-176.319-165.723-165.721-165.721 -62.506 -56.327
-56.323 -56.322 -35.815 -31.309 -31.302 -31.302 -24.722 -24.722
-22.959 -22.958 -22.958 -22.953 -22.953 -10.380 -10.306 -10.231
 -8.715  -6.547  -6.533  -6.532  -6.365  -4.778  -4.762  -4.761
 -2.658  -2.654  -2.654  -2.642  -2.642  -2.043  -2.039  -2.038
 -2.024  -2.024  -1.296  -1.238  -0.933  -0.809  -0.692  -0.671
 -0.624  -0.595  -0.546  -0.516  -0.489  -0.474  -0.460  -0.435
 -0.404  -0.391  -0.350  -0.309  -0.302  -0.280  -0.278
 -- Virtual --
 -0.087  -0.053  -0.007   0.017   0.023   0.029   0.052   0.060
  0.064   0.071   0.073   0.077   0.101   0.101   0.111   0.117
  0.125   0.132   0.133   0.154   0.159   0.173   0.189   0.201
  0.216   0.223   0.235   0.248   0.256   0.263   0.283   0.291
  0.324   0.338   0.346   0.358   0.367   0.390   0.392   0.409
  0.421   0.429   0.435   0.443   0.465   0.473   0.508   0.519
  0.531   0.548   0.563   0.581   0.590   0.614   0.629   0.641
  0.671   0.683   0.714   0.733   0.752   0.770   0.823   0.890
  0.914   0.957   1.058   1.207   1.229   1.303   1.330   1.336
  1.358   1.366   1.391   1.410   1.428   1.444   1.461   1.487
  1.519   1.524   1.546   1.597   1.663   1.733   1.766   1.853
  1.867   1.874   1.946   1.983   2.001   2.030   2.063   2.079
  2.150   2.161   2.192   2.252   2.530   2.556   2.668   2.683
  2.771   2.797   2.897   2.987   3.096   3.350   3.502   3.686
  3.750   3.756   3.767   3.817   3.896   3.945   3.970   3.980
  4.000   4.015   4.024   4.034   4.077   4.084   4.124   4.170
  4.214   4.276   4.391   4.429   4.791   4.907   6.017   6.042
  6.088   6.312   6.331   6.355   6.362   6.577   6.663   6.772
  7.561   7.592   7.686  23.512  23.666  23.848  27.861  28.352
 28.373  28.385  28.533  28.543  28.570  28.602  28.689  47.914
 66.751  66.758 127.891 127.907 127.938 151.656 289.755 289.783
289.9051020.7081901.819
 --------------------------------------------------------------

          Ground-State Mulliken Net Atomic Charges

     Atom                 Charge (a.u.)
  ----------------------------------------
      1 C                    -0.367782
      2 C                    -0.094060
      3 C                     0.102744
      4 F                    -0.073607
      5 F                    -0.076648
      6 Br                   -0.005000
      7 I                     0.120187
      8 H                     0.196644
      9 H                     0.197523
  ----------------------------------------
  Sum of atomic charges =     0.000000

 -----------------------------------------------------------------
                    Cartesian Multipole Moments
 -----------------------------------------------------------------
    Charge (ESU x 10^10)
                 0.0000
    Dipole Moment (Debye)
         X       0.2540      Y       0.1377      Z      -2.0121
       Tot       2.0328
    Quadrupole Moments (Debye-Ang)
        XX     -73.4087     XY      -0.6742     YY     -77.0965
        XZ       2.5423     YZ       4.1137     ZZ     -72.3467
    Octopole Moments (Debye-Ang^2)
       XXX      29.8356    XXY      16.6397    XYY       2.5556
       YYY      34.8440    XXZ       1.7980    XYZ      -2.9575
       YYZ      -0.7380    XZZ       1.4195    YZZ       2.8548
       ZZZ       5.7299
    Hexadecapole Moments (Debye-Ang^3)
      XXXX   -1009.7917   XXXY     -29.6417   XXYY    -287.3064
      XYYY     -36.9795   YYYY    -712.9916   XXXZ       6.1410
      XXYZ       5.4447   XYYZ      -2.8307   YYYZ       2.9337
      XXZZ    -206.7224   XYZZ      -5.1874   YYZZ    -147.2206
      XZZZ      -2.7735   YZZZ      -2.2894   ZZZZ    -193.5101
 -----------------------------------------------------------------
 Calculating MO derivatives via CPSCF
 D1JvT checksum  = 776088 54501.5493321219
 D1KAT checksum  = 1850256 2511.4490536285
   1         3          27      0.120207    0.024358
   2         3          27      0.016733    0.003253
   3         3          27      0.001789    0.000494
   4         7          23      0.000144    0.000043
   5        27           3      0.000007    0.000004
   6        30           0      0.000000    0.000000    Roots Converged
 Time for AOints: 38.0 s (CPU) 9.5 s (wall)
 ------------------------------------------------------------------------------
                     AOints        : Timing summary (seconds)
 ------------------------------------------------------------------------------
     job step          cpu (% of tot)      sys (% of tot)     wall (% of tot)
 ------------------------------------------------------------------------------
  cpscf_lag         0.1539E+03 (29.9)   0.1000E-04 (16.7)   0.3928E+02 (29.4)
  iterzp            0.3215E+03 (62.6)   0.4500E-04 (75.0)   0.8423E+02 (63.1)
  make_fx           0.0000E+00 ( 0.0)   0.0000E+00 ( 0.0)   0.0000E+00 ( 0.0)
  AOints            0.3800E+02 ( 7.4)   0.2000E-05 ( 3.3)   0.9543E+01 ( 7.1)
 ------------------------------------------------------------------------------
   Grand Totals     0.5139E+03          0.6000E-04          0.1336E+03
 ------------------------------------------------------------------------------
 Calculating analytic Hessian of the SCF energy
 Polarizability Matrix (a.u.)
            1           2           3
    1-103.0307981   2.1279682  -2.7832021
    2   2.1279682 -84.1383119  -5.2244325
    3  -2.7832021  -5.2244325 -68.6783360

 Direct stationary perturbation theory relativistic correction:

 rels  =     113.870323480421
 relv  =    -379.869117474258
 rel2e =      52.002244112919
 E_rel =    -213.996549880917

 Hessian of the SCF Energy
            1           2           3           4           5           6
    1   0.6016661  -0.1568159   0.0125011  -0.0598345   0.0074553   0.0087687
    2  -0.1568159   0.2758737   0.0396748   0.0072811  -0.0451998   0.0294293
    3   0.0125011   0.0396748   0.5923129   0.0220833   0.0653199  -0.2149161
    4  -0.0598345   0.0072811   0.0220833   0.4986023  -0.0069299  -0.0642534
    5   0.0074553  -0.0451998   0.0653199  -0.0069299   0.4931254  -0.1565174
    6   0.0087687   0.0294293  -0.2149161  -0.0642534  -0.1565174   0.4811166
    7  -0.0574845  -0.0069284  -0.0368702  -0.0645663  -0.0554044   0.0214903
    8  -0.0092101  -0.0722471  -0.0888142  -0.0605608  -0.1875203   0.0508499
    9  -0.0274459  -0.0513619  -0.1146086   0.0116490   0.0195362  -0.0284173
   10  -0.0077793  -0.0019239   0.0123012  -0.2336827  -0.0340416   0.0907391
   11   0.0013156   0.0012243   0.0049136  -0.0310410  -0.0682450   0.0171625
   12   0.0378031   0.0003982  -0.0107960   0.0858509   0.0196575  -0.1112208
   13  -0.0044508   0.0073210  -0.0056733  -0.1251698   0.0874241  -0.0513554
   14   0.0039006  -0.0040075   0.0124586   0.0854212  -0.1813527   0.0700464
   15  -0.0272517   0.0259162  -0.0092193  -0.0466860   0.0683048  -0.1049304
   16  -0.0003413   0.0042230  -0.0001014  -0.0033561   0.0018858   0.0035097
   17   0.0035982  -0.0139238  -0.0049499   0.0156247  -0.0143477  -0.0114615
   18   0.0135397  -0.0145113  -0.0004049  -0.0069825   0.0001215  -0.0000310
   19  -0.0094208  -0.0081936  -0.0007835  -0.0139571  -0.0008342  -0.0107896
   20  -0.0051590  -0.0036663  -0.0024732  -0.0106682   0.0001331  -0.0055620
   21  -0.0147449  -0.0019296   0.0004457   0.0040677  -0.0038227  -0.0006101
   22  -0.2102563   0.0925187   0.1175620  -0.0061324   0.0024901  -0.0012962
   23   0.0925346  -0.0847635  -0.0617757  -0.0173912   0.0089065   0.0045255
   24   0.1151404  -0.0614740  -0.1275267   0.0136013  -0.0126239  -0.0108896
   25  -0.2520986   0.0625180  -0.1210191   0.0080966  -0.0020452   0.0031868
   26   0.0623806  -0.0532900   0.0356462   0.0182640  -0.0054995   0.0015273
   27  -0.1183103   0.0338583  -0.1152871  -0.0193303   0.0000241  -0.0101013
            7           8           9          10          11          12
    1  -0.0574845  -0.0092101  -0.0274459  -0.0077793   0.0013156   0.0378031
    2  -0.0069284  -0.0722471  -0.0513619  -0.0019239   0.0012243   0.0003982
    3  -0.0368702  -0.0888142  -0.1146086   0.0123012   0.0049136  -0.0107960
    4  -0.0645663  -0.0605608   0.0116490  -0.2336827  -0.0310410   0.0858509
    5  -0.0554044  -0.1875203   0.0195362  -0.0340416  -0.0682450   0.0196575
    6   0.0214903   0.0508499  -0.0284173   0.0907391   0.0171625  -0.1112208
    7   0.2568741   0.0280320   0.0047855  -0.0250952  -0.0252493   0.0022243
    8   0.0280320   0.3918453   0.0459427  -0.0051629  -0.0000469   0.0045066
    9   0.0047855   0.0459427   0.2054643   0.0105296   0.0124663   0.0005148
   10  -0.0250952  -0.0051629   0.0105296   0.3255863   0.0222985  -0.1197645
   11  -0.0252493  -0.0000469   0.0124663   0.0222985   0.0665286  -0.0261180
   12   0.0022243   0.0045066   0.0005148  -0.1197645  -0.0261180   0.1046077
   13   0.0028480   0.0036133   0.0007454  -0.0605325   0.0371161  -0.0065343
   14   0.0233526  -0.0252573   0.0130487   0.0229289   0.0028487  -0.0052258
   15   0.0023665   0.0043841   0.0009578   0.0039714  -0.0097181   0.0146000
   16  -0.0568084   0.0545427   0.0123476   0.0025388  -0.0031491  -0.0009214
   17   0.0398872  -0.0886821  -0.0149505   0.0002838  -0.0015805   0.0027125
   18   0.0087659  -0.0138674  -0.0271724  -0.0011612  -0.0004189   0.0014843
   19  -0.0569182  -0.0087480  -0.0024275  -0.0015153  -0.0008476   0.0005794
   20  -0.0007213  -0.0154326  -0.0008931  -0.0018628  -0.0009419   0.0004602
   21  -0.0006279  -0.0013036  -0.0148607   0.0015274   0.0018159   0.0001706
   22   0.0084096  -0.0050502  -0.0073075  -0.0000883  -0.0003897   0.0021145
   23   0.0186487  -0.0086394  -0.0104162  -0.0030190  -0.0009901   0.0068990
   24   0.0048850  -0.0033123  -0.0104239   0.0007748  -0.0006506  -0.0027124
   25  -0.0072590   0.0025439  -0.0028761   0.0005683  -0.0000535  -0.0013521
   26  -0.0216171   0.0059804  -0.0133721   0.0004991   0.0012028  -0.0032902
   27  -0.0070195   0.0016141  -0.0114540   0.0010823   0.0005474   0.0033518
           13          14          15          16          17          18
    1  -0.0044508   0.0039006  -0.0272517  -0.0003413   0.0035982   0.0135397
    2   0.0073210  -0.0040075   0.0259162   0.0042230  -0.0139238  -0.0145113
    3  -0.0056733   0.0124586  -0.0092193  -0.0001014  -0.0049499  -0.0004049
    4  -0.1251698   0.0854212  -0.0466860  -0.0033561   0.0156247  -0.0069825
    5   0.0874241  -0.1813527   0.0683048   0.0018858  -0.0143477   0.0001215
    6  -0.0513554   0.0700464  -0.1049304   0.0035097  -0.0114615  -0.0000310
    7   0.0028480   0.0233526   0.0023665  -0.0568084   0.0398872   0.0087659
    8   0.0036133  -0.0252573   0.0043841   0.0545427  -0.0886821  -0.0138674
    9   0.0007454   0.0130487   0.0009578   0.0123476  -0.0149505  -0.0271724
   10  -0.0605325   0.0229289   0.0039714   0.0025388   0.0002838  -0.0011612
   11   0.0371161   0.0028487  -0.0097181  -0.0031491  -0.0015805  -0.0004189
   12  -0.0065343  -0.0052258   0.0146000  -0.0009214   0.0027125   0.0014843
   13   0.1833273  -0.1349841   0.0632924   0.0002989   0.0008769   0.0001392
   14  -0.1349841   0.2139054  -0.0942904   0.0005984  -0.0041666   0.0030158
   15   0.0632924  -0.0942904   0.0967576  -0.0001179   0.0004310   0.0001769
   16   0.0002989   0.0005984  -0.0001179   0.0780649  -0.0693801  -0.0154077
   17   0.0008769  -0.0041666   0.0004310  -0.0693801   0.1226387   0.0266597
   18   0.0001392   0.0030158   0.0001769  -0.0154077   0.0266597   0.0227197
   19   0.0016054  -0.0001980   0.0024631  -0.0217416   0.0077282   0.0005332
   20  -0.0023707  -0.0007894   0.0017243   0.0118369   0.0005062   0.0006908
   21   0.0004407  -0.0005187   0.0009936   0.0010888   0.0005031   0.0021328
   22   0.0007950   0.0007782  -0.0012398   0.0006714  -0.0008809  -0.0012583
   23  -0.0002384   0.0012770  -0.0032545   0.0005003  -0.0026535  -0.0034363
   24   0.0000756   0.0012321   0.0033170  -0.0003042   0.0018735   0.0001070
   25   0.0012786  -0.0017979   0.0032019   0.0006734   0.0022620   0.0018317
   26   0.0012418  -0.0024576   0.0065025  -0.0010579   0.0022092   0.0017463
   27  -0.0011302   0.0002334  -0.0026530  -0.0000936  -0.0008179   0.0009877
           19          20          21          22          23          24
    1  -0.0094208  -0.0051590  -0.0147449  -0.2102563   0.0925346   0.1151404
    2  -0.0081936  -0.0036663  -0.0019296   0.0925187  -0.0847635  -0.0614740
    3  -0.0007835  -0.0024732   0.0004457   0.1175620  -0.0617757  -0.1275267
    4  -0.0139571  -0.0106682   0.0040677  -0.0061324  -0.0173912   0.0136013
    5  -0.0008342   0.0001331  -0.0038227   0.0024901   0.0089065  -0.0126239
    6  -0.0107896  -0.0055620  -0.0006101  -0.0012962   0.0045255  -0.0108896
    7  -0.0569182  -0.0007213  -0.0006279   0.0084096   0.0186487   0.0048850
    8  -0.0087480  -0.0154326  -0.0013036  -0.0050502  -0.0086394  -0.0033123
    9  -0.0024275  -0.0008931  -0.0148607  -0.0073075  -0.0104162  -0.0104239
   10  -0.0015153  -0.0018628   0.0015274  -0.0000883  -0.0030190   0.0007748
   11  -0.0008476  -0.0009419   0.0018159  -0.0003897  -0.0009901  -0.0006506
   12   0.0005794   0.0004602   0.0001706   0.0021145   0.0068990  -0.0027124
   13   0.0016054  -0.0023707   0.0004407   0.0007950  -0.0002384   0.0000756
   14  -0.0001980  -0.0007894  -0.0005187   0.0007782   0.0012770   0.0012321
   15   0.0024631   0.0017243   0.0009936  -0.0012398  -0.0032545   0.0033170
   16  -0.0217416   0.0118369   0.0010888   0.0006714   0.0005003  -0.0003042
   17   0.0077282   0.0005062   0.0005031  -0.0008809  -0.0026535   0.0018735
   18   0.0005332   0.0006908   0.0021328  -0.0012583  -0.0034363   0.0001070
   19   0.1021128   0.0104549   0.0094063   0.0003869   0.0022172  -0.0004466
   20   0.0104549   0.0199560   0.0060345  -0.0008244   0.0012510  -0.0009051
   21   0.0094063   0.0060345   0.0112137  -0.0000373   0.0016087   0.0004012
   22   0.0003869  -0.0008244  -0.0000373   0.2179445  -0.0960014  -0.1224657
   23   0.0022172   0.0012510   0.0016087  -0.0960014   0.0868085   0.0690985
   24  -0.0004466  -0.0009051   0.0004012  -0.1224657   0.0690985   0.1355761
   25  -0.0005522  -0.0006852  -0.0011207  -0.0117304   0.0027492  -0.0112605
   26  -0.0015790  -0.0010161  -0.0023876   0.0073597  -0.0011965   0.0067618
   27   0.0014653   0.0009237   0.0001132   0.0139283  -0.0032489   0.0121512
           25          26          27
    1  -0.2520986   0.0623806  -0.1183103
    2   0.0625180  -0.0532900   0.0338583
    3  -0.1210191   0.0356462  -0.1152871
    4   0.0080966   0.0182640  -0.0193303
    5  -0.0020452  -0.0054995   0.0000241
    6   0.0031868   0.0015273  -0.0101013
    7  -0.0072590  -0.0216171  -0.0070195
    8   0.0025439   0.0059804   0.0016141
    9  -0.0028761  -0.0133721  -0.0114540
   10   0.0005683   0.0004991   0.0010823
   11  -0.0000535   0.0012028   0.0005474
   12  -0.0013521  -0.0032902   0.0033518
   13   0.0012786   0.0012418  -0.0011302
   14  -0.0017979  -0.0024576   0.0002334
   15   0.0032019   0.0065025  -0.0026530
   16   0.0006734  -0.0010579  -0.0000936
   17   0.0022620   0.0022092  -0.0008179
   18   0.0018317   0.0017463   0.0009877
   19  -0.0005522  -0.0015790   0.0014653
   20  -0.0006852  -0.0010161   0.0009237
   21  -0.0011207  -0.0023876   0.0001132
   22  -0.0117304   0.0073597   0.0139283
   23   0.0027492  -0.0011965  -0.0032489
   24  -0.0112605   0.0067618   0.0121512
   25   0.2610233  -0.0654912   0.1294080
   26  -0.0654912   0.0540672  -0.0331342
   27   0.1294080  -0.0331342   0.1228914
 Gradient time:  CPU 685.85 s  wall 178.90 s
 **********************************************************************
 **                                                                  **
 **                       VIBRATIONAL ANALYSIS                       **
 **                       --------------------                       **
 **                                                                  **
 **        VIBRATIONAL FREQUENCIES (CM**-1) AND NORMAL MODES         **
 **     FORCE CONSTANTS (mDYN/ANGSTROM) AND REDUCED MASSES (AMU)     **
 **                  INFRARED INTENSITIES (KM/MOL)                   **
 **                                                                  **
 **********************************************************************


 Mode:                 1                      2                      3
 Frequency:       106.36                 135.19                 144.81
 Force Cnst:      0.1067                 0.2282                 0.2370
 Red. Mass:      16.0174                21.1903                19.1811
 IR Active:          YES                    YES                    YES
 IR Intens:        1.360                  0.166                  0.022
 Raman Active:       YES                    YES                    YES
               X      Y      Z        X      Y      Z        X      Y      Z
 C         -0.208  0.110 -0.024   -0.247 -0.138  0.028   -0.222  0.137 -0.011
 C          0.102  0.047 -0.011   -0.151 -0.197  0.015   -0.127  0.120 -0.002
 C         -0.052  0.091 -0.059    0.001 -0.234  0.016    0.071  0.034 -0.027
 F          0.297 -0.187  0.349   -0.049 -0.086  0.272    0.008  0.381  0.367
 F          0.417  0.142 -0.318   -0.190 -0.405 -0.306   -0.214 -0.127 -0.338
 Br        -0.026  0.130 -0.092    0.290 -0.032 -0.061   -0.189 -0.136 -0.065
 I         -0.071 -0.099  0.062   -0.102  0.149  0.037    0.179  0.016  0.040
 H         -0.334  0.133 -0.216   -0.379 -0.302 -0.034   -0.370 -0.111 -0.032
 H         -0.321  0.142  0.180   -0.226  0.077  0.092   -0.159  0.412  0.017
 TransDip  -0.037  0.006  0.001   -0.009  0.009 -0.001   -0.004 -0.003 -0.000

 Mode:                 4                      5                      6
 Frequency:       197.88                 274.96                 336.37
 Force Cnst:      0.4625                 0.3491                 0.4594
 Red. Mass:      20.0486                 7.8376                 6.8914
 IR Active:          YES                    YES                    YES
 IR Intens:        0.574                  2.985                  3.119
 Raman Active:       YES                    YES                    YES
               X      Y      Z        X      Y      Z        X      Y      Z
 C          0.054 -0.080 -0.246   -0.350 -0.117 -0.132    0.027  0.376  0.160
 C          0.133  0.197 -0.137   -0.184  0.022 -0.064   -0.088  0.125  0.080
 C          0.143  0.049 -0.358   -0.163 -0.040 -0.230    0.066  0.082  0.303
 F          0.186  0.583  0.065   -0.160 -0.175 -0.024   -0.111 -0.088 -0.005
 F          0.103  0.278  0.055    0.040  0.303  0.069    0.019  0.179 -0.031
 Br         0.120 -0.197  0.055    0.039 -0.047  0.014    0.060 -0.114 -0.050
 I         -0.150 -0.019  0.021    0.067  0.025  0.026   -0.025 -0.006 -0.017
 H          0.037 -0.183 -0.193   -0.495 -0.211 -0.261   -0.039  0.343  0.101
 H          0.047 -0.126 -0.254   -0.442 -0.089  0.029    0.097  0.672  0.186
 TransDip   0.004 -0.024 -0.003   -0.053 -0.014 -0.010    0.010  0.052  0.021

 Mode:                 7                      8                      9
 Frequency:       416.52                 479.89                 610.55
 Force Cnst:      0.2542                 1.2181                 1.2957
 Red. Mass:       2.4870                 8.9775                 5.8996
 IR Active:          YES                    YES                    YES
 IR Intens:        0.469                  9.893                 14.371
 Raman Active:       YES                    YES                    YES
               X      Y      Z        X      Y      Z        X      Y      Z
 C          0.193 -0.103 -0.019   -0.099 -0.266  0.259   -0.055 -0.157  0.195
 C         -0.122  0.041 -0.006   -0.009 -0.040  0.170    0.097  0.287  0.163
 C         -0.018 -0.005 -0.016   -0.023 -0.077  0.190    0.263  0.238 -0.151
 F         -0.072 -0.053  0.110   -0.232  0.243 -0.203    0.073 -0.138 -0.095
 F         -0.013  0.098 -0.106    0.328  0.011 -0.214   -0.158  0.012 -0.091
 Br         0.001  0.006  0.014   -0.005  0.006 -0.001   -0.002 -0.010  0.005
 I          0.000 -0.001 -0.005    0.003  0.000 -0.000   -0.012 -0.004  0.001
 H          0.409 -0.304  0.421   -0.128 -0.351  0.292   -0.274 -0.564  0.203
 H          0.470 -0.100 -0.474   -0.152 -0.345  0.322   -0.140 -0.196  0.327
 TransDip  -0.020 -0.006 -0.006   -0.022 -0.065  0.073    0.089  0.043  0.071

 Mode:                10                     11                     12
 Frequency:       666.23                 745.33                 903.48
 Force Cnst:      0.8498                 4.2484                 0.7797
 Red. Mass:       3.2495                12.9801                 1.6212
 IR Active:          YES                    YES                    YES
 IR Intens:       45.924                  7.358                 23.252
 Raman Active:       YES                    YES                    YES
               X      Y      Z        X      Y      Z        X      Y      Z
 C          0.022 -0.030 -0.064   -0.122 -0.305  0.000    0.155 -0.056 -0.007
 C         -0.058 -0.063 -0.063   -0.006 -0.017 -0.225    0.060 -0.021 -0.000
 C          0.355 -0.194  0.031   -0.124 -0.193  0.587   -0.011  0.003 -0.001
 F         -0.043 -0.011  0.017    0.396  0.031 -0.103   -0.070 -0.008  0.053
 F          0.026  0.046  0.029   -0.266  0.280 -0.091   -0.045  0.051 -0.049
 Br        -0.027  0.031  0.009    0.001  0.005 -0.007    0.000 -0.001  0.000
 I         -0.009  0.001 -0.002    0.005  0.002 -0.002    0.000  0.000 -0.000
 H         -0.356 -0.420 -0.296   -0.011 -0.155  0.057   -0.045  0.350 -0.583
 H          0.077  0.627  0.148   -0.148 -0.250  0.086   -0.263 -0.263  0.592
 TransDip   0.188 -0.101 -0.038   -0.044 -0.070  0.026    0.147 -0.047  0.001

 Mode:                13                     14                     15
 Frequency:       996.43                1008.78                1029.73
 Force Cnst:      3.4072                 2.9294                 1.2084
 Red. Mass:       5.8244                 4.8858                 1.9342
 IR Active:          YES                    YES                    YES
 IR Intens:       56.950                 67.648                 76.981
 Raman Active:       YES                    YES                    YES
               X      Y      Z        X      Y      Z        X      Y      Z
 C         -0.124 -0.116 -0.208    0.024 -0.101 -0.315   -0.096  0.048 -0.042
 C          0.037  0.053 -0.236    0.102  0.321  0.260    0.069  0.040  0.107
 C          0.202  0.343  0.271   -0.144 -0.090  0.137    0.130 -0.173 -0.016
 F         -0.142 -0.025  0.084   -0.028 -0.023 -0.014   -0.023 -0.014 -0.001
 F          0.070 -0.087  0.065    0.028 -0.080  0.003   -0.028  0.038 -0.027
 Br         0.004 -0.008 -0.004    0.002 -0.000 -0.000   -0.005  0.005 -0.001
 I         -0.002 -0.001 -0.000    0.001 -0.000 -0.001   -0.001  0.000  0.001
 H          0.144  0.124 -0.033   -0.118 -0.175 -0.463    0.381  0.604  0.197
 H         -0.192 -0.629 -0.348    0.116  0.597 -0.157   -0.104 -0.523 -0.292
 TransDip   0.140  0.165 -0.108   -0.001  0.253  0.074    0.264 -0.069  0.067

 Mode:                16                     17                     18
 Frequency:      1074.21                1234.57                1372.83
 Force Cnst:      0.9390                 4.4346                 2.6333
 Red. Mass:       1.3811                 4.9382                 2.3715
 IR Active:          YES                    YES                    YES
 IR Intens:        5.913                 75.542                135.397
 Raman Active:       YES                    YES                    YES
               X      Y      Z        X      Y      Z        X      Y      Z
 C         -0.056 -0.147  0.057   -0.072  0.031 -0.003    0.008  0.019 -0.050
 C         -0.004 -0.027 -0.000    0.492 -0.198 -0.011   -0.077 -0.196  0.217
 C          0.018  0.060 -0.032   -0.064  0.028  0.008    0.044  0.126  0.029
 F          0.002  0.002 -0.001   -0.134 -0.006  0.046    0.046  0.015 -0.032
 F         -0.004  0.006 -0.004   -0.093  0.097 -0.041   -0.023  0.042 -0.030
 Br         0.000 -0.001  0.000    0.000  0.002 -0.001    0.001 -0.002 -0.000
 I          0.000 -0.000  0.000   -0.001 -0.001  0.000   -0.001 -0.000 -0.000
 H          0.251  0.657 -0.116   -0.127 -0.496  0.302   -0.359 -0.027 -0.561
 H          0.253  0.620 -0.098    0.223  0.412 -0.308    0.213 -0.261 -0.568
 TransDip   0.032  0.070 -0.014    0.254 -0.113 -0.012   -0.151 -0.303  0.155

 Mode:                19                     20                     21
 Frequency:      1459.81                3132.85                3228.11
 Force Cnst:      2.1335                 6.0936                 6.8692
 Red. Mass:       1.6992                 1.0538                 1.1188
 IR Active:          YES                    YES                    YES
 IR Intens:       99.950                  0.623                  1.176
 Raman Active:       YES                    YES                    YES
               X      Y      Z        X      Y      Z        X      Y      Z
 C          0.004  0.005  0.159   -0.008 -0.008 -0.063   -0.093  0.038  0.004
 C          0.047  0.119 -0.111   -0.001 -0.002  0.002   -0.001  0.000 -0.000
 C         -0.026 -0.076 -0.001    0.001  0.002  0.000   -0.000 -0.000 -0.000
 F         -0.022 -0.007  0.014   -0.000 -0.000  0.000    0.000  0.000 -0.000
 F          0.010 -0.020  0.013   -0.000 -0.000  0.000    0.000 -0.000  0.000
 Br        -0.000  0.001  0.000    0.000  0.000  0.000    0.000 -0.000 -0.000
 I          0.000  0.000 -0.000    0.000  0.000  0.000    0.000 -0.000  0.000
 H         -0.438  0.090 -0.517   -0.514  0.274  0.360    0.537 -0.290 -0.392
 H          0.355 -0.231 -0.540    0.609 -0.174  0.354    0.567 -0.159  0.343
 TransDip   0.097  0.185 -0.243   -0.004 -0.009  0.023    0.032 -0.012 -0.002

 STANDARD THERMODYNAMIC QUANTITIES AT   298.15 K  AND     1.00 ATM

   This Molecule has  0 Imaginary Frequencies
   Zero point vibrational energy:       27.955 kcal/mol

   Atom    1 Element C  Has Mass   12.00000
   Atom    2 Element C  Has Mass   12.00000
   Atom    3 Element C  Has Mass   12.00000
   Atom    4 Element F  Has Mass   18.99840
   Atom    5 Element F  Has Mass   18.99840
   Atom    6 Element Br Has Mass   78.91830
   Atom    7 Element I  Has Mass  126.90440
   Atom    8 Element H  Has Mass    1.00783
   Atom    9 Element H  Has Mass    1.00783
   Molecular Mass:   281.835160 amu
   Principal axes and moments of inertia in amu*Bohr^2:
                             1           2           3
    Eigenvalues --     1462.89518  2549.01221  3700.83779
          X               0.99952     0.03010     0.00746
          Y              -0.03025     0.99935     0.01944
          Z              -0.00687    -0.01965     0.99978
   Rotational Symmetry Number is   1
   The Molecule is an Asymmetric Top
   Translational Enthalpy:        0.889 kcal/mol
   Rotational Enthalpy:           0.889 kcal/mol
   Vibrational Enthalpy:         30.818 kcal/mol
   gas constant (RT):             0.592 kcal/mol
   Translational Entropy:        42.806  cal/mol.K
   Rotational Entropy:           31.001  cal/mol.K
   Vibrational Entropy:          17.088  cal/mol.K

   Total Enthalpy:               33.188 kcal/mol
   Total Entropy:                90.895  cal/mol.K

 ======================================================================

 STANDARD THERMODYNAMIC QUANTITIES FOR ANHARMONIC VIBRATION -- TOSH

   Zero point vibrational energy: ************ kcal/mol

   Vibrational Enthalpy:       Infinity kcal/mol
   Vibrational Entropy:             NaN  cal/mol.K

   Total Enthalpy:             Infinity kcal/mol
   Total Entropy:                   NaN  cal/mol.K

 ======================================================================

 STANDARD THERMODYNAMIC QUANTITIES FOR ANHARMONIC VIBRATION -- VPT2

   Zero point vibrational energy: ************ kcal/mol

   Vibrational Enthalpy:       Infinity kcal/mol
   Vibrational Entropy:             NaN  cal/mol.K

   Total Enthalpy:             Infinity kcal/mol
   Total Entropy:                   NaN  cal/mol.K

 ======================================================================

Archival summary:
1\1\garfield\FREQ\ProcedureUnspecified\BasisUnspecified\1r1232\taweetha\TueOct923:33:142018TueOct923:33:142018\0\\#,FREQ,ProcedureUnspecified,BasisUnspecified,\\0,1\I\C,1,2.17029\C,2,1.4978,1,119.565\F,3,1.34588,2,119.531,1,142.477,0\F,3,1.34666,2,119.827,1,2.8031,0\C,3,1.48719,2,61.8851,1,-107.368,0\H,6,1.08338,3,117.737,2,107.013,0\H,6,1.08374,3,117.611,2,-106.294,0\Br,2,1.93362,1,113.793,3,147.002,0\\\@

 Total job time:  194.53s(wall), 745.71s(cpu) 
 Tue Oct  9 23:33:14 2018

        *************************************************************
        *                                                           *
        *  Thank you very much for using Q-Chem.  Have a nice day.  *
        *                                                           *
        *************************************************************
