# Supplementary material for: Geometric and energetic data from ab initio calculations of haloethene, haloimine, halomethylenephosphine, haloiminophosphine, halodiazene, halodiphosphene and halocyclopropane
Source: Data Brief. 2019 Nov 2;27:104738. doi: 10.1016/j.dib.2019.104738 (PMC6861602; doi:10.1016/j.dib.2019.104738)
Supplement: Multimedia component 3 [file mmc3.zip › CCC/B3LYP/FFCCCClCl.out]

Q-Chem Developer Version!
                  Welcome to Q-Chem
     A Quantum Leap Into The Future Of Chemistry


 Q-Chem 5.1, Q-Chem, Inc., Pleasanton, CA (2018)

 Yihan Shao,  Zhengting Gan,  E. Epifanovsky,  A. T. B. Gilbert,  M. Wormit,  
 J. Kussmann,  A. W. Lange,  A. Behn,  Jia Deng,  Xintian Feng,  D. Ghosh,  
 M. Goldey,  P. R. Horn,  L. D. Jacobson,  I. Kaliman,  T. Kus,  A. Landau,  
 Jie Liu,  E. I. Proynov,  R. M. Richard,  R. P. Steele,  E. J. Sundstrom,  
 H. L. Woodcock III,  P. M. Zimmerman,  D. Zuev,  B. Albrecht,  E. Alguire,  
 S. A. Baeppler,  D. Barton,  Z. Benda,  Y. A. Bernard,  E. J. Berquist,  
 K. B. Bravaya,  H. Burton,  D. Casanova,  Chun-Min Chang,  Yunqing Chen,  
 A. Chien,  K. D. Closser,  M. P. Coons,  S. Coriani,  S. Dasgupta,  
 A. L. Dempwolff,  M. Diedenhofen,  Hainam Do,  R. G. Edgar,  Po-Tung Fang,  
 S. Faraji,  S. Fatehi,  Qingguo Feng,  K. D. Fenk,  J. Fosso-Tande,  
 Qinghui Ge,  A. Ghysels,  G. Gidofalvi,  J. Gomes,  J. Gonthier,  A. Gunina,  
 D. Hait,  M. W. D. Hanson-Heine,  P. H. P. Harbach,  A. W. Hauser,  
 J. E. Herr,  E. G. Hohenstein,  Z. C. Holden,  Kerwin Hui,  B. C. Huynh,  
 T.-C. Jagau,  Hyunjun Ji,  B. Kaduk,  K. Khistyaev,  Jaehoon Kim,  
 P. Klunzinger,  K. Koh,  D. Kosenkov,  L. Koulias,  T. Kowalczyk,  
 C. M. Krauter,  A. Kunitsa,  Ka Un Lao,  A. Laurent,  K. V. Lawler,  
 Joonho Lee,  D. Lefrancois,  S. Lehtola,  D. S. Levine,  Yi-Pei Li,  
 You-Sheng Lin,  Fenglai Liu,  E. Livshits,  A. Luenser,  P. Manohar,  
 E. Mansoor,  S. F. Manzer,  Shan-Ping Mao,  Yuezhi Mao,  N. Mardirossian,  
 A. V. Marenich,  T. Markovich,  L. A. Martinez-Martinez,  S. A. Maurer,  
 N. J. Mayhall,  S. C. McKenzie,  J.-M. Mewes,  A. F. Morrison,  
 J. W. Mullinax,  K. Nanda,  T. S. Nguyen-Beck,  R. Olivares-Amaya,  
 J. A. Parkhill,  T. M. Perrine,  F. Plasser,  P. Pokhilko,  S. Prager,  
 A. Prociuk,  E. Ramos,  D. R. Rehn,  F. Rob,  M. Schneider,  N. Sergueev,  
 S. M. Sharada,  S. Sharma,  D. W. Small,  T. Stauch,  T. Stein,  
 Yu-Chuan Su,  A. J. W. Thom,  A. Tkatchenko,  T. Tsuchimochi,  N. M. Tubman,  
 L. Vogt,  M. L. Vidal,  O. Vydrov,  M. A. Watson,  J. Wenzel,  
 M. de Wergifosse,  T. A. Wesolowski,  A. White,  J. Witte,  A. Yamada,  
 Jun Yang,  K. Yao,  S. Yeganeh,  S. R. Yost,  Zhi-Qiang You,  A. Zech,  
 Igor Ying Zhang,  Xing Zhang,  Yan Zhao,  Ying Zhu,  B. R. Brooks,  
 G. K. L. Chan,  C. J. Cramer,  M. S. Gordon,  W. J. Hehre,  A. Klamt,  
 M. W. Schmidt,  C. D. Sherrill,  D. G. Truhlar,  A. Aspuru-Guzik,  R. Baer,  
 A. T. Bell,  N. A. Besley,  Jeng-Da Chai,  A. E. DePrince, III,  
 R. A. DiStasio Jr.,  A. Dreuw,  B. D. Dunietz,  T. R. Furlani,  
 Chao-Ping Hsu,  Yousung Jung,  Jing Kong,  D. S. Lambrecht,  WanZhen Liang,  
 C. Ochsenfeld,  V. A. Rassolov,  L. V. Slipchenko,  J. E. Subotnik,  
 T. Van Voorhis,  J. M. Herbert,  A. I. Krylov,  P. M. W. Gill,  M. Head-Gordon

 Contributors to earlier versions of Q-Chem not listed above: 
 R. D. Adamson,  B. Austin,  J. Baker,  G. J. O. Beran,  K. Brandhorst,  
 S. T. Brown,  E. F. C. Byrd,  A. K. Chakraborty,  C.-L. Cheng,  
 Siu Hung Chien,  D. M. Chipman,  D. L. Crittenden,  H. Dachsel,  
 R. J. Doerksen,  A. D. Dutoi,  L. Fusti-Molnar,  W. A. Goddard III,  
 A. Golubeva-Zadorozhnaya,  S. R. Gwaltney,  G. Hawkins,  A. Heyden,  
 S. Hirata,  G. Kedziora,  F. J. Keil,  C. Kelley,  Jihan Kim,  R. A. King,  
 R. Z. Khaliullin,  P. P. Korambath,  W. Kurlancheek,  A. M. Lee,  M. S. Lee,  
 S. V. Levchenko,  Ching Yeh Lin,  D. Liotard,  R. C. Lochan,  I. Lotan,  
 P. E. Maslen,  N. Nair,  D. P. O'Neill,  D. Neuhauser,  E. Neuscamman,  
 C. M. Oana,  R. Olson,  B. Peters,  R. Peverati,  P. A. Pieniazek,  
 Y. M. Rhee,  J. Ritchie,  M. A. Rohrdanz,  E. Rosta,  N. J. Russ,  
 H. F. Schaefer III,  N. E. Schultz,  N. Shenvi,  A. C. Simmonett,  A. Sodt,  
 D. Stuck,  K. S. Thanthiriwatte,  V. Vanovschi,  Tao Wang,  A. Warshel,  
 C. F. Williams,  Q. Wu,  X. Xu,  W. Zhang

 Please cite Q-Chem as follows:
 Y. Shao et al., Mol. Phys. 113, 184-215 (2015)
 DOI: 10.1080/00268976.2014.952696

 Q-Chem 5.1.1 for Intel X86 EM64T Linux

 Parts of Q-Chem use Armadillo 8.300.2 (Tropical Shenanigans).
 http://arma.sourceforge.net/

 Q-Chem begins on Thu Oct 11 02:38:52 2018  

Host: 
0

     Scratch files written to /scratch/taweetham/qchem31717//
Input Ideriv = 2
Curr. Ideriv = -1
Max.  Ideriv = 2

Checking the input file for inconsistencies... 	...done.

--------------------------------------------------------------
User input:
--------------------------------------------------------------
$molecule
0 1
C 
C 1 CC 
C 2 CC 1 60.0
F 2 CF 1 ANG  3 pDHA
F 2 CF 1 ANG  3 mDHA
Cl 3 CCl 1 ANG  2 mDHA
Cl 3 CCl 1 ANG  2 pDHA
H 1 CH 2 ANG  3 pDHA
H 1 CH 2 ANG  3 mDHA

CC=1.54
CH=1.09
CF=1.35
CCl=1.77
CBr=1.94
CI=2.14
ANG=118.0
pDHA=107.9
mDHA=-107.9
$end

$rem
   job_type	optimization
   basis	6-311++g**
   method	b3lyp
   mem_total	32000
$end

--------------------------------------------------------------
 ----------------------------------------------------------------
             Standard Nuclear Orientation (Angstroms)
    I     Atom           X                Y                Z
 ----------------------------------------------------------------
    1      C       0.5980371446     1.4203674353     0.0000000000
    2      C       1.1851414302    -0.0033279527     0.0000000000
    3      C      -0.3413670859     0.2000725153    -0.0000000000
    4      F       1.7654581422    -0.4495785733    -1.1342807842
    5      F       1.7654581422    -0.4495785733     1.1342807842
    6      Cl     -1.2288806539    -0.1653732290    -1.4871681393
    7      Cl     -1.2288806539    -0.1653732290     1.4871681393
    8      H       0.6764133703     2.0062160588     0.9158267072
    9      H       0.6764133703     2.0062160588    -0.9158267072
 ----------------------------------------------------------------
 Molecular Point Group                 Cs    NOp =  2
 Largest Abelian Subgroup              Cs    NOp =  2
 Nuclear Repulsion Energy =   455.9007857662 hartrees
 There are       36 alpha and       36 beta electrons
 Requested basis set is 6-311++G(d,p)
 There are 66 shells and 184 basis functions

 Total QAlloc Memory Limit  32000 MB
 Mega-Array Size       188 MB
 MEM_STATIC part       192 MB
 A cutoff of  1.0D-11 yielded   1955 shell pairs
 There are     16043 function pairs (     17306 Cartesian)
 Smallest overlap matrix eigenvalue = 6.23E-05

 Scale SEOQF with 1.000000e-01/1.000000e-01/1.000000e-01

 Standard Electronic Orientation quadrupole field applied
 Nucleus-field energy     =    -0.0000000047 hartrees
 Guess from superposition of atomic densities
 Warning:  Energy on first SCF cycle will be non-variational
 SAD guess density has 72.000000 electrons

 -----------------------------------------------------------------------
  General SCF calculation program by
  Eric Jon Sundstrom, Paul Horn, Yuezhi Mao, Dmitri Zuev, Alec White,
  David Stuck, Shaama M.S., Shane Yost, Joonho Lee, David Small,
  Daniel Levine, Susi Lehtola, Hugh Burton, Evgeny Epifanovsky
 -----------------------------------------------------------------------
 Exchange:     0.2000 Hartree-Fock + 0.0800 Slater + 0.7200 B88
 Correlation:  0.1900 VWN1RPA + 0.8100 LYP
 Using SG-1 standard quadrature grid
 A restricted SCF calculation will be
 performed using DIIS
 SCF converges when DIIS error is below 1.0e-08
 ---------------------------------------
  Cycle       Energy         DIIS error
 ---------------------------------------
    1   -1236.8835586890      4.10e-02  
    2   -1235.6203047604      4.66e-03  
    3   -1235.5588753652      6.46e-03  
    4   -1235.6893932413      7.36e-04  
    5   -1235.6908694122      3.52e-04  
    6   -1235.6913249966      8.25e-05  
    7   -1235.6913503002      2.20e-05  
    8   -1235.6913517752      8.06e-06  
    9   -1235.6913520163      1.23e-06  
   10   -1235.6913520206      4.94e-07  
   11   -1235.6913520221      1.15e-07  
   12   -1235.6913520215      1.35e-08  
   13   -1235.6913520218      2.20e-09  Convergence criterion met
 ---------------------------------------
 SCF time:   CPU 25.54s  wall 42.00s 
 SCF   energy in the final basis set =    -1235.6913520218
 Total energy in the final basis set =    -1235.6913520218

 --------------------------------------------------------------
             Orbital Energies (a.u.) and Symmetries
 --------------------------------------------------------------

 Alpha MOs, Restricted
 -- Occupied --                  
-101.58 -101.58  -24.73  -24.73  -10.39  -10.33  -10.23   -9.49
  1 A'    1 A"    2 A"    2 A'    3 A'    4 A'    5 A'    3 A"                 
 -9.494  -7.260  -7.260  -7.249  -7.249  -7.249  -7.249  -1.296
  6 A'    7 A'    4 A"    5 A"    8 A'    6 A"    9 A'   10 A'                 
 -1.246  -0.955  -0.852  -0.848  -0.675  -0.634  -0.601  -0.560
  7 A"   11 A'    8 A"   12 A'   13 A'   14 A'    9 A"   15 A'                 
 -0.532  -0.502  -0.485  -0.470  -0.447  -0.432  -0.432  -0.378
 16 A'   10 A"   17 A'   11 A"   12 A"   13 A"   18 A'   19 A'                 
 -0.344  -0.329  -0.328  -0.302
 14 A"   15 A"   20 A'   21 A'                                                 
 -- Virtual --                   
 -0.033  -0.025  -0.008   0.018   0.020   0.024   0.052   0.063
 22 A'   16 A"   23 A'   24 A'   17 A"   25 A'   26 A'   18 A"                 
  0.066   0.073   0.074   0.081   0.105   0.108   0.109   0.115
 27 A'   28 A'   19 A"   29 A'   30 A'   31 A'   20 A"   32 A'                 
  0.120   0.124   0.129   0.130   0.144   0.145   0.167   0.179
 21 A"   33 A'   34 A'   22 A"   23 A"   35 A'   36 A'   37 A'                 
  0.189   0.195   0.225   0.232   0.243   0.247   0.262   0.275
 24 A"   38 A'   25 A"   39 A'   40 A'   26 A"   41 A'   42 A'                 
  0.290   0.330   0.348   0.356   0.367   0.389   0.398   0.412
 27 A"   43 A'   44 A'   28 A"   29 A"   30 A"   45 A'   46 A'                 
  0.434   0.439   0.451   0.464   0.472   0.479   0.499   0.508
 31 A"   47 A'   48 A'   49 A'   32 A"   33 A"   34 A"   50 A'                 
  0.545   0.576   0.579   0.601   0.612   0.627   0.668   0.700
 51 A'   35 A"   52 A'   36 A"   53 A'   54 A'   55 A'   37 A"                 
  0.769   0.823   0.828   0.849   0.875   0.907   0.911   0.912
 56 A'   57 A'   38 A"   39 A"   58 A'   40 A"   41 A"   59 A'                 
  0.941   0.943   0.960   1.065   1.104   1.105   1.169   1.221
 60 A'   42 A"   61 A'   62 A'   43 A"   63 A'   64 A'   44 A"                 
  1.301   1.363   1.369   1.404   1.406   1.408   1.418   1.457
 65 A'   45 A"   66 A'   46 A"   47 A"   67 A'   68 A'   48 A"                 
  1.484   1.520   1.535   1.545   1.579   1.656   1.737   1.784
 69 A'   70 A'   49 A"   50 A"   51 A"   71 A'   72 A'   73 A'                 
  1.845   1.855   1.898   1.960   1.967   2.008   2.019   2.140
 74 A'   75 A'   52 A"   53 A"   76 A'   54 A"   77 A'   78 A'                 
  2.165   2.185   2.262   2.284   2.291   2.311   2.470   2.470
 55 A"   79 A'   80 A'   56 A"   57 A"   81 A'   58 A"   82 A'                 
  2.534   2.576   2.679   2.705   2.765   2.777   2.970   3.063
 83 A'   59 A"   84 A'   60 A"   85 A'   86 A'   61 A"   87 A'                 
  3.087   3.316   3.580   3.677   3.743   3.756   3.762   3.808
 62 A"   88 A'   89 A'   63 A"   64 A"   65 A"   90 A'   91 A'                 
  3.899   3.941   4.007   4.036   4.148   4.756   4.894   6.311
 66 A"   92 A'   67 A"   93 A'   94 A'   95 A'   68 A"   69 A"                 
  6.322   6.335   6.352   6.557   6.769   9.716   9.755  23.479
 96 A'   97 A'   70 A"   98 A'   71 A"   99 A'   72 A"  100 A'                 
 23.566  23.810  25.826  25.857  25.876  25.937  26.446  26.454
101 A'  102 A'  103 A'   73 A"   74 A"  104 A'  105 A'   75 A"                 
 66.739  66.753 215.704 215.744
 76 A"  106 A'  107 A'   77 A"                                                 

 Beta MOs, Restricted
 -- Occupied --                  
-101.58 -101.58  -24.73  -24.73  -10.39  -10.33  -10.23   -9.49
  1 A'    1 A"    2 A"    2 A'    3 A'    4 A'    5 A'    3 A"                 
 -9.494  -7.260  -7.260  -7.249  -7.249  -7.249  -7.249  -1.296
  6 A'    7 A'    4 A"    5 A"    8 A'    6 A"    9 A'   10 A'                 
 -1.246  -0.955  -0.852  -0.848  -0.675  -0.634  -0.601  -0.560
  7 A"   11 A'    8 A"   12 A'   13 A'   14 A'    9 A"   15 A'                 
 -0.532  -0.502  -0.485  -0.470  -0.447  -0.432  -0.432  -0.378
 16 A'   10 A"   17 A'   11 A"   12 A"   13 A"   18 A'   19 A'                 
 -0.344  -0.329  -0.328  -0.302
 14 A"   15 A"   20 A'   21 A'                                                 
 -- Virtual --                   
 -0.033  -0.025  -0.008   0.018   0.020   0.024   0.052   0.063
 22 A'   16 A"   23 A'   24 A'   17 A"   25 A'   26 A'   18 A"                 
  0.066   0.073   0.074   0.081   0.105   0.108   0.109   0.115
 27 A'   28 A'   19 A"   29 A'   30 A'   31 A'   20 A"   32 A'                 
  0.120   0.124   0.129   0.130   0.144   0.145   0.167   0.179
 21 A"   33 A'   34 A'   22 A"   23 A"   35 A'   36 A'   37 A'                 
  0.189   0.195   0.225   0.232   0.243   0.247   0.262   0.275
 24 A"   38 A'   25 A"   39 A'   40 A'   26 A"   41 A'   42 A'                 
  0.290   0.330   0.348   0.356   0.367   0.389   0.398   0.412
 27 A"   43 A'   44 A'   28 A"   29 A"   30 A"   45 A'   46 A'                 
  0.434   0.439   0.451   0.464   0.472   0.479   0.499   0.508
 31 A"   47 A'   48 A'   49 A'   32 A"   33 A"   34 A"   50 A'                 
  0.545   0.576   0.579   0.601   0.612   0.627   0.668   0.700
 51 A'   35 A"   52 A'   36 A"   53 A'   54 A'   55 A'   37 A"                 
  0.769   0.823   0.828   0.849   0.875   0.907   0.911   0.912
 56 A'   57 A'   38 A"   39 A"   58 A'   40 A"   41 A"   59 A'                 
  0.941   0.943   0.960   1.065   1.104   1.105   1.169   1.221
 60 A'   42 A"   61 A'   62 A'   43 A"   63 A'   64 A'   44 A"                 
  1.301   1.363   1.369   1.404   1.406   1.408   1.418   1.457
 65 A'   45 A"   66 A'   46 A"   47 A"   67 A'   68 A'   48 A"                 
  1.484   1.520   1.535   1.545   1.579   1.656   1.737   1.784
 69 A'   70 A'   49 A"   50 A"   51 A"   71 A'   72 A'   73 A'                 
  1.845   1.855   1.898   1.960   1.967   2.008   2.019   2.140
 74 A'   75 A'   52 A"   53 A"   76 A'   54 A"   77 A'   78 A'                 
  2.165   2.185   2.262   2.284   2.291   2.311   2.470   2.470
 55 A"   79 A'   80 A'   56 A"   57 A"   81 A'   58 A"   82 A'                 
  2.534   2.576   2.679   2.705   2.765   2.777   2.970   3.063
 83 A'   59 A"   84 A'   60 A"   85 A'   86 A'   61 A"   87 A'                 
  3.087   3.316   3.580   3.677   3.743   3.756   3.762   3.808
 62 A"   88 A'   89 A'   63 A"   64 A"   65 A"   90 A'   91 A'                 
  3.899   3.941   4.007   4.036   4.148   4.756   4.894   6.311
 66 A"   92 A'   67 A"   93 A'   94 A'   95 A'   68 A"   69 A"                 
  6.322   6.335   6.352   6.557   6.769   9.716   9.755  23.479
 96 A'   97 A'   70 A"   98 A'   71 A"   99 A'   72 A"  100 A'                 
 23.566  23.810  25.826  25.857  25.876  25.937  26.446  26.454
101 A'  102 A'  103 A'   73 A"   74 A"  104 A'  105 A'   75 A"                 
 66.739  66.753 215.704 215.744
 76 A"  106 A'  107 A'   77 A"                                                 
 --------------------------------------------------------------

          Ground-State Mulliken Net Atomic Charges

     Atom                 Charge (a.u.)
  ----------------------------------------
      1 C                    -0.435180
      2 C                    -0.197347
      3 C                    -0.236092
      4 F                    -0.063361
      5 F                    -0.063361
      6 Cl                    0.309660
      7 Cl                    0.309660
      8 H                     0.188010
      9 H                     0.188010
  ----------------------------------------
  Sum of atomic charges =    -0.000000

 -----------------------------------------------------------------
                    Cartesian Multipole Moments
 -----------------------------------------------------------------
    Charge (ESU x 10^10)
                -0.0000
    Dipole Moment (Debye)
         X       0.1154      Y       2.0894      Z      -0.0000
       Tot       2.0925
    Quadrupole Moments (Debye-Ang)
        XX     -56.1812     XY       2.4410     YY     -50.0742
        XZ       0.0000     YZ      -0.0000     ZZ     -53.9015
    Octopole Moments (Debye-Ang^2)
       XXX      10.3854    XXY      -1.3652    XYY       7.9693
       YYY      -1.1498    XXZ      -0.0000    XYZ      -0.0000
       YYZ      -0.0000    XZZ      -1.1619    YZZ      -0.9580
       ZZZ      -0.0000
    Hexadecapole Moments (Debye-Ang^3)
      XXXX    -545.2723   XXXY      -4.4532   XXYY    -118.3770
      XYYY      -4.8241   YYYY    -156.9204   XXXZ      -0.0000
      XXYZ       0.0000   XYYZ      -0.0000   YYYZ      -0.0000
      XXZZ    -163.8623   XYZZ       4.1106   YYZZ    -103.2480
      XZZZ       0.0000   YZZZ      -0.0000   ZZZZ    -454.7873
 -----------------------------------------------------------------
 Calculating analytic gradient of the SCF energy
 Gradient of SCF Energy
            1           2           3           4           5           6
    1  -0.0074396   0.0283956  -0.0195708  -0.0021997  -0.0021997   0.0002600
    2   0.0153192  -0.0289922  -0.0018606   0.0026655   0.0026655   0.0000216
    3  -0.0000000   0.0000000  -0.0000000  -0.0132726   0.0132726  -0.0015593
            7           8           9
    1   0.0002600   0.0012471   0.0012471
    2   0.0000216   0.0050797   0.0050797
    3   0.0015593   0.0014788  -0.0014788
 Max gradient component =       2.899E-02
 RMS gradient           =       1.012E-02
 Gradient time:  CPU 9.38 s  wall 12.41 s
 Geometry Optimization Parameters
   NAtoms,    NIC,     NZ,  NCons,   NDum,   NFix, NCnnct, MaxDiis
        9      69       9       0       0       0       0       0


** GEOMETRY OPTIMIZATION IN DELOCALIZED INTERNAL COORDINATES **
   Searching for a Minimum

   Optimization Cycle:   1

                       Coordinates (Angstroms)
     ATOM                X               Y               Z
      1  C         0.5980371446    1.4203674353    0.0000000000
      2  C         1.1851414302   -0.0033279527    0.0000000000
      3  C        -0.3413670859    0.2000725153    0.0000000000
      4  F         1.7654581422   -0.4495785733   -1.1342807842
      5  F         1.7654581422   -0.4495785733    1.1342807842
      6  Cl       -1.2288806539   -0.1653732290   -1.4871681393
      7  Cl       -1.2288806539   -0.1653732290    1.4871681393
      8  H         0.6764133703    2.0062160588    0.9158267072
      9  H         0.6764133703    2.0062160588   -0.9158267072
   Point Group: cs    Number of degrees of freedom:    12


   Energy is  -1235.691352022


 Attempting to Generate Delocalized Internal Coordinates

 12 Hessian modes will be used to form the next step
  Hessian Eigenvalues:
     0.020947    0.030782    0.030782    0.090060    0.129001    0.140000
     0.257500    0.268991    0.285189    0.286300    0.348126    0.550214

 Minimum Search - Taking Simple RFO Step
 Searching for Lamda that Minimizes Along All modes
 Value Taken    Lamda =  -0.00488306
 Step Taken.  Stepsize is  0.162672

                             Maximum     Tolerance    Cnvgd?
         Gradient           0.019887      0.000300      NO
         Displacement       0.080189      0.001200      NO
         Energy change     *********      0.000001      NO


 New Cartesian Coordinates Obtained by Inverse Iteration

 Displacement from previous Coordinates is:  0.119090
 ----------------------------------------------------------------
             Standard Nuclear Orientation (Angstroms)
    I     Atom           X                Y                Z
 ----------------------------------------------------------------
    1      C       0.6020010055     1.4152495391     0.0000000000
    2      C       1.1677824556     0.0236911854     0.0000000000
    3      C      -0.3313707471     0.2065482095     0.0000000000
    4      F       1.7639402532    -0.4488292209    -1.1044911902
    5      F       1.7639402532    -0.4488292209     1.1044911902
    6      Cl     -1.2220057785    -0.1608895218    -1.4822613413
    7      Cl     -1.2220057785    -0.1608895218     1.4822613413
    8      H       0.6727557713     1.9867945311     0.9182531785
    9      H       0.6727557713     1.9867945311    -0.9182531785
 ----------------------------------------------------------------
 Molecular Point Group                 Cs    NOp =  2
 Largest Abelian Subgroup              Cs    NOp =  2
 Nuclear Repulsion Energy =   459.0496369825 hartrees
 There are       36 alpha and       36 beta electrons
 Applying Cartesian multipole field
    Component          Value
    ---------          -----
     (2,0,0)        1.00000E-11
     (0,2,0)        2.00000E-11
     (0,0,2)       -3.00000E-11
 Nucleus-field energy     =    -0.0000000045 hartrees
 Requested basis set is 6-311++G(d,p)
 There are 66 shells and 184 basis functions
 A cutoff of  1.0D-11 yielded   1959 shell pairs
 There are     16091 function pairs (     17362 Cartesian)
 Smallest overlap matrix eigenvalue = 5.80E-05
 Guess MOs from SCF MO coefficient file

 -----------------------------------------------------------------------
  General SCF calculation program by
  Eric Jon Sundstrom, Paul Horn, Yuezhi Mao, Dmitri Zuev, Alec White,
  David Stuck, Shaama M.S., Shane Yost, Joonho Lee, David Small,
  Daniel Levine, Susi Lehtola, Hugh Burton, Evgeny Epifanovsky
 -----------------------------------------------------------------------
 Exchange:     0.2000 Hartree-Fock + 0.0800 Slater + 0.7200 B88
 Correlation:  0.1900 VWN1RPA + 0.8100 LYP
 Using SG-1 standard quadrature grid
 A restricted SCF calculation will be
 performed using DIIS
 SCF converges when DIIS error is below 1.0e-08
 ---------------------------------------
  Cycle       Energy         DIIS error
 ---------------------------------------
    1   -1235.6926568992      5.66e-04  
    2   -1235.6941186255      2.55e-04  
    3   -1235.6940949144      2.74e-04  
    4   -1235.6943325356      3.79e-05  
    5   -1235.6943367414      1.26e-05  
    6   -1235.6943372891      3.99e-06  
    7   -1235.6943373467      8.76e-07  
    8   -1235.6943373491      2.49e-07  
    9   -1235.6943373493      3.38e-08  
   10   -1235.6943373493      1.00e-08  
   11   -1235.6943373493      3.34e-09  Convergence criterion met
 ---------------------------------------
 SCF time:   CPU 28.86s  wall 36.00s 
 SCF   energy in the final basis set =    -1235.6943373493
 Total energy in the final basis set =    -1235.6943373493

 --------------------------------------------------------------
             Orbital Energies (a.u.) and Symmetries
 --------------------------------------------------------------

 Alpha MOs, Restricted
 -- Occupied --                  
-101.58 -101.58  -24.73  -24.73  -10.38  -10.33  -10.23   -9.49
  1 A'    1 A"    2 A"    2 A'    3 A'    4 A'    5 A'    3 A"                 
 -9.494  -7.260  -7.260  -7.249  -7.249  -7.249  -7.249  -1.300
  6 A'    7 A'    4 A"    5 A"    8 A'    6 A"    9 A'   10 A'                 
 -1.244  -0.963  -0.856  -0.852  -0.676  -0.638  -0.602  -0.562
  7 A"   11 A'   12 A'    8 A"   13 A'   14 A'    9 A"   15 A'                 
 -0.533  -0.503  -0.487  -0.469  -0.443  -0.434  -0.433  -0.380
 16 A'   10 A"   17 A'   11 A"   12 A"   13 A"   18 A'   19 A'                 
 -0.344  -0.332  -0.329  -0.303
 14 A"   20 A'   15 A"   21 A'                                                 
 -- Virtual --                   
 -0.031  -0.028  -0.008   0.019   0.020   0.027   0.055   0.063
 22 A'   16 A"   23 A'   24 A'   17 A"   25 A'   26 A'   18 A"                 
  0.066   0.074   0.074   0.086   0.105   0.109   0.112   0.116
 27 A'   28 A'   19 A"   29 A'   30 A'   20 A"   31 A'   32 A'                 
  0.120   0.126   0.130   0.133   0.144   0.152   0.170   0.181
 21 A"   33 A'   22 A"   34 A'   23 A"   35 A'   36 A'   37 A'                 
  0.189   0.198   0.226   0.235   0.249   0.249   0.276   0.283
 24 A"   38 A'   25 A"   39 A'   26 A"   40 A'   41 A'   42 A'                 
  0.292   0.332   0.349   0.359   0.367   0.393   0.398   0.412
 27 A"   43 A'   44 A'   28 A"   29 A"   30 A"   45 A'   46 A'                 
  0.433   0.440   0.451   0.463   0.472   0.482   0.497   0.507
 31 A"   47 A'   48 A'   49 A'   32 A"   33 A"   34 A"   50 A'                 
  0.553   0.574   0.583   0.604   0.616   0.626   0.666   0.699
 51 A'   35 A"   52 A'   36 A"   53 A'   54 A'   55 A'   37 A"                 
  0.767   0.824   0.827   0.849   0.875   0.907   0.913   0.913
 56 A'   57 A'   38 A"   39 A"   58 A'   40 A"   59 A'   41 A"                 
  0.946   0.946   0.966   1.070   1.105   1.106   1.177   1.227
 42 A"   60 A'   61 A'   62 A'   63 A'   43 A"   64 A'   44 A"                 
  1.295   1.366   1.374   1.405   1.410   1.422   1.426   1.458
 65 A'   66 A'   45 A"   46 A"   67 A'   47 A"   68 A'   48 A"                 
  1.489   1.530   1.531   1.552   1.579   1.667   1.736   1.799
 69 A'   49 A"   70 A'   50 A"   51 A"   71 A'   72 A'   73 A'                 
  1.858   1.863   1.904   1.976   1.981   2.021   2.024   2.150
 74 A'   75 A'   52 A"   76 A'   53 A"   77 A'   54 A"   78 A'                 
  2.179   2.187   2.264   2.292   2.294   2.314   2.470   2.481
 79 A'   55 A"   80 A'   56 A"   57 A"   81 A'   58 A"   82 A'                 
  2.553   2.583   2.690   2.722   2.783   2.795   2.982   3.093
 83 A'   59 A"   84 A'   60 A"   85 A'   86 A'   61 A"   62 A"                 
  3.117   3.345   3.595   3.693   3.746   3.756   3.765   3.818
 87 A'   88 A'   89 A'   63 A"   64 A"   65 A"   90 A'   91 A'                 
  3.900   3.957   4.018   4.069   4.177   4.784   4.910   6.317
 66 A"   92 A'   67 A"   93 A'   94 A'   95 A'   68 A"   69 A"                 
  6.325   6.344   6.357   6.588   6.783   9.717   9.757  23.500
 96 A'   97 A'   70 A"   98 A'   71 A"   99 A'   72 A"  100 A'                 
 23.630  23.842  25.828  25.859  25.877  25.940  26.451  26.458
101 A'  102 A'  103 A'   73 A"   74 A"  104 A'  105 A'   75 A"                 
 66.745  66.756 215.705 215.747
 76 A"  106 A'  107 A'   77 A"                                                 

 Beta MOs, Restricted
 -- Occupied --                  
-101.58 -101.58  -24.73  -24.73  -10.38  -10.33  -10.23   -9.49
  1 A'    1 A"    2 A"    2 A'    3 A'    4 A'    5 A'    3 A"                 
 -9.494  -7.260  -7.260  -7.249  -7.249  -7.249  -7.249  -1.300
  6 A'    7 A'    4 A"    5 A"    8 A'    6 A"    9 A'   10 A'                 
 -1.244  -0.963  -0.856  -0.852  -0.676  -0.638  -0.602  -0.562
  7 A"   11 A'   12 A'    8 A"   13 A'   14 A'    9 A"   15 A'                 
 -0.533  -0.503  -0.487  -0.469  -0.443  -0.434  -0.433  -0.380
 16 A'   10 A"   17 A'   11 A"   12 A"   13 A"   18 A'   19 A'                 
 -0.344  -0.332  -0.329  -0.303
 14 A"   20 A'   15 A"   21 A'                                                 
 -- Virtual --                   
 -0.031  -0.028  -0.008   0.019   0.020   0.027   0.055   0.063
 22 A'   16 A"   23 A'   24 A'   17 A"   25 A'   26 A'   18 A"                 
  0.066   0.074   0.074   0.086   0.105   0.109   0.112   0.116
 27 A'   28 A'   19 A"   29 A'   30 A'   20 A"   31 A'   32 A'                 
  0.120   0.126   0.130   0.133   0.144   0.152   0.170   0.181
 21 A"   33 A'   22 A"   34 A'   23 A"   35 A'   36 A'   37 A'                 
  0.189   0.198   0.226   0.235   0.249   0.249   0.276   0.283
 24 A"   38 A'   25 A"   39 A'   26 A"   40 A'   41 A'   42 A'                 
  0.292   0.332   0.349   0.359   0.367   0.393   0.398   0.412
 27 A"   43 A'   44 A'   28 A"   29 A"   30 A"   45 A'   46 A'                 
  0.433   0.440   0.451   0.463   0.472   0.482   0.497   0.507
 31 A"   47 A'   48 A'   49 A'   32 A"   33 A"   34 A"   50 A'                 
  0.553   0.574   0.583   0.604   0.616   0.626   0.666   0.699
 51 A'   35 A"   52 A'   36 A"   53 A'   54 A'   55 A'   37 A"                 
  0.767   0.824   0.827   0.849   0.875   0.907   0.913   0.913
 56 A'   57 A'   38 A"   39 A"   58 A'   40 A"   59 A'   41 A"                 
  0.946   0.946   0.966   1.070   1.105   1.106   1.177   1.227
 42 A"   60 A'   61 A'   62 A'   63 A'   43 A"   64 A'   44 A"                 
  1.295   1.366   1.374   1.405   1.410   1.422   1.426   1.458
 65 A'   66 A'   45 A"   46 A"   67 A'   47 A"   68 A'   48 A"                 
  1.489   1.530   1.531   1.552   1.579   1.667   1.736   1.799
 69 A'   49 A"   70 A'   50 A"   51 A"   71 A'   72 A'   73 A'                 
  1.858   1.863   1.904   1.976   1.981   2.021   2.024   2.150
 74 A'   75 A'   52 A"   76 A'   53 A"   77 A'   54 A"   78 A'                 
  2.179   2.187   2.264   2.292   2.294   2.314   2.470   2.481
 79 A'   55 A"   80 A'   56 A"   57 A"   81 A'   58 A"   82 A'                 
  2.553   2.583   2.690   2.722   2.783   2.795   2.982   3.093
 83 A'   59 A"   84 A'   60 A"   85 A'   86 A'   61 A"   62 A"                 
  3.117   3.345   3.595   3.693   3.746   3.756   3.765   3.818
 87 A'   88 A'   89 A'   63 A"   64 A"   65 A"   90 A'   91 A'                 
  3.900   3.957   4.018   4.069   4.177   4.784   4.910   6.317
 66 A"   92 A'   67 A"   93 A'   94 A'   95 A'   68 A"   69 A"                 
  6.325   6.344   6.357   6.588   6.783   9.717   9.757  23.500
 96 A'   97 A'   70 A"   98 A'   71 A"   99 A'   72 A"  100 A'                 
 23.630  23.842  25.828  25.859  25.877  25.940  26.451  26.458
101 A'  102 A'  103 A'   73 A"   74 A"  104 A'  105 A'   75 A"                 
 66.745  66.756 215.705 215.747
 76 A"  106 A'  107 A'   77 A"                                                 
 --------------------------------------------------------------

          Ground-State Mulliken Net Atomic Charges

     Atom                 Charge (a.u.)
  ----------------------------------------
      1 C                    -0.421133
      2 C                    -0.210616
      3 C                    -0.244966
      4 F                    -0.065280
      5 F                    -0.065280
      6 Cl                    0.313729
      7 Cl                    0.313729
      8 H                     0.189908
      9 H                     0.189908
  ----------------------------------------
  Sum of atomic charges =     0.000000

 -----------------------------------------------------------------
                    Cartesian Multipole Moments
 -----------------------------------------------------------------
    Charge (ESU x 10^10)
                 0.0000
    Dipole Moment (Debye)
         X       0.0665      Y       2.1631      Z       0.0000
       Tot       2.1641
    Quadrupole Moments (Debye-Ang)
        XX     -56.2072     XY       2.5748     YY     -50.0270
        XZ       0.0000     YZ      -0.0000     ZZ     -53.7537
    Octopole Moments (Debye-Ang^2)
       XXX       9.8180    XXY      -1.4095    XYY       7.8128
       YYY      -1.9538    XXZ      -0.0000    XYZ       0.0000
       YYZ       0.0000    XZZ      -1.1369    YZZ      -1.1188
       ZZZ       0.0000
    Hexadecapole Moments (Debye-Ang^3)
      XXXX    -540.6367   XXXY      -3.9995   XXYY    -117.2132
      XYYY      -4.9658   YYYY    -155.8110   XXXZ       0.0000
      XXYZ      -0.0000   XYYZ      -0.0000   YYYZ      -0.0000
      XXZZ    -161.8588   XYZZ       4.1015   YYZZ    -101.8053
      XZZZ       0.0000   YZZZ      -0.0000   ZZZZ    -449.0273
 -----------------------------------------------------------------
 Calculating analytic gradient of the SCF energy
 Gradient of SCF Energy
            1           2           3           4           5           6
    1  -0.0039923   0.0111918  -0.0043889  -0.0025361  -0.0025361   0.0006575
    2   0.0028100  -0.0088428   0.0008126   0.0014816   0.0014816   0.0002277
    3   0.0000000  -0.0000000  -0.0000000  -0.0001760   0.0001760   0.0000504
            7           8           9
    1   0.0006575   0.0004733   0.0004733
    2   0.0002277   0.0009009   0.0009009
    3  -0.0000504  -0.0004500   0.0004500
 Max gradient component =       1.119E-02
 RMS gradient           =       3.150E-03
 Gradient time:  CPU 9.42 s  wall 12.05 s
 Geometry Optimization Parameters
   NAtoms,    NIC,     NZ,  NCons,   NDum,   NFix, NCnnct, MaxDiis
        9      69       9       0       0       0       0       0

 Cartesian Hessian Update
 Hessian Updated using BFGS Update


** GEOMETRY OPTIMIZATION IN DELOCALIZED INTERNAL COORDINATES **
   Searching for a Minimum

   Optimization Cycle:   2

                       Coordinates (Angstroms)
     ATOM                X               Y               Z
      1  C         0.6020010055    1.4152495391    0.0000000000
      2  C         1.1677824556    0.0236911854    0.0000000000
      3  C        -0.3313707471    0.2065482095    0.0000000000
      4  F         1.7639402532   -0.4488292209   -1.1044911902
      5  F         1.7639402532   -0.4488292209    1.1044911902
      6  Cl       -1.2220057785   -0.1608895218   -1.4822613413
      7  Cl       -1.2220057785   -0.1608895218    1.4822613413
      8  H         0.6727557713    1.9867945311    0.9182531785
      9  H         0.6727557713    1.9867945311   -0.9182531785
   Point Group: cs    Number of degrees of freedom:    12


   Energy is  -1235.694337349

 Hessian Updated using BFGS Update

 12 Hessian modes will be used to form the next step
  Hessian Eigenvalues:
     0.020894    0.030761    0.031157    0.086968    0.116302    0.135716
     0.250903    0.259297    0.276770    0.287590    0.349282    0.575467

 Minimum Search - Taking Simple RFO Step
 Searching for Lamda that Minimizes Along All modes
 Value Taken    Lamda =  -0.00039679
 Step Taken.  Stepsize is  0.062026

                             Maximum     Tolerance    Cnvgd?
         Gradient           0.005637      0.000300      NO
         Displacement       0.036319      0.001200      NO
         Energy change     -0.002985      0.000001      NO


 New Cartesian Coordinates Obtained by Inverse Iteration

 Displacement from previous Coordinates is:  0.041653
 ----------------------------------------------------------------
             Standard Nuclear Orientation (Angstroms)
    I     Atom           X                Y                Z
 ----------------------------------------------------------------
    1      C       0.6065070990     1.4122681305     0.0000000000
    2      C       1.1600466756     0.0295228267     0.0000000000
    3      C      -0.3305902432     0.2065632327     0.0000000000
    4      F       1.7697817622    -0.4450936890    -1.0980812216
    5      F       1.7697817622    -0.4450936890     1.0980812216
    6      Cl     -1.2265911494    -0.1585744242    -1.4806935140
    7      Cl     -1.2265911494    -0.1585744242     1.4806935140
    8      H       0.6727242245     1.9793112738     0.9209140872
    9      H       0.6727242245     1.9793112738    -0.9209140872
 ----------------------------------------------------------------
 Molecular Point Group                 Cs    NOp =  2
 Largest Abelian Subgroup              Cs    NOp =  2
 Nuclear Repulsion Energy =   459.2428287787 hartrees
 There are       36 alpha and       36 beta electrons
 Applying Cartesian multipole field
    Component          Value
    ---------          -----
     (2,0,0)        1.00000E-11
     (0,2,0)        2.00000E-11
     (0,0,2)       -3.00000E-11
 Nucleus-field energy     =    -0.0000000045 hartrees
 Requested basis set is 6-311++G(d,p)
 There are 66 shells and 184 basis functions
 A cutoff of  1.0D-11 yielded   1959 shell pairs
 There are     16091 function pairs (     17362 Cartesian)
 Smallest overlap matrix eigenvalue = 5.70E-05
 Guess MOs from SCF MO coefficient file

 -----------------------------------------------------------------------
  General SCF calculation program by
  Eric Jon Sundstrom, Paul Horn, Yuezhi Mao, Dmitri Zuev, Alec White,
  David Stuck, Shaama M.S., Shane Yost, Joonho Lee, David Small,
  Daniel Levine, Susi Lehtola, Hugh Burton, Evgeny Epifanovsky
 -----------------------------------------------------------------------
 Exchange:     0.2000 Hartree-Fock + 0.0800 Slater + 0.7200 B88
 Correlation:  0.1900 VWN1RPA + 0.8100 LYP
 Using SG-1 standard quadrature grid
 A restricted SCF calculation will be
 performed using DIIS
 SCF converges when DIIS error is below 1.0e-08
 ---------------------------------------
  Cycle       Energy         DIIS error
 ---------------------------------------
    1   -1235.6942984472      2.04e-04  
    2   -1235.6945205194      6.94e-05  
    3   -1235.6945138749      8.55e-05  
    4   -1235.6945350694      1.04e-05  
    5   -1235.6945353544      4.69e-06  
    6   -1235.6945354318      1.11e-06  
    7   -1235.6945354365      2.82e-07  
    8   -1235.6945354368      7.92e-08  
    9   -1235.6945354368      1.05e-08  
   10   -1235.6945354368      3.23e-09  Convergence criterion met
 ---------------------------------------
 SCF time:   CPU 26.26s  wall 34.00s 
 SCF   energy in the final basis set =    -1235.6945354368
 Total energy in the final basis set =    -1235.6945354368

 --------------------------------------------------------------
             Orbital Energies (a.u.) and Symmetries
 --------------------------------------------------------------

 Alpha MOs, Restricted
 -- Occupied --                  
-101.58 -101.58  -24.73  -24.73  -10.38  -10.33  -10.23   -9.49
  1 A'    1 A"    2 A"    2 A'    3 A'    4 A'    5 A'    3 A"                 
 -9.495  -7.260  -7.260  -7.249  -7.249  -7.249  -7.249  -1.300
  6 A'    7 A'    4 A"    5 A"    8 A'    6 A"    9 A'   10 A'                 
 -1.242  -0.966  -0.858  -0.853  -0.675  -0.639  -0.601  -0.563
  7 A"   11 A'   12 A'    8 A"   13 A'   14 A'    9 A"   15 A'                 
 -0.533  -0.504  -0.487  -0.467  -0.441  -0.434  -0.433  -0.382
 16 A'   10 A"   17 A'   11 A"   12 A"   13 A"   18 A'   19 A'                 
 -0.344  -0.333  -0.329  -0.304
 14 A"   20 A'   15 A"   21 A'                                                 
 -- Virtual --                   
 -0.032  -0.030  -0.008   0.019   0.020   0.027   0.055   0.063
 22 A'   16 A"   23 A'   24 A'   17 A"   25 A'   26 A'   18 A"                 
  0.065   0.074   0.074   0.087   0.105   0.108   0.113   0.116
 27 A'   19 A"   28 A'   29 A'   30 A'   20 A"   31 A'   32 A'                 
  0.120   0.126   0.130   0.134   0.143   0.153   0.171   0.182
 21 A"   33 A'   22 A"   34 A'   23 A"   35 A'   36 A'   37 A'                 
  0.188   0.198   0.225   0.235   0.249   0.251   0.279   0.286
 24 A"   38 A'   25 A"   39 A'   26 A"   40 A'   41 A'   42 A'                 
  0.291   0.333   0.350   0.360   0.367   0.394   0.397   0.412
 27 A"   43 A'   44 A'   28 A"   29 A"   30 A"   45 A'   46 A'                 
  0.433   0.440   0.451   0.464   0.472   0.482   0.497   0.506
 31 A"   47 A'   48 A'   49 A'   32 A"   33 A"   34 A"   50 A'                 
  0.556   0.573   0.584   0.604   0.617   0.625   0.665   0.698
 51 A'   35 A"   52 A'   36 A"   53 A'   54 A'   55 A'   37 A"                 
  0.766   0.825   0.827   0.849   0.875   0.906   0.912   0.914
 56 A'   57 A'   38 A"   39 A"   58 A'   40 A"   59 A'   41 A"                 
  0.945   0.947   0.967   1.071   1.104   1.105   1.180   1.230
 42 A"   60 A'   61 A'   62 A'   63 A'   43 A"   64 A'   44 A"                 
  1.293   1.365   1.376   1.403   1.411   1.426   1.427   1.457
 65 A'   66 A'   45 A"   46 A"   67 A'   47 A"   68 A'   48 A"                 
  1.490   1.528   1.535   1.553   1.578   1.668   1.734   1.802
 69 A'   49 A"   70 A'   50 A"   51 A"   71 A'   72 A'   73 A'                 
  1.860   1.865   1.909   1.979   1.985   2.023   2.030   2.150
 74 A'   75 A'   52 A"   76 A'   53 A"   77 A'   54 A"   78 A'                 
  2.177   2.190   2.264   2.292   2.297   2.314   2.467   2.482
 79 A'   55 A"   80 A'   56 A"   57 A"   81 A'   58 A"   82 A'                 
  2.557   2.582   2.693   2.725   2.789   2.800   2.980   3.091
 83 A'   59 A"   84 A'   60 A"   85 A'   86 A'   61 A"   62 A"                 
  3.131   3.353   3.591   3.695   3.748   3.757   3.766   3.820
 87 A'   88 A'   89 A'   63 A"   64 A"   65 A"   90 A'   91 A'                 
  3.898   3.959   4.018   4.074   4.178   4.790   4.910   6.318
 66 A"   92 A'   67 A"   93 A'   94 A'   95 A'   68 A"   69 A"                 
  6.327   6.346   6.359   6.595   6.779   9.716   9.757  23.501
 96 A'   97 A'   70 A"   98 A'   71 A"   99 A'   72 A"  100 A'                 
 23.649  23.851  25.827  25.859  25.876  25.940  26.449  26.454
101 A'  102 A'  103 A'   73 A"   74 A"  104 A'  105 A'   75 A"                 
 66.747  66.757 215.704 215.746
 76 A"  106 A'  107 A'   77 A"                                                 

 Beta MOs, Restricted
 -- Occupied --                  
-101.58 -101.58  -24.73  -24.73  -10.38  -10.33  -10.23   -9.49
  1 A'    1 A"    2 A"    2 A'    3 A'    4 A'    5 A'    3 A"                 
 -9.495  -7.260  -7.260  -7.249  -7.249  -7.249  -7.249  -1.300
  6 A'    7 A'    4 A"    5 A"    8 A'    6 A"    9 A'   10 A'                 
 -1.242  -0.966  -0.858  -0.853  -0.675  -0.639  -0.601  -0.563
  7 A"   11 A'   12 A'    8 A"   13 A'   14 A'    9 A"   15 A'                 
 -0.533  -0.504  -0.487  -0.467  -0.441  -0.434  -0.433  -0.382
 16 A'   10 A"   17 A'   11 A"   12 A"   13 A"   18 A'   19 A'                 
 -0.344  -0.333  -0.329  -0.304
 14 A"   20 A'   15 A"   21 A'                                                 
 -- Virtual --                   
 -0.032  -0.030  -0.008   0.019   0.020   0.027   0.055   0.063
 22 A'   16 A"   23 A'   24 A'   17 A"   25 A'   26 A'   18 A"                 
  0.065   0.074   0.074   0.087   0.105   0.108   0.113   0.116
 27 A'   19 A"   28 A'   29 A'   30 A'   20 A"   31 A'   32 A'                 
  0.120   0.126   0.130   0.134   0.143   0.153   0.171   0.182
 21 A"   33 A'   22 A"   34 A'   23 A"   35 A'   36 A'   37 A'                 
  0.188   0.198   0.225   0.235   0.249   0.251   0.279   0.286
 24 A"   38 A'   25 A"   39 A'   26 A"   40 A'   41 A'   42 A'                 
  0.291   0.333   0.350   0.360   0.367   0.394   0.397   0.412
 27 A"   43 A'   44 A'   28 A"   29 A"   30 A"   45 A'   46 A'                 
  0.433   0.440   0.451   0.464   0.472   0.482   0.497   0.506
 31 A"   47 A'   48 A'   49 A'   32 A"   33 A"   34 A"   50 A'                 
  0.556   0.573   0.584   0.604   0.617   0.625   0.665   0.698
 51 A'   35 A"   52 A'   36 A"   53 A'   54 A'   55 A'   37 A"                 
  0.766   0.825   0.827   0.849   0.875   0.906   0.912   0.914
 56 A'   57 A'   38 A"   39 A"   58 A'   40 A"   59 A'   41 A"                 
  0.945   0.947   0.967   1.071   1.104   1.105   1.180   1.230
 42 A"   60 A'   61 A'   62 A'   63 A'   43 A"   64 A'   44 A"                 
  1.293   1.365   1.376   1.403   1.411   1.426   1.427   1.457
 65 A'   66 A'   45 A"   46 A"   67 A'   47 A"   68 A'   48 A"                 
  1.490   1.528   1.535   1.553   1.578   1.668   1.734   1.802
 69 A'   49 A"   70 A'   50 A"   51 A"   71 A'   72 A'   73 A'                 
  1.860   1.865   1.909   1.979   1.985   2.023   2.030   2.150
 74 A'   75 A'   52 A"   76 A'   53 A"   77 A'   54 A"   78 A'                 
  2.177   2.190   2.264   2.292   2.297   2.314   2.467   2.482
 79 A'   55 A"   80 A'   56 A"   57 A"   81 A'   58 A"   82 A'                 
  2.557   2.582   2.693   2.725   2.789   2.800   2.980   3.091
 83 A'   59 A"   84 A'   60 A"   85 A'   86 A'   61 A"   62 A"                 
  3.131   3.353   3.591   3.695   3.748   3.757   3.766   3.820
 87 A'   88 A'   89 A'   63 A"   64 A"   65 A"   90 A'   91 A'                 
  3.898   3.959   4.018   4.074   4.178   4.790   4.910   6.318
 66 A"   92 A'   67 A"   93 A'   94 A'   95 A'   68 A"   69 A"                 
  6.327   6.346   6.359   6.595   6.779   9.716   9.757  23.501
 96 A'   97 A'   70 A"   98 A'   71 A"   99 A'   72 A"  100 A'                 
 23.649  23.851  25.827  25.859  25.876  25.940  26.449  26.454
101 A'  102 A'  103 A'   73 A"   74 A"  104 A'  105 A'   75 A"                 
 66.747  66.757 215.704 215.746
 76 A"  106 A'  107 A'   77 A"                                                 
 --------------------------------------------------------------

          Ground-State Mulliken Net Atomic Charges

     Atom                 Charge (a.u.)
  ----------------------------------------
      1 C                    -0.415258
      2 C                    -0.218201
      3 C                    -0.243814
      4 F                    -0.067711
      5 F                    -0.067711
      6 Cl                    0.315274
      7 Cl                    0.315274
      8 H                     0.191074
      9 H                     0.191074
  ----------------------------------------
  Sum of atomic charges =     0.000000

 -----------------------------------------------------------------
                    Cartesian Multipole Moments
 -----------------------------------------------------------------
    Charge (ESU x 10^10)
                 0.0000
    Dipole Moment (Debye)
         X       0.0100      Y       2.1845      Z       0.0000
       Tot       2.1845
    Quadrupole Moments (Debye-Ang)
        XX     -56.2943     XY       2.6217     YY     -50.0185
        XZ       0.0000     YZ      -0.0000     ZZ     -53.7156
    Octopole Moments (Debye-Ang^2)
       XXX       9.6674    XXY      -1.4486    XYY       7.8750
       YYY      -2.2660    XXZ      -0.0000    XYZ       0.0000
       YYZ       0.0000    XZZ      -1.1383    YZZ      -1.1543
       ZZZ       0.0000
    Hexadecapole Moments (Debye-Ang^3)
      XXXX    -543.4547   XXXY      -3.9298   XXYY    -117.4763
      XYYY      -5.0869   YYYY    -155.0873   XXXZ       0.0000
      XXYZ      -0.0000   XYYZ      -0.0000   YYYZ      -0.0000
      XXZZ    -161.8746   XYZZ       4.0726   YYZZ    -101.3599
      XZZZ       0.0000   YZZZ      -0.0000   ZZZZ    -447.6683
 -----------------------------------------------------------------
 Calculating analytic gradient of the SCF energy
 Gradient of SCF Energy
            1           2           3           4           5           6
    1  -0.0008028   0.0010812   0.0004250  -0.0005274  -0.0005274   0.0000447
    2  -0.0015775  -0.0015808   0.0010835   0.0007752   0.0007752   0.0001735
    3   0.0000000  -0.0000000  -0.0000000   0.0015106  -0.0015106   0.0000346
            7           8           9
    1   0.0000447   0.0001310   0.0001310
    2   0.0001735   0.0000886   0.0000886
    3  -0.0000346  -0.0001443   0.0001443
 Max gradient component =       1.581E-03
 RMS gradient           =       7.363E-04
 Gradient time:  CPU 9.54 s  wall 12.17 s
 Geometry Optimization Parameters
   NAtoms,    NIC,     NZ,  NCons,   NDum,   NFix, NCnnct, MaxDiis
        9      69       9       0       0       0       0       0

 Cartesian Hessian Update
 Hessian Updated using BFGS Update


** GEOMETRY OPTIMIZATION IN DELOCALIZED INTERNAL COORDINATES **
   Searching for a Minimum

   Optimization Cycle:   3

                       Coordinates (Angstroms)
     ATOM                X               Y               Z
      1  C         0.6065070990    1.4122681305    0.0000000000
      2  C         1.1600466756    0.0295228267    0.0000000000
      3  C        -0.3305902432    0.2065632327    0.0000000000
      4  F         1.7697817622   -0.4450936890   -1.0980812216
      5  F         1.7697817622   -0.4450936890    1.0980812216
      6  Cl       -1.2265911494   -0.1585744242   -1.4806935140
      7  Cl       -1.2265911494   -0.1585744242    1.4806935140
      8  H         0.6727242245    1.9793112738    0.9209140872
      9  H         0.6727242245    1.9793112738   -0.9209140872
   Point Group: cs    Number of degrees of freedom:    12


   Energy is  -1235.694535437

 Hessian Updated using BFGS Update

 12 Hessian modes will be used to form the next step
  Hessian Eigenvalues:
     0.020711    0.030796    0.032893    0.081632    0.115561    0.135198
     0.248851    0.260676    0.285682    0.291826    0.349316    0.572562

 Minimum Search - Taking Simple RFO Step
 Searching for Lamda that Minimizes Along All modes
 Value Taken    Lamda =  -0.00002778
 Step Taken.  Stepsize is  0.019112

                             Maximum     Tolerance    Cnvgd?
         Gradient           0.002226      0.000300      NO
         Displacement       0.010465      0.001200      NO
         Energy change     -0.000198      0.000001      NO


 New Cartesian Coordinates Obtained by Inverse Iteration

 Displacement from previous Coordinates is:  0.016907
 ----------------------------------------------------------------
             Standard Nuclear Orientation (Angstroms)
    I     Atom           X                Y                Z
 ----------------------------------------------------------------
    1      C       0.6078691678     1.4153148667     0.0000000000
    2      C       1.1602128895     0.0321308714     0.0000000000
    3      C      -0.3297089149     0.2072987612     0.0000000000
    4      F       1.7673083940    -0.4480988176    -1.0992039763
    5      F       1.7673083940    -0.4480988176     1.0992039763
    6      Cl     -1.2251466087    -0.1610542523    -1.4804744415
    7      Cl     -1.2251466087    -0.1610542523     1.4804744415
    8      H       0.6725482465     1.9816010758     0.9215553979
    9      H       0.6725482465     1.9816010758    -0.9215553979
 ----------------------------------------------------------------
 Molecular Point Group                 Cs    NOp =  2
 Largest Abelian Subgroup              Cs    NOp =  2
 Nuclear Repulsion Energy =   459.1906872136 hartrees
 There are       36 alpha and       36 beta electrons
 Applying Cartesian multipole field
    Component          Value
    ---------          -----
     (2,0,0)        1.00000E-11
     (0,2,0)        2.00000E-11
     (0,0,2)       -3.00000E-11
 Nucleus-field energy     =    -0.0000000045 hartrees
 Requested basis set is 6-311++G(d,p)
 There are 66 shells and 184 basis functions
 A cutoff of  1.0D-11 yielded   1959 shell pairs
 There are     16091 function pairs (     17362 Cartesian)
 Smallest overlap matrix eigenvalue = 5.71E-05
 Guess MOs from SCF MO coefficient file

 -----------------------------------------------------------------------
  General SCF calculation program by
  Eric Jon Sundstrom, Paul Horn, Yuezhi Mao, Dmitri Zuev, Alec White,
  David Stuck, Shaama M.S., Shane Yost, Joonho Lee, David Small,
  Daniel Levine, Susi Lehtola, Hugh Burton, Evgeny Epifanovsky
 -----------------------------------------------------------------------
 Exchange:     0.2000 Hartree-Fock + 0.0800 Slater + 0.7200 B88
 Correlation:  0.1900 VWN1RPA + 0.8100 LYP
 Using SG-1 standard quadrature grid
 A restricted SCF calculation will be
 performed using DIIS
 SCF converges when DIIS error is below 1.0e-08
 ---------------------------------------
  Cycle       Energy         DIIS error
 ---------------------------------------
    1   -1235.6945178278      7.16e-05  
    2   -1235.6945478526      1.11e-05  
    3   -1235.6945481228      8.17e-06  
    4   -1235.6945483118      2.82e-06  
    5   -1235.6945483388      7.52e-07  
    6   -1235.6945483405      3.08e-07  
    7   -1235.6945483408      6.94e-08  
    8   -1235.6945483409      1.95e-08  
    9   -1235.6945483409      3.90e-09  Convergence criterion met
 ---------------------------------------
 SCF time:   CPU 23.74s  wall 28.00s 
 SCF   energy in the final basis set =    -1235.6945483409
 Total energy in the final basis set =    -1235.6945483409

 --------------------------------------------------------------
             Orbital Energies (a.u.) and Symmetries
 --------------------------------------------------------------

 Alpha MOs, Restricted
 -- Occupied --                  
-101.58 -101.58  -24.72  -24.72  -10.38  -10.33  -10.23   -9.49
  1 A'    1 A"    2 A"    2 A'    3 A'    4 A'    5 A'    3 A"                 
 -9.495  -7.260  -7.260  -7.249  -7.249  -7.249  -7.249  -1.299
  6 A'    7 A'    4 A"    8 A'    5 A"    6 A"    9 A'   10 A'                 
 -1.241  -0.966  -0.858  -0.853  -0.675  -0.639  -0.601  -0.563
  7 A"   11 A'   12 A'    8 A"   13 A'   14 A'    9 A"   15 A'                 
 -0.532  -0.504  -0.487  -0.467  -0.440  -0.434  -0.433  -0.382
 16 A'   10 A"   17 A'   11 A"   12 A"   13 A"   18 A'   19 A'                 
 -0.344  -0.333  -0.329  -0.304
 14 A"   20 A'   15 A"   21 A'                                                 
 -- Virtual --                   
 -0.032  -0.030  -0.008   0.019   0.020   0.027   0.055   0.062
 22 A'   16 A"   23 A'   24 A'   17 A"   25 A'   26 A'   18 A"                 
  0.065   0.074   0.074   0.087   0.105   0.108   0.113   0.116
 27 A'   19 A"   28 A'   29 A'   30 A'   20 A"   31 A'   32 A'                 
  0.120   0.126   0.130   0.133   0.143   0.153   0.171   0.182
 21 A"   33 A'   22 A"   34 A'   23 A"   35 A'   36 A'   37 A'                 
  0.187   0.198   0.225   0.235   0.249   0.251   0.279   0.286
 24 A"   38 A'   25 A"   39 A'   26 A"   40 A'   41 A'   42 A'                 
  0.292   0.333   0.350   0.360   0.367   0.394   0.398   0.412
 27 A"   43 A'   44 A'   28 A"   29 A"   30 A"   45 A'   46 A'                 
  0.432   0.440   0.451   0.463   0.472   0.482   0.497   0.506
 31 A"   47 A'   48 A'   49 A'   32 A"   33 A"   34 A"   50 A'                 
  0.556   0.572   0.584   0.604   0.616   0.625   0.664   0.698
 51 A'   35 A"   52 A'   36 A"   53 A'   54 A'   55 A'   37 A"                 
  0.766   0.825   0.827   0.849   0.875   0.906   0.912   0.913
 56 A'   57 A'   38 A"   39 A"   58 A'   40 A"   59 A'   41 A"                 
  0.946   0.947   0.966   1.072   1.105   1.105   1.179   1.229
 42 A"   60 A'   61 A'   62 A'   63 A'   43 A"   64 A'   44 A"                 
  1.293   1.365   1.375   1.403   1.411   1.426   1.427   1.457
 65 A'   66 A'   45 A"   46 A"   67 A'   47 A"   68 A'   48 A"                 
  1.490   1.527   1.534   1.552   1.578   1.669   1.733   1.800
 69 A'   49 A"   70 A'   50 A"   51 A"   71 A'   72 A'   73 A'                 
  1.860   1.866   1.908   1.979   1.985   2.023   2.028   2.148
 74 A'   75 A'   52 A"   76 A'   53 A"   77 A'   54 A"   78 A'                 
  2.175   2.190   2.264   2.292   2.296   2.314   2.468   2.482
 79 A'   55 A"   80 A'   56 A"   57 A"   81 A'   58 A"   82 A'                 
  2.557   2.582   2.692   2.724   2.788   2.800   2.978   3.090
 83 A'   59 A"   84 A'   60 A"   85 A'   86 A'   61 A"   62 A"                 
  3.129   3.352   3.588   3.695   3.748   3.757   3.766   3.820
 87 A'   88 A'   89 A'   63 A"   64 A"   65 A"   90 A'   91 A'                 
  3.898   3.958   4.016   4.073   4.176   4.790   4.908   6.319
 66 A"   92 A'   67 A"   93 A'   94 A'   95 A'   68 A"   69 A"                 
  6.327   6.345   6.359   6.594   6.776   9.716   9.757  23.499
 96 A'   97 A'   70 A"   98 A'   71 A"   99 A'   72 A"  100 A'                 
 23.649  23.850  25.827  25.859  25.876  25.940  26.450  26.453
101 A'  102 A'  103 A'   73 A"   74 A"  104 A'  105 A'   75 A"                 
 66.747  66.757 215.704 215.746
 76 A"  106 A'  107 A'   77 A"                                                 

 Beta MOs, Restricted
 -- Occupied --                  
-101.58 -101.58  -24.72  -24.72  -10.38  -10.33  -10.23   -9.49
  1 A'    1 A"    2 A"    2 A'    3 A'    4 A'    5 A'    3 A"                 
 -9.495  -7.260  -7.260  -7.249  -7.249  -7.249  -7.249  -1.299
  6 A'    7 A'    4 A"    8 A'    5 A"    6 A"    9 A'   10 A'                 
 -1.241  -0.966  -0.858  -0.853  -0.675  -0.639  -0.601  -0.563
  7 A"   11 A'   12 A'    8 A"   13 A'   14 A'    9 A"   15 A'                 
 -0.532  -0.504  -0.487  -0.467  -0.440  -0.434  -0.433  -0.382
 16 A'   10 A"   17 A'   11 A"   12 A"   13 A"   18 A'   19 A'                 
 -0.344  -0.333  -0.329  -0.304
 14 A"   20 A'   15 A"   21 A'                                                 
 -- Virtual --                   
 -0.032  -0.030  -0.008   0.019   0.020   0.027   0.055   0.062
 22 A'   16 A"   23 A'   24 A'   17 A"   25 A'   26 A'   18 A"                 
  0.065   0.074   0.074   0.087   0.105   0.108   0.113   0.116
 27 A'   19 A"   28 A'   29 A'   30 A'   20 A"   31 A'   32 A'                 
  0.120   0.126   0.130   0.133   0.143   0.153   0.171   0.182
 21 A"   33 A'   22 A"   34 A'   23 A"   35 A'   36 A'   37 A'                 
  0.187   0.198   0.225   0.235   0.249   0.251   0.279   0.286
 24 A"   38 A'   25 A"   39 A'   26 A"   40 A'   41 A'   42 A'                 
  0.292   0.333   0.350   0.360   0.367   0.394   0.398   0.412
 27 A"   43 A'   44 A'   28 A"   29 A"   30 A"   45 A'   46 A'                 
  0.432   0.440   0.451   0.463   0.472   0.482   0.497   0.506
 31 A"   47 A'   48 A'   49 A'   32 A"   33 A"   34 A"   50 A'                 
  0.556   0.572   0.584   0.604   0.616   0.625   0.664   0.698
 51 A'   35 A"   52 A'   36 A"   53 A'   54 A'   55 A'   37 A"                 
  0.766   0.825   0.827   0.849   0.875   0.906   0.912   0.913
 56 A'   57 A'   38 A"   39 A"   58 A'   40 A"   59 A'   41 A"                 
  0.946   0.947   0.966   1.072   1.105   1.105   1.179   1.229
 42 A"   60 A'   61 A'   62 A'   63 A'   43 A"   64 A'   44 A"                 
  1.293   1.365   1.375   1.403   1.411   1.426   1.427   1.457
 65 A'   66 A'   45 A"   46 A"   67 A'   47 A"   68 A'   48 A"                 
  1.490   1.527   1.534   1.552   1.578   1.669   1.733   1.800
 69 A'   49 A"   70 A'   50 A"   51 A"   71 A'   72 A'   73 A'                 
  1.860   1.866   1.908   1.979   1.985   2.023   2.028   2.148
 74 A'   75 A'   52 A"   76 A'   53 A"   77 A'   54 A"   78 A'                 
  2.175   2.190   2.264   2.292   2.296   2.314   2.468   2.482
 79 A'   55 A"   80 A'   56 A"   57 A"   81 A'   58 A"   82 A'                 
  2.557   2.582   2.692   2.724   2.788   2.800   2.978   3.090
 83 A'   59 A"   84 A'   60 A"   85 A'   86 A'   61 A"   62 A"                 
  3.129   3.352   3.588   3.695   3.748   3.757   3.766   3.820
 87 A'   88 A'   89 A'   63 A"   64 A"   65 A"   90 A'   91 A'                 
  3.898   3.958   4.016   4.073   4.176   4.790   4.908   6.319
 66 A"   92 A'   67 A"   93 A'   94 A'   95 A'   68 A"   69 A"                 
  6.327   6.345   6.359   6.594   6.776   9.716   9.757  23.499
 96 A'   97 A'   70 A"   98 A'   71 A"   99 A'   72 A"  100 A'                 
 23.649  23.850  25.827  25.859  25.876  25.940  26.450  26.453
101 A'  102 A'  103 A'   73 A"   74 A"  104 A'  105 A'   75 A"                 
 66.747  66.757 215.704 215.746
 76 A"  106 A'  107 A'   77 A"                                                 
 --------------------------------------------------------------

          Ground-State Mulliken Net Atomic Charges

     Atom                 Charge (a.u.)
  ----------------------------------------
      1 C                    -0.413428
      2 C                    -0.217120
      3 C                    -0.244041
      4 F                    -0.068563
      5 F                    -0.068563
      6 Cl                    0.314888
      7 Cl                    0.314888
      8 H                     0.190970
      9 H                     0.190970
  ----------------------------------------
  Sum of atomic charges =     0.000000

 -----------------------------------------------------------------
                    Cartesian Multipole Moments
 -----------------------------------------------------------------
    Charge (ESU x 10^10)
                 0.0000
    Dipole Moment (Debye)
         X       0.0059      Y       2.2033      Z       0.0000
       Tot       2.2033
    Quadrupole Moments (Debye-Ang)
        XX     -56.3007     XY       2.6458     YY     -50.0039
        XZ      -0.0000     YZ      -0.0000     ZZ     -53.7201
    Octopole Moments (Debye-Ang^2)
       XXX       9.5739    XXY      -1.3852    XYY       7.8302
       YYY      -2.0395    XXZ       0.0000    XYZ       0.0000
       YYZ       0.0000    XZZ      -1.1788    YZZ      -1.0975
       ZZZ       0.0000
    Hexadecapole Moments (Debye-Ang^3)
      XXXX    -542.5235   XXXY      -4.0747   XXYY    -117.4272
      XYYY      -5.2573   YYYY    -155.6091   XXXZ      -0.0000
      XXYZ      -0.0000   XYYZ      -0.0000   YYYZ      -0.0000
      XXZZ    -161.7714   XYZZ       4.0672   YYZZ    -101.4061
      XZZZ      -0.0000   YZZZ      -0.0000   ZZZZ    -447.7598
 -----------------------------------------------------------------
 Calculating analytic gradient of the SCF energy
 Gradient of SCF Energy
            1           2           3           4           5           6
    1  -0.0003278   0.0005039   0.0004531  -0.0003033  -0.0003033  -0.0000533
    2  -0.0007561   0.0004643   0.0005647  -0.0001594  -0.0001594  -0.0000219
    3  -0.0000000   0.0000000   0.0000000   0.0003908  -0.0003908  -0.0000577
            7           8           9
    1  -0.0000533   0.0000419   0.0000419
    2  -0.0000219   0.0000448   0.0000448
    3   0.0000577  -0.0000339   0.0000339
 Max gradient component =       7.561E-04
 RMS gradient           =       2.878E-04
 Gradient time:  CPU 9.42 s  wall 9.42 s
 Geometry Optimization Parameters
   NAtoms,    NIC,     NZ,  NCons,   NDum,   NFix, NCnnct, MaxDiis
        9      69       9       0       0       0       0       0

 Cartesian Hessian Update
 Hessian Updated using BFGS Update


** GEOMETRY OPTIMIZATION IN DELOCALIZED INTERNAL COORDINATES **
   Searching for a Minimum

   Optimization Cycle:   4

                       Coordinates (Angstroms)
     ATOM                X               Y               Z
      1  C         0.6078691678    1.4153148667    0.0000000000
      2  C         1.1602128895    0.0321308714    0.0000000000
      3  C        -0.3297089149    0.2072987612    0.0000000000
      4  F         1.7673083940   -0.4480988176   -1.0992039763
      5  F         1.7673083940   -0.4480988176    1.0992039763
      6  Cl       -1.2251466087   -0.1610542523   -1.4804744415
      7  Cl       -1.2251466087   -0.1610542523    1.4804744415
      8  H         0.6725482465    1.9816010758    0.9215553979
      9  H         0.6725482465    1.9816010758   -0.9215553979
   Point Group: cs    Number of degrees of freedom:    12


   Energy is  -1235.694548341

 Hessian Updated using BFGS Update

 12 Hessian modes will be used to form the next step
  Hessian Eigenvalues:
     0.020774    0.030789    0.051586    0.077251    0.115744    0.136208
     0.232117    0.255942    0.268745    0.288402    0.349338    0.479407

 Minimum Search - Taking Simple RFO Step
 Searching for Lamda that Minimizes Along All modes
 Value Taken    Lamda =  -0.00000593
 Step Taken.  Stepsize is  0.008909

                             Maximum     Tolerance    Cnvgd?
         Gradient           0.000583      0.000300      NO
         Displacement       0.005628      0.001200      NO
         Energy change     -0.000013      0.000001      NO


 New Cartesian Coordinates Obtained by Inverse Iteration

 Displacement from previous Coordinates is:  0.007002
 ----------------------------------------------------------------
             Standard Nuclear Orientation (Angstroms)
    I     Atom           X                Y                Z
 ----------------------------------------------------------------
    1      C       0.6081302050     1.4151546058     0.0000000000
    2      C       1.1596105295     0.0312365167     0.0000000000
    3      C      -0.3304162410     0.2063410423     0.0000000000
    4      F       1.7684636974    -0.4469006847    -1.0999483592
    5      F       1.7684636974    -0.4469006847     1.0999483592
    6      Cl     -1.2263075700    -0.1606550911    -1.4803906412
    7      Cl     -1.2263075700    -0.1606550911     1.4803906412
    8      H       0.6730782288     1.9810099489     0.9217959278
    9      H       0.6730782288     1.9810099489    -0.9217959278
 ----------------------------------------------------------------
 Molecular Point Group                 Cs    NOp =  2
 Largest Abelian Subgroup              Cs    NOp =  2
 Nuclear Repulsion Energy =   459.0681810729 hartrees
 There are       36 alpha and       36 beta electrons
 Applying Cartesian multipole field
    Component          Value
    ---------          -----
     (2,0,0)        1.00000E-11
     (0,2,0)        2.00000E-11
     (0,0,2)       -3.00000E-11
 Nucleus-field energy     =    -0.0000000045 hartrees
 Requested basis set is 6-311++G(d,p)
 There are 66 shells and 184 basis functions
 A cutoff of  1.0D-11 yielded   1959 shell pairs
 There are     16091 function pairs (     17362 Cartesian)
 Smallest overlap matrix eigenvalue = 5.71E-05
 Guess MOs from SCF MO coefficient file

 -----------------------------------------------------------------------
  General SCF calculation program by
  Eric Jon Sundstrom, Paul Horn, Yuezhi Mao, Dmitri Zuev, Alec White,
  David Stuck, Shaama M.S., Shane Yost, Joonho Lee, David Small,
  Daniel Levine, Susi Lehtola, Hugh Burton, Evgeny Epifanovsky
 -----------------------------------------------------------------------
 Exchange:     0.2000 Hartree-Fock + 0.0800 Slater + 0.7200 B88
 Correlation:  0.1900 VWN1RPA + 0.8100 LYP
 Using SG-1 standard quadrature grid
 A restricted SCF calculation will be
 performed using DIIS
 SCF converges when DIIS error is below 1.0e-08
 ---------------------------------------
  Cycle       Energy         DIIS error
 ---------------------------------------
    1   -1235.6945453525      3.11e-05  
    2   -1235.6945510055      5.63e-06  
    3   -1235.6945509837      6.50e-06  
    4   -1235.6945511227      1.72e-06  
    5   -1235.6945511315      4.16e-07  
    6   -1235.6945511321      1.34e-07  
    7   -1235.6945511322      3.64e-08  
    8   -1235.6945511322      9.47e-09  Convergence criterion met
 ---------------------------------------
 SCF time:   CPU 20.98s  wall 21.00s 
 SCF   energy in the final basis set =    -1235.6945511322
 Total energy in the final basis set =    -1235.6945511322

 --------------------------------------------------------------
             Orbital Energies (a.u.) and Symmetries
 --------------------------------------------------------------

 Alpha MOs, Restricted
 -- Occupied --                  
-101.58 -101.58  -24.72  -24.72  -10.38  -10.33  -10.23   -9.50
  1 A'    1 A"    2 A"    2 A'    3 A'    4 A'    5 A'    3 A"                 
 -9.495  -7.260  -7.260  -7.249  -7.249  -7.249  -7.249  -1.298
  6 A'    7 A'    4 A"    8 A'    5 A"    6 A"    9 A'   10 A'                 
 -1.241  -0.966  -0.858  -0.853  -0.675  -0.639  -0.601  -0.563
  7 A"   11 A'   12 A'    8 A"   13 A'   14 A'    9 A"   15 A'                 
 -0.532  -0.503  -0.487  -0.467  -0.440  -0.434  -0.433  -0.382
 16 A'   10 A"   17 A'   11 A"   12 A"   13 A"   18 A'   19 A'                 
 -0.344  -0.333  -0.329  -0.304
 14 A"   20 A'   15 A"   21 A'                                                 
 -- Virtual --                   
 -0.032  -0.030  -0.008   0.019   0.020   0.027   0.055   0.062
 22 A'   16 A"   23 A'   24 A'   17 A"   25 A'   26 A'   18 A"                 
  0.065   0.074   0.074   0.087   0.105   0.108   0.113   0.116
 27 A'   19 A"   28 A'   29 A'   30 A'   20 A"   31 A'   32 A'                 
  0.120   0.126   0.130   0.133   0.143   0.153   0.171   0.182
 21 A"   33 A'   22 A"   34 A'   23 A"   35 A'   36 A'   37 A'                 
  0.187   0.198   0.225   0.234   0.249   0.251   0.279   0.285
 24 A"   38 A'   25 A"   39 A'   26 A"   40 A'   41 A'   42 A'                 
  0.292   0.333   0.350   0.360   0.367   0.394   0.397   0.412
 27 A"   43 A'   44 A'   28 A"   29 A"   30 A"   45 A'   46 A'                 
  0.432   0.440   0.451   0.464   0.472   0.482   0.497   0.506
 31 A"   47 A'   48 A'   49 A'   32 A"   33 A"   34 A"   50 A'                 
  0.556   0.573   0.584   0.604   0.616   0.624   0.664   0.698
 51 A'   35 A"   52 A'   36 A"   53 A'   54 A'   55 A'   37 A"                 
  0.766   0.825   0.827   0.849   0.874   0.906   0.912   0.913
 56 A'   57 A'   38 A"   39 A"   58 A'   40 A"   59 A'   41 A"                 
  0.945   0.947   0.966   1.072   1.104   1.105   1.179   1.229
 42 A"   60 A'   61 A'   62 A'   63 A'   43 A"   64 A'   44 A"                 
  1.293   1.365   1.375   1.403   1.411   1.426   1.427   1.457
 65 A'   66 A'   45 A"   46 A"   67 A'   47 A"   68 A'   48 A"                 
  1.490   1.526   1.534   1.552   1.578   1.668   1.733   1.800
 69 A'   49 A"   70 A'   50 A"   51 A"   71 A'   72 A'   73 A'                 
  1.860   1.866   1.909   1.979   1.985   2.023   2.028   2.148
 74 A'   75 A'   52 A"   76 A'   53 A"   77 A'   54 A"   78 A'                 
  2.175   2.189   2.264   2.291   2.296   2.314   2.467   2.482
 79 A'   55 A"   80 A'   56 A"   57 A"   81 A'   58 A"   82 A'                 
  2.557   2.581   2.692   2.723   2.788   2.800   2.978   3.090
 83 A'   59 A"   84 A'   60 A"   85 A'   86 A'   61 A"   62 A"                 
  3.128   3.352   3.587   3.695   3.748   3.757   3.766   3.819
 87 A'   88 A'   89 A'   63 A"   64 A"   65 A"   90 A'   91 A'                 
  3.897   3.957   4.015   4.072   4.174   4.789   4.908   6.319
 66 A"   92 A'   67 A"   93 A'   94 A'   95 A'   68 A"   69 A"                 
  6.327   6.345   6.359   6.593   6.775   9.716   9.757  23.497
 96 A'   97 A'   70 A"   98 A'   71 A"   99 A'   72 A"  100 A'                 
 23.648  23.849  25.827  25.859  25.876  25.940  26.449  26.453
101 A'  102 A'  103 A'   73 A"   74 A"  104 A'  105 A'   75 A"                 
 66.747  66.757 215.704 215.746
 76 A"  106 A'  107 A'   77 A"                                                 

 Beta MOs, Restricted
 -- Occupied --                  
-101.58 -101.58  -24.72  -24.72  -10.38  -10.33  -10.23   -9.50
  1 A'    1 A"    2 A"    2 A'    3 A'    4 A'    5 A'    3 A"                 
 -9.495  -7.260  -7.260  -7.249  -7.249  -7.249  -7.249  -1.298
  6 A'    7 A'    4 A"    8 A'    5 A"    6 A"    9 A'   10 A'                 
 -1.241  -0.966  -0.858  -0.853  -0.675  -0.639  -0.601  -0.563
  7 A"   11 A'   12 A'    8 A"   13 A'   14 A'    9 A"   15 A'                 
 -0.532  -0.503  -0.487  -0.467  -0.440  -0.434  -0.433  -0.382
 16 A'   10 A"   17 A'   11 A"   12 A"   13 A"   18 A'   19 A'                 
 -0.344  -0.333  -0.329  -0.304
 14 A"   20 A'   15 A"   21 A'                                                 
 -- Virtual --                   
 -0.032  -0.030  -0.008   0.019   0.020   0.027   0.055   0.062
 22 A'   16 A"   23 A'   24 A'   17 A"   25 A'   26 A'   18 A"                 
  0.065   0.074   0.074   0.087   0.105   0.108   0.113   0.116
 27 A'   19 A"   28 A'   29 A'   30 A'   20 A"   31 A'   32 A'                 
  0.120   0.126   0.130   0.133   0.143   0.153   0.171   0.182
 21 A"   33 A'   22 A"   34 A'   23 A"   35 A'   36 A'   37 A'                 
  0.187   0.198   0.225   0.234   0.249   0.251   0.279   0.285
 24 A"   38 A'   25 A"   39 A'   26 A"   40 A'   41 A'   42 A'                 
  0.292   0.333   0.350   0.360   0.367   0.394   0.397   0.412
 27 A"   43 A'   44 A'   28 A"   29 A"   30 A"   45 A'   46 A'                 
  0.432   0.440   0.451   0.464   0.472   0.482   0.497   0.506
 31 A"   47 A'   48 A'   49 A'   32 A"   33 A"   34 A"   50 A'                 
  0.556   0.573   0.584   0.604   0.616   0.624   0.664   0.698
 51 A'   35 A"   52 A'   36 A"   53 A'   54 A'   55 A'   37 A"                 
  0.766   0.825   0.827   0.849   0.874   0.906   0.912   0.913
 56 A'   57 A'   38 A"   39 A"   58 A'   40 A"   59 A'   41 A"                 
  0.945   0.947   0.966   1.072   1.104   1.105   1.179   1.229
 42 A"   60 A'   61 A'   62 A'   63 A'   43 A"   64 A'   44 A"                 
  1.293   1.365   1.375   1.403   1.411   1.426   1.427   1.457
 65 A'   66 A'   45 A"   46 A"   67 A'   47 A"   68 A'   48 A"                 
  1.490   1.526   1.534   1.552   1.578   1.668   1.733   1.800
 69 A'   49 A"   70 A'   50 A"   51 A"   71 A'   72 A'   73 A'                 
  1.860   1.866   1.909   1.979   1.985   2.023   2.028   2.148
 74 A'   75 A'   52 A"   76 A'   53 A"   77 A'   54 A"   78 A'                 
  2.175   2.189   2.264   2.291   2.296   2.314   2.467   2.482
 79 A'   55 A"   80 A'   56 A"   57 A"   81 A'   58 A"   82 A'                 
  2.557   2.581   2.692   2.723   2.788   2.800   2.978   3.090
 83 A'   59 A"   84 A'   60 A"   85 A'   86 A'   61 A"   62 A"                 
  3.128   3.352   3.587   3.695   3.748   3.757   3.766   3.819
 87 A'   88 A'   89 A'   63 A"   64 A"   65 A"   90 A'   91 A'                 
  3.897   3.957   4.015   4.072   4.174   4.789   4.908   6.319
 66 A"   92 A'   67 A"   93 A'   94 A'   95 A'   68 A"   69 A"                 
  6.327   6.345   6.359   6.593   6.775   9.716   9.757  23.497
 96 A'   97 A'   70 A"   98 A'   71 A"   99 A'   72 A"  100 A'                 
 23.648  23.849  25.827  25.859  25.876  25.940  26.449  26.453
101 A'  102 A'  103 A'   73 A"   74 A"  104 A'  105 A'   75 A"                 
 66.747  66.757 215.704 215.746
 76 A"  106 A'  107 A'   77 A"                                                 
 --------------------------------------------------------------

          Ground-State Mulliken Net Atomic Charges

     Atom                 Charge (a.u.)
  ----------------------------------------
      1 C                    -0.412928
      2 C                    -0.218122
      3 C                    -0.244169
      4 F                    -0.068766
      5 F                    -0.068766
      6 Cl                    0.315298
      7 Cl                    0.315298
      8 H                     0.191078
      9 H                     0.191078
  ----------------------------------------
  Sum of atomic charges =     0.000000

 -----------------------------------------------------------------
                    Cartesian Multipole Moments
 -----------------------------------------------------------------
    Charge (ESU x 10^10)
                 0.0000
    Dipole Moment (Debye)
         X      -0.0019      Y       2.1980      Z       0.0000
       Tot       2.1980
    Quadrupole Moments (Debye-Ang)
        XX     -56.3123     XY       2.6424     YY     -50.0107
        XZ      -0.0000     YZ       0.0000     ZZ     -53.7186
    Octopole Moments (Debye-Ang^2)
       XXX       9.5839    XXY      -1.3965    XYY       7.8553
       YYY      -2.0855    XXZ       0.0000    XYZ      -0.0000
       YYZ       0.0000    XZZ      -1.1795    YZZ      -1.0992
       ZZZ       0.0000
    Hexadecapole Moments (Debye-Ang^3)
      XXXX    -543.2476   XXXY      -4.1008   XXYY    -117.5236
      XYYY      -5.2695   YYYY    -155.5200   XXXZ       0.0000
      XXYZ       0.0000   XYYZ       0.0000   YYYZ       0.0000
      XXZZ    -161.8715   XYZZ       4.0512   YYZZ    -101.4051
      XZZZ      -0.0000   YZZZ       0.0000   ZZZZ    -447.7906
 -----------------------------------------------------------------
 Calculating analytic gradient of the SCF energy
 Gradient of SCF Energy
            1           2           3           4           5           6
    1  -0.0000557  -0.0000977   0.0001000   0.0000455   0.0000455  -0.0000860
    2  -0.0001125  -0.0000113   0.0001456  -0.0000848  -0.0000848   0.0000363
    3  -0.0000000   0.0000000   0.0000000  -0.0001169   0.0001169  -0.0000338
            7           8           9
    1  -0.0000860   0.0000673   0.0000673
    2   0.0000363   0.0000375   0.0000375
    3   0.0000338  -0.0000110   0.0000110
 Max gradient component =       1.456E-04
 RMS gradient           =       7.052E-05
 Gradient time:  CPU 9.46 s  wall 9.47 s
 Geometry Optimization Parameters
   NAtoms,    NIC,     NZ,  NCons,   NDum,   NFix, NCnnct, MaxDiis
        9      69       9       0       0       0       0       0

 Cartesian Hessian Update
 Hessian Updated using BFGS Update


** GEOMETRY OPTIMIZATION IN DELOCALIZED INTERNAL COORDINATES **
   Searching for a Minimum

   Optimization Cycle:   5

                       Coordinates (Angstroms)
     ATOM                X               Y               Z
      1  C         0.6081302050    1.4151546058    0.0000000000
      2  C         1.1596105295    0.0312365167    0.0000000000
      3  C        -0.3304162410    0.2063410423    0.0000000000
      4  F         1.7684636974   -0.4469006847   -1.0999483592
      5  F         1.7684636974   -0.4469006847    1.0999483592
      6  Cl       -1.2263075700   -0.1606550911   -1.4803906412
      7  Cl       -1.2263075700   -0.1606550911    1.4803906412
      8  H         0.6730782288    1.9810099489    0.9217959278
      9  H         0.6730782288    1.9810099489   -0.9217959278
   Point Group: cs    Number of degrees of freedom:    12


   Energy is  -1235.694551132

 Hessian Updated using BFGS Update

 12 Hessian modes will be used to form the next step
  Hessian Eigenvalues:
     0.020757    0.030778    0.053344    0.075694    0.115735    0.133953
     0.226926    0.254757    0.269947    0.289668    0.349337    0.519157

 Minimum Search - Taking Simple RFO Step
 Searching for Lamda that Minimizes Along All modes
 Value Taken    Lamda =   0.00000000
 Step Taken.  Stepsize is  0.001166

                             Maximum     Tolerance    Cnvgd?
         Gradient           0.000171      0.000300     YES
         Displacement       0.000661      0.001200     YES
         Energy change     -0.000003      0.000001      NO


                       Distance Matrix (Angstroms)
             C (  1)   C (  2)   C (  3)   F (  4)   F (  5)   Cl(  6)
   C (  2)  1.489752
   C (  3)  1.530392  1.500280
   F (  4)  2.454284  1.345066  2.458029
   F (  5)  2.454284  1.345066  2.458029  2.199897
   Cl(  6)  2.835471  2.814424  1.768859  3.032380  3.963425
   Cl(  7)  2.835471  2.814424  1.768859  3.963425  3.032380  2.960781
   H (  8)  1.083567  2.210891  2.237445  3.343960  2.669524  3.736963
   H (  9)  1.083567  2.210891  2.237445  2.669524  3.343960  2.916577
             Cl(  7)   H (  8)
   H (  8)  2.916577
   H (  9)  3.736963  1.843592

 Final energy is   -1235.6945511321615     


 ******************************
 **  OPTIMIZATION CONVERGED  **
 ******************************

                       Coordinates (Angstroms)
     ATOM                X               Y               Z
      1  C         0.6081302050    1.4151546058    0.0000000000
      2  C         1.1596105295    0.0312365167    0.0000000000
      3  C        -0.3304162410    0.2063410423    0.0000000000
      4  F         1.7684636974   -0.4469006847   -1.0999483592
      5  F         1.7684636974   -0.4469006847    1.0999483592
      6  Cl       -1.2263075700   -0.1606550911   -1.4803906412
      7  Cl       -1.2263075700   -0.1606550911    1.4803906412
      8  H         0.6730782288    1.9810099489    0.9217959278
      9  H         0.6730782288    1.9810099489   -0.9217959278

Z-matrix Print:
$molecule
0 1
Cl
C  1 1.768859
C  2 1.500280 1 118.607229
F  3 1.345066 2 119.409748 1 -142.260623 0
F  3 1.345066 2 119.409748 1 -2.578494 0
C  3 1.489752 2 61.570586 1 107.580442 0
H  6 1.083567 3 117.576212 2 -106.314425 0
H  6 1.083567 3 117.576212 2 106.314425 0
Cl 2 1.768859 1 113.632205 3 -146.505786 0
$end


 --------------------------------------------------------------
             Orbital Energies (a.u.) and Symmetries
 --------------------------------------------------------------

 Alpha MOs, Restricted
 -- Occupied --                  
-101.58 -101.58  -24.72  -24.72  -10.38  -10.33  -10.23   -9.50
  1 A'    1 A"    2 A"    2 A'    3 A'    4 A'    5 A'    3 A"                 
 -9.495  -7.260  -7.260  -7.249  -7.249  -7.249  -7.249  -1.298
  6 A'    7 A'    4 A"    8 A'    5 A"    6 A"    9 A'   10 A'                 
 -1.241  -0.966  -0.858  -0.853  -0.675  -0.639  -0.601  -0.563
  7 A"   11 A'   12 A'    8 A"   13 A'   14 A'    9 A"   15 A'                 
 -0.532  -0.503  -0.487  -0.467  -0.440  -0.434  -0.433  -0.382
 16 A'   10 A"   17 A'   11 A"   12 A"   13 A"   18 A'   19 A'                 
 -0.344  -0.333  -0.329  -0.304
 14 A"   20 A'   15 A"   21 A'                                                 
 -- Virtual --                   
 -0.032  -0.030  -0.008   0.019   0.020   0.027   0.055   0.062
 22 A'   16 A"   23 A'   24 A'   17 A"   25 A'   26 A'   18 A"                 
  0.065   0.074   0.074   0.087   0.105   0.108   0.113   0.116
 27 A'   19 A"   28 A'   29 A'   30 A'   20 A"   31 A'   32 A'                 
  0.120   0.126   0.130   0.133   0.143   0.153   0.171   0.182
 21 A"   33 A'   22 A"   34 A'   23 A"   35 A'   36 A'   37 A'                 
  0.187   0.198   0.225   0.234   0.249   0.251   0.279   0.285
 24 A"   38 A'   25 A"   39 A'   26 A"   40 A'   41 A'   42 A'                 
  0.292   0.333   0.350   0.360   0.367   0.394   0.397   0.412
 27 A"   43 A'   44 A'   28 A"   29 A"   30 A"   45 A'   46 A'                 
  0.432   0.440   0.451   0.464   0.472   0.482   0.497   0.506
 31 A"   47 A'   48 A'   49 A'   32 A"   33 A"   34 A"   50 A'                 
  0.556   0.573   0.584   0.604   0.616   0.624   0.664   0.698
 51 A'   35 A"   52 A'   36 A"   53 A'   54 A'   55 A'   37 A"                 
  0.766   0.825   0.827   0.849   0.874   0.906   0.912   0.913
 56 A'   57 A'   38 A"   39 A"   58 A'   40 A"   59 A'   41 A"                 
  0.945   0.947   0.966   1.072   1.104   1.105   1.179   1.229
 42 A"   60 A'   61 A'   62 A'   63 A'   43 A"   64 A'   44 A"                 
  1.293   1.365   1.375   1.403   1.411   1.426   1.427   1.457
 65 A'   66 A'   45 A"   46 A"   67 A'   47 A"   68 A'   48 A"                 
  1.490   1.526   1.534   1.552   1.578   1.668   1.733   1.800
 69 A'   49 A"   70 A'   50 A"   51 A"   71 A'   72 A'   73 A'                 
  1.860   1.866   1.909   1.979   1.985   2.023   2.028   2.148
 74 A'   75 A'   52 A"   76 A'   53 A"   77 A'   54 A"   78 A'                 
  2.175   2.189   2.264   2.291   2.296   2.314   2.467   2.482
 79 A'   55 A"   80 A'   56 A"   57 A"   81 A'   58 A"   82 A'                 
  2.557   2.581   2.692   2.723   2.788   2.800   2.978   3.090
 83 A'   59 A"   84 A'   60 A"   85 A'   86 A'   61 A"   62 A"                 
  3.128   3.352   3.587   3.695   3.748   3.757   3.766   3.819
 87 A'   88 A'   89 A'   63 A"   64 A"   65 A"   90 A'   91 A'                 
  3.897   3.957   4.015   4.072   4.174   4.789   4.908   6.319
 66 A"   92 A'   67 A"   93 A'   94 A'   95 A'   68 A"   69 A"                 
  6.327   6.345   6.359   6.593   6.775   9.716   9.757  23.497
 96 A'   97 A'   70 A"   98 A'   71 A"   99 A'   72 A"  100 A'                 
 23.648  23.849  25.827  25.859  25.876  25.940  26.449  26.453
101 A'  102 A'  103 A'   73 A"   74 A"  104 A'  105 A'   75 A"                 
 66.747  66.757 215.704 215.746
 76 A"  106 A'  107 A'   77 A"                                                 

 Beta MOs, Restricted
 -- Occupied --                  
-101.58 -101.58  -24.72  -24.72  -10.38  -10.33  -10.23   -9.50
  1 A'    1 A"    2 A"    2 A'    3 A'    4 A'    5 A'    3 A"                 
 -9.495  -7.260  -7.260  -7.249  -7.249  -7.249  -7.249  -1.298
  6 A'    7 A'    4 A"    8 A'    5 A"    6 A"    9 A'   10 A'                 
 -1.241  -0.966  -0.858  -0.853  -0.675  -0.639  -0.601  -0.563
  7 A"   11 A'   12 A'    8 A"   13 A'   14 A'    9 A"   15 A'                 
 -0.532  -0.503  -0.487  -0.467  -0.440  -0.434  -0.433  -0.382
 16 A'   10 A"   17 A'   11 A"   12 A"   13 A"   18 A'   19 A'                 
 -0.344  -0.333  -0.329  -0.304
 14 A"   20 A'   15 A"   21 A'                                                 
 -- Virtual --                   
 -0.032  -0.030  -0.008   0.019   0.020   0.027   0.055   0.062
 22 A'   16 A"   23 A'   24 A'   17 A"   25 A'   26 A'   18 A"                 
  0.065   0.074   0.074   0.087   0.105   0.108   0.113   0.116
 27 A'   19 A"   28 A'   29 A'   30 A'   20 A"   31 A'   32 A'                 
  0.120   0.126   0.130   0.133   0.143   0.153   0.171   0.182
 21 A"   33 A'   22 A"   34 A'   23 A"   35 A'   36 A'   37 A'                 
  0.187   0.198   0.225   0.234   0.249   0.251   0.279   0.285
 24 A"   38 A'   25 A"   39 A'   26 A"   40 A'   41 A'   42 A'                 
  0.292   0.333   0.350   0.360   0.367   0.394   0.397   0.412
 27 A"   43 A'   44 A'   28 A"   29 A"   30 A"   45 A'   46 A'                 
  0.432   0.440   0.451   0.464   0.472   0.482   0.497   0.506
 31 A"   47 A'   48 A'   49 A'   32 A"   33 A"   34 A"   50 A'                 
  0.556   0.573   0.584   0.604   0.616   0.624   0.664   0.698
 51 A'   35 A"   52 A'   36 A"   53 A'   54 A'   55 A'   37 A"                 
  0.766   0.825   0.827   0.849   0.874   0.906   0.912   0.913
 56 A'   57 A'   38 A"   39 A"   58 A'   40 A"   59 A'   41 A"                 
  0.945   0.947   0.966   1.072   1.104   1.105   1.179   1.229
 42 A"   60 A'   61 A'   62 A'   63 A'   43 A"   64 A'   44 A"                 
  1.293   1.365   1.375   1.403   1.411   1.426   1.427   1.457
 65 A'   66 A'   45 A"   46 A"   67 A'   47 A"   68 A'   48 A"                 
  1.490   1.526   1.534   1.552   1.578   1.668   1.733   1.800
 69 A'   49 A"   70 A'   50 A"   51 A"   71 A'   72 A'   73 A'                 
  1.860   1.866   1.909   1.979   1.985   2.023   2.028   2.148
 74 A'   75 A'   52 A"   76 A'   53 A"   77 A'   54 A"   78 A'                 
  2.175   2.189   2.264   2.291   2.296   2.314   2.467   2.482
 79 A'   55 A"   80 A'   56 A"   57 A"   81 A'   58 A"   82 A'                 
  2.557   2.581   2.692   2.723   2.788   2.800   2.978   3.090
 83 A'   59 A"   84 A'   60 A"   85 A'   86 A'   61 A"   62 A"                 
  3.128   3.352   3.587   3.695   3.748   3.757   3.766   3.819
 87 A'   88 A'   89 A'   63 A"   64 A"   65 A"   90 A'   91 A'                 
  3.897   3.957   4.015   4.072   4.174   4.789   4.908   6.319
 66 A"   92 A'   67 A"   93 A'   94 A'   95 A'   68 A"   69 A"                 
  6.327   6.345   6.359   6.593   6.775   9.716   9.757  23.497
 96 A'   97 A'   70 A"   98 A'   71 A"   99 A'   72 A"  100 A'                 
 23.648  23.849  25.827  25.859  25.876  25.940  26.449  26.453
101 A'  102 A'  103 A'   73 A"   74 A"  104 A'  105 A'   75 A"                 
 66.747  66.757 215.704 215.746
 76 A"  106 A'  107 A'   77 A"                                                 
 --------------------------------------------------------------

          Ground-State Mulliken Net Atomic Charges

     Atom                 Charge (a.u.)
  ----------------------------------------
      1 C                    -0.412928
      2 C                    -0.218122
      3 C                    -0.244169
      4 F                    -0.068766
      5 F                    -0.068766
      6 Cl                    0.315298
      7 Cl                    0.315298
      8 H                     0.191078
      9 H                     0.191078
  ----------------------------------------
  Sum of atomic charges =     0.000000

 -----------------------------------------------------------------
                    Cartesian Multipole Moments
 -----------------------------------------------------------------
    Charge (ESU x 10^10)
                 0.0000
    Dipole Moment (Debye)
         X      -0.0019      Y       2.1980      Z       0.0000
       Tot       2.1980
    Quadrupole Moments (Debye-Ang)
        XX     -56.3123     XY       2.6424     YY     -50.0107
        XZ      -0.0000     YZ       0.0000     ZZ     -53.7186
    Octopole Moments (Debye-Ang^2)
       XXX       9.5839    XXY      -1.3965    XYY       7.8553
       YYY      -2.0855    XXZ       0.0000    XYZ      -0.0000
       YYZ       0.0000    XZZ      -1.1795    YZZ      -1.0992
       ZZZ       0.0000
    Hexadecapole Moments (Debye-Ang^3)
      XXXX    -543.2476   XXXY      -4.1008   XXYY    -117.5236
      XYYY      -5.2695   YYYY    -155.5200   XXXZ       0.0000
      XXYZ       0.0000   XYYZ       0.0000   YYYZ       0.0000
      XXZZ    -161.8715   XYZZ       4.0512   YYZZ    -101.4051
      XZZZ      -0.0000   YZZZ       0.0000   ZZZZ    -447.7906
 -----------------------------------------------------------------
Archival summary:
1\1\garfield\OPT\ProcedureUnspecified\BasisUnspecified\l2232\taweetha\ThuOct1102:42:292018ThuOct1102:42:292018\0\\#,OPT,ProcedureUnspecified,BasisUnspecified,\\0,1\Cl\C,1,1.76886\C,2,1.50028,1,118.607\F,3,1.34507,2,119.41,1,-142.261,0\F,3,1.34507,2,119.41,1,-2.57849,0\C,3,1.48975,2,61.5706,1,107.58,0\H,6,1.08357,3,117.576,2,-106.314,0\H,6,1.08357,3,117.576,2,106.314,0\Cl,2,1.76886,1,113.632,3,-146.506,0\\\@

 Total job time:  216.93s(wall), 173.06s(cpu) 
 Thu Oct 11 02:42:29 2018

        *************************************************************
        *                                                           *
        *  Thank you very much for using Q-Chem.  Have a nice day.  *
        *                                                           *
        *************************************************************


 
User input: 2 of 2 
 
Q-Chem Developer Version!
                  Welcome to Q-Chem
     A Quantum Leap Into The Future Of Chemistry


 Q-Chem 5.1, Q-Chem, Inc., Pleasanton, CA (2018)

 Yihan Shao,  Zhengting Gan,  E. Epifanovsky,  A. T. B. Gilbert,  M. Wormit,  
 J. Kussmann,  A. W. Lange,  A. Behn,  Jia Deng,  Xintian Feng,  D. Ghosh,  
 M. Goldey,  P. R. Horn,  L. D. Jacobson,  I. Kaliman,  T. Kus,  A. Landau,  
 Jie Liu,  E. I. Proynov,  R. M. Richard,  R. P. Steele,  E. J. Sundstrom,  
 H. L. Woodcock III,  P. M. Zimmerman,  D. Zuev,  B. Albrecht,  E. Alguire,  
 S. A. Baeppler,  D. Barton,  Z. Benda,  Y. A. Bernard,  E. J. Berquist,  
 K. B. Bravaya,  H. Burton,  D. Casanova,  Chun-Min Chang,  Yunqing Chen,  
 A. Chien,  K. D. Closser,  M. P. Coons,  S. Coriani,  S. Dasgupta,  
 A. L. Dempwolff,  M. Diedenhofen,  Hainam Do,  R. G. Edgar,  Po-Tung Fang,  
 S. Faraji,  S. Fatehi,  Qingguo Feng,  K. D. Fenk,  J. Fosso-Tande,  
 Qinghui Ge,  A. Ghysels,  G. Gidofalvi,  J. Gomes,  J. Gonthier,  A. Gunina,  
 D. Hait,  M. W. D. Hanson-Heine,  P. H. P. Harbach,  A. W. Hauser,  
 J. E. Herr,  E. G. Hohenstein,  Z. C. Holden,  Kerwin Hui,  B. C. Huynh,  
 T.-C. Jagau,  Hyunjun Ji,  B. Kaduk,  K. Khistyaev,  Jaehoon Kim,  
 P. Klunzinger,  K. Koh,  D. Kosenkov,  L. Koulias,  T. Kowalczyk,  
 C. M. Krauter,  A. Kunitsa,  Ka Un Lao,  A. Laurent,  K. V. Lawler,  
 Joonho Lee,  D. Lefrancois,  S. Lehtola,  D. S. Levine,  Yi-Pei Li,  
 You-Sheng Lin,  Fenglai Liu,  E. Livshits,  A. Luenser,  P. Manohar,  
 E. Mansoor,  S. F. Manzer,  Shan-Ping Mao,  Yuezhi Mao,  N. Mardirossian,  
 A. V. Marenich,  T. Markovich,  L. A. Martinez-Martinez,  S. A. Maurer,  
 N. J. Mayhall,  S. C. McKenzie,  J.-M. Mewes,  A. F. Morrison,  
 J. W. Mullinax,  K. Nanda,  T. S. Nguyen-Beck,  R. Olivares-Amaya,  
 J. A. Parkhill,  T. M. Perrine,  F. Plasser,  P. Pokhilko,  S. Prager,  
 A. Prociuk,  E. Ramos,  D. R. Rehn,  F. Rob,  M. Schneider,  N. Sergueev,  
 S. M. Sharada,  S. Sharma,  D. W. Small,  T. Stauch,  T. Stein,  
 Yu-Chuan Su,  A. J. W. Thom,  A. Tkatchenko,  T. Tsuchimochi,  N. M. Tubman,  
 L. Vogt,  M. L. Vidal,  O. Vydrov,  M. A. Watson,  J. Wenzel,  
 M. de Wergifosse,  T. A. Wesolowski,  A. White,  J. Witte,  A. Yamada,  
 Jun Yang,  K. Yao,  S. Yeganeh,  S. R. Yost,  Zhi-Qiang You,  A. Zech,  
 Igor Ying Zhang,  Xing Zhang,  Yan Zhao,  Ying Zhu,  B. R. Brooks,  
 G. K. L. Chan,  C. J. Cramer,  M. S. Gordon,  W. J. Hehre,  A. Klamt,  
 M. W. Schmidt,  C. D. Sherrill,  D. G. Truhlar,  A. Aspuru-Guzik,  R. Baer,  
 A. T. Bell,  N. A. Besley,  Jeng-Da Chai,  A. E. DePrince, III,  
 R. A. DiStasio Jr.,  A. Dreuw,  B. D. Dunietz,  T. R. Furlani,  
 Chao-Ping Hsu,  Yousung Jung,  Jing Kong,  D. S. Lambrecht,  WanZhen Liang,  
 C. Ochsenfeld,  V. A. Rassolov,  L. V. Slipchenko,  J. E. Subotnik,  
 T. Van Voorhis,  J. M. Herbert,  A. I. Krylov,  P. M. W. Gill,  M. Head-Gordon

 Contributors to earlier versions of Q-Chem not listed above: 
 R. D. Adamson,  B. Austin,  J. Baker,  G. J. O. Beran,  K. Brandhorst,  
 S. T. Brown,  E. F. C. Byrd,  A. K. Chakraborty,  C.-L. Cheng,  
 Siu Hung Chien,  D. M. Chipman,  D. L. Crittenden,  H. Dachsel,  
 R. J. Doerksen,  A. D. Dutoi,  L. Fusti-Molnar,  W. A. Goddard III,  
 A. Golubeva-Zadorozhnaya,  S. R. Gwaltney,  G. Hawkins,  A. Heyden,  
 S. Hirata,  G. Kedziora,  F. J. Keil,  C. Kelley,  Jihan Kim,  R. A. King,  
 R. Z. Khaliullin,  P. P. Korambath,  W. Kurlancheek,  A. M. Lee,  M. S. Lee,  
 S. V. Levchenko,  Ching Yeh Lin,  D. Liotard,  R. C. Lochan,  I. Lotan,  
 P. E. Maslen,  N. Nair,  D. P. O'Neill,  D. Neuhauser,  E. Neuscamman,  
 C. M. Oana,  R. Olson,  B. Peters,  R. Peverati,  P. A. Pieniazek,  
 Y. M. Rhee,  J. Ritchie,  M. A. Rohrdanz,  E. Rosta,  N. J. Russ,  
 H. F. Schaefer III,  N. E. Schultz,  N. Shenvi,  A. C. Simmonett,  A. Sodt,  
 D. Stuck,  K. S. Thanthiriwatte,  V. Vanovschi,  Tao Wang,  A. Warshel,  
 C. F. Williams,  Q. Wu,  X. Xu,  W. Zhang

 Please cite Q-Chem as follows:
 Y. Shao et al., Mol. Phys. 113, 184-215 (2015)
 DOI: 10.1080/00268976.2014.952696

 Q-Chem 5.1.1 for Intel X86 EM64T Linux

 Parts of Q-Chem use Armadillo 8.300.2 (Tropical Shenanigans).
 http://arma.sourceforge.net/

 Q-Chem begins on Thu Oct 11 02:42:29 2018  

Host: 
0

     Scratch files written to /scratch/taweetham/qchem31717//
The previous job contains 0 fragments, simply inherited here
Input Ideriv = 2
Curr. Ideriv = -1
Max.  Ideriv = 2

Checking the input file for inconsistencies... 	...done.

--------------------------------------------------------------
User input:
--------------------------------------------------------------

$molecule
read
$end

$rem
   job_type 	frequency
   basis 	6-311++g**
   method	b3lyp	
$end


--------------------------------------------------------------
 ----------------------------------------------------------------
             Standard Nuclear Orientation (Angstroms)
    I     Atom           X                Y                Z
 ----------------------------------------------------------------
    1      C       0.6082766308     1.4092794970     0.0000000000
    2      C       1.1581402909     0.0247182736     0.0000000000
    3      C      -0.3316809575     0.2015628932    -0.0000000000
    4      F       1.7664346235    -0.4541296858    -1.0999483592
    5      F       1.7664346235    -0.4541296858     1.0999483592
    6      Cl     -1.2280002930    -0.1643866718    -1.4803906412
    7      Cl     -1.2280002930    -0.1643866718     1.4803906412
    8      H       0.6738854769     1.9750586008     0.9217959278
    9      H       0.6738854769     1.9750586008    -0.9217959278
 ----------------------------------------------------------------
 Molecular Point Group                 Cs    NOp =  2
 Largest Abelian Subgroup              Cs    NOp =  2
 Nuclear Repulsion Energy =   459.0681810729 hartrees
 There are       36 alpha and       36 beta electrons
 Requested basis set is 6-311++G(d,p)
 There are 66 shells and 184 basis functions

 Total QAlloc Memory Limit   2000 MB
 Mega-Array Size       188 MB
 MEM_STATIC part       192 MB

                       Distance Matrix (Angstroms)
             C (  1)   C (  2)   C (  3)   F (  4)   F (  5)   Cl(  6)
   C (  2)  1.489752
   C (  3)  1.530392  1.500280
   F (  4)  2.454284  1.345066  2.458029
   F (  5)  2.454284  1.345066  2.458029  2.199897
   Cl(  6)  2.835471  2.814424  1.768859  3.032380  3.963425
   Cl(  7)  2.835471  2.814424  1.768859  3.963425  3.032380  2.960781
   H (  8)  1.083567  2.210891  2.237445  3.343960  2.669524  3.736963
   H (  9)  1.083567  2.210891  2.237445  2.669524  3.343960  2.916577
             Cl(  7)   H (  8)
   H (  8)  2.916577
   H (  9)  3.736963  1.843592

 A cutoff of  1.0D-11 yielded   1959 shell pairs
 There are     16091 function pairs (     17362 Cartesian)
 Smallest overlap matrix eigenvalue = 5.71E-05
 Guess from superposition of atomic densities
 Warning:  Energy on first SCF cycle will be non-variational
 SAD guess density has 72.000000 electrons

 -----------------------------------------------------------------------
  General SCF calculation program by
  Eric Jon Sundstrom, Paul Horn, Yuezhi Mao, Dmitri Zuev, Alec White,
  David Stuck, Shaama M.S., Shane Yost, Joonho Lee, David Small,
  Daniel Levine, Susi Lehtola, Hugh Burton, Evgeny Epifanovsky
 -----------------------------------------------------------------------
 Exchange:     0.2000 Hartree-Fock + 0.0800 Slater + 0.7200 B88
 Correlation:  0.1900 VWN1RPA + 0.8100 LYP
 Using SG-1 standard quadrature grid
 A restricted SCF calculation will be
 performed using DIIS
 SCF converges when DIIS error is below 1.0e-08
 ---------------------------------------
  Cycle       Energy         DIIS error
 ---------------------------------------
    1   -1236.9964379948      4.23e-02  
    2   -1235.6268968080      4.60e-03  
    3   -1235.5798332648      6.09e-03  
    4   -1235.6923927007      7.81e-04  
    5   -1235.6941057226      3.37e-04  
    6   -1235.6945272648      7.51e-05  
    7   -1235.6945483050      2.01e-05  
    8   -1235.6945494656      7.65e-06  
    9   -1235.6945496748      9.65e-07  
   10   -1235.6945496781      3.19e-07  
   11   -1235.6945496784      9.87e-08  
   12   -1235.6945496784      1.30e-08  
   13   -1235.6945496785      1.95e-09  Convergence criterion met
 ---------------------------------------
 SCF time:   CPU 25.43s  wall 25.00s 
 SCF   energy in the final basis set =    -1235.6945496785
 Total energy in the final basis set =    -1235.6945496785

 --------------------------------------------------------------
             Orbital Energies (a.u.) and Symmetries
 --------------------------------------------------------------

 Alpha MOs, Restricted
 -- Occupied --                  
-101.58 -101.58  -24.72  -24.72  -10.38  -10.33  -10.23   -9.50
  1 A'    1 A"    2 A"    2 A'    3 A'    4 A'    5 A'    3 A"                 
 -9.495  -7.260  -7.260  -7.249  -7.249  -7.249  -7.249  -1.298
  6 A'    7 A'    4 A"    8 A'    5 A"    6 A"    9 A'   10 A'                 
 -1.241  -0.966  -0.858  -0.853  -0.675  -0.639  -0.601  -0.563
  7 A"   11 A'   12 A'    8 A"   13 A'   14 A'    9 A"   15 A'                 
 -0.532  -0.503  -0.487  -0.467  -0.440  -0.434  -0.433  -0.382
 16 A'   10 A"   17 A'   11 A"   12 A"   13 A"   18 A'   19 A'                 
 -0.344  -0.333  -0.329  -0.304
 14 A"   20 A'   15 A"   21 A'                                                 
 -- Virtual --                   
 -0.032  -0.030  -0.008   0.019   0.020   0.027   0.055   0.062
 22 A'   16 A"   23 A'   24 A'   17 A"   25 A'   26 A'   18 A"                 
  0.065   0.074   0.074   0.087   0.105   0.108   0.113   0.116
 27 A'   19 A"   28 A'   29 A'   30 A'   20 A"   31 A'   32 A'                 
  0.120   0.126   0.130   0.133   0.143   0.153   0.171   0.182
 21 A"   33 A'   22 A"   34 A'   23 A"   35 A'   36 A'   37 A'                 
  0.187   0.198   0.225   0.234   0.249   0.251   0.279   0.285
 24 A"   38 A'   25 A"   39 A'   26 A"   40 A'   41 A'   42 A'                 
  0.292   0.333   0.350   0.360   0.367   0.394   0.397   0.412
 27 A"   43 A'   44 A'   28 A"   29 A"   30 A"   45 A'   46 A'                 
  0.432   0.440   0.451   0.464   0.472   0.482   0.497   0.506
 31 A"   47 A'   48 A'   49 A'   32 A"   33 A"   34 A"   50 A'                 
  0.556   0.573   0.584   0.604   0.616   0.624   0.664   0.698
 51 A'   35 A"   52 A'   36 A"   53 A'   54 A'   55 A'   37 A"                 
  0.766   0.825   0.827   0.849   0.874   0.906   0.912   0.913
 56 A'   57 A'   38 A"   39 A"   58 A'   40 A"   59 A'   41 A"                 
  0.945   0.947   0.966   1.072   1.104   1.105   1.179   1.229
 42 A"   60 A'   61 A'   62 A'   63 A'   43 A"   64 A'   44 A"                 
  1.293   1.365   1.375   1.403   1.411   1.426   1.427   1.457
 65 A'   66 A'   45 A"   46 A"   67 A'   47 A"   68 A'   48 A"                 
  1.490   1.526   1.534   1.552   1.578   1.668   1.733   1.800
 69 A'   49 A"   70 A'   50 A"   51 A"   71 A'   72 A'   73 A'                 
  1.860   1.866   1.909   1.979   1.985   2.023   2.028   2.148
 74 A'   75 A'   52 A"   76 A'   53 A"   77 A'   54 A"   78 A'                 
  2.175   2.189   2.264   2.291   2.296   2.314   2.467   2.482
 79 A'   55 A"   80 A'   56 A"   57 A"   81 A'   58 A"   82 A'                 
  2.557   2.581   2.692   2.723   2.788   2.800   2.978   3.090
 83 A'   59 A"   84 A'   60 A"   85 A'   86 A'   61 A"   62 A"                 
  3.128   3.352   3.587   3.695   3.748   3.757   3.766   3.819
 87 A'   88 A'   89 A'   63 A"   64 A"   65 A"   90 A'   91 A'                 
  3.897   3.957   4.015   4.072   4.174   4.789   4.908   6.319
 66 A"   92 A'   67 A"   93 A'   94 A'   95 A'   68 A"   69 A"                 
  6.327   6.345   6.359   6.593   6.775   9.716   9.757  23.497
 96 A'   97 A'   70 A"   98 A'   71 A"   99 A'   72 A"  100 A'                 
 23.648  23.849  25.827  25.859  25.876  25.940  26.449  26.453
101 A'  102 A'  103 A'   73 A"   74 A"  104 A'  105 A'   75 A"                 
 66.747  66.757 215.704 215.746
 76 A"  106 A'  107 A'   77 A"                                                 

 Beta MOs, Restricted
 -- Occupied --                  
-101.58 -101.58  -24.72  -24.72  -10.38  -10.33  -10.23   -9.50
  1 A'    1 A"    2 A"    2 A'    3 A'    4 A'    5 A'    3 A"                 
 -9.495  -7.260  -7.260  -7.249  -7.249  -7.249  -7.249  -1.298
  6 A'    7 A'    4 A"    8 A'    5 A"    6 A"    9 A'   10 A'                 
 -1.241  -0.966  -0.858  -0.853  -0.675  -0.639  -0.601  -0.563
  7 A"   11 A'   12 A'    8 A"   13 A'   14 A'    9 A"   15 A'                 
 -0.532  -0.503  -0.487  -0.467  -0.440  -0.434  -0.433  -0.382
 16 A'   10 A"   17 A'   11 A"   12 A"   13 A"   18 A'   19 A'                 
 -0.344  -0.333  -0.329  -0.304
 14 A"   20 A'   15 A"   21 A'                                                 
 -- Virtual --                   
 -0.032  -0.030  -0.008   0.019   0.020   0.027   0.055   0.062
 22 A'   16 A"   23 A'   24 A'   17 A"   25 A'   26 A'   18 A"                 
  0.065   0.074   0.074   0.087   0.105   0.108   0.113   0.116
 27 A'   19 A"   28 A'   29 A'   30 A'   20 A"   31 A'   32 A'                 
  0.120   0.126   0.130   0.133   0.143   0.153   0.171   0.182
 21 A"   33 A'   22 A"   34 A'   23 A"   35 A'   36 A'   37 A'                 
  0.187   0.198   0.225   0.234   0.249   0.251   0.279   0.285
 24 A"   38 A'   25 A"   39 A'   26 A"   40 A'   41 A'   42 A'                 
  0.292   0.333   0.350   0.360   0.367   0.394   0.397   0.412
 27 A"   43 A'   44 A'   28 A"   29 A"   30 A"   45 A'   46 A'                 
  0.432   0.440   0.451   0.464   0.472   0.482   0.497   0.506
 31 A"   47 A'   48 A'   49 A'   32 A"   33 A"   34 A"   50 A'                 
  0.556   0.573   0.584   0.604   0.616   0.624   0.664   0.698
 51 A'   35 A"   52 A'   36 A"   53 A'   54 A'   55 A'   37 A"                 
  0.766   0.825   0.827   0.849   0.874   0.906   0.912   0.913
 56 A'   57 A'   38 A"   39 A"   58 A'   40 A"   59 A'   41 A"                 
  0.945   0.947   0.966   1.072   1.104   1.105   1.179   1.229
 42 A"   60 A'   61 A'   62 A'   63 A'   43 A"   64 A'   44 A"                 
  1.293   1.365   1.375   1.403   1.411   1.426   1.427   1.457
 65 A'   66 A'   45 A"   46 A"   67 A'   47 A"   68 A'   48 A"                 
  1.490   1.526   1.534   1.552   1.578   1.668   1.733   1.800
 69 A'   49 A"   70 A'   50 A"   51 A"   71 A'   72 A'   73 A'                 
  1.860   1.866   1.909   1.979   1.985   2.023   2.028   2.148
 74 A'   75 A'   52 A"   76 A'   53 A"   77 A'   54 A"   78 A'                 
  2.175   2.189   2.264   2.291   2.296   2.314   2.467   2.482
 79 A'   55 A"   80 A'   56 A"   57 A"   81 A'   58 A"   82 A'                 
  2.557   2.581   2.692   2.723   2.788   2.800   2.978   3.090
 83 A'   59 A"   84 A'   60 A"   85 A'   86 A'   61 A"   62 A"                 
  3.128   3.352   3.587   3.695   3.748   3.757   3.766   3.819
 87 A'   88 A'   89 A'   63 A"   64 A"   65 A"   90 A'   91 A'                 
  3.897   3.957   4.015   4.072   4.174   4.789   4.908   6.319
 66 A"   92 A'   67 A"   93 A'   94 A'   95 A'   68 A"   69 A"                 
  6.327   6.345   6.359   6.593   6.775   9.716   9.757  23.497
 96 A'   97 A'   70 A"   98 A'   71 A"   99 A'   72 A"  100 A'                 
 23.648  23.849  25.827  25.859  25.876  25.940  26.449  26.453
101 A'  102 A'  103 A'   73 A"   74 A"  104 A'  105 A'   75 A"                 
 66.747  66.757 215.704 215.746
 76 A"  106 A'  107 A'   77 A"                                                 
 --------------------------------------------------------------

          Ground-State Mulliken Net Atomic Charges

     Atom                 Charge (a.u.)
  ----------------------------------------
      1 C                    -0.412935
      2 C                    -0.218126
      3 C                    -0.244156
      4 F                    -0.068765
      5 F                    -0.068765
      6 Cl                    0.315295
      7 Cl                    0.315295
      8 H                     0.191078
      9 H                     0.191078
  ----------------------------------------
  Sum of atomic charges =     0.000000

 -----------------------------------------------------------------
                    Cartesian Multipole Moments
 -----------------------------------------------------------------
    Charge (ESU x 10^10)
                 0.0000
    Dipole Moment (Debye)
         X       0.0007      Y       2.1980      Z      -0.0000
       Tot       2.1980
    Quadrupole Moments (Debye-Ang)
        XX     -56.3061     XY       2.6464     YY     -50.0395
        XZ       0.0000     YZ      -0.0000     ZZ     -53.7186
    Octopole Moments (Debye-Ang^2)
       XXX       9.8335    XXY      -1.1066    XYY       7.9041
       YYY      -1.3380    XXZ       0.0000    XYZ       0.0000
       YYZ      -0.0000    XZZ      -1.0999    YZZ      -0.8204
       ZZZ      -0.0000
    Hexadecapole Moments (Debye-Ang^3)
      XXXX    -543.3248   XXXY      -3.9226   XXYY    -117.5371
      XYYY      -5.1588   YYYY    -155.4602   XXXZ       0.0000
      XXYZ       0.0000   XYYZ       0.0000   YYYZ      -0.0000
      XXZZ    -161.8585   XYZZ       4.1292   YYZZ    -101.4047
      XZZZ      -0.0000   YZZZ      -0.0000   ZZZZ    -447.7907
 -----------------------------------------------------------------
 Calculating MO derivatives via CPSCF
   1         3          27      0.149000    0.026043
   2         3          27      0.021422    0.004270
   3         3          27      0.001736    0.000444
   4         5          25      0.000125    0.000028
   5        28           2      0.000003    0.000002
   6        30           0      0.000000    0.000000    Roots Converged
 Time for AOints: 16.5 s (CPU) 16.5 s (wall)
 ------------------------------------------------------------------------------
                     AOints        : Timing summary (seconds)
 ------------------------------------------------------------------------------
     job step          cpu (% of tot)      sys (% of tot)     wall (% of tot)
 ------------------------------------------------------------------------------
  cpscf_lag         0.1471E+03 (43.9)   0.2380E-03 (16.2)   0.1471E+03 (43.9)
  iterzp            0.1714E+03 (51.1)   0.1233E-02 (83.8)   0.1714E+03 (51.1)
  make_fx           0.0000E+00 ( 0.0)   0.0000E+00 ( 0.0)   0.0000E+00 ( 0.0)
  AOints            0.1648E+02 ( 4.9)   0.0000E+00 ( 0.0)   0.1649E+02 ( 4.9)
 ------------------------------------------------------------------------------
   Grand Totals     0.3352E+03          0.1472E-02          0.3352E+03
 ------------------------------------------------------------------------------
 Calculating analytic Hessian of the SCF energy
 Polarizability Matrix (a.u.)
            1           2           3
    1 -60.6521814  -4.2806433   0.0000000
    2  -4.2806433 -50.9971343  -0.0000000
    3   0.0000000  -0.0000000 -67.0933696

 Direct stationary perturbation theory relativistic correction:

 rels  =       1.677592140525
 relv  =      -6.233965005105
 rel2e =       1.551701386721
 E_rel =      -3.004671477859

 Hessian of the SCF Energy
            1           2           3           4           5           6
    1   0.2156658   0.0199921  -0.0000000  -0.0488765   0.0431153   0.0000000
    2   0.0199921   0.5990046  -0.0000000   0.0787275  -0.2043408  -0.0000000
    3  -0.0000000  -0.0000000   0.6745725   0.0000000   0.0000000  -0.0650547
    4  -0.0488765   0.0787275   0.0000000   0.5232172  -0.1694703  -0.0000000
    5   0.0431153  -0.2043408   0.0000000  -0.1694703   0.4581058   0.0000000
    6   0.0000000  -0.0000000  -0.0650547  -0.0000000   0.0000000   0.5158605
    7  -0.0702122  -0.0929190  -0.0000000  -0.2200081   0.0440503   0.0000000
    8  -0.0541719  -0.1289635   0.0000000   0.0096678  -0.0267519   0.0000000
    9   0.0000000   0.0000000  -0.0566108   0.0000000   0.0000000  -0.0395259
   10  -0.0015968   0.0102803   0.0038752  -0.1225165   0.0482347   0.0841338
   11   0.0144515  -0.0083170  -0.0348337   0.0492975  -0.1023723  -0.0666587
   12   0.0054041  -0.0092977  -0.0069652   0.0898073  -0.0728199  -0.1943772
   13  -0.0015968   0.0102803  -0.0038752  -0.1225165   0.0482347  -0.0841338
   14   0.0144515  -0.0083170   0.0348337   0.0492975  -0.1023723   0.0666587
   15  -0.0054041   0.0092977  -0.0069652  -0.0898073   0.0728199  -0.1943772
   16  -0.0095820  -0.0059099  -0.0073969  -0.0066455  -0.0110777  -0.0202151
   17  -0.0108652  -0.0007633  -0.0211924  -0.0024083  -0.0004489   0.0062749
   18  -0.0090134  -0.0030263  -0.0057432  -0.0033061  -0.0078661  -0.0121503
   19  -0.0095820  -0.0059099   0.0073969  -0.0066455  -0.0110777   0.0202151
   20  -0.0108652  -0.0007633   0.0211924  -0.0024083  -0.0004489  -0.0062749
   21   0.0090134   0.0030263  -0.0057432   0.0033061   0.0078661  -0.0121503
   22  -0.0371098  -0.0072707  -0.0136591   0.0019957   0.0039953   0.0223216
   23  -0.0080541  -0.1237699  -0.1276763  -0.0063517  -0.0106853  -0.0162926
   24  -0.0139054  -0.1303690  -0.2637451   0.0003469   0.0025948   0.0008875
   25  -0.0371098  -0.0072707   0.0136591   0.0019957   0.0039953  -0.0223216
   26  -0.0080541  -0.1237699   0.1276763  -0.0063517  -0.0106853   0.0162926
   27   0.0139054   0.1303690  -0.2637451  -0.0003469  -0.0025948   0.0008875
            7           8           9          10          11          12
    1  -0.0702122  -0.0541719   0.0000000  -0.0015968   0.0144515   0.0054041
    2  -0.0929190  -0.1289635   0.0000000   0.0102803  -0.0083170  -0.0092977
    3  -0.0000000   0.0000000  -0.0566108   0.0038752  -0.0348337  -0.0069652
    4  -0.2200081   0.0096678   0.0000000  -0.1225165   0.0492975   0.0898073
    5   0.0440503  -0.0267519   0.0000000   0.0482347  -0.1023723  -0.0728199
    6   0.0000000   0.0000000  -0.0395259   0.0841338  -0.0666587  -0.1943772
    7   0.4438340   0.0676908   0.0000000  -0.0109373   0.0032216   0.0072193
    8   0.0676908   0.2478114  -0.0000000   0.0127352   0.0014599  -0.0037620
    9   0.0000000  -0.0000000   0.3194164   0.0294667   0.0017032  -0.0124389
   10  -0.0109373   0.0127352   0.0294667   0.1251105  -0.0654839  -0.1139898
   11   0.0032216   0.0014599   0.0017032  -0.0654839   0.0922130   0.0923184
   12   0.0072193  -0.0037620  -0.0124389  -0.1139898   0.0923184   0.2808732
   13  -0.0109373   0.0127352  -0.0294667   0.0160906  -0.0076848   0.0071816
   14   0.0032216   0.0014599  -0.0017032  -0.0076848   0.0137966  -0.0048413
   15  -0.0072193   0.0037620  -0.0124389  -0.0071816   0.0048413  -0.0714820
   16  -0.0657723  -0.0132519  -0.0425394  -0.0009586   0.0024755  -0.0008942
   17  -0.0136810  -0.0362588  -0.0181312  -0.0012790   0.0016076   0.0011721
   18  -0.0549216  -0.0221393  -0.1001918   0.0011743   0.0022045   0.0040114
   19  -0.0657723  -0.0132519   0.0425394  -0.0041502   0.0002545   0.0029439
   20  -0.0136810  -0.0362588   0.0181312   0.0025552   0.0005151  -0.0009626
   21   0.0549216   0.0221393  -0.1001918   0.0025757  -0.0002111  -0.0011611
   22  -0.0000973  -0.0110767  -0.0235138  -0.0026152   0.0073624   0.0025599
   23   0.0010484  -0.0112492  -0.0082092  -0.0003436  -0.0022800  -0.0008603
   24   0.0004501   0.0026569   0.0009908  -0.0004620   0.0005253   0.0009561
   25  -0.0000973  -0.0110767   0.0235138   0.0015733  -0.0038944  -0.0002320
   26   0.0010484  -0.0112492   0.0082092   0.0009859   0.0033771  -0.0009468
   27  -0.0004501  -0.0026569   0.0009908   0.0004078   0.0001108   0.0005836
           13          14          15          16          17          18
    1  -0.0015968   0.0144515  -0.0054041  -0.0095820  -0.0108652  -0.0090134
    2   0.0102803  -0.0083170   0.0092977  -0.0059099  -0.0007633  -0.0030263
    3  -0.0038752   0.0348337  -0.0069652  -0.0073969  -0.0211924  -0.0057432
    4  -0.1225165   0.0492975  -0.0898073  -0.0066455  -0.0024083  -0.0033061
    5   0.0482347  -0.1023723   0.0728199  -0.0110777  -0.0004489  -0.0078661
    6  -0.0841338   0.0666587  -0.1943772  -0.0202151   0.0062749  -0.0121503
    7  -0.0109373   0.0032216  -0.0072193  -0.0657723  -0.0136810  -0.0549216
    8   0.0127352   0.0014599   0.0037620  -0.0132519  -0.0362588  -0.0221393
    9  -0.0294667  -0.0017032  -0.0124389  -0.0425394  -0.0181312  -0.1001918
   10   0.0160906  -0.0076848  -0.0071816  -0.0009586  -0.0012790   0.0011743
   11  -0.0076848   0.0137966   0.0048413   0.0024755   0.0016076   0.0022045
   12   0.0071816  -0.0048413  -0.0714820  -0.0008942   0.0011721   0.0040114
   13   0.1251105  -0.0654839   0.1139898  -0.0041502   0.0025552  -0.0025757
   14  -0.0654839   0.0922130  -0.0923184   0.0002545   0.0005151   0.0002111
   15   0.1139898  -0.0923184   0.2808732  -0.0029439   0.0009626  -0.0011611
   16  -0.0041502   0.0002545  -0.0029439   0.0795582   0.0249459   0.0721822
   17   0.0025552   0.0005151   0.0009626   0.0249459   0.0305258   0.0310277
   18  -0.0025757   0.0002111  -0.0011611   0.0721822   0.0310277   0.1537170
   19  -0.0009586   0.0024755   0.0008942   0.0078697   0.0022838  -0.0033142
   20  -0.0012790   0.0016076  -0.0011721   0.0022838   0.0037801  -0.0009627
   21  -0.0011743  -0.0022045   0.0040114   0.0033142   0.0009627  -0.0392445
   22   0.0015733  -0.0038944   0.0002320  -0.0026477  -0.0042322  -0.0018704
   23   0.0009859   0.0033771   0.0009468   0.0013696  -0.0001142   0.0007156
   24  -0.0004078  -0.0001108   0.0005836  -0.0001348  -0.0001847   0.0003785
   25  -0.0026152   0.0073624  -0.0025599   0.0023284   0.0026807   0.0016447
   26  -0.0003436  -0.0022800   0.0008603  -0.0010899   0.0011566  -0.0001644
   27   0.0004620  -0.0005253   0.0009561  -0.0013720  -0.0008918   0.0003838
           19          20          21          22          23          24
    1  -0.0095820  -0.0108652   0.0090134  -0.0371098  -0.0080541  -0.0139054
    2  -0.0059099  -0.0007633   0.0030263  -0.0072707  -0.1237699  -0.1303690
    3   0.0073969   0.0211924  -0.0057432  -0.0136591  -0.1276763  -0.2637451
    4  -0.0066455  -0.0024083   0.0033061   0.0019957  -0.0063517   0.0003469
    5  -0.0110777  -0.0004489   0.0078661   0.0039953  -0.0106853   0.0025948
    6   0.0202151  -0.0062749  -0.0121503   0.0223216  -0.0162926   0.0008875
    7  -0.0657723  -0.0136810   0.0549216  -0.0000973   0.0010484   0.0004501
    8  -0.0132519  -0.0362588   0.0221393  -0.0110767  -0.0112492   0.0026569
    9   0.0425394   0.0181312  -0.1001918  -0.0235138  -0.0082092   0.0009908
   10  -0.0041502   0.0025552   0.0025757  -0.0026152  -0.0003436  -0.0004620
   11   0.0002545   0.0005151  -0.0002111   0.0073624  -0.0022800   0.0005253
   12   0.0029439  -0.0009626  -0.0011611   0.0025599  -0.0008603   0.0009561
   13  -0.0009586  -0.0012790  -0.0011743   0.0015733   0.0009859  -0.0004078
   14   0.0024755   0.0016076  -0.0022045  -0.0038944   0.0033771  -0.0001108
   15   0.0008942  -0.0011721   0.0040114   0.0002320   0.0009468   0.0005836
   16   0.0078697   0.0022838   0.0033142  -0.0026477   0.0013696  -0.0001348
   17   0.0022838   0.0037801   0.0009627  -0.0042322  -0.0001142  -0.0001847
   18  -0.0033142  -0.0009627  -0.0392445  -0.0018704   0.0007156   0.0003785
   19   0.0795582   0.0249459  -0.0721822   0.0023284  -0.0010899   0.0013720
   20   0.0249459   0.0305258  -0.0310277   0.0026807   0.0011566   0.0008918
   21  -0.0721822  -0.0310277   0.1537170  -0.0016447   0.0001644   0.0003838
   22   0.0023284   0.0026807  -0.0016447   0.0362605   0.0110739   0.0141576
   23  -0.0010899   0.0011566   0.0001644   0.0110739   0.1309114   0.1376037
   24   0.0013720   0.0008918   0.0003838   0.0141576   0.1376037   0.2727095
   25  -0.0026477  -0.0042322   0.0018704   0.0003121   0.0013616  -0.0014168
   26   0.0013696  -0.0001142  -0.0007156   0.0013616   0.0126535  -0.0136079
   27   0.0001348   0.0001847   0.0003785   0.0014168   0.0136079  -0.0131449
           25          26          27
    1  -0.0371098  -0.0080541   0.0139054
    2  -0.0072707  -0.1237699   0.1303690
    3   0.0136591   0.1276763  -0.2637451
    4   0.0019957  -0.0063517  -0.0003469
    5   0.0039953  -0.0106853  -0.0025948
    6  -0.0223216   0.0162926   0.0008875
    7  -0.0000973   0.0010484  -0.0004501
    8  -0.0110767  -0.0112492  -0.0026569
    9   0.0235138   0.0082092   0.0009908
   10   0.0015733   0.0009859   0.0004078
   11  -0.0038944   0.0033771   0.0001108
   12  -0.0002320  -0.0009468   0.0005836
   13  -0.0026152  -0.0003436   0.0004620
   14   0.0073624  -0.0022800  -0.0005253
   15  -0.0025599   0.0008603   0.0009561
   16   0.0023284  -0.0010899  -0.0013720
   17   0.0026807   0.0011566  -0.0008918
   18   0.0016447  -0.0001644   0.0003838
   19  -0.0026477   0.0013696   0.0001348
   20  -0.0042322  -0.0001142   0.0001847
   21   0.0018704  -0.0007156   0.0003785
   22   0.0003121   0.0013616   0.0014168
   23   0.0013616   0.0126535   0.0136079
   24  -0.0014168  -0.0136079  -0.0131449
   25   0.0362605   0.0110739  -0.0141576
   26   0.0110739   0.1309114  -0.1376037
   27  -0.0141576  -0.1376037   0.2727095
 Gradient time:  CPU 410.38 s  wall 410.40 s
 **********************************************************************
 **                                                                  **
 **                       VIBRATIONAL ANALYSIS                       **
 **                       --------------------                       **
 **                                                                  **
 **        VIBRATIONAL FREQUENCIES (CM**-1) AND NORMAL MODES         **
 **     FORCE CONSTANTS (mDYN/ANGSTROM) AND REDUCED MASSES (AMU)     **
 **                  INFRARED INTENSITIES (KM/MOL)                   **
 **                                                                  **
 **********************************************************************


 Mode:                 1                      2                      3
 Frequency:       141.38                 173.05                 222.67
 Force Cnst:      0.1828                 0.3125                 0.6084
 Red. Mass:      15.5190                17.7114                20.8270
 IR Active:          YES                    YES                    YES
 IR Intens:        1.151                  0.677                  0.184
 Raman Active:       YES                    YES                    YES
               X      Y      Z        X      Y      Z        X      Y      Z
 C          0.000 -0.000 -0.253    0.000  0.000  0.053    0.081 -0.210  0.000
 C          0.000 -0.000 -0.056    0.000  0.000 -0.022    0.249 -0.114  0.000
 C         -0.000 -0.000 -0.050    0.000  0.000  0.222    0.114 -0.211  0.000
 F          0.094 -0.411  0.190   -0.424 -0.290 -0.129    0.464  0.076  0.024
 F         -0.094  0.411  0.190    0.424  0.290 -0.129    0.464  0.076 -0.024
 Cl        -0.156  0.252 -0.032    0.286  0.078  0.024   -0.330  0.056  0.181
 Cl         0.156 -0.252 -0.032   -0.286 -0.078  0.024   -0.330  0.056 -0.181
 H          0.172  0.126 -0.342    0.281 -0.116  0.108    0.052 -0.199 -0.003
 H         -0.172 -0.126 -0.342   -0.281  0.116  0.108    0.052 -0.199  0.003
 TransDip  -0.000 -0.000 -0.034   -0.000  0.000  0.026   -0.008 -0.011  0.000

 Mode:                 4                      5                      6
 Frequency:       296.78                 360.09                 427.24
 Force Cnst:      0.6428                 0.6987                 0.2573
 Red. Mass:      12.3860                 9.1454                 2.3921
 IR Active:          YES                    YES                    YES
 IR Intens:        1.742                  1.380                  0.000
 Raman Active:       YES                    YES                    YES
               X      Y      Z        X      Y      Z        X      Y      Z
 C         -0.311 -0.257 -0.000    0.000  0.000 -0.251   -0.000 -0.000  0.219
 C         -0.039 -0.139  0.000   -0.000  0.000 -0.239   -0.000 -0.000 -0.117
 C         -0.128 -0.326 -0.000   -0.000  0.000  0.086   -0.000 -0.000 -0.016
 F          0.144  0.037  0.022    0.276  0.009 -0.128    0.080 -0.095 -0.046
 F          0.144  0.037 -0.022   -0.276 -0.009 -0.128   -0.080  0.095 -0.046
 Cl         0.015  0.111 -0.306    0.159  0.048  0.149   -0.010 -0.032 -0.004
 Cl         0.015  0.111  0.306   -0.159 -0.048  0.149    0.010  0.032 -0.004
 H         -0.399 -0.243 -0.005    0.364  0.153 -0.371    0.110 -0.446  0.490
 H         -0.399 -0.243  0.005   -0.364 -0.153 -0.371   -0.110  0.446  0.490
 TransDip  -0.032 -0.027 -0.000    0.000  0.000 -0.038   -0.000 -0.000 -0.000

 Mode:                 7                      8                      9
 Frequency:       468.49                 480.15                 652.39
 Force Cnst:      1.0269                 1.0515                 1.8404
 Red. Mass:       7.9412                 7.7409                 7.3392
 IR Active:          YES                    YES                    YES
 IR Intens:        6.854                 11.446                 19.438
 Raman Active:       YES                    YES                    YES
               X      Y      Z        X      Y      Z        X      Y      Z
 C          0.348  0.182  0.000    0.325 -0.221 -0.000   -0.136  0.224 -0.000
 C          0.011  0.081  0.000    0.034 -0.166  0.000    0.370  0.216 -0.000
 C         -0.049  0.300 -0.000    0.056 -0.125  0.000    0.305 -0.085 -0.000
 F          0.072 -0.021  0.082   -0.116  0.190 -0.269   -0.038 -0.115 -0.199
 F          0.072 -0.021 -0.082   -0.116  0.190  0.269   -0.038 -0.115  0.199
 Cl        -0.107 -0.090 -0.186   -0.021 -0.008 -0.037   -0.060 -0.007 -0.061
 Cl        -0.107 -0.090  0.186   -0.021 -0.008  0.037   -0.060 -0.007  0.061
 H          0.525  0.176 -0.003    0.454 -0.263  0.011   -0.422  0.289 -0.013
 H          0.525  0.176  0.003    0.454 -0.263 -0.011   -0.422  0.289  0.013
 TransDip   0.060  0.058 -0.000    0.077 -0.076 -0.000    0.100  0.100 -0.000

 Mode:                10                     11                     12
 Frequency:       758.36                 762.73                 906.02
 Force Cnst:      0.8815                 4.6793                 0.7849
 Red. Mass:       2.6016                13.6519                 1.6229
 IR Active:          YES                    YES                    YES
 IR Intens:       68.640                 16.400                 17.342
 Raman Active:       YES                    YES                    YES
               X      Y      Z        X      Y      Z        X      Y      Z
 C         -0.000  0.000  0.072   -0.297 -0.012 -0.000    0.000  0.000  0.165
 C         -0.000 -0.000 -0.019   -0.096 -0.272  0.000    0.000  0.000  0.063
 C         -0.000  0.000  0.330   -0.328  0.618 -0.000   -0.000 -0.000 -0.018
 F          0.018  0.008 -0.005    0.184 -0.076 -0.328    0.034 -0.050 -0.062
 F         -0.018 -0.008 -0.005    0.184 -0.076  0.328   -0.034  0.050 -0.062
 Cl        -0.030 -0.019 -0.059    0.027 -0.018  0.015    0.002 -0.001  0.002
 Cl         0.030  0.019 -0.059    0.027 -0.018 -0.015   -0.002  0.001  0.002
 H          0.579  0.287 -0.142   -0.131  0.048 -0.039   -0.372  0.561 -0.155
 H         -0.579 -0.287 -0.142   -0.131  0.048  0.039    0.372 -0.561 -0.155
 TransDip  -0.000  0.000  0.265   -0.125  0.035 -0.000   -0.000  0.000  0.133

 Mode:                13                     14                     15
 Frequency:      1018.00                1037.50                1057.50
 Force Cnst:      4.5791                 2.6182                 1.2221
 Red. Mass:       7.4996                 4.1283                 1.8547
 IR Active:          YES                    YES                    YES
 IR Intens:       75.198                 29.973                115.366
 Raman Active:       YES                    YES                    YES
               X      Y      Z        X      Y      Z        X      Y      Z
 C          0.114  0.473  0.000    0.002 -0.036 -0.000    0.000  0.000 -0.112
 C         -0.397 -0.248 -0.000   -0.022 -0.300  0.000   -0.000 -0.000  0.055
 C          0.043 -0.302 -0.000    0.339  0.204  0.000    0.000 -0.000  0.232
 F          0.077 -0.014 -0.078   -0.038  0.057  0.070    0.027 -0.013 -0.032
 F          0.077 -0.014  0.078   -0.038  0.057 -0.070   -0.027  0.013 -0.032
 Cl         0.002  0.008  0.004   -0.017 -0.008 -0.017   -0.006  0.002 -0.016
 Cl         0.002  0.008 -0.004   -0.017 -0.008  0.017    0.006 -0.002 -0.016
 H         -0.103  0.447  0.044   -0.604  0.006  0.010   -0.609 -0.286  0.106
 H         -0.103  0.447 -0.044   -0.604  0.006 -0.010    0.609  0.286  0.106
 TransDip  -0.264 -0.087 -0.000    0.128 -0.120  0.000   -0.000 -0.000  0.344

 Mode:                16                     17                     18
 Frequency:      1084.51                1248.24                1379.37
 Force Cnst:      1.1596                 4.5270                 2.2877
 Red. Mass:       1.6734                 4.9314                 2.0407
 IR Active:          YES                    YES                    YES
 IR Intens:       29.433                103.169                 84.194
 Raman Active:       YES                    YES                    YES
               X      Y      Z        X      Y      Z        X      Y      Z
 C         -0.189  0.041  0.000    0.000  0.000 -0.076   -0.020  0.021  0.000
 C         -0.016 -0.057  0.000    0.000 -0.000  0.530    0.196 -0.170 -0.000
 C          0.137  0.009  0.000   -0.000 -0.000 -0.076   -0.125 -0.036  0.000
 F         -0.005  0.008  0.011    0.057 -0.039 -0.122   -0.029  0.025  0.033
 F         -0.005  0.008 -0.011   -0.057  0.039 -0.122   -0.029  0.025 -0.033
 Cl        -0.005 -0.001 -0.004   -0.005  0.001 -0.000    0.004  0.001  0.004
 Cl        -0.005 -0.001  0.004    0.005 -0.001 -0.000    0.004  0.001 -0.004
 H          0.681 -0.075  0.014    0.512 -0.262  0.057    0.108  0.578 -0.329
 H          0.681 -0.075 -0.014   -0.512  0.262  0.057    0.108  0.578  0.329
 TransDip   0.165 -0.054  0.000    0.000 -0.000  0.325    0.257 -0.142 -0.000

 Mode:                19                     20                     21
 Frequency:      1468.38                3134.51                3232.93
 Force Cnst:      2.4742                 6.1016                 6.8943
 Red. Mass:       1.9477                 1.0540                 1.1196
 IR Active:          YES                    YES                    YES
 IR Intens:      103.049                  0.956                  1.232
 Raman Active:       YES                    YES                    YES
               X      Y      Z        X      Y      Z        X      Y      Z
 C         -0.001  0.171 -0.000   -0.006 -0.064 -0.000    0.000  0.000 -0.101
 C          0.163 -0.119 -0.000   -0.002  0.002  0.000   -0.000  0.000 -0.001
 C         -0.109 -0.014  0.000    0.002  0.001 -0.000   -0.000 -0.000 -0.000
 F         -0.019  0.015  0.021   -0.000  0.000 -0.000   -0.000  0.000  0.000
 F         -0.019  0.015 -0.021   -0.000  0.000  0.000    0.000 -0.000  0.000
 Cl         0.003  0.001  0.002    0.000  0.000  0.000    0.000  0.000  0.000
 Cl         0.003  0.001 -0.002    0.000  0.000 -0.000   -0.000 -0.000  0.000
 H         -0.045 -0.520  0.431    0.038  0.361  0.605    0.039  0.369  0.597
 H         -0.045 -0.520 -0.431    0.038  0.361 -0.605   -0.039 -0.369  0.597
 TransDip   0.195 -0.260 -0.000   -0.003  0.031  0.000   -0.000 -0.000  0.036

 STANDARD THERMODYNAMIC QUANTITIES AT   298.15 K  AND     1.00 ATM

   This Molecule has  0 Imaginary Frequencies
   Zero point vibrational energy:       29.035 kcal/mol

   Atom    1 Element C  Has Mass   12.00000
   Atom    2 Element C  Has Mass   12.00000
   Atom    3 Element C  Has Mass   12.00000
   Atom    4 Element F  Has Mass   18.99840
   Atom    5 Element F  Has Mass   18.99840
   Atom    6 Element Cl Has Mass   34.96885
   Atom    7 Element Cl Has Mass   34.96885
   Atom    8 Element H  Has Mass    1.00783
   Atom    9 Element H  Has Mass    1.00783
   Molecular Mass:   145.950160 amu
   Principal axes and moments of inertia in amu*Bohr^2:
                             1           2           3
    Eigenvalues --      866.41059  1030.36681  1599.21682
          X               0.99982    -0.00000     0.01881
          Y              -0.01881    -0.00000     0.99982
          Z               0.00000     1.00000     0.00000
   Rotational Symmetry Number is   1
   The Molecule is an Asymmetric Top
   Translational Enthalpy:        0.889 kcal/mol
   Rotational Enthalpy:           0.889 kcal/mol
   Vibrational Enthalpy:         31.452 kcal/mol
   gas constant (RT):             0.592 kcal/mol
   Translational Entropy:        40.845  cal/mol.K
   Rotational Entropy:           28.747  cal/mol.K
   Vibrational Entropy:          13.363  cal/mol.K

   Total Enthalpy:               33.822 kcal/mol
   Total Entropy:                82.955  cal/mol.K

 ======================================================================

 STANDARD THERMODYNAMIC QUANTITIES FOR ANHARMONIC VIBRATION -- TOSH

   Zero point vibrational energy: ************ kcal/mol

   Vibrational Enthalpy:       Infinity kcal/mol
   Vibrational Entropy:             NaN  cal/mol.K

   Total Enthalpy:             Infinity kcal/mol
   Total Entropy:                   NaN  cal/mol.K

 ======================================================================

 STANDARD THERMODYNAMIC QUANTITIES FOR ANHARMONIC VIBRATION -- VPT2

   Zero point vibrational energy: ************ kcal/mol

   Vibrational Enthalpy:       Infinity kcal/mol
   Vibrational Entropy:             NaN  cal/mol.K

   Total Enthalpy:             Infinity kcal/mol
   Total Entropy:                   NaN  cal/mol.K

 ======================================================================

Archival summary:
1\1\garfield\FREQ\ProcedureUnspecified\BasisUnspecified\l2232\taweetha\ThuOct1102:49:452018ThuOct1102:49:452018\0\\#,FREQ,ProcedureUnspecified,BasisUnspecified,\\0,1\Cl\C,1,1.76886\C,2,1.50028,1,118.607\F,3,1.34507,2,119.41,1,-142.261,0\F,3,1.34507,2,119.41,1,-2.57849,0\C,3,1.48975,2,61.5706,1,107.58,0\H,6,1.08357,3,117.576,2,-106.314,0\H,6,1.08357,3,117.576,2,106.314,0\Cl,2,1.76886,1,113.632,3,-146.506,0\\\@

 Total job time:  435.92s(wall), 435.90s(cpu) 
 Thu Oct 11 02:49:45 2018

        *************************************************************
        *                                                           *
        *  Thank you very much for using Q-Chem.  Have a nice day.  *
        *                                                           *
        *************************************************************
