# Supplementary material for: Geometric and energetic data from ab initio calculations of haloethene, haloimine, halomethylenephosphine, haloiminophosphine, halodiazene, halodiphosphene and halocyclopropane
Source: Data Brief. 2019 Nov 2;27:104738. doi: 10.1016/j.dib.2019.104738 (PMC6861602; doi:10.1016/j.dib.2019.104738)
Supplement: Multimedia component 3 [file mmc3.zip › CCC/B3LYP/FFCCCClF.out]

Q-Chem Developer Version!
                  Welcome to Q-Chem
     A Quantum Leap Into The Future Of Chemistry


 Q-Chem 5.1, Q-Chem, Inc., Pleasanton, CA (2018)

 Yihan Shao,  Zhengting Gan,  E. Epifanovsky,  A. T. B. Gilbert,  M. Wormit,  
 J. Kussmann,  A. W. Lange,  A. Behn,  Jia Deng,  Xintian Feng,  D. Ghosh,  
 M. Goldey,  P. R. Horn,  L. D. Jacobson,  I. Kaliman,  T. Kus,  A. Landau,  
 Jie Liu,  E. I. Proynov,  R. M. Richard,  R. P. Steele,  E. J. Sundstrom,  
 H. L. Woodcock III,  P. M. Zimmerman,  D. Zuev,  B. Albrecht,  E. Alguire,  
 S. A. Baeppler,  D. Barton,  Z. Benda,  Y. A. Bernard,  E. J. Berquist,  
 K. B. Bravaya,  H. Burton,  D. Casanova,  Chun-Min Chang,  Yunqing Chen,  
 A. Chien,  K. D. Closser,  M. P. Coons,  S. Coriani,  S. Dasgupta,  
 A. L. Dempwolff,  M. Diedenhofen,  Hainam Do,  R. G. Edgar,  Po-Tung Fang,  
 S. Faraji,  S. Fatehi,  Qingguo Feng,  K. D. Fenk,  J. Fosso-Tande,  
 Qinghui Ge,  A. Ghysels,  G. Gidofalvi,  J. Gomes,  J. Gonthier,  A. Gunina,  
 D. Hait,  M. W. D. Hanson-Heine,  P. H. P. Harbach,  A. W. Hauser,  
 J. E. Herr,  E. G. Hohenstein,  Z. C. Holden,  Kerwin Hui,  B. C. Huynh,  
 T.-C. Jagau,  Hyunjun Ji,  B. Kaduk,  K. Khistyaev,  Jaehoon Kim,  
 P. Klunzinger,  K. Koh,  D. Kosenkov,  L. Koulias,  T. Kowalczyk,  
 C. M. Krauter,  A. Kunitsa,  Ka Un Lao,  A. Laurent,  K. V. Lawler,  
 Joonho Lee,  D. Lefrancois,  S. Lehtola,  D. S. Levine,  Yi-Pei Li,  
 You-Sheng Lin,  Fenglai Liu,  E. Livshits,  A. Luenser,  P. Manohar,  
 E. Mansoor,  S. F. Manzer,  Shan-Ping Mao,  Yuezhi Mao,  N. Mardirossian,  
 A. V. Marenich,  T. Markovich,  L. A. Martinez-Martinez,  S. A. Maurer,  
 N. J. Mayhall,  S. C. McKenzie,  J.-M. Mewes,  A. F. Morrison,  
 J. W. Mullinax,  K. Nanda,  T. S. Nguyen-Beck,  R. Olivares-Amaya,  
 J. A. Parkhill,  T. M. Perrine,  F. Plasser,  P. Pokhilko,  S. Prager,  
 A. Prociuk,  E. Ramos,  D. R. Rehn,  F. Rob,  M. Schneider,  N. Sergueev,  
 S. M. Sharada,  S. Sharma,  D. W. Small,  T. Stauch,  T. Stein,  
 Yu-Chuan Su,  A. J. W. Thom,  A. Tkatchenko,  T. Tsuchimochi,  N. M. Tubman,  
 L. Vogt,  M. L. Vidal,  O. Vydrov,  M. A. Watson,  J. Wenzel,  
 M. de Wergifosse,  T. A. Wesolowski,  A. White,  J. Witte,  A. Yamada,  
 Jun Yang,  K. Yao,  S. Yeganeh,  S. R. Yost,  Zhi-Qiang You,  A. Zech,  
 Igor Ying Zhang,  Xing Zhang,  Yan Zhao,  Ying Zhu,  B. R. Brooks,  
 G. K. L. Chan,  C. J. Cramer,  M. S. Gordon,  W. J. Hehre,  A. Klamt,  
 M. W. Schmidt,  C. D. Sherrill,  D. G. Truhlar,  A. Aspuru-Guzik,  R. Baer,  
 A. T. Bell,  N. A. Besley,  Jeng-Da Chai,  A. E. DePrince, III,  
 R. A. DiStasio Jr.,  A. Dreuw,  B. D. Dunietz,  T. R. Furlani,  
 Chao-Ping Hsu,  Yousung Jung,  Jing Kong,  D. S. Lambrecht,  WanZhen Liang,  
 C. Ochsenfeld,  V. A. Rassolov,  L. V. Slipchenko,  J. E. Subotnik,  
 T. Van Voorhis,  J. M. Herbert,  A. I. Krylov,  P. M. W. Gill,  M. Head-Gordon

 Contributors to earlier versions of Q-Chem not listed above: 
 R. D. Adamson,  B. Austin,  J. Baker,  G. J. O. Beran,  K. Brandhorst,  
 S. T. Brown,  E. F. C. Byrd,  A. K. Chakraborty,  C.-L. Cheng,  
 Siu Hung Chien,  D. M. Chipman,  D. L. Crittenden,  H. Dachsel,  
 R. J. Doerksen,  A. D. Dutoi,  L. Fusti-Molnar,  W. A. Goddard III,  
 A. Golubeva-Zadorozhnaya,  S. R. Gwaltney,  G. Hawkins,  A. Heyden,  
 S. Hirata,  G. Kedziora,  F. J. Keil,  C. Kelley,  Jihan Kim,  R. A. King,  
 R. Z. Khaliullin,  P. P. Korambath,  W. Kurlancheek,  A. M. Lee,  M. S. Lee,  
 S. V. Levchenko,  Ching Yeh Lin,  D. Liotard,  R. C. Lochan,  I. Lotan,  
 P. E. Maslen,  N. Nair,  D. P. O'Neill,  D. Neuhauser,  E. Neuscamman,  
 C. M. Oana,  R. Olson,  B. Peters,  R. Peverati,  P. A. Pieniazek,  
 Y. M. Rhee,  J. Ritchie,  M. A. Rohrdanz,  E. Rosta,  N. J. Russ,  
 H. F. Schaefer III,  N. E. Schultz,  N. Shenvi,  A. C. Simmonett,  A. Sodt,  
 D. Stuck,  K. S. Thanthiriwatte,  V. Vanovschi,  Tao Wang,  A. Warshel,  
 C. F. Williams,  Q. Wu,  X. Xu,  W. Zhang

 Please cite Q-Chem as follows:
 Y. Shao et al., Mol. Phys. 113, 184-215 (2015)
 DOI: 10.1080/00268976.2014.952696

 Q-Chem 5.1.1 for Intel X86 EM64T Linux

 Parts of Q-Chem use Armadillo 8.300.2 (Tropical Shenanigans).
 http://arma.sourceforge.net/

 Q-Chem begins on Thu Oct 11 02:38:52 2018  

Host: 
0

     Scratch files written to /scratch/taweetham/qchem31718//
Input Ideriv = 2
Curr. Ideriv = -1
Max.  Ideriv = 2

Checking the input file for inconsistencies... 	...done.

--------------------------------------------------------------
User input:
--------------------------------------------------------------
$molecule
0 1
C 
C 1 CC 
C 2 CC 1 60.0
F 2 CF 1 ANG  3 pDHA
F 2 CF 1 ANG  3 mDHA
Cl 3 CCl 1 ANG  2 mDHA
F 3 CF 1 ANG  2 pDHA
H 1 CH 2 ANG  3 pDHA
H 1 CH 2 ANG  3 mDHA

CC=1.54
CH=1.09
CF=1.35
CCl=1.77
CBr=1.94
CI=2.14
ANG=118.0
pDHA=107.9
mDHA=-107.9
$end

$rem
   job_type	optimization
   basis	6-311++g**
   method	b3lyp
   mem_total	32000
$end

--------------------------------------------------------------
 ----------------------------------------------------------------
             Standard Nuclear Orientation (Angstroms)
    I     Atom           X                Y                Z
 ----------------------------------------------------------------
    1      C       0.4627969942    -0.2083196095     1.3766338942
    2      C       0.9939319893     0.2693754782     0.0123380978
    3      C      -0.3515612698    -0.4749834403     0.0970593480
    4      F       0.9706870583     1.5937520137    -0.2484040456
    5      F       2.0476667894    -0.3840817230    -0.5216437910
    6      Cl     -1.8349450864     0.4576385208    -0.1533178276
    7      F      -0.4059759752    -1.7414953422    -0.3671460399
    8      H       0.9606103732    -1.0533907847     1.8521720616
    9      H       0.0910489608     0.5435268249     2.0727878560
 ----------------------------------------------------------------
 Molecular Point Group                 C1    NOp =  1
 Largest Abelian Subgroup              C1    NOp =  1
 Nuclear Repulsion Energy =   388.7988739369 hartrees
 There are       32 alpha and       32 beta electrons
 Requested basis set is 6-311++G(d,p)
 There are 59 shells and 176 basis functions

 Total QAlloc Memory Limit  32000 MB
 Mega-Array Size       188 MB
 MEM_STATIC part       192 MB
 A cutoff of  1.0D-11 yielded   1602 shell pairs
 There are     14847 function pairs (     16051 Cartesian)
 Smallest overlap matrix eigenvalue = 5.81E-05

 Scale SEOQF with 1.000000e-01/1.000000e-01/1.000000e-01

 Standard Electronic Orientation quadrupole field applied
 Nucleus-field energy     =     0.0000000057 hartrees
 Guess from superposition of atomic densities
 Warning:  Energy on first SCF cycle will be non-variational
 SAD guess density has 64.000000 electrons

 -----------------------------------------------------------------------
  General SCF calculation program by
  Eric Jon Sundstrom, Paul Horn, Yuezhi Mao, Dmitri Zuev, Alec White,
  David Stuck, Shaama M.S., Shane Yost, Joonho Lee, David Small,
  Daniel Levine, Susi Lehtola, Hugh Burton, Evgeny Epifanovsky
 -----------------------------------------------------------------------
 Exchange:     0.2000 Hartree-Fock + 0.0800 Slater + 0.7200 B88
 Correlation:  0.1900 VWN1RPA + 0.8100 LYP
 Using SG-1 standard quadrature grid
 A restricted SCF calculation will be
 performed using DIIS
 SCF converges when DIIS error is below 1.0e-08
 ---------------------------------------
  Cycle       Energy         DIIS error
 ---------------------------------------
    1    -876.5110240837      4.32e-02  
    2    -875.2544735125      5.40e-03  
    3    -875.1776999504      7.57e-03  
    4    -875.3349035919      8.54e-04  
    5    -875.3367209983      3.69e-04  
    6    -875.3371507388      7.07e-05  
    7    -875.3371670486      2.04e-05  
    8    -875.3371681181      5.29e-06  
    9    -875.3371681927      1.55e-06  
   10    -875.3371681980      5.33e-07  
   11    -875.3371681988      1.26e-07  
   12    -875.3371681989      3.16e-08  
   13    -875.3371681989      1.38e-08  
   14    -875.3371681989      1.99e-09  Convergence criterion met
 ---------------------------------------
 SCF time:   CPU 30.55s  wall 39.00s 
 SCF   energy in the final basis set =     -875.3371681989
 Total energy in the final basis set =     -875.3371681989

 --------------------------------------------------------------

                    Orbital Energies (a.u.)
 --------------------------------------------------------------

 Alpha MOs
 -- Occupied --
******* -24.730 -24.729 -24.726 -10.384 -10.356 -10.233  -9.496
 -7.261  -7.250  -7.250  -1.296  -1.268  -1.245  -0.926  -0.852
 -0.676  -0.656  -0.605  -0.594  -0.539  -0.532  -0.516  -0.482
 -0.474  -0.458  -0.447  -0.439  -0.384  -0.354  -0.335  -0.306
 -- Virtual --
 -0.024  -0.010   0.012   0.022   0.024   0.040   0.057   0.068
  0.070   0.077   0.085   0.095   0.108   0.112   0.123   0.124
  0.127   0.134   0.141   0.167   0.171   0.188   0.212   0.225
  0.242   0.245   0.252   0.273   0.287   0.297   0.324   0.339
  0.344   0.355   0.358   0.363   0.371   0.399   0.416   0.439
  0.457   0.471   0.477   0.509   0.539   0.547   0.579   0.607
  0.627   0.635   0.648   0.694   0.714   0.753   0.830   0.861
  0.881   0.935   0.949   1.009   1.060   1.095   1.203   1.257
  1.285   1.337   1.362   1.374   1.388   1.407   1.420   1.426
  1.438   1.461   1.485   1.508   1.529   1.547   1.565   1.654
  1.745   1.784   1.825   1.847   1.891   1.947   1.953   1.995
  2.007   2.042   2.132   2.164   2.194   2.274   2.317   2.460
  2.512   2.562   2.653   2.687   2.756   2.762   2.969   3.014
  3.059   3.293   3.555   3.668   3.742   3.751   3.761   3.764
  3.778   3.824   3.865   3.934   3.977   3.991   4.000   4.061
  4.152   4.723   4.859   4.893   6.299   6.310   6.327   6.335
  6.339   6.379   6.517   6.695   6.773   9.724  23.505  23.565
 23.811  25.845  25.935  26.415  66.738  66.744  66.750 215.709
 --------------------------------------------------------------

          Ground-State Mulliken Net Atomic Charges

     Atom                 Charge (a.u.)
  ----------------------------------------
      1 C                    -0.274013
      2 C                    -0.062571
      3 C                    -0.062769
      4 F                    -0.065997
      5 F                    -0.090102
      6 Cl                    0.204860
      7 F                    -0.036941
      8 H                     0.215154
      9 H                     0.172377
  ----------------------------------------
  Sum of atomic charges =    -0.000000

 -----------------------------------------------------------------
                    Cartesian Multipole Moments
 -----------------------------------------------------------------
    Charge (ESU x 10^10)
                -0.0000
    Dipole Moment (Debye)
         X       0.0494      Y       0.0083      Z       2.2035
       Tot       2.2040
    Quadrupole Moments (Debye-Ang)
        XX     -47.6422     XY      -1.5087     YY     -48.1965
        XZ       1.7281     YZ      -0.7810     ZZ     -42.1876
    Octopole Moments (Debye-Ang^2)
       XXX       3.9956    XXY       1.7122    XYY       2.7161
       YYY      -1.3976    XXZ      -1.4339    XYZ      -0.9534
       YYZ       0.2526    XZZ       5.5811    YZZ      -0.8560
       ZZZ      -2.6264
    Hexadecapole Moments (Debye-Ang^3)
      XXXX    -502.5552   XXXY      -0.4459   XXYY    -122.8388
      XYYY      -1.0438   YYYY    -255.2701   XXXZ      -0.1261
      XXYZ      -1.9838   XYYZ      -0.2168   YYYZ       0.7655
      XXZZ    -109.8741   XYZZ      -0.3908   YYZZ     -62.7709
      XZZZ      -4.6961   YZZZ       2.9876   ZZZZ    -138.5372
 -----------------------------------------------------------------
 Calculating analytic gradient of the SCF energy
 Gradient of SCF Energy
            1           2           3           4           5           6
    1  -0.0029801   0.0271918  -0.0219942  -0.0090125   0.0041599  -0.0003808
    2  -0.0037113   0.0174679  -0.0167810   0.0088465  -0.0108968   0.0060732
    3   0.0138615  -0.0215607  -0.0081749   0.0031658   0.0007823   0.0016546
            7           8           9
    1   0.0021210   0.0011896  -0.0002948
    2  -0.0017714  -0.0006964   0.0014692
    3  -0.0001629   0.0052865   0.0051479
 Max gradient component =       2.719E-02
 RMS gradient           =       1.049E-02
 Gradient time:  CPU 8.11 s  wall 9.34 s
 Geometry Optimization Parameters
   NAtoms,    NIC,     NZ,  NCons,   NDum,   NFix, NCnnct, MaxDiis
        9      69       9       0       0       0       0       0


** GEOMETRY OPTIMIZATION IN DELOCALIZED INTERNAL COORDINATES **
   Searching for a Minimum

   Optimization Cycle:   1

                       Coordinates (Angstroms)
     ATOM                X               Y               Z
      1  C         0.4627969942   -0.2083196095    1.3766338942
      2  C         0.9939319893    0.2693754782    0.0123380978
      3  C        -0.3515612698   -0.4749834403    0.0970593480
      4  F         0.9706870583    1.5937520137   -0.2484040456
      5  F         2.0476667894   -0.3840817230   -0.5216437910
      6  Cl       -1.8349450864    0.4576385208   -0.1533178276
      7  F        -0.4059759752   -1.7414953422   -0.3671460399
      8  H         0.9606103732   -1.0533907847    1.8521720616
      9  H         0.0910489608    0.5435268249    2.0727878560
   Point Group: c1    Number of degrees of freedom:    21


   Energy is   -875.337168199


 Attempting to Generate Delocalized Internal Coordinates

 21 Hessian modes will be used to form the next step
  Hessian Eigenvalues:
     0.017401    0.020947    0.030782    0.030782    0.030790    0.033282
     0.086449    0.090060    0.108252    0.129001    0.140000    0.145900
     0.257500    0.268991    0.285189    0.286300    0.348126    0.348126
     0.550214    0.550214    0.550214

 Minimum Search - Taking Simple RFO Step
 Searching for Lamda that Minimizes Along All modes
 Value Taken    Lamda =  -0.00512257
 Step Taken.  Stepsize is  0.166734

                             Maximum     Tolerance    Cnvgd?
         Gradient           0.019480      0.000300      NO
         Displacement       0.093562      0.001200      NO
         Energy change     *********      0.000001      NO


 New Cartesian Coordinates Obtained by Inverse Iteration

 Displacement from previous Coordinates is:  0.141510
 ----------------------------------------------------------------
             Standard Nuclear Orientation (Angstroms)
    I     Atom           X                Y                Z
 ----------------------------------------------------------------
    1      C       0.4631867471    -0.2025309362     1.3722290660
    2      C       0.9772065955     0.2620033621     0.0328739509
    3      C      -0.3418370886    -0.4606160679     0.1073013968
    4      F       1.0022347375     1.5757244534    -0.2407553911
    5      F       2.0230444857    -0.3698326000    -0.5225371172
    6      Cl     -1.8402319697     0.4314470387    -0.1589646040
    7      F      -0.3976528098    -1.7264077224    -0.3541554334
    8      H       0.9548619318    -1.0569664478     1.8252381382
    9      H       0.0934472044     0.5492008579     2.0592495472
 ----------------------------------------------------------------
 Molecular Point Group                 C1    NOp =  1
 Largest Abelian Subgroup              C1    NOp =  1
 Nuclear Repulsion Energy =   391.6517257059 hartrees
 There are       32 alpha and       32 beta electrons
 Applying Cartesian multipole field
    Component          Value
    ---------          -----
     (2,0,0)        1.00000E-11
     (0,2,0)        2.00000E-11
     (0,0,2)       -3.00000E-11
 Nucleus-field energy     =     0.0000000056 hartrees
 Requested basis set is 6-311++G(d,p)
 There are 59 shells and 176 basis functions
 A cutoff of  1.0D-11 yielded   1603 shell pairs
 There are     14859 function pairs (     16067 Cartesian)
 Smallest overlap matrix eigenvalue = 5.21E-05
 Guess MOs from SCF MO coefficient file

 -----------------------------------------------------------------------
  General SCF calculation program by
  Eric Jon Sundstrom, Paul Horn, Yuezhi Mao, Dmitri Zuev, Alec White,
  David Stuck, Shaama M.S., Shane Yost, Joonho Lee, David Small,
  Daniel Levine, Susi Lehtola, Hugh Burton, Evgeny Epifanovsky
 -----------------------------------------------------------------------
 Exchange:     0.2000 Hartree-Fock + 0.0800 Slater + 0.7200 B88
 Correlation:  0.1900 VWN1RPA + 0.8100 LYP
 Using SG-1 standard quadrature grid
 A restricted SCF calculation will be
 performed using DIIS
 SCF converges when DIIS error is below 1.0e-08
 ---------------------------------------
  Cycle       Energy         DIIS error
 ---------------------------------------
    1    -875.3385293174      6.00e-04  
    2    -875.3401494116      2.72e-04  
    3    -875.3401399788      2.89e-04  
    4    -875.3403653197      3.38e-05  
    5    -875.3403680775      9.47e-06  
    6    -875.3403683386      3.16e-06  
    7    -875.3403683671      7.84e-07  
    8    -875.3403683684      2.84e-07  
    9    -875.3403683686      4.84e-08  
   10    -875.3403683686      2.20e-08  
   11    -875.3403683686      5.71e-09  Convergence criterion met
 ---------------------------------------
 SCF time:   CPU 24.86s  wall 31.00s 
 SCF   energy in the final basis set =     -875.3403683686
 Total energy in the final basis set =     -875.3403683686

 --------------------------------------------------------------

                    Orbital Energies (a.u.)
 --------------------------------------------------------------

 Alpha MOs
 -- Occupied --
******* -24.727 -24.727 -24.725 -10.380 -10.353 -10.230  -9.496
 -7.261  -7.250  -7.250  -1.301  -1.268  -1.244  -0.936  -0.859
 -0.677  -0.658  -0.608  -0.597  -0.542  -0.532  -0.518  -0.483
 -0.475  -0.457  -0.448  -0.438  -0.385  -0.354  -0.338  -0.308
 -- Virtual --
 -0.025  -0.010   0.013   0.022   0.025   0.041   0.059   0.067
  0.071   0.077   0.085   0.101   0.112   0.113   0.125   0.125
  0.130   0.135   0.143   0.168   0.178   0.191   0.213   0.228
  0.246   0.257   0.261   0.279   0.290   0.299   0.324   0.340
  0.346   0.357   0.359   0.365   0.372   0.400   0.417   0.440
  0.456   0.470   0.477   0.513   0.546   0.549   0.583   0.612
  0.626   0.637   0.647   0.696   0.715   0.750   0.832   0.860
  0.882   0.936   0.953   1.014   1.066   1.097   1.209   1.257
  1.292   1.338   1.361   1.376   1.393   1.415   1.424   1.426
  1.442   1.462   1.489   1.516   1.536   1.543   1.567   1.667
  1.745   1.796   1.837   1.854   1.897   1.957   1.971   2.005
  2.018   2.052   2.143   2.181   2.202   2.275   2.321   2.469
  2.530   2.565   2.665   2.704   2.776   2.782   2.980   3.026
  3.105   3.320   3.568   3.681   3.745   3.751   3.763   3.766
  3.783   3.836   3.866   3.945   3.986   4.004   4.024   4.078
  4.179   4.749   4.877   4.908   6.304   6.312   6.335   6.340
  6.343   6.380   6.536   6.712   6.789   9.727  23.524  23.632
 23.842  25.844  25.934  26.417  66.742  66.749  66.753 215.712
 --------------------------------------------------------------

          Ground-State Mulliken Net Atomic Charges

     Atom                 Charge (a.u.)
  ----------------------------------------
      1 C                    -0.264255
      2 C                    -0.067574
      3 C                    -0.075540
      4 F                    -0.068338
      5 F                    -0.091718
      6 Cl                    0.213063
      7 F                    -0.038839
      8 H                     0.218268
      9 H                     0.174933
  ----------------------------------------
  Sum of atomic charges =     0.000000

 -----------------------------------------------------------------
                    Cartesian Multipole Moments
 -----------------------------------------------------------------
    Charge (ESU x 10^10)
                 0.0000
    Dipole Moment (Debye)
         X       0.0016      Y       0.0031      Z       2.2583
       Tot       2.2583
    Quadrupole Moments (Debye-Ang)
        XX     -47.6018     XY      -1.5844     YY     -48.1369
        XZ       1.8146     YZ      -0.7511     ZZ     -42.1149
    Octopole Moments (Debye-Ang^2)
       XXX       3.8779    XXY       1.6569    XYY       2.8683
       YYY      -0.9137    XXZ      -1.5417    XYZ      -0.9271
       YYZ       0.1926    XZZ       5.5549    YZZ      -0.5771
       ZZZ      -3.0929
    Hexadecapole Moments (Debye-Ang^3)
      XXXX    -499.6447   XXXY      -2.6297   XXYY    -122.0833
      XYYY      -2.8550   YYYY    -249.2942   XXXZ      -0.2870
      XXYZ      -1.9714   XYYZ      -0.3794   YYYZ       0.6907
      XXZZ    -109.2263   XYZZ      -1.0520   YYZZ     -61.3830
      XZZZ      -5.4757   YZZZ       3.1564   ZZZZ    -137.4464
 -----------------------------------------------------------------
 Calculating analytic gradient of the SCF energy
 Gradient of SCF Energy
            1           2           3           4           5           6
    1  -0.0022453   0.0097321  -0.0048250  -0.0022272  -0.0018572   0.0007817
    2  -0.0005597   0.0058432  -0.0088063  -0.0007743  -0.0007792   0.0021133
    3   0.0023421  -0.0068982  -0.0027230   0.0015226   0.0013778   0.0009652
            7           8           9
    1   0.0002371   0.0002098   0.0001941
    2   0.0026313   0.0007471  -0.0004155
    3   0.0011544   0.0014058   0.0008533
 Max gradient component =       9.732E-03
 RMS gradient           =       3.481E-03
 Gradient time:  CPU 8.14 s  wall 10.96 s
 Geometry Optimization Parameters
   NAtoms,    NIC,     NZ,  NCons,   NDum,   NFix, NCnnct, MaxDiis
        9      69       9       0       0       0       0       0

 Cartesian Hessian Update
 Hessian Updated using BFGS Update


** GEOMETRY OPTIMIZATION IN DELOCALIZED INTERNAL COORDINATES **
   Searching for a Minimum

   Optimization Cycle:   2

                       Coordinates (Angstroms)
     ATOM                X               Y               Z
      1  C         0.4631867471   -0.2025309362    1.3722290660
      2  C         0.9772065955    0.2620033621    0.0328739509
      3  C        -0.3418370886   -0.4606160679    0.1073013968
      4  F         1.0022347375    1.5757244534   -0.2407553911
      5  F         2.0230444857   -0.3698326000   -0.5225371172
      6  Cl       -1.8402319697    0.4314470387   -0.1589646040
      7  F        -0.3976528098   -1.7264077224   -0.3541554334
      8  H         0.9548619318   -1.0569664478    1.8252381382
      9  H         0.0934472044    0.5492008579    2.0592495472
   Point Group: c1    Number of degrees of freedom:    21


   Energy is   -875.340368369

 Hessian Updated using BFGS Update

 20 Hessian modes will be used to form the next step
  Hessian Eigenvalues:
     0.017422    0.020926    0.030668    0.030782    0.030824    0.033228
     0.085280    0.086691    0.106873    0.121053    0.130867    0.145579
     0.256312    0.258617    0.273015    0.286577    0.348125    0.349246
     0.548772    0.578454

 Minimum Search - Taking Simple RFO Step
 Searching for Lamda that Minimizes Along All modes
 Value Taken    Lamda =  -0.00056153
 Step Taken.  Stepsize is  0.075733

                             Maximum     Tolerance    Cnvgd?
         Gradient           0.006578      0.000300      NO
         Displacement       0.036989      0.001200      NO
         Energy change     -0.003200      0.000001      NO


 New Cartesian Coordinates Obtained by Inverse Iteration

 Displacement from previous Coordinates is:  0.066596
 ----------------------------------------------------------------
             Standard Nuclear Orientation (Angstroms)
    I     Atom           X                Y                Z
 ----------------------------------------------------------------
    1      C       0.4654537024    -0.1987968276     1.3733771843
    2      C       0.9701360519     0.2605468879     0.0405808965
    3      C      -0.3404632585    -0.4514311097     0.1123418998
    4      F       1.0149370114     1.5733525364    -0.2402231697
    5      F       2.0157150440    -0.3692463157    -0.5219781475
    6      Cl     -1.8502218548     0.4162658667    -0.1648531038
    7      F      -0.3909760746    -1.7200482783    -0.3522835110
    8      H       0.9483978934    -1.0641916394     1.8139585851
    9      H       0.1012813186     0.5555708176     2.0595589198
 ----------------------------------------------------------------
 Molecular Point Group                 C1    NOp =  1
 Largest Abelian Subgroup              C1    NOp =  1
 Nuclear Repulsion Energy =   392.0069487894 hartrees
 There are       32 alpha and       32 beta electrons
 Applying Cartesian multipole field
    Component          Value
    ---------          -----
     (2,0,0)        1.00000E-11
     (0,2,0)        2.00000E-11
     (0,0,2)       -3.00000E-11
 Nucleus-field energy     =     0.0000000056 hartrees
 Requested basis set is 6-311++G(d,p)
 There are 59 shells and 176 basis functions
 A cutoff of  1.0D-11 yielded   1602 shell pairs
 There are     14847 function pairs (     16055 Cartesian)
 Smallest overlap matrix eigenvalue = 5.01E-05
 Guess MOs from SCF MO coefficient file

 -----------------------------------------------------------------------
  General SCF calculation program by
  Eric Jon Sundstrom, Paul Horn, Yuezhi Mao, Dmitri Zuev, Alec White,
  David Stuck, Shaama M.S., Shane Yost, Joonho Lee, David Small,
  Daniel Levine, Susi Lehtola, Hugh Burton, Evgeny Epifanovsky
 -----------------------------------------------------------------------
 Exchange:     0.2000 Hartree-Fock + 0.0800 Slater + 0.7200 B88
 Correlation:  0.1900 VWN1RPA + 0.8100 LYP
 Using SG-1 standard quadrature grid
 A restricted SCF calculation will be
 performed using DIIS
 SCF converges when DIIS error is below 1.0e-08
 ---------------------------------------
  Cycle       Energy         DIIS error
 ---------------------------------------
    1    -875.3402981481      2.58e-04  
    2    -875.3406480392      9.77e-05  
    3    -875.3406403407      1.16e-04  
    4    -875.3406731607      1.23e-05  
    5    -875.3406735813      3.34e-06  
    6    -875.3406736145      1.21e-06  
    7    -875.3406736187      2.82e-07  
    8    -875.3406736189      9.80e-08  
    9    -875.3406736189      1.80e-08  
   10    -875.3406736189      8.59e-09  Convergence criterion met
 ---------------------------------------
 SCF time:   CPU 22.56s  wall 27.00s 
 SCF   energy in the final basis set =     -875.3406736189
 Total energy in the final basis set =     -875.3406736189

 --------------------------------------------------------------

                    Orbital Energies (a.u.)
 --------------------------------------------------------------

 Alpha MOs
 -- Occupied --
******* -24.726 -24.726 -24.724 -10.380 -10.353 -10.231  -9.497
 -7.262  -7.251  -7.251  -1.300  -1.266  -1.242  -0.940  -0.861
 -0.677  -0.658  -0.608  -0.597  -0.542  -0.531  -0.517  -0.483
 -0.475  -0.456  -0.448  -0.437  -0.385  -0.355  -0.340  -0.310
 -- Virtual --
 -0.027  -0.010   0.013   0.023   0.025   0.039   0.060   0.066
  0.071   0.077   0.085   0.102   0.112   0.113   0.124   0.126
  0.130   0.135   0.143   0.169   0.179   0.192   0.212   0.228
  0.244   0.260   0.263   0.281   0.290   0.300   0.324   0.341
  0.347   0.357   0.360   0.366   0.373   0.401   0.417   0.440
  0.455   0.470   0.477   0.515   0.544   0.552   0.585   0.613
  0.624   0.638   0.647   0.695   0.715   0.749   0.833   0.860
  0.882   0.933   0.953   1.016   1.068   1.096   1.210   1.256
  1.294   1.338   1.362   1.375   1.394   1.416   1.425   1.426
  1.443   1.462   1.490   1.518   1.536   1.541   1.568   1.671
  1.743   1.797   1.840   1.856   1.898   1.961   1.976   2.007
  2.023   2.057   2.145   2.180   2.206   2.275   2.320   2.471
  2.536   2.562   2.667   2.708   2.781   2.790   2.979   3.022
  3.120   3.328   3.563   3.682   3.746   3.752   3.764   3.768
  3.787   3.838   3.864   3.946   3.986   4.003   4.026   4.081
  4.181   4.754   4.880   4.908   6.305   6.313   6.337   6.342
  6.346   6.380   6.539   6.712   6.786   9.727  23.524  23.657
 23.850  25.842  25.930  26.413  66.743  66.752  66.754 215.712
 --------------------------------------------------------------

          Ground-State Mulliken Net Atomic Charges

     Atom                 Charge (a.u.)
  ----------------------------------------
      1 C                    -0.259118
      2 C                    -0.069628
      3 C                    -0.080551
      4 F                    -0.071124
      5 F                    -0.093338
      6 Cl                    0.219242
      7 F                    -0.041625
      8 H                     0.220184
      9 H                     0.175957
  ----------------------------------------
  Sum of atomic charges =     0.000000

 -----------------------------------------------------------------
                    Cartesian Multipole Moments
 -----------------------------------------------------------------
    Charge (ESU x 10^10)
                 0.0000
    Dipole Moment (Debye)
         X      -0.0452      Y       0.0173      Z       2.3026
       Tot       2.3031
    Quadrupole Moments (Debye-Ang)
        XX     -47.6141     XY      -1.6112     YY     -48.1554
        XZ       1.8677     YZ      -0.7506     ZZ     -42.0751
    Octopole Moments (Debye-Ang^2)
       XXX       3.7785    XXY       1.6906    XYY       2.9870
       YYY      -0.6537    XXZ      -1.5821    XYZ      -0.9099
       YYZ       0.2806    XZZ       5.6023    YZZ      -0.4199
       ZZZ      -3.0465
    Hexadecapole Moments (Debye-Ang^3)
      XXXX    -500.8462   XXXY      -3.5744   XXYY    -122.3677
      XYYY      -3.6926   YYYY    -247.3520   XXXZ      -0.5874
      XXYZ      -1.9997   XYYZ      -0.5251   YYYZ       0.5783
      XXZZ    -109.5345   XYZZ      -1.3425   YYZZ     -60.9074
      XZZZ      -6.0731   YZZZ       3.2109   ZZZZ    -137.4176
 -----------------------------------------------------------------
 Calculating analytic gradient of the SCF energy
 Gradient of SCF Energy
            1           2           3           4           5           6
    1  -0.0007042   0.0002671   0.0019615   0.0001337  -0.0012357  -0.0000577
    2   0.0006079   0.0004278  -0.0034600  -0.0013017   0.0010236   0.0008206
    3  -0.0015478  -0.0001314   0.0001226   0.0000904   0.0006920   0.0002635
            7           8           9
    1  -0.0004566  -0.0000534   0.0001454
    2   0.0018821   0.0001510  -0.0001512
    3   0.0003106   0.0002163  -0.0000161
 Max gradient component =       3.460E-03
 RMS gradient           =       1.034E-03
 Gradient time:  CPU 8.15 s  wall 11.38 s
 Geometry Optimization Parameters
   NAtoms,    NIC,     NZ,  NCons,   NDum,   NFix, NCnnct, MaxDiis
        9      69       9       0       0       0       0       0

 Cartesian Hessian Update
 Hessian Updated using BFGS Update


** GEOMETRY OPTIMIZATION IN DELOCALIZED INTERNAL COORDINATES **
   Searching for a Minimum

   Optimization Cycle:   3

                       Coordinates (Angstroms)
     ATOM                X               Y               Z
      1  C         0.4654537024   -0.1987968276    1.3733771843
      2  C         0.9701360519    0.2605468879    0.0405808965
      3  C        -0.3404632585   -0.4514311097    0.1123418998
      4  F         1.0149370114    1.5733525364   -0.2402231697
      5  F         2.0157150440   -0.3692463157   -0.5219781475
      6  Cl       -1.8502218548    0.4162658667   -0.1648531038
      7  F        -0.3909760746   -1.7200482783   -0.3522835110
      8  H         0.9483978934   -1.0641916394    1.8139585851
      9  H         0.1012813186    0.5555708176    2.0595589198
   Point Group: c1    Number of degrees of freedom:    21


   Energy is   -875.340673619

 Hessian Updated using BFGS Update

 21 Hessian modes will be used to form the next step
  Hessian Eigenvalues:
     0.017530    0.020876    0.029725    0.030784    0.030855    0.033109
     0.078485    0.086502    0.101066    0.121811    0.130092    0.146885
     0.257812    0.264099    0.284578    0.295310    0.348146    0.349381
     0.545473    0.550237    0.571276

 Minimum Search - Taking Simple RFO Step
 Searching for Lamda that Minimizes Along All modes
 Value Taken    Lamda =  -0.00005056
 Step Taken.  Stepsize is  0.023648

                             Maximum     Tolerance    Cnvgd?
         Gradient           0.001873      0.000300      NO
         Displacement       0.012315      0.001200      NO
         Energy change     -0.000305      0.000001      NO


 New Cartesian Coordinates Obtained by Inverse Iteration

 Displacement from previous Coordinates is:  0.024156
 ----------------------------------------------------------------
             Standard Nuclear Orientation (Angstroms)
    I     Atom           X                Y                Z
 ----------------------------------------------------------------
    1      C       0.4660282353    -0.1978597025     1.3745266356
    2      C       0.9699622323     0.2614824575     0.0412264692
    3      C      -0.3417532781    -0.4476146825     0.1125347883
    4      F       1.0192174839     1.5757797822    -0.2379954520
    5      F       2.0140695820    -0.3715257077    -0.5248056014
    6      Cl     -1.8545686299     0.4114164156    -0.1689614817
    7      F      -0.3887799903    -1.7197772315    -0.3489571137
    8      H       0.9469030670    -1.0663494797     1.8112612072
    9      H       0.1031811317     0.5564700863     2.0616501020
 ----------------------------------------------------------------
 Molecular Point Group                 C1    NOp =  1
 Largest Abelian Subgroup              C1    NOp =  1
 Nuclear Repulsion Energy =   391.7574928912 hartrees
 There are       32 alpha and       32 beta electrons
 Applying Cartesian multipole field
    Component          Value
    ---------          -----
     (2,0,0)        1.00000E-11
     (0,2,0)        2.00000E-11
     (0,0,2)       -3.00000E-11
 Nucleus-field energy     =     0.0000000056 hartrees
 Requested basis set is 6-311++G(d,p)
 There are 59 shells and 176 basis functions
 A cutoff of  1.0D-11 yielded   1601 shell pairs
 There are     14835 function pairs (     16043 Cartesian)
 Smallest overlap matrix eigenvalue = 4.99E-05
 Guess MOs from SCF MO coefficient file

 -----------------------------------------------------------------------
  General SCF calculation program by
  Eric Jon Sundstrom, Paul Horn, Yuezhi Mao, Dmitri Zuev, Alec White,
  David Stuck, Shaama M.S., Shane Yost, Joonho Lee, David Small,
  Daniel Levine, Susi Lehtola, Hugh Burton, Evgeny Epifanovsky
 -----------------------------------------------------------------------
 Exchange:     0.2000 Hartree-Fock + 0.0800 Slater + 0.7200 B88
 Correlation:  0.1900 VWN1RPA + 0.8100 LYP
 Using SG-1 standard quadrature grid
 A restricted SCF calculation will be
 performed using DIIS
 SCF converges when DIIS error is below 1.0e-08
 ---------------------------------------
  Cycle       Energy         DIIS error
 ---------------------------------------
    1    -875.3406637461      8.65e-05  
    2    -875.3407069027      2.35e-05  
    3    -875.3407068770      2.55e-05  
    4    -875.3407082972      4.84e-06  
    5    -875.3407083564      1.07e-06  
    6    -875.3407083600      3.61e-07  
    7    -875.3407083604      1.15e-07  
    8    -875.3407083605      4.04e-08  
    9    -875.3407083605      5.04e-09  Convergence criterion met
 ---------------------------------------
 SCF time:   CPU 20.46s  wall 27.00s 
 SCF   energy in the final basis set =     -875.3407083605
 Total energy in the final basis set =     -875.3407083605

 --------------------------------------------------------------

                    Orbital Energies (a.u.)
 --------------------------------------------------------------

 Alpha MOs
 -- Occupied --
******* -24.726 -24.725 -24.723 -10.380 -10.353 -10.231  -9.497
 -7.262  -7.252  -7.251  -1.299  -1.265  -1.241  -0.940  -0.862
 -0.677  -0.658  -0.607  -0.596  -0.541  -0.531  -0.516  -0.482
 -0.475  -0.455  -0.448  -0.437  -0.385  -0.355  -0.340  -0.310
 -- Virtual --
 -0.027  -0.010   0.013   0.023   0.025   0.039   0.060   0.066
  0.071   0.077   0.084   0.102   0.112   0.113   0.124   0.125
  0.130   0.135   0.143   0.169   0.179   0.192   0.211   0.228
  0.242   0.260   0.263   0.281   0.290   0.299   0.324   0.341
  0.348   0.357   0.360   0.366   0.373   0.401   0.417   0.440
  0.455   0.470   0.477   0.515   0.544   0.552   0.585   0.613
  0.624   0.638   0.647   0.695   0.716   0.748   0.833   0.859
  0.882   0.931   0.953   1.017   1.068   1.095   1.210   1.256
  1.295   1.339   1.361   1.375   1.393   1.416   1.424   1.426
  1.444   1.462   1.490   1.518   1.535   1.540   1.568   1.671
  1.742   1.796   1.840   1.856   1.898   1.961   1.976   2.008
  2.023   2.057   2.145   2.180   2.205   2.274   2.318   2.472
  2.536   2.561   2.666   2.707   2.780   2.790   2.977   3.019
  3.119   3.328   3.560   3.682   3.746   3.752   3.764   3.768
  3.788   3.837   3.864   3.944   3.984   4.001   4.025   4.081
  4.179   4.753   4.878   4.907   6.305   6.313   6.337   6.342
  6.347   6.380   6.538   6.710   6.783   9.727  23.521  23.656
 23.849  25.841  25.927  26.411  66.743  66.752  66.754 215.712
 --------------------------------------------------------------

          Ground-State Mulliken Net Atomic Charges

     Atom                 Charge (a.u.)
  ----------------------------------------
      1 C                    -0.258516
      2 C                    -0.068821
      3 C                    -0.082866
      4 F                    -0.072036
      5 F                    -0.093777
      6 Cl                    0.222408
      7 F                    -0.042929
      8 H                     0.220565
      9 H                     0.175972
  ----------------------------------------
  Sum of atomic charges =     0.000000

 -----------------------------------------------------------------
                    Cartesian Multipole Moments
 -----------------------------------------------------------------
    Charge (ESU x 10^10)
                 0.0000
    Dipole Moment (Debye)
         X      -0.0642      Y       0.0330      Z       2.3084
       Tot       2.3095
    Quadrupole Moments (Debye-Ang)
        XX     -47.6000     XY      -1.6203     YY     -48.1892
        XZ       1.8805     YZ      -0.7552     ZZ     -42.0727
    Octopole Moments (Debye-Ang^2)
       XXX       3.7368    XXY       1.7127    XYY       3.0191
       YYY      -0.5553    XXZ      -1.5726    XYZ      -0.9140
       YYZ       0.3170    XZZ       5.6067    YZZ      -0.3733
       ZZZ      -2.9406
    Hexadecapole Moments (Debye-Ang^3)
      XXXX    -501.7206   XXXY      -3.8970   XXYY    -122.6508
      XYYY      -4.0118   YYYY    -247.3496   XXXZ      -0.7242
      XXYZ      -2.0202   XYYZ      -0.6006   YYYZ       0.5763
      XXZZ    -109.7668   XYZZ      -1.4518   YYZZ     -60.9066
      XZZZ      -6.3375   YZZZ       3.2448   ZZZZ    -137.5849
 -----------------------------------------------------------------
 Calculating analytic gradient of the SCF energy
 Gradient of SCF Energy
            1           2           3           4           5           6
    1  -0.0002319  -0.0008085   0.0017558   0.0003301  -0.0001875  -0.0003673
    2   0.0003708  -0.0000085  -0.0016677  -0.0002185   0.0002565   0.0004984
    3  -0.0007198   0.0005799  -0.0000502  -0.0000978   0.0000091   0.0000522
            7           8           9
    1  -0.0004861   0.0000533  -0.0000578
    2   0.0008323   0.0000512  -0.0001145
    3   0.0002134   0.0000301  -0.0000169
 Max gradient component =       1.756E-03
 RMS gradient           =       5.843E-04
 Gradient time:  CPU 8.23 s  wall 10.31 s
 Geometry Optimization Parameters
   NAtoms,    NIC,     NZ,  NCons,   NDum,   NFix, NCnnct, MaxDiis
        9      69       9       0       0       0       0       0

 Cartesian Hessian Update
 Hessian Updated using BFGS Update


** GEOMETRY OPTIMIZATION IN DELOCALIZED INTERNAL COORDINATES **
   Searching for a Minimum

   Optimization Cycle:   4

                       Coordinates (Angstroms)
     ATOM                X               Y               Z
      1  C         0.4660282353   -0.1978597025    1.3745266356
      2  C         0.9699622323    0.2614824575    0.0412264692
      3  C        -0.3417532781   -0.4476146825    0.1125347883
      4  F         1.0192174839    1.5757797822   -0.2379954520
      5  F         2.0140695820   -0.3715257077   -0.5248056014
      6  Cl       -1.8545686299    0.4114164156   -0.1689614817
      7  F        -0.3887799903   -1.7197772315   -0.3489571137
      8  H         0.9469030670   -1.0663494797    1.8112612072
      9  H         0.1031811317    0.5564700863    2.0616501020
   Point Group: c1    Number of degrees of freedom:    21


   Energy is   -875.340708360

 Hessian Updated using BFGS Update

 21 Hessian modes will be used to form the next step
  Hessian Eigenvalues:
     0.017223    0.021009    0.026384    0.030791    0.032064    0.033047
     0.067831    0.086449    0.093600    0.125865    0.129324    0.137874
     0.256953    0.264484    0.270650    0.286836    0.348097    0.349285
     0.513095    0.550297    0.585469

 Minimum Search - Taking Simple RFO Step
 Searching for Lamda that Minimizes Along All modes
 Value Taken    Lamda =  -0.00002371
 Step Taken.  Stepsize is  0.024841

                             Maximum     Tolerance    Cnvgd?
         Gradient           0.000808      0.000300      NO
         Displacement       0.013392      0.001200      NO
         Energy change     -0.000035      0.000001      NO


 New Cartesian Coordinates Obtained by Inverse Iteration

 Displacement from previous Coordinates is:  0.022210
 ----------------------------------------------------------------
             Standard Nuclear Orientation (Angstroms)
    I     Atom           X                Y                Z
 ----------------------------------------------------------------
    1      C       0.4663586652    -0.1973082507     1.3758507271
    2      C       0.9696990935     0.2619728781     0.0415090650
    3      C      -0.3438379464    -0.4445936175     0.1133177340
    4      F       1.0200041563     1.5769414742    -0.2369333656
    5      F       2.0126332873    -0.3735514746    -0.5259193788
    6      Cl     -1.8576042592     0.4075116175    -0.1722580412
    7      F      -0.3848803977    -1.7187537407    -0.3487378071
    8      H       0.9434274112    -1.0691402435     1.8100135669
    9      H       0.1084598238     0.5589432950     2.0636370532
 ----------------------------------------------------------------
 Molecular Point Group                 C1    NOp =  1
 Largest Abelian Subgroup              C1    NOp =  1
 Nuclear Repulsion Energy =   391.6397428442 hartrees
 There are       32 alpha and       32 beta electrons
 Applying Cartesian multipole field
    Component          Value
    ---------          -----
     (2,0,0)        1.00000E-11
     (0,2,0)        2.00000E-11
     (0,0,2)       -3.00000E-11
 Nucleus-field energy     =     0.0000000056 hartrees
 Requested basis set is 6-311++G(d,p)
 There are 59 shells and 176 basis functions
 A cutoff of  1.0D-11 yielded   1600 shell pairs
 There are     14834 function pairs (     16042 Cartesian)
 Smallest overlap matrix eigenvalue = 4.99E-05
 Guess MOs from SCF MO coefficient file

 -----------------------------------------------------------------------
  General SCF calculation program by
  Eric Jon Sundstrom, Paul Horn, Yuezhi Mao, Dmitri Zuev, Alec White,
  David Stuck, Shaama M.S., Shane Yost, Joonho Lee, David Small,
  Daniel Levine, Susi Lehtola, Hugh Burton, Evgeny Epifanovsky
 -----------------------------------------------------------------------
 Exchange:     0.2000 Hartree-Fock + 0.0800 Slater + 0.7200 B88
 Correlation:  0.1900 VWN1RPA + 0.8100 LYP
 Using SG-1 standard quadrature grid
 A restricted SCF calculation will be
 performed using DIIS
 SCF converges when DIIS error is below 1.0e-08
 ---------------------------------------
  Cycle       Energy         DIIS error
 ---------------------------------------
    1    -875.3406880047      7.38e-05  
    2    -875.3407199800      2.15e-05  
    3    -875.3407198454      2.43e-05  
    4    -875.3407211547      3.77e-06  
    5    -875.3407211910      8.28e-07  
    6    -875.3407211931      3.09e-07  
    7    -875.3407211934      9.97e-08  
    8    -875.3407211934      3.34e-08  
    9    -875.3407211934      4.21e-09  Convergence criterion met
 ---------------------------------------
 SCF time:   CPU 20.36s  wall 21.00s 
 SCF   energy in the final basis set =     -875.3407211934
 Total energy in the final basis set =     -875.3407211934

 --------------------------------------------------------------

                    Orbital Energies (a.u.)
 --------------------------------------------------------------

 Alpha MOs
 -- Occupied --
******* -24.726 -24.725 -24.722 -10.380 -10.353 -10.231  -9.497
 -7.263  -7.252  -7.252  -1.299  -1.264  -1.241  -0.940  -0.862
 -0.677  -0.657  -0.607  -0.596  -0.541  -0.531  -0.516  -0.482
 -0.474  -0.455  -0.448  -0.437  -0.385  -0.355  -0.340  -0.310
 -- Virtual --
 -0.027  -0.010   0.013   0.023   0.025   0.039   0.060   0.066
  0.071   0.077   0.084   0.101   0.112   0.113   0.124   0.125
  0.130   0.135   0.143   0.169   0.179   0.192   0.211   0.228
  0.241   0.259   0.263   0.281   0.290   0.299   0.324   0.341
  0.348   0.358   0.360   0.366   0.373   0.401   0.417   0.440
  0.455   0.470   0.476   0.516   0.544   0.552   0.585   0.613
  0.624   0.638   0.647   0.695   0.716   0.748   0.833   0.859
  0.883   0.929   0.952   1.017   1.068   1.095   1.210   1.256
  1.295   1.339   1.362   1.375   1.393   1.416   1.424   1.427
  1.444   1.461   1.490   1.518   1.534   1.540   1.569   1.671
  1.742   1.795   1.840   1.856   1.897   1.961   1.976   2.009
  2.023   2.058   2.144   2.180   2.204   2.274   2.317   2.473
  2.537   2.560   2.665   2.707   2.779   2.790   2.976   3.016
  3.118   3.327   3.558   3.682   3.746   3.752   3.764   3.769
  3.788   3.836   3.864   3.943   3.984   4.000   4.023   4.082
  4.177   4.752   4.877   4.906   6.305   6.314   6.336   6.342
  6.348   6.380   6.536   6.708   6.782   9.727  23.520  23.654
 23.847  25.841  25.926  26.410  66.743  66.753  66.754 215.712
 --------------------------------------------------------------

          Ground-State Mulliken Net Atomic Charges

     Atom                 Charge (a.u.)
  ----------------------------------------
      1 C                    -0.257850
      2 C                    -0.068592
      3 C                    -0.085309
      4 F                    -0.072602
      5 F                    -0.093728
      6 Cl                    0.225798
      7 F                    -0.044343
      8 H                     0.220743
      9 H                     0.175883
  ----------------------------------------
  Sum of atomic charges =     0.000000

 -----------------------------------------------------------------
                    Cartesian Multipole Moments
 -----------------------------------------------------------------
    Charge (ESU x 10^10)
                 0.0000
    Dipole Moment (Debye)
         X      -0.0796      Y       0.0498      Z       2.3122
       Tot       2.3141
    Quadrupole Moments (Debye-Ang)
        XX     -47.5782     XY      -1.6170     YY     -48.2061
        XZ       1.8907     YZ      -0.7607     ZZ     -42.0723
    Octopole Moments (Debye-Ang^2)
       XXX       3.7193    XXY       1.7489    XYY       3.0471
       YYY      -0.4525    XXZ      -1.5790    XYZ      -0.9046
       YYZ       0.3660    XZZ       5.6254    YZZ      -0.3248
       ZZZ      -2.8516
    Hexadecapole Moments (Debye-Ang^3)
      XXXX    -502.0448   XXXY      -4.0194   XXYY    -122.7703
      XYYY      -4.1466   YYYY    -247.1916   XXXZ      -0.8955
      XXYZ      -2.0390   XYYZ      -0.6723   YYYZ       0.5345
      XXZZ    -109.9125   XYZZ      -1.4831   YYZZ     -60.8763
      XZZZ      -6.5571   YZZZ       3.2477   ZZZZ    -137.8217
 -----------------------------------------------------------------
 Calculating analytic gradient of the SCF energy
 Gradient of SCF Energy
            1           2           3           4           5           6
    1   0.0000975  -0.0007971   0.0005091   0.0001714   0.0003959  -0.0002336
    2   0.0000884   0.0001632  -0.0004180   0.0002663  -0.0003379   0.0001928
    3   0.0001356   0.0004635   0.0000865  -0.0002145  -0.0001667  -0.0000484
            7           8           9
    1  -0.0001774  -0.0000059   0.0000400
    2   0.0000864  -0.0000646   0.0000235
    3  -0.0001698  -0.0000762  -0.0000101
 Max gradient component =       7.971E-04
 RMS gradient           =       2.703E-04
 Gradient time:  CPU 8.15 s  wall 8.15 s
 Geometry Optimization Parameters
   NAtoms,    NIC,     NZ,  NCons,   NDum,   NFix, NCnnct, MaxDiis
        9      69       9       0       0       0       0       0

 Cartesian Hessian Update
 Hessian Updated using BFGS Update


** GEOMETRY OPTIMIZATION IN DELOCALIZED INTERNAL COORDINATES **
   Searching for a Minimum

   Optimization Cycle:   5

                       Coordinates (Angstroms)
     ATOM                X               Y               Z
      1  C         0.4663586652   -0.1973082507    1.3758507271
      2  C         0.9696990935    0.2619728781    0.0415090650
      3  C        -0.3438379464   -0.4445936175    0.1133177340
      4  F         1.0200041563    1.5769414742   -0.2369333656
      5  F         2.0126332873   -0.3735514746   -0.5259193788
      6  Cl       -1.8576042592    0.4075116175   -0.1722580412
      7  F        -0.3848803977   -1.7187537407   -0.3487378071
      8  H         0.9434274112   -1.0691402435    1.8100135669
      9  H         0.1084598238    0.5589432950    2.0636370532
   Point Group: c1    Number of degrees of freedom:    21


   Energy is   -875.340721193

 Hessian Updated using BFGS Update

 21 Hessian modes will be used to form the next step
  Hessian Eigenvalues:
     0.017251    0.021069    0.023132    0.030801    0.033011    0.033828
     0.066923    0.086307    0.089962    0.124274    0.131241    0.136666
     0.257053    0.261465    0.266668    0.288546    0.348090    0.349294
     0.518312    0.550600    0.620808

 Minimum Search - Taking Simple RFO Step
 Searching for Lamda that Minimizes Along All modes
 Value Taken    Lamda =  -0.00000357
 Step Taken.  Stepsize is  0.009210

                             Maximum     Tolerance    Cnvgd?
         Gradient           0.000436      0.000300      NO
         Displacement       0.004553      0.001200      NO
         Energy change     -0.000013      0.000001      NO


 New Cartesian Coordinates Obtained by Inverse Iteration

 Displacement from previous Coordinates is:  0.007460
 ----------------------------------------------------------------
             Standard Nuclear Orientation (Angstroms)
    I     Atom           X                Y                Z
 ----------------------------------------------------------------
    1      C       0.4663156471    -0.1973068275     1.3754767118
    2      C       0.9701495257     0.2620337091     0.0410897363
    3      C      -0.3441757277    -0.4437315032     0.1129516732
    4      F       1.0205704521     1.5772371472    -0.2351634063
    5      F       2.0121841157    -0.3732855255    -0.5273534789
    6      Cl     -1.8577478157     0.4068032253    -0.1730195253
    7      F      -0.3842574229    -1.7191899977    -0.3465757734
    8      H       0.9423337081    -1.0696556572     1.8097138028
    9      H       0.1088873515     0.5591173673     2.0633598133
 ----------------------------------------------------------------
 Molecular Point Group                 C1    NOp =  1
 Largest Abelian Subgroup              C1    NOp =  1
 Nuclear Repulsion Energy =   391.6567533566 hartrees
 There are       32 alpha and       32 beta electrons
 Applying Cartesian multipole field
    Component          Value
    ---------          -----
     (2,0,0)        1.00000E-11
     (0,2,0)        2.00000E-11
     (0,0,2)       -3.00000E-11
 Nucleus-field energy     =     0.0000000056 hartrees
 Requested basis set is 6-311++G(d,p)
 There are 59 shells and 176 basis functions
 A cutoff of  1.0D-11 yielded   1600 shell pairs
 There are     14834 function pairs (     16042 Cartesian)
 Smallest overlap matrix eigenvalue = 4.98E-05
 Guess MOs from SCF MO coefficient file

 -----------------------------------------------------------------------
  General SCF calculation program by
  Eric Jon Sundstrom, Paul Horn, Yuezhi Mao, Dmitri Zuev, Alec White,
  David Stuck, Shaama M.S., Shane Yost, Joonho Lee, David Small,
  Daniel Levine, Susi Lehtola, Hugh Burton, Evgeny Epifanovsky
 -----------------------------------------------------------------------
 Exchange:     0.2000 Hartree-Fock + 0.0800 Slater + 0.7200 B88
 Correlation:  0.1900 VWN1RPA + 0.8100 LYP
 Using SG-1 standard quadrature grid
 A restricted SCF calculation will be
 performed using DIIS
 SCF converges when DIIS error is below 1.0e-08
 ---------------------------------------
  Cycle       Energy         DIIS error
 ---------------------------------------
    1    -875.3407180195      2.98e-05  
    2    -875.3407231643      7.68e-06  
    3    -875.3407231072      9.74e-06  
    4    -875.3407233150      1.15e-06  
    5    -875.3407233178      3.07e-07  
    6    -875.3407233181      1.15e-07  
    7    -875.3407233182      3.27e-08  
    8    -875.3407233182      8.74e-09  Convergence criterion met
 ---------------------------------------
 SCF time:   CPU 18.08s  wall 18.00s 
 SCF   energy in the final basis set =     -875.3407233182
 Total energy in the final basis set =     -875.3407233182

 --------------------------------------------------------------

                    Orbital Energies (a.u.)
 --------------------------------------------------------------

 Alpha MOs
 -- Occupied --
******* -24.726 -24.725 -24.722 -10.380 -10.353 -10.231  -9.498
 -7.263  -7.252  -7.252  -1.299  -1.264  -1.241  -0.939  -0.863
 -0.677  -0.657  -0.607  -0.596  -0.541  -0.531  -0.516  -0.482
 -0.474  -0.455  -0.448  -0.437  -0.385  -0.355  -0.340  -0.310
 -- Virtual --
 -0.027  -0.010   0.013   0.023   0.025   0.039   0.060   0.066
  0.071   0.077   0.084   0.101   0.112   0.113   0.124   0.125
  0.130   0.135   0.143   0.169   0.179   0.192   0.211   0.228
  0.241   0.259   0.262   0.281   0.290   0.299   0.324   0.341
  0.348   0.358   0.360   0.366   0.373   0.401   0.418   0.440
  0.455   0.470   0.476   0.516   0.544   0.552   0.585   0.613
  0.624   0.639   0.647   0.695   0.716   0.748   0.833   0.859
  0.883   0.929   0.952   1.017   1.068   1.095   1.210   1.256
  1.295   1.340   1.362   1.374   1.394   1.416   1.424   1.427
  1.444   1.461   1.490   1.518   1.534   1.540   1.569   1.671
  1.742   1.795   1.840   1.856   1.897   1.961   1.975   2.009
  2.023   2.059   2.144   2.180   2.204   2.274   2.317   2.473
  2.537   2.560   2.665   2.707   2.779   2.790   2.976   3.016
  3.118   3.327   3.559   3.682   3.746   3.752   3.764   3.769
  3.789   3.836   3.864   3.943   3.984   4.000   4.024   4.082
  4.178   4.752   4.877   4.906   6.305   6.314   6.336   6.342
  6.348   6.380   6.536   6.708   6.782   9.727  23.520  23.654
 23.847  25.841  25.925  26.410  66.743  66.753  66.754 215.712
 --------------------------------------------------------------

          Ground-State Mulliken Net Atomic Charges

     Atom                 Charge (a.u.)
  ----------------------------------------
      1 C                    -0.258155
      2 C                    -0.068361
      3 C                    -0.085955
      4 F                    -0.072687
      5 F                    -0.093384
      6 Cl                    0.226725
      7 F                    -0.044733
      8 H                     0.220732
      9 H                     0.175817
  ----------------------------------------
  Sum of atomic charges =     0.000000

 -----------------------------------------------------------------
                    Cartesian Multipole Moments
 -----------------------------------------------------------------
    Charge (ESU x 10^10)
                 0.0000
    Dipole Moment (Debye)
         X      -0.0814      Y       0.0542      Z       2.3070
       Tot       2.3091
    Quadrupole Moments (Debye-Ang)
        XX     -47.5641     XY      -1.6194     YY     -48.2129
        XZ       1.8879     YZ      -0.7621     ZZ     -42.0753
    Octopole Moments (Debye-Ang^2)
       XXX       3.7064    XXY       1.7518    XYY       3.0455
       YYY      -0.4269    XXZ      -1.5819    XYZ      -0.9066
       YYZ       0.3626    XZZ       5.6152    YZZ      -0.3205
       ZZZ      -2.8526
    Hexadecapole Moments (Debye-Ang^3)
      XXXX    -501.9547   XXXY      -4.0887   XXYY    -122.7813
      XYYY      -4.2205   YYYY    -247.2250   XXXZ      -0.9077
      XXYZ      -2.0360   XYYZ      -0.6821   YYYZ       0.5437
      XXZZ    -109.9098   XYZZ      -1.5025   YYZZ     -60.8710
      XZZZ      -6.5819   YZZZ       3.2518   ZZZZ    -137.7991
 -----------------------------------------------------------------
 Calculating analytic gradient of the SCF energy
 Gradient of SCF Energy
            1           2           3           4           5           6
    1   0.0000894  -0.0004080   0.0001036   0.0001274   0.0002322  -0.0000493
    2  -0.0000296   0.0002769  -0.0000312   0.0000882  -0.0002896   0.0000716
    3   0.0001831   0.0001471  -0.0001549  -0.0000429  -0.0001162   0.0000123
            7           8           9
    1  -0.0000943   0.0000261  -0.0000271
    2  -0.0000414  -0.0000373  -0.0000077
    3   0.0000192  -0.0000565   0.0000089
 Max gradient component =       4.080E-04
 RMS gradient           =       1.421E-04
 Gradient time:  CPU 8.18 s  wall 8.18 s
 Geometry Optimization Parameters
   NAtoms,    NIC,     NZ,  NCons,   NDum,   NFix, NCnnct, MaxDiis
        9      69       9       0       0       0       0       0

 Cartesian Hessian Update
 Hessian Updated using BFGS Update


** GEOMETRY OPTIMIZATION IN DELOCALIZED INTERNAL COORDINATES **
   Searching for a Minimum

   Optimization Cycle:   6

                       Coordinates (Angstroms)
     ATOM                X               Y               Z
      1  C         0.4663156471   -0.1973068275    1.3754767118
      2  C         0.9701495257    0.2620337091    0.0410897363
      3  C        -0.3441757277   -0.4437315032    0.1129516732
      4  F         1.0205704521    1.5772371472   -0.2351634063
      5  F         2.0121841157   -0.3732855255   -0.5273534789
      6  Cl       -1.8577478157    0.4068032253   -0.1730195253
      7  F        -0.3842574229   -1.7191899977   -0.3465757734
      8  H         0.9423337081   -1.0696556572    1.8097138028
      9  H         0.1088873515    0.5591173673    2.0633598133
   Point Group: c1    Number of degrees of freedom:    21


   Energy is   -875.340723318

 Hessian Updated using BFGS Update

 21 Hessian modes will be used to form the next step
  Hessian Eigenvalues:
     0.014958    0.021022    0.022913    0.030848    0.033053    0.042317
     0.067757    0.080716    0.086966    0.114914    0.129674    0.142474
     0.257410    0.262696    0.268713    0.282738    0.348094    0.349346
     0.518760    0.529368    0.561059

 Minimum Search - Taking Simple RFO Step
 Searching for Lamda that Minimizes Along All modes
 Value Taken    Lamda =  -0.00000122
 Step Taken.  Stepsize is  0.005732

                             Maximum     Tolerance    Cnvgd?
         Gradient           0.000271      0.000300     YES
         Displacement       0.002958      0.001200      NO
         Energy change     -0.000002      0.000001      NO


 New Cartesian Coordinates Obtained by Inverse Iteration

 Displacement from previous Coordinates is:  0.004492
 ----------------------------------------------------------------
             Standard Nuclear Orientation (Angstroms)
    I     Atom           X                Y                Z
 ----------------------------------------------------------------
    1      C       0.4663102917    -0.1974303401     1.3754210196
    2      C       0.9703981284     0.2617218445     0.0410462654
    3      C      -0.3443249274    -0.4435903010     0.1131408411
    4      F       1.0199505629     1.5769541558    -0.2345199801
    5      F       2.0119542037    -0.3727632910    -0.5281191322
    6      Cl     -1.8574725387     0.4067216183    -0.1734756431
    7      F      -0.3837240124    -1.7191657473    -0.3463451804
    8      H       0.9412520531    -1.0700637749     1.8102130199
    9      H       0.1099160724     0.5596377734     2.0631183433
 ----------------------------------------------------------------
 Molecular Point Group                 C1    NOp =  1
 Largest Abelian Subgroup              C1    NOp =  1
 Nuclear Repulsion Energy =   391.6982175281 hartrees
 There are       32 alpha and       32 beta electrons
 Applying Cartesian multipole field
    Component          Value
    ---------          -----
     (2,0,0)        1.00000E-11
     (0,2,0)        2.00000E-11
     (0,0,2)       -3.00000E-11
 Nucleus-field energy     =     0.0000000056 hartrees
 Requested basis set is 6-311++G(d,p)
 There are 59 shells and 176 basis functions
 A cutoff of  1.0D-11 yielded   1602 shell pairs
 There are     14842 function pairs (     16050 Cartesian)
 Smallest overlap matrix eigenvalue = 4.98E-05
 Guess MOs from SCF MO coefficient file

 -----------------------------------------------------------------------
  General SCF calculation program by
  Eric Jon Sundstrom, Paul Horn, Yuezhi Mao, Dmitri Zuev, Alec White,
  David Stuck, Shaama M.S., Shane Yost, Joonho Lee, David Small,
  Daniel Levine, Susi Lehtola, Hugh Burton, Evgeny Epifanovsky
 -----------------------------------------------------------------------
 Exchange:     0.2000 Hartree-Fock + 0.0800 Slater + 0.7200 B88
 Correlation:  0.1900 VWN1RPA + 0.8100 LYP
 Using SG-1 standard quadrature grid
 A restricted SCF calculation will be
 performed using DIIS
 SCF converges when DIIS error is below 1.0e-08
 ---------------------------------------
  Cycle       Energy         DIIS error
 ---------------------------------------
    1    -875.3407226820      1.56e-05  
    2    -875.3407240228      4.78e-06  
    3    -875.3407239991      5.99e-06  
    4    -875.3407240775      6.01e-07  
    5    -875.3407240783      1.72e-07  
    6    -875.3407240783      6.00e-08  
    7    -875.3407240784      1.78e-08  
    8    -875.3407240784      3.57e-09  Convergence criterion met
 ---------------------------------------
 SCF time:   CPU 18.17s  wall 18.00s 
 SCF   energy in the final basis set =     -875.3407240784
 Total energy in the final basis set =     -875.3407240784

 --------------------------------------------------------------

                    Orbital Energies (a.u.)
 --------------------------------------------------------------

 Alpha MOs
 -- Occupied --
******* -24.726 -24.725 -24.722 -10.380 -10.353 -10.231  -9.498
 -7.263  -7.252  -7.252  -1.299  -1.264  -1.241  -0.939  -0.863
 -0.677  -0.657  -0.607  -0.596  -0.541  -0.531  -0.516  -0.482
 -0.474  -0.455  -0.448  -0.437  -0.385  -0.355  -0.340  -0.310
 -- Virtual --
 -0.027  -0.010   0.013   0.023   0.025   0.039   0.060   0.066
  0.071   0.077   0.084   0.101   0.112   0.113   0.124   0.125
  0.130   0.135   0.143   0.169   0.179   0.192   0.211   0.228
  0.242   0.259   0.262   0.281   0.290   0.299   0.324   0.341
  0.348   0.358   0.360   0.366   0.373   0.401   0.418   0.441
  0.455   0.470   0.476   0.516   0.544   0.552   0.585   0.613
  0.624   0.639   0.647   0.695   0.716   0.748   0.833   0.859
  0.883   0.929   0.952   1.017   1.068   1.095   1.210   1.256
  1.295   1.340   1.362   1.375   1.394   1.416   1.424   1.427
  1.444   1.461   1.490   1.518   1.534   1.540   1.569   1.671
  1.742   1.796   1.840   1.856   1.896   1.961   1.975   2.009
  2.023   2.059   2.144   2.180   2.204   2.274   2.317   2.473
  2.537   2.560   2.665   2.707   2.779   2.790   2.977   3.016
  3.118   3.327   3.559   3.682   3.746   3.752   3.764   3.769
  3.789   3.836   3.864   3.943   3.984   4.000   4.024   4.083
  4.178   4.752   4.877   4.907   6.305   6.314   6.336   6.342
  6.348   6.380   6.536   6.708   6.782   9.727  23.520  23.654
 23.847  25.841  25.925  26.411  66.743  66.753  66.754 215.713
 --------------------------------------------------------------

          Ground-State Mulliken Net Atomic Charges

     Atom                 Charge (a.u.)
  ----------------------------------------
      1 C                    -0.258013
      2 C                    -0.068351
      3 C                    -0.086342
      4 F                    -0.072793
      5 F                    -0.093069
      6 Cl                    0.227032
      7 F                    -0.044927
      8 H                     0.220654
      9 H                     0.175809
  ----------------------------------------
  Sum of atomic charges =     0.000000

 -----------------------------------------------------------------
                    Cartesian Multipole Moments
 -----------------------------------------------------------------
    Charge (ESU x 10^10)
                 0.0000
    Dipole Moment (Debye)
         X      -0.0799      Y       0.0544      Z       2.3065
       Tot       2.3085
    Quadrupole Moments (Debye-Ang)
        XX     -47.5568     XY      -1.6192     YY     -48.2126
        XZ       1.8877     YZ      -0.7633     ZZ     -42.0749
    Octopole Moments (Debye-Ang^2)
       XXX       3.7127    XXY       1.7531    XYY       3.0441
       YYY      -0.4188    XXZ      -1.5832    XYZ      -0.9033
       YYZ       0.3683    XZZ       5.6139    YZZ      -0.3194
       ZZZ      -2.8410
    Hexadecapole Moments (Debye-Ang^3)
      XXXX    -501.7737   XXXY      -4.0804   XXYY    -122.7452
      XYYY      -4.2163   YYYY    -247.1848   XXXZ      -0.9254
      XXYZ      -2.0353   XYYZ      -0.6885   YYYZ       0.5413
      XXZZ    -109.8881   XYZZ      -1.4964   YYZZ     -60.8589
      XZZZ      -6.5939   YZZZ       3.2481   ZZZZ    -137.8240
 -----------------------------------------------------------------
 Calculating analytic gradient of the SCF energy
 Gradient of SCF Energy
            1           2           3           4           5           6
    1   0.0000331  -0.0000499  -0.0001068   0.0000561   0.0000246   0.0000610
    2  -0.0000300   0.0002545   0.0000231  -0.0001053  -0.0001369   0.0000364
    3   0.0000878   0.0000187  -0.0000702  -0.0000012  -0.0000355   0.0000260
            7           8           9
    1  -0.0000221  -0.0000018   0.0000059
    2  -0.0000098  -0.0000224  -0.0000096
    3   0.0000037  -0.0000352   0.0000060
 Max gradient component =       2.545E-04
 RMS gradient           =       7.130E-05
 Gradient time:  CPU 8.40 s  wall 8.40 s
 Geometry Optimization Parameters
   NAtoms,    NIC,     NZ,  NCons,   NDum,   NFix, NCnnct, MaxDiis
        9      69       9       0       0       0       0       0

 Cartesian Hessian Update
 Hessian Updated using BFGS Update


** GEOMETRY OPTIMIZATION IN DELOCALIZED INTERNAL COORDINATES **
   Searching for a Minimum

   Optimization Cycle:   7

                       Coordinates (Angstroms)
     ATOM                X               Y               Z
      1  C         0.4663102917   -0.1974303401    1.3754210196
      2  C         0.9703981284    0.2617218445    0.0410462654
      3  C        -0.3443249274   -0.4435903010    0.1131408411
      4  F         1.0199505629    1.5769541558   -0.2345199801
      5  F         2.0119542037   -0.3727632910   -0.5281191322
      6  Cl       -1.8574725387    0.4067216183   -0.1734756431
      7  F        -0.3837240124   -1.7191657473   -0.3463451804
      8  H         0.9412520531   -1.0700637749    1.8102130199
      9  H         0.1099160724    0.5596377734    2.0631183433
   Point Group: c1    Number of degrees of freedom:    21


   Energy is   -875.340724078

 Hessian Updated using BFGS Update

 21 Hessian modes will be used to form the next step
  Hessian Eigenvalues:
     0.012983    0.020914    0.023211    0.031490    0.032917    0.043316
     0.068061    0.071628    0.087111    0.106879    0.128886    0.138372
     0.256151    0.264431    0.269202    0.285077    0.348096    0.349427
     0.501940    0.519000    0.602247

 Minimum Search - Taking Simple RFO Step
 Searching for Lamda that Minimizes Along All modes
 Value Taken    Lamda =   0.00000000
 Step Taken.  Stepsize is  0.003049

                             Maximum     Tolerance    Cnvgd?
         Gradient           0.000122      0.000300     YES
         Displacement       0.001797      0.001200      NO
         Energy change     -0.000001      0.000001     YES


                       Distance Matrix (Angstroms)
             C (  1)   C (  2)   C (  3)   F (  4)   F (  5)   Cl(  6)
   C (  2)  1.498493
   C (  3)  1.520222  1.493707
   F (  4)  2.459038  1.344704  2.462664
   F (  5)  2.458297  1.345868  2.443007  2.207186
   Cl(  6)  2.857280  2.839700  1.759203  3.106885  3.963058
   F (  7)  2.450044  2.430563  1.356382  3.584301  2.754109  2.592531
   H (  8)  1.084483  2.214600  2.219286  3.345718  2.664663  3.734806
   H (  9)  1.083096  2.217647  2.239467  2.672496  3.346884  2.982676
             F (  7)   H (  8)
   H (  8)  2.612975
   H (  9)  3.352930  1.846891

 Final energy is   -875.34072407835515     


 ******************************
 **  OPTIMIZATION CONVERGED  **
 ******************************

                       Coordinates (Angstroms)
     ATOM                X               Y               Z
      1  C         0.4663102917   -0.1974303401    1.3754210196
      2  C         0.9703981284    0.2617218445    0.0410462654
      3  C        -0.3443249274   -0.4435903010    0.1131408411
      4  F         1.0199505629    1.5769541558   -0.2345199801
      5  F         2.0119542037   -0.3727632910   -0.5281191322
      6  Cl       -1.8574725387    0.4067216183   -0.1734756431
      7  F        -0.3837240124   -1.7191657473   -0.3463451804
      8  H         0.9412520531   -1.0700637749    1.8102130199
      9  H         0.1099160724    0.5596377734    2.0631183433

Z-matrix Print:
$molecule
0 1
Cl
C  1 1.759203
F  2 1.356382 1 111.985914
C  2 1.493707 1 121.397367 3 144.994525 0
F  4 1.344704 2 120.275992 1 0.658779 0
F  4 1.345868 2 118.617925 1 -140.130395 0
C  4 1.498493 2 61.069370 1 110.028568 0
H  7 1.083096 4 117.510633 2 -107.485690 0
H  7 1.084483 4 117.144892 2 105.404371 0
$end


 --------------------------------------------------------------

                    Orbital Energies (a.u.)
 --------------------------------------------------------------

 Alpha MOs
 -- Occupied --
******* -24.726 -24.725 -24.722 -10.380 -10.353 -10.231  -9.498
 -7.263  -7.252  -7.252  -1.299  -1.264  -1.241  -0.939  -0.863
 -0.677  -0.657  -0.607  -0.596  -0.541  -0.531  -0.516  -0.482
 -0.474  -0.455  -0.448  -0.437  -0.385  -0.355  -0.340  -0.310
 -- Virtual --
 -0.027  -0.010   0.013   0.023   0.025   0.039   0.060   0.066
  0.071   0.077   0.084   0.101   0.112   0.113   0.124   0.125
  0.130   0.135   0.143   0.169   0.179   0.192   0.211   0.228
  0.242   0.259   0.262   0.281   0.290   0.299   0.324   0.341
  0.348   0.358   0.360   0.366   0.373   0.401   0.418   0.441
  0.455   0.470   0.476   0.516   0.544   0.552   0.585   0.613
  0.624   0.639   0.647   0.695   0.716   0.748   0.833   0.859
  0.883   0.929   0.952   1.017   1.068   1.095   1.210   1.256
  1.295   1.340   1.362   1.375   1.394   1.416   1.424   1.427
  1.444   1.461   1.490   1.518   1.534   1.540   1.569   1.671
  1.742   1.796   1.840   1.856   1.896   1.961   1.975   2.009
  2.023   2.059   2.144   2.180   2.204   2.274   2.317   2.473
  2.537   2.560   2.665   2.707   2.779   2.790   2.977   3.016
  3.118   3.327   3.559   3.682   3.746   3.752   3.764   3.769
  3.789   3.836   3.864   3.943   3.984   4.000   4.024   4.083
  4.178   4.752   4.877   4.907   6.305   6.314   6.336   6.342
  6.348   6.380   6.536   6.708   6.782   9.727  23.520  23.654
 23.847  25.841  25.925  26.411  66.743  66.753  66.754 215.713
 --------------------------------------------------------------

          Ground-State Mulliken Net Atomic Charges

     Atom                 Charge (a.u.)
  ----------------------------------------
      1 C                    -0.258013
      2 C                    -0.068351
      3 C                    -0.086342
      4 F                    -0.072793
      5 F                    -0.093069
      6 Cl                    0.227032
      7 F                    -0.044927
      8 H                     0.220654
      9 H                     0.175809
  ----------------------------------------
  Sum of atomic charges =     0.000000

 -----------------------------------------------------------------
                    Cartesian Multipole Moments
 -----------------------------------------------------------------
    Charge (ESU x 10^10)
                 0.0000
    Dipole Moment (Debye)
         X      -0.0799      Y       0.0544      Z       2.3065
       Tot       2.3085
    Quadrupole Moments (Debye-Ang)
        XX     -47.5568     XY      -1.6192     YY     -48.2126
        XZ       1.8877     YZ      -0.7633     ZZ     -42.0749
    Octopole Moments (Debye-Ang^2)
       XXX       3.7127    XXY       1.7531    XYY       3.0441
       YYY      -0.4188    XXZ      -1.5832    XYZ      -0.9033
       YYZ       0.3683    XZZ       5.6139    YZZ      -0.3194
       ZZZ      -2.8410
    Hexadecapole Moments (Debye-Ang^3)
      XXXX    -501.7737   XXXY      -4.0804   XXYY    -122.7452
      XYYY      -4.2163   YYYY    -247.1848   XXXZ      -0.9254
      XXYZ      -2.0353   XYYZ      -0.6885   YYYZ       0.5413
      XXZZ    -109.8881   XYZZ      -1.4964   YYZZ     -60.8589
      XZZZ      -6.5939   YZZZ       3.2481   ZZZZ    -137.8240
 -----------------------------------------------------------------
Archival summary:
1\1\garfield\OPT\ProcedureUnspecified\BasisUnspecified\l1332\taweetha\ThuOct1102:43:012018ThuOct1102:43:012018\0\\#,OPT,ProcedureUnspecified,BasisUnspecified,\\0,1\Cl\C,1,1.7592\F,2,1.35638,1,111.986\C,2,1.49371,1,121.397,3,144.995,0\F,4,1.3447,2,120.276,1,0.658779,0\F,4,1.34587,2,118.618,1,-140.13,0\C,4,1.49849,2,61.0694,1,110.029,0\H,7,1.0831,4,117.511,2,-107.486,0\H,7,1.08448,4,117.145,2,105.404,0\\\@

 Total job time:  249.24s(wall), 212.78s(cpu) 
 Thu Oct 11 02:43:01 2018

        *************************************************************
        *                                                           *
        *  Thank you very much for using Q-Chem.  Have a nice day.  *
        *                                                           *
        *************************************************************


 
User input: 2 of 2 
 
Q-Chem Developer Version!
                  Welcome to Q-Chem
     A Quantum Leap Into The Future Of Chemistry


 Q-Chem 5.1, Q-Chem, Inc., Pleasanton, CA (2018)

 Yihan Shao,  Zhengting Gan,  E. Epifanovsky,  A. T. B. Gilbert,  M. Wormit,  
 J. Kussmann,  A. W. Lange,  A. Behn,  Jia Deng,  Xintian Feng,  D. Ghosh,  
 M. Goldey,  P. R. Horn,  L. D. Jacobson,  I. Kaliman,  T. Kus,  A. Landau,  
 Jie Liu,  E. I. Proynov,  R. M. Richard,  R. P. Steele,  E. J. Sundstrom,  
 H. L. Woodcock III,  P. M. Zimmerman,  D. Zuev,  B. Albrecht,  E. Alguire,  
 S. A. Baeppler,  D. Barton,  Z. Benda,  Y. A. Bernard,  E. J. Berquist,  
 K. B. Bravaya,  H. Burton,  D. Casanova,  Chun-Min Chang,  Yunqing Chen,  
 A. Chien,  K. D. Closser,  M. P. Coons,  S. Coriani,  S. Dasgupta,  
 A. L. Dempwolff,  M. Diedenhofen,  Hainam Do,  R. G. Edgar,  Po-Tung Fang,  
 S. Faraji,  S. Fatehi,  Qingguo Feng,  K. D. Fenk,  J. Fosso-Tande,  
 Qinghui Ge,  A. Ghysels,  G. Gidofalvi,  J. Gomes,  J. Gonthier,  A. Gunina,  
 D. Hait,  M. W. D. Hanson-Heine,  P. H. P. Harbach,  A. W. Hauser,  
 J. E. Herr,  E. G. Hohenstein,  Z. C. Holden,  Kerwin Hui,  B. C. Huynh,  
 T.-C. Jagau,  Hyunjun Ji,  B. Kaduk,  K. Khistyaev,  Jaehoon Kim,  
 P. Klunzinger,  K. Koh,  D. Kosenkov,  L. Koulias,  T. Kowalczyk,  
 C. M. Krauter,  A. Kunitsa,  Ka Un Lao,  A. Laurent,  K. V. Lawler,  
 Joonho Lee,  D. Lefrancois,  S. Lehtola,  D. S. Levine,  Yi-Pei Li,  
 You-Sheng Lin,  Fenglai Liu,  E. Livshits,  A. Luenser,  P. Manohar,  
 E. Mansoor,  S. F. Manzer,  Shan-Ping Mao,  Yuezhi Mao,  N. Mardirossian,  
 A. V. Marenich,  T. Markovich,  L. A. Martinez-Martinez,  S. A. Maurer,  
 N. J. Mayhall,  S. C. McKenzie,  J.-M. Mewes,  A. F. Morrison,  
 J. W. Mullinax,  K. Nanda,  T. S. Nguyen-Beck,  R. Olivares-Amaya,  
 J. A. Parkhill,  T. M. Perrine,  F. Plasser,  P. Pokhilko,  S. Prager,  
 A. Prociuk,  E. Ramos,  D. R. Rehn,  F. Rob,  M. Schneider,  N. Sergueev,  
 S. M. Sharada,  S. Sharma,  D. W. Small,  T. Stauch,  T. Stein,  
 Yu-Chuan Su,  A. J. W. Thom,  A. Tkatchenko,  T. Tsuchimochi,  N. M. Tubman,  
 L. Vogt,  M. L. Vidal,  O. Vydrov,  M. A. Watson,  J. Wenzel,  
 M. de Wergifosse,  T. A. Wesolowski,  A. White,  J. Witte,  A. Yamada,  
 Jun Yang,  K. Yao,  S. Yeganeh,  S. R. Yost,  Zhi-Qiang You,  A. Zech,  
 Igor Ying Zhang,  Xing Zhang,  Yan Zhao,  Ying Zhu,  B. R. Brooks,  
 G. K. L. Chan,  C. J. Cramer,  M. S. Gordon,  W. J. Hehre,  A. Klamt,  
 M. W. Schmidt,  C. D. Sherrill,  D. G. Truhlar,  A. Aspuru-Guzik,  R. Baer,  
 A. T. Bell,  N. A. Besley,  Jeng-Da Chai,  A. E. DePrince, III,  
 R. A. DiStasio Jr.,  A. Dreuw,  B. D. Dunietz,  T. R. Furlani,  
 Chao-Ping Hsu,  Yousung Jung,  Jing Kong,  D. S. Lambrecht,  WanZhen Liang,  
 C. Ochsenfeld,  V. A. Rassolov,  L. V. Slipchenko,  J. E. Subotnik,  
 T. Van Voorhis,  J. M. Herbert,  A. I. Krylov,  P. M. W. Gill,  M. Head-Gordon

 Contributors to earlier versions of Q-Chem not listed above: 
 R. D. Adamson,  B. Austin,  J. Baker,  G. J. O. Beran,  K. Brandhorst,  
 S. T. Brown,  E. F. C. Byrd,  A. K. Chakraborty,  C.-L. Cheng,  
 Siu Hung Chien,  D. M. Chipman,  D. L. Crittenden,  H. Dachsel,  
 R. J. Doerksen,  A. D. Dutoi,  L. Fusti-Molnar,  W. A. Goddard III,  
 A. Golubeva-Zadorozhnaya,  S. R. Gwaltney,  G. Hawkins,  A. Heyden,  
 S. Hirata,  G. Kedziora,  F. J. Keil,  C. Kelley,  Jihan Kim,  R. A. King,  
 R. Z. Khaliullin,  P. P. Korambath,  W. Kurlancheek,  A. M. Lee,  M. S. Lee,  
 S. V. Levchenko,  Ching Yeh Lin,  D. Liotard,  R. C. Lochan,  I. Lotan,  
 P. E. Maslen,  N. Nair,  D. P. O'Neill,  D. Neuhauser,  E. Neuscamman,  
 C. M. Oana,  R. Olson,  B. Peters,  R. Peverati,  P. A. Pieniazek,  
 Y. M. Rhee,  J. Ritchie,  M. A. Rohrdanz,  E. Rosta,  N. J. Russ,  
 H. F. Schaefer III,  N. E. Schultz,  N. Shenvi,  A. C. Simmonett,  A. Sodt,  
 D. Stuck,  K. S. Thanthiriwatte,  V. Vanovschi,  Tao Wang,  A. Warshel,  
 C. F. Williams,  Q. Wu,  X. Xu,  W. Zhang

 Please cite Q-Chem as follows:
 Y. Shao et al., Mol. Phys. 113, 184-215 (2015)
 DOI: 10.1080/00268976.2014.952696

 Q-Chem 5.1.1 for Intel X86 EM64T Linux

 Parts of Q-Chem use Armadillo 8.300.2 (Tropical Shenanigans).
 http://arma.sourceforge.net/

 Q-Chem begins on Thu Oct 11 02:43:01 2018  

Host: 
0

     Scratch files written to /scratch/taweetham/qchem31718//
The previous job contains 0 fragments, simply inherited here
Input Ideriv = 2
Curr. Ideriv = -1
Max.  Ideriv = 2

Checking the input file for inconsistencies... 	...done.

--------------------------------------------------------------
User input:
--------------------------------------------------------------

$molecule
read
$end

$rem
   job_type 	frequency
   basis 	6-311++g**
   method	b3lyp	
$end


--------------------------------------------------------------
 ----------------------------------------------------------------
             Standard Nuclear Orientation (Angstroms)
    I     Atom           X                Y                Z
 ----------------------------------------------------------------
    1      C       0.4736950348    -0.2064387257     1.3692900911
    2      C       0.9805650677     0.2399770487     0.0316515053
    3      C      -0.3542966384    -0.4253366886     0.1132690305
    4      F       1.0677031723     1.5536688112    -0.2419341957
    5      F       1.9977377280    -0.4245930241    -0.5471974321
    6      Cl     -1.8432682548     0.4710041885    -0.1593692287
    7      F      -0.4360801463    -1.6981861170    -0.3481832436
    8      H       0.9255043594    -1.0939493509     1.7985873032
    9      H       0.1460284015     0.5596613085     2.0612596655
 ----------------------------------------------------------------
 Molecular Point Group                 C1    NOp =  1
 Largest Abelian Subgroup              C1    NOp =  1
 Nuclear Repulsion Energy =   391.6982175281 hartrees
 There are       32 alpha and       32 beta electrons
 Requested basis set is 6-311++G(d,p)
 There are 59 shells and 176 basis functions

 Total QAlloc Memory Limit   2000 MB
 Mega-Array Size       188 MB
 MEM_STATIC part       192 MB

                       Distance Matrix (Angstroms)
             C (  1)   C (  2)   C (  3)   F (  4)   F (  5)   Cl(  6)
   C (  2)  1.498493
   C (  3)  1.520222  1.493707
   F (  4)  2.459038  1.344704  2.462664
   F (  5)  2.458297  1.345868  2.443007  2.207186
   Cl(  6)  2.857280  2.839700  1.759203  3.106885  3.963058
   F (  7)  2.450044  2.430563  1.356382  3.584301  2.754109  2.592531
   H (  8)  1.084483  2.214600  2.219286  3.345718  2.664663  3.734806
   H (  9)  1.083096  2.217647  2.239467  2.672496  3.346884  2.982676
             F (  7)   H (  8)
   H (  8)  2.612975
   H (  9)  3.352930  1.846891

 A cutoff of  1.0D-11 yielded   1602 shell pairs
 There are     14842 function pairs (     16050 Cartesian)
 Smallest overlap matrix eigenvalue = 4.98E-05
 Guess from superposition of atomic densities
 Warning:  Energy on first SCF cycle will be non-variational
 SAD guess density has 64.000000 electrons

 -----------------------------------------------------------------------
  General SCF calculation program by
  Eric Jon Sundstrom, Paul Horn, Yuezhi Mao, Dmitri Zuev, Alec White,
  David Stuck, Shaama M.S., Shane Yost, Joonho Lee, David Small,
  Daniel Levine, Susi Lehtola, Hugh Burton, Evgeny Epifanovsky
 -----------------------------------------------------------------------
 Exchange:     0.2000 Hartree-Fock + 0.0800 Slater + 0.7200 B88
 Correlation:  0.1900 VWN1RPA + 0.8100 LYP
 Using SG-1 standard quadrature grid
 A restricted SCF calculation will be
 performed using DIIS
 SCF converges when DIIS error is below 1.0e-08
 ---------------------------------------
  Cycle       Energy         DIIS error
 ---------------------------------------
    1    -876.6278327491      4.46e-02  
    2    -875.2612614253      5.34e-03  
    3    -875.1979055027      7.25e-03  
    4    -875.3382504027      8.97e-04  
    5    -875.3402968039      3.51e-04  
    6    -875.3406847073      6.55e-05  
    7    -875.3406985662      1.94e-05  
    8    -875.3406994859      5.70e-06  
    9    -875.3406995696      1.40e-06  
   10    -875.3406995742      4.10e-07  
   11    -875.3406995747      1.19e-07  
   12    -875.3406995748      2.92e-08  
   13    -875.3406995748      1.20e-08  
   14    -875.3406995748      1.84e-09  Convergence criterion met
 ---------------------------------------
 SCF time:   CPU 30.63s  wall 31.00s 
 SCF   energy in the final basis set =     -875.3406995748
 Total energy in the final basis set =     -875.3406995748

 --------------------------------------------------------------

                    Orbital Energies (a.u.)
 --------------------------------------------------------------

 Alpha MOs
 -- Occupied --
******* -24.726 -24.725 -24.722 -10.380 -10.353 -10.231  -9.498
 -7.263  -7.252  -7.252  -1.299  -1.264  -1.241  -0.939  -0.863
 -0.677  -0.657  -0.607  -0.596  -0.541  -0.531  -0.516  -0.482
 -0.474  -0.455  -0.448  -0.437  -0.385  -0.355  -0.340  -0.310
 -- Virtual --
 -0.027  -0.010   0.013   0.023   0.025   0.039   0.060   0.066
  0.071   0.077   0.084   0.101   0.112   0.113   0.124   0.125
  0.130   0.135   0.143   0.169   0.179   0.192   0.211   0.228
  0.242   0.259   0.262   0.281   0.290   0.299   0.324   0.341
  0.348   0.358   0.360   0.366   0.373   0.401   0.418   0.440
  0.455   0.470   0.476   0.516   0.544   0.552   0.585   0.613
  0.624   0.639   0.647   0.695   0.716   0.748   0.833   0.859
  0.883   0.929   0.952   1.017   1.068   1.095   1.210   1.256
  1.295   1.340   1.362   1.375   1.394   1.416   1.424   1.427
  1.444   1.461   1.490   1.518   1.534   1.540   1.569   1.671
  1.742   1.796   1.840   1.856   1.896   1.961   1.975   2.009
  2.023   2.059   2.144   2.180   2.204   2.274   2.317   2.473
  2.537   2.560   2.665   2.707   2.779   2.790   2.977   3.016
  3.118   3.327   3.559   3.682   3.746   3.752   3.764   3.769
  3.789   3.836   3.864   3.943   3.984   4.000   4.024   4.083
  4.178   4.752   4.877   4.907   6.305   6.314   6.336   6.342
  6.348   6.380   6.536   6.708   6.782   9.727  23.520  23.654
 23.847  25.841  25.925  26.411  66.743  66.753  66.754 215.713
 --------------------------------------------------------------

          Ground-State Mulliken Net Atomic Charges

     Atom                 Charge (a.u.)
  ----------------------------------------
      1 C                    -0.258026
      2 C                    -0.068300
      3 C                    -0.086321
      4 F                    -0.072845
      5 F                    -0.093059
      6 Cl                    0.227011
      7 F                    -0.044970
      8 H                     0.220668
      9 H                     0.175841
  ----------------------------------------
  Sum of atomic charges =     0.000000

 -----------------------------------------------------------------
                    Cartesian Multipole Moments
 -----------------------------------------------------------------
    Charge (ESU x 10^10)
                 0.0000
    Dipole Moment (Debye)
         X      -0.0594      Y       0.0521      Z       2.3072
       Tot       2.3085
    Quadrupole Moments (Debye-Ang)
        XX     -47.6248     XY      -1.6473     YY     -48.1099
        XZ       1.9113     YZ      -0.8011     ZZ     -42.1177
    Octopole Moments (Debye-Ang^2)
       XXX       3.4957    XXY       1.4263    XYY       2.7852
       YYY      -1.8258    XXZ      -1.4735    XYZ      -0.8506
       YYZ       0.4764    XZZ       5.4930    YZZ      -0.7953
       ZZZ      -2.7418
    Hexadecapole Moments (Debye-Ang^3)
      XXXX    -502.0014   XXXY      -0.0404   XXYY    -122.7220
      XYYY      -0.4734   YYYY    -246.9399   XXXZ       0.2761
      XXYZ      -2.0864   XYYZ      -0.0614   YYYZ       0.4822
      XXZZ    -109.9964   XYZZ       0.1078   YYZZ     -60.8316
      XZZZ      -4.9621   YZZZ       3.3351   ZZZZ    -137.5873
 -----------------------------------------------------------------
 Calculating MO derivatives via CPSCF
   1         3          27      0.145507    0.024319
   2         3          27      0.020165    0.003057
   3         3          27      0.001629    0.000300
   4         4          26      0.000117    0.000021
   5        28           2      0.000002    0.000001
   6        30           0      0.000000    0.000000    Roots Converged
 Time for AOints: 14.1 s (CPU) 14.1 s (wall)
 ------------------------------------------------------------------------------
                     AOints        : Timing summary (seconds)
 ------------------------------------------------------------------------------
     job step          cpu (% of tot)      sys (% of tot)     wall (% of tot)
 ------------------------------------------------------------------------------
  cpscf_lag         0.1384E+03 (44.4)   0.2380E-03 (16.6)   0.1384E+03 (44.4)
  iterzp            0.1591E+03 (51.0)   0.1199E-02 (83.4)   0.1591E+03 (51.0)
  make_fx           0.0000E+00 ( 0.0)   0.0000E+00 ( 0.0)   0.0000E+00 ( 0.0)
  AOints            0.1413E+02 ( 4.5)   0.0000E+00 ( 0.0)   0.1413E+02 ( 4.5)
 ------------------------------------------------------------------------------
   Grand Totals     0.3118E+03          0.1438E-02          0.3119E+03
 ------------------------------------------------------------------------------
 Calculating analytic Hessian of the SCF energy
 Polarizability Matrix (a.u.)
            1           2           3
    1 -55.1381657   4.2373594  -2.9104735
    2   4.2373594 -45.1421696   1.0012393
    3  -2.9104735   1.0012393 -43.4048839

 Direct stationary perturbation theory relativistic correction:

 rels  =       0.951030908740
 relv  =      -3.592895947795
 rel2e =       0.947207471291
 E_rel =      -1.694657567764

 Hessian of the SCF Energy
            1           2           3           4           5           6
    1   0.2980478  -0.1755415  -0.0002413  -0.0517956   0.0006257   0.0354039
    2  -0.1755415   0.5919237   0.0193414  -0.0027268  -0.0707257   0.0355185
    3  -0.0002413   0.0193414   0.6002456   0.0638807   0.0496813  -0.1845411
    4  -0.0517956  -0.0027268   0.0638807   0.5424744   0.0372987  -0.1449691
    5   0.0006257  -0.0707257   0.0496813   0.0372987   0.5480820  -0.0544676
    6   0.0354039   0.0355185  -0.1845411  -0.1449691  -0.0544676   0.4238077
    7  -0.0692924   0.0077982  -0.0833346  -0.2056335  -0.0765916   0.0309662
    8  -0.0002250  -0.0584120  -0.0234128  -0.0867648  -0.0731616   0.0055901
    9  -0.0574775  -0.0001969  -0.1439281   0.0023906  -0.0075140  -0.0256332
   10   0.0008407  -0.0005949   0.0062809  -0.0707298  -0.0294757   0.0092904
   11  -0.0018637  -0.0170434   0.0127979  -0.0378296  -0.2738911   0.0585113
   12  -0.0016216   0.0358421  -0.0002306   0.0111166   0.0540713  -0.0784915
   13  -0.0056732   0.0009297   0.0142789  -0.2077200   0.0681215   0.0854195
   14   0.0015568   0.0016451  -0.0028521   0.0762816  -0.1022500  -0.0445460
   15   0.0285792  -0.0237710  -0.0121189   0.0850911  -0.0382143  -0.1139138
   16  -0.0152876   0.0020666  -0.0053340  -0.0140238   0.0197163  -0.0132188
   17   0.0070583  -0.0005980  -0.0006355   0.0002021  -0.0002917   0.0030569
   18  -0.0177384   0.0124060   0.0022978   0.0003459  -0.0054881  -0.0013351
   19  -0.0015639  -0.0068776  -0.0074803   0.0035810  -0.0194013  -0.0100595
   20  -0.0048746  -0.0078459  -0.0148195   0.0107298  -0.0292630  -0.0105468
   21   0.0018404  -0.0385840  -0.0094256  -0.0056775   0.0039229   0.0017333
   22  -0.0887862   0.1051517  -0.0473629   0.0109657  -0.0184531   0.0018337
   23   0.1043845  -0.2431711   0.0935647   0.0061108  -0.0097854  -0.0004357
   24  -0.0461924   0.0915649  -0.0893221  -0.0125589   0.0116395  -0.0093210
   25  -0.0664896   0.0697945   0.0593128  -0.0071184   0.0181595   0.0053337
   26   0.0688795  -0.1957727  -0.1336654  -0.0033019   0.0112867   0.0073193
   27   0.0574477  -0.1321210  -0.1629771   0.0003807  -0.0136310  -0.0123054
            7           8           9          10          11          12
    1  -0.0692924  -0.0002250  -0.0574775   0.0008407  -0.0018637  -0.0016216
    2   0.0077982  -0.0584120  -0.0001969  -0.0005949  -0.0170434   0.0358421
    3  -0.0833346  -0.0234128  -0.1439281   0.0062809   0.0127979  -0.0002306
    4  -0.2056335  -0.0867648   0.0023906  -0.0707298  -0.0378296   0.0111166
    5  -0.0765916  -0.0731616  -0.0075140  -0.0294757  -0.2738911   0.0540713
    6   0.0309662   0.0055901  -0.0256332   0.0092904   0.0585113  -0.0784915
    7   0.4757685   0.0577088   0.0750819   0.0070859   0.0057724   0.0045249
    8   0.0577088   0.4542253   0.0725605  -0.0204889  -0.0228919  -0.0033087
    9   0.0750819   0.0725605   0.3100268   0.0045731   0.0028823   0.0009398
   10   0.0070859  -0.0204889   0.0045731   0.0627802   0.0182485  -0.0175465
   11   0.0057724  -0.0228919   0.0028823   0.0182485   0.3700723  -0.0672032
   12   0.0045249  -0.0033087   0.0009398  -0.0175465  -0.0672032   0.0636775
   13  -0.0242709   0.0266275   0.0189202   0.0017582   0.0267090  -0.0011752
   14   0.0005271  -0.0018681   0.0015260   0.0407482  -0.0519868  -0.0174744
   15   0.0014302   0.0024527   0.0007151  -0.0031552  -0.0092133   0.0105021
   16  -0.1213847   0.0342464  -0.0203704   0.0007666  -0.0029676   0.0031441
   17   0.0427189  -0.0479364   0.0108460  -0.0016083   0.0035539  -0.0008543
   18  -0.0181015   0.0081696  -0.0357220  -0.0010593  -0.0013619   0.0012482
   19  -0.0631783  -0.0155635  -0.0065378  -0.0028080  -0.0049003  -0.0012720
   20  -0.0379365  -0.2523453  -0.0762574  -0.0062846  -0.0075396  -0.0020586
   21  -0.0138817  -0.0699836  -0.0838957   0.0018067   0.0017481   0.0008130
   22  -0.0094144   0.0224281  -0.0061914  -0.0013649  -0.0047101   0.0063294
   23  -0.0041746   0.0097064  -0.0036682  -0.0005014  -0.0011272   0.0029368
   24  -0.0025222   0.0135776  -0.0115493  -0.0007567   0.0008225  -0.0016002
   25   0.0103198  -0.0179688  -0.0103887   0.0016710   0.0015413  -0.0034997
   26   0.0041771  -0.0073164  -0.0001783  -0.0000429   0.0008538  -0.0019509
   27   0.0058367  -0.0056456  -0.0109534   0.0005665   0.0010164   0.0031416
           13          14          15          16          17          18
    1  -0.0056732   0.0015568   0.0285792  -0.0152876   0.0070583  -0.0177384
    2   0.0009297   0.0016451  -0.0237710   0.0020666  -0.0005980   0.0124060
    3   0.0142789  -0.0028521  -0.0121189  -0.0053340  -0.0006355   0.0022978
    4  -0.2077200   0.0762816   0.0850911  -0.0140238   0.0002021   0.0003459
    5   0.0681215  -0.1022500  -0.0382143   0.0197163  -0.0002917  -0.0054881
    6   0.0854195  -0.0445460  -0.1139138  -0.0132188   0.0030569  -0.0013351
    7  -0.0242709   0.0005271   0.0014302  -0.1213847   0.0427189  -0.0181015
    8   0.0266275  -0.0018681   0.0024527   0.0342464  -0.0479364   0.0081696
    9   0.0189202   0.0015260   0.0007151  -0.0203704   0.0108460  -0.0357220
   10   0.0017582   0.0407482  -0.0031552   0.0007666  -0.0016083  -0.0010593
   11   0.0267090  -0.0519868  -0.0092133  -0.0029676   0.0035539  -0.0013619
   12  -0.0011752  -0.0174744   0.0105021   0.0031441  -0.0008543   0.0012482
   13   0.2402653  -0.1188217  -0.1171147  -0.0063159  -0.0000126   0.0022191
   14  -0.1188217   0.1457134   0.0632552   0.0011054   0.0002087   0.0000075
   15  -0.1171147   0.0632552   0.1104885   0.0009839  -0.0004308   0.0006890
   16  -0.0063159   0.0011054   0.0009839   0.1596301  -0.0781199   0.0286914
   17  -0.0000126   0.0002087  -0.0004308  -0.0781199   0.0788291  -0.0098977
   18   0.0022191   0.0000075   0.0006890   0.0286914  -0.0098977   0.0262043
   19   0.0033716  -0.0018396   0.0012458  -0.0027430   0.0299971   0.0073921
   20  -0.0022880   0.0065443   0.0040757   0.0235288  -0.0348403  -0.0039196
   21  -0.0039090   0.0013561   0.0023890   0.0058190  -0.0020818   0.0054336
   22   0.0013319   0.0006603  -0.0035338  -0.0026744   0.0004614  -0.0036897
   23   0.0008041   0.0013239  -0.0020320  -0.0015869   0.0005412  -0.0014507
   24   0.0017987  -0.0007117   0.0030253   0.0011171   0.0001428  -0.0002073
   25  -0.0027470  -0.0002181   0.0064735   0.0020326  -0.0006969   0.0019404
   26  -0.0020695   0.0006695   0.0038779   0.0020109   0.0005335   0.0015350
   27  -0.0004375  -0.0005605  -0.0017763  -0.0008321  -0.0001456   0.0013916
           19          20          21          22          23          24
    1  -0.0015639  -0.0048746   0.0018404  -0.0887862   0.1043845  -0.0461924
    2  -0.0068776  -0.0078459  -0.0385840   0.1051517  -0.2431711   0.0915649
    3  -0.0074803  -0.0148195  -0.0094256  -0.0473629   0.0935647  -0.0893221
    4   0.0035810   0.0107298  -0.0056775   0.0109657   0.0061108  -0.0125589
    5  -0.0194013  -0.0292630   0.0039229  -0.0184531  -0.0097854   0.0116395
    6  -0.0100595  -0.0105468   0.0017333   0.0018337  -0.0004357  -0.0093210
    7  -0.0631783  -0.0379365  -0.0138817  -0.0094144  -0.0041746  -0.0025222
    8  -0.0155635  -0.2523453  -0.0699836   0.0224281   0.0097064   0.0135776
    9  -0.0065378  -0.0762574  -0.0838957  -0.0061914  -0.0036682  -0.0115493
   10  -0.0028080  -0.0062846   0.0018067  -0.0013649  -0.0005014  -0.0007567
   11  -0.0049003  -0.0075396   0.0017481  -0.0047101  -0.0011272   0.0008225
   12  -0.0012720  -0.0020586   0.0008130   0.0063294   0.0029368  -0.0016002
   13   0.0033716  -0.0022880  -0.0039090   0.0013319   0.0008041   0.0017987
   14  -0.0018396   0.0065443   0.0013561   0.0006603   0.0013239  -0.0007117
   15   0.0012458   0.0040757   0.0023890  -0.0035338  -0.0020320   0.0030253
   16  -0.0027430   0.0235288   0.0058190  -0.0026744  -0.0015869   0.0011171
   17   0.0299971  -0.0348403  -0.0020818   0.0004614   0.0005412   0.0001428
   18   0.0073921  -0.0039196   0.0054336  -0.0036897  -0.0014507  -0.0002073
   19   0.0627601   0.0199197   0.0162647   0.0026968   0.0000718  -0.0005822
   20   0.0199197   0.3252802   0.1048800   0.0008913   0.0007767  -0.0017846
   21   0.0162647   0.1048800   0.0811049   0.0047242   0.0015780   0.0028611
   22   0.0026968   0.0008913   0.0047242   0.0894570  -0.1104654   0.0516396
   23   0.0000718   0.0007767   0.0015780  -0.1104654   0.2518692  -0.0999296
   24  -0.0005822  -0.0017846   0.0028611   0.0516396  -0.0999296   0.0936777
   25  -0.0021163  -0.0036858  -0.0069867  -0.0022115   0.0053570   0.0080570
   26  -0.0014063  -0.0007671  -0.0028359   0.0040358  -0.0101337  -0.0153215
   27   0.0010294   0.0004308  -0.0010138  -0.0037491   0.0094367   0.0124356
           25          26          27
    1  -0.0664896   0.0688795   0.0574477
    2   0.0697945  -0.1957727  -0.1321210
    3   0.0593128  -0.1336654  -0.1629771
    4  -0.0071184  -0.0033019   0.0003807
    5   0.0181595   0.0112867  -0.0136310
    6   0.0053337   0.0073193  -0.0123054
    7   0.0103198   0.0041771   0.0058367
    8  -0.0179688  -0.0073164  -0.0056456
    9  -0.0103887  -0.0001783  -0.0109534
   10   0.0016710  -0.0000429   0.0005665
   11   0.0015413   0.0008538   0.0010164
   12  -0.0034997  -0.0019509   0.0031416
   13  -0.0027470  -0.0020695  -0.0004375
   14  -0.0002181   0.0006695  -0.0005605
   15   0.0064735   0.0038779  -0.0017763
   16   0.0020326   0.0020109  -0.0008321
   17  -0.0006969   0.0005335  -0.0001456
   18   0.0019404   0.0015350   0.0013916
   19  -0.0021163  -0.0014063   0.0010294
   20  -0.0036858  -0.0007671   0.0004308
   21  -0.0069867  -0.0028359  -0.0010138
   22  -0.0022115   0.0040358  -0.0037491
   23   0.0053570  -0.0101337   0.0094367
   24   0.0080570  -0.0153215   0.0124356
   25   0.0666593  -0.0722828  -0.0602422
   26  -0.0722828   0.2006463   0.1412197
   27  -0.0602422   0.1412197   0.1720572
 Gradient time:  CPU 380.90 s  wall 380.91 s
 **********************************************************************
 **                                                                  **
 **                       VIBRATIONAL ANALYSIS                       **
 **                       --------------------                       **
 **                                                                  **
 **        VIBRATIONAL FREQUENCIES (CM**-1) AND NORMAL MODES         **
 **     FORCE CONSTANTS (mDYN/ANGSTROM) AND REDUCED MASSES (AMU)     **
 **                  INFRARED INTENSITIES (KM/MOL)                   **
 **                                                                  **
 **********************************************************************


 Mode:                 1                      2                      3
 Frequency:       155.21                 171.78                 261.63
 Force Cnst:      0.2239                 0.2672                 0.6235
 Red. Mass:      15.7745                15.3669                15.4597
 IR Active:          YES                    YES                    YES
 IR Intens:        1.834                  0.276                  1.492
 Raman Active:       YES                    YES                    YES
               X      Y      Z        X      Y      Z        X      Y      Z
 C         -0.121  0.186 -0.045   -0.089 -0.050 -0.047    0.031 -0.028 -0.236
 C          0.032  0.114 -0.006   -0.046 -0.008 -0.017    0.172 -0.033 -0.149
 C         -0.011  0.145 -0.108    0.035 -0.172 -0.105   -0.029  0.028 -0.169
 F          0.431  0.040 -0.181   -0.324 -0.074 -0.396    0.237  0.028  0.101
 F         -0.041 -0.237  0.240    0.265  0.078  0.415    0.483  0.248  0.050
 Cl        -0.266 -0.171  0.190    0.144  0.125  0.202   -0.201 -0.089  0.013
 F          0.182  0.205 -0.306   -0.133 -0.082 -0.279   -0.464 -0.083  0.198
 H         -0.095  0.276  0.112    0.194  0.074 -0.086   -0.124 -0.135 -0.289
 H         -0.290  0.226 -0.169   -0.389 -0.216 -0.009    0.195 -0.011 -0.174
 TransDip  -0.031  0.030  0.005    0.004 -0.016 -0.002    0.014 -0.022 -0.029

 Mode:                 4                      5                      6
 Frequency:       373.14                 390.04                 431.34
 Force Cnst:      0.5719                 0.6507                 0.3174
 Red. Mass:       6.9718                 7.2598                 2.8952
 IR Active:          YES                    YES                    YES
 IR Intens:        4.482                  0.894                  1.133
 Raman Active:       YES                    YES                    YES
               X      Y      Z        X      Y      Z        X      Y      Z
 C         -0.289  0.043 -0.149   -0.169  0.156 -0.046   -0.034  0.194  0.048
 C         -0.021 -0.071 -0.097   -0.090  0.137 -0.019    0.074 -0.109 -0.002
 C         -0.046 -0.074 -0.198    0.010 -0.131 -0.076    0.031  0.033  0.003
 F          0.032 -0.043  0.083    0.173  0.167  0.055   -0.112 -0.092  0.091
 F          0.060  0.030 -0.068   -0.182  0.049 -0.021    0.091 -0.044 -0.084
 Cl        -0.053  0.157  0.092    0.219 -0.103  0.051    0.022 -0.039  0.019
 F          0.277 -0.229  0.108   -0.210 -0.160 -0.038   -0.050  0.087 -0.083
 H         -0.488  0.092  0.153    0.069  0.413  0.231   -0.258  0.314  0.523
 H         -0.388  0.228 -0.403   -0.578  0.179 -0.265   -0.035  0.558 -0.350
 TransDip  -0.053  0.006 -0.042   -0.023  0.017 -0.011    0.031  0.008  0.013

 Mode:                 7                      8                      9
 Frequency:       479.08                 539.66                 679.62
 Force Cnst:      1.0897                 0.7815                 1.8534
 Red. Mass:       8.0583                 4.5544                 6.8105
 IR Active:          YES                    YES                    YES
 IR Intens:       12.953                  7.264                 30.047
 Raman Active:       YES                    YES                    YES
               X      Y      Z        X      Y      Z        X      Y      Z
 C         -0.241 -0.119  0.272    0.245  0.129  0.085   -0.088 -0.107  0.186
 C         -0.001 -0.069  0.193   -0.058 -0.016  0.013    0.287  0.125  0.183
 C         -0.035 -0.026  0.168   -0.027 -0.213  0.131    0.241 -0.081 -0.006
 F          0.192 -0.204 -0.214    0.077 -0.030  0.035   -0.071  0.250 -0.071
 F          0.016  0.318 -0.169   -0.016  0.069  0.022    0.078 -0.180 -0.139
 Cl         0.005 -0.011 -0.006   -0.107  0.091 -0.042   -0.100  0.047 -0.017
 F         -0.002  0.052 -0.039   -0.004 -0.180 -0.137   -0.066 -0.106 -0.015
 H         -0.406 -0.135  0.423    0.594  0.431  0.345   -0.059  0.012  0.421
 H         -0.335 -0.088  0.203    0.124  0.273 -0.126   -0.593 -0.227  0.088
 TransDip  -0.049 -0.041  0.096    0.068 -0.011  0.052    0.133 -0.043  0.107

 Mode:                10                     11                     12
 Frequency:       789.92                 871.83                 902.69
 Force Cnst:      4.8912                 0.9294                 0.7581
 Red. Mass:      13.3046                 2.0754                 1.5790
 IR Active:          YES                    YES                    YES
 IR Intens:       34.496                 48.293                  5.328
 Raman Active:       YES                    YES                    YES
               X      Y      Z        X      Y      Z        X      Y      Z
 C         -0.215 -0.118 -0.005    0.032 -0.157 -0.072   -0.070  0.108  0.015
 C         -0.214 -0.049 -0.362   -0.031 -0.001 -0.068   -0.041  0.054 -0.016
 C         -0.347 -0.183  0.597    0.109 -0.084  0.000    0.044 -0.040  0.003
 F          0.042  0.294 -0.002    0.003 -0.027  0.008   -0.004 -0.083  0.041
 F          0.294 -0.156 -0.073   -0.036  0.026  0.034    0.052 -0.029 -0.049
 Cl         0.050 -0.008 -0.015   -0.016  0.007 -0.009   -0.008  0.002 -0.002
 F          0.067  0.096 -0.047    0.003  0.127  0.069    0.002  0.039  0.013
 H         -0.069  0.019  0.137    0.327  0.247  0.446    0.529  0.197 -0.431
 H          0.008  0.027 -0.051   -0.516  0.019 -0.535   -0.413 -0.371  0.381
 TransDip  -0.173 -0.059  0.044    0.104 -0.167 -0.103   -0.031  0.065 -0.018

 Mode:                13                     14                     15
 Frequency:      1043.97                1051.71                1090.45
 Force Cnst:      2.0571                 1.6014                 1.7423
 Red. Mass:       3.2035                 2.4573                 2.4869
 IR Active:          YES                    YES                    YES
 IR Intens:       35.927                 31.035                157.467
 Raman Active:       YES                    YES                    YES
               X      Y      Z        X      Y      Z        X      Y      Z
 C         -0.094 -0.051 -0.225    0.060  0.092 -0.189   -0.193 -0.007 -0.018
 C          0.144  0.051  0.273    0.126  0.054  0.002    0.062 -0.013 -0.094
 C         -0.174  0.003  0.072    0.058 -0.044  0.214    0.235 -0.099  0.080
 F         -0.017 -0.018 -0.021   -0.013 -0.054  0.012    0.001 -0.008  0.010
 F          0.007 -0.011 -0.032   -0.055  0.022  0.025   -0.063  0.029  0.035
 Cl         0.013 -0.005 -0.001   -0.010  0.006 -0.006   -0.020  0.010 -0.002
 F          0.014  0.005  0.002   -0.007 -0.015 -0.027   -0.017  0.017 -0.011
 H          0.643  0.381 -0.121   -0.672 -0.290 -0.224    0.134  0.038 -0.266
 H          0.301  0.196 -0.316   -0.470 -0.247 -0.077    0.818  0.318  0.100
 TransDip   0.023  0.097  0.164    0.159 -0.000  0.081    0.388 -0.101 -0.034

 Mode:                16                     17                     18
 Frequency:      1184.52                1253.32                1384.35
 Force Cnst:      5.5833                 4.4495                 1.6815
 Red. Mass:       6.7539                 4.8077                 1.4892
 IR Active:          YES                    YES                    YES
 IR Intens:      216.262                102.808                 23.756
 Raman Active:       YES                    YES                    YES
               X      Y      Z        X      Y      Z        X      Y      Z
 C         -0.072 -0.151  0.047    0.029 -0.057 -0.011   -0.010  0.002 -0.033
 C          0.059  0.183 -0.223   -0.226  0.459  0.083    0.117  0.069 -0.087
 C          0.056  0.502  0.187    0.049 -0.098 -0.026   -0.086 -0.057 -0.040
 F         -0.025 -0.121  0.036    0.001 -0.131  0.016   -0.009 -0.029  0.011
 F         -0.008  0.002  0.028    0.101 -0.078 -0.051   -0.027  0.008  0.017
 Cl         0.004 -0.008 -0.004    0.003  0.003 -0.001    0.005 -0.001  0.001
 F         -0.017 -0.219 -0.070   -0.012  0.008  0.007    0.006  0.021  0.009
 H          0.520  0.275  0.298   -0.492 -0.213  0.201   -0.085  0.266  0.626
 H         -0.208  0.030 -0.209    0.467  0.305 -0.197    0.236 -0.384  0.534
 TransDip   0.064  0.466 -0.029   -0.121  0.294  0.067    0.133  0.023 -0.079

 Mode:                19                     20                     21
 Frequency:      1480.11                3131.29                3233.32
 Force Cnst:      4.0075                 6.0877                 6.8972
 Red. Mass:       3.1048                 1.0538                 1.1198
 IR Active:          YES                    YES                    YES
 IR Intens:      108.583                  1.445                  1.182
 Raman Active:       YES                    YES                    YES
               X      Y      Z        X      Y      Z        X      Y      Z
 C          0.005 -0.024  0.196    0.009 -0.012  0.063    0.042 -0.090 -0.019
 C          0.234  0.132 -0.143    0.002  0.001 -0.002    0.000 -0.001  0.000
 C         -0.181 -0.114 -0.056   -0.002 -0.001 -0.001    0.000 -0.000  0.000
 F         -0.014 -0.045  0.015    0.000  0.000 -0.000    0.000  0.000 -0.000
 F         -0.042  0.013  0.024    0.000  0.000 -0.000   -0.000  0.000  0.000
 Cl         0.008 -0.002  0.001   -0.000 -0.000 -0.000   -0.000  0.000 -0.000
 F          0.009  0.033  0.011   -0.000 -0.000 -0.000    0.000  0.000  0.000
 H          0.132 -0.327 -0.540   -0.311  0.614 -0.289   -0.273  0.537 -0.263
 H         -0.205  0.438 -0.404    0.205 -0.473 -0.415   -0.228  0.527  0.478
 TransDip   0.157  0.043 -0.292   -0.002  0.005 -0.038   -0.015  0.031  0.006

 STANDARD THERMODYNAMIC QUANTITIES AT   298.15 K  AND     1.00 ATM

   This Molecule has  0 Imaginary Frequencies
   Zero point vibrational energy:       29.877 kcal/mol

   Atom    1 Element C  Has Mass   12.00000
   Atom    2 Element C  Has Mass   12.00000
   Atom    3 Element C  Has Mass   12.00000
   Atom    4 Element F  Has Mass   18.99840
   Atom    5 Element F  Has Mass   18.99840
   Atom    6 Element Cl Has Mass   34.96885
   Atom    7 Element F  Has Mass   18.99840
   Atom    8 Element H  Has Mass    1.00783
   Atom    9 Element H  Has Mass    1.00783
   Molecular Mass:   129.979710 amu
   Principal axes and moments of inertia in amu*Bohr^2:
                             1           2           3
    Eigenvalues --      559.43998   987.49189  1261.69902
          X               0.99980    -0.01323     0.01474
          Y               0.01347     0.99978    -0.01592
          Z              -0.01452     0.01611     0.99976
   Rotational Symmetry Number is   1
   The Molecule is an Asymmetric Top
   Translational Enthalpy:        0.889 kcal/mol
   Rotational Enthalpy:           0.889 kcal/mol
   Vibrational Enthalpy:         32.092 kcal/mol
   gas constant (RT):             0.592 kcal/mol
   Translational Entropy:        40.499  cal/mol.K
   Rotational Entropy:           28.035  cal/mol.K
   Vibrational Entropy:          12.043  cal/mol.K

   Total Enthalpy:               34.462 kcal/mol
   Total Entropy:                80.577  cal/mol.K

 ======================================================================

 STANDARD THERMODYNAMIC QUANTITIES FOR ANHARMONIC VIBRATION -- TOSH

   Zero point vibrational energy: ************ kcal/mol

   Vibrational Enthalpy:       Infinity kcal/mol
   Vibrational Entropy:             NaN  cal/mol.K

   Total Enthalpy:             Infinity kcal/mol
   Total Entropy:                   NaN  cal/mol.K

 ======================================================================

 STANDARD THERMODYNAMIC QUANTITIES FOR ANHARMONIC VIBRATION -- VPT2

   Zero point vibrational energy: ************ kcal/mol

   Vibrational Enthalpy:       Infinity kcal/mol
   Vibrational Entropy:             NaN  cal/mol.K

   Total Enthalpy:             Infinity kcal/mol
   Total Entropy:                   NaN  cal/mol.K

 ======================================================================

Archival summary:
1\1\garfield\FREQ\ProcedureUnspecified\BasisUnspecified\l1332\taweetha\ThuOct1102:49:522018ThuOct1102:49:522018\0\\#,FREQ,ProcedureUnspecified,BasisUnspecified,\\0,1\Cl\C,1,1.7592\F,2,1.35638,1,111.986\C,2,1.49371,1,121.397,3,144.995,0\F,4,1.3447,2,120.276,1,0.658779,0\F,4,1.34587,2,118.618,1,-140.13,0\C,4,1.49849,2,61.0694,1,110.029,0\H,7,1.0831,4,117.511,2,-107.486,0\H,7,1.08448,4,117.145,2,105.404,0\\\@

 Total job time:  411.62s(wall), 411.60s(cpu) 
 Thu Oct 11 02:49:52 2018

        *************************************************************
        *                                                           *
        *  Thank you very much for using Q-Chem.  Have a nice day.  *
        *                                                           *
        *************************************************************
