# Supplementary material for: Geometric and energetic data from ab initio calculations of haloethene, haloimine, halomethylenephosphine, haloiminophosphine, halodiazene, halodiphosphene and halocyclopropane
Source: Data Brief. 2019 Nov 2;27:104738. doi: 10.1016/j.dib.2019.104738 (PMC6861602; doi:10.1016/j.dib.2019.104738)
Supplement: Multimedia component 3 [file mmc3.zip › CCC/B3LYP/FFCCCClI.out]

Q-Chem Developer Version!
                  Welcome to Q-Chem
     A Quantum Leap Into The Future Of Chemistry


 Q-Chem 5.1, Q-Chem, Inc., Pleasanton, CA (2018)

 Yihan Shao,  Zhengting Gan,  E. Epifanovsky,  A. T. B. Gilbert,  M. Wormit,  
 J. Kussmann,  A. W. Lange,  A. Behn,  Jia Deng,  Xintian Feng,  D. Ghosh,  
 M. Goldey,  P. R. Horn,  L. D. Jacobson,  I. Kaliman,  T. Kus,  A. Landau,  
 Jie Liu,  E. I. Proynov,  R. M. Richard,  R. P. Steele,  E. J. Sundstrom,  
 H. L. Woodcock III,  P. M. Zimmerman,  D. Zuev,  B. Albrecht,  E. Alguire,  
 S. A. Baeppler,  D. Barton,  Z. Benda,  Y. A. Bernard,  E. J. Berquist,  
 K. B. Bravaya,  H. Burton,  D. Casanova,  Chun-Min Chang,  Yunqing Chen,  
 A. Chien,  K. D. Closser,  M. P. Coons,  S. Coriani,  S. Dasgupta,  
 A. L. Dempwolff,  M. Diedenhofen,  Hainam Do,  R. G. Edgar,  Po-Tung Fang,  
 S. Faraji,  S. Fatehi,  Qingguo Feng,  K. D. Fenk,  J. Fosso-Tande,  
 Qinghui Ge,  A. Ghysels,  G. Gidofalvi,  J. Gomes,  J. Gonthier,  A. Gunina,  
 D. Hait,  M. W. D. Hanson-Heine,  P. H. P. Harbach,  A. W. Hauser,  
 J. E. Herr,  E. G. Hohenstein,  Z. C. Holden,  Kerwin Hui,  B. C. Huynh,  
 T.-C. Jagau,  Hyunjun Ji,  B. Kaduk,  K. Khistyaev,  Jaehoon Kim,  
 P. Klunzinger,  K. Koh,  D. Kosenkov,  L. Koulias,  T. Kowalczyk,  
 C. M. Krauter,  A. Kunitsa,  Ka Un Lao,  A. Laurent,  K. V. Lawler,  
 Joonho Lee,  D. Lefrancois,  S. Lehtola,  D. S. Levine,  Yi-Pei Li,  
 You-Sheng Lin,  Fenglai Liu,  E. Livshits,  A. Luenser,  P. Manohar,  
 E. Mansoor,  S. F. Manzer,  Shan-Ping Mao,  Yuezhi Mao,  N. Mardirossian,  
 A. V. Marenich,  T. Markovich,  L. A. Martinez-Martinez,  S. A. Maurer,  
 N. J. Mayhall,  S. C. McKenzie,  J.-M. Mewes,  A. F. Morrison,  
 J. W. Mullinax,  K. Nanda,  T. S. Nguyen-Beck,  R. Olivares-Amaya,  
 J. A. Parkhill,  T. M. Perrine,  F. Plasser,  P. Pokhilko,  S. Prager,  
 A. Prociuk,  E. Ramos,  D. R. Rehn,  F. Rob,  M. Schneider,  N. Sergueev,  
 S. M. Sharada,  S. Sharma,  D. W. Small,  T. Stauch,  T. Stein,  
 Yu-Chuan Su,  A. J. W. Thom,  A. Tkatchenko,  T. Tsuchimochi,  N. M. Tubman,  
 L. Vogt,  M. L. Vidal,  O. Vydrov,  M. A. Watson,  J. Wenzel,  
 M. de Wergifosse,  T. A. Wesolowski,  A. White,  J. Witte,  A. Yamada,  
 Jun Yang,  K. Yao,  S. Yeganeh,  S. R. Yost,  Zhi-Qiang You,  A. Zech,  
 Igor Ying Zhang,  Xing Zhang,  Yan Zhao,  Ying Zhu,  B. R. Brooks,  
 G. K. L. Chan,  C. J. Cramer,  M. S. Gordon,  W. J. Hehre,  A. Klamt,  
 M. W. Schmidt,  C. D. Sherrill,  D. G. Truhlar,  A. Aspuru-Guzik,  R. Baer,  
 A. T. Bell,  N. A. Besley,  Jeng-Da Chai,  A. E. DePrince, III,  
 R. A. DiStasio Jr.,  A. Dreuw,  B. D. Dunietz,  T. R. Furlani,  
 Chao-Ping Hsu,  Yousung Jung,  Jing Kong,  D. S. Lambrecht,  WanZhen Liang,  
 C. Ochsenfeld,  V. A. Rassolov,  L. V. Slipchenko,  J. E. Subotnik,  
 T. Van Voorhis,  J. M. Herbert,  A. I. Krylov,  P. M. W. Gill,  M. Head-Gordon

 Contributors to earlier versions of Q-Chem not listed above: 
 R. D. Adamson,  B. Austin,  J. Baker,  G. J. O. Beran,  K. Brandhorst,  
 S. T. Brown,  E. F. C. Byrd,  A. K. Chakraborty,  C.-L. Cheng,  
 Siu Hung Chien,  D. M. Chipman,  D. L. Crittenden,  H. Dachsel,  
 R. J. Doerksen,  A. D. Dutoi,  L. Fusti-Molnar,  W. A. Goddard III,  
 A. Golubeva-Zadorozhnaya,  S. R. Gwaltney,  G. Hawkins,  A. Heyden,  
 S. Hirata,  G. Kedziora,  F. J. Keil,  C. Kelley,  Jihan Kim,  R. A. King,  
 R. Z. Khaliullin,  P. P. Korambath,  W. Kurlancheek,  A. M. Lee,  M. S. Lee,  
 S. V. Levchenko,  Ching Yeh Lin,  D. Liotard,  R. C. Lochan,  I. Lotan,  
 P. E. Maslen,  N. Nair,  D. P. O'Neill,  D. Neuhauser,  E. Neuscamman,  
 C. M. Oana,  R. Olson,  B. Peters,  R. Peverati,  P. A. Pieniazek,  
 Y. M. Rhee,  J. Ritchie,  M. A. Rohrdanz,  E. Rosta,  N. J. Russ,  
 H. F. Schaefer III,  N. E. Schultz,  N. Shenvi,  A. C. Simmonett,  A. Sodt,  
 D. Stuck,  K. S. Thanthiriwatte,  V. Vanovschi,  Tao Wang,  A. Warshel,  
 C. F. Williams,  Q. Wu,  X. Xu,  W. Zhang

 Please cite Q-Chem as follows:
 Y. Shao et al., Mol. Phys. 113, 184-215 (2015)
 DOI: 10.1080/00268976.2014.952696

 Q-Chem 5.1.1 for Intel X86 EM64T Linux

 Parts of Q-Chem use Armadillo 8.300.2 (Tropical Shenanigans).
 http://arma.sourceforge.net/

 Q-Chem begins on Thu Oct 11 02:38:52 2018  

Host: 
0

     Scratch files written to /scratch/taweetham/qchem31719//
Input Ideriv = 2
Curr. Ideriv = -1
Max.  Ideriv = 2

Checking the input file for inconsistencies... 	...done.

--------------------------------------------------------------
User input:
--------------------------------------------------------------
$molecule
0 1
C 
C 1 CC 
C 2 CC 1 60.0
F 2 CF 1 ANG  3 pDHA
F 2 CF 1 ANG  3 mDHA
Cl 3 CCl 1 ANG  2 mDHA
I 3 CI 1 ANG  2 pDHA
H 1 CH 2 ANG  3 pDHA
H 1 CH 2 ANG  3 mDHA

CC=1.54
CH=1.09
CF=1.35
CCl=1.77
CBr=1.94
CI=2.14
ANG=118.0
pDHA=107.9
mDHA=-107.9
$end

$rem
   job_type	optimization
   basis	6-311++g**
   method	b3lyp
   mem_total	32000
$end

--------------------------------------------------------------
 ----------------------------------------------------------------
             Standard Nuclear Orientation (Angstroms)
    I     Atom           X                Y                Z
 ----------------------------------------------------------------
    1      C       1.3178132045    -0.3707034947     1.4291570818
    2      C       1.6086088705    -0.8260861825    -0.0129471059
    3      C       0.6086698148     0.3158891970     0.2470800417
    4      F       2.8071323054    -0.5100359145    -0.5478805633
    5      F       1.1189255019    -2.0192708074    -0.4117210389
    6      Cl      1.1003006809     1.9634081571    -0.1734914357
    7      I      -1.4730494397    -0.0846120172    -0.0455694463
    8      H       0.7291832223    -1.0314529080     2.0655727925
    9      H       2.0922539007     0.1871145240     1.9556365839
 ----------------------------------------------------------------
 Molecular Point Group                 C1    NOp =  1
 Largest Abelian Subgroup              C1    NOp =  1
 Nuclear Repulsion Energy =   764.6371318598 hartrees
 There are       54 alpha and       54 beta electrons
 Requested basis set is 6-311++G(d,p)
 There are 77 shells and 216 basis functions

 Total QAlloc Memory Limit  32000 MB
 Mega-Array Size       188 MB
 MEM_STATIC part       192 MB
 A cutoff of  1.0D-11 yielded   2496 shell pairs
 There are     20694 function pairs (     22846 Cartesian)
 Smallest overlap matrix eigenvalue = 6.27E-05

 Scale SEOQF with 1.000000e-01/1.000000e-01/1.000000e-01

 Standard Electronic Orientation quadrupole field applied
 Nucleus-field energy     =     0.0000000142 hartrees
 Guess from superposition of atomic densities
 Warning:  Energy on first SCF cycle will be non-variational
 SAD guess density has 108.000000 electrons

 -----------------------------------------------------------------------
  General SCF calculation program by
  Eric Jon Sundstrom, Paul Horn, Yuezhi Mao, Dmitri Zuev, Alec White,
  David Stuck, Shaama M.S., Shane Yost, Joonho Lee, David Small,
  Daniel Levine, Susi Lehtola, Hugh Burton, Evgeny Epifanovsky
 -----------------------------------------------------------------------
 Exchange:     0.2000 Hartree-Fock + 0.0800 Slater + 0.7200 B88
 Correlation:  0.1900 VWN1RPA + 0.8100 LYP
 Using SG-1 standard quadrature grid
 A restricted SCF calculation will be
 performed using DIIS
 SCF converges when DIIS error is below 1.0e-08
 ---------------------------------------
  Cycle       Energy         DIIS error
 ---------------------------------------
    1   -7696.0838394322      3.74e-02  
    2   -7694.9149449801      3.96e-03  
    3   -7694.8596927874      5.35e-03  
    4   -7694.9825308446      5.62e-04  
    5   -7694.9834954034      3.10e-04  
    6   -7694.9839741276      8.37e-05  
    7   -7694.9840119860      2.76e-05  
    8   -7694.9840158301      6.57e-06  
    9   -7694.9840160501      1.38e-06  
   10   -7694.9840160595      5.39e-07  
   11   -7694.9840160608      1.35e-07  
   12   -7694.9840160610      3.51e-08  
   13   -7694.9840160610      1.51e-08  
   14   -7694.9840160609      3.58e-09  Convergence criterion met
 ---------------------------------------
 SCF time:   CPU 49.80s  wall 67.00s 
 SCF   energy in the final basis set =    -7694.9840160609
 Total energy in the final basis set =    -7694.9840160609

 --------------------------------------------------------------

                    Orbital Energies (a.u.)
 --------------------------------------------------------------

 Alpha MOs
 -- Occupied --
*******-176.318-165.722-165.720-165.719-101.578 -35.814 -31.308
-31.301 -31.301 -24.729 -24.729 -22.958 -22.957 -22.957 -22.952
-22.952 -10.385 -10.314 -10.234  -9.493  -7.258  -7.247  -7.247
 -6.364  -4.777  -4.761  -4.761  -2.043  -2.038  -2.037  -2.024
 -2.024  -1.294  -1.245  -0.933  -0.846  -0.695  -0.673  -0.620
 -0.597  -0.547  -0.525  -0.490  -0.477  -0.466  -0.443  -0.418
 -0.405  -0.362  -0.324  -0.310  -0.282  -0.277
 -- Virtual --
 -0.078  -0.026  -0.007   0.020   0.024   0.027   0.055   0.063
  0.069   0.077   0.079   0.084   0.107   0.108   0.112   0.120
  0.123   0.134   0.135   0.151   0.161   0.170   0.182   0.210
  0.212   0.229   0.233   0.248   0.257   0.264   0.270   0.285
  0.323   0.345   0.349   0.359   0.382   0.388   0.393   0.424
  0.433   0.441   0.457   0.472   0.474   0.486   0.503   0.536
  0.563   0.566   0.585   0.606   0.615   0.645   0.685   0.693
  0.720   0.747   0.777   0.841   0.867   0.898   0.939   0.959
  1.019   1.080   1.114   1.208   1.238   1.315   1.340   1.344
  1.361   1.377   1.395   1.404   1.420   1.447   1.464   1.483
  1.519   1.535   1.543   1.601   1.660   1.736   1.770   1.828
  1.861   1.896   1.948   1.972   2.013   2.021   2.145   2.151
  2.190   2.276   2.304   2.470   2.518   2.557   2.658   2.686
  2.752   2.775   2.918   2.987   3.067   3.315   3.542   3.673
  3.743   3.754   3.762   3.807   3.899   3.937   3.979   3.996
  4.006   4.010   4.066   4.125   4.151   4.255   4.422   4.755
  4.893   6.021   6.046   6.094   6.305   6.325   6.339   6.354
  6.558   6.767   9.733  23.491  23.575  23.809  25.848  25.927
 26.419  27.867  28.355  28.376  28.389  28.537  28.544  28.573
 28.604  28.693  66.741  66.752 127.894 127.909 127.940 151.662
215.7201901.825
 --------------------------------------------------------------

          Ground-State Mulliken Net Atomic Charges

     Atom                 Charge (a.u.)
  ----------------------------------------
      1 C                    -0.406363
      2 C                    -0.124594
      3 C                    -0.065225
      4 F                    -0.070139
      5 F                    -0.066528
      6 Cl                    0.215838
      7 I                     0.138335
      8 H                     0.199503
      9 H                     0.179173
  ----------------------------------------
  Sum of atomic charges =    -0.000000

 -----------------------------------------------------------------
                    Cartesian Multipole Moments
 -----------------------------------------------------------------
    Charge (ESU x 10^10)
                -0.0000
    Dipole Moment (Debye)
         X      -0.1850      Y      -0.1158      Z       1.9531
       Tot       1.9652
    Quadrupole Moments (Debye-Ang)
        XX     -68.5253     XY       1.2387     YY     -71.5052
        XZ       3.9518     YZ      -1.6544     ZZ     -66.4408
    Octopole Moments (Debye-Ang^2)
       XXX     -57.2786    XXY      -4.4314    XYY     -12.8485
       YYY      -6.2644    XXZ       2.3373    XYZ      -1.3330
       YYZ      -2.4780    XZZ      -7.3326    YZZ      -6.6999
       ZZZ      -3.4263
    Hexadecapole Moments (Debye-Ang^3)
      XXXX    -973.7359   XXXY       2.3415   XXYY    -254.1078
      XYYY       2.9056   YYYY    -531.6271   XXXZ      11.0183
      XXYZ       1.9433   XYYZ      -4.1849   YYYZ      -2.7242
      XXZZ    -191.2848   XYZZ      -2.8159   YYZZ    -121.7005
      XZZZ      -2.3215   YZZZ       3.0259   ZZZZ    -186.0340
 -----------------------------------------------------------------
 Calculating analytic gradient of the SCF energy
 Gradient of SCF Energy
            1           2           3           4           5           6
    1  -0.0044633   0.0172827  -0.0151217   0.0085370  -0.0123227  -0.0008584
    2   0.0068825  -0.0237832   0.0133165   0.0106478  -0.0058135   0.0001321
    3   0.0156833  -0.0317272   0.0001759   0.0020284   0.0038961  -0.0005245
            7           8           9
    1   0.0058828  -0.0009022   0.0019658
    2   0.0004238  -0.0019658   0.0001599
    3   0.0010185   0.0045354   0.0049141
 Max gradient component =       3.173E-02
 RMS gradient           =       1.067E-02
 Gradient time:  CPU 13.53 s  wall 16.03 s
 Geometry Optimization Parameters
   NAtoms,    NIC,     NZ,  NCons,   NDum,   NFix, NCnnct, MaxDiis
        9      69       9       0       0       0       0       0


** GEOMETRY OPTIMIZATION IN DELOCALIZED INTERNAL COORDINATES **
   Searching for a Minimum

   Optimization Cycle:   1

                       Coordinates (Angstroms)
     ATOM                X               Y               Z
      1  C         1.3178132045   -0.3707034947    1.4291570818
      2  C         1.6086088705   -0.8260861825   -0.0129471059
      3  C         0.6086698148    0.3158891970    0.2470800417
      4  F         2.8071323054   -0.5100359145   -0.5478805633
      5  F         1.1189255019   -2.0192708074   -0.4117210389
      6  Cl        1.1003006809    1.9634081571   -0.1734914357
      7  I        -1.4730494397   -0.0846120172   -0.0455694463
      8  H         0.7291832223   -1.0314529080    2.0655727925
      9  H         2.0922539007    0.1871145240    1.9556365839
   Point Group: c1    Number of degrees of freedom:    21


   Energy is  -7694.984016061


 Attempting to Generate Delocalized Internal Coordinates

 21 Hessian modes will be used to form the next step
  Hessian Eigenvalues:
     0.017401    0.020947    0.030782    0.030782    0.030790    0.033282
     0.086449    0.090060    0.108095    0.108252    0.129001    0.140000
     0.145900    0.257500    0.268991    0.285189    0.286300    0.348126
     0.348126    0.550214    0.550214

 Minimum Search - Taking Simple RFO Step
 Searching for Lamda that Minimizes Along All modes
 Value Taken    Lamda =  -0.00545476
 Step Taken.  Stepsize is  0.175774

                             Maximum     Tolerance    Cnvgd?
         Gradient           0.020059      0.000300      NO
         Displacement       0.097577      0.001200      NO
         Energy change     *********      0.000001      NO


 New Cartesian Coordinates Obtained by Inverse Iteration

 Displacement from previous Coordinates is:  0.140827
 ----------------------------------------------------------------
             Standard Nuclear Orientation (Angstroms)
    I     Atom           X                Y                Z
 ----------------------------------------------------------------
    1      C       1.3198936329    -0.3737279973     1.4224986968
    2      C       1.5977414723    -0.8111451617     0.0150150373
    3      C       0.6110583100     0.3096242062     0.2501715172
    4      F       2.7830414402    -0.5243627890    -0.5430631795
    5      F       1.1532564958    -2.0053361320    -0.4060455806
    6      Cl      1.1171728634     1.9546573859    -0.1631338807
    7      I      -1.4994977498    -0.0818241703    -0.0502948253
    8      H       0.7334325907    -1.0342541066     2.0500422764
    9      H       2.0937390057     0.1906193186     1.9306468483
 ----------------------------------------------------------------
 Molecular Point Group                 C1    NOp =  1
 Largest Abelian Subgroup              C1    NOp =  1
 Nuclear Repulsion Energy =   763.3962791361 hartrees
 There are       54 alpha and       54 beta electrons
 Applying Cartesian multipole field
    Component          Value
    ---------          -----
     (2,0,0)        1.00000E-11
     (0,2,0)        2.00000E-11
     (0,0,2)       -3.00000E-11
 Nucleus-field energy     =     0.0000000143 hartrees
 Requested basis set is 6-311++G(d,p)
 There are 77 shells and 216 basis functions
 A cutoff of  1.0D-11 yielded   2495 shell pairs
 There are     20706 function pairs (     22860 Cartesian)
 Smallest overlap matrix eigenvalue = 6.01E-05
 Guess MOs from SCF MO coefficient file

 -----------------------------------------------------------------------
  General SCF calculation program by
  Eric Jon Sundstrom, Paul Horn, Yuezhi Mao, Dmitri Zuev, Alec White,
  David Stuck, Shaama M.S., Shane Yost, Joonho Lee, David Small,
  Daniel Levine, Susi Lehtola, Hugh Burton, Evgeny Epifanovsky
 -----------------------------------------------------------------------
 Exchange:     0.2000 Hartree-Fock + 0.0800 Slater + 0.7200 B88
 Correlation:  0.1900 VWN1RPA + 0.8100 LYP
 Using SG-1 standard quadrature grid
 A restricted SCF calculation will be
 performed using DIIS
 SCF converges when DIIS error is below 1.0e-08
 ---------------------------------------
  Cycle       Energy         DIIS error
 ---------------------------------------
    1   -7694.9853220842      5.31e-04  
    2   -7694.9871220545      2.11e-04  
    3   -7694.9871226429      2.19e-04  
    4   -7694.9873194535      2.88e-05  
    5   -7694.9873219208      1.24e-05  
    6   -7694.9873225367      4.80e-06  
    7   -7694.9873226655      9.56e-07  
    8   -7694.9873226703      3.52e-07  
    9   -7694.9873226709      3.46e-08  
   10   -7694.9873226709      9.65e-09  Convergence criterion met
 ---------------------------------------
 SCF time:   CPU 36.71s  wall 45.00s 
 SCF   energy in the final basis set =    -7694.9873226709
 Total energy in the final basis set =    -7694.9873226709

 --------------------------------------------------------------

                    Orbital Energies (a.u.)
 --------------------------------------------------------------

 Alpha MOs
 -- Occupied --
*******-176.319-165.723-165.720-165.720-101.579 -35.815 -31.309
-31.302 -31.302 -24.725 -24.725 -22.959 -22.957 -22.957 -22.953
-22.953 -10.381 -10.313 -10.231  -9.493  -7.258  -7.248  -7.247
 -6.364  -4.777  -4.761  -4.761  -2.043  -2.038  -2.038  -2.024
 -2.024  -1.299  -1.242  -0.942  -0.851  -0.693  -0.673  -0.625
 -0.598  -0.550  -0.525  -0.492  -0.480  -0.464  -0.438  -0.418
 -0.404  -0.364  -0.324  -0.312  -0.283  -0.278
 -- Virtual --
 -0.084  -0.028  -0.006   0.021   0.024   0.029   0.057   0.064
  0.070   0.077   0.080   0.087   0.108   0.111   0.114   0.121
  0.125   0.133   0.141   0.153   0.162   0.170   0.187   0.211
  0.215   0.232   0.234   0.250   0.262   0.268   0.276   0.293
  0.326   0.347   0.350   0.361   0.383   0.389   0.396   0.425
  0.434   0.441   0.458   0.472   0.473   0.484   0.498   0.537
  0.566   0.572   0.588   0.602   0.621   0.641   0.679   0.692
  0.717   0.743   0.775   0.843   0.867   0.898   0.947   0.964
  1.018   1.083   1.116   1.211   1.237   1.312   1.337   1.339
  1.367   1.375   1.397   1.417   1.426   1.449   1.465   1.486
  1.525   1.537   1.550   1.601   1.669   1.737   1.778   1.848
  1.867   1.902   1.964   1.981   2.023   2.028   2.156   2.175
  2.187   2.278   2.308   2.474   2.534   2.567   2.669   2.699
  2.770   2.792   2.930   3.000   3.113   3.343   3.553   3.687
  3.747   3.755   3.765   3.817   3.899   3.952   3.978   3.994
  4.018   4.041   4.061   4.122   4.179   4.252   4.414   4.784
  4.909   6.019   6.043   6.090   6.311   6.328   6.349   6.360
  6.589   6.780   9.732  23.510  23.636  23.842  25.850  25.927
 26.422  27.861  28.353  28.374  28.386  28.536  28.543  28.570
 28.601  28.689  66.747  66.755 127.892 127.907 127.938 151.656
215.7201901.819
 --------------------------------------------------------------

          Ground-State Mulliken Net Atomic Charges

     Atom                 Charge (a.u.)
  ----------------------------------------
      1 C                    -0.402489
      2 C                    -0.134833
      3 C                    -0.052595
      4 F                    -0.070618
      5 F                    -0.071227
      6 Cl                    0.215536
      7 I                     0.132551
      8 H                     0.202903
      9 H                     0.180772
  ----------------------------------------
  Sum of atomic charges =     0.000000

 -----------------------------------------------------------------
                    Cartesian Multipole Moments
 -----------------------------------------------------------------
    Charge (ESU x 10^10)
                 0.0000
    Dipole Moment (Debye)
         X      -0.2171      Y      -0.0604      Z       2.0249
       Tot       2.0374
    Quadrupole Moments (Debye-Ang)
        XX     -68.4174     XY       1.3876     YY     -71.4944
        XZ       4.1304     YZ      -1.7761     ZZ     -66.4286
    Octopole Moments (Debye-Ang^2)
       XXX     -55.7089    XXY      -4.0328    XYY     -12.2907
       YYY      -6.1989    XXZ       2.4628    XYZ      -1.5276
       YYZ      -2.4118    XZZ      -6.7694    YZZ      -6.7773
       ZZZ      -3.9264
    Hexadecapole Moments (Debye-Ang^3)
      XXXX    -984.2115   XXXY       2.8646   XXYY    -255.6760
      XYYY       3.3488   YYYY    -526.8347   XXXZ      10.1885
      XXYZ       1.4435   XYYZ      -4.4531   YYYZ      -3.0594
      XXZZ    -193.0812   XYZZ      -2.9328   YYZZ    -120.4245
      XZZZ      -4.3220   YZZZ       2.6190   ZZZZ    -184.4709
 -----------------------------------------------------------------
 Calculating analytic gradient of the SCF energy
 Gradient of SCF Energy
            1           2           3           4           5           6
    1  -0.0022548   0.0075636  -0.0026840  -0.0016486  -0.0017073   0.0005174
    2   0.0032645  -0.0092026   0.0028350   0.0018819   0.0019456   0.0001171
    3   0.0032592  -0.0100653   0.0013150   0.0019620   0.0018462  -0.0000152
            7           8           9
    1  -0.0004083   0.0003234   0.0002987
    2   0.0001414   0.0000152  -0.0009980
    3   0.0003216   0.0005124   0.0008640
 Max gradient component =       1.007E-02
 RMS gradient           =       3.386E-03
 Gradient time:  CPU 13.56 s  wall 16.84 s
 Geometry Optimization Parameters
   NAtoms,    NIC,     NZ,  NCons,   NDum,   NFix, NCnnct, MaxDiis
        9      69       9       0       0       0       0       0

 Cartesian Hessian Update
 Hessian Updated using BFGS Update


** GEOMETRY OPTIMIZATION IN DELOCALIZED INTERNAL COORDINATES **
   Searching for a Minimum

   Optimization Cycle:   2

                       Coordinates (Angstroms)
     ATOM                X               Y               Z
      1  C         1.3198936329   -0.3737279973    1.4224986968
      2  C         1.5977414723   -0.8111451617    0.0150150373
      3  C         0.6110583100    0.3096242062    0.2501715172
      4  F         2.7830414402   -0.5243627890   -0.5430631795
      5  F         1.1532564958   -2.0053361320   -0.4060455806
      6  Cl        1.1171728634    1.9546573859   -0.1631338807
      7  I        -1.4994977498   -0.0818241703   -0.0502948253
      8  H         0.7334325907   -1.0342541066    2.0500422764
      9  H         2.0937390057    0.1906193186    1.9306468483
   Point Group: c1    Number of degrees of freedom:    21


   Energy is  -7694.987322671

 Hessian Updated using BFGS Update

 21 Hessian modes will be used to form the next step
  Hessian Eigenvalues:
     0.017406    0.020916    0.030706    0.030782    0.030879    0.033334
     0.086430    0.087703    0.108208    0.110788    0.115117    0.136700
     0.146438    0.253993    0.258471    0.273615    0.286338    0.348126
     0.349165    0.550209    0.573808

 Minimum Search - Taking Simple RFO Step
 Searching for Lamda that Minimizes Along All modes
 Value Taken    Lamda =  -0.00044270
 Step Taken.  Stepsize is  0.067038

                             Maximum     Tolerance    Cnvgd?
         Gradient           0.005992      0.000300      NO
         Displacement       0.038898      0.001200      NO
         Energy change     -0.003307      0.000001      NO


 New Cartesian Coordinates Obtained by Inverse Iteration

 Displacement from previous Coordinates is:  0.044174
 ----------------------------------------------------------------
             Standard Nuclear Orientation (Angstroms)
    I     Atom           X                Y                Z
 ----------------------------------------------------------------
    1      C       1.3236665959    -0.3771340382     1.4219547671
    2      C       1.5906208822    -0.8048835442     0.0231172868
    3      C       0.6119566915     0.3089987730     0.2530871126
    4      F       2.7768013293    -0.5324014136    -0.5447006969
    5      F       1.1547763282    -2.0020059256    -0.4047087960
    6      Cl      1.1169064831     1.9546229222    -0.1573655992
    7      I      -1.4950765639    -0.0829534161    -0.0581850265
    8      H       0.7368625997    -1.0375500251     2.0486478158
    9      H       2.0933237153     0.1975572215     1.9239900461
 ----------------------------------------------------------------
 Molecular Point Group                 C1    NOp =  1
 Largest Abelian Subgroup              C1    NOp =  1
 Nuclear Repulsion Energy =   764.4658384199 hartrees
 There are       54 alpha and       54 beta electrons
 Applying Cartesian multipole field
    Component          Value
    ---------          -----
     (2,0,0)        1.00000E-11
     (0,2,0)        2.00000E-11
     (0,0,2)       -3.00000E-11
 Nucleus-field energy     =     0.0000000143 hartrees
 Requested basis set is 6-311++G(d,p)
 There are 77 shells and 216 basis functions
 A cutoff of  1.0D-11 yielded   2495 shell pairs
 There are     20706 function pairs (     22860 Cartesian)
 Smallest overlap matrix eigenvalue = 5.87E-05
 Guess MOs from SCF MO coefficient file

 -----------------------------------------------------------------------
  General SCF calculation program by
  Eric Jon Sundstrom, Paul Horn, Yuezhi Mao, Dmitri Zuev, Alec White,
  David Stuck, Shaama M.S., Shane Yost, Joonho Lee, David Small,
  Daniel Levine, Susi Lehtola, Hugh Burton, Evgeny Epifanovsky
 -----------------------------------------------------------------------
 Exchange:     0.2000 Hartree-Fock + 0.0800 Slater + 0.7200 B88
 Correlation:  0.1900 VWN1RPA + 0.8100 LYP
 Using SG-1 standard quadrature grid
 A restricted SCF calculation will be
 performed using DIIS
 SCF converges when DIIS error is below 1.0e-08
 ---------------------------------------
  Cycle       Energy         DIIS error
 ---------------------------------------
    1   -7694.9872989692      1.84e-04  
    2   -7694.9875259458      7.37e-05  
    3   -7694.9875095894      9.40e-05  
    4   -7694.9875498588      1.31e-05  
    5   -7694.9875506762      5.33e-06  
    6   -7694.9875508152      1.05e-06  
    7   -7694.9875508203      2.83e-07  
    8   -7694.9875508208      9.41e-08  
    9   -7694.9875508208      9.86e-09  Convergence criterion met
 ---------------------------------------
 SCF time:   CPU 33.28s  wall 37.00s 
 SCF   energy in the final basis set =    -7694.9875508208
 Total energy in the final basis set =    -7694.9875508208

 --------------------------------------------------------------

                    Orbital Energies (a.u.)
 --------------------------------------------------------------

 Alpha MOs
 -- Occupied --
*******-176.319-165.723-165.721-165.721-101.580 -35.815 -31.309
-31.302 -31.302 -24.723 -24.723 -22.959 -22.958 -22.958 -22.953
-22.953 -10.380 -10.312 -10.231  -9.494  -7.259  -7.248  -7.248
 -6.365  -4.778  -4.762  -4.762  -2.043  -2.038  -2.038  -2.025
 -2.024  -1.298  -1.239  -0.946  -0.853  -0.694  -0.673  -0.626
 -0.597  -0.550  -0.524  -0.492  -0.480  -0.462  -0.436  -0.418
 -0.405  -0.366  -0.325  -0.314  -0.283  -0.279
 -- Virtual --
 -0.084  -0.029  -0.006   0.020   0.024   0.030   0.057   0.064
  0.070   0.077   0.080   0.088   0.108   0.111   0.115   0.121
  0.127   0.133   0.142   0.153   0.162   0.169   0.188   0.212
  0.215   0.232   0.235   0.250   0.264   0.269   0.278   0.296
  0.327   0.347   0.351   0.361   0.383   0.389   0.396   0.426
  0.434   0.441   0.458   0.472   0.473   0.484   0.498   0.538
  0.565   0.575   0.588   0.600   0.623   0.640   0.678   0.691
  0.717   0.743   0.773   0.844   0.867   0.898   0.949   0.964
  1.020   1.084   1.117   1.213   1.238   1.312   1.337   1.340
  1.369   1.376   1.397   1.420   1.427   1.450   1.466   1.488
  1.523   1.540   1.551   1.601   1.673   1.736   1.778   1.854
  1.869   1.907   1.968   1.985   2.025   2.032   2.156   2.176
  2.188   2.278   2.309   2.475   2.537   2.568   2.672   2.702
  2.778   2.795   2.932   2.998   3.126   3.352   3.549   3.690
  3.749   3.756   3.767   3.819   3.898   3.954   3.978   3.994
  4.017   4.046   4.061   4.122   4.180   4.252   4.414   4.791
  4.909   6.019   6.043   6.090   6.314   6.330   6.351   6.362
  6.597   6.776   9.732  23.511  23.657  23.852  25.849  25.927
 26.422  27.861  28.353  28.373  28.385  28.535  28.543  28.570
 28.601  28.689  66.749  66.757 127.892 127.907 127.937 151.656
215.7201901.819
 --------------------------------------------------------------

          Ground-State Mulliken Net Atomic Charges

     Atom                 Charge (a.u.)
  ----------------------------------------
      1 C                    -0.397046
      2 C                    -0.136112
      3 C                    -0.057998
      4 F                    -0.073076
      5 F                    -0.074090
      6 Cl                    0.218620
      7 I                     0.134319
      8 H                     0.203801
      9 H                     0.181581
  ----------------------------------------
  Sum of atomic charges =     0.000000

 -----------------------------------------------------------------
                    Cartesian Multipole Moments
 -----------------------------------------------------------------
    Charge (ESU x 10^10)
                 0.0000
    Dipole Moment (Debye)
         X      -0.2589      Y      -0.0137      Z       2.0567
       Tot       2.0730
    Quadrupole Moments (Debye-Ang)
        XX     -68.4903     XY       1.4943     YY     -71.4950
        XZ       4.2270     YZ      -1.8164     ZZ     -66.3960
    Octopole Moments (Debye-Ang^2)
       XXX     -56.2303    XXY      -3.7659    XYY     -12.4502
       YYY      -5.8841    XXZ       2.6302    XYZ      -1.5836
       YYZ      -2.2256    XZZ      -6.8969    YZZ      -6.7275
       ZZZ      -3.5566
    Hexadecapole Moments (Debye-Ang^3)
      XXXX    -981.4693   XXXY       3.3763   XXYY    -255.1815
      XYYY       3.6081   YYYY    -526.3483   XXXZ       9.2779
      XXYZ       1.2954   XYYZ      -4.8005   YYYZ      -3.4885
      XXZZ    -192.4119   XYZZ      -2.8698   YYZZ    -120.2539
      XZZZ      -5.7913   YZZZ       2.2147   ZZZZ    -184.2645
 -----------------------------------------------------------------
 Calculating analytic gradient of the SCF energy
 Gradient of SCF Energy
            1           2           3           4           5           6
    1  -0.0004806   0.0006364   0.0007540  -0.0019061   0.0005938   0.0002687
    2   0.0009053  -0.0018028  -0.0001991  -0.0004837   0.0017110   0.0000085
    3  -0.0016948  -0.0011648   0.0013648   0.0008834   0.0003797   0.0000234
            7           8           9
    1   0.0000766   0.0000757  -0.0000185
    2   0.0001521  -0.0000490  -0.0002423
    3   0.0001539  -0.0001163   0.0001707
 Max gradient component =       1.906E-03
 RMS gradient           =       8.545E-04
 Gradient time:  CPU 13.52 s  wall 13.53 s
 Geometry Optimization Parameters
   NAtoms,    NIC,     NZ,  NCons,   NDum,   NFix, NCnnct, MaxDiis
        9      69       9       0       0       0       0       0

 Cartesian Hessian Update
 Hessian Updated using BFGS Update


** GEOMETRY OPTIMIZATION IN DELOCALIZED INTERNAL COORDINATES **
   Searching for a Minimum

   Optimization Cycle:   3

                       Coordinates (Angstroms)
     ATOM                X               Y               Z
      1  C         1.3236665959   -0.3771340382    1.4219547671
      2  C         1.5906208822   -0.8048835442    0.0231172868
      3  C         0.6119566915    0.3089987730    0.2530871126
      4  F         2.7768013293   -0.5324014136   -0.5447006969
      5  F         1.1547763282   -2.0020059256   -0.4047087960
      6  Cl        1.1169064831    1.9546229222   -0.1573655992
      7  I        -1.4950765639   -0.0829534161   -0.0581850265
      8  H         0.7368625997   -1.0375500251    2.0486478158
      9  H         2.0933237153    0.1975572215    1.9239900461
   Point Group: c1    Number of degrees of freedom:    21


   Energy is  -7694.987550821

 Hessian Updated using BFGS Update

 21 Hessian modes will be used to form the next step
  Hessian Eigenvalues:
     0.017449    0.020857    0.030492    0.030792    0.030967    0.033112
     0.083285    0.087016    0.107291    0.111116    0.114387    0.136003
     0.146439    0.250050    0.260140    0.286300    0.293618    0.348129
     0.349181    0.550214    0.568700

 Minimum Search - Taking Simple RFO Step
 Searching for Lamda that Minimizes Along All modes
 Value Taken    Lamda =  -0.00002668
 Step Taken.  Stepsize is  0.012785

                             Maximum     Tolerance    Cnvgd?
         Gradient           0.002504      0.000300      NO
         Displacement       0.006389      0.001200      NO
         Energy change     -0.000228      0.000001      NO


 New Cartesian Coordinates Obtained by Inverse Iteration

 Displacement from previous Coordinates is:  0.010578
 ----------------------------------------------------------------
             Standard Nuclear Orientation (Angstroms)
    I     Atom           X                Y                Z
 ----------------------------------------------------------------
    1      C       1.3243871484    -0.3780292686     1.4232314722
    2      C       1.5904618812    -0.8041635901     0.0237324887
    3      C       0.6114304101     0.3088225973     0.2522485730
    4      F       2.7780299636    -0.5323195868    -0.5464172239
    5      F       1.1541230701    -2.0032404637    -0.4040617768
    6      Cl      1.1155998875     1.9551852030    -0.1559583214
    7      I      -1.4959864485    -0.0820633648    -0.0609178500
    8      H       0.7370881458    -1.0374377958     2.0506700351
    9      H       2.0947040031     0.1974968233     1.9233095129
 ----------------------------------------------------------------
 Molecular Point Group                 C1    NOp =  1
 Largest Abelian Subgroup              C1    NOp =  1
 Nuclear Repulsion Energy =   764.1667942430 hartrees
 There are       54 alpha and       54 beta electrons
 Applying Cartesian multipole field
    Component          Value
    ---------          -----
     (2,0,0)        1.00000E-11
     (0,2,0)        2.00000E-11
     (0,0,2)       -3.00000E-11
 Nucleus-field energy     =     0.0000000143 hartrees
 Requested basis set is 6-311++G(d,p)
 There are 77 shells and 216 basis functions
 A cutoff of  1.0D-11 yielded   2495 shell pairs
 There are     20706 function pairs (     22860 Cartesian)
 Smallest overlap matrix eigenvalue = 5.88E-05
 Guess MOs from SCF MO coefficient file

 -----------------------------------------------------------------------
  General SCF calculation program by
  Eric Jon Sundstrom, Paul Horn, Yuezhi Mao, Dmitri Zuev, Alec White,
  David Stuck, Shaama M.S., Shane Yost, Joonho Lee, David Small,
  Daniel Levine, Susi Lehtola, Hugh Burton, Evgeny Epifanovsky
 -----------------------------------------------------------------------
 Exchange:     0.2000 Hartree-Fock + 0.0800 Slater + 0.7200 B88
 Correlation:  0.1900 VWN1RPA + 0.8100 LYP
 Using SG-1 standard quadrature grid
 A restricted SCF calculation will be
 performed using DIIS
 SCF converges when DIIS error is below 1.0e-08
 ---------------------------------------
  Cycle       Energy         DIIS error
 ---------------------------------------
    1   -7694.9875574191      3.92e-05  
    2   -7694.9875674803      8.08e-06  
    3   -7694.9875673880      8.98e-06  
    4   -7694.9875677675      2.66e-06  
    5   -7694.9875678024      7.46e-07  
    6   -7694.9875678050      2.07e-07  
    7   -7694.9875678051      7.14e-08  
    8   -7694.9875678052      2.19e-08  
    9   -7694.9875678051      4.18e-09  Convergence criterion met
 ---------------------------------------
 SCF time:   CPU 33.07s  wall 33.00s 
 SCF   energy in the final basis set =    -7694.9875678051
 Total energy in the final basis set =    -7694.9875678051

 --------------------------------------------------------------

                    Orbital Energies (a.u.)
 --------------------------------------------------------------

 Alpha MOs
 -- Occupied --
*******-176.319-165.723-165.721-165.721-101.580 -35.816 -31.309
-31.302 -31.302 -24.723 -24.723 -22.960 -22.958 -22.958 -22.953
-22.953 -10.380 -10.313 -10.232  -9.494  -7.259  -7.248  -7.248
 -6.365  -4.778  -4.762  -4.762  -2.043  -2.039  -2.038  -2.025
 -2.025  -1.297  -1.239  -0.946  -0.853  -0.694  -0.672  -0.626
 -0.596  -0.550  -0.524  -0.492  -0.480  -0.462  -0.436  -0.418
 -0.405  -0.366  -0.325  -0.315  -0.283  -0.279
 -- Virtual --
 -0.084  -0.029  -0.006   0.020   0.024   0.030   0.057   0.063
  0.070   0.077   0.080   0.088   0.108   0.111   0.115   0.121
  0.127   0.133   0.141   0.153   0.162   0.169   0.188   0.211
  0.214   0.232   0.235   0.249   0.263   0.269   0.278   0.295
  0.327   0.348   0.351   0.361   0.384   0.389   0.396   0.426
  0.434   0.441   0.458   0.471   0.473   0.484   0.498   0.538
  0.565   0.575   0.588   0.599   0.623   0.639   0.678   0.691
  0.716   0.743   0.773   0.844   0.866   0.898   0.949   0.964
  1.020   1.084   1.116   1.212   1.238   1.311   1.337   1.340
  1.368   1.376   1.397   1.420   1.427   1.450   1.465   1.488
  1.523   1.540   1.551   1.601   1.673   1.736   1.777   1.854
  1.868   1.907   1.968   1.986   2.025   2.032   2.155   2.175
  2.187   2.278   2.309   2.474   2.537   2.567   2.671   2.701
  2.778   2.794   2.931   2.996   3.124   3.351   3.547   3.689
  3.750   3.756   3.767   3.819   3.897   3.953   3.977   3.994
  4.015   4.044   4.060   4.122   4.177   4.252   4.414   4.790
  4.907   6.018   6.043   6.089   6.314   6.330   6.351   6.362
  6.595   6.773   9.732  23.508  23.657  23.850  25.849  25.927
 26.421  27.861  28.353  28.373  28.385  28.535  28.543  28.569
 28.601  28.689  66.749  66.757 127.892 127.907 127.937 151.656
215.7191901.819
 --------------------------------------------------------------

          Ground-State Mulliken Net Atomic Charges

     Atom                 Charge (a.u.)
  ----------------------------------------
      1 C                    -0.395640
      2 C                    -0.136642
      3 C                    -0.057788
      4 F                    -0.074012
      5 F                    -0.075027
      6 Cl                    0.218723
      7 I                     0.134806
      8 H                     0.204024
      9 H                     0.181556
  ----------------------------------------
  Sum of atomic charges =     0.000000

 -----------------------------------------------------------------
                    Cartesian Multipole Moments
 -----------------------------------------------------------------
    Charge (ESU x 10^10)
                 0.0000
    Dipole Moment (Debye)
         X      -0.2708      Y      -0.0024      Z       2.0633
       Tot       2.0810
    Quadrupole Moments (Debye-Ang)
        XX     -68.5040     XY       1.5117     YY     -71.5139
        XZ       4.2472     YZ      -1.8247     ZZ     -66.3924
    Octopole Moments (Debye-Ang^2)
       XXX     -56.2494    XXY      -3.7376    XYY     -12.4452
       YYY      -5.8679    XXZ       2.7103    XYZ      -1.5900
       YYZ      -2.1529    XZZ      -6.8796    YZZ      -6.7596
       ZZZ      -3.3448
    Hexadecapole Moments (Debye-Ang^3)
      XXXX    -982.0947   XXXY       3.6555   XXYY    -255.3819
      XYYY       3.9190   YYYY    -526.6509   XXXZ       9.0595
      XXYZ       1.2705   XYYZ      -4.9130   YYYZ      -3.5481
      XXZZ    -192.5172   XYZZ      -2.7925   YYZZ    -120.3444
      XZZZ      -6.1769   YZZZ       2.0952   ZZZZ    -184.3877
 -----------------------------------------------------------------
 Calculating analytic gradient of the SCF energy
 Gradient of SCF Energy
            1           2           3           4           5           6
    1  -0.0001412  -0.0001307   0.0004775  -0.0004527   0.0001314   0.0001989
    2   0.0003821  -0.0005650  -0.0001031  -0.0002068   0.0004672   0.0000642
    3  -0.0007637  -0.0001109   0.0005394   0.0000571   0.0000136   0.0000812
            7           8           9
    1  -0.0001244  -0.0000477   0.0000888
    2   0.0002266  -0.0000011  -0.0002642
    3   0.0000988  -0.0000012   0.0000856
 Max gradient component =       7.637E-04
 RMS gradient           =       2.937E-04
 Gradient time:  CPU 13.58 s  wall 13.58 s
 Geometry Optimization Parameters
   NAtoms,    NIC,     NZ,  NCons,   NDum,   NFix, NCnnct, MaxDiis
        9      69       9       0       0       0       0       0

 Cartesian Hessian Update
 Hessian Updated using BFGS Update


** GEOMETRY OPTIMIZATION IN DELOCALIZED INTERNAL COORDINATES **
   Searching for a Minimum

   Optimization Cycle:   4

                       Coordinates (Angstroms)
     ATOM                X               Y               Z
      1  C         1.3243871484   -0.3780292686    1.4232314722
      2  C         1.5904618812   -0.8041635901    0.0237324887
      3  C         0.6114304101    0.3088225973    0.2522485730
      4  F         2.7780299636   -0.5323195868   -0.5464172239
      5  F         1.1541230701   -2.0032404637   -0.4040617768
      6  Cl        1.1155998875    1.9551852030   -0.1559583214
      7  I        -1.4959864485   -0.0820633648   -0.0609178500
      8  H         0.7370881458   -1.0374377958    2.0506700351
      9  H         2.0947040031    0.1974968233    1.9233095129
   Point Group: c1    Number of degrees of freedom:    21


   Energy is  -7694.987567805

 Hessian Updated using BFGS Update

 21 Hessian modes will be used to form the next step
  Hessian Eigenvalues:
     0.018075    0.020772    0.029813    0.030795    0.031151    0.032433
     0.077362    0.087014    0.104942    0.113560    0.115639    0.136830
     0.146445    0.231187    0.259472    0.270987    0.286382    0.348203
     0.349222    0.511691    0.554773

 Minimum Search - Taking Simple RFO Step
 Searching for Lamda that Minimizes Along All modes
 Value Taken    Lamda =  -0.00000481
 Step Taken.  Stepsize is  0.008402

                             Maximum     Tolerance    Cnvgd?
         Gradient           0.000657      0.000300      NO
         Displacement       0.005157      0.001200      NO
         Energy change     -0.000017      0.000001      NO


 New Cartesian Coordinates Obtained by Inverse Iteration

 Displacement from previous Coordinates is:  0.006846
 ----------------------------------------------------------------
             Standard Nuclear Orientation (Angstroms)
    I     Atom           X                Y                Z
 ----------------------------------------------------------------
    1      C       1.3247766434    -0.3786480122     1.4240676327
    2      C       1.5902194462    -0.8036568874     0.0239218732
    3      C       0.6109717683     0.3088470470     0.2519855719
    4      F       2.7787125599    -0.5325146611    -0.5462738663
    5      F       1.1525663845    -2.0030823270    -0.4041715485
    6      Cl      1.1151689851     1.9551267856    -0.1560489457
    7      I      -1.4956178855    -0.0816367355    -0.0621988962
    8      H       0.7384896090    -1.0388196518     2.0515744244
    9      H       2.0945505503     0.1986349962     1.9229806641
 ----------------------------------------------------------------
 Molecular Point Group                 C1    NOp =  1
 Largest Abelian Subgroup              C1    NOp =  1
 Nuclear Repulsion Energy =   764.1873300751 hartrees
 There are       54 alpha and       54 beta electrons
 Applying Cartesian multipole field
    Component          Value
    ---------          -----
     (2,0,0)        1.00000E-11
     (0,2,0)        2.00000E-11
     (0,0,2)       -3.00000E-11
 Nucleus-field energy     =     0.0000000143 hartrees
 Requested basis set is 6-311++G(d,p)
 There are 77 shells and 216 basis functions
 A cutoff of  1.0D-11 yielded   2495 shell pairs
 There are     20706 function pairs (     22860 Cartesian)
 Smallest overlap matrix eigenvalue = 5.89E-05
 Guess MOs from SCF MO coefficient file

 -----------------------------------------------------------------------
  General SCF calculation program by
  Eric Jon Sundstrom, Paul Horn, Yuezhi Mao, Dmitri Zuev, Alec White,
  David Stuck, Shaama M.S., Shane Yost, Joonho Lee, David Small,
  Daniel Levine, Susi Lehtola, Hugh Burton, Evgeny Epifanovsky
 -----------------------------------------------------------------------
 Exchange:     0.2000 Hartree-Fock + 0.0800 Slater + 0.7200 B88
 Correlation:  0.1900 VWN1RPA + 0.8100 LYP
 Using SG-1 standard quadrature grid
 A restricted SCF calculation will be
 performed using DIIS
 SCF converges when DIIS error is below 1.0e-08
 ---------------------------------------
  Cycle       Energy         DIIS error
 ---------------------------------------
    1   -7694.9875671450      2.04e-05  
    2   -7694.9875701679      4.51e-06  
    3   -7694.9875701558      5.25e-06  
    4   -7694.9875702660      1.05e-06  
    5   -7694.9875702700      2.99e-07  
    6   -7694.9875702704      1.39e-07  
    7   -7694.9875702707      4.06e-08  
    8   -7694.9875702705      1.24e-08  
    9   -7694.9875702706      2.56e-09  Convergence criterion met
 ---------------------------------------
 SCF time:   CPU 33.40s  wall 33.00s 
 SCF   energy in the final basis set =    -7694.9875702706
 Total energy in the final basis set =    -7694.9875702706

 --------------------------------------------------------------

                    Orbital Energies (a.u.)
 --------------------------------------------------------------

 Alpha MOs
 -- Occupied --
*******-176.319-165.723-165.721-165.721-101.580 -35.816 -31.309
-31.303 -31.302 -24.723 -24.723 -22.960 -22.958 -22.958 -22.953
-22.953 -10.380 -10.313 -10.232  -9.494  -7.259  -7.248  -7.248
 -6.365  -4.778  -4.762  -4.762  -2.044  -2.039  -2.038  -2.025
 -2.025  -1.296  -1.238  -0.946  -0.853  -0.694  -0.672  -0.625
 -0.596  -0.550  -0.524  -0.492  -0.480  -0.461  -0.436  -0.418
 -0.405  -0.366  -0.325  -0.315  -0.283  -0.279
 -- Virtual --
 -0.084  -0.029  -0.006   0.020   0.024   0.030   0.057   0.063
  0.070   0.077   0.080   0.088   0.108   0.111   0.115   0.121
  0.127   0.133   0.141   0.152   0.162   0.169   0.188   0.211
  0.214   0.232   0.235   0.249   0.263   0.269   0.279   0.295
  0.327   0.348   0.351   0.362   0.384   0.389   0.396   0.426
  0.434   0.441   0.458   0.471   0.473   0.484   0.498   0.538
  0.565   0.575   0.588   0.599   0.623   0.639   0.677   0.692
  0.716   0.743   0.773   0.845   0.866   0.898   0.948   0.964
  1.020   1.084   1.116   1.212   1.237   1.311   1.337   1.340
  1.368   1.376   1.397   1.420   1.427   1.450   1.465   1.488
  1.522   1.539   1.551   1.601   1.673   1.735   1.776   1.854
  1.868   1.907   1.968   1.986   2.025   2.032   2.155   2.175
  2.186   2.277   2.309   2.475   2.537   2.567   2.671   2.700
  2.777   2.793   2.931   2.995   3.123   3.351   3.545   3.690
  3.750   3.757   3.767   3.818   3.897   3.952   3.977   3.994
  4.014   4.043   4.060   4.122   4.176   4.252   4.414   4.790
  4.906   6.018   6.043   6.089   6.314   6.330   6.350   6.362
  6.594   6.771   9.732  23.507  23.656  23.850  25.849  25.928
 26.421  27.861  28.353  28.373  28.385  28.535  28.543  28.569
 28.601  28.689  66.749  66.757 127.892 127.907 127.937 151.656
215.7191901.819
 --------------------------------------------------------------

          Ground-State Mulliken Net Atomic Charges

     Atom                 Charge (a.u.)
  ----------------------------------------
      1 C                    -0.394822
      2 C                    -0.136705
      3 C                    -0.058545
      4 F                    -0.074153
      5 F                    -0.075470
      6 Cl                    0.218834
      7 I                     0.135257
      8 H                     0.204050
      9 H                     0.181556
  ----------------------------------------
  Sum of atomic charges =     0.000000

 -----------------------------------------------------------------
                    Cartesian Multipole Moments
 -----------------------------------------------------------------
    Charge (ESU x 10^10)
                -0.0000
    Dipole Moment (Debye)
         X      -0.2750      Y       0.0017      Z       2.0644
       Tot       2.0826
    Quadrupole Moments (Debye-Ang)
        XX     -68.5121     XY       1.5184     YY     -71.5161
        XZ       4.2518     YZ      -1.8290     ZZ     -66.3911
    Octopole Moments (Debye-Ang^2)
       XXX     -56.3057    XXY      -3.7256    XYY     -12.4512
       YYY      -5.8791    XXZ       2.7362    XYZ      -1.5923
       YYZ      -2.1098    XZZ      -6.8872    YZZ      -6.7723
       ZZZ      -3.2377
    Hexadecapole Moments (Debye-Ang^3)
      XXXX    -981.9864   XXXY       3.7568   XXYY    -255.3479
      XYYY       4.0052   YYYY    -526.6279   XXXZ       8.8882
      XXYZ       1.2876   XYYZ      -4.9683   YYYZ      -3.5467
      XXZZ    -192.4970   XYZZ      -2.7648   YYZZ    -120.3380
      XZZZ      -6.3732   YZZZ       2.0954   ZZZZ    -184.4840
 -----------------------------------------------------------------
 Calculating analytic gradient of the SCF energy
 Gradient of SCF Energy
            1           2           3           4           5           6
    1   0.0000303  -0.0003825   0.0002119   0.0001076  -0.0001890   0.0001525
    2   0.0000530  -0.0001149   0.0000972  -0.0000753  -0.0000257   0.0000251
    3  -0.0001216   0.0000686   0.0001249  -0.0001178  -0.0001387   0.0000464
            7           8           9
    1  -0.0000231   0.0000058   0.0000866
    2   0.0002555  -0.0000470  -0.0001680
    3   0.0000970  -0.0000019   0.0000432
 Max gradient component =       3.825E-04
 RMS gradient           =       1.334E-04
 Gradient time:  CPU 13.78 s  wall 13.79 s
 Geometry Optimization Parameters
   NAtoms,    NIC,     NZ,  NCons,   NDum,   NFix, NCnnct, MaxDiis
        9      69       9       0       0       0       0       0

 Cartesian Hessian Update
 Hessian Updated using BFGS Update


** GEOMETRY OPTIMIZATION IN DELOCALIZED INTERNAL COORDINATES **
   Searching for a Minimum

   Optimization Cycle:   5

                       Coordinates (Angstroms)
     ATOM                X               Y               Z
      1  C         1.3247766434   -0.3786480122    1.4240676327
      2  C         1.5902194462   -0.8036568874    0.0239218732
      3  C         0.6109717683    0.3088470470    0.2519855719
      4  F         2.7787125599   -0.5325146611   -0.5462738663
      5  F         1.1525663845   -2.0030823270   -0.4041715485
      6  Cl        1.1151689851    1.9551267856   -0.1560489457
      7  I        -1.4956178855   -0.0816367355   -0.0621988962
      8  H         0.7384896090   -1.0388196518    2.0515744244
      9  H         2.0945505503    0.1986349962    1.9229806641
   Point Group: c1    Number of degrees of freedom:    21


   Energy is  -7694.987570271

 Hessian Updated using BFGS Update

 21 Hessian modes will be used to form the next step
  Hessian Eigenvalues:
     0.018947    0.020457    0.027800    0.030796    0.031318    0.033339
     0.070370    0.087168    0.101616    0.114366    0.114560    0.136546
     0.146601    0.235792    0.259781    0.266762    0.286423    0.348252
     0.349205    0.537826    0.583858

 Minimum Search - Taking Simple RFO Step
 Searching for Lamda that Minimizes Along All modes
 Value Taken    Lamda =   0.00000000
 Step Taken.  Stepsize is  0.002926

                             Maximum     Tolerance    Cnvgd?
         Gradient           0.000133      0.000300     YES
         Displacement       0.001235      0.001200      NO
         Energy change     -0.000002      0.000001      NO


 New Cartesian Coordinates Obtained by Inverse Iteration

 Displacement from previous Coordinates is:  0.002366
 ----------------------------------------------------------------
             Standard Nuclear Orientation (Angstroms)
    I     Atom           X                Y                Z
 ----------------------------------------------------------------
    1      C       1.3247987980    -0.3788057533     1.4240535860
    2      C       1.5903662642    -0.8036424364     0.0238733715
    3      C       0.6108497121     0.3086815575     0.2517663163
    4      F       2.7785742841    -0.5324869094    -0.5466502359
    5      F       1.1527046503    -2.0032786810    -0.4036645822
    6      Cl      1.1152553851     1.9551302614    -0.1552929097
    7      I      -1.4955883793    -0.0815133281    -0.0624532124
    8      H       0.7383394855    -1.0386982702     2.0516642765
    9      H       2.0945378612     0.1988641132     1.9225402996
 ----------------------------------------------------------------
 Molecular Point Group                 C1    NOp =  1
 Largest Abelian Subgroup              C1    NOp =  1
 Nuclear Repulsion Energy =   764.1936944711 hartrees
 There are       54 alpha and       54 beta electrons
 Applying Cartesian multipole field
    Component          Value
    ---------          -----
     (2,0,0)        1.00000E-11
     (0,2,0)        2.00000E-11
     (0,0,2)       -3.00000E-11
 Nucleus-field energy     =     0.0000000143 hartrees
 Requested basis set is 6-311++G(d,p)
 There are 77 shells and 216 basis functions
 A cutoff of  1.0D-11 yielded   2495 shell pairs
 There are     20706 function pairs (     22860 Cartesian)
 Smallest overlap matrix eigenvalue = 5.89E-05
 Guess MOs from SCF MO coefficient file

 -----------------------------------------------------------------------
  General SCF calculation program by
  Eric Jon Sundstrom, Paul Horn, Yuezhi Mao, Dmitri Zuev, Alec White,
  David Stuck, Shaama M.S., Shane Yost, Joonho Lee, David Small,
  Daniel Levine, Susi Lehtola, Hugh Burton, Evgeny Epifanovsky
 -----------------------------------------------------------------------
 Exchange:     0.2000 Hartree-Fock + 0.0800 Slater + 0.7200 B88
 Correlation:  0.1900 VWN1RPA + 0.8100 LYP
 Using SG-1 standard quadrature grid
 A restricted SCF calculation will be
 performed using DIIS
 SCF converges when DIIS error is below 1.0e-08
 ---------------------------------------
  Cycle       Energy         DIIS error
 ---------------------------------------
    1   -7694.9875701613      6.50e-06  
    2   -7694.9875705107      1.47e-06  
    3   -7694.9875705076      1.91e-06  
    4   -7694.9875705203      2.93e-07  
    5   -7694.9875705207      9.12e-08  
    6   -7694.9875705207      4.90e-08  
    7   -7694.9875705207      7.18e-09  Convergence criterion met
 ---------------------------------------
 SCF time:   CPU 26.53s  wall 26.00s 
 SCF   energy in the final basis set =    -7694.9875705207
 Total energy in the final basis set =    -7694.9875705207

 --------------------------------------------------------------

                    Orbital Energies (a.u.)
 --------------------------------------------------------------

 Alpha MOs
 -- Occupied --
*******-176.319-165.723-165.721-165.721-101.580 -35.816 -31.309
-31.303 -31.302 -24.723 -24.723 -22.960 -22.958 -22.958 -22.953
-22.953 -10.380 -10.313 -10.232  -9.494  -7.259  -7.248  -7.248
 -6.365  -4.778  -4.762  -4.762  -2.044  -2.039  -2.038  -2.025
 -2.025  -1.296  -1.238  -0.946  -0.853  -0.694  -0.672  -0.625
 -0.596  -0.550  -0.524  -0.492  -0.480  -0.462  -0.436  -0.418
 -0.405  -0.366  -0.325  -0.315  -0.283  -0.279
 -- Virtual --
 -0.084  -0.029  -0.006   0.020   0.024   0.030   0.057   0.063
  0.070   0.077   0.080   0.088   0.108   0.111   0.115   0.121
  0.127   0.133   0.141   0.152   0.162   0.169   0.188   0.211
  0.214   0.232   0.235   0.249   0.263   0.269   0.279   0.295
  0.327   0.348   0.351   0.362   0.384   0.389   0.396   0.426
  0.434   0.441   0.458   0.471   0.473   0.484   0.498   0.538
  0.565   0.575   0.588   0.599   0.623   0.639   0.678   0.692
  0.716   0.743   0.773   0.845   0.866   0.898   0.949   0.964
  1.020   1.084   1.116   1.212   1.237   1.311   1.337   1.340
  1.368   1.376   1.397   1.420   1.427   1.450   1.465   1.488
  1.522   1.540   1.551   1.601   1.673   1.735   1.776   1.854
  1.868   1.907   1.968   1.986   2.025   2.032   2.154   2.175
  2.186   2.277   2.309   2.474   2.537   2.567   2.671   2.700
  2.777   2.793   2.931   2.995   3.123   3.351   3.545   3.690
  3.750   3.757   3.767   3.818   3.897   3.952   3.977   3.994
  4.014   4.043   4.060   4.122   4.176   4.252   4.414   4.790
  4.906   6.018   6.043   6.089   6.314   6.330   6.350   6.362
  6.594   6.772   9.732  23.507  23.656  23.849  25.849  25.928
 26.421  27.861  28.353  28.373  28.385  28.535  28.543  28.569
 28.601  28.689  66.749  66.757 127.892 127.907 127.937 151.656
215.7191901.819
 --------------------------------------------------------------

          Ground-State Mulliken Net Atomic Charges

     Atom                 Charge (a.u.)
  ----------------------------------------
      1 C                    -0.394638
      2 C                    -0.136770
      3 C                    -0.058696
      4 F                    -0.074054
      5 F                    -0.075532
      6 Cl                    0.218712
      7 I                     0.135355
      8 H                     0.204106
      9 H                     0.181516
  ----------------------------------------
  Sum of atomic charges =     0.000000

 -----------------------------------------------------------------
                    Cartesian Multipole Moments
 -----------------------------------------------------------------
    Charge (ESU x 10^10)
                -0.0000
    Dipole Moment (Debye)
         X      -0.2753      Y       0.0018      Z       2.0634
       Tot       2.0817
    Quadrupole Moments (Debye-Ang)
        XX     -68.5079     XY       1.5182     YY     -71.5188
        XZ       4.2496     YZ      -1.8274     ZZ     -66.3929
    Octopole Moments (Debye-Ang^2)
       XXX     -56.3023    XXY      -3.7259    XYY     -12.4558
       YYY      -5.8792    XXZ       2.7306    XYZ      -1.5887
       YYZ      -2.1090    XZZ      -6.8966    YZZ      -6.7759
       ZZZ      -3.2457
    Hexadecapole Moments (Debye-Ang^3)
      XXXX    -981.9298   XXXY       3.7662   XXYY    -255.3503
      XYYY       4.0341   YYYY    -526.6588   XXXZ       8.8319
      XXYZ       1.2792   XYYZ      -4.9826   YYYZ      -3.5692
      XXZZ    -192.5034   XYZZ      -2.7592   YYZZ    -120.3464
      XZZZ      -6.4421   YZZZ       2.0531   ZZZZ    -184.4716
 -----------------------------------------------------------------
 Calculating analytic gradient of the SCF energy
 Gradient of SCF Energy
            1           2           3           4           5           6
    1   0.0000355  -0.0002615   0.0001430   0.0000553  -0.0001907   0.0001585
    2  -0.0000438  -0.0000602   0.0001052  -0.0000769  -0.0000159   0.0000086
    3  -0.0000249   0.0000181   0.0000194  -0.0001211  -0.0000845   0.0000877
            7           8           9
    1  -0.0000154  -0.0000278   0.0001030
    2   0.0002627  -0.0000145  -0.0001652
    3   0.0001047  -0.0000004   0.0000010
 Max gradient component =       2.627E-04
 RMS gradient           =       1.101E-04
 Gradient time:  CPU 14.22 s  wall 14.22 s
 Geometry Optimization Parameters
   NAtoms,    NIC,     NZ,  NCons,   NDum,   NFix, NCnnct, MaxDiis
        9      69       9       0       0       0       0       0

 Cartesian Hessian Update
 Hessian Updated using BFGS Update


** GEOMETRY OPTIMIZATION IN DELOCALIZED INTERNAL COORDINATES **
   Searching for a Minimum

   Optimization Cycle:   6

                       Coordinates (Angstroms)
     ATOM                X               Y               Z
      1  C         1.3247987980   -0.3788057533    1.4240535860
      2  C         1.5903662642   -0.8036424364    0.0238733715
      3  C         0.6108497121    0.3086815575    0.2517663163
      4  F         2.7785742841   -0.5324869094   -0.5466502359
      5  F         1.1527046503   -2.0032786810   -0.4036645822
      6  Cl        1.1152553851    1.9551302614   -0.1552929097
      7  I        -1.4955883793   -0.0815133281   -0.0624532124
      8  H         0.7383394855   -1.0386982702    2.0516642765
      9  H         2.0945378612    0.1988641132    1.9225402996
   Point Group: c1    Number of degrees of freedom:    21


   Energy is  -7694.987570521

 Hessian Updated using BFGS Update

 21 Hessian modes will be used to form the next step
  Hessian Eigenvalues:
     0.018533    0.022494    0.024456    0.030886    0.032226    0.037408
     0.062436    0.087226    0.093973    0.112215    0.114418    0.134324
     0.146363    0.236884    0.259790    0.265602    0.288261    0.348302
     0.349074    0.498339    0.540600

 Minimum Search - Taking Simple RFO Step
 Searching for Lamda that Minimizes Along All modes
 Value Taken    Lamda =   0.00000000
 Step Taken.  Stepsize is  0.002032

                             Maximum     Tolerance    Cnvgd?
         Gradient           0.000108      0.000300     YES
         Displacement       0.001073      0.001200     YES
         Energy change     -0.000000      0.000001     YES


                       Distance Matrix (Angstroms)
             C (  1)   C (  2)   C (  3)   F (  4)   F (  5)   Cl(  6)
   C (  2)  1.487117
   C (  3)  1.535129  1.499551
   F (  4)  2.453723  1.345682  2.458468
   F (  5)  2.451343  1.346649  2.463403  2.197072
   Cl(  6)  2.825863  2.805113  1.769439  3.017951  3.966370
   I (  7)  3.201979  3.170495  2.165195  4.325077  3.289842  3.312558
   H (  8)  1.083184  2.212044  2.251959  3.342162  2.670347  3.738413
   H (  9)  1.083831  2.205481  2.237158  2.664523  3.338819  2.891514
             I (  7)   H (  8)
   H (  8)  3.221200
   H (  9)  4.111912  1.840518

 Final energy is   -7694.9875705207405     


 ******************************
 **  OPTIMIZATION CONVERGED  **
 ******************************

                       Coordinates (Angstroms)
     ATOM                X               Y               Z
      1  C         1.3247987980   -0.3788057533    1.4240535860
      2  C         1.5903662642   -0.8036424364    0.0238733715
      3  C         0.6108497121    0.3086815575    0.2517663163
      4  F         2.7785742841   -0.5324869094   -0.5466502359
      5  F         1.1527046503   -2.0032786810   -0.4036645822
      6  Cl        1.1152553851    1.9551302614   -0.1552929097
      7  I        -1.4955883793   -0.0815133281   -0.0624532124
      8  H         0.7383394855   -1.0386982702    2.0516642765
      9  H         2.0945378612    0.1988641132    1.9225402996

Z-matrix Print:
$molecule
0 1
I 
C  1 2.165195
C  2 1.499551 1 118.669034
F  3 1.345682 2 119.454472 1 141.498008 0
F  3 1.346649 2 119.785179 1 1.824242 0
C  3 1.487117 2 61.858779 1 -108.123014 0
H  6 1.083184 3 117.916689 2 107.245700 0
H  6 1.083831 3 117.289005 2 -105.915759 0
Cl 2 1.769439 1 114.307277 3 146.464689 0
$end


 --------------------------------------------------------------

                    Orbital Energies (a.u.)
 --------------------------------------------------------------

 Alpha MOs
 -- Occupied --
*******-176.319-165.723-165.721-165.721-101.580 -35.816 -31.309
-31.303 -31.302 -24.723 -24.723 -22.960 -22.958 -22.958 -22.953
-22.953 -10.380 -10.313 -10.232  -9.494  -7.259  -7.248  -7.248
 -6.365  -4.778  -4.762  -4.762  -2.044  -2.039  -2.038  -2.025
 -2.025  -1.296  -1.238  -0.946  -0.853  -0.694  -0.672  -0.625
 -0.596  -0.550  -0.524  -0.492  -0.480  -0.462  -0.436  -0.418
 -0.405  -0.366  -0.325  -0.315  -0.283  -0.279
 -- Virtual --
 -0.084  -0.029  -0.006   0.020   0.024   0.030   0.057   0.063
  0.070   0.077   0.080   0.088   0.108   0.111   0.115   0.121
  0.127   0.133   0.141   0.152   0.162   0.169   0.188   0.211
  0.214   0.232   0.235   0.249   0.263   0.269   0.279   0.295
  0.327   0.348   0.351   0.362   0.384   0.389   0.396   0.426
  0.434   0.441   0.458   0.471   0.473   0.484   0.498   0.538
  0.565   0.575   0.588   0.599   0.623   0.639   0.678   0.692
  0.716   0.743   0.773   0.845   0.866   0.898   0.949   0.964
  1.020   1.084   1.116   1.212   1.237   1.311   1.337   1.340
  1.368   1.376   1.397   1.420   1.427   1.450   1.465   1.488
  1.522   1.540   1.551   1.601   1.673   1.735   1.776   1.854
  1.868   1.907   1.968   1.986   2.025   2.032   2.154   2.175
  2.186   2.277   2.309   2.474   2.537   2.567   2.671   2.700
  2.777   2.793   2.931   2.995   3.123   3.351   3.545   3.690
  3.750   3.757   3.767   3.818   3.897   3.952   3.977   3.994
  4.014   4.043   4.060   4.122   4.176   4.252   4.414   4.790
  4.906   6.018   6.043   6.089   6.314   6.330   6.350   6.362
  6.594   6.772   9.732  23.507  23.656  23.849  25.849  25.928
 26.421  27.861  28.353  28.373  28.385  28.535  28.543  28.569
 28.601  28.689  66.749  66.757 127.892 127.907 127.937 151.656
215.7191901.819
 --------------------------------------------------------------

          Ground-State Mulliken Net Atomic Charges

     Atom                 Charge (a.u.)
  ----------------------------------------
      1 C                    -0.394638
      2 C                    -0.136770
      3 C                    -0.058696
      4 F                    -0.074054
      5 F                    -0.075532
      6 Cl                    0.218712
      7 I                     0.135355
      8 H                     0.204106
      9 H                     0.181516
  ----------------------------------------
  Sum of atomic charges =     0.000000

 -----------------------------------------------------------------
                    Cartesian Multipole Moments
 -----------------------------------------------------------------
    Charge (ESU x 10^10)
                -0.0000
    Dipole Moment (Debye)
         X      -0.2753      Y       0.0018      Z       2.0634
       Tot       2.0817
    Quadrupole Moments (Debye-Ang)
        XX     -68.5079     XY       1.5182     YY     -71.5188
        XZ       4.2496     YZ      -1.8274     ZZ     -66.3929
    Octopole Moments (Debye-Ang^2)
       XXX     -56.3023    XXY      -3.7259    XYY     -12.4558
       YYY      -5.8792    XXZ       2.7306    XYZ      -1.5887
       YYZ      -2.1090    XZZ      -6.8966    YZZ      -6.7759
       ZZZ      -3.2457
    Hexadecapole Moments (Debye-Ang^3)
      XXXX    -981.9298   XXXY       3.7662   XXYY    -255.3503
      XYYY       4.0341   YYYY    -526.6588   XXXZ       8.8319
      XXYZ       1.2792   XYYZ      -4.9826   YYYZ      -3.5692
      XXZZ    -192.5034   XYZZ      -2.7592   YYZZ    -120.3464
      XZZZ      -6.4421   YZZZ       2.0531   ZZZZ    -184.4716
 -----------------------------------------------------------------
Archival summary:
1\1\garfield\OPT\ProcedureUnspecified\BasisUnspecified\1l1232\taweetha\ThuOct1102:44:232018ThuOct1102:44:232018\0\\#,OPT,ProcedureUnspecified,BasisUnspecified,\\0,1\I\C,1,2.16519\C,2,1.49955,1,118.669\F,3,1.34568,2,119.454,1,141.498,0\F,3,1.34665,2,119.785,1,1.82424,0\C,3,1.48712,2,61.8588,1,-108.123,0\H,6,1.08318,3,117.917,2,107.246,0\H,6,1.08383,3,117.289,2,-105.916,0\Cl,2,1.76944,1,114.307,3,146.465,0\\\@

 Total job time:  331.09s(wall), 295.56s(cpu) 
 Thu Oct 11 02:44:23 2018

        *************************************************************
        *                                                           *
        *  Thank you very much for using Q-Chem.  Have a nice day.  *
        *                                                           *
        *************************************************************


 
User input: 2 of 2 
 
Q-Chem Developer Version!
                  Welcome to Q-Chem
     A Quantum Leap Into The Future Of Chemistry


 Q-Chem 5.1, Q-Chem, Inc., Pleasanton, CA (2018)

 Yihan Shao,  Zhengting Gan,  E. Epifanovsky,  A. T. B. Gilbert,  M. Wormit,  
 J. Kussmann,  A. W. Lange,  A. Behn,  Jia Deng,  Xintian Feng,  D. Ghosh,  
 M. Goldey,  P. R. Horn,  L. D. Jacobson,  I. Kaliman,  T. Kus,  A. Landau,  
 Jie Liu,  E. I. Proynov,  R. M. Richard,  R. P. Steele,  E. J. Sundstrom,  
 H. L. Woodcock III,  P. M. Zimmerman,  D. Zuev,  B. Albrecht,  E. Alguire,  
 S. A. Baeppler,  D. Barton,  Z. Benda,  Y. A. Bernard,  E. J. Berquist,  
 K. B. Bravaya,  H. Burton,  D. Casanova,  Chun-Min Chang,  Yunqing Chen,  
 A. Chien,  K. D. Closser,  M. P. Coons,  S. Coriani,  S. Dasgupta,  
 A. L. Dempwolff,  M. Diedenhofen,  Hainam Do,  R. G. Edgar,  Po-Tung Fang,  
 S. Faraji,  S. Fatehi,  Qingguo Feng,  K. D. Fenk,  J. Fosso-Tande,  
 Qinghui Ge,  A. Ghysels,  G. Gidofalvi,  J. Gomes,  J. Gonthier,  A. Gunina,  
 D. Hait,  M. W. D. Hanson-Heine,  P. H. P. Harbach,  A. W. Hauser,  
 J. E. Herr,  E. G. Hohenstein,  Z. C. Holden,  Kerwin Hui,  B. C. Huynh,  
 T.-C. Jagau,  Hyunjun Ji,  B. Kaduk,  K. Khistyaev,  Jaehoon Kim,  
 P. Klunzinger,  K. Koh,  D. Kosenkov,  L. Koulias,  T. Kowalczyk,  
 C. M. Krauter,  A. Kunitsa,  Ka Un Lao,  A. Laurent,  K. V. Lawler,  
 Joonho Lee,  D. Lefrancois,  S. Lehtola,  D. S. Levine,  Yi-Pei Li,  
 You-Sheng Lin,  Fenglai Liu,  E. Livshits,  A. Luenser,  P. Manohar,  
 E. Mansoor,  S. F. Manzer,  Shan-Ping Mao,  Yuezhi Mao,  N. Mardirossian,  
 A. V. Marenich,  T. Markovich,  L. A. Martinez-Martinez,  S. A. Maurer,  
 N. J. Mayhall,  S. C. McKenzie,  J.-M. Mewes,  A. F. Morrison,  
 J. W. Mullinax,  K. Nanda,  T. S. Nguyen-Beck,  R. Olivares-Amaya,  
 J. A. Parkhill,  T. M. Perrine,  F. Plasser,  P. Pokhilko,  S. Prager,  
 A. Prociuk,  E. Ramos,  D. R. Rehn,  F. Rob,  M. Schneider,  N. Sergueev,  
 S. M. Sharada,  S. Sharma,  D. W. Small,  T. Stauch,  T. Stein,  
 Yu-Chuan Su,  A. J. W. Thom,  A. Tkatchenko,  T. Tsuchimochi,  N. M. Tubman,  
 L. Vogt,  M. L. Vidal,  O. Vydrov,  M. A. Watson,  J. Wenzel,  
 M. de Wergifosse,  T. A. Wesolowski,  A. White,  J. Witte,  A. Yamada,  
 Jun Yang,  K. Yao,  S. Yeganeh,  S. R. Yost,  Zhi-Qiang You,  A. Zech,  
 Igor Ying Zhang,  Xing Zhang,  Yan Zhao,  Ying Zhu,  B. R. Brooks,  
 G. K. L. Chan,  C. J. Cramer,  M. S. Gordon,  W. J. Hehre,  A. Klamt,  
 M. W. Schmidt,  C. D. Sherrill,  D. G. Truhlar,  A. Aspuru-Guzik,  R. Baer,  
 A. T. Bell,  N. A. Besley,  Jeng-Da Chai,  A. E. DePrince, III,  
 R. A. DiStasio Jr.,  A. Dreuw,  B. D. Dunietz,  T. R. Furlani,  
 Chao-Ping Hsu,  Yousung Jung,  Jing Kong,  D. S. Lambrecht,  WanZhen Liang,  
 C. Ochsenfeld,  V. A. Rassolov,  L. V. Slipchenko,  J. E. Subotnik,  
 T. Van Voorhis,  J. M. Herbert,  A. I. Krylov,  P. M. W. Gill,  M. Head-Gordon

 Contributors to earlier versions of Q-Chem not listed above: 
 R. D. Adamson,  B. Austin,  J. Baker,  G. J. O. Beran,  K. Brandhorst,  
 S. T. Brown,  E. F. C. Byrd,  A. K. Chakraborty,  C.-L. Cheng,  
 Siu Hung Chien,  D. M. Chipman,  D. L. Crittenden,  H. Dachsel,  
 R. J. Doerksen,  A. D. Dutoi,  L. Fusti-Molnar,  W. A. Goddard III,  
 A. Golubeva-Zadorozhnaya,  S. R. Gwaltney,  G. Hawkins,  A. Heyden,  
 S. Hirata,  G. Kedziora,  F. J. Keil,  C. Kelley,  Jihan Kim,  R. A. King,  
 R. Z. Khaliullin,  P. P. Korambath,  W. Kurlancheek,  A. M. Lee,  M. S. Lee,  
 S. V. Levchenko,  Ching Yeh Lin,  D. Liotard,  R. C. Lochan,  I. Lotan,  
 P. E. Maslen,  N. Nair,  D. P. O'Neill,  D. Neuhauser,  E. Neuscamman,  
 C. M. Oana,  R. Olson,  B. Peters,  R. Peverati,  P. A. Pieniazek,  
 Y. M. Rhee,  J. Ritchie,  M. A. Rohrdanz,  E. Rosta,  N. J. Russ,  
 H. F. Schaefer III,  N. E. Schultz,  N. Shenvi,  A. C. Simmonett,  A. Sodt,  
 D. Stuck,  K. S. Thanthiriwatte,  V. Vanovschi,  Tao Wang,  A. Warshel,  
 C. F. Williams,  Q. Wu,  X. Xu,  W. Zhang

 Please cite Q-Chem as follows:
 Y. Shao et al., Mol. Phys. 113, 184-215 (2015)
 DOI: 10.1080/00268976.2014.952696

 Q-Chem 5.1.1 for Intel X86 EM64T Linux

 Parts of Q-Chem use Armadillo 8.300.2 (Tropical Shenanigans).
 http://arma.sourceforge.net/

 Q-Chem begins on Thu Oct 11 02:44:23 2018  

Host: 
0

     Scratch files written to /scratch/taweetham/qchem31719//
The previous job contains 0 fragments, simply inherited here
Input Ideriv = 2
Curr. Ideriv = -1
Max.  Ideriv = 2

Checking the input file for inconsistencies... 	...done.

--------------------------------------------------------------
User input:
--------------------------------------------------------------

$molecule
read
$end

$rem
   job_type 	frequency
   basis 	6-311++g**
   method	b3lyp	
$end


--------------------------------------------------------------
 ----------------------------------------------------------------
             Standard Nuclear Orientation (Angstroms)
    I     Atom           X                Y                Z
 ----------------------------------------------------------------
    1      C       1.3480747247    -0.3683180966     1.4161254129
    2      C       1.6018102549    -0.7985233521     0.0153903778
    3      C       0.6208920953     0.3116697711     0.2476043538
    4      F       2.7837067692    -0.5261141691    -0.5675115618
    5      F       1.1640218604    -2.0014389169    -0.4026992957
    6      Cl      1.1161124332     1.9578950315    -0.1714598901
    7      I      -1.4871401473    -0.0866403742    -0.0449985955
    8      H       0.7696921913    -1.0272837064     2.0521488464
    9      H       2.1206041373     0.2140158457     1.9047716961
 ----------------------------------------------------------------
 Molecular Point Group                 C1    NOp =  1
 Largest Abelian Subgroup              C1    NOp =  1
 Nuclear Repulsion Energy =   764.1936944711 hartrees
 There are       54 alpha and       54 beta electrons
 Requested basis set is 6-311++G(d,p)
 There are 77 shells and 216 basis functions

 Total QAlloc Memory Limit   2000 MB
 Mega-Array Size       188 MB
 MEM_STATIC part       192 MB

                       Distance Matrix (Angstroms)
             C (  1)   C (  2)   C (  3)   F (  4)   F (  5)   Cl(  6)
   C (  2)  1.487117
   C (  3)  1.535129  1.499551
   F (  4)  2.453723  1.345682  2.458468
   F (  5)  2.451343  1.346649  2.463403  2.197072
   Cl(  6)  2.825863  2.805113  1.769439  3.017951  3.966370
   I (  7)  3.201979  3.170495  2.165195  4.325077  3.289842  3.312558
   H (  8)  1.083184  2.212044  2.251959  3.342162  2.670347  3.738413
   H (  9)  1.083831  2.205481  2.237158  2.664523  3.338819  2.891514
             I (  7)   H (  8)
   H (  8)  3.221200
   H (  9)  4.111912  1.840518

 A cutoff of  1.0D-11 yielded   2495 shell pairs
 There are     20706 function pairs (     22860 Cartesian)
 Smallest overlap matrix eigenvalue = 5.89E-05
 Guess from superposition of atomic densities
 Warning:  Energy on first SCF cycle will be non-variational
 SAD guess density has 108.000000 electrons

 -----------------------------------------------------------------------
  General SCF calculation program by
  Eric Jon Sundstrom, Paul Horn, Yuezhi Mao, Dmitri Zuev, Alec White,
  David Stuck, Shaama M.S., Shane Yost, Joonho Lee, David Small,
  Daniel Levine, Susi Lehtola, Hugh Burton, Evgeny Epifanovsky
 -----------------------------------------------------------------------
 Exchange:     0.2000 Hartree-Fock + 0.0800 Slater + 0.7200 B88
 Correlation:  0.1900 VWN1RPA + 0.8100 LYP
 Using SG-1 standard quadrature grid
 A restricted SCF calculation will be
 performed using DIIS
 SCF converges when DIIS error is below 1.0e-08
 ---------------------------------------
  Cycle       Energy         DIIS error
 ---------------------------------------
    1   -7696.1700348362      3.81e-02  
    2   -7694.9214362575      3.92e-03  
    3   -7694.8797753174      5.05e-03  
    4   -7694.9859957845      5.89e-04  
    5   -7694.9870342893      3.15e-04  
    6   -7694.9875420794      7.88e-05  
    7   -7694.9875755872      2.74e-05  
    8   -7694.9875792104      6.02e-06  
    9   -7694.9875793947      1.10e-06  
   10   -7694.9875794003      3.62e-07  
   11   -7694.9875794011      1.41e-07  
   12   -7694.9875794010      2.60e-08  
   13   -7694.9875794011      1.39e-08  
   14   -7694.9875794011      2.49e-09  Convergence criterion met
 ---------------------------------------
 SCF time:   CPU 51.51s  wall 51.00s 
 SCF   energy in the final basis set =    -7694.9875794011
 Total energy in the final basis set =    -7694.9875794011

 --------------------------------------------------------------

                    Orbital Energies (a.u.)
 --------------------------------------------------------------

 Alpha MOs
 -- Occupied --
*******-176.319-165.723-165.721-165.721-101.580 -35.816 -31.309
-31.303 -31.302 -24.723 -24.723 -22.960 -22.958 -22.958 -22.953
-22.953 -10.380 -10.313 -10.232  -9.494  -7.259  -7.248  -7.248
 -6.365  -4.778  -4.762  -4.762  -2.044  -2.039  -2.038  -2.025
 -2.025  -1.296  -1.238  -0.946  -0.853  -0.694  -0.672  -0.625
 -0.596  -0.550  -0.524  -0.492  -0.480  -0.462  -0.436  -0.418
 -0.405  -0.366  -0.325  -0.315  -0.283  -0.279
 -- Virtual --
 -0.084  -0.029  -0.006   0.020   0.024   0.030   0.057   0.063
  0.070   0.077   0.080   0.088   0.108   0.111   0.115   0.121
  0.127   0.133   0.141   0.152   0.162   0.169   0.188   0.211
  0.214   0.232   0.235   0.249   0.263   0.269   0.278   0.295
  0.327   0.348   0.351   0.362   0.384   0.389   0.396   0.426
  0.434   0.441   0.458   0.471   0.473   0.484   0.498   0.538
  0.565   0.575   0.588   0.599   0.623   0.639   0.677   0.692
  0.716   0.743   0.773   0.845   0.866   0.898   0.949   0.964
  1.020   1.084   1.116   1.212   1.237   1.311   1.337   1.340
  1.368   1.376   1.397   1.420   1.427   1.450   1.465   1.488
  1.522   1.540   1.551   1.601   1.673   1.735   1.776   1.854
  1.868   1.907   1.968   1.986   2.025   2.032   2.154   2.175
  2.186   2.277   2.309   2.474   2.537   2.567   2.671   2.700
  2.777   2.793   2.931   2.995   3.123   3.351   3.545   3.690
  3.750   3.757   3.767   3.818   3.897   3.952   3.977   3.994
  4.014   4.043   4.060   4.122   4.176   4.252   4.414   4.790
  4.906   6.018   6.043   6.089   6.314   6.330   6.350   6.362
  6.594   6.772   9.732  23.507  23.656  23.849  25.849  25.928
 26.421  27.861  28.353  28.373  28.385  28.535  28.543  28.569
 28.601  28.689  66.749  66.757 127.892 127.907 127.937 151.656
215.7191901.819
 --------------------------------------------------------------

          Ground-State Mulliken Net Atomic Charges

     Atom                 Charge (a.u.)
  ----------------------------------------
      1 C                    -0.394550
      2 C                    -0.136766
      3 C                    -0.058749
      4 F                    -0.074058
      5 F                    -0.075542
      6 Cl                    0.218783
      7 I                     0.135319
      8 H                     0.204064
      9 H                     0.181499
  ----------------------------------------
  Sum of atomic charges =     0.000000

 -----------------------------------------------------------------
                    Cartesian Multipole Moments
 -----------------------------------------------------------------
    Charge (ESU x 10^10)
                 0.0000
    Dipole Moment (Debye)
         X      -0.2557      Y       0.0100      Z       2.0660
       Tot       2.0818
    Quadrupole Moments (Debye-Ang)
        XX     -68.4420     XY       1.5300     YY     -71.5248
        XZ       4.2850     YZ      -1.8059     ZZ     -66.4451
    Octopole Moments (Debye-Ang^2)
       XXX     -57.9678    XXY      -3.8114    XYY     -13.1170
       YYY      -6.0106    XXZ       3.0279    XYZ      -1.5874
       YYZ      -2.2478    XZZ      -7.4979    YZZ      -6.7695
       ZZZ      -3.5533
    Hexadecapole Moments (Debye-Ang^3)
      XXXX    -983.5591   XXXY       3.0655   XXYY    -255.6428
      XYYY       3.1276   YYYY    -526.6653   XXXZ      12.5221
      XXYZ       1.4928   XYYZ      -3.7870   YYYZ      -2.9290
      XXZZ    -192.8943   XYZZ      -3.0442   YYZZ    -120.2438
      XZZZ      -2.7941   YZZZ       2.8404   ZZZZ    -184.3838
 -----------------------------------------------------------------
 Calculating MO derivatives via CPSCF
   1         3          27      0.131548    0.026995
   2         3          27      0.018128    0.003270
   3         3          27      0.001728    0.000507
   4         7          23      0.000141    0.000049
   5        27           3      0.000007    0.000005
   6        30           0      0.000000    0.000000    Roots Converged
 Time for AOints: 27.9 s (CPU) 27.9 s (wall)
 ------------------------------------------------------------------------------
                     AOints        : Timing summary (seconds)
 ------------------------------------------------------------------------------
     job step          cpu (% of tot)      sys (% of tot)     wall (% of tot)
 ------------------------------------------------------------------------------
  cpscf_lag         0.1820E+03 (42.5)   0.2810E-03 (17.2)   0.1821E+03 (42.5)
  iterzp            0.2175E+03 (50.8)   0.1354E-02 (82.8)   0.2175E+03 (50.8)
  make_fx           0.0000E+00 ( 0.0)   0.0000E+00 ( 0.0)   0.0000E+00 ( 0.0)
  AOints            0.2789E+02 ( 6.5)   0.0000E+00 ( 0.0)   0.2789E+02 ( 6.5)
 ------------------------------------------------------------------------------
   Grand Totals     0.4278E+03          0.1636E-02          0.4279E+03
 ------------------------------------------------------------------------------
 Calculating analytic Hessian of the SCF energy
 Polarizability Matrix (a.u.)
            1           2           3
    1 -93.0182729  -5.6454972  -4.2070891
    2  -5.6454972 -76.5949634   3.3862785
    3  -4.2070891   3.3862785 -64.1211970

 Direct stationary perturbation theory relativistic correction:

 rels  =      97.853110168157
 relv  =    -324.985675188031
 rel2e =      42.823670725019
 E_rel =    -184.308894294855

 Hessian of the SCF Energy
            1           2           3           4           5           6
    1   0.4590579   0.2269008   0.0149459  -0.0530573  -0.0111203   0.0165490
    2   0.2269008   0.4219286  -0.0300773  -0.0090134  -0.0563137  -0.0334353
    3   0.0149459  -0.0300773   0.5953731   0.0406638  -0.0619234  -0.2118887
    4  -0.0530573  -0.0090134   0.0406638   0.4937857   0.0041515  -0.1177911
    5  -0.0111203  -0.0563137  -0.0619234   0.0041515   0.5154689   0.1217418
    6   0.0165490  -0.0334353  -0.2118887  -0.1177911   0.1217418   0.4748394
    7  -0.0672825   0.0057487  -0.0669119  -0.1174410   0.0814429   0.0360519
    8   0.0117728  -0.0614731   0.0659381   0.0892543  -0.1358905  -0.0346152
    9  -0.0477506   0.0321354  -0.1173701   0.0161386  -0.0075962  -0.0281937
   10  -0.0055127   0.0000380   0.0129390  -0.2316486  -0.0224754   0.0960257
   11  -0.0023499   0.0008537  -0.0009095  -0.0268832  -0.0664490   0.0145341
   12   0.0355051   0.0123395  -0.0123569   0.0925934   0.0095639  -0.1167937
   13  -0.0009886  -0.0068734  -0.0005547  -0.0776768  -0.0509653  -0.0200784
   14  -0.0041767  -0.0104572  -0.0138935  -0.0478828  -0.2410078  -0.0759407
   15  -0.0165714  -0.0336872  -0.0064537  -0.0166036  -0.0721915  -0.0961991
   16   0.0008448   0.0022726  -0.0021029   0.0009409   0.0048537  -0.0016587
   17   0.0015796  -0.0154663   0.0073297  -0.0124596  -0.0211363   0.0131522
   18   0.0094182   0.0229463  -0.0024243  -0.0069338  -0.0024036   0.0002008
   19  -0.0132285   0.0047241  -0.0011968  -0.0174411  -0.0055386  -0.0122835
   20   0.0006478   0.0002040   0.0019582   0.0046721   0.0025240   0.0010290
   21  -0.0141058  -0.0034110   0.0009298   0.0026188   0.0045536  -0.0006832
   22  -0.1290946  -0.1037930   0.0941489  -0.0089268  -0.0089625   0.0007266
   23  -0.1034917  -0.1507007   0.1037206   0.0110502   0.0125746  -0.0064061
   24   0.0917357   0.1026669  -0.1435741   0.0077098   0.0154757  -0.0120115
   25  -0.1907385  -0.1200043  -0.0919313   0.0114650   0.0086140   0.0024584
   26  -0.1197624  -0.1285754  -0.0721430  -0.0128891  -0.0097702  -0.0000600
   27  -0.0897262  -0.0694773  -0.1022350  -0.0183958  -0.0072203  -0.0092703
            7           8           9          10          11          12
    1  -0.0672825   0.0117728  -0.0477506  -0.0055127  -0.0023499   0.0355051
    2   0.0057487  -0.0614731   0.0321354   0.0000380   0.0008537   0.0123395
    3  -0.0669119   0.0659381  -0.1173701   0.0129390  -0.0009095  -0.0123569
    4  -0.1174410   0.0892543   0.0161386  -0.2316486  -0.0268832   0.0925934
    5   0.0814429  -0.1358905  -0.0075962  -0.0224754  -0.0664490   0.0095639
    6   0.0360519  -0.0346152  -0.0281937   0.0960257   0.0145341  -0.1167937
    7   0.3014759  -0.0761320   0.0240737  -0.0316479   0.0131462   0.0034237
    8  -0.0761320   0.3633518  -0.0463074  -0.0073999   0.0057700  -0.0031903
    9   0.0240737  -0.0463074   0.2156609   0.0159651  -0.0089729   0.0004424
   10  -0.0316479  -0.0073999   0.0159651   0.3028337   0.0617059  -0.1305660
   11   0.0131462   0.0057700  -0.0089729   0.0617059   0.0816699  -0.0183593
   12   0.0034237  -0.0031903   0.0004424  -0.1305660  -0.0183593   0.1124695
   13   0.0084068   0.0085482   0.0045194  -0.0328919  -0.0504541  -0.0038124
   14  -0.0115754  -0.0297330  -0.0088367  -0.0360904  -0.0237450   0.0060819
   15   0.0041979  -0.0018404   0.0016622   0.0036453   0.0139517   0.0137078
   16  -0.0360267  -0.0357886   0.0094376   0.0016688   0.0040829  -0.0000806
   17  -0.0177735  -0.1312404   0.0250182   0.0006930   0.0010085  -0.0030951
   18   0.0046909   0.0227335  -0.0350068  -0.0016832  -0.0000355   0.0016935
   19  -0.0553397   0.0083015  -0.0040962  -0.0022872   0.0003739   0.0008367
   20   0.0015979  -0.0119390  -0.0018413   0.0013611  -0.0001942  -0.0002212
   21  -0.0022465  -0.0010187  -0.0152449   0.0019066  -0.0010323   0.0001957
   22   0.0107183   0.0117987  -0.0113639  -0.0011692   0.0005143   0.0043657
   23  -0.0112915  -0.0102829   0.0065536   0.0027136  -0.0000042  -0.0058676
   24   0.0032019   0.0041647  -0.0106208   0.0002583   0.0007733  -0.0025428
   25  -0.0128633  -0.0103549  -0.0069238   0.0006550  -0.0001361  -0.0022655
   26   0.0148368   0.0114370   0.0098473  -0.0005459   0.0010903   0.0027482
   27  -0.0064816  -0.0058643  -0.0113292   0.0015092   0.0000503   0.0031844
           13          14          15          16          17          18
    1  -0.0009886  -0.0041767  -0.0165714   0.0008448   0.0015796   0.0094182
    2  -0.0068734  -0.0104572  -0.0336872   0.0022726  -0.0154663   0.0229463
    3  -0.0005547  -0.0138935  -0.0064537  -0.0021029   0.0073297  -0.0024243
    4  -0.0776768  -0.0478828  -0.0166036   0.0009409  -0.0124596  -0.0069338
    5  -0.0509653  -0.2410078  -0.0721915   0.0048537  -0.0211363  -0.0024036
    6  -0.0200784  -0.0759407  -0.0961991  -0.0016587   0.0131522   0.0002008
    7   0.0084068  -0.0115754   0.0041979  -0.0360267  -0.0177735   0.0046909
    8   0.0085482  -0.0297330  -0.0018404  -0.0357886  -0.1312404   0.0227335
    9   0.0045194  -0.0088367   0.0016622   0.0094376   0.0250182  -0.0350068
   10  -0.0328919  -0.0360904   0.0036453   0.0016688   0.0006930  -0.0016832
   11  -0.0504541  -0.0237450   0.0139517   0.0040829   0.0010085  -0.0000355
   12  -0.0038124   0.0060819   0.0137078  -0.0000806  -0.0030951   0.0016935
   13   0.1014818   0.0949733   0.0198444   0.0003508   0.0012558   0.0012775
   14   0.0949733   0.3113343   0.0962572   0.0011390  -0.0054564  -0.0029998
   15   0.0198444   0.0962572   0.0850650  -0.0000752   0.0000265   0.0003634
   16   0.0003508   0.0011390  -0.0000752   0.0445288   0.0410397  -0.0082136
   17   0.0012558  -0.0054564   0.0000265   0.0410397   0.1822695  -0.0422589
   18   0.0012775  -0.0029998   0.0003634  -0.0082136  -0.0422589   0.0317337
   19  -0.0000123   0.0012232   0.0027063  -0.0138701  -0.0142595   0.0017590
   20   0.0036456   0.0000332  -0.0003028  -0.0189268  -0.0092831   0.0000087
   21  -0.0001741   0.0008560   0.0010246   0.0026009   0.0005493   0.0023021
   22   0.0006123  -0.0009591  -0.0022649   0.0000789   0.0022639  -0.0030443
   23   0.0001185   0.0012461   0.0028427   0.0007343  -0.0023985   0.0033967
   24  -0.0000103  -0.0007699   0.0033486   0.0004758  -0.0017696   0.0000060
   25   0.0007180   0.0033489   0.0051212   0.0014838  -0.0023394   0.0027293
   26  -0.0002486  -0.0022142  -0.0050563   0.0005932   0.0017031  -0.0013874
   27  -0.0010115  -0.0007546  -0.0025188  -0.0003833   0.0010478   0.0011317
           19          20          21          22          23          24
    1  -0.0132285   0.0006478  -0.0141058  -0.1290946  -0.1034917   0.0917357
    2   0.0047241   0.0002040  -0.0034110  -0.1037930  -0.1507007   0.1026669
    3  -0.0011968   0.0019582   0.0009298   0.0941489   0.1037206  -0.1435741
    4  -0.0174411   0.0046721   0.0026188  -0.0089268   0.0110502   0.0077098
    5  -0.0055386   0.0025240   0.0045536  -0.0089625   0.0125746   0.0154757
    6  -0.0122835   0.0010290  -0.0006832   0.0007266  -0.0064061  -0.0120115
    7  -0.0553397   0.0015979  -0.0022465   0.0107183  -0.0112915   0.0032019
    8   0.0083015  -0.0119390  -0.0010187   0.0117987  -0.0102829   0.0041647
    9  -0.0040962  -0.0018413  -0.0152449  -0.0113639   0.0065536  -0.0106208
   10  -0.0022872   0.0013611   0.0019066  -0.0011692   0.0027136   0.0002583
   11   0.0003739  -0.0001942  -0.0010323   0.0005143  -0.0000042   0.0007733
   12   0.0008367  -0.0002212   0.0001957   0.0043657  -0.0058676  -0.0025428
   13  -0.0000123   0.0036456  -0.0001741   0.0006123   0.0001185  -0.0000103
   14   0.0012232   0.0000332   0.0008560  -0.0009591   0.0012461  -0.0007699
   15   0.0027063  -0.0003028   0.0010246  -0.0022649   0.0028427   0.0033486
   16  -0.0138701  -0.0189268   0.0026009   0.0000789   0.0007343   0.0004758
   17  -0.0142595  -0.0092831   0.0005493   0.0022639  -0.0023985  -0.0017696
   18   0.0017590   0.0000087   0.0023021  -0.0030443   0.0033967   0.0000060
   19   0.1022433   0.0060822   0.0111801   0.0012129  -0.0023937  -0.0005385
   20   0.0060822   0.0180899  -0.0007720   0.0004532   0.0007535   0.0004320
   21   0.0111801  -0.0007720   0.0107755   0.0000980  -0.0015011   0.0006319
   22   0.0012129   0.0004532   0.0000980   0.1334052   0.1075976  -0.0955134
   23  -0.0023937   0.0007535  -0.0015011   0.1075976   0.1546943  -0.1118702
   24  -0.0005385   0.0004320   0.0006319  -0.0955134  -0.1118702   0.1525803
   25  -0.0012772   0.0004669  -0.0018781  -0.0068372  -0.0050374  -0.0073192
   26   0.0014870  -0.0001884   0.0017762  -0.0089133  -0.0058821  -0.0091029
   27   0.0016330  -0.0002907   0.0000686   0.0128474   0.0091314   0.0121824
           25          26          27
    1  -0.1907385  -0.1197624  -0.0897262
    2  -0.1200043  -0.1285754  -0.0694773
    3  -0.0919313  -0.0721430  -0.1022350
    4   0.0114650  -0.0128891  -0.0183958
    5   0.0086140  -0.0097702  -0.0072203
    6   0.0024584  -0.0000600  -0.0092703
    7  -0.0128633   0.0148368  -0.0064816
    8  -0.0103549   0.0114370  -0.0058643
    9  -0.0069238   0.0098473  -0.0113292
   10   0.0006550  -0.0005459   0.0015092
   11  -0.0001361   0.0010903   0.0000503
   12  -0.0022655   0.0027482   0.0031844
   13   0.0007180  -0.0002486  -0.0010115
   14   0.0033489  -0.0022142  -0.0007546
   15   0.0051212  -0.0050563  -0.0025188
   16   0.0014838   0.0005932  -0.0003833
   17  -0.0023394   0.0017031   0.0010478
   18   0.0027293  -0.0013874   0.0011317
   19  -0.0012772   0.0014870   0.0016330
   20   0.0004669  -0.0001884  -0.0002907
   21  -0.0018781   0.0017762   0.0000686
   22  -0.0068372  -0.0089133   0.0128474
   23  -0.0050374  -0.0058821   0.0091314
   24  -0.0073192  -0.0091029   0.0121824
   25   0.1973944   0.1254425   0.1000088
   26   0.1254425   0.1323999   0.0733777
   27   0.1000088   0.0733777   0.1087864
 Gradient time:  CPU 529.13 s  wall 529.18 s
 **********************************************************************
 **                                                                  **
 **                       VIBRATIONAL ANALYSIS                       **
 **                       --------------------                       **
 **                                                                  **
 **        VIBRATIONAL FREQUENCIES (CM**-1) AND NORMAL MODES         **
 **     FORCE CONSTANTS (mDYN/ANGSTROM) AND REDUCED MASSES (AMU)     **
 **                  INFRARED INTENSITIES (KM/MOL)                   **
 **                                                                  **
 **********************************************************************


 Mode:                 1                      2                      3
 Frequency:       121.58                 148.51                 181.26
 Force Cnst:      0.1348                 0.1908                 0.6209
 Red. Mass:      15.4778                14.6811                32.0758
 IR Active:          YES                    YES                    YES
 IR Intens:        1.667                  0.007                  0.041
 Raman Active:       YES                    YES                    YES
               X      Y      Z        X      Y      Z        X      Y      Z
 C         -0.184 -0.170 -0.042    0.225 -0.031  0.007    0.041  0.196  0.037
 C          0.093 -0.061 -0.023    0.164 -0.046  0.004    0.009  0.215  0.012
 C         -0.017 -0.122 -0.118   -0.034 -0.212  0.060    0.032  0.193  0.037
 F          0.241  0.199  0.373   -0.053  0.165 -0.335   -0.094  0.295 -0.162
 F          0.391 -0.051 -0.331    0.403 -0.254  0.342    0.033  0.189  0.097
 Cl         0.038 -0.161 -0.198   -0.082 -0.170  0.124    0.750 -0.011  0.041
 I         -0.090  0.059  0.066   -0.068  0.088 -0.042   -0.206 -0.129 -0.010
 H         -0.321 -0.189 -0.188    0.465 -0.237  0.017    0.076  0.108 -0.024
 H         -0.244 -0.238  0.137    0.059  0.205 -0.018   -0.025  0.229  0.095
 TransDip  -0.039 -0.014  0.002   -0.002  0.000  0.001   -0.000 -0.006  0.001

 Mode:                 4                      5                      6
 Frequency:       216.90                 292.99                 395.30
 Force Cnst:      0.4568                 0.3536                 0.7081
 Red. Mass:      16.4786                 6.9915                 7.6910
 IR Active:          YES                    YES                    YES
 IR Intens:        1.234                  3.913                  2.089
 Raman Active:       YES                    YES                    YES
               X      Y      Z        X      Y      Z        X      Y      Z
 C         -0.129 -0.144  0.216    0.373 -0.051  0.171    0.185 -0.185  0.105
 C         -0.231  0.038  0.125    0.126  0.048  0.087   -0.118 -0.168  0.058
 C         -0.183 -0.073  0.267    0.140 -0.019  0.282    0.118  0.083  0.223
 F         -0.422  0.463 -0.039    0.132 -0.038  0.027   -0.181  0.023  0.066
 F         -0.123  0.069 -0.065   -0.126  0.215 -0.088    0.123 -0.241 -0.078
 Cl         0.020 -0.257 -0.135   -0.063 -0.110 -0.062    0.028  0.248 -0.083
 I          0.130  0.011 -0.008   -0.052  0.007 -0.027   -0.021 -0.006 -0.013
 H         -0.152 -0.202  0.136    0.534 -0.081  0.287    0.066  0.048  0.241
 H         -0.117 -0.210  0.272    0.465 -0.028  0.006    0.540 -0.509 -0.056
 TransDip  -0.013 -0.032  0.009    0.061 -0.001  0.018    0.023 -0.033  0.023

 Mode:                 7                      8                      9
 Frequency:       428.65                 481.90                 622.17
 Force Cnst:      0.2641                 1.1683                 1.3142
 Red. Mass:       2.4399                 8.5382                 5.7623
 IR Active:          YES                    YES                    YES
 IR Intens:        1.766                 10.294                 17.621
 Raman Active:       YES                    YES                    YES
               X      Y      Z        X      Y      Z        X      Y      Z
 C          0.108  0.207 -0.054    0.189 -0.228 -0.251   -0.101  0.134  0.174
 C         -0.081 -0.055 -0.013    0.006 -0.041 -0.171    0.192 -0.224  0.157
 C         -0.045 -0.020 -0.053    0.044 -0.053 -0.170    0.339 -0.094 -0.139
 F         -0.054  0.023  0.097    0.126  0.303  0.182    0.033  0.152 -0.103
 F          0.000 -0.066 -0.089   -0.290 -0.104  0.223   -0.144 -0.094 -0.076
 Cl         0.005 -0.051  0.051    0.004  0.024  0.002   -0.023  0.013  0.016
 I          0.004  0.002 -0.003   -0.003 -0.001 -0.001   -0.013  0.001  0.001
 H          0.279  0.464  0.361    0.245 -0.297 -0.282   -0.491  0.465  0.166
 H          0.288  0.356 -0.513    0.280 -0.304 -0.316   -0.150  0.087  0.319
 TransDip  -0.035  0.015 -0.020    0.042 -0.055 -0.076    0.117  0.011  0.066

 Mode:                10                     11                     12
 Frequency:       694.59                 749.90                 904.97
 Force Cnst:      1.0317                 4.3500                 0.7840
 Red. Mass:       3.6295                13.1292                 1.6248
 IR Active:          YES                    YES                    YES
 IR Intens:       60.457                  9.293                 22.880
 Raman Active:       YES                    YES                    YES
               X      Y      Z        X      Y      Z        X      Y      Z
 C          0.009  0.046 -0.082   -0.217  0.234 -0.015    0.120  0.112 -0.015
 C         -0.094  0.059 -0.084   -0.035  0.022 -0.238    0.052  0.039 -0.000
 C          0.250  0.299  0.012   -0.190  0.178  0.604   -0.009 -0.006 -0.004
 F         -0.044 -0.013  0.025    0.379  0.093 -0.116   -0.067 -0.014  0.055
 F          0.050 -0.011  0.036   -0.144 -0.346 -0.060   -0.026 -0.067 -0.046
 Cl        -0.041 -0.112  0.031    0.010 -0.015 -0.019   -0.000  0.002  0.001
 I         -0.004 -0.001 -0.002    0.006 -0.001 -0.002    0.000 -0.000 -0.000
 H         -0.473  0.252 -0.315   -0.061  0.110  0.012    0.078 -0.386 -0.569
 H          0.305 -0.542  0.156   -0.216  0.157  0.095   -0.309  0.168  0.592
 TransDip   0.147  0.191 -0.065   -0.075  0.055  0.031    0.127  0.085 -0.003

 Mode:                13                     14                     15
 Frequency:      1004.42                1013.52                1038.97
 Force Cnst:      4.0749                 2.0210                 1.3124
 Red. Mass:       6.8555                 3.3393                 2.0635
 IR Active:          YES                    YES                    YES
 IR Intens:       86.575                 39.509                 75.923
 Raman Active:       YES                    YES                    YES
               X      Y      Z        X      Y      Z        X      Y      Z
 C          0.171 -0.068  0.364    0.040  0.060 -0.175   -0.083 -0.062 -0.030
 C         -0.173  0.180  0.077    0.127 -0.168  0.260    0.078 -0.006  0.132
 C         -0.239  0.180 -0.341   -0.227  0.080  0.021    0.042  0.222 -0.041
 F          0.157  0.014 -0.079    0.022  0.014 -0.038   -0.017  0.006 -0.008
 F         -0.032 -0.142 -0.052   -0.009  0.038 -0.014   -0.015 -0.051 -0.028
 Cl        -0.001 -0.023  0.014    0.004 -0.005  0.004   -0.008 -0.021  0.000
 I          0.003  0.000  0.001    0.001 -0.000 -0.001   -0.000 -0.000  0.001
 H         -0.133  0.054  0.231   -0.260  0.149 -0.361    0.634 -0.499  0.175
 H          0.331 -0.336  0.456    0.421 -0.626  0.042   -0.179  0.306 -0.316
 TransDip  -0.231  0.183  0.044   -0.027 -0.165  0.111    0.215  0.159  0.078

 Mode:                16                     17                     18
 Frequency:      1077.74                1240.00                1376.45
 Force Cnst:      1.0002                 4.4708                 2.5626
 Red. Mass:       1.4615                 4.9350                 2.2957
 IR Active:          YES                    YES                    YES
 IR Intens:       11.033                 83.719                121.845
 Raman Active:       YES                    YES                    YES
               X      Y      Z        X      Y      Z        X      Y      Z
 C          0.104 -0.131 -0.056   -0.060 -0.052 -0.004    0.014 -0.016 -0.043
 C          0.024 -0.018  0.020    0.387  0.362 -0.033   -0.135  0.161  0.204
 C         -0.040  0.083  0.023   -0.048 -0.048  0.014    0.086 -0.100  0.032
 F         -0.004  0.001  0.001   -0.124 -0.039  0.050    0.048  0.000 -0.033
 F         -0.001 -0.002 -0.001   -0.054 -0.126 -0.033   -0.006 -0.047 -0.026
 Cl        -0.001 -0.006  0.000    0.003 -0.004 -0.001    0.001  0.006 -0.001
 I          0.000 -0.000 -0.000   -0.001  0.000  0.000   -0.001  0.000 -0.000
 H         -0.420  0.490  0.106   -0.272  0.421  0.281   -0.365 -0.140 -0.555
 H         -0.489  0.535  0.074    0.359 -0.338 -0.308    0.096  0.284 -0.580
 TransDip  -0.029  0.098  0.028    0.203  0.208 -0.033   -0.246  0.204  0.151

 Mode:                19                     20                     21
 Frequency:      1462.83                3132.71                3229.60
 Force Cnst:      2.1972                 6.0932                 6.8781
 Red. Mass:       1.7427                 1.0538                 1.1192
 IR Active:          YES                    YES                    YES
 IR Intens:      101.228                  0.670                  1.163
 Raman Active:       YES                    YES                    YES
               X      Y      Z        X      Y      Z        X      Y      Z
 C         -0.010 -0.005 -0.161   -0.012  0.002 -0.063   -0.073 -0.068  0.010
 C         -0.089  0.103  0.111   -0.001  0.002  0.002   -0.000 -0.001 -0.000
 C          0.054 -0.067  0.004    0.001 -0.001  0.001   -0.000 -0.000 -0.000
 F          0.024  0.000 -0.015   -0.000  0.000  0.000    0.000  0.000 -0.000
 F         -0.003 -0.023 -0.012   -0.000  0.000  0.000    0.000  0.000  0.000
 Cl         0.000  0.003 -0.000    0.000 -0.000  0.000    0.000  0.000 -0.000
 I         -0.000  0.000 -0.000    0.000 -0.000  0.000    0.000  0.000  0.000
 H          0.394  0.265  0.490   -0.374 -0.418  0.393    0.389  0.438 -0.426
 H         -0.239 -0.305  0.564    0.517  0.398  0.318    0.483  0.369  0.310
 TransDip  -0.161  0.131  0.247   -0.007  0.006  0.025    0.025  0.023 -0.004

 STANDARD THERMODYNAMIC QUANTITIES AT   298.15 K  AND     1.00 ATM

   This Molecule has  0 Imaginary Frequencies
   Zero point vibrational energy:       28.327 kcal/mol

   Atom    1 Element C  Has Mass   12.00000
   Atom    2 Element C  Has Mass   12.00000
   Atom    3 Element C  Has Mass   12.00000
   Atom    4 Element F  Has Mass   18.99840
   Atom    5 Element F  Has Mass   18.99840
   Atom    6 Element Cl Has Mass   34.96885
   Atom    7 Element I  Has Mass  126.90440
   Atom    8 Element H  Has Mass    1.00783
   Atom    9 Element H  Has Mass    1.00783
   Molecular Mass:   237.885710 amu
   Principal axes and moments of inertia in amu*Bohr^2:
                             1           2           3
    Eigenvalues --      967.18912  2139.14827  2799.91135
          X               0.99990    -0.00323     0.01394
          Y               0.00342     0.99990    -0.01363
          Z              -0.01389     0.01367     0.99981
   Rotational Symmetry Number is   1
   The Molecule is an Asymmetric Top
   Translational Enthalpy:        0.889 kcal/mol
   Rotational Enthalpy:           0.889 kcal/mol
   Vibrational Enthalpy:         31.023 kcal/mol
   gas constant (RT):             0.592 kcal/mol
   Translational Entropy:        42.301  cal/mol.K
   Rotational Entropy:           30.139  cal/mol.K
   Vibrational Entropy:          15.583  cal/mol.K

   Total Enthalpy:               33.393 kcal/mol
   Total Entropy:                88.023  cal/mol.K

 ======================================================================

 STANDARD THERMODYNAMIC QUANTITIES FOR ANHARMONIC VIBRATION -- TOSH

   Zero point vibrational energy: ************ kcal/mol

   Vibrational Enthalpy:       Infinity kcal/mol
   Vibrational Entropy:             NaN  cal/mol.K

   Total Enthalpy:             Infinity kcal/mol
   Total Entropy:                   NaN  cal/mol.K

 ======================================================================

 STANDARD THERMODYNAMIC QUANTITIES FOR ANHARMONIC VIBRATION -- VPT2

   Zero point vibrational energy: ************ kcal/mol

   Vibrational Enthalpy:       Infinity kcal/mol
   Vibrational Entropy:             NaN  cal/mol.K

   Total Enthalpy:             Infinity kcal/mol
   Total Entropy:                   NaN  cal/mol.K

 ======================================================================

Archival summary:
1\1\garfield\FREQ\ProcedureUnspecified\BasisUnspecified\1l1232\taweetha\ThuOct1102:54:042018ThuOct1102:54:042018\0\\#,FREQ,ProcedureUnspecified,BasisUnspecified,\\0,1\I\C,1,2.16519\C,2,1.49955,1,118.669\F,3,1.34568,2,119.454,1,141.498,0\F,3,1.34665,2,119.785,1,1.82424,0\C,3,1.48712,2,61.8588,1,-108.123,0\H,6,1.08318,3,117.917,2,107.246,0\H,6,1.08383,3,117.289,2,-105.916,0\Cl,2,1.76944,1,114.307,3,146.465,0\\\@

 Total job time:  580.81s(wall), 580.75s(cpu) 
 Thu Oct 11 02:54:04 2018

        *************************************************************
        *                                                           *
        *  Thank you very much for using Q-Chem.  Have a nice day.  *
        *                                                           *
        *************************************************************
