# Supplementary material for: Geometric and energetic data from ab initio calculations of haloethene, haloimine, halomethylenephosphine, haloiminophosphine, halodiazene, halodiphosphene and halocyclopropane
Source: Data Brief. 2019 Nov 2;27:104738. doi: 10.1016/j.dib.2019.104738 (PMC6861602; doi:10.1016/j.dib.2019.104738)
Supplement: Multimedia component 3 [file mmc3.zip › CCC/B3LYP/FFCCCFF.out]

Q-Chem Developer Version!
                  Welcome to Q-Chem
     A Quantum Leap Into The Future Of Chemistry


 Q-Chem 5.1, Q-Chem, Inc., Pleasanton, CA (2018)

 Yihan Shao,  Zhengting Gan,  E. Epifanovsky,  A. T. B. Gilbert,  M. Wormit,  
 J. Kussmann,  A. W. Lange,  A. Behn,  Jia Deng,  Xintian Feng,  D. Ghosh,  
 M. Goldey,  P. R. Horn,  L. D. Jacobson,  I. Kaliman,  T. Kus,  A. Landau,  
 Jie Liu,  E. I. Proynov,  R. M. Richard,  R. P. Steele,  E. J. Sundstrom,  
 H. L. Woodcock III,  P. M. Zimmerman,  D. Zuev,  B. Albrecht,  E. Alguire,  
 S. A. Baeppler,  D. Barton,  Z. Benda,  Y. A. Bernard,  E. J. Berquist,  
 K. B. Bravaya,  H. Burton,  D. Casanova,  Chun-Min Chang,  Yunqing Chen,  
 A. Chien,  K. D. Closser,  M. P. Coons,  S. Coriani,  S. Dasgupta,  
 A. L. Dempwolff,  M. Diedenhofen,  Hainam Do,  R. G. Edgar,  Po-Tung Fang,  
 S. Faraji,  S. Fatehi,  Qingguo Feng,  K. D. Fenk,  J. Fosso-Tande,  
 Qinghui Ge,  A. Ghysels,  G. Gidofalvi,  J. Gomes,  J. Gonthier,  A. Gunina,  
 D. Hait,  M. W. D. Hanson-Heine,  P. H. P. Harbach,  A. W. Hauser,  
 J. E. Herr,  E. G. Hohenstein,  Z. C. Holden,  Kerwin Hui,  B. C. Huynh,  
 T.-C. Jagau,  Hyunjun Ji,  B. Kaduk,  K. Khistyaev,  Jaehoon Kim,  
 P. Klunzinger,  K. Koh,  D. Kosenkov,  L. Koulias,  T. Kowalczyk,  
 C. M. Krauter,  A. Kunitsa,  Ka Un Lao,  A. Laurent,  K. V. Lawler,  
 Joonho Lee,  D. Lefrancois,  S. Lehtola,  D. S. Levine,  Yi-Pei Li,  
 You-Sheng Lin,  Fenglai Liu,  E. Livshits,  A. Luenser,  P. Manohar,  
 E. Mansoor,  S. F. Manzer,  Shan-Ping Mao,  Yuezhi Mao,  N. Mardirossian,  
 A. V. Marenich,  T. Markovich,  L. A. Martinez-Martinez,  S. A. Maurer,  
 N. J. Mayhall,  S. C. McKenzie,  J.-M. Mewes,  A. F. Morrison,  
 J. W. Mullinax,  K. Nanda,  T. S. Nguyen-Beck,  R. Olivares-Amaya,  
 J. A. Parkhill,  T. M. Perrine,  F. Plasser,  P. Pokhilko,  S. Prager,  
 A. Prociuk,  E. Ramos,  D. R. Rehn,  F. Rob,  M. Schneider,  N. Sergueev,  
 S. M. Sharada,  S. Sharma,  D. W. Small,  T. Stauch,  T. Stein,  
 Yu-Chuan Su,  A. J. W. Thom,  A. Tkatchenko,  T. Tsuchimochi,  N. M. Tubman,  
 L. Vogt,  M. L. Vidal,  O. Vydrov,  M. A. Watson,  J. Wenzel,  
 M. de Wergifosse,  T. A. Wesolowski,  A. White,  J. Witte,  A. Yamada,  
 Jun Yang,  K. Yao,  S. Yeganeh,  S. R. Yost,  Zhi-Qiang You,  A. Zech,  
 Igor Ying Zhang,  Xing Zhang,  Yan Zhao,  Ying Zhu,  B. R. Brooks,  
 G. K. L. Chan,  C. J. Cramer,  M. S. Gordon,  W. J. Hehre,  A. Klamt,  
 M. W. Schmidt,  C. D. Sherrill,  D. G. Truhlar,  A. Aspuru-Guzik,  R. Baer,  
 A. T. Bell,  N. A. Besley,  Jeng-Da Chai,  A. E. DePrince, III,  
 R. A. DiStasio Jr.,  A. Dreuw,  B. D. Dunietz,  T. R. Furlani,  
 Chao-Ping Hsu,  Yousung Jung,  Jing Kong,  D. S. Lambrecht,  WanZhen Liang,  
 C. Ochsenfeld,  V. A. Rassolov,  L. V. Slipchenko,  J. E. Subotnik,  
 T. Van Voorhis,  J. M. Herbert,  A. I. Krylov,  P. M. W. Gill,  M. Head-Gordon

 Contributors to earlier versions of Q-Chem not listed above: 
 R. D. Adamson,  B. Austin,  J. Baker,  G. J. O. Beran,  K. Brandhorst,  
 S. T. Brown,  E. F. C. Byrd,  A. K. Chakraborty,  C.-L. Cheng,  
 Siu Hung Chien,  D. M. Chipman,  D. L. Crittenden,  H. Dachsel,  
 R. J. Doerksen,  A. D. Dutoi,  L. Fusti-Molnar,  W. A. Goddard III,  
 A. Golubeva-Zadorozhnaya,  S. R. Gwaltney,  G. Hawkins,  A. Heyden,  
 S. Hirata,  G. Kedziora,  F. J. Keil,  C. Kelley,  Jihan Kim,  R. A. King,  
 R. Z. Khaliullin,  P. P. Korambath,  W. Kurlancheek,  A. M. Lee,  M. S. Lee,  
 S. V. Levchenko,  Ching Yeh Lin,  D. Liotard,  R. C. Lochan,  I. Lotan,  
 P. E. Maslen,  N. Nair,  D. P. O'Neill,  D. Neuhauser,  E. Neuscamman,  
 C. M. Oana,  R. Olson,  B. Peters,  R. Peverati,  P. A. Pieniazek,  
 Y. M. Rhee,  J. Ritchie,  M. A. Rohrdanz,  E. Rosta,  N. J. Russ,  
 H. F. Schaefer III,  N. E. Schultz,  N. Shenvi,  A. C. Simmonett,  A. Sodt,  
 D. Stuck,  K. S. Thanthiriwatte,  V. Vanovschi,  Tao Wang,  A. Warshel,  
 C. F. Williams,  Q. Wu,  X. Xu,  W. Zhang

 Please cite Q-Chem as follows:
 Y. Shao et al., Mol. Phys. 113, 184-215 (2015)
 DOI: 10.1080/00268976.2014.952696

 Q-Chem 5.1.1 for Intel X86 EM64T Linux

 Parts of Q-Chem use Armadillo 8.300.2 (Tropical Shenanigans).
 http://arma.sourceforge.net/

 Q-Chem begins on Wed Oct 10 00:49:02 2018  

Host: 
0

     Scratch files written to /scratch/taweetham/qchem22244//
Input Ideriv = 2
Curr. Ideriv = -1
Max.  Ideriv = 2

Checking the input file for inconsistencies... 	...done.

--------------------------------------------------------------
User input:
--------------------------------------------------------------
$molecule
0 1
C 
C 1 CC 
C 2 CC 1 60.0
F 2 CF 1 ANG  3 pDHA
F 2 CF 1 ANG  3 mDHA
F 3 CF 1 ANG  2 mDHA
F 3 CF 1 ANG  2 pDHA
H 1 CH 2 ANG  3 pDHA
H 1 CH 2 ANG  3 mDHA

CC=1.54
CH=1.09
CF=1.35
CCl=1.77
CBr=1.94
CI=2.14
ANG=118.0
pDHA=107.9
mDHA=-107.9
$end

$rem
   job_type	optimization
   basis	6-311++g**
   method	b3lyp
   mem_total	32000
$end

--------------------------------------------------------------
 ----------------------------------------------------------------
             Standard Nuclear Orientation (Angstroms)
    I     Atom           X                Y                Z
 ----------------------------------------------------------------
    1      C       0.0000187136     1.3571329299     0.0000000000
    2      C       0.7699893818     0.0234368738    -0.0000000000
    3      C      -0.7700106178     0.0234707430     0.0000000000
    4      F       1.4041540584    -0.3422710227    -1.1342807842
    5      F       1.4041540584    -0.3422710227     1.1342807842
    6      F      -1.4041913799    -0.3422092587    -1.1342807842
    7      F      -1.4041913799    -0.3422092587     1.1342807842
    8      H       0.0003434608     1.9482008929     0.9158267072
    9      H       0.0003434608     1.9482008929    -0.9158267072
 ----------------------------------------------------------------
 Molecular Point Group                 Cs    NOp =  2
 Largest Abelian Subgroup              Cs    NOp =  2
 Nuclear Repulsion Energy =   330.4700347223 hartrees
 There are       28 alpha and       28 beta electrons
 Requested basis set is 6-311++G(d,p)
 There are 52 shells and 168 basis functions

 Total QAlloc Memory Limit  32000 MB
 Mega-Array Size       188 MB
 MEM_STATIC part       192 MB
 A cutoff of  1.0D-11 yielded   1286 shell pairs
 There are     13740 function pairs (     14897 Cartesian)

 -------------------------------------------------------
 OpenMP Integral Computing Module                       
 Release: version 1.0, May 2013, Q-Chem Inc. Pittsburgh 
 -------------------------------------------------------
 Integral Job Info:
 Integral job number is                      11
 Integral operator is                         1
 short-range coefficients                     0
 long-range coefficients              100000000
 Omega coefficients                           0
 if combine SR and LR in K                    0
 Integral screening is                        0
 Integral computing path is                   2
 max size of driver memory is            800000
 size of driver memory is                593474
 size of scratch memory is              2361544
 max col of scratch BK array               1296
 max len of scratch array in speh3          155
 max len of scratch index in speh4           18
 max int batch size is                      520
 min int batch size is                       52
 fixed nKL is                                52
 max L of basis functions is                  2
 order of int derivative is                   0
 number of shells is                         52
 number of basis is                         175
 number of cartesian basis is               175
 number of contracted shell pairs          1286
 number of primitive shell pairs           3643
 maxK2 (contraction) of shell pair           36
 max number of K2 of shell pair               1
 max number of CS2 of shell pair            241
 max number of PS2 of shell pair            834
 mem total for path MDJ                  536140
 -------------------------------------------------------
 Smallest overlap matrix eigenvalue = 7.60E-05

 Scale SEOQF with 1.000000e-01/1.000000e-01/1.000000e-01

 Standard Electronic Orientation quadrupole field applied
 Nucleus-field energy     =    -0.0000000007 hartrees
 Guess from superposition of atomic densities
 Warning:  Energy on first SCF cycle will be non-variational
 SAD guess density has 56.000000 electrons

 -----------------------------------------------------------------------
  General SCF calculation program by
  Eric Jon Sundstrom, Paul Horn, Yuezhi Mao, Dmitri Zuev, Alec White,
  David Stuck, Shaama M.S., Shane Yost, Joonho Lee, David Small,
  Daniel Levine, Susi Lehtola, Hugh Burton, Evgeny Epifanovsky
 -----------------------------------------------------------------------
 Exchange:     0.2000 Hartree-Fock + 0.0800 Slater + 0.7200 B88
 Correlation:  0.1900 VWN1RPA + 0.8100 LYP
 Using SG-1 standard quadrature grid
 using 4 threads for integral computing
 -------------------------------------------------------
 OpenMP Integral computing Module                
 Release: version 2.0, May 2017, Q-Chem Inc. Pleasanton 
 -------------------------------------------------------
 -------------------------------------------------------
 OpenMP BLAS3 based DFT computing Module                
 Release: version 1.0, May 2013, Q-Chem Inc. Pittsburgh 
 -------------------------------------------------------
 A restricted SCF calculation will be
 performed using DIIS
 SCF converges when DIIS error is below 1.0e-08
 ---------------------------------------
  Cycle       Energy         DIIS error
 ---------------------------------------
    1    -516.1411086423      4.57e-02  
    2    -514.8886915113      6.27e-03  
    3    -514.8001366611      8.77e-03  
    4    -514.9833920960      9.12e-04  
    5    -514.9851372035      3.97e-04  
    6    -514.9855850452      6.50e-05  
    7    -514.9855977775      2.12e-05  
    8    -514.9855989717      1.13e-06  
    9    -514.9855989751      2.83e-07  
   10    -514.9855989753      1.61e-08  
   11    -514.9855989754      4.51e-09  Convergence criterion met
 ---------------------------------------
 SCF time:   CPU 16.62s  wall 4.00s 
 SCF   energy in the final basis set =     -514.9855989754
 Total energy in the final basis set =     -514.9855989754

 --------------------------------------------------------------
             Orbital Energies (a.u.) and Symmetries
 --------------------------------------------------------------

 Alpha MOs, Restricted
 -- Occupied --                  
-24.729 -24.729 -24.729 -24.729 -10.382 -10.382 -10.232  -1.302
  1 A"    1 A'    2 A"    2 A'    3 A'    4 A'    5 A'    6 A'                 
 -1.288  -1.249  -1.242  -0.899  -0.678  -0.676  -0.615  -0.610
  7 A'    3 A"    4 A"    8 A'    9 A'   10 A'    5 A"   11 A'                 
 -0.576  -0.541  -0.537  -0.490  -0.484  -0.473  -0.469  -0.461
  6 A"   12 A'   13 A'   14 A'    7 A"   15 A'    8 A"    9 A"                 
 -0.442  -0.437  -0.355  -0.313
 10 A"   11 A"   16 A'   17 A'                                                 
 -- Virtual --                   
 -0.011   0.011   0.017   0.026   0.028   0.055   0.068   0.077
 18 A'   12 A"   19 A'   20 A'   13 A"   21 A'   22 A'   14 A"                 
  0.078   0.095   0.099   0.105   0.126   0.127   0.138   0.141
 23 A'   24 A'   15 A"   25 A'   26 A'   27 A'   16 A"   28 A'                 
  0.175   0.179   0.205   0.220   0.220   0.240   0.254   0.255
 29 A'   30 A'   31 A'   32 A'   17 A"   18 A"   19 A"   33 A'                 
  0.272   0.275   0.277   0.319   0.335   0.345   0.348   0.357
 34 A'   20 A"   35 A'   36 A'   37 A'   21 A"   38 A'   22 A"                 
  0.357   0.362   0.363   0.366   0.381   0.443   0.465   0.483
 23 A"   39 A'   24 A"   40 A'   25 A"   26 A"   41 A'   42 A'                 
  0.511   0.555   0.572   0.604   0.636   0.650   0.653   0.676
 27 A"   43 A'   44 A'   45 A'   46 A'   28 A"   29 A"   47 A'                 
  0.731   0.733   0.735   0.895   0.992   1.177   1.189   1.240
 30 A"   48 A'   49 A'   50 A'   51 A'   31 A"   52 A'   32 A"                 
  1.312   1.317   1.341   1.352   1.374   1.395   1.397   1.397
 33 A"   53 A'   54 A'   34 A"   55 A'   56 A'   35 A"   57 A'                 
  1.401   1.434   1.435   1.471   1.492   1.493   1.503   1.543
 36 A"   58 A'   37 A"   38 A"   59 A'   60 A'   39 A"   40 A"                 
  1.546   1.644   1.747   1.786   1.816   1.848   1.877   1.943
 41 A"   61 A'   62 A'   63 A'   64 A'   65 A'   42 A"   43 A"                 
  1.949   1.982   1.996   2.045   2.048   2.128   2.180   2.190
 66 A'   44 A"   67 A'   68 A'   45 A"   69 A'   46 A"   70 A'                 
  2.493   2.543   2.646   2.662   2.741   2.749   2.965   2.983
 71 A'   47 A"   72 A'   48 A"   73 A'   74 A'   49 A"   50 A"                 
  3.020   3.271   3.531   3.661   3.735   3.742   3.750   3.752
 75 A'   76 A'   77 A'   51 A"   52 A"   53 A"   54 A"   78 A'                 
  3.764   3.767   3.779   3.823   3.845   3.907   3.927   3.969
 79 A'   55 A"   80 A'   56 A"   81 A'   82 A'   57 A"   83 A'                 
  3.971   4.000   4.058   4.111   4.182   4.674   4.844   4.884
 84 A'   58 A"   59 A"   85 A'   86 A'   87 A'   88 A'   60 A"                 
  4.900   6.290   6.293   6.296   6.321   6.325   6.334   6.349
 61 A"   89 A'   62 A"   63 A"   90 A'   91 A'   64 A"   92 A'                 
  6.362   6.479   6.672   6.728   6.804  23.528  23.566  23.810
 65 A"   93 A'   94 A'   66 A"   67 A"   95 A'   96 A'   97 A'                 
 66.733  66.744  66.746  66.751
 68 A"   69 A"   98 A'   99 A'                                                 

 Beta MOs, Restricted
 -- Occupied --                  
-24.729 -24.729 -24.729 -24.729 -10.382 -10.382 -10.232  -1.302
  1 A"    1 A'    2 A"    2 A'    3 A'    4 A'    5 A'    6 A'                 
 -1.288  -1.249  -1.242  -0.899  -0.678  -0.676  -0.615  -0.610
  7 A'    3 A"    4 A"    8 A'    9 A'   10 A'    5 A"   11 A'                 
 -0.576  -0.541  -0.537  -0.490  -0.484  -0.473  -0.469  -0.461
  6 A"   12 A'   13 A'   14 A'    7 A"   15 A'    8 A"    9 A"                 
 -0.442  -0.437  -0.355  -0.313
 10 A"   11 A"   16 A'   17 A'                                                 
 -- Virtual --                   
 -0.011   0.011   0.017   0.026   0.028   0.055   0.068   0.077
 18 A'   12 A"   19 A'   20 A'   13 A"   21 A'   22 A'   14 A"                 
  0.078   0.095   0.099   0.105   0.126   0.127   0.138   0.141
 23 A'   24 A'   15 A"   25 A'   26 A'   27 A'   16 A"   28 A'                 
  0.175   0.179   0.205   0.220   0.220   0.240   0.254   0.255
 29 A'   30 A'   31 A'   32 A'   17 A"   18 A"   19 A"   33 A'                 
  0.272   0.275   0.277   0.319   0.335   0.345   0.348   0.357
 34 A'   20 A"   35 A'   36 A'   37 A'   21 A"   38 A'   22 A"                 
  0.357   0.362   0.363   0.366   0.381   0.443   0.465   0.483
 23 A"   39 A'   24 A"   40 A'   25 A"   26 A"   41 A'   42 A'                 
  0.511   0.555   0.572   0.604   0.636   0.650   0.653   0.676
 27 A"   43 A'   44 A'   45 A'   46 A'   28 A"   29 A"   47 A'                 
  0.731   0.733   0.735   0.895   0.992   1.177   1.189   1.240
 30 A"   48 A'   49 A'   50 A'   51 A'   31 A"   52 A'   32 A"                 
  1.312   1.317   1.341   1.352   1.374   1.395   1.397   1.397
 33 A"   53 A'   54 A'   34 A"   55 A'   56 A'   35 A"   57 A'                 
  1.401   1.434   1.435   1.471   1.492   1.493   1.503   1.543
 36 A"   58 A'   37 A"   38 A"   59 A'   60 A'   39 A"   40 A"                 
  1.546   1.644   1.747   1.786   1.816   1.848   1.877   1.943
 41 A"   61 A'   62 A'   63 A'   64 A'   65 A'   42 A"   43 A"                 
  1.949   1.982   1.996   2.045   2.048   2.128   2.180   2.190
 66 A'   44 A"   67 A'   68 A'   45 A"   69 A'   46 A"   70 A'                 
  2.493   2.543   2.646   2.662   2.741   2.749   2.965   2.983
 71 A'   47 A"   72 A'   48 A"   73 A'   74 A'   49 A"   50 A"                 
  3.020   3.271   3.531   3.661   3.735   3.742   3.750   3.752
 75 A'   76 A'   77 A'   51 A"   52 A"   53 A"   54 A"   78 A'                 
  3.764   3.767   3.779   3.823   3.845   3.907   3.927   3.969
 79 A'   55 A"   80 A'   56 A"   81 A'   82 A'   57 A"   83 A'                 
  3.971   4.000   4.058   4.111   4.182   4.674   4.844   4.884
 84 A'   58 A"   59 A"   85 A'   86 A'   87 A'   88 A'   60 A"                 
  4.900   6.290   6.293   6.296   6.321   6.325   6.334   6.349
 61 A"   89 A'   62 A"   63 A"   90 A'   91 A'   64 A"   92 A'                 
  6.362   6.479   6.672   6.728   6.804  23.528  23.566  23.810
 65 A"   93 A'   94 A'   66 A"   67 A"   95 A'   96 A'   97 A'                 
 66.733  66.744  66.746  66.751
 68 A"   69 A"   98 A'   99 A'                                                 
 --------------------------------------------------------------

          Ground-State Mulliken Net Atomic Charges

     Atom                 Charge (a.u.)
  ----------------------------------------
      1 C                    -0.134203
      2 C                     0.041836
      3 C                     0.041885
      4 F                    -0.087776
      5 F                    -0.087776
      6 F                    -0.087774
      7 F                    -0.087774
      8 H                     0.200791
      9 H                     0.200791
  ----------------------------------------
  Sum of atomic charges =     0.000000

 -----------------------------------------------------------------
                    Cartesian Multipole Moments
 -----------------------------------------------------------------
    Charge (ESU x 10^10)
                 0.0000
    Dipole Moment (Debye)
         X       0.0004      Y       2.2785      Z       0.0000
       Tot       2.2785
    Quadrupole Moments (Debye-Ang)
        XX     -41.6123     XY       0.0014     YY     -34.1044
        XZ      -0.0000     YZ       0.0000     ZZ     -40.1868
    Octopole Moments (Debye-Ang^2)
       XXX      -0.0005    XXY      -1.7733    XYY       0.0025
       YYY      -4.2646    XXZ       0.0000    XYZ       0.0000
       YYZ       0.0000    XZZ       0.0005    YZZ       0.6517
       ZZZ       0.0000
    Hexadecapole Moments (Debye-Ang^3)
      XXXX    -312.9345   XXXY      -0.0000   XXYY     -74.6616
      XYYY       0.0057   YYYY    -122.5366   XXXZ      -0.0000
      XXYZ       0.0000   XYYZ      -0.0000   YYYZ      -0.0000
      XXZZ     -90.8521   XYZZ       0.0018   YYZZ     -49.3473
      XZZZ      -0.0000   YZZZ       0.0000   ZZZZ    -192.0516
 -----------------------------------------------------------------
 Calculating analytic gradient of the SCF energy
 Gradient of SCF Energy
            1           2           3           4           5           6
    1  -0.0000448   0.0351708  -0.0351662  -0.0030603  -0.0030603   0.0030592
    2   0.0129623  -0.0136394  -0.0136477   0.0009494   0.0009494   0.0009455
    3  -0.0000000   0.0000000   0.0000000  -0.0104830   0.0104830  -0.0104862
            7           8           9
    1   0.0030592   0.0000213   0.0000213
    2   0.0009455   0.0052675   0.0052675
    3   0.0104862   0.0011030  -0.0011030
 Max gradient component =       3.517E-02
 RMS gradient           =       1.147E-02
 Gradient time:  CPU 5.34 s  wall 1.40 s
 Geometry Optimization Parameters
   NAtoms,    NIC,     NZ,  NCons,   NDum,   NFix, NCnnct, MaxDiis
        9      69       9       0       0       0       0       0


** GEOMETRY OPTIMIZATION IN DELOCALIZED INTERNAL COORDINATES **
   Searching for a Minimum

   Optimization Cycle:   1

                       Coordinates (Angstroms)
     ATOM                X               Y               Z
      1  C         0.0000187136    1.3571329299    0.0000000000
      2  C         0.7699893818    0.0234368738    0.0000000000
      3  C        -0.7700106178    0.0234707430    0.0000000000
      4  F         1.4041540584   -0.3422710227   -1.1342807842
      5  F         1.4041540584   -0.3422710227    1.1342807842
      6  F        -1.4041913799   -0.3422092587   -1.1342807842
      7  F        -1.4041913799   -0.3422092587    1.1342807842
      8  H         0.0003434608    1.9482008929    0.9158267072
      9  H         0.0003434608    1.9482008929   -0.9158267072
   Point Group: cs    Number of degrees of freedom:    12


   Energy is   -514.985598975


 Attempting to Generate Delocalized Internal Coordinates

 12 Hessian modes will be used to form the next step
  Hessian Eigenvalues:
     0.020947    0.030782    0.030782    0.090060    0.129001    0.140000
     0.257500    0.268991    0.285189    0.348126    0.550214    0.550214

 Minimum Search - Taking Simple RFO Step
 Searching for Lamda that Minimizes Along All modes
 Value Taken    Lamda =  -0.00573256
 Step Taken.  Stepsize is  0.173917

                             Maximum     Tolerance    Cnvgd?
         Gradient           0.022534      0.000300      NO
         Displacement       0.115897      0.001200      NO
         Energy change     *********      0.000001      NO


 New Cartesian Coordinates Obtained by Inverse Iteration

 Displacement from previous Coordinates is:  0.129900
 ----------------------------------------------------------------
             Standard Nuclear Orientation (Angstroms)
    I     Atom           X                Y                Z
 ----------------------------------------------------------------
    1      C       0.0001124711     1.3503359260     0.0000000000
    2      C       0.7504692405     0.0346029474     0.0000000000
    3      C      -0.7503824066     0.0347062633     0.0000000000
    4      F       1.4095633115    -0.3348146930    -1.1105812570
    5      F       1.4095633115    -0.3348146930     1.1105812570
    6      F      -1.4095421075    -0.3345886820    -1.1105782488
    7      F      -1.4095421075    -0.3345886820     1.1105782488
    8      H       0.0001840216     1.9253216914     0.9193421989
    9      H       0.0001840216     1.9253216914    -0.9193421989
 ----------------------------------------------------------------
 Molecular Point Group                 Cs    NOp =  2
 Largest Abelian Subgroup              Cs    NOp =  2
 Nuclear Repulsion Energy =   333.4503795170 hartrees
 There are       28 alpha and       28 beta electrons
 Applying Cartesian multipole field
    Component          Value
    ---------          -----
     (2,0,0)        1.00000E-11
     (0,2,0)        2.00000E-11
     (0,0,2)       -3.00000E-11
 Nucleus-field energy     =    -0.0000000005 hartrees
 Requested basis set is 6-311++G(d,p)
 There are 52 shells and 168 basis functions
 A cutoff of  1.0D-11 yielded   1286 shell pairs
 There are     13740 function pairs (     14897 Cartesian)
 Smallest overlap matrix eigenvalue = 6.64E-05
 Guess MOs from SCF MO coefficient file

 -----------------------------------------------------------------------
  General SCF calculation program by
  Eric Jon Sundstrom, Paul Horn, Yuezhi Mao, Dmitri Zuev, Alec White,
  David Stuck, Shaama M.S., Shane Yost, Joonho Lee, David Small,
  Daniel Levine, Susi Lehtola, Hugh Burton, Evgeny Epifanovsky
 -----------------------------------------------------------------------
 Exchange:     0.2000 Hartree-Fock + 0.0800 Slater + 0.7200 B88
 Correlation:  0.1900 VWN1RPA + 0.8100 LYP
 Using SG-1 standard quadrature grid
 using 4 threads for integral computing
 -------------------------------------------------------
 OpenMP Integral computing Module                
 Release: version 2.0, May 2017, Q-Chem Inc. Pleasanton 
 -------------------------------------------------------
 -------------------------------------------------------
 OpenMP BLAS3 based DFT computing Module                
 Release: version 1.0, May 2013, Q-Chem Inc. Pittsburgh 
 -------------------------------------------------------
 A restricted SCF calculation will be
 performed using DIIS
 SCF converges when DIIS error is below 1.0e-08
 ---------------------------------------
  Cycle       Energy         DIIS error
 ---------------------------------------
    1    -514.9871947503      6.61e-04  
    2    -514.9888795590      2.89e-04  
    3    -514.9888770532      3.07e-04  
    4    -514.9890939431      3.71e-05  
    5    -514.9890967637      8.77e-06  
    6    -514.9890969815      1.51e-06  
    7    -514.9890969861      7.44e-07  
    8    -514.9890969879      3.74e-08  
    9    -514.9890969879      7.57e-09  Convergence criterion met
 ---------------------------------------
 SCF time:   CPU 16.76s  wall 4.00s 
 SCF   energy in the final basis set =     -514.9890969879
 Total energy in the final basis set =     -514.9890969879

 --------------------------------------------------------------
             Orbital Energies (a.u.) and Symmetries
 --------------------------------------------------------------

 Alpha MOs, Restricted
 -- Occupied --                  
-24.728 -24.728 -24.728 -24.728 -10.379 -10.379 -10.228  -1.306
  1 A"    2 A"    1 A'    2 A'    3 A'    4 A'    5 A'    6 A'                 
 -1.292  -1.249  -1.241  -0.916  -0.681  -0.677  -0.618  -0.616
  7 A'    3 A"    4 A"    8 A'    9 A'   10 A'    5 A"   11 A'                 
 -0.575  -0.543  -0.540  -0.492  -0.486  -0.477  -0.467  -0.460
  6 A"   12 A'   13 A'   14 A'    7 A"   15 A'    8 A"    9 A"                 
 -0.439  -0.437  -0.357  -0.319
 10 A"   11 A"   16 A'   17 A'                                                 
 -- Virtual --                   
 -0.009   0.006   0.019   0.026   0.027   0.059   0.068   0.077
 18 A'   12 A"   19 A'   13 A"   20 A'   21 A'   22 A'   14 A"                 
  0.079   0.097   0.100   0.113   0.127   0.132   0.137   0.148
 23 A'   15 A"   24 A'   25 A'   26 A'   27 A'   16 A"   28 A'                 
  0.185   0.186   0.207   0.222   0.224   0.240   0.253   0.263
 29 A'   30 A'   31 A'   17 A"   32 A'   18 A"   19 A"   33 A'                 
  0.278   0.280   0.295   0.321   0.335   0.349   0.350   0.356
 20 A"   34 A'   35 A'   36 A'   37 A'   21 A"   38 A'   22 A"                 
  0.358   0.363   0.364   0.367   0.382   0.445   0.465   0.481
 23 A"   39 A'   24 A"   40 A'   25 A"   26 A"   41 A'   42 A'                 
  0.516   0.562   0.579   0.604   0.642   0.650   0.655   0.670
 27 A"   43 A'   44 A'   45 A'   46 A'   28 A"   29 A"   47 A'                 
  0.729   0.733   0.738   0.900   0.995   1.183   1.188   1.249
 30 A"   48 A'   49 A'   50 A'   51 A'   31 A"   52 A'   32 A"                 
  1.312   1.314   1.331   1.358   1.374   1.395   1.395   1.405
 33 A"   53 A'   54 A'   34 A"   55 A'   35 A"   56 A'   57 A'                 
  1.414   1.435   1.435   1.477   1.497   1.503   1.516   1.537
 36 A"   58 A'   37 A"   38 A"   59 A'   60 A'   39 A"   40 A"                 
  1.548   1.658   1.745   1.796   1.833   1.851   1.889   1.957
 41 A"   61 A'   62 A'   63 A'   64 A'   65 A'   42 A"   43 A"                 
  1.959   1.992   2.012   2.038   2.057   2.141   2.184   2.218
 66 A'   67 A'   44 A"   45 A"   68 A'   69 A'   70 A'   46 A"                 
  2.516   2.548   2.659   2.677   2.767   2.770   2.977   2.990
 71 A'   47 A"   72 A'   48 A"   73 A'   74 A'   49 A"   50 A"                 
  3.075   3.298   3.546   3.674   3.736   3.744   3.750   3.756
 75 A'   76 A'   77 A'   51 A"   52 A"   53 A"   54 A"   78 A'                 
  3.765   3.766   3.782   3.819   3.861   3.919   3.930   3.986
 55 A"   79 A'   80 A'   56 A"   81 A'   82 A'   57 A"   83 A'                 
  3.996   4.010   4.069   4.125   4.212   4.705   4.869   4.894
 84 A'   58 A"   59 A"   85 A'   86 A'   87 A'   88 A'   60 A"                 
  4.913   6.296   6.296   6.302   6.327   6.328   6.337   6.354
 61 A"   62 A"   89 A'   63 A"   90 A'   91 A'   64 A"   92 A'                 
  6.364   6.496   6.702   6.731   6.824  23.551  23.639  23.842
 65 A"   93 A'   94 A'   66 A"   67 A"   95 A'   96 A'   97 A'                 
 66.739  66.745  66.747  66.754
 68 A"   69 A"   98 A'   99 A'                                                 

 Beta MOs, Restricted
 -- Occupied --                  
-24.728 -24.728 -24.728 -24.728 -10.379 -10.379 -10.228  -1.306
  1 A"    2 A"    1 A'    2 A'    3 A'    4 A'    5 A'    6 A'                 
 -1.292  -1.249  -1.241  -0.916  -0.681  -0.677  -0.618  -0.616
  7 A'    3 A"    4 A"    8 A'    9 A'   10 A'    5 A"   11 A'                 
 -0.575  -0.543  -0.540  -0.492  -0.486  -0.477  -0.467  -0.460
  6 A"   12 A'   13 A'   14 A'    7 A"   15 A'    8 A"    9 A"                 
 -0.439  -0.437  -0.357  -0.319
 10 A"   11 A"   16 A'   17 A'                                                 
 -- Virtual --                   
 -0.009   0.006   0.019   0.026   0.027   0.059   0.068   0.077
 18 A'   12 A"   19 A'   13 A"   20 A'   21 A'   22 A'   14 A"                 
  0.079   0.097   0.100   0.113   0.127   0.132   0.137   0.148
 23 A'   15 A"   24 A'   25 A'   26 A'   27 A'   16 A"   28 A'                 
  0.185   0.186   0.207   0.222   0.224   0.240   0.253   0.263
 29 A'   30 A'   31 A'   17 A"   32 A'   18 A"   19 A"   33 A'                 
  0.278   0.280   0.295   0.321   0.335   0.349   0.350   0.356
 20 A"   34 A'   35 A'   36 A'   37 A'   21 A"   38 A'   22 A"                 
  0.358   0.363   0.364   0.367   0.382   0.445   0.465   0.481
 23 A"   39 A'   24 A"   40 A'   25 A"   26 A"   41 A'   42 A'                 
  0.516   0.562   0.579   0.604   0.642   0.650   0.655   0.670
 27 A"   43 A'   44 A'   45 A'   46 A'   28 A"   29 A"   47 A'                 
  0.729   0.733   0.738   0.900   0.995   1.183   1.188   1.249
 30 A"   48 A'   49 A'   50 A'   51 A'   31 A"   52 A'   32 A"                 
  1.312   1.314   1.331   1.358   1.374   1.395   1.395   1.405
 33 A"   53 A'   54 A'   34 A"   55 A'   35 A"   56 A'   57 A'                 
  1.414   1.435   1.435   1.477   1.497   1.503   1.516   1.537
 36 A"   58 A'   37 A"   38 A"   59 A'   60 A'   39 A"   40 A"                 
  1.548   1.658   1.745   1.796   1.833   1.851   1.889   1.957
 41 A"   61 A'   62 A'   63 A'   64 A'   65 A'   42 A"   43 A"                 
  1.959   1.992   2.012   2.038   2.057   2.141   2.184   2.218
 66 A'   67 A'   44 A"   45 A"   68 A'   69 A'   70 A'   46 A"                 
  2.516   2.548   2.659   2.677   2.767   2.770   2.977   2.990
 71 A'   47 A"   72 A'   48 A"   73 A'   74 A'   49 A"   50 A"                 
  3.075   3.298   3.546   3.674   3.736   3.744   3.750   3.756
 75 A'   76 A'   77 A'   51 A"   52 A"   53 A"   54 A"   78 A'                 
  3.765   3.766   3.782   3.819   3.861   3.919   3.930   3.986
 55 A"   79 A'   80 A'   56 A"   81 A'   82 A'   57 A"   83 A'                 
  3.996   4.010   4.069   4.125   4.212   4.705   4.869   4.894
 84 A'   58 A"   59 A"   85 A'   86 A'   87 A'   88 A'   60 A"                 
  4.913   6.296   6.296   6.302   6.327   6.328   6.337   6.354
 61 A"   62 A"   89 A'   63 A"   90 A'   91 A'   64 A"   92 A'                 
  6.364   6.496   6.702   6.731   6.824  23.551  23.639  23.842
 65 A"   93 A'   94 A'   66 A"   67 A"   95 A'   96 A'   97 A'                 
 66.739  66.745  66.747  66.754
 68 A"   69 A"   98 A'   99 A'                                                 
 --------------------------------------------------------------

          Ground-State Mulliken Net Atomic Charges

     Atom                 Charge (a.u.)
  ----------------------------------------
      1 C                    -0.128846
      2 C                     0.037610
      3 C                     0.037596
      4 F                    -0.089219
      5 F                    -0.089219
      6 F                    -0.089218
      7 F                    -0.089218
      8 H                     0.205257
      9 H                     0.205257
  ----------------------------------------
  Sum of atomic charges =     0.000000

 -----------------------------------------------------------------
                    Cartesian Multipole Moments
 -----------------------------------------------------------------
    Charge (ESU x 10^10)
                 0.0000
    Dipole Moment (Debye)
         X       0.0002      Y       2.3068      Z      -0.0000
       Tot       2.3068
    Quadrupole Moments (Debye-Ang)
        XX     -41.7876     XY       0.0008     YY     -34.0387
        XZ       0.0000     YZ       0.0000     ZZ     -39.9490
    Octopole Moments (Debye-Ang^2)
       XXX      -0.0047    XXY      -1.8699    XYY      -0.0011
       YYY      -4.9969    XXZ      -0.0000    XYZ      -0.0000
       YYZ       0.0000    XZZ      -0.0013    YZZ       0.5233
       ZZZ      -0.0000
    Hexadecapole Moments (Debye-Ang^3)
      XXXX    -312.9756   XXXY       0.0077   XXYY     -74.0836
      XYYY       0.0087   YYYY    -120.8684   XXXZ      -0.0000
      XXYZ      -0.0000   XYYZ      -0.0000   YYYZ       0.0000
      XXZZ     -89.4813   XYZZ       0.0035   YYZZ     -47.7919
      XZZZ       0.0000   YZZZ       0.0000   ZZZZ    -185.7699
 -----------------------------------------------------------------
 Calculating analytic gradient of the SCF energy
 Gradient of SCF Energy
            1           2           3           4           5           6
    1  -0.0000120   0.0105767  -0.0105713  -0.0020967  -0.0020967   0.0020978
    2   0.0015744  -0.0049138  -0.0049170   0.0014025   0.0014025   0.0014064
    3  -0.0000000  -0.0000000   0.0000000  -0.0001858   0.0001858  -0.0001824
            7           8           9
    1   0.0020978   0.0000022   0.0000022
    2   0.0014064   0.0013193   0.0013193
    3   0.0001824  -0.0006106   0.0006106
 Max gradient component =       1.058E-02
 RMS gradient           =       3.357E-03
 Gradient time:  CPU 5.40 s  wall 1.41 s
 Geometry Optimization Parameters
   NAtoms,    NIC,     NZ,  NCons,   NDum,   NFix, NCnnct, MaxDiis
        9      69       9       0       0       0       0       0

 Cartesian Hessian Update
 Hessian Updated using BFGS Update


** GEOMETRY OPTIMIZATION IN DELOCALIZED INTERNAL COORDINATES **
   Searching for a Minimum

   Optimization Cycle:   2

                       Coordinates (Angstroms)
     ATOM                X               Y               Z
      1  C         0.0001124711    1.3503359260    0.0000000000
      2  C         0.7504692405    0.0346029474    0.0000000000
      3  C        -0.7503824066    0.0347062633    0.0000000000
      4  F         1.4095633115   -0.3348146930   -1.1105812570
      5  F         1.4095633115   -0.3348146930    1.1105812570
      6  F        -1.4095421075   -0.3345886820   -1.1105782488
      7  F        -1.4095421075   -0.3345886820    1.1105782488
      8  H         0.0001840216    1.9253216914    0.9193421989
      9  H         0.0001840216    1.9253216914   -0.9193421989
   Point Group: cs    Number of degrees of freedom:    12


   Energy is   -514.989096988

 Hessian Updated using BFGS Update

 12 Hessian modes will be used to form the next step
  Hessian Eigenvalues:
     0.020947    0.030782    0.031152    0.085461    0.124950    0.129001
     0.257192    0.260891    0.268991    0.348727    0.550214    0.576650

 Minimum Search - Taking Simple RFO Step
 Searching for Lamda that Minimizes Along All modes
 Value Taken    Lamda =  -0.00043032
 Step Taken.  Stepsize is  0.060758

                             Maximum     Tolerance    Cnvgd?
         Gradient           0.006581      0.000300      NO
         Displacement       0.043170      0.001200      NO
         Energy change     -0.003498      0.000001      NO


 New Cartesian Coordinates Obtained by Inverse Iteration

 Displacement from previous Coordinates is:  0.036746
 ----------------------------------------------------------------
             Standard Nuclear Orientation (Angstroms)
    I     Atom           X                Y                Z
 ----------------------------------------------------------------
    1      C       0.0001331762     1.3537401058     0.0000000000
    2      C       0.7442154554     0.0415872528     0.0000000000
    3      C      -0.7441539752     0.0417087135     0.0000000000
    4      F       1.4095216402    -0.3373888061    -1.1053130486
    5      F       1.4095216402    -0.3373888061     1.1053130486
    6      F      -1.4095052953    -0.3371885797    -1.1053143704
    7      F      -1.4095052953    -0.3371885797     1.1053143704
    8      H       0.0001912050     1.9218002346     0.9231044126
    9      H       0.0001912050     1.9218002346    -0.9231044126
 ----------------------------------------------------------------
 Molecular Point Group                 Cs    NOp =  2
 Largest Abelian Subgroup              Cs    NOp =  2
 Nuclear Repulsion Energy =   333.9232622732 hartrees
 There are       28 alpha and       28 beta electrons
 Applying Cartesian multipole field
    Component          Value
    ---------          -----
     (2,0,0)        1.00000E-11
     (0,2,0)        2.00000E-11
     (0,0,2)       -3.00000E-11
 Nucleus-field energy     =    -0.0000000005 hartrees
 Requested basis set is 6-311++G(d,p)
 There are 52 shells and 168 basis functions
 A cutoff of  1.0D-11 yielded   1286 shell pairs
 There are     13740 function pairs (     14897 Cartesian)
 Smallest overlap matrix eigenvalue = 6.39E-05
 Guess MOs from SCF MO coefficient file

 -----------------------------------------------------------------------
  General SCF calculation program by
  Eric Jon Sundstrom, Paul Horn, Yuezhi Mao, Dmitri Zuev, Alec White,
  David Stuck, Shaama M.S., Shane Yost, Joonho Lee, David Small,
  Daniel Levine, Susi Lehtola, Hugh Burton, Evgeny Epifanovsky
 -----------------------------------------------------------------------
 Exchange:     0.2000 Hartree-Fock + 0.0800 Slater + 0.7200 B88
 Correlation:  0.1900 VWN1RPA + 0.8100 LYP
 Using SG-1 standard quadrature grid
 using 4 threads for integral computing
 -------------------------------------------------------
 OpenMP Integral computing Module                
 Release: version 2.0, May 2017, Q-Chem Inc. Pleasanton 
 -------------------------------------------------------
 -------------------------------------------------------
 OpenMP BLAS3 based DFT computing Module                
 Release: version 1.0, May 2013, Q-Chem Inc. Pittsburgh 
 -------------------------------------------------------
 A restricted SCF calculation will be
 performed using DIIS
 SCF converges when DIIS error is below 1.0e-08
 ---------------------------------------
  Cycle       Energy         DIIS error
 ---------------------------------------
    1    -514.9890677293      2.28e-04  
    2    -514.9892913070      8.56e-05  
    3    -514.9892849549      1.03e-04  
    4    -514.9893086204      8.11e-06  
    5    -514.9893087443      3.08e-06  
    6    -514.9893087727      5.06e-07  
    7    -514.9893087732      2.38e-07  
    8    -514.9893087734      1.05e-08  
    9    -514.9893087734      2.23e-09  Convergence criterion met
 ---------------------------------------
 SCF time:   CPU 16.77s  wall 4.00s 
 SCF   energy in the final basis set =     -514.9893087734
 Total energy in the final basis set =     -514.9893087734

 --------------------------------------------------------------
             Orbital Energies (a.u.) and Symmetries
 --------------------------------------------------------------

 Alpha MOs, Restricted
 -- Occupied --                  
-24.727 -24.727 -24.727 -24.727 -10.379 -10.379 -10.229  -1.306
  1 A"    2 A"    1 A'    2 A'    3 A'    4 A'    5 A'    6 A'                 
 -1.292  -1.247  -1.239  -0.921  -0.682  -0.676  -0.618  -0.616
  7 A'    3 A"    4 A"    8 A'    9 A'   10 A'    5 A"   11 A'                 
 -0.574  -0.543  -0.540  -0.491  -0.487  -0.477  -0.466  -0.459
  6 A"   12 A'   13 A'   14 A'    7 A"   15 A'    8 A"    9 A"                 
 -0.437  -0.437  -0.359  -0.321
 10 A"   11 A"   16 A'   17 A'                                                 
 -- Virtual --                   
 -0.010   0.003   0.019   0.025   0.027   0.059   0.067   0.077
 18 A'   12 A"   19 A'   13 A"   20 A'   21 A'   22 A'   14 A"                 
  0.079   0.096   0.101   0.115   0.127   0.134   0.137   0.149
 23 A'   15 A"   24 A'   25 A'   26 A'   27 A'   16 A"   28 A'                 
  0.185   0.188   0.207   0.222   0.225   0.240   0.254   0.265
 29 A'   30 A'   31 A'   17 A"   32 A'   18 A"   19 A"   33 A'                 
  0.275   0.282   0.300   0.321   0.335   0.349   0.351   0.356
 20 A"   34 A'   35 A'   36 A'   37 A'   21 A"   38 A'   22 A"                 
  0.359   0.363   0.363   0.367   0.382   0.447   0.464   0.481
 23 A"   24 A"   39 A'   40 A'   25 A"   26 A"   41 A'   42 A'                 
  0.518   0.563   0.581   0.602   0.643   0.647   0.656   0.666
 27 A"   43 A'   44 A'   45 A'   46 A'   28 A"   29 A"   47 A'                 
  0.728   0.731   0.739   0.903   0.997   1.182   1.188   1.250
 30 A"   48 A'   49 A'   50 A'   51 A'   31 A"   52 A'   32 A"                 
  1.312   1.314   1.329   1.357   1.374   1.394   1.395   1.408
 53 A'   33 A"   54 A'   34 A"   55 A'   35 A"   56 A'   57 A'                 
  1.418   1.435   1.436   1.479   1.498   1.506   1.516   1.533
 36 A"   58 A'   37 A"   38 A"   59 A'   60 A'   39 A"   40 A"                 
  1.551   1.662   1.741   1.795   1.838   1.852   1.887   1.963
 41 A"   61 A'   62 A'   63 A'   64 A'   65 A'   42 A"   43 A"                 
  1.963   1.991   2.017   2.040   2.060   2.142   2.176   2.227
 66 A'   67 A'   44 A"   45 A"   68 A'   69 A'   70 A'   46 A"                 
  2.523   2.546   2.661   2.681   2.774   2.775   2.975   2.986
 71 A'   47 A"   72 A'   48 A"   73 A'   74 A'   49 A"   50 A"                 
  3.089   3.306   3.542   3.674   3.738   3.746   3.750   3.757
 75 A'   76 A'   77 A'   51 A"   52 A"   53 A"   54 A"   78 A'                 
  3.765   3.766   3.783   3.819   3.864   3.916   3.927   3.989
 55 A"   79 A'   80 A'   56 A"   81 A'   82 A'   57 A"   83 A'                 
  4.000   4.008   4.070   4.125   4.214   4.710   4.875   4.892
 84 A'   58 A"   59 A"   85 A'   86 A'   87 A'   88 A'   60 A"                 
  4.913   6.297   6.298   6.302   6.327   6.330   6.338   6.355
 61 A"   89 A'   62 A"   63 A"   90 A'   91 A'   64 A"   92 A'                 
  6.365   6.499   6.708   6.725   6.823  23.551  23.663  23.847
 65 A"   93 A'   94 A'   66 A"   67 A"   95 A'   96 A'   97 A'                 
 66.740  66.747  66.748  66.755
 68 A"   69 A"   98 A'   99 A'                                                 

 Beta MOs, Restricted
 -- Occupied --                  
-24.727 -24.727 -24.727 -24.727 -10.379 -10.379 -10.229  -1.306
  1 A"    2 A"    1 A'    2 A'    3 A'    4 A'    5 A'    6 A'                 
 -1.292  -1.247  -1.239  -0.921  -0.682  -0.676  -0.618  -0.616
  7 A'    3 A"    4 A"    8 A'    9 A'   10 A'    5 A"   11 A'                 
 -0.574  -0.543  -0.540  -0.491  -0.487  -0.477  -0.466  -0.459
  6 A"   12 A'   13 A'   14 A'    7 A"   15 A'    8 A"    9 A"                 
 -0.437  -0.437  -0.359  -0.321
 10 A"   11 A"   16 A'   17 A'                                                 
 -- Virtual --                   
 -0.010   0.003   0.019   0.025   0.027   0.059   0.067   0.077
 18 A'   12 A"   19 A'   13 A"   20 A'   21 A'   22 A'   14 A"                 
  0.079   0.096   0.101   0.115   0.127   0.134   0.137   0.149
 23 A'   15 A"   24 A'   25 A'   26 A'   27 A'   16 A"   28 A'                 
  0.185   0.188   0.207   0.222   0.225   0.240   0.254   0.265
 29 A'   30 A'   31 A'   17 A"   32 A'   18 A"   19 A"   33 A'                 
  0.275   0.282   0.300   0.321   0.335   0.349   0.351   0.356
 20 A"   34 A'   35 A'   36 A'   37 A'   21 A"   38 A'   22 A"                 
  0.359   0.363   0.363   0.367   0.382   0.447   0.464   0.481
 23 A"   24 A"   39 A'   40 A'   25 A"   26 A"   41 A'   42 A'                 
  0.518   0.563   0.581   0.602   0.643   0.647   0.656   0.666
 27 A"   43 A'   44 A'   45 A'   46 A'   28 A"   29 A"   47 A'                 
  0.728   0.731   0.739   0.903   0.997   1.182   1.188   1.250
 30 A"   48 A'   49 A'   50 A'   51 A'   31 A"   52 A'   32 A"                 
  1.312   1.314   1.329   1.357   1.374   1.394   1.395   1.408
 53 A'   33 A"   54 A'   34 A"   55 A'   35 A"   56 A'   57 A'                 
  1.418   1.435   1.436   1.479   1.498   1.506   1.516   1.533
 36 A"   58 A'   37 A"   38 A"   59 A'   60 A'   39 A"   40 A"                 
  1.551   1.662   1.741   1.795   1.838   1.852   1.887   1.963
 41 A"   61 A'   62 A'   63 A'   64 A'   65 A'   42 A"   43 A"                 
  1.963   1.991   2.017   2.040   2.060   2.142   2.176   2.227
 66 A'   67 A'   44 A"   45 A"   68 A'   69 A'   70 A'   46 A"                 
  2.523   2.546   2.661   2.681   2.774   2.775   2.975   2.986
 71 A'   47 A"   72 A'   48 A"   73 A'   74 A'   49 A"   50 A"                 
  3.089   3.306   3.542   3.674   3.738   3.746   3.750   3.757
 75 A'   76 A'   77 A'   51 A"   52 A"   53 A"   54 A"   78 A'                 
  3.765   3.766   3.783   3.819   3.864   3.916   3.927   3.989
 55 A"   79 A'   80 A'   56 A"   81 A'   82 A'   57 A"   83 A'                 
  4.000   4.008   4.070   4.125   4.214   4.710   4.875   4.892
 84 A'   58 A"   59 A"   85 A'   86 A'   87 A'   88 A'   60 A"                 
  4.913   6.297   6.298   6.302   6.327   6.330   6.338   6.355
 61 A"   89 A'   62 A"   63 A"   90 A'   91 A'   64 A"   92 A'                 
  6.365   6.499   6.708   6.725   6.823  23.551  23.663  23.847
 65 A"   93 A'   94 A'   66 A"   67 A"   95 A'   96 A'   97 A'                 
 66.740  66.747  66.748  66.755
 68 A"   69 A"   98 A'   99 A'                                                 
 --------------------------------------------------------------

          Ground-State Mulliken Net Atomic Charges

     Atom                 Charge (a.u.)
  ----------------------------------------
      1 C                    -0.119617
      2 C                     0.034600
      3 C                     0.034608
      4 F                    -0.090882
      5 F                    -0.090882
      6 F                    -0.090882
      7 F                    -0.090882
      8 H                     0.206969
      9 H                     0.206969
  ----------------------------------------
  Sum of atomic charges =     0.000000

 -----------------------------------------------------------------
                    Cartesian Multipole Moments
 -----------------------------------------------------------------
    Charge (ESU x 10^10)
                 0.0000
    Dipole Moment (Debye)
         X       0.0002      Y       2.3711      Z       0.0000
       Tot       2.3711
    Quadrupole Moments (Debye-Ang)
        XX     -41.8722     XY       0.0007     YY     -33.9991
        XZ      -0.0000     YZ      -0.0000     ZZ     -39.9008
    Octopole Moments (Debye-Ang^2)
       XXX      -0.0045    XXY      -1.8352    XYY      -0.0010
       YYY      -5.0287    XXZ      -0.0000    XYZ      -0.0000
       YYZ      -0.0000    XZZ      -0.0012    YZZ       0.5781
       ZZZ       0.0000
    Hexadecapole Moments (Debye-Ang^3)
      XXXX    -312.6023   XXXY       0.0062   XXYY     -74.0206
      XYYY       0.0073   YYYY    -121.2005   XXXZ      -0.0000
      XXYZ       0.0000   XYYZ      -0.0000   YYYZ      -0.0000
      XXZZ     -89.1475   XYZZ       0.0031   YYZZ     -47.4928
      XZZZ      -0.0000   YZZZ       0.0000   ZZZZ    -184.5239
 -----------------------------------------------------------------
 Calculating analytic gradient of the SCF energy
 Gradient of SCF Energy
            1           2           3           4           5           6
    1  -0.0000017   0.0007888  -0.0007913  -0.0006426  -0.0006426   0.0006437
    2  -0.0013192   0.0002283   0.0002378   0.0001030   0.0001030   0.0001002
    3   0.0000000   0.0000000  -0.0000000   0.0009351  -0.0009351   0.0009340
            7           8           9
    1   0.0006437   0.0000010   0.0000010
    2   0.0001002   0.0002233   0.0002233
    3  -0.0009340  -0.0002069   0.0002069
 Max gradient component =       1.319E-03
 RMS gradient           =       5.602E-04
 Gradient time:  CPU 5.41 s  wall 1.41 s
 Geometry Optimization Parameters
   NAtoms,    NIC,     NZ,  NCons,   NDum,   NFix, NCnnct, MaxDiis
        9      69       9       0       0       0       0       0

 Cartesian Hessian Update
 Hessian Updated using BFGS Update


** GEOMETRY OPTIMIZATION IN DELOCALIZED INTERNAL COORDINATES **
   Searching for a Minimum

   Optimization Cycle:   3

                       Coordinates (Angstroms)
     ATOM                X               Y               Z
      1  C         0.0001331762    1.3537401058    0.0000000000
      2  C         0.7442154554    0.0415872528    0.0000000000
      3  C        -0.7441539752    0.0417087135    0.0000000000
      4  F         1.4095216402   -0.3373888061   -1.1053130486
      5  F         1.4095216402   -0.3373888061    1.1053130486
      6  F        -1.4095052953   -0.3371885797   -1.1053143704
      7  F        -1.4095052953   -0.3371885797    1.1053143704
      8  H         0.0001912050    1.9218002346    0.9231044126
      9  H         0.0001912050    1.9218002346   -0.9231044126
   Point Group: cs    Number of degrees of freedom:    12


   Energy is   -514.989308773

 Hessian Updated using BFGS Update

 12 Hessian modes will be used to form the next step
  Hessian Eigenvalues:
     0.020947    0.030782    0.032168    0.080232    0.127820    0.129001
     0.257267    0.268991    0.272977    0.348744    0.550214    0.569314

 Minimum Search - Taking Simple RFO Step
 Searching for Lamda that Minimizes Along All modes
 Value Taken    Lamda =  -0.00001898
 Step Taken.  Stepsize is  0.016399

                             Maximum     Tolerance    Cnvgd?
         Gradient           0.002001      0.000300      NO
         Displacement       0.011273      0.001200      NO
         Energy change     -0.000212      0.000001      NO


 New Cartesian Coordinates Obtained by Inverse Iteration

 Displacement from previous Coordinates is:  0.014796
 ----------------------------------------------------------------
             Standard Nuclear Orientation (Angstroms)
    I     Atom           X                Y                Z
 ----------------------------------------------------------------
    1      C       0.0001374422     1.3530256251     0.0000000000
    2      C       0.7443362110     0.0402685793     0.0000000000
    3      C      -0.7442503532     0.0403798410     0.0000000000
    4      F       1.4124054154    -0.3355892609    -1.1060154054
    5      F       1.4124054154    -0.3355892609     1.1060154054
    6      F      -1.4123852202    -0.3353629443    -1.1060152446
    7      F      -1.4123852202    -0.3353629443     1.1060152446
    8      H       0.0001730329     1.9198560673     0.9239326571
    9      H       0.0001730329     1.9198560673    -0.9239326571
 ----------------------------------------------------------------
 Molecular Point Group                 Cs    NOp =  2
 Largest Abelian Subgroup              Cs    NOp =  2
 Nuclear Repulsion Energy =   333.6749511825 hartrees
 There are       28 alpha and       28 beta electrons
 Applying Cartesian multipole field
    Component          Value
    ---------          -----
     (2,0,0)        1.00000E-11
     (0,2,0)        2.00000E-11
     (0,0,2)       -3.00000E-11
 Nucleus-field energy     =    -0.0000000005 hartrees
 Requested basis set is 6-311++G(d,p)
 There are 52 shells and 168 basis functions
 A cutoff of  1.0D-11 yielded   1286 shell pairs
 There are     13740 function pairs (     14897 Cartesian)
 Smallest overlap matrix eigenvalue = 6.39E-05
 Guess MOs from SCF MO coefficient file

 -----------------------------------------------------------------------
  General SCF calculation program by
  Eric Jon Sundstrom, Paul Horn, Yuezhi Mao, Dmitri Zuev, Alec White,
  David Stuck, Shaama M.S., Shane Yost, Joonho Lee, David Small,
  Daniel Levine, Susi Lehtola, Hugh Burton, Evgeny Epifanovsky
 -----------------------------------------------------------------------
 Exchange:     0.2000 Hartree-Fock + 0.0800 Slater + 0.7200 B88
 Correlation:  0.1900 VWN1RPA + 0.8100 LYP
 Using SG-1 standard quadrature grid
 using 4 threads for integral computing
 -------------------------------------------------------
 OpenMP Integral computing Module                
 Release: version 2.0, May 2017, Q-Chem Inc. Pleasanton 
 -------------------------------------------------------
 -------------------------------------------------------
 OpenMP BLAS3 based DFT computing Module                
 Release: version 1.0, May 2013, Q-Chem Inc. Pittsburgh 
 -------------------------------------------------------
 A restricted SCF calculation will be
 performed using DIIS
 SCF converges when DIIS error is below 1.0e-08
 ---------------------------------------
  Cycle       Energy         DIIS error
 ---------------------------------------
    1    -514.9892974051      6.35e-05  
    2    -514.9893169499      1.06e-05  
    3    -514.9893171123      8.22e-06  
    4    -514.9893172899      2.78e-06  
    5    -514.9893173080      7.74e-07  
    6    -514.9893173091      1.66e-07  
    7    -514.9893173092      5.87e-08  
    8    -514.9893173092      4.28e-09  Convergence criterion met
 ---------------------------------------
 SCF time:   CPU 14.90s  wall 4.00s 
 SCF   energy in the final basis set =     -514.9893173092
 Total energy in the final basis set =     -514.9893173092

 --------------------------------------------------------------
             Orbital Energies (a.u.) and Symmetries
 --------------------------------------------------------------

 Alpha MOs, Restricted
 -- Occupied --                  
-24.727 -24.727 -24.727 -24.727 -10.379 -10.379 -10.229  -1.306
  1 A"    2 A"    1 A'    2 A'    3 A'    4 A'    5 A'    6 A'                 
 -1.292  -1.247  -1.239  -0.921  -0.682  -0.676  -0.618  -0.616
  7 A'    3 A"    4 A"    8 A'    9 A'   10 A'    5 A"   11 A'                 
 -0.573  -0.543  -0.540  -0.491  -0.487  -0.477  -0.465  -0.459
  6 A"   12 A'   13 A'   14 A'    7 A"   15 A'    8 A"    9 A"                 
 -0.437  -0.437  -0.358  -0.322
 10 A"   11 A"   16 A'   17 A'                                                 
 -- Virtual --                   
 -0.009   0.003   0.019   0.025   0.027   0.059   0.067   0.077
 18 A'   12 A"   19 A'   13 A"   20 A'   21 A'   22 A'   14 A"                 
  0.079   0.096   0.100   0.115   0.127   0.133   0.136   0.149
 23 A'   15 A"   24 A'   25 A'   26 A'   27 A'   16 A"   28 A'                 
  0.185   0.186   0.207   0.222   0.224   0.240   0.253   0.265
 29 A'   30 A'   31 A'   17 A"   32 A'   18 A"   19 A"   33 A'                 
  0.275   0.282   0.300   0.321   0.335   0.349   0.350   0.356
 20 A"   34 A'   35 A'   36 A'   37 A'   21 A"   38 A'   22 A"                 
  0.359   0.363   0.363   0.367   0.382   0.446   0.464   0.481
 23 A"   39 A'   24 A"   40 A'   25 A"   26 A"   41 A'   42 A'                 
  0.518   0.563   0.580   0.602   0.643   0.647   0.656   0.665
 27 A"   43 A'   44 A'   45 A'   46 A'   28 A"   29 A"   47 A'                 
  0.728   0.731   0.739   0.903   0.997   1.182   1.188   1.251
 30 A"   48 A'   49 A'   50 A'   51 A'   31 A"   52 A'   32 A"                 
  1.312   1.312   1.329   1.356   1.373   1.394   1.394   1.408
 33 A"   53 A'   54 A'   34 A"   55 A'   35 A"   56 A'   57 A'                 
  1.418   1.435   1.436   1.479   1.498   1.506   1.516   1.532
 36 A"   58 A'   37 A"   38 A"   59 A'   60 A'   39 A"   40 A"                 
  1.550   1.661   1.741   1.795   1.838   1.851   1.889   1.961
 41 A"   61 A'   62 A'   63 A'   64 A'   65 A'   42 A"   43 A"                 
  1.962   1.991   2.018   2.037   2.060   2.142   2.175   2.226
 66 A'   67 A'   44 A"   45 A"   68 A'   69 A'   70 A'   46 A"                 
  2.524   2.545   2.660   2.680   2.774   2.775   2.974   2.984
 71 A'   47 A"   72 A'   48 A"   73 A'   74 A'   49 A"   50 A"                 
  3.087   3.306   3.539   3.674   3.738   3.746   3.750   3.757
 75 A'   76 A'   77 A'   51 A"   52 A"   53 A"   54 A"   78 A'                 
  3.765   3.766   3.783   3.817   3.863   3.915   3.926   3.988
 55 A"   79 A'   80 A'   56 A"   81 A'   82 A'   57 A"   83 A'                 
  3.997   4.007   4.067   4.122   4.212   4.710   4.873   4.890
 84 A'   58 A"   59 A"   85 A'   86 A'   87 A'   88 A'   60 A"                 
  4.912   6.297   6.297   6.302   6.327   6.329   6.337   6.355
 61 A"   62 A"   89 A'   63 A"   90 A'   91 A'   64 A"   92 A'                 
  6.365   6.499   6.705   6.724   6.821  23.549  23.661  23.846
 65 A"   93 A'   94 A'   66 A"   67 A"   95 A'   96 A'   97 A'                 
 66.740  66.746  66.747  66.754
 68 A"   69 A"   98 A'   99 A'                                                 

 Beta MOs, Restricted
 -- Occupied --                  
-24.727 -24.727 -24.727 -24.727 -10.379 -10.379 -10.229  -1.306
  1 A"    2 A"    1 A'    2 A'    3 A'    4 A'    5 A'    6 A'                 
 -1.292  -1.247  -1.239  -0.921  -0.682  -0.676  -0.618  -0.616
  7 A'    3 A"    4 A"    8 A'    9 A'   10 A'    5 A"   11 A'                 
 -0.573  -0.543  -0.540  -0.491  -0.487  -0.477  -0.465  -0.459
  6 A"   12 A'   13 A'   14 A'    7 A"   15 A'    8 A"    9 A"                 
 -0.437  -0.437  -0.358  -0.322
 10 A"   11 A"   16 A'   17 A'                                                 
 -- Virtual --                   
 -0.009   0.003   0.019   0.025   0.027   0.059   0.067   0.077
 18 A'   12 A"   19 A'   13 A"   20 A'   21 A'   22 A'   14 A"                 
  0.079   0.096   0.100   0.115   0.127   0.133   0.136   0.149
 23 A'   15 A"   24 A'   25 A'   26 A'   27 A'   16 A"   28 A'                 
  0.185   0.186   0.207   0.222   0.224   0.240   0.253   0.265
 29 A'   30 A'   31 A'   17 A"   32 A'   18 A"   19 A"   33 A'                 
  0.275   0.282   0.300   0.321   0.335   0.349   0.350   0.356
 20 A"   34 A'   35 A'   36 A'   37 A'   21 A"   38 A'   22 A"                 
  0.359   0.363   0.363   0.367   0.382   0.446   0.464   0.481
 23 A"   39 A'   24 A"   40 A'   25 A"   26 A"   41 A'   42 A'                 
  0.518   0.563   0.580   0.602   0.643   0.647   0.656   0.665
 27 A"   43 A'   44 A'   45 A'   46 A'   28 A"   29 A"   47 A'                 
  0.728   0.731   0.739   0.903   0.997   1.182   1.188   1.251
 30 A"   48 A'   49 A'   50 A'   51 A'   31 A"   52 A'   32 A"                 
  1.312   1.312   1.329   1.356   1.373   1.394   1.394   1.408
 33 A"   53 A'   54 A'   34 A"   55 A'   35 A"   56 A'   57 A'                 
  1.418   1.435   1.436   1.479   1.498   1.506   1.516   1.532
 36 A"   58 A'   37 A"   38 A"   59 A'   60 A'   39 A"   40 A"                 
  1.550   1.661   1.741   1.795   1.838   1.851   1.889   1.961
 41 A"   61 A'   62 A'   63 A'   64 A'   65 A'   42 A"   43 A"                 
  1.962   1.991   2.018   2.037   2.060   2.142   2.175   2.226
 66 A'   67 A'   44 A"   45 A"   68 A'   69 A'   70 A'   46 A"                 
  2.524   2.545   2.660   2.680   2.774   2.775   2.974   2.984
 71 A'   47 A"   72 A'   48 A"   73 A'   74 A'   49 A"   50 A"                 
  3.087   3.306   3.539   3.674   3.738   3.746   3.750   3.757
 75 A'   76 A'   77 A'   51 A"   52 A"   53 A"   54 A"   78 A'                 
  3.765   3.766   3.783   3.817   3.863   3.915   3.926   3.988
 55 A"   79 A'   80 A'   56 A"   81 A'   82 A'   57 A"   83 A'                 
  3.997   4.007   4.067   4.122   4.212   4.710   4.873   4.890
 84 A'   58 A"   59 A"   85 A'   86 A'   87 A'   88 A'   60 A"                 
  4.912   6.297   6.297   6.302   6.327   6.329   6.337   6.355
 61 A"   62 A"   89 A'   63 A"   90 A'   91 A'   64 A"   92 A'                 
  6.365   6.499   6.705   6.724   6.821  23.549  23.661  23.846
 65 A"   93 A'   94 A'   66 A"   67 A"   95 A'   96 A'   97 A'                 
 66.740  66.746  66.747  66.754
 68 A"   69 A"   98 A'   99 A'                                                 
 --------------------------------------------------------------

          Ground-State Mulliken Net Atomic Charges

     Atom                 Charge (a.u.)
  ----------------------------------------
      1 C                    -0.122562
      2 C                     0.035840
      3 C                     0.035832
      4 F                    -0.090998
      5 F                    -0.090998
      6 F                    -0.090999
      7 F                    -0.090999
      8 H                     0.207442
      9 H                     0.207442
  ----------------------------------------
  Sum of atomic charges =     0.000000

 -----------------------------------------------------------------
                    Cartesian Multipole Moments
 -----------------------------------------------------------------
    Charge (ESU x 10^10)
                 0.0000
    Dipole Moment (Debye)
         X       0.0002      Y       2.3616      Z      -0.0000
       Tot       2.3616
    Quadrupole Moments (Debye-Ang)
        XX     -41.9088     XY       0.0007     YY     -34.0067
        XZ      -0.0000     YZ       0.0000     ZZ     -39.9064
    Octopole Moments (Debye-Ang^2)
       XXX      -0.0049    XXY      -1.8581    XYY      -0.0014
       YYY      -5.0913    XXZ      -0.0000    XYZ      -0.0000
       YYZ       0.0000    XZZ      -0.0014    YZZ       0.5666
       ZZZ      -0.0000
    Hexadecapole Moments (Debye-Ang^3)
      XXXX    -313.7305   XXXY       0.0073   XXYY     -74.1483
      XYYY       0.0079   YYYY    -120.9905   XXXZ      -0.0000
      XXYZ       0.0000   XYYZ      -0.0000   YYYZ       0.0000
      XXZZ     -89.3742   XYZZ       0.0033   YYZZ     -47.4840
      XZZZ      -0.0000   YZZZ       0.0000   ZZZZ    -184.7368
 -----------------------------------------------------------------
 Calculating analytic gradient of the SCF energy
 Gradient of SCF Energy
            1           2           3           4           5           6
    1  -0.0000009  -0.0002651   0.0002679   0.0000242   0.0000242  -0.0000247
    2  -0.0004627  -0.0001991  -0.0002008   0.0001463   0.0001463   0.0001475
    3  -0.0000000   0.0000000  -0.0000000   0.0001801  -0.0001801   0.0001804
            7           8           9
    1  -0.0000247  -0.0000004  -0.0000004
    2   0.0001475   0.0001376   0.0001376
    3  -0.0001804  -0.0000690   0.0000690
 Max gradient component =       4.627E-04
 RMS gradient           =       1.613E-04
 Gradient time:  CPU 5.42 s  wall 1.41 s
 Geometry Optimization Parameters
   NAtoms,    NIC,     NZ,  NCons,   NDum,   NFix, NCnnct, MaxDiis
        9      69       9       0       0       0       0       0

 Cartesian Hessian Update
 Hessian Updated using BFGS Update


** GEOMETRY OPTIMIZATION IN DELOCALIZED INTERNAL COORDINATES **
   Searching for a Minimum

   Optimization Cycle:   4

                       Coordinates (Angstroms)
     ATOM                X               Y               Z
      1  C         0.0001374422    1.3530256251    0.0000000000
      2  C         0.7443362110    0.0402685793    0.0000000000
      3  C        -0.7442503532    0.0403798410    0.0000000000
      4  F         1.4124054154   -0.3355892609   -1.1060154054
      5  F         1.4124054154   -0.3355892609    1.1060154054
      6  F        -1.4123852202   -0.3353629443   -1.1060152446
      7  F        -1.4123852202   -0.3353629443    1.1060152446
      8  H         0.0001730329    1.9198560673    0.9239326571
      9  H         0.0001730329    1.9198560673   -0.9239326571
   Point Group: cs    Number of degrees of freedom:    12


   Energy is   -514.989317309

 Hessian Updated using BFGS Update

 12 Hessian modes will be used to form the next step
  Hessian Eigenvalues:
     0.020947    0.030782    0.048309    0.074198    0.126378    0.129001
     0.257287    0.263456    0.268991    0.348792    0.472390    0.550214

 Minimum Search - Taking Simple RFO Step
 Searching for Lamda that Minimizes Along All modes
 Value Taken    Lamda =  -0.00000294
 Step Taken.  Stepsize is  0.006787

                             Maximum     Tolerance    Cnvgd?
         Gradient           0.000361      0.000300      NO
         Displacement       0.005368      0.001200      NO
         Energy change     -0.000009      0.000001      NO


 New Cartesian Coordinates Obtained by Inverse Iteration

 Displacement from previous Coordinates is:  0.005294
 ----------------------------------------------------------------
             Standard Nuclear Orientation (Angstroms)
    I     Atom           X                Y                Z
 ----------------------------------------------------------------
    1      C       0.0001381572     1.3540465087     0.0000000000
    2      C       0.7444430273     0.0409562524     0.0000000000
    3      C      -0.7443646177     0.0410689385     0.0000000000
    4      F       1.4116477083    -0.3363686082    -1.1063783784
    5      F       1.4116477083    -0.3363686082     1.1063783784
    6      F      -1.4116294124    -0.3361505244    -1.1063785226
    7      F      -1.4116294124    -0.3361505244     1.1063785226
    8      H       0.0001782987     1.9202241676     0.9243121244
    9      H       0.0001782987     1.9202241676    -0.9243121244
 ----------------------------------------------------------------
 Molecular Point Group                 Cs    NOp =  2
 Largest Abelian Subgroup              Cs    NOp =  2
 Nuclear Repulsion Energy =   333.6404275153 hartrees
 There are       28 alpha and       28 beta electrons
 Applying Cartesian multipole field
    Component          Value
    ---------          -----
     (2,0,0)        1.00000E-11
     (0,2,0)        2.00000E-11
     (0,0,2)       -3.00000E-11
 Nucleus-field energy     =    -0.0000000005 hartrees
 Requested basis set is 6-311++G(d,p)
 There are 52 shells and 168 basis functions
 A cutoff of  1.0D-11 yielded   1286 shell pairs
 There are     13740 function pairs (     14897 Cartesian)
 Smallest overlap matrix eigenvalue = 6.40E-05
 Guess MOs from SCF MO coefficient file

 -----------------------------------------------------------------------
  General SCF calculation program by
  Eric Jon Sundstrom, Paul Horn, Yuezhi Mao, Dmitri Zuev, Alec White,
  David Stuck, Shaama M.S., Shane Yost, Joonho Lee, David Small,
  Daniel Levine, Susi Lehtola, Hugh Burton, Evgeny Epifanovsky
 -----------------------------------------------------------------------
 Exchange:     0.2000 Hartree-Fock + 0.0800 Slater + 0.7200 B88
 Correlation:  0.1900 VWN1RPA + 0.8100 LYP
 Using SG-1 standard quadrature grid
 using 4 threads for integral computing
 -------------------------------------------------------
 OpenMP Integral computing Module                
 Release: version 2.0, May 2017, Q-Chem Inc. Pleasanton 
 -------------------------------------------------------
 -------------------------------------------------------
 OpenMP BLAS3 based DFT computing Module                
 Release: version 1.0, May 2013, Q-Chem Inc. Pittsburgh 
 -------------------------------------------------------
 A restricted SCF calculation will be
 performed using DIIS
 SCF converges when DIIS error is below 1.0e-08
 ---------------------------------------
  Cycle       Energy         DIIS error
 ---------------------------------------
    1    -514.9893152997      2.57e-05  
    2    -514.9893186110      4.13e-06  
    3    -514.9893186291      3.87e-06  
    4    -514.9893186644      1.38e-06  
    5    -514.9893186683      2.37e-07  
    6    -514.9893186684      5.97e-08  
    7    -514.9893186684      1.72e-08  
    8    -514.9893186684      1.62e-09  Convergence criterion met
 ---------------------------------------
 SCF time:   CPU 14.91s  wall 4.00s 
 SCF   energy in the final basis set =     -514.9893186684
 Total energy in the final basis set =     -514.9893186684

 --------------------------------------------------------------
             Orbital Energies (a.u.) and Symmetries
 --------------------------------------------------------------

 Alpha MOs, Restricted
 -- Occupied --                  
-24.727 -24.727 -24.727 -24.727 -10.379 -10.379 -10.229  -1.306
  1 A"    2 A"    1 A'    2 A'    3 A'    4 A'    5 A'    6 A'                 
 -1.291  -1.247  -1.239  -0.921  -0.682  -0.676  -0.618  -0.616
  7 A'    3 A"    4 A"    8 A'    9 A'   10 A'    5 A"   11 A'                 
 -0.573  -0.543  -0.539  -0.491  -0.487  -0.477  -0.466  -0.459
  6 A"   12 A'   13 A'   14 A'    7 A"   15 A'    8 A"    9 A"                 
 -0.437  -0.437  -0.359  -0.322
 10 A"   11 A"   16 A'   17 A'                                                 
 -- Virtual --                   
 -0.010   0.003   0.019   0.025   0.027   0.059   0.067   0.077
 18 A'   12 A"   19 A'   13 A"   20 A'   21 A'   22 A'   14 A"                 
  0.079   0.096   0.100   0.115   0.126   0.133   0.136   0.148
 23 A'   15 A"   24 A'   25 A'   26 A'   27 A'   16 A"   28 A'                 
  0.185   0.186   0.207   0.222   0.224   0.240   0.253   0.265
 29 A'   30 A'   31 A'   17 A"   32 A'   18 A"   19 A"   33 A'                 
  0.274   0.281   0.299   0.321   0.335   0.349   0.351   0.356
 20 A"   34 A'   35 A'   36 A'   37 A'   21 A"   38 A'   22 A"                 
  0.359   0.363   0.363   0.367   0.382   0.447   0.464   0.481
 23 A"   39 A'   24 A"   40 A'   25 A"   26 A"   41 A'   42 A'                 
  0.518   0.563   0.580   0.602   0.643   0.647   0.656   0.665
 27 A"   43 A'   44 A'   45 A'   46 A'   28 A"   29 A"   47 A'                 
  0.728   0.731   0.739   0.903   0.997   1.182   1.188   1.250
 30 A"   48 A'   49 A'   50 A'   51 A'   31 A"   52 A'   32 A"                 
  1.312   1.313   1.329   1.356   1.374   1.394   1.394   1.408
 53 A'   33 A"   54 A'   34 A"   55 A'   35 A"   56 A'   57 A'                 
  1.417   1.435   1.436   1.479   1.498   1.505   1.515   1.532
 36 A"   58 A'   37 A"   38 A"   59 A'   60 A'   39 A"   40 A"                 
  1.550   1.661   1.740   1.794   1.838   1.851   1.888   1.962
 41 A"   61 A'   62 A'   63 A'   64 A'   65 A'   42 A"   43 A"                 
  1.963   1.991   2.018   2.038   2.060   2.142   2.174   2.225
 66 A'   67 A'   44 A"   45 A"   68 A'   69 A'   70 A'   46 A"                 
  2.524   2.545   2.660   2.680   2.773   2.775   2.974   2.984
 71 A'   47 A"   72 A'   48 A"   73 A'   74 A'   49 A"   50 A"                 
  3.086   3.306   3.539   3.674   3.738   3.746   3.750   3.757
 75 A'   76 A'   77 A'   51 A"   52 A"   53 A"   54 A"   78 A'                 
  3.765   3.766   3.783   3.818   3.863   3.915   3.926   3.988
 55 A"   79 A'   80 A'   56 A"   81 A'   82 A'   57 A"   83 A'                 
  3.997   4.006   4.067   4.122   4.211   4.710   4.873   4.890
 84 A'   58 A"   59 A"   85 A'   86 A'   87 A'   88 A'   60 A"                 
  4.912   6.297   6.297   6.302   6.327   6.329   6.338   6.355
 61 A"   89 A'   62 A"   63 A"   90 A'   91 A'   64 A"   92 A'                 
  6.365   6.498   6.705   6.724   6.821  23.549  23.660  23.846
 65 A"   93 A'   94 A'   66 A"   67 A"   95 A'   96 A'   97 A'                 
 66.740  66.746  66.748  66.754
 68 A"   69 A"   98 A'   99 A'                                                 

 Beta MOs, Restricted
 -- Occupied --                  
-24.727 -24.727 -24.727 -24.727 -10.379 -10.379 -10.229  -1.306
  1 A"    2 A"    1 A'    2 A'    3 A'    4 A'    5 A'    6 A'                 
 -1.291  -1.247  -1.239  -0.921  -0.682  -0.676  -0.618  -0.616
  7 A'    3 A"    4 A"    8 A'    9 A'   10 A'    5 A"   11 A'                 
 -0.573  -0.543  -0.539  -0.491  -0.487  -0.477  -0.466  -0.459
  6 A"   12 A'   13 A'   14 A'    7 A"   15 A'    8 A"    9 A"                 
 -0.437  -0.437  -0.359  -0.322
 10 A"   11 A"   16 A'   17 A'                                                 
 -- Virtual --                   
 -0.010   0.003   0.019   0.025   0.027   0.059   0.067   0.077
 18 A'   12 A"   19 A'   13 A"   20 A'   21 A'   22 A'   14 A"                 
  0.079   0.096   0.100   0.115   0.126   0.133   0.136   0.148
 23 A'   15 A"   24 A'   25 A'   26 A'   27 A'   16 A"   28 A'                 
  0.185   0.186   0.207   0.222   0.224   0.240   0.253   0.265
 29 A'   30 A'   31 A'   17 A"   32 A'   18 A"   19 A"   33 A'                 
  0.274   0.281   0.299   0.321   0.335   0.349   0.351   0.356
 20 A"   34 A'   35 A'   36 A'   37 A'   21 A"   38 A'   22 A"                 
  0.359   0.363   0.363   0.367   0.382   0.447   0.464   0.481
 23 A"   39 A'   24 A"   40 A'   25 A"   26 A"   41 A'   42 A'                 
  0.518   0.563   0.580   0.602   0.643   0.647   0.656   0.665
 27 A"   43 A'   44 A'   45 A'   46 A'   28 A"   29 A"   47 A'                 
  0.728   0.731   0.739   0.903   0.997   1.182   1.188   1.250
 30 A"   48 A'   49 A'   50 A'   51 A'   31 A"   52 A'   32 A"                 
  1.312   1.313   1.329   1.356   1.374   1.394   1.394   1.408
 53 A'   33 A"   54 A'   34 A"   55 A'   35 A"   56 A'   57 A'                 
  1.417   1.435   1.436   1.479   1.498   1.505   1.515   1.532
 36 A"   58 A'   37 A"   38 A"   59 A'   60 A'   39 A"   40 A"                 
  1.550   1.661   1.740   1.794   1.838   1.851   1.888   1.962
 41 A"   61 A'   62 A'   63 A'   64 A'   65 A'   42 A"   43 A"                 
  1.963   1.991   2.018   2.038   2.060   2.142   2.174   2.225
 66 A'   67 A'   44 A"   45 A"   68 A'   69 A'   70 A'   46 A"                 
  2.524   2.545   2.660   2.680   2.773   2.775   2.974   2.984
 71 A'   47 A"   72 A'   48 A"   73 A'   74 A'   49 A"   50 A"                 
  3.086   3.306   3.539   3.674   3.738   3.746   3.750   3.757
 75 A'   76 A'   77 A'   51 A"   52 A"   53 A"   54 A"   78 A'                 
  3.765   3.766   3.783   3.818   3.863   3.915   3.926   3.988
 55 A"   79 A'   80 A'   56 A"   81 A'   82 A'   57 A"   83 A'                 
  3.997   4.006   4.067   4.122   4.211   4.710   4.873   4.890
 84 A'   58 A"   59 A"   85 A'   86 A'   87 A'   88 A'   60 A"                 
  4.912   6.297   6.297   6.302   6.327   6.329   6.338   6.355
 61 A"   89 A'   62 A"   63 A"   90 A'   91 A'   64 A"   92 A'                 
  6.365   6.498   6.705   6.724   6.821  23.549  23.660  23.846
 65 A"   93 A'   94 A'   66 A"   67 A"   95 A'   96 A'   97 A'                 
 66.740  66.746  66.748  66.754
 68 A"   69 A"   98 A'   99 A'                                                 
 --------------------------------------------------------------

          Ground-State Mulliken Net Atomic Charges

     Atom                 Charge (a.u.)
  ----------------------------------------
      1 C                    -0.121380
      2 C                     0.035494
      3 C                     0.035491
      4 F                    -0.091122
      5 F                    -0.091122
      6 F                    -0.091122
      7 F                    -0.091122
      8 H                     0.207442
      9 H                     0.207442
  ----------------------------------------
  Sum of atomic charges =     0.000000

 -----------------------------------------------------------------
                    Cartesian Multipole Moments
 -----------------------------------------------------------------
    Charge (ESU x 10^10)
                 0.0000
    Dipole Moment (Debye)
         X       0.0002      Y       2.3687      Z       0.0000
       Tot       2.3687
    Quadrupole Moments (Debye-Ang)
        XX     -41.9048     XY       0.0007     YY     -34.0073
        XZ       0.0000     YZ      -0.0000     ZZ     -39.9085
    Octopole Moments (Debye-Ang^2)
       XXX      -0.0048    XXY      -1.8507    XYY      -0.0013
       YYY      -5.0792    XXZ       0.0000    XYZ       0.0000
       YYZ       0.0000    XZZ      -0.0014    YZZ       0.5778
       ZZZ       0.0000
    Hexadecapole Moments (Debye-Ang^3)
      XXXX    -313.4848   XXXY       0.0069   XXYY     -74.1391
      XYYY       0.0076   YYYY    -121.1595   XXXZ       0.0000
      XXYZ      -0.0000   XYYZ      -0.0000   YYYZ       0.0000
      XXZZ     -89.3570   XYZZ       0.0032   YYZZ     -47.5159
      XZZZ       0.0000   YZZZ       0.0000   ZZZZ    -184.8383
 -----------------------------------------------------------------
 Calculating analytic gradient of the SCF energy
 Gradient of SCF Energy
            1           2           3           4           5           6
    1  -0.0000001   0.0000078  -0.0000072   0.0000389   0.0000389  -0.0000390
    2  -0.0000923   0.0000717   0.0000719  -0.0000377  -0.0000377  -0.0000376
    3   0.0000000  -0.0000000  -0.0000000  -0.0000606   0.0000606  -0.0000607
            7           8           9
    1  -0.0000390  -0.0000001  -0.0000001
    2  -0.0000376   0.0000497   0.0000497
    3   0.0000607  -0.0000212   0.0000212
 Max gradient component =       9.229E-05
 RMS gradient           =       4.356E-05
 Gradient time:  CPU 5.41 s  wall 1.41 s
 Geometry Optimization Parameters
   NAtoms,    NIC,     NZ,  NCons,   NDum,   NFix, NCnnct, MaxDiis
        9      69       9       0       0       0       0       0

 Cartesian Hessian Update
 Hessian Updated using BFGS Update


** GEOMETRY OPTIMIZATION IN DELOCALIZED INTERNAL COORDINATES **
   Searching for a Minimum

   Optimization Cycle:   5

                       Coordinates (Angstroms)
     ATOM                X               Y               Z
      1  C         0.0001381572    1.3540465087    0.0000000000
      2  C         0.7444430273    0.0409562524    0.0000000000
      3  C        -0.7443646177    0.0410689385    0.0000000000
      4  F         1.4116477083   -0.3363686082   -1.1063783784
      5  F         1.4116477083   -0.3363686082    1.1063783784
      6  F        -1.4116294124   -0.3361505244   -1.1063785226
      7  F        -1.4116294124   -0.3361505244    1.1063785226
      8  H         0.0001782987    1.9202241676    0.9243121244
      9  H         0.0001782987    1.9202241676   -0.9243121244
   Point Group: cs    Number of degrees of freedom:    12


   Energy is   -514.989318668

 Hessian Updated using BFGS Update

 12 Hessian modes will be used to form the next step
  Hessian Eigenvalues:
     0.020947    0.030782    0.052220    0.068008    0.123256    0.129001
     0.256513    0.268991    0.269409    0.348692    0.515075    0.550214

 Minimum Search - Taking Simple RFO Step
 Searching for Lamda that Minimizes Along All modes
 Value Taken    Lamda =   0.00000000
 Step Taken.  Stepsize is  0.000972

                             Maximum     Tolerance    Cnvgd?
         Gradient           0.000128      0.000300     YES
         Displacement       0.000745      0.001200     YES
         Energy change     -0.000001      0.000001      NO


                       Distance Matrix (Angstroms)
             C (  1)   C (  2)   C (  3)   F (  4)   F (  5)   F (  6)
   C (  2)  1.509369
   C (  3)  1.509369  1.488808
   F (  4)  2.464536  1.345960  2.452534
   F (  5)  2.464536  1.345960  2.452534  2.212757
   F (  6)  2.464534  2.452536  1.345961  2.823277  3.587086
   F (  7)  2.464534  2.452536  1.345961  3.587086  2.823277  2.212757
   H (  8)  1.083933  2.222596  2.222593  3.347859  2.667884  3.347855
   H (  9)  1.083933  2.222596  2.222593  2.667884  3.347859  2.667879
             F (  7)   H (  8)
   H (  8)  2.667879
   H (  9)  3.347855  1.848624

 Final energy is   -514.98931866839484     


 ******************************
 **  OPTIMIZATION CONVERGED  **
 ******************************

                       Coordinates (Angstroms)
     ATOM                X               Y               Z
      1  C         0.0001381572    1.3540465087    0.0000000000
      2  C         0.7444430273    0.0409562524    0.0000000000
      3  C        -0.7443646177    0.0410689385    0.0000000000
      4  F         1.4116477083   -0.3363686082   -1.1063783784
      5  F         1.4116477083   -0.3363686082    1.1063783784
      6  F        -1.4116294124   -0.3361505244   -1.1063785226
      7  F        -1.4116294124   -0.3361505244    1.1063785226
      8  H         0.0001782987    1.9202241676    0.9243121244
      9  H         0.0001782987    1.9202241676   -0.9243121244

Z-matrix Print:
$molecule
0 1
F 
C  1 1.345960
F  2 1.345960 1 110.570858
C  2 1.488808 1 119.717914 3 -145.476971 0
F  4 1.345961 2 119.718052 1 142.341515 0
F  4 1.345961 2 119.718052 1 -0.000000 0
C  4 1.509369 2 60.449631 1 -108.829345 0
H  7 1.083933 4 117.025761 2 106.809566 0
H  7 1.083933 4 117.025761 2 -106.809566 0
$end


 --------------------------------------------------------------
             Orbital Energies (a.u.) and Symmetries
 --------------------------------------------------------------

 Alpha MOs, Restricted
 -- Occupied --                  
-24.727 -24.727 -24.727 -24.727 -10.379 -10.379 -10.229  -1.306
  1 A"    2 A"    1 A'    2 A'    3 A'    4 A'    5 A'    6 A'                 
 -1.291  -1.247  -1.239  -0.921  -0.682  -0.676  -0.618  -0.616
  7 A'    3 A"    4 A"    8 A'    9 A'   10 A'    5 A"   11 A'                 
 -0.573  -0.543  -0.539  -0.491  -0.487  -0.477  -0.466  -0.459
  6 A"   12 A'   13 A'   14 A'    7 A"   15 A'    8 A"    9 A"                 
 -0.437  -0.437  -0.359  -0.322
 10 A"   11 A"   16 A'   17 A'                                                 
 -- Virtual --                   
 -0.010   0.003   0.019   0.025   0.027   0.059   0.067   0.077
 18 A'   12 A"   19 A'   13 A"   20 A'   21 A'   22 A'   14 A"                 
  0.079   0.096   0.100   0.115   0.126   0.133   0.136   0.148
 23 A'   15 A"   24 A'   25 A'   26 A'   27 A'   16 A"   28 A'                 
  0.185   0.186   0.207   0.222   0.224   0.240   0.253   0.265
 29 A'   30 A'   31 A'   17 A"   32 A'   18 A"   19 A"   33 A'                 
  0.274   0.281   0.299   0.321   0.335   0.349   0.351   0.356
 20 A"   34 A'   35 A'   36 A'   37 A'   21 A"   38 A'   22 A"                 
  0.359   0.363   0.363   0.367   0.382   0.447   0.464   0.481
 23 A"   39 A'   24 A"   40 A'   25 A"   26 A"   41 A'   42 A'                 
  0.518   0.563   0.580   0.602   0.643   0.647   0.656   0.665
 27 A"   43 A'   44 A'   45 A'   46 A'   28 A"   29 A"   47 A'                 
  0.728   0.731   0.739   0.903   0.997   1.182   1.188   1.250
 30 A"   48 A'   49 A'   50 A'   51 A'   31 A"   52 A'   32 A"                 
  1.312   1.313   1.329   1.356   1.374   1.394   1.394   1.408
 53 A'   33 A"   54 A'   34 A"   55 A'   35 A"   56 A'   57 A'                 
  1.417   1.435   1.436   1.479   1.498   1.505   1.515   1.532
 36 A"   58 A'   37 A"   38 A"   59 A'   60 A'   39 A"   40 A"                 
  1.550   1.661   1.740   1.794   1.838   1.851   1.888   1.962
 41 A"   61 A'   62 A'   63 A'   64 A'   65 A'   42 A"   43 A"                 
  1.963   1.991   2.018   2.038   2.060   2.142   2.174   2.225
 66 A'   67 A'   44 A"   45 A"   68 A'   69 A'   70 A'   46 A"                 
  2.524   2.545   2.660   2.680   2.773   2.775   2.974   2.984
 71 A'   47 A"   72 A'   48 A"   73 A'   74 A'   49 A"   50 A"                 
  3.086   3.306   3.539   3.674   3.738   3.746   3.750   3.757
 75 A'   76 A'   77 A'   51 A"   52 A"   53 A"   54 A"   78 A'                 
  3.765   3.766   3.783   3.818   3.863   3.915   3.926   3.988
 55 A"   79 A'   80 A'   56 A"   81 A'   82 A'   57 A"   83 A'                 
  3.997   4.006   4.067   4.122   4.211   4.710   4.873   4.890
 84 A'   58 A"   59 A"   85 A'   86 A'   87 A'   88 A'   60 A"                 
  4.912   6.297   6.297   6.302   6.327   6.329   6.338   6.355
 61 A"   89 A'   62 A"   63 A"   90 A'   91 A'   64 A"   92 A'                 
  6.365   6.498   6.705   6.724   6.821  23.549  23.660  23.846
 65 A"   93 A'   94 A'   66 A"   67 A"   95 A'   96 A'   97 A'                 
 66.740  66.746  66.748  66.754
 68 A"   69 A"   98 A'   99 A'                                                 

 Beta MOs, Restricted
 -- Occupied --                  
-24.727 -24.727 -24.727 -24.727 -10.379 -10.379 -10.229  -1.306
  1 A"    2 A"    1 A'    2 A'    3 A'    4 A'    5 A'    6 A'                 
 -1.291  -1.247  -1.239  -0.921  -0.682  -0.676  -0.618  -0.616
  7 A'    3 A"    4 A"    8 A'    9 A'   10 A'    5 A"   11 A'                 
 -0.573  -0.543  -0.539  -0.491  -0.487  -0.477  -0.466  -0.459
  6 A"   12 A'   13 A'   14 A'    7 A"   15 A'    8 A"    9 A"                 
 -0.437  -0.437  -0.359  -0.322
 10 A"   11 A"   16 A'   17 A'                                                 
 -- Virtual --                   
 -0.010   0.003   0.019   0.025   0.027   0.059   0.067   0.077
 18 A'   12 A"   19 A'   13 A"   20 A'   21 A'   22 A'   14 A"                 
  0.079   0.096   0.100   0.115   0.126   0.133   0.136   0.148
 23 A'   15 A"   24 A'   25 A'   26 A'   27 A'   16 A"   28 A'                 
  0.185   0.186   0.207   0.222   0.224   0.240   0.253   0.265
 29 A'   30 A'   31 A'   17 A"   32 A'   18 A"   19 A"   33 A'                 
  0.274   0.281   0.299   0.321   0.335   0.349   0.351   0.356
 20 A"   34 A'   35 A'   36 A'   37 A'   21 A"   38 A'   22 A"                 
  0.359   0.363   0.363   0.367   0.382   0.447   0.464   0.481
 23 A"   39 A'   24 A"   40 A'   25 A"   26 A"   41 A'   42 A'                 
  0.518   0.563   0.580   0.602   0.643   0.647   0.656   0.665
 27 A"   43 A'   44 A'   45 A'   46 A'   28 A"   29 A"   47 A'                 
  0.728   0.731   0.739   0.903   0.997   1.182   1.188   1.250
 30 A"   48 A'   49 A'   50 A'   51 A'   31 A"   52 A'   32 A"                 
  1.312   1.313   1.329   1.356   1.374   1.394   1.394   1.408
 53 A'   33 A"   54 A'   34 A"   55 A'   35 A"   56 A'   57 A'                 
  1.417   1.435   1.436   1.479   1.498   1.505   1.515   1.532
 36 A"   58 A'   37 A"   38 A"   59 A'   60 A'   39 A"   40 A"                 
  1.550   1.661   1.740   1.794   1.838   1.851   1.888   1.962
 41 A"   61 A'   62 A'   63 A'   64 A'   65 A'   42 A"   43 A"                 
  1.963   1.991   2.018   2.038   2.060   2.142   2.174   2.225
 66 A'   67 A'   44 A"   45 A"   68 A'   69 A'   70 A'   46 A"                 
  2.524   2.545   2.660   2.680   2.773   2.775   2.974   2.984
 71 A'   47 A"   72 A'   48 A"   73 A'   74 A'   49 A"   50 A"                 
  3.086   3.306   3.539   3.674   3.738   3.746   3.750   3.757
 75 A'   76 A'   77 A'   51 A"   52 A"   53 A"   54 A"   78 A'                 
  3.765   3.766   3.783   3.818   3.863   3.915   3.926   3.988
 55 A"   79 A'   80 A'   56 A"   81 A'   82 A'   57 A"   83 A'                 
  3.997   4.006   4.067   4.122   4.211   4.710   4.873   4.890
 84 A'   58 A"   59 A"   85 A'   86 A'   87 A'   88 A'   60 A"                 
  4.912   6.297   6.297   6.302   6.327   6.329   6.338   6.355
 61 A"   89 A'   62 A"   63 A"   90 A'   91 A'   64 A"   92 A'                 
  6.365   6.498   6.705   6.724   6.821  23.549  23.660  23.846
 65 A"   93 A'   94 A'   66 A"   67 A"   95 A'   96 A'   97 A'                 
 66.740  66.746  66.748  66.754
 68 A"   69 A"   98 A'   99 A'                                                 
 --------------------------------------------------------------

          Ground-State Mulliken Net Atomic Charges

     Atom                 Charge (a.u.)
  ----------------------------------------
      1 C                    -0.121380
      2 C                     0.035494
      3 C                     0.035491
      4 F                    -0.091122
      5 F                    -0.091122
      6 F                    -0.091122
      7 F                    -0.091122
      8 H                     0.207442
      9 H                     0.207442
  ----------------------------------------
  Sum of atomic charges =     0.000000

 -----------------------------------------------------------------
                    Cartesian Multipole Moments
 -----------------------------------------------------------------
    Charge (ESU x 10^10)
                 0.0000
    Dipole Moment (Debye)
         X       0.0002      Y       2.3687      Z       0.0000
       Tot       2.3687
    Quadrupole Moments (Debye-Ang)
        XX     -41.9048     XY       0.0007     YY     -34.0073
        XZ       0.0000     YZ      -0.0000     ZZ     -39.9085
    Octopole Moments (Debye-Ang^2)
       XXX      -0.0048    XXY      -1.8507    XYY      -0.0013
       YYY      -5.0792    XXZ       0.0000    XYZ       0.0000
       YYZ       0.0000    XZZ      -0.0014    YZZ       0.5778
       ZZZ       0.0000
    Hexadecapole Moments (Debye-Ang^3)
      XXXX    -313.4848   XXXY       0.0069   XXYY     -74.1391
      XYYY       0.0076   YYYY    -121.1595   XXXZ       0.0000
      XXYZ      -0.0000   XYYZ      -0.0000   YYYZ       0.0000
      XXZZ     -89.3570   XYZZ       0.0032   YYZZ     -47.5159
      XZZZ       0.0000   YZZZ       0.0000   ZZZZ    -184.8383
 -----------------------------------------------------------------
Archival summary:
1\1\garfield\OPT\ProcedureUnspecified\BasisUnspecified\432\taweetha\WedOct1000:49:302018WedOct1000:49:302018\0\\#,OPT,ProcedureUnspecified,BasisUnspecified,\\0,1\F\C,1,1.34596\F,2,1.34596,1,110.571\C,2,1.48881,1,119.718,3,-145.477,0\F,4,1.34596,2,119.718,1,142.342,0\F,4,1.34596,2,119.718,1,-0,0\C,4,1.50937,2,60.4496,1,-108.829,0\H,7,1.08393,4,117.026,2,106.81,0\H,7,1.08393,4,117.026,2,-106.81,0\\\@

 Total job time:  28.09s(wall), 107.83s(cpu) 
 Wed Oct 10 00:49:30 2018

        *************************************************************
        *                                                           *
        *  Thank you very much for using Q-Chem.  Have a nice day.  *
        *                                                           *
        *************************************************************


 
User input: 2 of 2 
 
Q-Chem Developer Version!
                  Welcome to Q-Chem
     A Quantum Leap Into The Future Of Chemistry


 Q-Chem 5.1, Q-Chem, Inc., Pleasanton, CA (2018)

 Yihan Shao,  Zhengting Gan,  E. Epifanovsky,  A. T. B. Gilbert,  M. Wormit,  
 J. Kussmann,  A. W. Lange,  A. Behn,  Jia Deng,  Xintian Feng,  D. Ghosh,  
 M. Goldey,  P. R. Horn,  L. D. Jacobson,  I. Kaliman,  T. Kus,  A. Landau,  
 Jie Liu,  E. I. Proynov,  R. M. Richard,  R. P. Steele,  E. J. Sundstrom,  
 H. L. Woodcock III,  P. M. Zimmerman,  D. Zuev,  B. Albrecht,  E. Alguire,  
 S. A. Baeppler,  D. Barton,  Z. Benda,  Y. A. Bernard,  E. J. Berquist,  
 K. B. Bravaya,  H. Burton,  D. Casanova,  Chun-Min Chang,  Yunqing Chen,  
 A. Chien,  K. D. Closser,  M. P. Coons,  S. Coriani,  S. Dasgupta,  
 A. L. Dempwolff,  M. Diedenhofen,  Hainam Do,  R. G. Edgar,  Po-Tung Fang,  
 S. Faraji,  S. Fatehi,  Qingguo Feng,  K. D. Fenk,  J. Fosso-Tande,  
 Qinghui Ge,  A. Ghysels,  G. Gidofalvi,  J. Gomes,  J. Gonthier,  A. Gunina,  
 D. Hait,  M. W. D. Hanson-Heine,  P. H. P. Harbach,  A. W. Hauser,  
 J. E. Herr,  E. G. Hohenstein,  Z. C. Holden,  Kerwin Hui,  B. C. Huynh,  
 T.-C. Jagau,  Hyunjun Ji,  B. Kaduk,  K. Khistyaev,  Jaehoon Kim,  
 P. Klunzinger,  K. Koh,  D. Kosenkov,  L. Koulias,  T. Kowalczyk,  
 C. M. Krauter,  A. Kunitsa,  Ka Un Lao,  A. Laurent,  K. V. Lawler,  
 Joonho Lee,  D. Lefrancois,  S. Lehtola,  D. S. Levine,  Yi-Pei Li,  
 You-Sheng Lin,  Fenglai Liu,  E. Livshits,  A. Luenser,  P. Manohar,  
 E. Mansoor,  S. F. Manzer,  Shan-Ping Mao,  Yuezhi Mao,  N. Mardirossian,  
 A. V. Marenich,  T. Markovich,  L. A. Martinez-Martinez,  S. A. Maurer,  
 N. J. Mayhall,  S. C. McKenzie,  J.-M. Mewes,  A. F. Morrison,  
 J. W. Mullinax,  K. Nanda,  T. S. Nguyen-Beck,  R. Olivares-Amaya,  
 J. A. Parkhill,  T. M. Perrine,  F. Plasser,  P. Pokhilko,  S. Prager,  
 A. Prociuk,  E. Ramos,  D. R. Rehn,  F. Rob,  M. Schneider,  N. Sergueev,  
 S. M. Sharada,  S. Sharma,  D. W. Small,  T. Stauch,  T. Stein,  
 Yu-Chuan Su,  A. J. W. Thom,  A. Tkatchenko,  T. Tsuchimochi,  N. M. Tubman,  
 L. Vogt,  M. L. Vidal,  O. Vydrov,  M. A. Watson,  J. Wenzel,  
 M. de Wergifosse,  T. A. Wesolowski,  A. White,  J. Witte,  A. Yamada,  
 Jun Yang,  K. Yao,  S. Yeganeh,  S. R. Yost,  Zhi-Qiang You,  A. Zech,  
 Igor Ying Zhang,  Xing Zhang,  Yan Zhao,  Ying Zhu,  B. R. Brooks,  
 G. K. L. Chan,  C. J. Cramer,  M. S. Gordon,  W. J. Hehre,  A. Klamt,  
 M. W. Schmidt,  C. D. Sherrill,  D. G. Truhlar,  A. Aspuru-Guzik,  R. Baer,  
 A. T. Bell,  N. A. Besley,  Jeng-Da Chai,  A. E. DePrince, III,  
 R. A. DiStasio Jr.,  A. Dreuw,  B. D. Dunietz,  T. R. Furlani,  
 Chao-Ping Hsu,  Yousung Jung,  Jing Kong,  D. S. Lambrecht,  WanZhen Liang,  
 C. Ochsenfeld,  V. A. Rassolov,  L. V. Slipchenko,  J. E. Subotnik,  
 T. Van Voorhis,  J. M. Herbert,  A. I. Krylov,  P. M. W. Gill,  M. Head-Gordon

 Contributors to earlier versions of Q-Chem not listed above: 
 R. D. Adamson,  B. Austin,  J. Baker,  G. J. O. Beran,  K. Brandhorst,  
 S. T. Brown,  E. F. C. Byrd,  A. K. Chakraborty,  C.-L. Cheng,  
 Siu Hung Chien,  D. M. Chipman,  D. L. Crittenden,  H. Dachsel,  
 R. J. Doerksen,  A. D. Dutoi,  L. Fusti-Molnar,  W. A. Goddard III,  
 A. Golubeva-Zadorozhnaya,  S. R. Gwaltney,  G. Hawkins,  A. Heyden,  
 S. Hirata,  G. Kedziora,  F. J. Keil,  C. Kelley,  Jihan Kim,  R. A. King,  
 R. Z. Khaliullin,  P. P. Korambath,  W. Kurlancheek,  A. M. Lee,  M. S. Lee,  
 S. V. Levchenko,  Ching Yeh Lin,  D. Liotard,  R. C. Lochan,  I. Lotan,  
 P. E. Maslen,  N. Nair,  D. P. O'Neill,  D. Neuhauser,  E. Neuscamman,  
 C. M. Oana,  R. Olson,  B. Peters,  R. Peverati,  P. A. Pieniazek,  
 Y. M. Rhee,  J. Ritchie,  M. A. Rohrdanz,  E. Rosta,  N. J. Russ,  
 H. F. Schaefer III,  N. E. Schultz,  N. Shenvi,  A. C. Simmonett,  A. Sodt,  
 D. Stuck,  K. S. Thanthiriwatte,  V. Vanovschi,  Tao Wang,  A. Warshel,  
 C. F. Williams,  Q. Wu,  X. Xu,  W. Zhang

 Please cite Q-Chem as follows:
 Y. Shao et al., Mol. Phys. 113, 184-215 (2015)
 DOI: 10.1080/00268976.2014.952696

 Q-Chem 5.1.1 for Intel X86 EM64T Linux

 Parts of Q-Chem use Armadillo 8.300.2 (Tropical Shenanigans).
 http://arma.sourceforge.net/

 Q-Chem begins on Wed Oct 10 00:49:30 2018  

Host: 
0

     Scratch files written to /scratch/taweetham/qchem22244//
The previous job contains 0 fragments, simply inherited here
Input Ideriv = 2
Curr. Ideriv = -1
Max.  Ideriv = 2

Checking the input file for inconsistencies... 	...done.

--------------------------------------------------------------
User input:
--------------------------------------------------------------

$molecule
read
$end

$rem
   job_type 	frequency
   basis 	6-311++g**
   method	b3lyp	
$end


--------------------------------------------------------------
 ----------------------------------------------------------------
             Standard Nuclear Orientation (Angstroms)
    I     Atom           X                Y                Z
 ----------------------------------------------------------------
    1      C      -0.0000019237     1.3477691172    -0.0000000000
    2      C       0.7444048807     0.0347366459    -0.0000000000
    3      C      -0.7444027685     0.0347337544     0.0000000000
    4      F       1.4116388518    -0.3425364178    -1.1063783784
    5      F       1.4116388518    -0.3425364178     1.1063783784
    6      F      -1.4116382773    -0.3425375078    -1.1063785226
    7      F      -1.4116382773    -0.3425375078     1.1063785226
    8      H      -0.0000057351     1.9139467775     0.9243121244
    9      H      -0.0000057351     1.9139467775    -0.9243121244
 ----------------------------------------------------------------
 Molecular Point Group                 Cs    NOp =  2
 Largest Abelian Subgroup              Cs    NOp =  2
 Nuclear Repulsion Energy =   333.6404275153 hartrees
 There are       28 alpha and       28 beta electrons
 Requested basis set is 6-311++G(d,p)
 There are 52 shells and 168 basis functions

 Total QAlloc Memory Limit   2000 MB
 Mega-Array Size       188 MB
 MEM_STATIC part       192 MB

                       Distance Matrix (Angstroms)
             C (  1)   C (  2)   C (  3)   F (  4)   F (  5)   F (  6)
   C (  2)  1.509369
   C (  3)  1.509369  1.488808
   F (  4)  2.464536  1.345960  2.452534
   F (  5)  2.464536  1.345960  2.452534  2.212757
   F (  6)  2.464534  2.452536  1.345961  2.823277  3.587086
   F (  7)  2.464534  2.452536  1.345961  3.587086  2.823277  2.212757
   H (  8)  1.083933  2.222596  2.222593  3.347859  2.667884  3.347855
   H (  9)  1.083933  2.222596  2.222593  2.667884  3.347859  2.667879
             F (  7)   H (  8)
   H (  8)  2.667879
   H (  9)  3.347855  1.848624

 A cutoff of  1.0D-11 yielded   1286 shell pairs
 There are     13740 function pairs (     14897 Cartesian)

 -------------------------------------------------------
 OpenMP Integral Computing Module                       
 Release: version 1.0, May 2013, Q-Chem Inc. Pittsburgh 
 -------------------------------------------------------
 Integral Job Info:
 Integral job number is                      11
 Integral operator is                         1
 short-range coefficients                     0
 long-range coefficients              100000000
 Omega coefficients                           0
 if combine SR and LR in K                    0
 Integral screening is                        0
 Integral computing path is                   2
 max size of driver memory is            800000
 size of driver memory is                593474
 size of scratch memory is              2361544
 max col of scratch BK array               1296
 max len of scratch array in speh3          155
 max len of scratch index in speh4           18
 max int batch size is                      520
 min int batch size is                       52
 fixed nKL is                                52
 max L of basis functions is                  2
 order of int derivative is                   0
 number of shells is                         52
 number of basis is                         175
 number of cartesian basis is               175
 number of contracted shell pairs          1286
 number of primitive shell pairs           3655
 maxK2 (contraction) of shell pair           36
 max number of K2 of shell pair               1
 max number of CS2 of shell pair            241
 max number of PS2 of shell pair            834
 mem total for path MDJ                  535514
 -------------------------------------------------------
 Smallest overlap matrix eigenvalue = 6.40E-05
 Guess from superposition of atomic densities
 Warning:  Energy on first SCF cycle will be non-variational
 SAD guess density has 56.000000 electrons

 -----------------------------------------------------------------------
  General SCF calculation program by
  Eric Jon Sundstrom, Paul Horn, Yuezhi Mao, Dmitri Zuev, Alec White,
  David Stuck, Shaama M.S., Shane Yost, Joonho Lee, David Small,
  Daniel Levine, Susi Lehtola, Hugh Burton, Evgeny Epifanovsky
 -----------------------------------------------------------------------
 Exchange:     0.2000 Hartree-Fock + 0.0800 Slater + 0.7200 B88
 Correlation:  0.1900 VWN1RPA + 0.8100 LYP
 Using SG-1 standard quadrature grid
 using 4 threads for integral computing
 -------------------------------------------------------
 OpenMP Integral computing Module                
 Release: version 2.0, May 2017, Q-Chem Inc. Pleasanton 
 -------------------------------------------------------
 -------------------------------------------------------
 OpenMP BLAS3 based DFT computing Module                
 Release: version 1.0, May 2013, Q-Chem Inc. Pittsburgh 
 -------------------------------------------------------
 A restricted SCF calculation will be
 performed using DIIS
 SCF converges when DIIS error is below 1.0e-08
 ---------------------------------------
  Cycle       Energy         DIIS error
 ---------------------------------------
    1    -516.2699665958      4.73e-02  
    2    -514.8955720812      6.22e-03  
    3    -514.8204021767      8.45e-03  
    4    -514.9869523035      9.48e-04  
    5    -514.9889053185      3.77e-04  
    6    -514.9893054137      6.38e-05  
    7    -514.9893175161      2.10e-05  
    8    -514.9893186655      1.05e-06  
    9    -514.9893186683      2.49e-07  
   10    -514.9893186685      1.47e-08  
   11    -514.9893186685      2.93e-09  Convergence criterion met
 ---------------------------------------
 SCF time:   CPU 16.67s  wall 4.00s 
 SCF   energy in the final basis set =     -514.9893186685
 Total energy in the final basis set =     -514.9893186685

 --------------------------------------------------------------
             Orbital Energies (a.u.) and Symmetries
 --------------------------------------------------------------

 Alpha MOs, Restricted
 -- Occupied --                  
-24.727 -24.727 -24.727 -24.727 -10.379 -10.379 -10.229  -1.306
  1 A"    2 A"    1 A'    2 A'    3 A'    4 A'    5 A'    6 A'                 
 -1.291  -1.247  -1.239  -0.921  -0.682  -0.676  -0.618  -0.616
  7 A'    3 A"    4 A"    8 A'    9 A'   10 A'    5 A"   11 A'                 
 -0.573  -0.543  -0.539  -0.491  -0.487  -0.477  -0.466  -0.459
  6 A"   12 A'   13 A'   14 A'    7 A"   15 A'    8 A"    9 A"                 
 -0.437  -0.437  -0.359  -0.322
 10 A"   11 A"   16 A'   17 A'                                                 
 -- Virtual --                   
 -0.010   0.003   0.019   0.025   0.027   0.059   0.067   0.077
 18 A'   12 A"   19 A'   13 A"   20 A'   21 A'   22 A'   14 A"                 
  0.079   0.096   0.100   0.115   0.126   0.133   0.136   0.148
 23 A'   15 A"   24 A'   25 A'   26 A'   27 A'   16 A"   28 A'                 
  0.185   0.186   0.207   0.222   0.224   0.240   0.253   0.265
 29 A'   30 A'   31 A'   17 A"   32 A'   18 A"   19 A"   33 A'                 
  0.274   0.281   0.299   0.321   0.335   0.349   0.351   0.356
 20 A"   34 A'   35 A'   36 A'   37 A'   21 A"   38 A'   22 A"                 
  0.359   0.363   0.363   0.367   0.382   0.447   0.464   0.481
 23 A"   39 A'   24 A"   40 A'   25 A"   26 A"   41 A'   42 A'                 
  0.518   0.563   0.580   0.602   0.643   0.647   0.656   0.665
 27 A"   43 A'   44 A'   45 A'   46 A'   28 A"   29 A"   47 A'                 
  0.728   0.731   0.739   0.903   0.997   1.182   1.188   1.250
 30 A"   48 A'   49 A'   50 A'   51 A'   31 A"   52 A'   32 A"                 
  1.312   1.313   1.329   1.356   1.374   1.394   1.394   1.408
 53 A'   33 A"   54 A'   34 A"   55 A'   35 A"   56 A'   57 A'                 
  1.417   1.435   1.436   1.479   1.498   1.505   1.515   1.532
 36 A"   58 A'   37 A"   38 A"   59 A'   60 A'   39 A"   40 A"                 
  1.550   1.661   1.740   1.794   1.838   1.851   1.888   1.962
 41 A"   61 A'   62 A'   63 A'   64 A'   65 A'   42 A"   43 A"                 
  1.963   1.991   2.018   2.038   2.060   2.142   2.174   2.225
 66 A'   67 A'   44 A"   45 A"   68 A'   69 A'   70 A'   46 A"                 
  2.524   2.545   2.660   2.680   2.773   2.775   2.974   2.984
 71 A'   47 A"   72 A'   48 A"   73 A'   74 A'   49 A"   50 A"                 
  3.086   3.306   3.539   3.674   3.738   3.746   3.750   3.757
 75 A'   76 A'   77 A'   51 A"   52 A"   53 A"   54 A"   78 A'                 
  3.765   3.766   3.783   3.818   3.863   3.915   3.926   3.988
 55 A"   79 A'   80 A'   56 A"   81 A'   82 A'   57 A"   83 A'                 
  3.997   4.006   4.067   4.122   4.211   4.710   4.873   4.890
 84 A'   58 A"   59 A"   85 A'   86 A'   87 A'   88 A'   60 A"                 
  4.912   6.297   6.297   6.302   6.327   6.329   6.338   6.355
 61 A"   89 A'   62 A"   63 A"   90 A'   91 A'   64 A"   92 A'                 
  6.365   6.498   6.705   6.724   6.821  23.549  23.660  23.846
 65 A"   93 A'   94 A'   66 A"   67 A"   95 A'   96 A'   97 A'                 
 66.740  66.746  66.748  66.754
 68 A"   69 A"   98 A'   99 A'                                                 

 Beta MOs, Restricted
 -- Occupied --                  
-24.727 -24.727 -24.727 -24.727 -10.379 -10.379 -10.229  -1.306
  1 A"    2 A"    1 A'    2 A'    3 A'    4 A'    5 A'    6 A'                 
 -1.291  -1.247  -1.239  -0.921  -0.682  -0.676  -0.618  -0.616
  7 A'    3 A"    4 A"    8 A'    9 A'   10 A'    5 A"   11 A'                 
 -0.573  -0.543  -0.539  -0.491  -0.487  -0.477  -0.466  -0.459
  6 A"   12 A'   13 A'   14 A'    7 A"   15 A'    8 A"    9 A"                 
 -0.437  -0.437  -0.359  -0.322
 10 A"   11 A"   16 A'   17 A'                                                 
 -- Virtual --                   
 -0.010   0.003   0.019   0.025   0.027   0.059   0.067   0.077
 18 A'   12 A"   19 A'   13 A"   20 A'   21 A'   22 A'   14 A"                 
  0.079   0.096   0.100   0.115   0.126   0.133   0.136   0.148
 23 A'   15 A"   24 A'   25 A'   26 A'   27 A'   16 A"   28 A'                 
  0.185   0.186   0.207   0.222   0.224   0.240   0.253   0.265
 29 A'   30 A'   31 A'   17 A"   32 A'   18 A"   19 A"   33 A'                 
  0.274   0.281   0.299   0.321   0.335   0.349   0.351   0.356
 20 A"   34 A'   35 A'   36 A'   37 A'   21 A"   38 A'   22 A"                 
  0.359   0.363   0.363   0.367   0.382   0.447   0.464   0.481
 23 A"   39 A'   24 A"   40 A'   25 A"   26 A"   41 A'   42 A'                 
  0.518   0.563   0.580   0.602   0.643   0.647   0.656   0.665
 27 A"   43 A'   44 A'   45 A'   46 A'   28 A"   29 A"   47 A'                 
  0.728   0.731   0.739   0.903   0.997   1.182   1.188   1.250
 30 A"   48 A'   49 A'   50 A'   51 A'   31 A"   52 A'   32 A"                 
  1.312   1.313   1.329   1.356   1.374   1.394   1.394   1.408
 53 A'   33 A"   54 A'   34 A"   55 A'   35 A"   56 A'   57 A'                 
  1.417   1.435   1.436   1.479   1.498   1.505   1.515   1.532
 36 A"   58 A'   37 A"   38 A"   59 A'   60 A'   39 A"   40 A"                 
  1.550   1.661   1.740   1.794   1.838   1.851   1.888   1.962
 41 A"   61 A'   62 A'   63 A'   64 A'   65 A'   42 A"   43 A"                 
  1.963   1.991   2.018   2.038   2.060   2.142   2.174   2.225
 66 A'   67 A'   44 A"   45 A"   68 A'   69 A'   70 A'   46 A"                 
  2.524   2.545   2.660   2.680   2.773   2.775   2.974   2.984
 71 A'   47 A"   72 A'   48 A"   73 A'   74 A'   49 A"   50 A"                 
  3.086   3.306   3.539   3.674   3.738   3.746   3.750   3.757
 75 A'   76 A'   77 A'   51 A"   52 A"   53 A"   54 A"   78 A'                 
  3.765   3.766   3.783   3.818   3.863   3.915   3.926   3.988
 55 A"   79 A'   80 A'   56 A"   81 A'   82 A'   57 A"   83 A'                 
  3.997   4.006   4.067   4.122   4.211   4.710   4.873   4.890
 84 A'   58 A"   59 A"   85 A'   86 A'   87 A'   88 A'   60 A"                 
  4.912   6.297   6.297   6.302   6.327   6.329   6.338   6.355
 61 A"   89 A'   62 A"   63 A"   90 A'   91 A'   64 A"   92 A'                 
  6.365   6.498   6.705   6.724   6.821  23.549  23.660  23.846
 65 A"   93 A'   94 A'   66 A"   67 A"   95 A'   96 A'   97 A'                 
 66.740  66.746  66.748  66.754
 68 A"   69 A"   98 A'   99 A'                                                 
 --------------------------------------------------------------

          Ground-State Mulliken Net Atomic Charges

     Atom                 Charge (a.u.)
  ----------------------------------------
      1 C                    -0.121380
      2 C                     0.035494
      3 C                     0.035492
      4 F                    -0.091122
      5 F                    -0.091122
      6 F                    -0.091122
      7 F                    -0.091122
      8 H                     0.207442
      9 H                     0.207442
  ----------------------------------------
  Sum of atomic charges =     0.000000

 -----------------------------------------------------------------
                    Cartesian Multipole Moments
 -----------------------------------------------------------------
    Charge (ESU x 10^10)
                 0.0000
    Dipole Moment (Debye)
         X       0.0000      Y       2.3687      Z       0.0000
       Tot       2.3687
    Quadrupole Moments (Debye-Ang)
        XX     -41.9048     XY      -0.0000     YY     -34.0371
        XZ       0.0000     YZ       0.0000     ZZ     -39.9085
    Octopole Moments (Debye-Ang^2)
       XXX       0.0000    XXY      -1.5876    XYY      -0.0000
       YYY      -4.4385    XXZ       0.0000    XYZ      -0.0000
       YYZ       0.0000    XZZ      -0.0000    YZZ       0.8283
       ZZZ       0.0000
    Hexadecapole Moments (Debye-Ang^3)
      XXXX    -313.4848   XXXY       0.0000   XXYY     -74.1175
      XYYY      -0.0001   YYYY    -121.0400   XXXZ       0.0000
      XXYZ       0.0000   XYYZ       0.0000   YYYZ       0.0000
      XXZZ     -89.3570   XYZZ      -0.0000   YYZZ     -47.5247
      XZZZ       0.0000   YZZZ       0.0000   ZZZZ    -184.8383
 -----------------------------------------------------------------
 Calculating MO derivatives via CPSCF
 D1JvT checksum  = 417204 30771.5077442665
 D1KAT checksum  = 859896 2537.6315123031
   1         3          27      0.142957    0.023287
   2         3          27      0.018796    0.002869
   3         3          27      0.001482    0.000243
   4         6          24      0.000110    0.000016
   5        30           0      0.000000    0.000000    Roots Converged
 Time for AOints: 12.5 s (CPU) 3.1 s (wall)
 ------------------------------------------------------------------------------
                     AOints        : Timing summary (seconds)
 ------------------------------------------------------------------------------
     job step          cpu (% of tot)      sys (% of tot)     wall (% of tot)
 ------------------------------------------------------------------------------
  cpscf_lag         0.6015E+02 (27.3)   0.5000E-05 (23.8)   0.1535E+02 (27.0)
  iterzp            0.1477E+03 (67.0)   0.1500E-04 (71.4)   0.3822E+02 (67.2)
  make_fx           0.0000E+00 ( 0.0)   0.0000E+00 ( 0.0)   0.0000E+00 ( 0.0)
  AOints            0.1255E+02 ( 5.7)   0.1000E-05 ( 4.8)   0.3150E+01 ( 5.5)
 ------------------------------------------------------------------------------
   Grand Totals     0.2206E+03          0.2100E-04          0.5690E+02
 ------------------------------------------------------------------------------
 Calculating analytic Hessian of the SCF energy
 Polarizability Matrix (a.u.)
            1           2           3
    1 -37.0641590   0.0000159  -0.0000000
    2   0.0000159 -35.5958100  -0.0000000
    3  -0.0000000  -0.0000000 -36.2630920

 Direct stationary perturbation theory relativistic correction:

 rels  =       0.224445174951
 relv  =      -0.975339535585
 rel2e =       0.366242686179
 E_rel =      -0.384651674455

 Hessian of the SCF Energy
            1           2           3           4           5           6
    1   0.2186996  -0.0000014   0.0000000  -0.0623626   0.0486794  -0.0000000
    2  -0.0000014   0.6036241  -0.0000000   0.0777040  -0.1695500  -0.0000000
    3   0.0000000  -0.0000000   0.6769737   0.0000000   0.0000000  -0.0622591
    4  -0.0623626   0.0777040   0.0000000   0.6127449  -0.1359107   0.0000000
    5   0.0486794  -0.1695500   0.0000000  -0.1359107   0.3813799  -0.0000000
    6  -0.0000000  -0.0000000  -0.0622591   0.0000000  -0.0000000   0.5188113
    7  -0.0623627  -0.0777036  -0.0000000  -0.2660674   0.0115610  -0.0000000
    8  -0.0486785  -0.1695507   0.0000000  -0.0115620  -0.0229607   0.0000000
    9  -0.0000000   0.0000000  -0.0622589  -0.0000000   0.0000000  -0.0341259
   10  -0.0053332   0.0126629   0.0063874  -0.1430175   0.0429221   0.0949617
   11   0.0154373  -0.0035800  -0.0334762   0.0434454  -0.0837218  -0.0523241
   12   0.0070077  -0.0098735  -0.0064478   0.1053837  -0.0568039  -0.1955064
   13  -0.0053332   0.0126629  -0.0063874  -0.1430175   0.0429221  -0.0949617
   14   0.0154373  -0.0035800   0.0334762   0.0434454  -0.0837218   0.0523241
   15  -0.0070077   0.0098735  -0.0064478  -0.1053837   0.0568039  -0.1955064
   16  -0.0053331  -0.0126630  -0.0063874  -0.0017357  -0.0105536  -0.0312121
   17  -0.0154376  -0.0035801  -0.0334762  -0.0029399   0.0004801   0.0056992
   18  -0.0070079  -0.0098736  -0.0064479   0.0006888  -0.0030543  -0.0161391
   19  -0.0053331  -0.0126630   0.0063874  -0.0017357  -0.0105536   0.0312121
   20  -0.0154376  -0.0035801   0.0334762  -0.0029399   0.0004801  -0.0056992
   21   0.0070079   0.0098736  -0.0064479  -0.0006888   0.0030543  -0.0161391
   22  -0.0363208   0.0000006   0.0000008   0.0025958   0.0054666   0.0245770
   23   0.0000006  -0.1251015  -0.1297104  -0.0056211  -0.0111929  -0.0121946
   24   0.0000008  -0.1307743  -0.2633322   0.0004878   0.0024676   0.0004323
   25  -0.0363208   0.0000006  -0.0000008   0.0025958   0.0054666  -0.0245770
   26   0.0000006  -0.1251015   0.1297104  -0.0056211  -0.0111929   0.0121946
   27  -0.0000008   0.1307743  -0.2633322  -0.0004878  -0.0024676   0.0004323
            7           8           9          10          11          12
    1  -0.0623627  -0.0486785  -0.0000000  -0.0053332   0.0154373   0.0070077
    2  -0.0777036  -0.1695507   0.0000000   0.0126629  -0.0035800  -0.0098735
    3  -0.0000000   0.0000000  -0.0622589   0.0063874  -0.0334762  -0.0064478
    4  -0.2660674  -0.0115620  -0.0000000  -0.1430175   0.0434454   0.1053837
    5   0.0115610  -0.0229607   0.0000000   0.0429221  -0.0837218  -0.0568039
    6  -0.0000000   0.0000000  -0.0341259   0.0949617  -0.0523241  -0.1955064
    7   0.6127455   0.1359108   0.0000000  -0.0017360   0.0029398  -0.0006886
    8   0.1359108   0.3813802  -0.0000000   0.0105537   0.0004803  -0.0030543
    9   0.0000000  -0.0000000   0.5188110   0.0312123   0.0056992  -0.0161393
   10  -0.0017360   0.0105537   0.0312123   0.1387060  -0.0583239  -0.1292389
   11   0.0029398   0.0004803   0.0056992  -0.0583239   0.0714381   0.0735490
   12  -0.0006886  -0.0030543  -0.0161393  -0.1292389   0.0735490   0.2792602
   13  -0.0017360   0.0105537  -0.0312123   0.0201139  -0.0073306   0.0068341
   14   0.0029398   0.0004803  -0.0056992  -0.0073306   0.0105669  -0.0034061
   15   0.0006886   0.0030543  -0.0161393  -0.0068341   0.0034061  -0.0682519
   16  -0.1430176  -0.0429221  -0.0949615   0.0014643   0.0029115   0.0025407
   17  -0.0434451  -0.0837215  -0.0523238  -0.0029115   0.0018000   0.0021924
   18  -0.1053836  -0.0568037  -0.1955061  -0.0025408   0.0021924   0.0084671
   19  -0.1430176  -0.0429221   0.0949615  -0.0089028  -0.0018495   0.0057052
   20  -0.0434451  -0.0837215   0.0523238   0.0018495   0.0011275  -0.0008067
   21   0.1053836   0.0568037  -0.1955061   0.0057052   0.0008067  -0.0028451
   22   0.0025960  -0.0054667  -0.0245769  -0.0037208   0.0071353   0.0026556
   23   0.0056212  -0.0111931  -0.0121948  -0.0006795  -0.0012263  -0.0005787
   24  -0.0004878   0.0024675   0.0004322  -0.0004202   0.0002210   0.0008902
   25   0.0025960  -0.0054667   0.0245769   0.0024261  -0.0043653  -0.0001996
   26   0.0056212  -0.0111931   0.0121948   0.0012573   0.0031154  -0.0012182
   27   0.0004878  -0.0024675   0.0004322   0.0007675  -0.0000742   0.0005730
           13          14          15          16          17          18
    1  -0.0053332   0.0154373  -0.0070077  -0.0053331  -0.0154376  -0.0070079
    2   0.0126629  -0.0035800   0.0098735  -0.0126630  -0.0035801  -0.0098736
    3  -0.0063874   0.0334762  -0.0064478  -0.0063874  -0.0334762  -0.0064479
    4  -0.1430175   0.0434454  -0.1053837  -0.0017357  -0.0029399   0.0006888
    5   0.0429221  -0.0837218   0.0568039  -0.0105536   0.0004801  -0.0030543
    6  -0.0949617   0.0523241  -0.1955064  -0.0312121   0.0056992  -0.0161391
    7  -0.0017360   0.0029398   0.0006886  -0.1430176  -0.0434451  -0.1053836
    8   0.0105537   0.0004803   0.0030543  -0.0429221  -0.0837215  -0.0568037
    9  -0.0312123  -0.0056992  -0.0161393  -0.0949615  -0.0523238  -0.1955061
   10   0.0201139  -0.0073306  -0.0068341   0.0014643  -0.0029115  -0.0025408
   11  -0.0073306   0.0105669   0.0034061   0.0029115   0.0018000   0.0021924
   12   0.0068341  -0.0034061  -0.0682519   0.0025407   0.0021924   0.0084671
   13   0.1387060  -0.0583239   0.1292389  -0.0089028   0.0018495  -0.0057052
   14  -0.0583239   0.0714381  -0.0735490  -0.0018495   0.0011275  -0.0008067
   15   0.1292389  -0.0735490   0.2792602  -0.0057052   0.0008067  -0.0028451
   16  -0.0089028  -0.0018495  -0.0057052   0.1387059   0.0583239   0.1292386
   17   0.0018495   0.0011275   0.0008067   0.0583239   0.0714382   0.0735488
   18  -0.0057052  -0.0008067  -0.0028451   0.1292386   0.0735488   0.2792597
   19   0.0014643   0.0029115  -0.0025407   0.0201139   0.0073306  -0.0068341
   20  -0.0029115   0.0018000  -0.0021924   0.0073306   0.0105669  -0.0034061
   21   0.0025408  -0.0021924   0.0084671   0.0068341   0.0034061  -0.0682519
   22   0.0024261  -0.0043653   0.0001996  -0.0037208  -0.0071353  -0.0026556
   23   0.0012573   0.0031154   0.0012182   0.0006795  -0.0012264  -0.0005787
   24  -0.0007675   0.0000742   0.0005730   0.0004202   0.0002209   0.0008902
   25  -0.0037208   0.0071353  -0.0026556   0.0024260   0.0043653   0.0001997
   26  -0.0006795  -0.0012263   0.0005787  -0.0012573   0.0031154  -0.0012182
   27   0.0004202  -0.0002210   0.0008902  -0.0007676  -0.0000742   0.0005730
           19          20          21          22          23          24
    1  -0.0053331  -0.0154376   0.0070079  -0.0363208   0.0000006   0.0000008
    2  -0.0126630  -0.0035801   0.0098736   0.0000006  -0.1251015  -0.1307743
    3   0.0063874   0.0334762  -0.0064479   0.0000008  -0.1297104  -0.2633322
    4  -0.0017357  -0.0029399  -0.0006888   0.0025958  -0.0056211   0.0004878
    5  -0.0105536   0.0004801   0.0030543   0.0054666  -0.0111929   0.0024676
    6   0.0312121  -0.0056992  -0.0161391   0.0245770  -0.0121946   0.0004323
    7  -0.1430176  -0.0434451   0.1053836   0.0025960   0.0056212  -0.0004878
    8  -0.0429221  -0.0837215   0.0568037  -0.0054667  -0.0111931   0.0024675
    9   0.0949615   0.0523238  -0.1955061  -0.0245769  -0.0121948   0.0004322
   10  -0.0089028   0.0018495   0.0057052  -0.0037208  -0.0006795  -0.0004202
   11  -0.0018495   0.0011275   0.0008067   0.0071353  -0.0012263   0.0002210
   12   0.0057052  -0.0008067  -0.0028451   0.0026556  -0.0005787   0.0008902
   13   0.0014643  -0.0029115   0.0025408   0.0024261   0.0012573  -0.0007675
   14   0.0029115   0.0018000  -0.0021924  -0.0043653   0.0031154   0.0000742
   15  -0.0025407  -0.0021924   0.0084671   0.0001996   0.0012182   0.0005730
   16   0.0201139   0.0073306   0.0068341  -0.0037208   0.0006795   0.0004202
   17   0.0073306   0.0105669   0.0034061  -0.0071353  -0.0012264   0.0002209
   18  -0.0068341  -0.0034061  -0.0682519  -0.0026556  -0.0005787   0.0008902
   19   0.1387059   0.0583239  -0.1292386   0.0024260  -0.0012573   0.0007676
   20   0.0583239   0.0714382  -0.0735488   0.0043653   0.0031154   0.0000742
   21  -0.1292386  -0.0735488   0.2792597  -0.0001997   0.0012182   0.0005730
   22   0.0024260   0.0043653  -0.0001997   0.0340471  -0.0000005  -0.0000008
   23  -0.0012573   0.0031154   0.0012182  -0.0000005   0.1304930   0.1390349
   24   0.0007676   0.0000742   0.0005730  -0.0000008   0.1390349   0.2722515
   25  -0.0037208  -0.0071353   0.0026556  -0.0003285  -0.0000001   0.0000001
   26   0.0006795  -0.0012264   0.0005787  -0.0000001   0.0132165  -0.0137860
   27  -0.0004202  -0.0002209   0.0008902  -0.0000001   0.0137860  -0.0127102
           25          26          27
    1  -0.0363208   0.0000006  -0.0000008
    2   0.0000006  -0.1251015   0.1307743
    3  -0.0000008   0.1297104  -0.2633322
    4   0.0025958  -0.0056211  -0.0004878
    5   0.0054666  -0.0111929  -0.0024676
    6  -0.0245770   0.0121946   0.0004323
    7   0.0025960   0.0056212   0.0004878
    8  -0.0054667  -0.0111931  -0.0024675
    9   0.0245769   0.0121948   0.0004322
   10   0.0024261   0.0012573   0.0007675
   11  -0.0043653   0.0031154  -0.0000742
   12  -0.0001996  -0.0012182   0.0005730
   13  -0.0037208  -0.0006795   0.0004202
   14   0.0071353  -0.0012263  -0.0002210
   15  -0.0026556   0.0005787   0.0008902
   16   0.0024260  -0.0012573  -0.0007676
   17   0.0043653   0.0031154  -0.0000742
   18   0.0001997  -0.0012182   0.0005730
   19  -0.0037208   0.0006795  -0.0004202
   20  -0.0071353  -0.0012264  -0.0002209
   21   0.0026556   0.0005787   0.0008902
   22  -0.0003285  -0.0000001  -0.0000001
   23  -0.0000001   0.0132165   0.0137860
   24   0.0000001  -0.0137860  -0.0127102
   25   0.0340471  -0.0000005   0.0000008
   26  -0.0000005   0.1304930  -0.1390349
   27   0.0000008  -0.1390349   0.2722515
 Gradient time:  CPU 285.29 s  wall 74.04 s
 **********************************************************************
 **                                                                  **
 **                       VIBRATIONAL ANALYSIS                       **
 **                       --------------------                       **
 **                                                                  **
 **        VIBRATIONAL FREQUENCIES (CM**-1) AND NORMAL MODES         **
 **     FORCE CONSTANTS (mDYN/ANGSTROM) AND REDUCED MASSES (AMU)     **
 **                  INFRARED INTENSITIES (KM/MOL)                   **
 **                                                                  **
 **********************************************************************


 Mode:                 1                      2                      3
 Frequency:       171.86                 184.38                 285.83
 Force Cnst:      0.2546                 0.2751                 0.7357
 Red. Mass:      14.6327                13.7332                15.2831
 IR Active:          YES                    YES                    YES
 IR Intens:        3.655                  0.000                  1.364
 Raman Active:       YES                    YES                    YES
               X      Y      Z        X      Y      Z        X      Y      Z
 C         -0.000  0.000  0.192    0.000 -0.000  0.000   -0.000  0.280 -0.000
 C         -0.000  0.000  0.143    0.000 -0.000 -0.079   -0.098  0.174  0.000
 C          0.000  0.000  0.143   -0.000 -0.000  0.079    0.098  0.174 -0.000
 F         -0.405 -0.081 -0.083   -0.042 -0.413  0.053   -0.398 -0.106 -0.068
 F          0.405  0.081 -0.083    0.042  0.413  0.053   -0.398 -0.106  0.068
 F          0.405 -0.081 -0.083   -0.042  0.413 -0.053    0.398 -0.106 -0.068
 F         -0.405  0.081 -0.083    0.042 -0.413 -0.053    0.398 -0.106  0.068
 H         -0.000 -0.153  0.288    0.379 -0.000  0.000   -0.000  0.269  0.005
 H          0.000  0.153  0.288   -0.379  0.000  0.000   -0.000  0.269 -0.005
 TransDip   0.000 -0.000  0.061    0.000 -0.000  0.000   -0.000  0.037 -0.000

 Mode:                 4                      5                      6
 Frequency:       433.74                 436.86                 462.88
 Force Cnst:      0.8043                 0.2398                 0.8058
 Red. Mass:       7.2561                 2.1324                 6.3829
 IR Active:          YES                    YES                    YES
 IR Intens:        0.000                  0.032                  9.514
 Raman Active:       YES                    YES                    YES
               X      Y      Z        X      Y      Z        X      Y      Z
 C         -0.000  0.000 -0.000   -0.000  0.000  0.198    0.394 -0.000  0.000
 C          0.000  0.000  0.227   -0.000  0.000 -0.067    0.058 -0.038  0.000
 C          0.000  0.000 -0.227    0.000 -0.000 -0.068    0.058  0.038 -0.000
 F         -0.231  0.013  0.133    0.041 -0.077 -0.023   -0.095  0.110 -0.168
 F          0.231 -0.013  0.133   -0.041  0.077 -0.023   -0.095  0.110  0.168
 F         -0.231 -0.013 -0.133   -0.041 -0.077 -0.023   -0.095 -0.110  0.168
 F          0.231  0.013 -0.133    0.041  0.077 -0.023   -0.095 -0.110 -0.168
 H         -0.553  0.000 -0.000   -0.000 -0.468  0.491    0.564 -0.000  0.000
 H          0.553 -0.000 -0.000    0.000  0.468  0.491    0.564 -0.000 -0.000
 TransDip  -0.000  0.000 -0.000   -0.000  0.000  0.006    0.099 -0.000  0.000

 Mode:                 7                      8                      9
 Frequency:       479.73                 619.92                 765.47
 Force Cnst:      1.3891                 1.3067                 4.1876
 Red. Mass:      10.2442                 5.7708                12.1297
 IR Active:          YES                    YES                    YES
 IR Intens:       18.296                  0.322                 32.124
 Raman Active:       YES                    YES                    YES
               X      Y      Z        X      Y      Z        X      Y      Z
 C          0.000  0.392 -0.000    0.287  0.000  0.000    0.000 -0.284 -0.000
 C          0.007  0.267 -0.000   -0.212 -0.067  0.000   -0.194 -0.182 -0.000
 C         -0.007  0.267  0.000   -0.212  0.067 -0.000    0.194 -0.182  0.000
 F          0.092 -0.158  0.223    0.006  0.072  0.183   -0.130  0.113  0.302
 F          0.092 -0.158 -0.223    0.006  0.072 -0.183   -0.130  0.113 -0.302
 F         -0.092 -0.158  0.223    0.006 -0.072 -0.183    0.130  0.113  0.302
 F         -0.092 -0.158 -0.223    0.006 -0.072  0.183    0.130  0.113 -0.302
 H          0.000  0.431 -0.014    0.577  0.000  0.000   -0.000 -0.382  0.043
 H          0.000  0.431  0.014    0.577  0.000 -0.000   -0.000 -0.382 -0.043
 TransDip   0.000  0.137  0.000   -0.018  0.000  0.000   -0.000 -0.182 -0.000

 Mode:                10                     11                     12
 Frequency:       823.64                 884.79                 920.23
 Force Cnst:      5.2260                 0.8250                 0.6913
 Red. Mass:      13.0753                 1.7887                 1.3856
 IR Active:          YES                    YES                    YES
 IR Intens:       45.019                 28.870                  0.000
 Raman Active:       YES                    YES                    YES
               X      Y      Z        X      Y      Z        X      Y      Z
 C          0.226  0.000 -0.000   -0.000 -0.000  0.220   -0.000  0.000 -0.000
 C          0.329  0.534 -0.000   -0.000 -0.000  0.031   -0.000 -0.000  0.057
 C          0.329 -0.534  0.000    0.000 -0.000  0.031    0.000 -0.000 -0.057
 F         -0.138 -0.020  0.142    0.024 -0.032 -0.040    0.033 -0.030 -0.048
 F         -0.138 -0.020 -0.142   -0.024  0.032 -0.040   -0.033  0.030 -0.048
 F         -0.138  0.020 -0.142   -0.024 -0.032 -0.040    0.033  0.030  0.048
 F         -0.138  0.020  0.142    0.024  0.032 -0.040   -0.033 -0.030  0.048
 H         -0.042 -0.000 -0.000   -0.000  0.659 -0.186   -0.699 -0.000  0.000
 H         -0.042 -0.000  0.000    0.000 -0.659 -0.186    0.699  0.000  0.000
 TransDip   0.215  0.000 -0.000    0.000 -0.000  0.172   -0.000 -0.000 -0.000

 Mode:                13                     14                     15
 Frequency:      1053.35                1078.47                1192.10
 Force Cnst:      0.9160                 4.9715                 7.8258
 Red. Mass:       1.4012                 7.2547                 9.3466
 IR Active:          YES                    YES                    YES
 IR Intens:        1.923                 63.000                283.561
 Raman Active:       YES                    YES                    YES
               X      Y      Z        X      Y      Z        X      Y      Z
 C         -0.151 -0.000 -0.000   -0.000  0.478 -0.000   -0.239  0.000  0.000
 C         -0.017  0.067 -0.000   -0.209 -0.348  0.000    0.388 -0.347 -0.000
 C         -0.017 -0.067 -0.000    0.209 -0.348 -0.000    0.388  0.347  0.000
 F          0.011 -0.012 -0.015    0.027  0.022 -0.019   -0.095  0.062  0.107
 F          0.011 -0.012  0.015    0.027  0.022  0.019   -0.095  0.062 -0.107
 F          0.011  0.012  0.015   -0.027  0.022 -0.019   -0.095 -0.062 -0.107
 F          0.011  0.012 -0.015   -0.027  0.022  0.019   -0.095 -0.062  0.107
 H          0.695 -0.000  0.000    0.000  0.466  0.026    0.390  0.000 -0.000
 H          0.695 -0.000 -0.000    0.000  0.466 -0.026    0.390  0.000  0.000
 TransDip   0.044  0.000 -0.000   -0.000 -0.254 -0.000    0.539 -0.000 -0.000

 Mode:                16                     17                     18
 Frequency:      1231.08                1264.50                1397.22
 Force Cnst:      7.7247                 3.9143                 1.4749
 Red. Mass:       8.6509                 4.1549                 1.2823
 IR Active:          YES                    YES                    YES
 IR Intens:      400.409                  0.000                  0.983
 Raman Active:       YES                    YES                    YES
               X      Y      Z        X      Y      Z        X      Y      Z
 C         -0.000  0.000 -0.158   -0.000 -0.000 -0.000    0.000 -0.067 -0.000
 C         -0.000 -0.000  0.499    0.000 -0.000  0.351    0.086 -0.039  0.000
 C          0.000 -0.000  0.499    0.000  0.000 -0.351   -0.086 -0.039 -0.000
 F          0.084 -0.031 -0.136    0.029 -0.018 -0.070   -0.013  0.007  0.013
 F         -0.084  0.031 -0.136   -0.029  0.018 -0.070   -0.013  0.007 -0.013
 F         -0.084 -0.031 -0.136    0.029  0.018  0.070    0.013  0.007  0.013
 F          0.084  0.031 -0.136   -0.029 -0.018  0.070    0.013  0.007 -0.013
 H         -0.000 -0.417  0.109    0.604  0.000  0.000   -0.000  0.581 -0.387
 H          0.000  0.417  0.109   -0.604 -0.000  0.000   -0.000  0.581  0.387
 TransDip   0.000 -0.000  0.641    0.000  0.000  0.000   -0.000 -0.032  0.000

 Mode:                19                     20                     21
 Frequency:      1521.26                3132.79                3233.83
 Force Cnst:      6.7589                 6.0964                 6.8993
 Red. Mass:       4.9570                 1.0543                 1.1198
 IR Active:          YES                    YES                    YES
 IR Intens:      104.531                  2.009                  0.982
 Raman Active:       YES                    YES                    YES
               X      Y      Z        X      Y      Z        X      Y      Z
 C          0.000 -0.209  0.000    0.000 -0.065 -0.000    0.000  0.000 -0.101
 C         -0.359  0.129 -0.000   -0.002  0.002  0.000   -0.000 -0.000 -0.001
 C          0.359  0.129  0.000    0.002  0.002  0.000    0.000 -0.000 -0.001
 F          0.042 -0.019 -0.039   -0.000  0.000 -0.000   -0.000  0.000  0.000
 F          0.042 -0.019  0.039   -0.000  0.000  0.000    0.000 -0.000  0.000
 F         -0.042 -0.019 -0.039    0.000  0.000 -0.000    0.000  0.000  0.000
 F         -0.042 -0.019  0.039    0.000  0.000  0.000   -0.000 -0.000  0.000
 H         -0.000  0.407 -0.399   -0.000  0.364  0.605   -0.000  0.371  0.598
 H         -0.000  0.407  0.399   -0.000  0.364 -0.605    0.000 -0.371  0.598
 TransDip  -0.000  0.327 -0.000   -0.000  0.045  0.000    0.000 -0.000  0.032

 STANDARD THERMODYNAMIC QUANTITIES AT   298.15 K  AND     1.00 ATM

   This Molecule has  0 Imaginary Frequencies
   Zero point vibrational energy:       30.841 kcal/mol

   Atom    1 Element C  Has Mass   12.00000
   Atom    2 Element C  Has Mass   12.00000
   Atom    3 Element C  Has Mass   12.00000
   Atom    4 Element F  Has Mass   18.99840
   Atom    5 Element F  Has Mass   18.99840
   Atom    6 Element F  Has Mass   18.99840
   Atom    7 Element F  Has Mass   18.99840
   Atom    8 Element H  Has Mass    1.00783
   Atom    9 Element H  Has Mass    1.00783
   Molecular Mass:   114.009260 amu
   Principal axes and moments of inertia in amu*Bohr^2:
                             1           2           3
    Eigenvalues --      473.65419   723.59194   926.61039
          X               1.00000     0.00000    -0.00000
          Y               0.00000     0.00000     1.00000
          Z              -0.00000     1.00000    -0.00000
   Rotational Symmetry Number is   1
   The Molecule is an Asymmetric Top
   Translational Enthalpy:        0.889 kcal/mol
   Rotational Enthalpy:           0.889 kcal/mol
   Vibrational Enthalpy:         32.854 kcal/mol
   gas constant (RT):             0.592 kcal/mol
   Translational Entropy:        40.109  cal/mol.K
   Rotational Entropy:           27.254  cal/mol.K
   Vibrational Entropy:          10.752  cal/mol.K

   Total Enthalpy:               35.224 kcal/mol
   Total Entropy:                78.114  cal/mol.K

 ======================================================================

 STANDARD THERMODYNAMIC QUANTITIES FOR ANHARMONIC VIBRATION -- TOSH

   Zero point vibrational energy: ************ kcal/mol

   Vibrational Enthalpy:       Infinity kcal/mol
   Vibrational Entropy:             NaN  cal/mol.K

   Total Enthalpy:             Infinity kcal/mol
   Total Entropy:                   NaN  cal/mol.K

 ======================================================================

 STANDARD THERMODYNAMIC QUANTITIES FOR ANHARMONIC VIBRATION -- VPT2

   Zero point vibrational energy: ************ kcal/mol

   Vibrational Enthalpy:       Infinity kcal/mol
   Vibrational Entropy:             NaN  cal/mol.K

   Total Enthalpy:             Infinity kcal/mol
   Total Entropy:                   NaN  cal/mol.K

 ======================================================================

Archival summary:
1\1\garfield\FREQ\ProcedureUnspecified\BasisUnspecified\432\taweetha\WedOct1000:50:492018WedOct1000:50:492018\0\\#,FREQ,ProcedureUnspecified,BasisUnspecified,\\0,1\F\C,1,1.34596\F,2,1.34596,1,110.571\C,2,1.48881,1,119.718,3,-145.477,0\F,4,1.34596,2,119.718,1,142.342,0\F,4,1.34596,2,119.718,1,-0,0\C,4,1.50937,2,60.4496,1,-108.829,0\H,7,1.08393,4,117.026,2,106.81,0\H,7,1.08393,4,117.026,2,-106.81,0\\\@

 Total job time:  78.44s(wall), 302.15s(cpu) 
 Wed Oct 10 00:50:49 2018

        *************************************************************
        *                                                           *
        *  Thank you very much for using Q-Chem.  Have a nice day.  *
        *                                                           *
        *************************************************************
