# Supplementary material for: Geometric and energetic data from ab initio calculations of haloethene, haloimine, halomethylenephosphine, haloiminophosphine, halodiazene, halodiphosphene and halocyclopropane
Source: Data Brief. 2019 Nov 2;27:104738. doi: 10.1016/j.dib.2019.104738 (PMC6861602; doi:10.1016/j.dib.2019.104738)
Supplement: Multimedia component 3 [file mmc3.zip › CCC/B3LYP/FFCCCFI.out]

Q-Chem Developer Version!
                  Welcome to Q-Chem
     A Quantum Leap Into The Future Of Chemistry


 Q-Chem 5.1, Q-Chem, Inc., Pleasanton, CA (2018)

 Yihan Shao,  Zhengting Gan,  E. Epifanovsky,  A. T. B. Gilbert,  M. Wormit,  
 J. Kussmann,  A. W. Lange,  A. Behn,  Jia Deng,  Xintian Feng,  D. Ghosh,  
 M. Goldey,  P. R. Horn,  L. D. Jacobson,  I. Kaliman,  T. Kus,  A. Landau,  
 Jie Liu,  E. I. Proynov,  R. M. Richard,  R. P. Steele,  E. J. Sundstrom,  
 H. L. Woodcock III,  P. M. Zimmerman,  D. Zuev,  B. Albrecht,  E. Alguire,  
 S. A. Baeppler,  D. Barton,  Z. Benda,  Y. A. Bernard,  E. J. Berquist,  
 K. B. Bravaya,  H. Burton,  D. Casanova,  Chun-Min Chang,  Yunqing Chen,  
 A. Chien,  K. D. Closser,  M. P. Coons,  S. Coriani,  S. Dasgupta,  
 A. L. Dempwolff,  M. Diedenhofen,  Hainam Do,  R. G. Edgar,  Po-Tung Fang,  
 S. Faraji,  S. Fatehi,  Qingguo Feng,  K. D. Fenk,  J. Fosso-Tande,  
 Qinghui Ge,  A. Ghysels,  G. Gidofalvi,  J. Gomes,  J. Gonthier,  A. Gunina,  
 D. Hait,  M. W. D. Hanson-Heine,  P. H. P. Harbach,  A. W. Hauser,  
 J. E. Herr,  E. G. Hohenstein,  Z. C. Holden,  Kerwin Hui,  B. C. Huynh,  
 T.-C. Jagau,  Hyunjun Ji,  B. Kaduk,  K. Khistyaev,  Jaehoon Kim,  
 P. Klunzinger,  K. Koh,  D. Kosenkov,  L. Koulias,  T. Kowalczyk,  
 C. M. Krauter,  A. Kunitsa,  Ka Un Lao,  A. Laurent,  K. V. Lawler,  
 Joonho Lee,  D. Lefrancois,  S. Lehtola,  D. S. Levine,  Yi-Pei Li,  
 You-Sheng Lin,  Fenglai Liu,  E. Livshits,  A. Luenser,  P. Manohar,  
 E. Mansoor,  S. F. Manzer,  Shan-Ping Mao,  Yuezhi Mao,  N. Mardirossian,  
 A. V. Marenich,  T. Markovich,  L. A. Martinez-Martinez,  S. A. Maurer,  
 N. J. Mayhall,  S. C. McKenzie,  J.-M. Mewes,  A. F. Morrison,  
 J. W. Mullinax,  K. Nanda,  T. S. Nguyen-Beck,  R. Olivares-Amaya,  
 J. A. Parkhill,  T. M. Perrine,  F. Plasser,  P. Pokhilko,  S. Prager,  
 A. Prociuk,  E. Ramos,  D. R. Rehn,  F. Rob,  M. Schneider,  N. Sergueev,  
 S. M. Sharada,  S. Sharma,  D. W. Small,  T. Stauch,  T. Stein,  
 Yu-Chuan Su,  A. J. W. Thom,  A. Tkatchenko,  T. Tsuchimochi,  N. M. Tubman,  
 L. Vogt,  M. L. Vidal,  O. Vydrov,  M. A. Watson,  J. Wenzel,  
 M. de Wergifosse,  T. A. Wesolowski,  A. White,  J. Witte,  A. Yamada,  
 Jun Yang,  K. Yao,  S. Yeganeh,  S. R. Yost,  Zhi-Qiang You,  A. Zech,  
 Igor Ying Zhang,  Xing Zhang,  Yan Zhao,  Ying Zhu,  B. R. Brooks,  
 G. K. L. Chan,  C. J. Cramer,  M. S. Gordon,  W. J. Hehre,  A. Klamt,  
 M. W. Schmidt,  C. D. Sherrill,  D. G. Truhlar,  A. Aspuru-Guzik,  R. Baer,  
 A. T. Bell,  N. A. Besley,  Jeng-Da Chai,  A. E. DePrince, III,  
 R. A. DiStasio Jr.,  A. Dreuw,  B. D. Dunietz,  T. R. Furlani,  
 Chao-Ping Hsu,  Yousung Jung,  Jing Kong,  D. S. Lambrecht,  WanZhen Liang,  
 C. Ochsenfeld,  V. A. Rassolov,  L. V. Slipchenko,  J. E. Subotnik,  
 T. Van Voorhis,  J. M. Herbert,  A. I. Krylov,  P. M. W. Gill,  M. Head-Gordon

 Contributors to earlier versions of Q-Chem not listed above: 
 R. D. Adamson,  B. Austin,  J. Baker,  G. J. O. Beran,  K. Brandhorst,  
 S. T. Brown,  E. F. C. Byrd,  A. K. Chakraborty,  C.-L. Cheng,  
 Siu Hung Chien,  D. M. Chipman,  D. L. Crittenden,  H. Dachsel,  
 R. J. Doerksen,  A. D. Dutoi,  L. Fusti-Molnar,  W. A. Goddard III,  
 A. Golubeva-Zadorozhnaya,  S. R. Gwaltney,  G. Hawkins,  A. Heyden,  
 S. Hirata,  G. Kedziora,  F. J. Keil,  C. Kelley,  Jihan Kim,  R. A. King,  
 R. Z. Khaliullin,  P. P. Korambath,  W. Kurlancheek,  A. M. Lee,  M. S. Lee,  
 S. V. Levchenko,  Ching Yeh Lin,  D. Liotard,  R. C. Lochan,  I. Lotan,  
 P. E. Maslen,  N. Nair,  D. P. O'Neill,  D. Neuhauser,  E. Neuscamman,  
 C. M. Oana,  R. Olson,  B. Peters,  R. Peverati,  P. A. Pieniazek,  
 Y. M. Rhee,  J. Ritchie,  M. A. Rohrdanz,  E. Rosta,  N. J. Russ,  
 H. F. Schaefer III,  N. E. Schultz,  N. Shenvi,  A. C. Simmonett,  A. Sodt,  
 D. Stuck,  K. S. Thanthiriwatte,  V. Vanovschi,  Tao Wang,  A. Warshel,  
 C. F. Williams,  Q. Wu,  X. Xu,  W. Zhang

 Please cite Q-Chem as follows:
 Y. Shao et al., Mol. Phys. 113, 184-215 (2015)
 DOI: 10.1080/00268976.2014.952696

 Q-Chem 5.1.1 for Intel X86 EM64T Linux

 Parts of Q-Chem use Armadillo 8.300.2 (Tropical Shenanigans).
 http://arma.sourceforge.net/

 Q-Chem begins on Wed Oct 10 01:09:25 2018  

Host: 
0

     Scratch files written to /scratch/taweetham/qchem22521//
Input Ideriv = 2
Curr. Ideriv = -1
Max.  Ideriv = 2

Checking the input file for inconsistencies... 	...done.

--------------------------------------------------------------
User input:
--------------------------------------------------------------
$molecule
0 1
C 
C 1 CC 
C 2 CC 1 60.0
F 2 CF 1 ANG  3 pDHA
F 2 CF 1 ANG  3 mDHA
F 3 CF 1 ANG  2 mDHA
I 3 CI 1 ANG  2 pDHA
H 1 CH 2 ANG  3 pDHA
H 1 CH 2 ANG  3 mDHA

CC=1.54
CH=1.09
CF=1.35
CCl=1.77
CBr=1.94
CI=2.14
ANG=118.0
pDHA=107.9
mDHA=-107.9
$end

$rem
   job_type	optimization
   basis	6-311++g**
   method	b3lyp
   mem_total	32000
$end

--------------------------------------------------------------
 ----------------------------------------------------------------
             Standard Nuclear Orientation (Angstroms)
    I     Atom           X                Y                Z
 ----------------------------------------------------------------
    1      C       1.4408277722     0.2245786867     1.3744455668
    2      C       1.7778492857    -0.3956523574     0.0057491244
    3      C       0.6324123905     0.6265547887     0.1268559772
    4      F       2.9161006274    -0.0032431126    -0.6049053341
    5      F       1.4537249485    -1.6897977264    -0.2007240653
    6      F       0.8272808351     1.8608547942    -0.3840547642
    7      I      -1.3768212994    -0.0903525163    -0.0423300017
    8      H       0.9551507606    -0.4081328146     2.1173412502
    9      H       2.1358837161     0.9536038735     1.7910022998
 ----------------------------------------------------------------
 Molecular Point Group                 C1    NOp =  1
 Largest Abelian Subgroup              C1    NOp =  1
 Nuclear Repulsion Energy =   658.4981516488 hartrees
 There are       50 alpha and       50 beta electrons
 Requested basis set is 6-311++G(d,p)
 There are 70 shells and 208 basis functions

 Total QAlloc Memory Limit  32000 MB
 Mega-Array Size       188 MB
 MEM_STATIC part       192 MB
 A cutoff of  1.0D-11 yielded   2105 shell pairs
 There are     19287 function pairs (     21327 Cartesian)

 -------------------------------------------------------
 OpenMP Integral Computing Module                       
 Release: version 1.0, May 2013, Q-Chem Inc. Pittsburgh 
 -------------------------------------------------------
 Integral Job Info:
 Integral job number is                      11
 Integral operator is                         1
 short-range coefficients                     0
 long-range coefficients              100000000
 Omega coefficients                           0
 if combine SR and LR in K                    0
 Integral screening is                        0
 Integral computing path is                   2
 max size of driver memory is            800000
 size of driver memory is                593474
 size of scratch memory is             11861008
 max col of scratch BK array               1296
 max len of scratch array in speh3          155
 max len of scratch index in speh4           18
 max int batch size is                      520
 min int batch size is                       52
 fixed nKL is                                52
 max L of basis functions is                  2
 order of int derivative is                   0
 number of shells is                         70
 number of basis is                         219
 number of cartesian basis is               219
 number of contracted shell pairs          2105
 number of primitive shell pairs           4905
 maxK2 (contraction) of shell pair           36
 max number of K2 of shell pair               1
 max number of CS2 of shell pair            256
 max number of PS2 of shell pair            624
 mem total for path MDJ                  542796
 -------------------------------------------------------
 Smallest overlap matrix eigenvalue = 7.16E-05

 Scale SEOQF with 1.000000e-01/1.000000e-01/1.000000e-01

 Standard Electronic Orientation quadrupole field applied
 Nucleus-field energy     =     0.0000000105 hartrees
 Guess from superposition of atomic densities
 Warning:  Energy on first SCF cycle will be non-variational
 SAD guess density has 100.000000 electrons

 -----------------------------------------------------------------------
  General SCF calculation program by
  Eric Jon Sundstrom, Paul Horn, Yuezhi Mao, Dmitri Zuev, Alec White,
  David Stuck, Shaama M.S., Shane Yost, Joonho Lee, David Small,
  Daniel Levine, Susi Lehtola, Hugh Burton, Evgeny Epifanovsky
 -----------------------------------------------------------------------
 Exchange:     0.2000 Hartree-Fock + 0.0800 Slater + 0.7200 B88
 Correlation:  0.1900 VWN1RPA + 0.8100 LYP
 Using SG-1 standard quadrature grid
 using 4 threads for integral computing
 -------------------------------------------------------
 OpenMP Integral computing Module                
 Release: version 2.0, May 2017, Q-Chem Inc. Pleasanton 
 -------------------------------------------------------
 -------------------------------------------------------
 OpenMP BLAS3 based DFT computing Module                
 Release: version 1.0, May 2013, Q-Chem Inc. Pittsburgh 
 -------------------------------------------------------
 A restricted SCF calculation will be
 performed using DIIS
 SCF converges when DIIS error is below 1.0e-08
 ---------------------------------------
  Cycle       Energy         DIIS error
 ---------------------------------------
    1   -7335.7102560472      3.90e-02  
    2   -7334.5497627246      4.50e-03  
    3   -7334.4788354073      6.22e-03  
    4   -7334.6258518904      7.52e-04  
    5   -7334.6276741830      3.44e-04  
    6   -7334.6282358200      6.01e-05  
    7   -7334.6282520391      2.72e-05  
    8   -7334.6282555442      5.60e-06  
    9   -7334.6282556861      1.67e-06  
   10   -7334.6282556979      5.50e-07  
   11   -7334.6282556995      2.02e-07  
   12   -7334.6282556995      5.32e-08  
   13   -7334.6282556995      1.24e-08  
   14   -7334.6282556995      3.23e-09  Convergence criterion met
 ---------------------------------------
 SCF time:   CPU 42.39s  wall 11.00s 
 SCF   energy in the final basis set =    -7334.6282556995
 Total energy in the final basis set =    -7334.6282556995

 --------------------------------------------------------------

                    Orbital Energies (a.u.)
 --------------------------------------------------------------

 Alpha MOs
 -- Occupied --
*******-176.318-165.722-165.720-165.720 -35.815 -31.308 -31.302
-31.302 -24.729 -24.728 -24.723 -22.958 -22.957 -22.957 -22.952
-22.952 -10.383 -10.339 -10.232  -6.364  -4.777  -4.761  -4.761
 -2.043  -2.038  -2.037  -2.024  -2.024  -1.295  -1.264  -1.245
 -0.901  -0.705  -0.674  -0.637  -0.601  -0.587  -0.537  -0.511
 -0.508  -0.481  -0.471  -0.456  -0.441  -0.412  -0.355  -0.318
 -0.288  -0.278
 -- Virtual --
 -0.072  -0.009   0.012   0.024   0.028   0.035   0.059   0.065
  0.075   0.083   0.093   0.100   0.110   0.115   0.130   0.132
  0.159   0.164   0.184   0.198   0.210   0.219   0.225   0.241
  0.254   0.262   0.268   0.272   0.286   0.306   0.320   0.340
  0.346   0.357   0.362   0.366   0.388   0.412   0.424   0.429
  0.453   0.472   0.488   0.518   0.543   0.570   0.591   0.612
  0.636   0.660   0.666   0.694   0.710   0.738   0.759   0.797
  0.911   1.011   1.187   1.194   1.256   1.310   1.324   1.327
  1.339   1.360   1.377   1.398   1.407   1.414   1.423   1.436
  1.468   1.489   1.500   1.527   1.545   1.595   1.645   1.740
  1.765   1.811   1.858   1.897   1.939   1.961   1.994   2.016
  2.055   2.139   2.151   2.196   2.497   2.545   2.650   2.657
  2.738   2.759   2.889   2.977   3.032   3.292   3.515   3.666
  3.742   3.748   3.756   3.764   3.778   3.823   3.864   3.925
  3.970   3.974   3.980   3.991   4.000   4.046   4.068   4.122
  4.162   4.264   4.415   4.718   4.864   4.894   6.014   6.021
  6.081   6.298   6.310   6.330   6.337   6.347   6.365   6.518
  6.697   6.772  23.518  23.578  23.808  27.856  28.351  28.356
 28.384  28.535  28.544  28.573  28.601  28.695  66.739  66.747
 66.753 127.890 127.896 127.936 151.6521901.815
 --------------------------------------------------------------

          Ground-State Mulliken Net Atomic Charges

     Atom                 Charge (a.u.)
  ----------------------------------------
      1 C                    -0.242875
      2 C                     0.001994
      3 C                    -0.041766
      4 F                    -0.092932
      5 F                    -0.066939
      6 F                    -0.047987
      7 I                     0.101756
      8 H                     0.180669
      9 H                     0.208081
  ----------------------------------------
  Sum of atomic charges =     0.000000

 -----------------------------------------------------------------
                    Cartesian Multipole Moments
 -----------------------------------------------------------------
    Charge (ESU x 10^10)
                 0.0000
    Dipole Moment (Debye)
         X      -0.1762      Y      -0.0769      Z       2.0995
       Tot       2.1083
    Quadrupole Moments (Debye-Ang)
        XX     -60.9168     XY       1.9045     YY     -64.8643
        XZ       4.1799     YZ       0.7150     ZZ     -58.5910
    Octopole Moments (Debye-Ang^2)
       XXX     -46.6543    XXY      -1.7163    XYY     -12.4419
       YYY      -4.0379    XXZ       3.6077    XYZ       2.0251
       YYZ      -0.9428    XZZ      -4.2979    YZZ      -1.0151
       ZZZ      -4.6373
    Hexadecapole Moments (Debye-Ang^3)
      XXXX    -931.1972   XXXY      15.1020   XXYY    -202.4885
      XYYY       3.9137   YYYY    -296.5432   XXXZ       8.2172
      XXYZ       4.6872   XYYZ      -0.5202   YYYZ      -0.4804
      XXZZ    -180.2644   XYZZ       3.2874   YYZZ     -74.8970
      XZZZ      -5.8576   YZZZ      -2.9209   ZZZZ    -166.3373
 -----------------------------------------------------------------
 Calculating analytic gradient of the SCF energy
 Gradient of SCF Energy
            1           2           3           4           5           6
    1  -0.0024966   0.0212489  -0.0194423   0.0067690  -0.0116492  -0.0007122
    2   0.0060193  -0.0251287   0.0208708   0.0096284  -0.0059188  -0.0019786
    3   0.0137298  -0.0240541  -0.0081054   0.0000957   0.0041669   0.0002101
            7           8           9
    1   0.0060917  -0.0011472   0.0013378
    2  -0.0023382  -0.0016247   0.0004706
    3   0.0041768   0.0045883   0.0051919
 Max gradient component =       2.513E-02
 RMS gradient           =       1.092E-02
 Gradient time:  CPU 9.87 s  wall 2.53 s
 Geometry Optimization Parameters
   NAtoms,    NIC,     NZ,  NCons,   NDum,   NFix, NCnnct, MaxDiis
        9      69       9       0       0       0       0       0


** GEOMETRY OPTIMIZATION IN DELOCALIZED INTERNAL COORDINATES **
   Searching for a Minimum

   Optimization Cycle:   1

                       Coordinates (Angstroms)
     ATOM                X               Y               Z
      1  C         1.4408277722    0.2245786867    1.3744455668
      2  C         1.7778492857   -0.3956523574    0.0057491244
      3  C         0.6324123905    0.6265547887    0.1268559772
      4  F         2.9161006274   -0.0032431126   -0.6049053341
      5  F         1.4537249485   -1.6897977264   -0.2007240653
      6  F         0.8272808351    1.8608547942   -0.3840547642
      7  I        -1.3768212994   -0.0903525163   -0.0423300017
      8  H         0.9551507606   -0.4081328146    2.1173412502
      9  H         2.1358837161    0.9536038735    1.7910022998
   Point Group: c1    Number of degrees of freedom:    21


   Energy is  -7334.628255700


 Attempting to Generate Delocalized Internal Coordinates

 21 Hessian modes will be used to form the next step
  Hessian Eigenvalues:
     0.017401    0.020947    0.030782    0.030782    0.030790    0.033282
     0.086449    0.090060    0.108095    0.108252    0.129001    0.140000
     0.145900    0.257500    0.268991    0.285189    0.348126    0.348126
     0.550214    0.550214    0.550214

 Minimum Search - Taking Simple RFO Step
 Searching for Lamda that Minimizes Along All modes
 Value Taken    Lamda =  -0.00599972
 Step Taken.  Stepsize is  0.196827

                             Maximum     Tolerance    Cnvgd?
         Gradient           0.020105      0.000300      NO
         Displacement       0.096277      0.001200      NO
         Energy change     *********      0.000001      NO


 New Cartesian Coordinates Obtained by Inverse Iteration

 Displacement from previous Coordinates is:  0.204091
 ----------------------------------------------------------------
             Standard Nuclear Orientation (Angstroms)
    I     Atom           X                Y                Z
 ----------------------------------------------------------------
    1      C       1.4449737219     0.2181676858     1.3751149966
    2      C       1.7609218410    -0.3835577848     0.0318215622
    3      C       0.6327906463     0.6097302247     0.1435035310
    4      F       2.8771064818    -0.0056358012    -0.6100177225
    5      F       1.4961146450    -1.6818333954    -0.1850063508
    6      F       0.8420247067     1.8456637883    -0.3626498441
    7      I      -1.4107322834    -0.0662921732    -0.0860614723
    8      H       0.9781202040    -0.4157032146     2.1187309981
    9      H       2.1410890736     0.9578742862     1.7579443549
 ----------------------------------------------------------------
 Molecular Point Group                 C1    NOp =  1
 Largest Abelian Subgroup              C1    NOp =  1
 Nuclear Repulsion Energy =   657.0705057178 hartrees
 There are       50 alpha and       50 beta electrons
 Applying Cartesian multipole field
    Component          Value
    ---------          -----
     (2,0,0)        1.00000E-11
     (0,2,0)        2.00000E-11
     (0,0,2)       -3.00000E-11
 Nucleus-field energy     =     0.0000000105 hartrees
 Requested basis set is 6-311++G(d,p)
 There are 70 shells and 208 basis functions
 A cutoff of  1.0D-11 yielded   2100 shell pairs
 There are     19272 function pairs (     21312 Cartesian)
 Smallest overlap matrix eigenvalue = 6.45E-05
 Guess MOs from SCF MO coefficient file

 -----------------------------------------------------------------------
  General SCF calculation program by
  Eric Jon Sundstrom, Paul Horn, Yuezhi Mao, Dmitri Zuev, Alec White,
  David Stuck, Shaama M.S., Shane Yost, Joonho Lee, David Small,
  Daniel Levine, Susi Lehtola, Hugh Burton, Evgeny Epifanovsky
 -----------------------------------------------------------------------
 Exchange:     0.2000 Hartree-Fock + 0.0800 Slater + 0.7200 B88
 Correlation:  0.1900 VWN1RPA + 0.8100 LYP
 Using SG-1 standard quadrature grid
 using 4 threads for integral computing
 -------------------------------------------------------
 OpenMP Integral computing Module                
 Release: version 2.0, May 2017, Q-Chem Inc. Pleasanton 
 -------------------------------------------------------
 -------------------------------------------------------
 OpenMP BLAS3 based DFT computing Module                
 Release: version 1.0, May 2013, Q-Chem Inc. Pittsburgh 
 -------------------------------------------------------
 A restricted SCF calculation will be
 performed using DIIS
 SCF converges when DIIS error is below 1.0e-08
 ---------------------------------------
  Cycle       Energy         DIIS error
 ---------------------------------------
    1   -7334.6294454556      6.19e-04  
    2   -7334.6318669156      2.23e-04  
    3   -7334.6318450295      2.48e-04  
    4   -7334.6320668741      3.70e-05  
    5   -7334.6320714299      1.26e-05  
    6   -7334.6320720194      4.67e-06  
    7   -7334.6320721218      9.06e-07  
    8   -7334.6320721258      4.46e-07  
    9   -7334.6320721268      7.00e-08  
   10   -7334.6320721266      3.98e-08  
   11   -7334.6320721266      7.20e-09  Convergence criterion met
 ---------------------------------------
 SCF time:   CPU 34.38s  wall 9.00s 
 SCF   energy in the final basis set =    -7334.6320721266
 Total energy in the final basis set =    -7334.6320721266

 --------------------------------------------------------------

                    Orbital Energies (a.u.)
 --------------------------------------------------------------

 Alpha MOs
 -- Occupied --
*******-176.319-165.723-165.720-165.720 -35.815 -31.309 -31.302
-31.302 -24.726 -24.726 -24.722 -22.959 -22.957 -22.957 -22.953
-22.953 -10.379 -10.337 -10.230  -6.364  -4.777  -4.762  -4.761
 -2.043  -2.038  -2.038  -2.025  -2.024  -1.300  -1.263  -1.242
 -0.915  -0.703  -0.675  -0.640  -0.603  -0.588  -0.539  -0.512
 -0.509  -0.481  -0.471  -0.454  -0.439  -0.413  -0.356  -0.321
 -0.288  -0.279
 -- Virtual --
 -0.078  -0.008   0.012   0.024   0.029   0.034   0.062   0.066
  0.076   0.083   0.098   0.100   0.115   0.117   0.131   0.134
  0.159   0.172   0.186   0.198   0.219   0.221   0.231   0.240
  0.258   0.263   0.272   0.282   0.291   0.306   0.323   0.341
  0.348   0.358   0.363   0.367   0.391   0.414   0.427   0.431
  0.456   0.471   0.486   0.514   0.545   0.575   0.595   0.607
  0.635   0.659   0.668   0.689   0.712   0.737   0.754   0.795
  0.916   1.018   1.186   1.197   1.259   1.307   1.318   1.330
  1.336   1.363   1.379   1.402   1.410   1.413   1.427   1.440
  1.470   1.489   1.512   1.528   1.547   1.594   1.661   1.741
  1.773   1.824   1.864   1.899   1.953   1.970   2.006   2.024
  2.059   2.150   2.172   2.199   2.517   2.550   2.660   2.669
  2.760   2.777   2.899   2.987   3.077   3.318   3.522   3.678
  3.745   3.750   3.759   3.766   3.785   3.833   3.863   3.936
  3.973   3.977   3.993   4.000   4.007   4.059   4.062   4.121
  4.184   4.264   4.407   4.741   4.879   4.909   6.012   6.019
  6.078   6.304   6.311   6.337   6.343   6.352   6.365   6.535
  6.711   6.787  23.535  23.640  23.839  27.849  28.349  28.354
 28.381  28.534  28.542  28.570  28.597  28.691  66.742  66.752
 66.755 127.889 127.895 127.934 151.6471901.809
 --------------------------------------------------------------

          Ground-State Mulliken Net Atomic Charges

     Atom                 Charge (a.u.)
  ----------------------------------------
      1 C                    -0.247511
      2 C                    -0.005582
      3 C                    -0.021801
      4 F                    -0.093692
      5 F                    -0.071573
      6 F                    -0.051707
      7 I                     0.096924
      8 H                     0.183655
      9 H                     0.211288
  ----------------------------------------
  Sum of atomic charges =     0.000000

 -----------------------------------------------------------------
                    Cartesian Multipole Moments
 -----------------------------------------------------------------
    Charge (ESU x 10^10)
                 0.0000
    Dipole Moment (Debye)
         X      -0.2124      Y      -0.0462      Z       2.1658
       Tot       2.1766
    Quadrupole Moments (Debye-Ang)
        XX     -60.7740     XY       1.9366     YY     -64.9159
        XZ       4.4920     YZ       0.6641     ZZ     -58.4910
    Octopole Moments (Debye-Ang^2)
       XXX     -43.8965    XXY      -1.7371    XYY     -11.4007
       YYY      -5.5958    XXZ       4.4253    XYZ       1.8397
       YYZ      -0.0411    XZZ      -3.3289    YZZ      -1.7514
       ZZZ      -1.8120
    Hexadecapole Moments (Debye-Ang^3)
      XXXX    -938.8200   XXXY      18.4851   XXYY    -204.5048
      XYYY       7.1778   YYYY    -292.4454   XXXZ       3.8590
      XXYZ       4.7558   XYYZ      -2.6620   YYYZ      -0.6509
      XXZZ    -181.8633   XYZZ       4.1278   YYZZ     -74.0675
      XZZZ     -12.6336   YZZZ      -3.4773   ZZZZ    -166.1890
 -----------------------------------------------------------------
 Calculating analytic gradient of the SCF energy
 Gradient of SCF Energy
            1           2           3           4           5           6
    1  -0.0015821   0.0083821  -0.0040445  -0.0019174  -0.0019205  -0.0004149
    2   0.0015057  -0.0089845   0.0105371   0.0011550   0.0013539  -0.0025885
    3   0.0030105  -0.0074766  -0.0031374   0.0013597   0.0016468   0.0009488
            7           8           9
    1   0.0004456   0.0003078   0.0007439
    2  -0.0022099   0.0003938  -0.0011626
    3   0.0018087   0.0004543   0.0013852
 Max gradient component =       1.054E-02
 RMS gradient           =       3.817E-03
 Gradient time:  CPU 9.88 s  wall 2.53 s
 Geometry Optimization Parameters
   NAtoms,    NIC,     NZ,  NCons,   NDum,   NFix, NCnnct, MaxDiis
        9      69       9       0       0       0       0       0

 Cartesian Hessian Update
 Hessian Updated using BFGS Update


** GEOMETRY OPTIMIZATION IN DELOCALIZED INTERNAL COORDINATES **
   Searching for a Minimum

   Optimization Cycle:   2

                       Coordinates (Angstroms)
     ATOM                X               Y               Z
      1  C         1.4449737219    0.2181676858    1.3751149966
      2  C         1.7609218410   -0.3835577848    0.0318215622
      3  C         0.6327906463    0.6097302247    0.1435035310
      4  F         2.8771064818   -0.0056358012   -0.6100177225
      5  F         1.4961146450   -1.6818333954   -0.1850063508
      6  F         0.8420247067    1.8456637883   -0.3626498441
      7  I        -1.4107322834   -0.0662921732   -0.0860614723
      8  H         0.9781202040   -0.4157032146    2.1187309981
      9  H         2.1410890736    0.9578742862    1.7579443549
   Point Group: c1    Number of degrees of freedom:    21


   Energy is  -7334.632072127

 Hessian Updated using BFGS Update

 20 Hessian modes will be used to form the next step
  Hessian Eigenvalues:
     0.017558    0.020962    0.030219    0.030782    0.030802    0.033335
     0.085319    0.087199    0.105653    0.109847    0.120379    0.132065
     0.144050    0.257488    0.258227    0.271001    0.348126    0.349503
     0.548319    0.572707

 Minimum Search - Taking Simple RFO Step
 Searching for Lamda that Minimizes Along All modes
 Value Taken    Lamda =  -0.00082796
 Step Taken.  Stepsize is  0.105863

                             Maximum     Tolerance    Cnvgd?
         Gradient           0.007429      0.000300      NO
         Displacement       0.043156      0.001200      NO
         Energy change     -0.003816      0.000001      NO


 New Cartesian Coordinates Obtained by Inverse Iteration

 Displacement from previous Coordinates is:  0.106978
 ----------------------------------------------------------------
             Standard Nuclear Orientation (Angstroms)
    I     Atom           X                Y                Z
 ----------------------------------------------------------------
    1      C       1.4490197843     0.2121106652     1.3774143566
    2      C       1.7541673671    -0.3819373807     0.0410374423
    3      C       0.6327421918     0.5954406222     0.1522689752
    4      F       2.8657309886    -0.0051411844    -0.6135982281
    5      F       1.5093126668    -1.6839602247    -0.1842145635
    6      F       0.8475421874     1.8350490876    -0.3521436349
    7      I      -1.4200827384    -0.0438897950    -0.1048062520
    8      H       0.9958376470    -0.4253576290     2.1256457622
    9      H       2.1281389421     0.9760994547     1.7417761952
 ----------------------------------------------------------------
 Molecular Point Group                 C1    NOp =  1
 Largest Abelian Subgroup              C1    NOp =  1
 Nuclear Repulsion Energy =   656.9389063571 hartrees
 There are       50 alpha and       50 beta electrons
 Applying Cartesian multipole field
    Component          Value
    ---------          -----
     (2,0,0)        1.00000E-11
     (0,2,0)        2.00000E-11
     (0,0,2)       -3.00000E-11
 Nucleus-field energy     =     0.0000000105 hartrees
 Requested basis set is 6-311++G(d,p)
 There are 70 shells and 208 basis functions
 A cutoff of  1.0D-11 yielded   2100 shell pairs
 There are     19252 function pairs (     21281 Cartesian)
 Smallest overlap matrix eigenvalue = 6.12E-05
 Guess MOs from SCF MO coefficient file

 -----------------------------------------------------------------------
  General SCF calculation program by
  Eric Jon Sundstrom, Paul Horn, Yuezhi Mao, Dmitri Zuev, Alec White,
  David Stuck, Shaama M.S., Shane Yost, Joonho Lee, David Small,
  Daniel Levine, Susi Lehtola, Hugh Burton, Evgeny Epifanovsky
 -----------------------------------------------------------------------
 Exchange:     0.2000 Hartree-Fock + 0.0800 Slater + 0.7200 B88
 Correlation:  0.1900 VWN1RPA + 0.8100 LYP
 Using SG-1 standard quadrature grid
 using 4 threads for integral computing
 -------------------------------------------------------
 OpenMP Integral computing Module                
 Release: version 2.0, May 2017, Q-Chem Inc. Pleasanton 
 -------------------------------------------------------
 -------------------------------------------------------
 OpenMP BLAS3 based DFT computing Module                
 Release: version 1.0, May 2013, Q-Chem Inc. Pittsburgh 
 -------------------------------------------------------
 A restricted SCF calculation will be
 performed using DIIS
 SCF converges when DIIS error is below 1.0e-08
 ---------------------------------------
  Cycle       Energy         DIIS error
 ---------------------------------------
    1   -7334.6319421471      2.86e-04  
    2   -7334.6324655694      1.01e-04  
    3   -7334.6324508652      1.23e-04  
    4   -7334.6325047428      1.74e-05  
    5   -7334.6325060977      5.11e-06  
    6   -7334.6325062094      2.11e-06  
    7   -7334.6325062322      3.58e-07  
    8   -7334.6325062327      1.69e-07  
    9   -7334.6325062329      2.39e-08  
   10   -7334.6325062328      1.44e-08  
   11   -7334.6325062328      2.31e-09  Convergence criterion met
 ---------------------------------------
 SCF time:   CPU 34.37s  wall 9.00s 
 SCF   energy in the final basis set =    -7334.6325062328
 Total energy in the final basis set =    -7334.6325062328

 --------------------------------------------------------------

                    Orbital Energies (a.u.)
 --------------------------------------------------------------

 Alpha MOs
 -- Occupied --
*******-176.319-165.723-165.721-165.721 -35.816 -31.309 -31.303
-31.303 -24.725 -24.724 -24.721 -22.959 -22.958 -22.958 -22.953
-22.953 -10.378 -10.337 -10.230  -6.365  -4.778  -4.762  -4.762
 -2.043  -2.039  -2.038  -2.025  -2.025  -1.299  -1.261  -1.240
 -0.921  -0.704  -0.675  -0.640  -0.603  -0.587  -0.539  -0.511
 -0.508  -0.480  -0.470  -0.452  -0.437  -0.414  -0.357  -0.324
 -0.289  -0.280
 -- Virtual --
 -0.079  -0.008   0.011   0.024   0.029   0.033   0.062   0.066
  0.075   0.083   0.099   0.100   0.115   0.118   0.130   0.135
  0.159   0.174   0.187   0.197   0.220   0.222   0.232   0.239
  0.258   0.262   0.274   0.285   0.293   0.305   0.324   0.341
  0.349   0.359   0.363   0.367   0.392   0.415   0.429   0.433
  0.456   0.469   0.486   0.514   0.546   0.577   0.595   0.605
  0.635   0.659   0.669   0.688   0.714   0.735   0.752   0.796
  0.920   1.021   1.186   1.197   1.260   1.305   1.317   1.330
  1.336   1.364   1.380   1.402   1.409   1.416   1.428   1.441
  1.471   1.490   1.516   1.528   1.549   1.593   1.668   1.741
  1.775   1.828   1.865   1.900   1.956   1.975   2.009   2.029
  2.062   2.153   2.176   2.200   2.522   2.549   2.663   2.672
  2.771   2.782   2.902   2.985   3.092   3.329   3.515   3.679
  3.747   3.751   3.761   3.767   3.789   3.836   3.863   3.936
  3.972   3.976   3.991   4.000   4.011   4.060   4.062   4.119
  4.185   4.264   4.408   4.748   4.882   4.911   6.012   6.019
  6.078   6.305   6.312   6.340   6.346   6.355   6.365   6.539
  6.713   6.784  23.535  23.670  23.848  27.848  28.349  28.354
 28.381  28.533  28.541  28.569  28.596  28.691  66.744  66.754
 66.756 127.889 127.894 127.933 151.6461901.809
 --------------------------------------------------------------

          Ground-State Mulliken Net Atomic Charges

     Atom                 Charge (a.u.)
  ----------------------------------------
      1 C                    -0.242684
      2 C                    -0.007116
      3 C                    -0.022394
      4 F                    -0.095224
      5 F                    -0.075547
      6 F                    -0.053462
      7 I                     0.098315
      8 H                     0.184672
      9 H                     0.213439
  ----------------------------------------
  Sum of atomic charges =     0.000000

 -----------------------------------------------------------------
                    Cartesian Multipole Moments
 -----------------------------------------------------------------
    Charge (ESU x 10^10)
                 0.0000
    Dipole Moment (Debye)
         X      -0.2733      Y      -0.0333      Z       2.2113
       Tot       2.2283
    Quadrupole Moments (Debye-Ang)
        XX     -60.8325     XY       1.9107     YY     -64.9440
        XZ       4.6414     YZ       0.6563     ZZ     -58.4231
    Octopole Moments (Debye-Ang^2)
       XXX     -43.8722    XXY      -1.8668    XYY     -11.0621
       YYY      -6.9104    XXZ       4.7071    XYZ       1.8074
       YYZ       0.4666    XZZ      -3.1483    YZZ      -2.2787
       ZZZ      -0.4716
    Hexadecapole Moments (Debye-Ang^3)
      XXXX    -942.0607   XXXY      21.1423   XXYY    -205.1318
      XYYY      10.4644   YYYY    -290.7121   XXXZ       1.8440
      XXYZ       4.7430   XYYZ      -3.3894   YYYZ      -0.6511
      XXZZ    -182.5848   XYZZ       5.1174   YYZZ     -73.6533
      XZZZ     -15.3326   YZZZ      -3.7005   ZZZZ    -166.5373
 -----------------------------------------------------------------
 Calculating analytic gradient of the SCF energy
 Gradient of SCF Energy
            1           2           3           4           5           6
    1  -0.0002543  -0.0007108   0.0029569  -0.0019926   0.0006382  -0.0007677
    2  -0.0004613  -0.0010306   0.0035308  -0.0007024   0.0013025  -0.0019201
    3  -0.0019615   0.0006549   0.0001112   0.0006432  -0.0002910   0.0005170
            7           8           9
    1  -0.0002595   0.0003520   0.0000377
    2  -0.0008751   0.0001608  -0.0000047
    3   0.0003679  -0.0001575   0.0001157
 Max gradient component =       3.531E-03
 RMS gradient           =       1.219E-03
 Gradient time:  CPU 9.87 s  wall 2.53 s
 Geometry Optimization Parameters
   NAtoms,    NIC,     NZ,  NCons,   NDum,   NFix, NCnnct, MaxDiis
        9      69       9       0       0       0       0       0

 Cartesian Hessian Update
 Hessian Updated using BFGS Update


** GEOMETRY OPTIMIZATION IN DELOCALIZED INTERNAL COORDINATES **
   Searching for a Minimum

   Optimization Cycle:   3

                       Coordinates (Angstroms)
     ATOM                X               Y               Z
      1  C         1.4490197843    0.2121106652    1.3774143566
      2  C         1.7541673671   -0.3819373807    0.0410374423
      3  C         0.6327421918    0.5954406222    0.1522689752
      4  F         2.8657309886   -0.0051411844   -0.6135982281
      5  F         1.5093126668   -1.6839602247   -0.1842145635
      6  F         0.8475421874    1.8350490876   -0.3521436349
      7  I        -1.4200827384   -0.0438897950   -0.1048062520
      8  H         0.9958376470   -0.4253576290    2.1256457622
      9  H         2.1281389421    0.9760994547    1.7417761952
   Point Group: c1    Number of degrees of freedom:    21


   Energy is  -7334.632506233

 Hessian Updated using BFGS Update

 21 Hessian modes will be used to form the next step
  Hessian Eigenvalues:
     0.017557    0.021064    0.029204    0.030784    0.031444    0.033384
     0.078683    0.086992    0.098386    0.109662    0.125733    0.132919
     0.144054    0.258046    0.264952    0.289583    0.348181    0.349610
     0.545000    0.550255    0.568848

 Minimum Search - Taking Simple RFO Step
 Searching for Lamda that Minimizes Along All modes
 Value Taken    Lamda =  -0.00007182
 Step Taken.  Stepsize is  0.028608

                             Maximum     Tolerance    Cnvgd?
         Gradient           0.002013      0.000300      NO
         Displacement       0.017822      0.001200      NO
         Energy change     -0.000434      0.000001      NO


 New Cartesian Coordinates Obtained by Inverse Iteration

 Displacement from previous Coordinates is:  0.030371
 ----------------------------------------------------------------
             Standard Nuclear Orientation (Angstroms)
    I     Atom           X                Y                Z
 ----------------------------------------------------------------
    1      C       1.4482325388     0.2108166664     1.3773379018
    2      C       1.7553982837    -0.3823811525     0.0401281571
    3      C       0.6300274243     0.5906337396     0.1507122211
    4      F       2.8689985889    -0.0030256420    -0.6139782739
    5      F       1.5152793454    -1.6872847053    -0.1813676848
    6      F       0.8468085168     1.8340034810    -0.3497099013
    7      I      -1.4254785635    -0.0348369917    -0.1045732639
    8      H       0.9974923620    -0.4274522121     2.1267753572
    9      H       2.1256505404     0.9779404324     1.7380555397
 ----------------------------------------------------------------
 Molecular Point Group                 C1    NOp =  1
 Largest Abelian Subgroup              C1    NOp =  1
 Nuclear Repulsion Energy =   656.2523618953 hartrees
 There are       50 alpha and       50 beta electrons
 Applying Cartesian multipole field
    Component          Value
    ---------          -----
     (2,0,0)        1.00000E-11
     (0,2,0)        2.00000E-11
     (0,0,2)       -3.00000E-11
 Nucleus-field energy     =     0.0000000105 hartrees
 Requested basis set is 6-311++G(d,p)
 There are 70 shells and 208 basis functions
 A cutoff of  1.0D-11 yielded   2099 shell pairs
 There are     19249 function pairs (     21278 Cartesian)
 Smallest overlap matrix eigenvalue = 6.09E-05
 Guess MOs from SCF MO coefficient file

 -----------------------------------------------------------------------
  General SCF calculation program by
  Eric Jon Sundstrom, Paul Horn, Yuezhi Mao, Dmitri Zuev, Alec White,
  David Stuck, Shaama M.S., Shane Yost, Joonho Lee, David Small,
  Daniel Levine, Susi Lehtola, Hugh Burton, Evgeny Epifanovsky
 -----------------------------------------------------------------------
 Exchange:     0.2000 Hartree-Fock + 0.0800 Slater + 0.7200 B88
 Correlation:  0.1900 VWN1RPA + 0.8100 LYP
 Using SG-1 standard quadrature grid
 using 4 threads for integral computing
 -------------------------------------------------------
 OpenMP Integral computing Module                
 Release: version 2.0, May 2017, Q-Chem Inc. Pleasanton 
 -------------------------------------------------------
 -------------------------------------------------------
 OpenMP BLAS3 based DFT computing Module                
 Release: version 1.0, May 2013, Q-Chem Inc. Pittsburgh 
 -------------------------------------------------------
 A restricted SCF calculation will be
 performed using DIIS
 SCF converges when DIIS error is below 1.0e-08
 ---------------------------------------
  Cycle       Energy         DIIS error
 ---------------------------------------
    1   -7334.6325032019      8.74e-05  
    2   -7334.6325513713      2.26e-05  
    3   -7334.6325513350      2.51e-05  
    4   -7334.6325533837      4.52e-06  
    5   -7334.6325534517      1.19e-06  
    6   -7334.6325534584      4.23e-07  
    7   -7334.6325534593      1.50e-07  
    8   -7334.6325534594      4.57e-08  
    9   -7334.6325534594      1.17e-08  
   10   -7334.6325534595      3.57e-09  Convergence criterion met
 ---------------------------------------
 SCF time:   CPU 31.24s  wall 9.00s 
 SCF   energy in the final basis set =    -7334.6325534595
 Total energy in the final basis set =    -7334.6325534595

 --------------------------------------------------------------

                    Orbital Energies (a.u.)
 --------------------------------------------------------------

 Alpha MOs
 -- Occupied --
*******-176.320-165.724-165.721-165.721 -35.816 -31.309 -31.303
-31.303 -24.725 -24.724 -24.721 -22.960 -22.958 -22.958 -22.954
-22.954 -10.378 -10.337 -10.230  -6.365  -4.778  -4.763  -4.762
 -2.044  -2.039  -2.039  -2.025  -2.025  -1.298  -1.260  -1.239
 -0.921  -0.704  -0.675  -0.640  -0.603  -0.586  -0.539  -0.511
 -0.508  -0.479  -0.470  -0.452  -0.437  -0.414  -0.357  -0.324
 -0.289  -0.280
 -- Virtual --
 -0.079  -0.008   0.011   0.024   0.029   0.032   0.062   0.066
  0.075   0.083   0.099   0.100   0.115   0.118   0.130   0.135
  0.159   0.173   0.187   0.196   0.220   0.221   0.232   0.239
  0.258   0.261   0.274   0.285   0.293   0.304   0.324   0.342
  0.349   0.359   0.363   0.367   0.393   0.415   0.429   0.433
  0.456   0.468   0.485   0.514   0.545   0.577   0.594   0.605
  0.635   0.659   0.669   0.688   0.714   0.734   0.752   0.795
  0.920   1.020   1.186   1.197   1.261   1.303   1.317   1.331
  1.336   1.363   1.380   1.401   1.409   1.415   1.428   1.441
  1.471   1.490   1.516   1.528   1.548   1.593   1.667   1.740
  1.775   1.828   1.864   1.899   1.955   1.975   2.010   2.029
  2.062   2.152   2.174   2.199   2.523   2.549   2.663   2.670
  2.771   2.781   2.901   2.982   3.090   3.328   3.511   3.679
  3.747   3.751   3.761   3.767   3.790   3.834   3.862   3.934
  3.971   3.976   3.991   3.998   4.009   4.059   4.061   4.118
  4.182   4.264   4.408   4.747   4.880   4.909   6.012   6.018
  6.077   6.305   6.312   6.340   6.346   6.355   6.366   6.537
  6.710   6.781  23.532  23.668  23.847  27.848  28.349  28.353
 28.380  28.533  28.540  28.569  28.595  28.690  66.744  66.754
 66.757 127.888 127.894 127.933 151.6461901.808
 --------------------------------------------------------------

          Ground-State Mulliken Net Atomic Charges

     Atom                 Charge (a.u.)
  ----------------------------------------
      1 C                    -0.244222
      2 C                    -0.006772
      3 C                    -0.021266
      4 F                    -0.095543
      5 F                    -0.076582
      6 F                    -0.054326
      7 I                     0.100040
      8 H                     0.184756
      9 H                     0.213916
  ----------------------------------------
  Sum of atomic charges =     0.000000

 -----------------------------------------------------------------
                    Cartesian Multipole Moments
 -----------------------------------------------------------------
    Charge (ESU x 10^10)
                 0.0000
    Dipole Moment (Debye)
         X      -0.3064      Y      -0.0403      Z       2.2088
       Tot       2.2303
    Quadrupole Moments (Debye-Ang)
        XX     -60.8391     XY       1.8842     YY     -64.9940
        XZ       4.6358     YZ       0.6523     ZZ     -58.4270
    Octopole Moments (Debye-Ang^2)
       XXX     -43.8736    XXY      -1.9810    XYY     -10.9747
       YYY      -7.5538    XXZ       4.6875    XYZ       1.8225
       YYZ       0.4535    XZZ      -3.0611    YZZ      -2.5130
       ZZZ      -0.5159
    Hexadecapole Moments (Debye-Ang^3)
      XXXX    -945.4550   XXXY      22.2869   XXYY    -205.9174
      XYYY      11.8600   YYYY    -290.8411   XXXZ       1.8750
      XXYZ       4.7619   XYYZ      -3.3903   YYYZ      -0.5036
      XXZZ    -183.2305   XYZZ       5.5414   YYZZ     -73.6379
      XZZZ     -15.3242   YZZZ      -3.5901   ZZZZ    -166.3959
 -----------------------------------------------------------------
 Calculating analytic gradient of the SCF energy
 Gradient of SCF Energy
            1           2           3           4           5           6
    1  -0.0000404  -0.0015440   0.0019114  -0.0002556   0.0005358  -0.0006275
    2  -0.0002491  -0.0001582   0.0015351  -0.0001919   0.0002260  -0.0008827
    3  -0.0008981   0.0005317  -0.0002170  -0.0000829  -0.0000901   0.0004518
            7           8           9
    1  -0.0003430   0.0001611   0.0002022
    2  -0.0003395   0.0001288  -0.0000684
    3   0.0003566   0.0000325  -0.0000845
 Max gradient component =       1.911E-03
 RMS gradient           =       6.641E-04
 Gradient time:  CPU 9.91 s  wall 2.54 s
 Geometry Optimization Parameters
   NAtoms,    NIC,     NZ,  NCons,   NDum,   NFix, NCnnct, MaxDiis
        9      69       9       0       0       0       0       0

 Cartesian Hessian Update
 Hessian Updated using BFGS Update


** GEOMETRY OPTIMIZATION IN DELOCALIZED INTERNAL COORDINATES **
   Searching for a Minimum

   Optimization Cycle:   4

                       Coordinates (Angstroms)
     ATOM                X               Y               Z
      1  C         1.4482325388    0.2108166664    1.3773379018
      2  C         1.7553982837   -0.3823811525    0.0401281571
      3  C         0.6300274243    0.5906337396    0.1507122211
      4  F         2.8689985889   -0.0030256420   -0.6139782739
      5  F         1.5152793454   -1.6872847053   -0.1813676848
      6  F         0.8468085168    1.8340034810   -0.3497099013
      7  I        -1.4254785635   -0.0348369917   -0.1045732639
      8  H         0.9974923620   -0.4274522121    2.1267753572
      9  H         2.1256505404    0.9779404324    1.7380555397
   Point Group: c1    Number of degrees of freedom:    21


   Energy is  -7334.632553459

 Hessian Updated using BFGS Update

 21 Hessian modes will be used to form the next step
  Hessian Eigenvalues:
     0.016637    0.021060    0.027868    0.030784    0.033202    0.037176
     0.065135    0.086941    0.091471    0.109702    0.125996    0.129733
     0.141096    0.257444    0.264230    0.269107    0.348205    0.349547
     0.500185    0.550804    0.583835

 Minimum Search - Taking Simple RFO Step
 Searching for Lamda that Minimizes Along All modes
 Value Taken    Lamda =  -0.00002990
 Step Taken.  Stepsize is  0.027503

                             Maximum     Tolerance    Cnvgd?
         Gradient           0.000992      0.000300      NO
         Displacement       0.016096      0.001200      NO
         Energy change     -0.000047      0.000001      NO


 New Cartesian Coordinates Obtained by Inverse Iteration

 Displacement from previous Coordinates is:  0.022279
 ----------------------------------------------------------------
             Standard Nuclear Orientation (Angstroms)
    I     Atom           X                Y                Z
 ----------------------------------------------------------------
    1      C       1.4482393523     0.2102244077     1.3792131714
    2      C       1.7570299590    -0.3826523709     0.0408998188
    3      C       0.6279223749     0.5870000916     0.1513614466
    4      F       2.8691803418    -0.0007381252    -0.6158985677
    5      F       1.5148492981    -1.6877567009    -0.1817582764
    6      F       0.8488638825     1.8311529405    -0.3511479037
    7      I      -1.4270871328    -0.0297976702    -0.1061576968
    8      H       1.0015441525    -0.4306234893     2.1290224734
    9      H       2.1218668086     0.9816045324     1.7378455874
 ----------------------------------------------------------------
 Molecular Point Group                 C1    NOp =  1
 Largest Abelian Subgroup              C1    NOp =  1
 Nuclear Repulsion Energy =   656.0972936272 hartrees
 There are       50 alpha and       50 beta electrons
 Applying Cartesian multipole field
    Component          Value
    ---------          -----
     (2,0,0)        1.00000E-11
     (0,2,0)        2.00000E-11
     (0,0,2)       -3.00000E-11
 Nucleus-field energy     =     0.0000000105 hartrees
 Requested basis set is 6-311++G(d,p)
 There are 70 shells and 208 basis functions
 A cutoff of  1.0D-11 yielded   2100 shell pairs
 There are     19253 function pairs (     21282 Cartesian)
 Smallest overlap matrix eigenvalue = 6.10E-05
 Guess MOs from SCF MO coefficient file

 -----------------------------------------------------------------------
  General SCF calculation program by
  Eric Jon Sundstrom, Paul Horn, Yuezhi Mao, Dmitri Zuev, Alec White,
  David Stuck, Shaama M.S., Shane Yost, Joonho Lee, David Small,
  Daniel Levine, Susi Lehtola, Hugh Burton, Evgeny Epifanovsky
 -----------------------------------------------------------------------
 Exchange:     0.2000 Hartree-Fock + 0.0800 Slater + 0.7200 B88
 Correlation:  0.1900 VWN1RPA + 0.8100 LYP
 Using SG-1 standard quadrature grid
 using 4 threads for integral computing
 -------------------------------------------------------
 OpenMP Integral computing Module                
 Release: version 2.0, May 2017, Q-Chem Inc. Pleasanton 
 -------------------------------------------------------
 -------------------------------------------------------
 OpenMP BLAS3 based DFT computing Module                
 Release: version 1.0, May 2013, Q-Chem Inc. Pittsburgh 
 -------------------------------------------------------
 A restricted SCF calculation will be
 performed using DIIS
 SCF converges when DIIS error is below 1.0e-08
 ---------------------------------------
  Cycle       Energy         DIIS error
 ---------------------------------------
    1   -7334.6325372737      6.87e-05  
    2   -7334.6325662164      1.94e-05  
    3   -7334.6325659370      2.28e-05  
    4   -7334.6325676056      3.11e-06  
    5   -7334.6325676399      9.18e-07  
    6   -7334.6325676438      3.67e-07  
    7   -7334.6325676445      1.09e-07  
    8   -7334.6325676444      3.26e-08  
    9   -7334.6325676444      8.90e-09  Convergence criterion met
 ---------------------------------------
 SCF time:   CPU 28.11s  wall 8.00s 
 SCF   energy in the final basis set =    -7334.6325676444
 Total energy in the final basis set =    -7334.6325676444

 --------------------------------------------------------------

                    Orbital Energies (a.u.)
 --------------------------------------------------------------

 Alpha MOs
 -- Occupied --
*******-176.320-165.724-165.721-165.721 -35.816 -31.310 -31.303
-31.303 -24.725 -24.724 -24.720 -22.960 -22.959 -22.959 -22.954
-22.954 -10.379 -10.337 -10.231  -6.366  -4.778  -4.763  -4.763
 -2.044  -2.040  -2.039  -2.026  -2.026  -1.297  -1.259  -1.239
 -0.920  -0.704  -0.675  -0.640  -0.602  -0.586  -0.538  -0.510
 -0.508  -0.479  -0.470  -0.452  -0.437  -0.415  -0.357  -0.324
 -0.289  -0.280
 -- Virtual --
 -0.079  -0.008   0.011   0.024   0.029   0.032   0.062   0.066
  0.075   0.083   0.098   0.100   0.114   0.117   0.130   0.135
  0.159   0.173   0.186   0.196   0.220   0.221   0.232   0.239
  0.258   0.260   0.274   0.285   0.293   0.304   0.325   0.342
  0.350   0.359   0.363   0.368   0.393   0.415   0.429   0.433
  0.456   0.467   0.485   0.514   0.545   0.577   0.593   0.604
  0.635   0.660   0.669   0.688   0.714   0.734   0.752   0.795
  0.920   1.020   1.187   1.197   1.260   1.303   1.318   1.330
  1.336   1.364   1.380   1.401   1.408   1.416   1.429   1.441
  1.470   1.489   1.516   1.527   1.548   1.592   1.668   1.740
  1.774   1.827   1.864   1.897   1.954   1.975   2.010   2.028
  2.063   2.151   2.173   2.198   2.524   2.549   2.662   2.670
  2.770   2.780   2.900   2.981   3.087   3.327   3.508   3.679
  3.747   3.751   3.762   3.768   3.790   3.834   3.863   3.932
  3.971   3.975   3.990   3.996   4.008   4.058   4.061   4.118
  4.180   4.264   4.409   4.745   4.879   4.908   6.012   6.018
  6.078   6.304   6.312   6.340   6.345   6.356   6.366   6.535
  6.708   6.779  23.531  23.666  23.845  27.849  28.348  28.353
 28.380  28.532  28.540  28.569  28.595  28.690  66.744  66.754
 66.758 127.888 127.894 127.932 151.6461901.809
 --------------------------------------------------------------

          Ground-State Mulliken Net Atomic Charges

     Atom                 Charge (a.u.)
  ----------------------------------------
      1 C                    -0.241918
      2 C                    -0.006428
      3 C                    -0.023679
      4 F                    -0.095421
      5 F                    -0.077328
      6 F                    -0.055404
      7 I                     0.101682
      8 H                     0.184576
      9 H                     0.213918
  ----------------------------------------
  Sum of atomic charges =     0.000000

 -----------------------------------------------------------------
                    Cartesian Multipole Moments
 -----------------------------------------------------------------
    Charge (ESU x 10^10)
                 0.0000
    Dipole Moment (Debye)
         X      -0.3217      Y      -0.0513      Z       2.2172
       Tot       2.2410
    Quadrupole Moments (Debye-Ang)
        XX     -60.8209     XY       1.8517     YY     -65.0158
        XZ       4.6550     YZ       0.6559     ZZ     -58.4217
    Octopole Moments (Debye-Ang^2)
       XXX     -43.8882    XXY      -2.0831    XYY     -10.9467
       YYY      -7.9172    XXZ       4.7117    XYZ       1.8301
       YYZ       0.5286    XZZ      -3.0415    YZZ      -2.6455
       ZZZ      -0.3600
    Hexadecapole Moments (Debye-Ang^3)
      XXXX    -946.1461   XXXY      22.6192   XXYY    -206.0729
      XYYY      12.4372   YYYY    -290.5504   XXXZ       1.7374
      XXYZ       4.7842   XYYZ      -3.4061   YYYZ      -0.3851
      XXZZ    -183.4640   XYZZ       5.7159   YYZZ     -73.6044
      XZZZ     -15.4521   YZZZ      -3.5237   ZZZZ    -166.7058
 -----------------------------------------------------------------
 Calculating analytic gradient of the SCF energy
 Gradient of SCF Energy
            1           2           3           4           5           6
    1  -0.0000218  -0.0007276   0.0003507   0.0005114  -0.0001016  -0.0002898
    2  -0.0000794  -0.0002461   0.0002732   0.0003186  -0.0001861  -0.0001752
    3   0.0001918   0.0006708   0.0000316  -0.0006126  -0.0003212  -0.0001134
            7           8           9
    1  -0.0000995   0.0002054   0.0001729
    2   0.0000396   0.0000285   0.0000270
    3   0.0002598   0.0000912  -0.0001979
 Max gradient component =       7.276E-04
 RMS gradient           =       3.041E-04
 Gradient time:  CPU 9.86 s  wall 2.53 s
 Geometry Optimization Parameters
   NAtoms,    NIC,     NZ,  NCons,   NDum,   NFix, NCnnct, MaxDiis
        9      69       9       0       0       0       0       0

 Cartesian Hessian Update
 Hessian Updated using BFGS Update


** GEOMETRY OPTIMIZATION IN DELOCALIZED INTERNAL COORDINATES **
   Searching for a Minimum

   Optimization Cycle:   5

                       Coordinates (Angstroms)
     ATOM                X               Y               Z
      1  C         1.4482393523    0.2102244077    1.3792131714
      2  C         1.7570299590   -0.3826523709    0.0408998188
      3  C         0.6279223749    0.5870000916    0.1513614466
      4  F         2.8691803418   -0.0007381252   -0.6158985677
      5  F         1.5148492981   -1.6877567009   -0.1817582764
      6  F         0.8488638825    1.8311529405   -0.3511479037
      7  I        -1.4270871328   -0.0297976702   -0.1061576968
      8  H         1.0015441525   -0.4306234893    2.1290224734
      9  H         2.1218668086    0.9816045324    1.7378455874
   Point Group: c1    Number of degrees of freedom:    21


   Energy is  -7334.632567644

 Hessian Updated using BFGS Update

 21 Hessian modes will be used to form the next step
  Hessian Eigenvalues:
     0.016062    0.021043    0.025496    0.031181    0.033245    0.042519
     0.065876    0.086377    0.089379    0.109569    0.121080    0.132422
     0.140777    0.258949    0.263587    0.272194    0.348207    0.349549
     0.498276    0.551075    0.617191

 Minimum Search - Taking Simple RFO Step
 Searching for Lamda that Minimizes Along All modes
 Value Taken    Lamda =  -0.00000490
 Step Taken.  Stepsize is  0.009841

                             Maximum     Tolerance    Cnvgd?
         Gradient           0.000436      0.000300      NO
         Displacement       0.004700      0.001200      NO
         Energy change     -0.000014      0.000001      NO


 New Cartesian Coordinates Obtained by Inverse Iteration

 Displacement from previous Coordinates is:  0.008238
 ----------------------------------------------------------------
             Standard Nuclear Orientation (Angstroms)
    I     Atom           X                Y                Z
 ----------------------------------------------------------------
    1      C       1.4483541188     0.2102179061     1.3783739118
    2      C       1.7571390263    -0.3825183119     0.0400119640
    3      C       0.6273086037     0.5867026064     0.1509127739
    4      F       2.8690841096    -0.0014574966    -0.6162736210
    5      F       1.5156118941    -1.6882000535    -0.1792870356
    6      F       0.8492199604     1.8320630647    -0.3492969795
    7      I      -1.4274037097    -0.0291773076    -0.1063691208
    8      H       1.0022034081    -0.4315020190     2.1277419134
    9      H       2.1208916254     0.9822852273     1.7375662470
 ----------------------------------------------------------------
 Molecular Point Group                 C1    NOp =  1
 Largest Abelian Subgroup              C1    NOp =  1
 Nuclear Repulsion Energy =   656.0723059786 hartrees
 There are       50 alpha and       50 beta electrons
 Applying Cartesian multipole field
    Component          Value
    ---------          -----
     (2,0,0)        1.00000E-11
     (0,2,0)        2.00000E-11
     (0,0,2)       -3.00000E-11
 Nucleus-field energy     =     0.0000000105 hartrees
 Requested basis set is 6-311++G(d,p)
 There are 70 shells and 208 basis functions
 A cutoff of  1.0D-11 yielded   2100 shell pairs
 There are     19253 function pairs (     21282 Cartesian)
 Smallest overlap matrix eigenvalue = 6.10E-05
 Guess MOs from SCF MO coefficient file

 -----------------------------------------------------------------------
  General SCF calculation program by
  Eric Jon Sundstrom, Paul Horn, Yuezhi Mao, Dmitri Zuev, Alec White,
  David Stuck, Shaama M.S., Shane Yost, Joonho Lee, David Small,
  Daniel Levine, Susi Lehtola, Hugh Burton, Evgeny Epifanovsky
 -----------------------------------------------------------------------
 Exchange:     0.2000 Hartree-Fock + 0.0800 Slater + 0.7200 B88
 Correlation:  0.1900 VWN1RPA + 0.8100 LYP
 Using SG-1 standard quadrature grid
 using 4 threads for integral computing
 -------------------------------------------------------
 OpenMP Integral computing Module                
 Release: version 2.0, May 2017, Q-Chem Inc. Pleasanton 
 -------------------------------------------------------
 -------------------------------------------------------
 OpenMP BLAS3 based DFT computing Module                
 Release: version 1.0, May 2013, Q-Chem Inc. Pittsburgh 
 -------------------------------------------------------
 A restricted SCF calculation will be
 performed using DIIS
 SCF converges when DIIS error is below 1.0e-08
 ---------------------------------------
  Cycle       Energy         DIIS error
 ---------------------------------------
    1   -7334.6325643458      2.86e-05  
    2   -7334.6325705092      6.00e-06  
    3   -7334.6325704715      7.61e-06  
    4   -7334.6325706425      1.11e-06  
    5   -7334.6325706462      2.12e-07  
    6   -7334.6325706464      1.10e-07  
    7   -7334.6325706464      2.67e-08  
    8   -7334.6325706465      6.92e-09  Convergence criterion met
 ---------------------------------------
 SCF time:   CPU 25.00s  wall 7.00s 
 SCF   energy in the final basis set =    -7334.6325706465
 Total energy in the final basis set =    -7334.6325706465

 --------------------------------------------------------------

                    Orbital Energies (a.u.)
 --------------------------------------------------------------

 Alpha MOs
 -- Occupied --
*******-176.320-165.724-165.722-165.721 -35.816 -31.310 -31.303
-31.303 -24.725 -24.724 -24.720 -22.960 -22.959 -22.959 -22.954
-22.954 -10.379 -10.337 -10.231  -6.366  -4.779  -4.763  -4.763
 -2.044  -2.040  -2.039  -2.026  -2.026  -1.298  -1.259  -1.239
 -0.920  -0.705  -0.675  -0.640  -0.602  -0.586  -0.538  -0.510
 -0.508  -0.479  -0.470  -0.452  -0.437  -0.415  -0.357  -0.324
 -0.289  -0.280
 -- Virtual --
 -0.079  -0.008   0.011   0.024   0.029   0.032   0.062   0.066
  0.075   0.083   0.098   0.100   0.114   0.117   0.130   0.135
  0.159   0.173   0.186   0.196   0.220   0.221   0.232   0.239
  0.258   0.260   0.274   0.285   0.293   0.304   0.325   0.342
  0.350   0.359   0.363   0.368   0.393   0.416   0.429   0.433
  0.456   0.467   0.486   0.514   0.545   0.577   0.593   0.604
  0.635   0.660   0.669   0.688   0.714   0.734   0.752   0.795
  0.920   1.020   1.187   1.197   1.260   1.303   1.318   1.331
  1.336   1.364   1.380   1.401   1.408   1.415   1.429   1.441
  1.470   1.490   1.517   1.527   1.548   1.592   1.667   1.740
  1.775   1.827   1.864   1.897   1.954   1.975   2.010   2.028
  2.063   2.151   2.173   2.198   2.524   2.549   2.662   2.670
  2.770   2.780   2.900   2.982   3.087   3.327   3.508   3.679
  3.747   3.751   3.762   3.768   3.790   3.833   3.863   3.932
  3.971   3.975   3.990   3.996   4.008   4.058   4.061   4.118
  4.181   4.264   4.409   4.745   4.879   4.908   6.012   6.018
  6.078   6.304   6.312   6.340   6.345   6.355   6.366   6.535
  6.708   6.779  23.531  23.666  23.845  27.849  28.348  28.353
 28.380  28.532  28.540  28.569  28.595  28.690  66.744  66.754
 66.758 127.888 127.894 127.932 151.6461901.809
 --------------------------------------------------------------

          Ground-State Mulliken Net Atomic Charges

     Atom                 Charge (a.u.)
  ----------------------------------------
      1 C                    -0.242914
      2 C                    -0.006478
      3 C                    -0.023005
      4 F                    -0.094826
      5 F                    -0.077488
      6 F                    -0.055830
      7 I                     0.101982
      8 H                     0.184553
      9 H                     0.214006
  ----------------------------------------
  Sum of atomic charges =     0.000000

 -----------------------------------------------------------------
                    Cartesian Multipole Moments
 -----------------------------------------------------------------
    Charge (ESU x 10^10)
                 0.0000
    Dipole Moment (Debye)
         X      -0.3231      Y      -0.0534      Z       2.2097
       Tot       2.2339
    Quadrupole Moments (Debye-Ang)
        XX     -60.8104     XY       1.8499     YY     -65.0230
        XZ       4.6413     YZ       0.6575     ZZ     -58.4265
    Octopole Moments (Debye-Ang^2)
       XXX     -43.8525    XXY      -2.0941    XYY     -10.9502
       YYY      -7.9779    XXZ       4.6892    XYZ       1.8334
       YYZ       0.5223    XZZ      -3.0403    YZZ      -2.6616
       ZZZ      -0.3829
    Hexadecapole Moments (Debye-Ang^3)
      XXXX    -946.1785   XXXY      22.7334   XXYY    -206.1399
      XYYY      12.5506   YYYY    -290.7245   XXXZ       1.6371
      XXYZ       4.7895   XYYZ      -3.4307   YYYZ      -0.3648
      XXZZ    -183.4785   XYZZ       5.7519   YYZZ     -73.5986
      XZZZ     -15.5150   YZZZ      -3.4992   ZZZZ    -166.6080
 -----------------------------------------------------------------
 Calculating analytic gradient of the SCF energy
 Gradient of SCF Energy
            1           2           3           4           5           6
    1   0.0000976  -0.0005519   0.0000360   0.0002599  -0.0000122  -0.0001696
    2  -0.0000493  -0.0002679   0.0000246   0.0002086  -0.0000829   0.0000445
    3   0.0001445   0.0000487  -0.0000452  -0.0003000  -0.0000543   0.0000050
            7           8           9
    1  -0.0000267   0.0001793   0.0001876
    2   0.0000553   0.0000435   0.0000237
    3   0.0002934   0.0000667  -0.0001588
 Max gradient component =       5.519E-04
 RMS gradient           =       1.771E-04
 Gradient time:  CPU 9.85 s  wall 2.52 s
 Geometry Optimization Parameters
   NAtoms,    NIC,     NZ,  NCons,   NDum,   NFix, NCnnct, MaxDiis
        9      69       9       0       0       0       0       0

 Cartesian Hessian Update
 Hessian Updated using BFGS Update


** GEOMETRY OPTIMIZATION IN DELOCALIZED INTERNAL COORDINATES **
   Searching for a Minimum

   Optimization Cycle:   6

                       Coordinates (Angstroms)
     ATOM                X               Y               Z
      1  C         1.4483541188    0.2102179061    1.3783739118
      2  C         1.7571390263   -0.3825183119    0.0400119640
      3  C         0.6273086037    0.5867026064    0.1509127739
      4  F         2.8690841096   -0.0014574966   -0.6162736210
      5  F         1.5156118941   -1.6882000535   -0.1792870356
      6  F         0.8492199604    1.8320630647   -0.3492969795
      7  I        -1.4274037097   -0.0291773076   -0.1063691208
      8  H         1.0022034081   -0.4315020190    2.1277419134
      9  H         2.1208916254    0.9822852273    1.7375662470
   Point Group: c1    Number of degrees of freedom:    21


   Energy is  -7334.632570646

 Hessian Updated using BFGS Update

 21 Hessian modes will be used to form the next step
  Hessian Eigenvalues:
     0.015080    0.020771    0.022300    0.031003    0.033262    0.056191
     0.065959    0.079794    0.089005    0.110800    0.111568    0.129566
     0.145168    0.258347    0.263570    0.271302    0.348320    0.349568
     0.500010    0.512010    0.558178

 Minimum Search - Taking Simple RFO Step
 Searching for Lamda that Minimizes Along All modes
 Value Taken    Lamda =  -0.00000173
 Step Taken.  Stepsize is  0.006468

                             Maximum     Tolerance    Cnvgd?
         Gradient           0.000231      0.000300     YES
         Displacement       0.002683      0.001200      NO
         Energy change     -0.000003      0.000001      NO


 New Cartesian Coordinates Obtained by Inverse Iteration

 Displacement from previous Coordinates is:  0.005735
 ----------------------------------------------------------------
             Standard Nuclear Orientation (Angstroms)
    I     Atom           X                Y                Z
 ----------------------------------------------------------------
    1      C       1.4485857654     0.2104584624     1.3781957137
    2      C       1.7574992394    -0.3821885669     0.0399189557
    3      C       0.6272640206     0.5867100652     0.1510226079
    4      F       2.8683935932    -0.0021691193    -0.6174501827
    5      F       1.5151905909    -1.6878792558    -0.1780828653
    6      F       0.8499984293     1.8323106459    -0.3485707483
    7      I      -1.4273092471    -0.0296154401    -0.1068976842
    8      H       1.0027258409    -0.4321801396     2.1269538070
    9      H       2.1200608043     0.9829669641     1.7382904493
 ----------------------------------------------------------------
 Molecular Point Group                 C1    NOp =  1
 Largest Abelian Subgroup              C1    NOp =  1
 Nuclear Repulsion Energy =   656.0933647798 hartrees
 There are       50 alpha and       50 beta electrons
 Applying Cartesian multipole field
    Component          Value
    ---------          -----
     (2,0,0)        1.00000E-11
     (0,2,0)        2.00000E-11
     (0,0,2)       -3.00000E-11
 Nucleus-field energy     =     0.0000000105 hartrees
 Requested basis set is 6-311++G(d,p)
 There are 70 shells and 208 basis functions
 A cutoff of  1.0D-11 yielded   2100 shell pairs
 There are     19253 function pairs (     21282 Cartesian)
 Smallest overlap matrix eigenvalue = 6.11E-05
 Guess MOs from SCF MO coefficient file

 -----------------------------------------------------------------------
  General SCF calculation program by
  Eric Jon Sundstrom, Paul Horn, Yuezhi Mao, Dmitri Zuev, Alec White,
  David Stuck, Shaama M.S., Shane Yost, Joonho Lee, David Small,
  Daniel Levine, Susi Lehtola, Hugh Burton, Evgeny Epifanovsky
 -----------------------------------------------------------------------
 Exchange:     0.2000 Hartree-Fock + 0.0800 Slater + 0.7200 B88
 Correlation:  0.1900 VWN1RPA + 0.8100 LYP
 Using SG-1 standard quadrature grid
 using 4 threads for integral computing
 -------------------------------------------------------
 OpenMP Integral computing Module                
 Release: version 2.0, May 2017, Q-Chem Inc. Pleasanton 
 -------------------------------------------------------
 -------------------------------------------------------
 OpenMP BLAS3 based DFT computing Module                
 Release: version 1.0, May 2013, Q-Chem Inc. Pittsburgh 
 -------------------------------------------------------
 A restricted SCF calculation will be
 performed using DIIS
 SCF converges when DIIS error is below 1.0e-08
 ---------------------------------------
  Cycle       Energy         DIIS error
 ---------------------------------------
    1   -7334.6325693744      1.77e-05  
    2   -7334.6325716716      4.63e-06  
    3   -7334.6325716380      5.88e-06  
    4   -7334.6325717460      7.09e-07  
    5   -7334.6325717475      1.82e-07  
    6   -7334.6325717478      7.19e-08  
    7   -7334.6325717478      2.88e-08  
    8   -7334.6325717478      5.28e-09  Convergence criterion met
 ---------------------------------------
 SCF time:   CPU 24.99s  wall 7.00s 
 SCF   energy in the final basis set =    -7334.6325717478
 Total energy in the final basis set =    -7334.6325717478

 --------------------------------------------------------------

                    Orbital Energies (a.u.)
 --------------------------------------------------------------

 Alpha MOs
 -- Occupied --
*******-176.320-165.724-165.721-165.721 -35.816 -31.310 -31.303
-31.303 -24.725 -24.724 -24.720 -22.960 -22.959 -22.959 -22.954
-22.954 -10.379 -10.337 -10.231  -6.366  -4.778  -4.763  -4.763
 -2.044  -2.040  -2.039  -2.026  -2.026  -1.298  -1.259  -1.240
 -0.920  -0.704  -0.675  -0.640  -0.602  -0.586  -0.539  -0.510
 -0.507  -0.479  -0.470  -0.452  -0.437  -0.415  -0.357  -0.324
 -0.289  -0.280
 -- Virtual --
 -0.079  -0.008   0.011   0.024   0.029   0.032   0.062   0.066
  0.075   0.083   0.098   0.100   0.114   0.117   0.130   0.135
  0.159   0.173   0.186   0.196   0.220   0.221   0.232   0.239
  0.258   0.260   0.274   0.285   0.293   0.304   0.325   0.342
  0.350   0.359   0.363   0.368   0.393   0.416   0.429   0.433
  0.456   0.467   0.486   0.514   0.545   0.577   0.593   0.604
  0.635   0.660   0.669   0.688   0.714   0.734   0.752   0.795
  0.920   1.020   1.187   1.197   1.261   1.303   1.318   1.331
  1.336   1.364   1.380   1.402   1.408   1.416   1.429   1.441
  1.470   1.490   1.517   1.527   1.548   1.592   1.667   1.740
  1.775   1.827   1.864   1.897   1.954   1.975   2.010   2.028
  2.063   2.151   2.173   2.198   2.524   2.549   2.662   2.670
  2.770   2.780   2.900   2.983   3.087   3.327   3.508   3.679
  3.747   3.751   3.762   3.768   3.791   3.834   3.863   3.932
  3.971   3.976   3.990   3.997   4.008   4.059   4.061   4.118
  4.181   4.264   4.409   4.746   4.879   4.909   6.012   6.018
  6.078   6.304   6.312   6.340   6.345   6.355   6.366   6.535
  6.708   6.780  23.531  23.666  23.845  27.849  28.348  28.353
 28.380  28.532  28.540  28.569  28.595  28.690  66.744  66.754
 66.758 127.888 127.894 127.932 151.6461901.809
 --------------------------------------------------------------

          Ground-State Mulliken Net Atomic Charges

     Atom                 Charge (a.u.)
  ----------------------------------------
      1 C                    -0.242909
      2 C                    -0.006535
      3 C                    -0.022878
      4 F                    -0.094379
      5 F                    -0.077682
      6 F                    -0.056102
      7 I                     0.101990
      8 H                     0.184538
      9 H                     0.213956
  ----------------------------------------
  Sum of atomic charges =     0.000000

 -----------------------------------------------------------------
                    Cartesian Multipole Moments
 -----------------------------------------------------------------
    Charge (ESU x 10^10)
                 0.0000
    Dipole Moment (Debye)
         X      -0.3197      Y      -0.0536      Z       2.2082
       Tot       2.2318
    Quadrupole Moments (Debye-Ang)
        XX     -60.7971     XY       1.8514     YY     -65.0240
        XZ       4.6396     YZ       0.6596     ZZ     -58.4272
    Octopole Moments (Debye-Ang^2)
       XXX     -43.8034    XXY      -2.0903    XYY     -10.9563
       YYY      -7.9526    XXZ       4.6911    XYZ       1.8342
       YYZ       0.5347    XZZ      -3.0431    YZZ      -2.6487
       ZZZ      -0.3514
    Hexadecapole Moments (Debye-Ang^3)
      XXXX    -945.9014   XXXY      22.6678   XXYY    -206.1129
      XYYY      12.4725   YYYY    -290.7437   XXXZ       1.5687
      XXYZ       4.7924   XYYZ      -3.4488   YYYZ      -0.3650
      XXZZ    -183.4553   XYZZ       5.7313   YYZZ     -73.5921
      XZZZ     -15.5716   YZZZ      -3.4954   ZZZZ    -166.6419
 -----------------------------------------------------------------
 Calculating analytic gradient of the SCF energy
 Gradient of SCF Energy
            1           2           3           4           5           6
    1   0.0001236  -0.0001647  -0.0000655  -0.0000702  -0.0000210  -0.0000640
    2  -0.0000157  -0.0002306  -0.0000287   0.0000717   0.0000739   0.0000784
    3   0.0000148  -0.0000805   0.0000043  -0.0001668  -0.0000044   0.0000349
            7           8           9
    1  -0.0000599   0.0001604   0.0001614
    2   0.0000040   0.0000401   0.0000068
    3   0.0002868   0.0000434  -0.0001326
 Max gradient component =       2.868E-04
 RMS gradient           =       1.092E-04
 Gradient time:  CPU 9.86 s  wall 2.53 s
 Geometry Optimization Parameters
   NAtoms,    NIC,     NZ,  NCons,   NDum,   NFix, NCnnct, MaxDiis
        9      69       9       0       0       0       0       0

 Cartesian Hessian Update
 Hessian Updated using BFGS Update


** GEOMETRY OPTIMIZATION IN DELOCALIZED INTERNAL COORDINATES **
   Searching for a Minimum

   Optimization Cycle:   7

                       Coordinates (Angstroms)
     ATOM                X               Y               Z
      1  C         1.4485857654    0.2104584624    1.3781957137
      2  C         1.7574992394   -0.3821885669    0.0399189557
      3  C         0.6272640206    0.5867100652    0.1510226079
      4  F         2.8683935932   -0.0021691193   -0.6174501827
      5  F         1.5151905909   -1.6878792558   -0.1780828653
      6  F         0.8499984293    1.8323106459   -0.3485707483
      7  I        -1.4273092471   -0.0296154401   -0.1068976842
      8  H         1.0027258409   -0.4321801396    2.1269538070
      9  H         2.1200608043    0.9829669641    1.7382904493
   Point Group: c1    Number of degrees of freedom:    21


   Energy is  -7334.632571748

 Hessian Updated using BFGS Update

 21 Hessian modes will be used to form the next step
  Hessian Eigenvalues:
     0.012674    0.021155    0.022266    0.030787    0.033240    0.054746
     0.065964    0.073754    0.089055    0.105555    0.111184    0.128188
     0.143094    0.258470    0.263669    0.267156    0.348288    0.349522
     0.494961    0.508336    0.593512

 Minimum Search - Taking Simple RFO Step
 Searching for Lamda that Minimizes Along All modes
 Value Taken    Lamda =   0.00000000
 Step Taken.  Stepsize is  0.004159

                             Maximum     Tolerance    Cnvgd?
         Gradient           0.000116      0.000300     YES
         Displacement       0.002388      0.001200      NO
         Energy change     -0.000001      0.000001      NO


 New Cartesian Coordinates Obtained by Inverse Iteration

 Displacement from previous Coordinates is:  0.003575
 ----------------------------------------------------------------
             Standard Nuclear Orientation (Angstroms)
    I     Atom           X                Y                Z
 ----------------------------------------------------------------
    1      C       1.4486891279     0.2106570812     1.3781877475
    2      C       1.7576605836    -0.3818613911     0.0398981272
    3      C       0.6272603924     0.5868166635     0.1511576442
    4      F       2.8682554323    -0.0026924269    -0.6179886661
    5      F       1.5147468660    -1.6876402437    -0.1775416768
    6      F       0.8501892725     1.8322837956    -0.3486298879
    7      I      -1.4271705186    -0.0297057249    -0.1071065380
    8      H       1.0033233018    -0.4328886129     2.1264604016
    9      H       2.1194545789     0.9834444750     1.7389429014
 ----------------------------------------------------------------
 Molecular Point Group                 C1    NOp =  1
 Largest Abelian Subgroup              C1    NOp =  1
 Nuclear Repulsion Energy =   656.1179315675 hartrees
 There are       50 alpha and       50 beta electrons
 Applying Cartesian multipole field
    Component          Value
    ---------          -----
     (2,0,0)        1.00000E-11
     (0,2,0)        2.00000E-11
     (0,0,2)       -3.00000E-11
 Nucleus-field energy     =     0.0000000105 hartrees
 Requested basis set is 6-311++G(d,p)
 There are 70 shells and 208 basis functions
 A cutoff of  1.0D-11 yielded   2100 shell pairs
 There are     19253 function pairs (     21282 Cartesian)
 Smallest overlap matrix eigenvalue = 6.11E-05
 Guess MOs from SCF MO coefficient file

 -----------------------------------------------------------------------
  General SCF calculation program by
  Eric Jon Sundstrom, Paul Horn, Yuezhi Mao, Dmitri Zuev, Alec White,
  David Stuck, Shaama M.S., Shane Yost, Joonho Lee, David Small,
  Daniel Levine, Susi Lehtola, Hugh Burton, Evgeny Epifanovsky
 -----------------------------------------------------------------------
 Exchange:     0.2000 Hartree-Fock + 0.0800 Slater + 0.7200 B88
 Correlation:  0.1900 VWN1RPA + 0.8100 LYP
 Using SG-1 standard quadrature grid
 using 4 threads for integral computing
 -------------------------------------------------------
 OpenMP Integral computing Module                
 Release: version 2.0, May 2017, Q-Chem Inc. Pleasanton 
 -------------------------------------------------------
 -------------------------------------------------------
 OpenMP BLAS3 based DFT computing Module                
 Release: version 1.0, May 2013, Q-Chem Inc. Pittsburgh 
 -------------------------------------------------------
 A restricted SCF calculation will be
 performed using DIIS
 SCF converges when DIIS error is below 1.0e-08
 ---------------------------------------
  Cycle       Energy         DIIS error
 ---------------------------------------
    1   -7334.6325712600      9.79e-06  
    2   -7334.6325719706      2.79e-06  
    3   -7334.6325719579      3.57e-06  
    4   -7334.6325719961      3.73e-07  
    5   -7334.6325719966      8.53e-08  
    6   -7334.6325719966      4.25e-08  
    7   -7334.6325719965      1.14e-08  
    8   -7334.6325719966      3.30e-09  Convergence criterion met
 ---------------------------------------
 SCF time:   CPU 25.00s  wall 7.00s 
 SCF   energy in the final basis set =    -7334.6325719966
 Total energy in the final basis set =    -7334.6325719966

 --------------------------------------------------------------

                    Orbital Energies (a.u.)
 --------------------------------------------------------------

 Alpha MOs
 -- Occupied --
*******-176.320-165.724-165.721-165.721 -35.816 -31.310 -31.303
-31.303 -24.725 -24.724 -24.720 -22.960 -22.959 -22.959 -22.954
-22.954 -10.379 -10.337 -10.231  -6.366  -4.778  -4.763  -4.763
 -2.044  -2.040  -2.039  -2.026  -2.026  -1.298  -1.259  -1.240
 -0.920  -0.704  -0.675  -0.640  -0.602  -0.586  -0.539  -0.510
 -0.507  -0.479  -0.470  -0.452  -0.437  -0.415  -0.357  -0.324
 -0.289  -0.280
 -- Virtual --
 -0.079  -0.008   0.011   0.024   0.029   0.032   0.062   0.066
  0.075   0.083   0.098   0.100   0.114   0.117   0.130   0.135
  0.159   0.173   0.186   0.196   0.220   0.221   0.232   0.239
  0.258   0.260   0.274   0.285   0.293   0.304   0.325   0.342
  0.350   0.359   0.363   0.368   0.393   0.416   0.429   0.433
  0.456   0.467   0.486   0.514   0.545   0.577   0.593   0.604
  0.635   0.660   0.668   0.688   0.714   0.734   0.752   0.795
  0.920   1.020   1.187   1.197   1.261   1.303   1.318   1.331
  1.336   1.364   1.380   1.402   1.408   1.416   1.429   1.441
  1.470   1.490   1.517   1.527   1.548   1.592   1.667   1.741
  1.775   1.827   1.864   1.897   1.954   1.975   2.010   2.028
  2.063   2.152   2.173   2.198   2.524   2.549   2.662   2.670
  2.770   2.780   2.900   2.983   3.087   3.327   3.508   3.679
  3.747   3.751   3.762   3.768   3.790   3.834   3.863   3.932
  3.971   3.976   3.990   3.997   4.008   4.059   4.061   4.119
  4.181   4.264   4.409   4.746   4.879   4.909   6.012   6.018
  6.078   6.304   6.312   6.340   6.345   6.355   6.366   6.535
  6.708   6.780  23.531  23.666  23.845  27.849  28.348  28.353
 28.381  28.532  28.540  28.569  28.595  28.690  66.744  66.754
 66.758 127.888 127.894 127.933 151.6461901.809
 --------------------------------------------------------------

          Ground-State Mulliken Net Atomic Charges

     Atom                 Charge (a.u.)
  ----------------------------------------
      1 C                    -0.242637
      2 C                    -0.006658
      3 C                    -0.022960
      4 F                    -0.094172
      5 F                    -0.077873
      6 F                    -0.056155
      7 I                     0.101989
      8 H                     0.184545
      9 H                     0.213921
  ----------------------------------------
  Sum of atomic charges =     0.000000

 -----------------------------------------------------------------
                    Cartesian Multipole Moments
 -----------------------------------------------------------------
    Charge (ESU x 10^10)
                 0.0000
    Dipole Moment (Debye)
         X      -0.3178      Y      -0.0522      Z       2.2083
       Tot       2.2316
    Quadrupole Moments (Debye-Ang)
        XX     -60.7928     XY       1.8539     YY     -65.0234
        XZ       4.6408     YZ       0.6605     ZZ     -58.4268
    Octopole Moments (Debye-Ang^2)
       XXX     -43.7918    XXY      -2.0883    XYY     -10.9590
       YYY      -7.9466    XXZ       4.6942    XYZ       1.8340
       YYZ       0.5434    XZZ      -3.0428    YZZ      -2.6467
       ZZZ      -0.3353
    Hexadecapole Moments (Debye-Ang^3)
      XXXX    -945.7631   XXXY      22.6534   XXYY    -206.0897
      XYYY      12.4562   YYYY    -290.7271   XXXZ       1.5453
      XXYZ       4.7942   XYYZ      -3.4510   YYYZ      -0.3577
      XXZZ    -183.4347   XYZZ       5.7266   YYZZ     -73.5832
      XZZZ     -15.5825   YZZZ      -3.4889   ZZZZ    -166.6712
 -----------------------------------------------------------------
 Calculating analytic gradient of the SCF energy
 Gradient of SCF Energy
            1           2           3           4           5           6
    1   0.0001041  -0.0000364  -0.0000851  -0.0001600  -0.0000442  -0.0000480
    2  -0.0000018  -0.0001138  -0.0000046  -0.0000053   0.0000743   0.0000326
    3  -0.0000347  -0.0001104   0.0000730  -0.0001268  -0.0000107   0.0000137
            7           8           9
    1  -0.0000462   0.0001813   0.0001344
    2  -0.0000030   0.0000142   0.0000075
    3   0.0002823   0.0000255  -0.0001120
 Max gradient component =       2.823E-04
 RMS gradient           =       9.626E-05
 Gradient time:  CPU 9.88 s  wall 2.53 s
 Geometry Optimization Parameters
   NAtoms,    NIC,     NZ,  NCons,   NDum,   NFix, NCnnct, MaxDiis
        9      69       9       0       0       0       0       0

 Cartesian Hessian Update
 Hessian Updated using BFGS Update


** GEOMETRY OPTIMIZATION IN DELOCALIZED INTERNAL COORDINATES **
   Searching for a Minimum

   Optimization Cycle:   8

                       Coordinates (Angstroms)
     ATOM                X               Y               Z
      1  C         1.4486891279    0.2106570812    1.3781877475
      2  C         1.7576605836   -0.3818613911    0.0398981272
      3  C         0.6272603924    0.5868166635    0.1511576442
      4  F         2.8682554323   -0.0026924269   -0.6179886661
      5  F         1.5147468660   -1.6876402437   -0.1775416768
      6  F         0.8501892725    1.8322837956   -0.3486298879
      7  I        -1.4271705186   -0.0297057249   -0.1071065380
      8  H         1.0033233018   -0.4328886129    2.1264604016
      9  H         2.1194545789    0.9834444750    1.7389429014
   Point Group: c1    Number of degrees of freedom:    21


   Energy is  -7334.632571997

 Hessian Updated using BFGS Update

 21 Hessian modes will be used to form the next step
  Hessian Eigenvalues:
     0.012357    0.021137    0.021789    0.032689    0.033241    0.053275
     0.065968    0.069932    0.089190    0.100715    0.112533    0.126102
     0.134145    0.258811    0.263356    0.267542    0.348322    0.349620
     0.491631    0.514288    0.592668

 Minimum Search - Taking Simple RFO Step
 Searching for Lamda that Minimizes Along All modes
 Value Taken    Lamda =   0.00000000
 Step Taken.  Stepsize is  0.001249

                             Maximum     Tolerance    Cnvgd?
         Gradient           0.000070      0.000300     YES
         Displacement       0.000558      0.001200     YES
         Energy change     -0.000000      0.000001     YES


                       Distance Matrix (Angstroms)
             C (  1)   C (  2)   C (  3)   F (  4)   F (  5)   F (  6)
   C (  2)  1.495848
   C (  3)  1.523760  1.492823
   F (  4)  2.458741  1.345364  2.441550
   F (  5)  2.455237  1.345862  2.463499  2.205681
   F (  6)  2.443312  2.424231  1.360395  2.740854  3.586192
   I (  7)  3.245681  3.207612  2.160437  4.325785  3.377660  2.951560
   H (  8)  1.082781  2.219318  2.254561  3.345899  2.672898  3.358650
   H (  9)  1.085021  2.209459  2.214728  2.662385  3.342645  2.586411
             I (  7)   H (  8)
   H (  8)  3.325459
   H (  9)  4.124672  1.844429

 Final energy is   -7334.6325719966453     


 ******************************
 **  OPTIMIZATION CONVERGED  **
 ******************************

                       Coordinates (Angstroms)
     ATOM                X               Y               Z
      1  C         1.4486891279    0.2106570812    1.3781877475
      2  C         1.7576605836   -0.3818613911    0.0398981272
      3  C         0.6272603924    0.5868166635    0.1511576442
      4  F         2.8682554323   -0.0026924269   -0.6179886661
      5  F         1.5147468660   -1.6876402437   -0.1775416768
      6  F         0.8501892725    1.8322837956   -0.3486298879
      7  I        -1.4271705186   -0.0297057249   -0.1071065380
      8  H         1.0033233018   -0.4328886129    2.1264604016
      9  H         2.1194545789    0.9834444750    1.7389429014

Z-matrix Print:
$molecule
0 1
I 
C  1 2.160437
F  2 1.360395 1 111.911447
C  2 1.492823 1 121.734635 3 -144.065317 0
F  4 1.345364 2 118.597396 1 138.030395 0
F  4 1.345862 2 120.327025 1 -2.509637 0
C  4 1.495848 2 61.306957 1 -111.720941 0
H  7 1.082781 4 117.892153 2 108.601199 0
H  7 1.085021 4 116.865360 2 -104.667317 0
$end


 --------------------------------------------------------------

                    Orbital Energies (a.u.)
 --------------------------------------------------------------

 Alpha MOs
 -- Occupied --
*******-176.320-165.724-165.721-165.721 -35.816 -31.310 -31.303
-31.303 -24.725 -24.724 -24.720 -22.960 -22.959 -22.959 -22.954
-22.954 -10.379 -10.337 -10.231  -6.366  -4.778  -4.763  -4.763
 -2.044  -2.040  -2.039  -2.026  -2.026  -1.298  -1.259  -1.240
 -0.920  -0.704  -0.675  -0.640  -0.602  -0.586  -0.539  -0.510
 -0.507  -0.479  -0.470  -0.452  -0.437  -0.415  -0.357  -0.324
 -0.289  -0.280
 -- Virtual --
 -0.079  -0.008   0.011   0.024   0.029   0.032   0.062   0.066
  0.075   0.083   0.098   0.100   0.114   0.117   0.130   0.135
  0.159   0.173   0.186   0.196   0.220   0.221   0.232   0.239
  0.258   0.260   0.274   0.285   0.293   0.304   0.325   0.342
  0.350   0.359   0.363   0.368   0.393   0.416   0.429   0.433
  0.456   0.467   0.486   0.514   0.545   0.577   0.593   0.604
  0.635   0.660   0.668   0.688   0.714   0.734   0.752   0.795
  0.920   1.020   1.187   1.197   1.261   1.303   1.318   1.331
  1.336   1.364   1.380   1.402   1.408   1.416   1.429   1.441
  1.470   1.490   1.517   1.527   1.548   1.592   1.667   1.741
  1.775   1.827   1.864   1.897   1.954   1.975   2.010   2.028
  2.063   2.152   2.173   2.198   2.524   2.549   2.662   2.670
  2.770   2.780   2.900   2.983   3.087   3.327   3.508   3.679
  3.747   3.751   3.762   3.768   3.790   3.834   3.863   3.932
  3.971   3.976   3.990   3.997   4.008   4.059   4.061   4.119
  4.181   4.264   4.409   4.746   4.879   4.909   6.012   6.018
  6.078   6.304   6.312   6.340   6.345   6.355   6.366   6.535
  6.708   6.780  23.531  23.666  23.845  27.849  28.348  28.353
 28.381  28.532  28.540  28.569  28.595  28.690  66.744  66.754
 66.758 127.888 127.894 127.933 151.6461901.809
 --------------------------------------------------------------

          Ground-State Mulliken Net Atomic Charges

     Atom                 Charge (a.u.)
  ----------------------------------------
      1 C                    -0.242637
      2 C                    -0.006658
      3 C                    -0.022960
      4 F                    -0.094172
      5 F                    -0.077873
      6 F                    -0.056155
      7 I                     0.101989
      8 H                     0.184545
      9 H                     0.213921
  ----------------------------------------
  Sum of atomic charges =     0.000000

 -----------------------------------------------------------------
                    Cartesian Multipole Moments
 -----------------------------------------------------------------
    Charge (ESU x 10^10)
                 0.0000
    Dipole Moment (Debye)
         X      -0.3178      Y      -0.0522      Z       2.2083
       Tot       2.2316
    Quadrupole Moments (Debye-Ang)
        XX     -60.7928     XY       1.8539     YY     -65.0234
        XZ       4.6408     YZ       0.6605     ZZ     -58.4268
    Octopole Moments (Debye-Ang^2)
       XXX     -43.7918    XXY      -2.0883    XYY     -10.9590
       YYY      -7.9466    XXZ       4.6942    XYZ       1.8340
       YYZ       0.5434    XZZ      -3.0428    YZZ      -2.6467
       ZZZ      -0.3353
    Hexadecapole Moments (Debye-Ang^3)
      XXXX    -945.7631   XXXY      22.6534   XXYY    -206.0897
      XYYY      12.4562   YYYY    -290.7271   XXXZ       1.5453
      XXYZ       4.7942   XYYZ      -3.4510   YYYZ      -0.3577
      XXZZ    -183.4347   XYZZ       5.7266   YYZZ     -73.5832
      XZZZ     -15.5825   YZZZ      -3.4889   ZZZZ    -166.6712
 -----------------------------------------------------------------
Archival summary:
1\1\garfield\OPT\ProcedureUnspecified\BasisUnspecified\1332\taweetha\WedOct1001:10:502018WedOct1001:10:502018\0\\#,OPT,ProcedureUnspecified,BasisUnspecified,\\0,1\I\C,1,2.16044\F,2,1.36039,1,111.911\C,2,1.49282,1,121.735,3,-144.065,0\F,4,1.34536,2,118.597,1,138.03,0\F,4,1.34586,2,120.327,1,-2.50964,0\C,4,1.49585,2,61.307,1,-111.721,0\H,7,1.08278,4,117.892,2,108.601,0\H,7,1.08502,4,116.865,2,-104.667,0\\\@

 Total job time:  84.93s(wall), 325.98s(cpu) 
 Wed Oct 10 01:10:50 2018

        *************************************************************
        *                                                           *
        *  Thank you very much for using Q-Chem.  Have a nice day.  *
        *                                                           *
        *************************************************************


 
User input: 2 of 2 
 
Q-Chem Developer Version!
                  Welcome to Q-Chem
     A Quantum Leap Into The Future Of Chemistry


 Q-Chem 5.1, Q-Chem, Inc., Pleasanton, CA (2018)

 Yihan Shao,  Zhengting Gan,  E. Epifanovsky,  A. T. B. Gilbert,  M. Wormit,  
 J. Kussmann,  A. W. Lange,  A. Behn,  Jia Deng,  Xintian Feng,  D. Ghosh,  
 M. Goldey,  P. R. Horn,  L. D. Jacobson,  I. Kaliman,  T. Kus,  A. Landau,  
 Jie Liu,  E. I. Proynov,  R. M. Richard,  R. P. Steele,  E. J. Sundstrom,  
 H. L. Woodcock III,  P. M. Zimmerman,  D. Zuev,  B. Albrecht,  E. Alguire,  
 S. A. Baeppler,  D. Barton,  Z. Benda,  Y. A. Bernard,  E. J. Berquist,  
 K. B. Bravaya,  H. Burton,  D. Casanova,  Chun-Min Chang,  Yunqing Chen,  
 A. Chien,  K. D. Closser,  M. P. Coons,  S. Coriani,  S. Dasgupta,  
 A. L. Dempwolff,  M. Diedenhofen,  Hainam Do,  R. G. Edgar,  Po-Tung Fang,  
 S. Faraji,  S. Fatehi,  Qingguo Feng,  K. D. Fenk,  J. Fosso-Tande,  
 Qinghui Ge,  A. Ghysels,  G. Gidofalvi,  J. Gomes,  J. Gonthier,  A. Gunina,  
 D. Hait,  M. W. D. Hanson-Heine,  P. H. P. Harbach,  A. W. Hauser,  
 J. E. Herr,  E. G. Hohenstein,  Z. C. Holden,  Kerwin Hui,  B. C. Huynh,  
 T.-C. Jagau,  Hyunjun Ji,  B. Kaduk,  K. Khistyaev,  Jaehoon Kim,  
 P. Klunzinger,  K. Koh,  D. Kosenkov,  L. Koulias,  T. Kowalczyk,  
 C. M. Krauter,  A. Kunitsa,  Ka Un Lao,  A. Laurent,  K. V. Lawler,  
 Joonho Lee,  D. Lefrancois,  S. Lehtola,  D. S. Levine,  Yi-Pei Li,  
 You-Sheng Lin,  Fenglai Liu,  E. Livshits,  A. Luenser,  P. Manohar,  
 E. Mansoor,  S. F. Manzer,  Shan-Ping Mao,  Yuezhi Mao,  N. Mardirossian,  
 A. V. Marenich,  T. Markovich,  L. A. Martinez-Martinez,  S. A. Maurer,  
 N. J. Mayhall,  S. C. McKenzie,  J.-M. Mewes,  A. F. Morrison,  
 J. W. Mullinax,  K. Nanda,  T. S. Nguyen-Beck,  R. Olivares-Amaya,  
 J. A. Parkhill,  T. M. Perrine,  F. Plasser,  P. Pokhilko,  S. Prager,  
 A. Prociuk,  E. Ramos,  D. R. Rehn,  F. Rob,  M. Schneider,  N. Sergueev,  
 S. M. Sharada,  S. Sharma,  D. W. Small,  T. Stauch,  T. Stein,  
 Yu-Chuan Su,  A. J. W. Thom,  A. Tkatchenko,  T. Tsuchimochi,  N. M. Tubman,  
 L. Vogt,  M. L. Vidal,  O. Vydrov,  M. A. Watson,  J. Wenzel,  
 M. de Wergifosse,  T. A. Wesolowski,  A. White,  J. Witte,  A. Yamada,  
 Jun Yang,  K. Yao,  S. Yeganeh,  S. R. Yost,  Zhi-Qiang You,  A. Zech,  
 Igor Ying Zhang,  Xing Zhang,  Yan Zhao,  Ying Zhu,  B. R. Brooks,  
 G. K. L. Chan,  C. J. Cramer,  M. S. Gordon,  W. J. Hehre,  A. Klamt,  
 M. W. Schmidt,  C. D. Sherrill,  D. G. Truhlar,  A. Aspuru-Guzik,  R. Baer,  
 A. T. Bell,  N. A. Besley,  Jeng-Da Chai,  A. E. DePrince, III,  
 R. A. DiStasio Jr.,  A. Dreuw,  B. D. Dunietz,  T. R. Furlani,  
 Chao-Ping Hsu,  Yousung Jung,  Jing Kong,  D. S. Lambrecht,  WanZhen Liang,  
 C. Ochsenfeld,  V. A. Rassolov,  L. V. Slipchenko,  J. E. Subotnik,  
 T. Van Voorhis,  J. M. Herbert,  A. I. Krylov,  P. M. W. Gill,  M. Head-Gordon

 Contributors to earlier versions of Q-Chem not listed above: 
 R. D. Adamson,  B. Austin,  J. Baker,  G. J. O. Beran,  K. Brandhorst,  
 S. T. Brown,  E. F. C. Byrd,  A. K. Chakraborty,  C.-L. Cheng,  
 Siu Hung Chien,  D. M. Chipman,  D. L. Crittenden,  H. Dachsel,  
 R. J. Doerksen,  A. D. Dutoi,  L. Fusti-Molnar,  W. A. Goddard III,  
 A. Golubeva-Zadorozhnaya,  S. R. Gwaltney,  G. Hawkins,  A. Heyden,  
 S. Hirata,  G. Kedziora,  F. J. Keil,  C. Kelley,  Jihan Kim,  R. A. King,  
 R. Z. Khaliullin,  P. P. Korambath,  W. Kurlancheek,  A. M. Lee,  M. S. Lee,  
 S. V. Levchenko,  Ching Yeh Lin,  D. Liotard,  R. C. Lochan,  I. Lotan,  
 P. E. Maslen,  N. Nair,  D. P. O'Neill,  D. Neuhauser,  E. Neuscamman,  
 C. M. Oana,  R. Olson,  B. Peters,  R. Peverati,  P. A. Pieniazek,  
 Y. M. Rhee,  J. Ritchie,  M. A. Rohrdanz,  E. Rosta,  N. J. Russ,  
 H. F. Schaefer III,  N. E. Schultz,  N. Shenvi,  A. C. Simmonett,  A. Sodt,  
 D. Stuck,  K. S. Thanthiriwatte,  V. Vanovschi,  Tao Wang,  A. Warshel,  
 C. F. Williams,  Q. Wu,  X. Xu,  W. Zhang

 Please cite Q-Chem as follows:
 Y. Shao et al., Mol. Phys. 113, 184-215 (2015)
 DOI: 10.1080/00268976.2014.952696

 Q-Chem 5.1.1 for Intel X86 EM64T Linux

 Parts of Q-Chem use Armadillo 8.300.2 (Tropical Shenanigans).
 http://arma.sourceforge.net/

 Q-Chem begins on Wed Oct 10 01:10:50 2018  

Host: 
0

     Scratch files written to /scratch/taweetham/qchem22521//
The previous job contains 0 fragments, simply inherited here
Input Ideriv = 2
Curr. Ideriv = -1
Max.  Ideriv = 2

Checking the input file for inconsistencies... 	...done.

--------------------------------------------------------------
User input:
--------------------------------------------------------------

$molecule
read
$end

$rem
   job_type 	frequency
   basis 	6-311++g**
   method	b3lyp	
$end


--------------------------------------------------------------
 ----------------------------------------------------------------
             Standard Nuclear Orientation (Angstroms)
    I     Atom           X                Y                Z
 ----------------------------------------------------------------
    1      C       1.5031319786     0.2355696595     1.3646720442
    2      C       1.7933463684    -0.3609326311     0.0239553577
    3      C       0.6404911532     0.5781872131     0.1562399645
    4      F       2.8759809882     0.0416287653    -0.6658646597
    5      F       1.5801920168    -1.6747070702    -0.1758132579
    6      F       0.8168034829     1.8244528468    -0.3599084372
    7      I      -1.4025514983    -0.0953963982    -0.0431301790
    8      H       1.0947207212    -0.4126430192     2.1298088374
    9      H       2.1619032973     1.0293357964     1.7011636446
 ----------------------------------------------------------------
 Molecular Point Group                 C1    NOp =  1
 Largest Abelian Subgroup              C1    NOp =  1
 Nuclear Repulsion Energy =   656.1179315675 hartrees
 There are       50 alpha and       50 beta electrons
 Requested basis set is 6-311++G(d,p)
 There are 70 shells and 208 basis functions

 Total QAlloc Memory Limit   2000 MB
 Mega-Array Size       188 MB
 MEM_STATIC part       192 MB

                       Distance Matrix (Angstroms)
             C (  1)   C (  2)   C (  3)   F (  4)   F (  5)   F (  6)
   C (  2)  1.495848
   C (  3)  1.523760  1.492823
   F (  4)  2.458741  1.345364  2.441550
   F (  5)  2.455237  1.345862  2.463499  2.205681
   F (  6)  2.443312  2.424231  1.360395  2.740854  3.586192
   I (  7)  3.245681  3.207612  2.160437  4.325785  3.377660  2.951560
   H (  8)  1.082781  2.219318  2.254561  3.345899  2.672898  3.358650
   H (  9)  1.085021  2.209459  2.214728  2.662385  3.342645  2.586411
             I (  7)   H (  8)
   H (  8)  3.325459
   H (  9)  4.124672  1.844429

 A cutoff of  1.0D-11 yielded   2100 shell pairs
 There are     19253 function pairs (     21282 Cartesian)

 -------------------------------------------------------
 OpenMP Integral Computing Module                       
 Release: version 1.0, May 2013, Q-Chem Inc. Pittsburgh 
 -------------------------------------------------------
 Integral Job Info:
 Integral job number is                      11
 Integral operator is                         1
 short-range coefficients                     0
 long-range coefficients              100000000
 Omega coefficients                           0
 if combine SR and LR in K                    0
 Integral screening is                        0
 Integral computing path is                   2
 max size of driver memory is            800000
 size of driver memory is                593474
 size of scratch memory is             11861008
 max col of scratch BK array               1296
 max len of scratch array in speh3          155
 max len of scratch index in speh4           18
 max int batch size is                      520
 min int batch size is                       52
 fixed nKL is                                52
 max L of basis functions is                  2
 order of int derivative is                   0
 number of shells is                         70
 number of basis is                         219
 number of cartesian basis is               219
 number of contracted shell pairs          2100
 number of primitive shell pairs           4906
 maxK2 (contraction) of shell pair           36
 max number of K2 of shell pair               1
 max number of CS2 of shell pair            257
 max number of PS2 of shell pair            624
 mem total for path MDJ                  541964
 -------------------------------------------------------
 Smallest overlap matrix eigenvalue = 6.11E-05
 Guess from superposition of atomic densities
 Warning:  Energy on first SCF cycle will be non-variational
 SAD guess density has 100.000000 electrons

 -----------------------------------------------------------------------
  General SCF calculation program by
  Eric Jon Sundstrom, Paul Horn, Yuezhi Mao, Dmitri Zuev, Alec White,
  David Stuck, Shaama M.S., Shane Yost, Joonho Lee, David Small,
  Daniel Levine, Susi Lehtola, Hugh Burton, Evgeny Epifanovsky
 -----------------------------------------------------------------------
 Exchange:     0.2000 Hartree-Fock + 0.0800 Slater + 0.7200 B88
 Correlation:  0.1900 VWN1RPA + 0.8100 LYP
 Using SG-1 standard quadrature grid
 using 4 threads for integral computing
 -------------------------------------------------------
 OpenMP Integral computing Module                
 Release: version 2.0, May 2017, Q-Chem Inc. Pleasanton 
 -------------------------------------------------------
 -------------------------------------------------------
 OpenMP BLAS3 based DFT computing Module                
 Release: version 1.0, May 2013, Q-Chem Inc. Pittsburgh 
 -------------------------------------------------------
 A restricted SCF calculation will be
 performed using DIIS
 SCF converges when DIIS error is below 1.0e-08
 ---------------------------------------
  Cycle       Energy         DIIS error
 ---------------------------------------
    1   -7335.7920624001      3.98e-02  
    2   -7334.5564469298      4.47e-03  
    3   -7334.4972951490      5.98e-03  
    4   -7334.6297691508      7.92e-04  
    5   -7334.6318308735      3.38e-04  
    6   -7334.6323802143      5.38e-05  
    7   -7334.6323930791      2.65e-05  
    8   -7334.6323962443      5.34e-06  
    9   -7334.6323963724      1.51e-06  
   10   -7334.6323963810      4.94e-07  
   11   -7334.6323963821      2.13e-07  
   12   -7334.6323963822      4.04e-08  
   13   -7334.6323963823      1.19e-08  
   14   -7334.6323963823      3.06e-09  Convergence criterion met
 ---------------------------------------
 SCF time:   CPU 42.42s  wall 11.00s 
 SCF   energy in the final basis set =    -7334.6323963823
 Total energy in the final basis set =    -7334.6323963823

 --------------------------------------------------------------

                    Orbital Energies (a.u.)
 --------------------------------------------------------------

 Alpha MOs
 -- Occupied --
*******-176.320-165.724-165.722-165.721 -35.816 -31.310 -31.303
-31.303 -24.725 -24.724 -24.720 -22.960 -22.959 -22.959 -22.954
-22.954 -10.379 -10.337 -10.231  -6.366  -4.778  -4.763  -4.763
 -2.044  -2.039  -2.039  -2.026  -2.026  -1.298  -1.259  -1.240
 -0.920  -0.704  -0.675  -0.640  -0.602  -0.586  -0.539  -0.510
 -0.507  -0.479  -0.470  -0.452  -0.437  -0.415  -0.357  -0.324
 -0.289  -0.280
 -- Virtual --
 -0.079  -0.008   0.011   0.024   0.029   0.032   0.062   0.066
  0.075   0.083   0.098   0.100   0.114   0.117   0.130   0.135
  0.159   0.173   0.186   0.196   0.220   0.221   0.232   0.239
  0.258   0.260   0.274   0.285   0.293   0.304   0.325   0.342
  0.350   0.359   0.363   0.368   0.393   0.416   0.429   0.433
  0.456   0.467   0.486   0.514   0.545   0.577   0.593   0.604
  0.635   0.660   0.668   0.688   0.714   0.734   0.752   0.795
  0.920   1.020   1.187   1.197   1.261   1.303   1.318   1.331
  1.336   1.364   1.380   1.402   1.408   1.415   1.429   1.441
  1.470   1.490   1.517   1.527   1.548   1.592   1.667   1.741
  1.775   1.827   1.864   1.897   1.954   1.975   2.010   2.028
  2.063   2.152   2.173   2.198   2.524   2.549   2.662   2.670
  2.770   2.780   2.900   2.983   3.087   3.327   3.508   3.679
  3.747   3.751   3.762   3.768   3.790   3.834   3.863   3.932
  3.971   3.976   3.990   3.997   4.008   4.059   4.061   4.119
  4.181   4.264   4.409   4.746   4.879   4.909   6.011   6.018
  6.078   6.304   6.312   6.340   6.345   6.355   6.366   6.535
  6.708   6.780  23.531  23.666  23.845  27.849  28.348  28.353
 28.381  28.532  28.540  28.569  28.595  28.690  66.744  66.754
 66.758 127.888 127.894 127.933 151.6461901.808
 --------------------------------------------------------------

          Ground-State Mulliken Net Atomic Charges

     Atom                 Charge (a.u.)
  ----------------------------------------
      1 C                    -0.243073
      2 C                    -0.006337
      3 C                    -0.023027
      4 F                    -0.094177
      5 F                    -0.077834
      6 F                    -0.056168
      7 I                     0.102051
      8 H                     0.184623
      9 H                     0.213942
  ----------------------------------------
  Sum of atomic charges =     0.000000

 -----------------------------------------------------------------
                    Cartesian Multipole Moments
 -----------------------------------------------------------------
    Charge (ESU x 10^10)
                 0.0000
    Dipole Moment (Debye)
         X      -0.2594      Y      -0.0398      Z       2.2160
       Tot       2.2314
    Quadrupole Moments (Debye-Ang)
        XX     -60.6695     XY       2.0339     YY     -64.9038
        XZ       4.7101     YZ       0.7321     ZZ     -58.5646
    Octopole Moments (Debye-Ang^2)
       XXX     -47.8644    XXY      -0.8097    XYY     -12.5727
       YYY      -3.6310    XXZ       4.2046    XYZ       1.9597
       YYZ      -0.8081    XZZ      -4.5235    YZZ      -1.2483
       ZZZ      -4.6838
    Hexadecapole Moments (Debye-Ang^3)
      XXXX    -951.7540   XXXY      15.3369   XXYY    -206.0337
      XYYY       4.3944   YYYY    -289.2107   XXXZ      10.3809
      XXYZ       4.9032   XYYZ      -0.1636   YYYZ      -0.2392
      XXZZ    -184.5654   XYZZ       2.5016   YYZZ     -73.2312
      XZZZ      -5.9542   YZZZ      -3.7020   ZZZZ    -165.7001
 -----------------------------------------------------------------
 Calculating MO derivatives via CPSCF
 D1JvT checksum  = 620028 44287.3306673731
 D1KAT checksum  = 1407240 2487.6126779587
   1         3          27      0.128093    0.026987
   2         3          27      0.017406    0.002951
   3         3          27      0.001659    0.000490
   4         7          23      0.000140    0.000051
   5        27           3      0.000006    0.000004
   6        30           0      0.000000    0.000000    Roots Converged
 Time for AOints: 25.2 s (CPU) 6.3 s (wall)
 ------------------------------------------------------------------------------
                     AOints        : Timing summary (seconds)
 ------------------------------------------------------------------------------
     job step          cpu (% of tot)      sys (% of tot)     wall (% of tot)
 ------------------------------------------------------------------------------
  cpscf_lag         0.1076E+03 (29.3)   0.6000E-05 (11.1)   0.2752E+02 (28.8)
  iterzp            0.2342E+03 (63.7)   0.4600E-04 (85.2)   0.6144E+02 (64.2)
  make_fx           0.0000E+00 ( 0.0)   0.0000E+00 ( 0.0)   0.0000E+00 ( 0.0)
  AOints            0.2519E+02 ( 6.9)   0.1000E-05 ( 1.9)   0.6323E+01 ( 6.6)
 ------------------------------------------------------------------------------
   Grand Totals     0.3674E+03          0.5400E-04          0.9563E+02
 ------------------------------------------------------------------------------
 Calculating analytic Hessian of the SCF energy
 Polarizability Matrix (a.u.)
            1           2           3
    1 -84.5083261  -4.2235447  -4.8505168
    2  -4.2235447 -56.6304317  -0.7137916
    3  -4.8505168  -0.7137916 -56.9022456

 Direct stationary perturbation theory relativistic correction:

 rels  =      97.126663134342
 relv  =    -322.093738649027
 rel2e =      41.968240153676
 E_rel =    -182.998835361009

 Hessian of the SCF Energy
            1           2           3           4           5           6
    1   0.3703899   0.2153654   0.0003592  -0.0478707  -0.0088483   0.0164794
    2   0.2153654   0.5042247  -0.0331558  -0.0030554  -0.0734541  -0.0469817
    3   0.0003592  -0.0331558   0.6033805   0.0420942  -0.0692069  -0.1872960
    4  -0.0478707  -0.0030554   0.0420942   0.4989784  -0.0291825  -0.1381277
    5  -0.0088483  -0.0734541  -0.0692069  -0.0291825   0.5604057   0.0803710
    6   0.0164794  -0.0469817  -0.1872960  -0.1381277   0.0803710   0.4381653
    7  -0.0771326  -0.0103385  -0.0817386  -0.1602847   0.0904813   0.0391508
    8   0.0029207  -0.0554790   0.0374550   0.1071197  -0.1079180  -0.0152334
    9  -0.0675176   0.0037455  -0.1285603   0.0142418   0.0073015  -0.0283223
   10  -0.0024594   0.0028234   0.0129182  -0.2148187  -0.0351607   0.1031154
   11   0.0016099   0.0026011  -0.0007475  -0.0419113  -0.0729256   0.0270571
   12   0.0322433   0.0161298  -0.0164958   0.1021346   0.0207126  -0.1305372
   13   0.0003381  -0.0059601   0.0035171  -0.0659100  -0.0192821  -0.0029157
   14  -0.0036587  -0.0197133  -0.0132322  -0.0130784  -0.2786391  -0.0478067
   15  -0.0091282  -0.0336829   0.0015504  -0.0011893  -0.0441559  -0.0731265
   16   0.0006007   0.0079032  -0.0059669   0.0021479   0.0127670  -0.0075391
   17   0.0044491  -0.0078563   0.0164676  -0.0173024  -0.0314260   0.0137604
   18   0.0103826   0.0373510  -0.0132305  -0.0071438  -0.0020250   0.0028224
   19  -0.0134001   0.0040198   0.0001946  -0.0150099  -0.0110892  -0.0135913
   20  -0.0033123   0.0008975   0.0023116   0.0018107   0.0023257  -0.0021078
   21  -0.0114553  -0.0046805   0.0027904   0.0012655   0.0039351  -0.0011072
   22  -0.0839408  -0.0749366   0.0816377  -0.0084411  -0.0123019   0.0039321
   23  -0.0740161  -0.1506108   0.1255486   0.0069332   0.0131743  -0.0103718
   24   0.0799957   0.1247695  -0.1895783   0.0028477   0.0127932  -0.0134482
   25  -0.1465251  -0.1358212  -0.0530155   0.0112087   0.0126163  -0.0005040
   26  -0.1345097  -0.2006099  -0.0654404  -0.0113337  -0.0115429   0.0013129
   27  -0.0513591  -0.0634949  -0.0725603  -0.0161231  -0.0097256  -0.0071502
            7           8           9          10          11          12
    1  -0.0771326   0.0029207  -0.0675176  -0.0024594   0.0016099   0.0322433
    2  -0.0103385  -0.0554790   0.0037455   0.0028234   0.0026011   0.0161298
    3  -0.0817386   0.0374550  -0.1285603   0.0129182  -0.0007475  -0.0164958
    4  -0.1602847   0.1071197   0.0142418  -0.2148187  -0.0419113   0.1021346
    5   0.0904813  -0.1079180   0.0073015  -0.0351607  -0.0729256   0.0207126
    6   0.0391508  -0.0152334  -0.0283223   0.1031154   0.0270571  -0.1305372
    7   0.3773049  -0.0603415   0.0368858  -0.0308769   0.0059326   0.0031452
    8  -0.0603415   0.4458556  -0.0908985  -0.0173485   0.0023709  -0.0015636
    9   0.0368858  -0.0908985   0.2833911   0.0233157  -0.0065430  -0.0006107
   10  -0.0308769  -0.0173485   0.0233157   0.2623972   0.0788674  -0.1448646
   11   0.0059326   0.0023709  -0.0065430   0.0788674   0.0953883  -0.0432236
   12   0.0031452  -0.0015636  -0.0006107  -0.1448646  -0.0432236   0.1353884
   13   0.0101784   0.0137261   0.0011363  -0.0151458  -0.0472984   0.0032255
   14  -0.0099626  -0.0253054  -0.0006045  -0.0332779  -0.0341531   0.0144063
   15   0.0050300   0.0016482   0.0011931   0.0065630   0.0235558   0.0085062
   16  -0.0545675  -0.0342061   0.0144584   0.0045526   0.0025043  -0.0002700
   17  -0.0048655  -0.2463760   0.0808873   0.0013165   0.0052536  -0.0041099
   18   0.0019691   0.0765687  -0.0854443  -0.0043101  -0.0006584   0.0027965
   19  -0.0613023  -0.0064681  -0.0041697  -0.0028575  -0.0002202   0.0017011
   20  -0.0126621  -0.0170008  -0.0001960   0.0011472  -0.0001082   0.0001649
   21  -0.0019708   0.0011532  -0.0207415   0.0016885  -0.0003973   0.0003137
   22   0.0110626   0.0133488  -0.0116963  -0.0015467   0.0010940   0.0053512
   23  -0.0074262  -0.0081143   0.0022421   0.0020282  -0.0000906  -0.0052150
   24   0.0037564   0.0031543  -0.0097663  -0.0004256   0.0005178  -0.0020253
   25  -0.0143820  -0.0187511  -0.0066545   0.0007551  -0.0005782  -0.0026663
   26   0.0091825   0.0119670   0.0040656  -0.0003955   0.0016637   0.0026985
   27  -0.0062279  -0.0122839  -0.0111388   0.0019995   0.0004391   0.0026641
           13          14          15          16          17          18
    1   0.0003381  -0.0036587  -0.0091282   0.0006007   0.0044491   0.0103826
    2  -0.0059601  -0.0197133  -0.0336829   0.0079032  -0.0078563   0.0373510
    3   0.0035171  -0.0132322   0.0015504  -0.0059669   0.0164676  -0.0132305
    4  -0.0659100  -0.0130784  -0.0011893   0.0021479  -0.0173024  -0.0071438
    5  -0.0192821  -0.2786391  -0.0441559   0.0127670  -0.0314260  -0.0020250
    6  -0.0029157  -0.0478067  -0.0731265  -0.0075391   0.0137604   0.0028224
    7   0.0101784  -0.0099626   0.0050300  -0.0545675  -0.0048655   0.0019691
    8   0.0137261  -0.0253054   0.0016482  -0.0342061  -0.2463760   0.0765687
    9   0.0011363  -0.0006045   0.0011931   0.0144584   0.0808873  -0.0854443
   10  -0.0151458  -0.0332779   0.0065630   0.0045526   0.0013165  -0.0043101
   11  -0.0472984  -0.0341531   0.0235558   0.0025043   0.0052536  -0.0006584
   12   0.0032255   0.0144063   0.0085062  -0.0002700  -0.0041099   0.0027965
   13   0.0696486   0.0516999  -0.0054623  -0.0006793   0.0051884   0.0018253
   14   0.0516999   0.3662984   0.0508472   0.0031097  -0.0088675  -0.0027859
   15  -0.0054623   0.0508472   0.0590468  -0.0010017   0.0026483   0.0005880
   16  -0.0006793   0.0031097  -0.0010017   0.0573089   0.0282501  -0.0066963
   17   0.0051884  -0.0088675   0.0026483   0.0282501   0.3048881  -0.1133949
   18   0.0018253  -0.0027859   0.0005880  -0.0066963  -0.1133949   0.0877784
   19   0.0002877   0.0022307   0.0026376  -0.0111268  -0.0194555   0.0060408
   20   0.0020673   0.0013287   0.0003654  -0.0217661  -0.0149361   0.0031852
   21  -0.0006127   0.0009210   0.0007485   0.0060911   0.0030402   0.0025792
   22   0.0011947  -0.0018934  -0.0028087  -0.0011782   0.0034411  -0.0067700
   23  -0.0000988   0.0015156   0.0029183   0.0018843  -0.0017858   0.0042074
   24   0.0002717  -0.0006309   0.0033213   0.0010344  -0.0011397  -0.0006808
   25   0.0000874   0.0048307   0.0053596   0.0029417  -0.0010218   0.0047024
   26  -0.0000422  -0.0024644  -0.0041444  -0.0004463   0.0011059  -0.0024481
   27  -0.0009852  -0.0011143  -0.0018279  -0.0001099   0.0018407   0.0027910
           19          20          21          22          23          24
    1  -0.0134001  -0.0033123  -0.0114553  -0.0839408  -0.0740161   0.0799957
    2   0.0040198   0.0008975  -0.0046805  -0.0749366  -0.1506108   0.1247695
    3   0.0001946   0.0023116   0.0027904   0.0816377   0.1255486  -0.1895783
    4  -0.0150099   0.0018107   0.0012655  -0.0084411   0.0069332   0.0028477
    5  -0.0110892   0.0023257   0.0039351  -0.0123019   0.0131743   0.0127932
    6  -0.0135913  -0.0021078  -0.0011072   0.0039321  -0.0103718  -0.0134482
    7  -0.0613023  -0.0126621  -0.0019708   0.0110626  -0.0074262   0.0037564
    8  -0.0064681  -0.0170008   0.0011532   0.0133488  -0.0081143   0.0031543
    9  -0.0041697  -0.0001960  -0.0207415  -0.0116963   0.0022421  -0.0097663
   10  -0.0028575   0.0011472   0.0016885  -0.0015467   0.0020282  -0.0004256
   11  -0.0002202  -0.0001082  -0.0003973   0.0010940  -0.0000906   0.0005178
   12   0.0017011   0.0001649   0.0003137   0.0053512  -0.0052150  -0.0020253
   13   0.0002877   0.0020673  -0.0006127   0.0011947  -0.0000988   0.0002717
   14   0.0022307   0.0013287   0.0009210  -0.0018934   0.0015156  -0.0006309
   15   0.0026376   0.0003654   0.0007485  -0.0028087   0.0029183   0.0033213
   16  -0.0111268  -0.0217661   0.0060911  -0.0011782   0.0018843   0.0010344
   17  -0.0194555  -0.0149361   0.0030402   0.0034411  -0.0017858  -0.0011397
   18   0.0060408   0.0031852   0.0025792  -0.0067700   0.0042074  -0.0006808
   19   0.1032577   0.0319751   0.0064352   0.0014478  -0.0023056  -0.0005765
   20   0.0319751   0.0268483  -0.0040356   0.0006252   0.0005556   0.0004192
   21   0.0064352  -0.0040356   0.0146306   0.0005800  -0.0012208   0.0007957
   22   0.0014478   0.0006252   0.0005800   0.0852041   0.0774726  -0.0829888
   23  -0.0023056   0.0005556  -0.0012208   0.0774726   0.1531178  -0.1329412
   24  -0.0005765   0.0004192   0.0007957  -0.0829888  -0.1329412   0.1999906
   25  -0.0012966   0.0001150  -0.0020216  -0.0038025  -0.0044716  -0.0039149
   26   0.0013130   0.0000892   0.0012846  -0.0068498  -0.0077619  -0.0069421
   27   0.0013283  -0.0001068  -0.0000094   0.0127627   0.0148324   0.0113913
           25          26          27
    1  -0.1465251  -0.1345097  -0.0513591
    2  -0.1358212  -0.2006099  -0.0634949
    3  -0.0530155  -0.0654404  -0.0725603
    4   0.0112087  -0.0113337  -0.0161231
    5   0.0126163  -0.0115429  -0.0097256
    6  -0.0005040   0.0013129  -0.0071502
    7  -0.0143820   0.0091825  -0.0062279
    8  -0.0187511   0.0119670  -0.0122839
    9  -0.0066545   0.0040656  -0.0111388
   10   0.0007551  -0.0003955   0.0019995
   11  -0.0005782   0.0016637   0.0004391
   12  -0.0026663   0.0026985   0.0026641
   13   0.0000874  -0.0000422  -0.0009852
   14   0.0048307  -0.0024644  -0.0011143
   15   0.0053596  -0.0041444  -0.0018279
   16   0.0029417  -0.0004463  -0.0001099
   17  -0.0010218   0.0011059   0.0018407
   18   0.0047024  -0.0024481   0.0027910
   19  -0.0012966   0.0013130   0.0013283
   20   0.0001150   0.0000892  -0.0001068
   21  -0.0020216   0.0012846  -0.0000094
   22  -0.0038025  -0.0068498   0.0127627
   23  -0.0044716  -0.0077619   0.0148324
   24  -0.0039149  -0.0069421   0.0113913
   25   0.1510132   0.1430817   0.0587148
   26   0.1430817   0.2075533   0.0696135
   27   0.0587148   0.0696135   0.0758402
 Gradient time:  CPU 486.39 s  wall 127.11 s
 **********************************************************************
 **                                                                  **
 **                       VIBRATIONAL ANALYSIS                       **
 **                       --------------------                       **
 **                                                                  **
 **        VIBRATIONAL FREQUENCIES (CM**-1) AND NORMAL MODES         **
 **     FORCE CONSTANTS (mDYN/ANGSTROM) AND REDUCED MASSES (AMU)     **
 **                  INFRARED INTENSITIES (KM/MOL)                   **
 **                                                                  **
 **********************************************************************


 Mode:                 1                      2                      3
 Frequency:       116.02                 148.34                 229.14
 Force Cnst:      0.1377                 0.1560                 0.4409
 Red. Mass:      17.3648                12.0324                14.2517
 IR Active:          YES                    YES                    YES
 IR Intens:        1.410                  0.302                  2.203
 Raman Active:       YES                    YES                    YES
               X      Y      Z        X      Y      Z        X      Y      Z
 C         -0.101 -0.157 -0.050   -0.256  0.003 -0.053    0.205  0.120 -0.153
 C          0.167 -0.099 -0.014   -0.115  0.002 -0.022    0.244  0.084 -0.117
 C          0.026 -0.222 -0.154   -0.012  0.141 -0.180    0.147  0.091 -0.103
 F          0.210  0.243  0.232    0.171 -0.050  0.386    0.511 -0.336  0.038
 F          0.559 -0.132 -0.158   -0.286  0.084 -0.352    0.020  0.097  0.025
 F          0.068 -0.264 -0.248   -0.009  0.093 -0.268   -0.076  0.244  0.198
 I         -0.131  0.071  0.047    0.060 -0.033  0.059   -0.129 -0.031 -0.001
 H         -0.207 -0.209 -0.150   -0.561  0.159 -0.086    0.370  0.113 -0.070
 H         -0.193 -0.146  0.105   -0.074 -0.176  0.021    0.137  0.224 -0.259
 TransDip  -0.036 -0.009  0.006   -0.018 -0.001  0.001    0.034  0.026 -0.020

 Mode:                 4                      5                      6
 Frequency:       261.37                 330.88                 420.88
 Force Cnst:      0.7907                 0.3305                 0.3995
 Red. Mass:      19.6430                 5.1231                 3.8275
 IR Active:          YES                    YES                    YES
 IR Intens:        0.543                  5.185                  1.036
 Raman Active:       YES                    YES                    YES
               X      Y      Z        X      Y      Z        X      Y      Z
 C          0.097  0.095  0.106    0.339  0.058  0.132   -0.073 -0.154  0.051
 C          0.003  0.105  0.052    0.044 -0.007  0.094    0.124  0.125 -0.023
 C          0.162  0.188  0.066    0.076 -0.046  0.219    0.008 -0.103 -0.024
 F         -0.080  0.167 -0.048    0.023  0.051  0.078    0.128  0.046 -0.099
 F         -0.127  0.163 -0.048   -0.120  0.062 -0.125   -0.145  0.172  0.102
 F          0.848  0.033 -0.070   -0.117 -0.177 -0.106   -0.023 -0.137 -0.047
 I         -0.122 -0.092  0.002   -0.019  0.007 -0.021    0.004  0.006  0.005
 H          0.019  0.067  0.039    0.505  0.214  0.352   -0.067 -0.573 -0.297
 H          0.154  0.015  0.177    0.486  0.073 -0.179   -0.379 -0.095  0.491
 TransDip  -0.011 -0.016  0.014    0.065  0.013  0.031    0.031 -0.008  0.002

 Mode:                 7                      8                      9
 Frequency:       477.83                 482.55                 639.45
 Force Cnst:      0.9728                 0.4336                 1.4322
 Red. Mass:       7.2318                 3.1605                 5.9448
 IR Active:          YES                    YES                    YES
 IR Intens:       11.788                  8.481                 24.440
 Raman Active:       YES                    YES                    YES
               X      Y      Z        X      Y      Z        X      Y      Z
 C          0.162 -0.093 -0.284   -0.120  0.207 -0.045   -0.116  0.138  0.145
 C         -0.032 -0.080 -0.174    0.018  0.016  0.006    0.246 -0.174  0.152
 C         -0.017 -0.090 -0.177   -0.096 -0.177 -0.061    0.309 -0.034 -0.093
 F          0.055  0.302  0.152    0.024 -0.018 -0.009    0.041  0.148 -0.133
 F         -0.209 -0.143  0.196   -0.031  0.050 -0.076   -0.131 -0.190 -0.043
 F          0.029  0.010  0.082    0.061 -0.153  0.133   -0.069  0.070  0.024
 I          0.003 -0.000  0.001    0.012  0.006  0.004   -0.012 -0.001  0.000
 H          0.374 -0.000 -0.103    0.173  0.352  0.230   -0.575  0.407  0.132
 H          0.242 -0.027 -0.608   -0.372  0.573 -0.411   -0.118  0.084  0.292
 TransDip   0.011 -0.052 -0.096   -0.089  0.020 -0.020    0.144  0.024  0.062

 Mode:                10                     11                     12
 Frequency:       771.76                 857.59                 897.43
 Force Cnst:      4.2899                 1.0965                 0.7737
 Red. Mass:      12.2245                 2.5306                 1.6306
 IR Active:          YES                    YES                    YES
 IR Intens:       20.894                 55.729                 13.898
 Raman Active:       YES                    YES                    YES
               X      Y      Z        X      Y      Z        X      Y      Z
 C         -0.189  0.195 -0.013   -0.013 -0.120  0.101    0.096  0.123 -0.036
 C         -0.152  0.036 -0.299    0.063 -0.002  0.099    0.053  0.040  0.009
 C         -0.210  0.260  0.568   -0.175 -0.060  0.015   -0.029 -0.020 -0.009
 F          0.330  0.106 -0.124    0.049  0.022 -0.043   -0.059 -0.017  0.058
 F         -0.045 -0.302  0.008   -0.021 -0.066 -0.021   -0.016 -0.079 -0.037
 F          0.032 -0.112 -0.031    0.027  0.148 -0.086    0.002  0.019 -0.001
 I          0.007 -0.000 -0.003    0.002  0.000  0.001    0.001 -0.000  0.000
 H         -0.179  0.014 -0.153    0.598 -0.145  0.417    0.191 -0.466 -0.484
 H         -0.080 -0.007  0.270   -0.371  0.343 -0.280   -0.349  0.245  0.533
 TransDip  -0.113  0.084  0.039   -0.151 -0.123  0.138    0.094  0.074 -0.005

 Mode:                13                     14                     15
 Frequency:      1019.92                1039.06                1062.28
 Force Cnst:      1.7733                 3.0888                 0.9825
 Red. Mass:       2.8933                 4.8557                 1.4778
 IR Active:          YES                    YES                    YES
 IR Intens:       43.933                 72.827                 67.087
 Raman Active:       YES                    YES                    YES
               X      Y      Z        X      Y      Z        X      Y      Z
 C          0.006  0.063 -0.132    0.087  0.105  0.334   -0.160  0.068 -0.001
 C          0.100 -0.056  0.258   -0.221  0.136 -0.073    0.025  0.005  0.003
 C         -0.243  0.010 -0.018   -0.108 -0.050 -0.312    0.099  0.027  0.002
 F          0.045  0.015 -0.053    0.093  0.015 -0.042   -0.021 -0.004  0.009
 F         -0.016  0.013 -0.021    0.005 -0.091 -0.008    0.001 -0.007 -0.002
 F          0.019 -0.010  0.019    0.007 -0.026  0.044   -0.009 -0.013 -0.001
 I          0.002  0.000 -0.000    0.002  0.001  0.001   -0.001 -0.000  0.000
 H         -0.163 -0.023 -0.297    0.098 -0.102  0.181    0.711 -0.478  0.006
 H          0.635 -0.554  0.087    0.581 -0.324  0.410    0.343 -0.262 -0.196
 TransDip  -0.148 -0.093  0.120   -0.248  0.079 -0.083    0.262 -0.011 -0.001

 Mode:                16                     17                     18
 Frequency:      1169.86                1246.51                1379.25
 Force Cnst:      5.3146                 4.6042                 1.9012
 Red. Mass:       6.5910                 5.0294                 1.6963
 IR Active:          YES                    YES                    YES
 IR Intens:      183.878                 93.612                 61.679
 Raman Active:       YES                    YES                    YES
               X      Y      Z        X      Y      Z        X      Y      Z
 C          0.041 -0.163 -0.054   -0.049 -0.052  0.007   -0.013  0.004 -0.013
 C          0.014  0.170  0.217    0.311  0.415 -0.125    0.117 -0.116 -0.117
 C          0.027  0.497 -0.196   -0.051 -0.077  0.043   -0.080  0.084 -0.040
 F          0.005  0.000 -0.027   -0.114 -0.054  0.065   -0.033 -0.003  0.025
 F         -0.004 -0.115 -0.030   -0.031 -0.135 -0.008   -0.002  0.037  0.012
 F         -0.033 -0.218  0.078    0.013  0.001 -0.009    0.000 -0.023  0.010
 I         -0.001 -0.001  0.001   -0.001  0.000  0.000    0.001  0.000  0.000
 H          0.216  0.003  0.175   -0.339  0.396  0.222    0.358  0.334  0.490
 H         -0.499  0.375 -0.265    0.419 -0.326 -0.239   -0.072 -0.205  0.642
 TransDip   0.076  0.427  0.025    0.147  0.254 -0.100    0.219 -0.070 -0.103

 Mode:                19                     20                     21
 Frequency:      1467.96                3129.27                3229.94
 Force Cnst:      3.1104                 6.0820                 6.8783
 Red. Mass:       2.4499                 1.0542                 1.1190
 IR Active:          YES                    YES                    YES
 IR Intens:      121.354                  1.216                  1.261
 Raman Active:       YES                    YES                    YES
               X      Y      Z        X      Y      Z        X      Y      Z
 C          0.019  0.029  0.180   -0.018 -0.015 -0.060    0.057  0.078 -0.029
 C          0.159 -0.147 -0.132   -0.002  0.002  0.002    0.000  0.001  0.000
 C         -0.110  0.115 -0.034    0.001 -0.001  0.001    0.000  0.000  0.000
 F         -0.036 -0.003  0.024   -0.000  0.000  0.000   -0.000 -0.000  0.000
 F         -0.002  0.037  0.011   -0.000  0.000  0.000   -0.000 -0.000 -0.000
 F         -0.001 -0.024  0.008    0.000 -0.000  0.000   -0.000 -0.000  0.000
 I          0.001 -0.000  0.000    0.000 -0.000  0.000   -0.000 -0.000 -0.000
 H         -0.336 -0.401 -0.370   -0.249 -0.387  0.444   -0.292 -0.458  0.542
 H          0.157  0.258 -0.608    0.464  0.564  0.232   -0.382 -0.463 -0.201
 TransDip   0.209 -0.079 -0.273    0.001  0.007  0.035   -0.022 -0.026  0.009

 STANDARD THERMODYNAMIC QUANTITIES AT   298.15 K  AND     1.00 ATM

   This Molecule has  0 Imaginary Frequencies
   Zero point vibrational energy:       29.131 kcal/mol

   Atom    1 Element C  Has Mass   12.00000
   Atom    2 Element C  Has Mass   12.00000
   Atom    3 Element C  Has Mass   12.00000
   Atom    4 Element F  Has Mass   18.99840
   Atom    5 Element F  Has Mass   18.99840
   Atom    6 Element F  Has Mass   18.99840
   Atom    7 Element I  Has Mass  126.90440
   Atom    8 Element H  Has Mass    1.00783
   Atom    9 Element H  Has Mass    1.00783
   Molecular Mass:   221.915260 amu
   Principal axes and moments of inertia in amu*Bohr^2:
                             1           2           3
    Eigenvalues --      595.38665  2077.48713  2376.16828
          X               0.99987     0.00043     0.01586
          Y              -0.00066     0.99989     0.01480
          Z              -0.01586    -0.01480     0.99976
   Rotational Symmetry Number is   1
   The Molecule is an Asymmetric Top
   Translational Enthalpy:        0.889 kcal/mol
   Rotational Enthalpy:           0.889 kcal/mol
   Vibrational Enthalpy:         31.625 kcal/mol
   gas constant (RT):             0.592 kcal/mol
   Translational Entropy:        42.094  cal/mol.K
   Rotational Entropy:           29.465  cal/mol.K
   Vibrational Entropy:          14.238  cal/mol.K

   Total Enthalpy:               33.995 kcal/mol
   Total Entropy:                85.797  cal/mol.K

 ======================================================================

 STANDARD THERMODYNAMIC QUANTITIES FOR ANHARMONIC VIBRATION -- TOSH

   Zero point vibrational energy: ************ kcal/mol

   Vibrational Enthalpy:       Infinity kcal/mol
   Vibrational Entropy:             NaN  cal/mol.K

   Total Enthalpy:             Infinity kcal/mol
   Total Entropy:                   NaN  cal/mol.K

 ======================================================================

 STANDARD THERMODYNAMIC QUANTITIES FOR ANHARMONIC VIBRATION -- VPT2

   Zero point vibrational energy: ************ kcal/mol

   Vibrational Enthalpy:       Infinity kcal/mol
   Vibrational Entropy:             NaN  cal/mol.K

   Total Enthalpy:             Infinity kcal/mol
   Total Entropy:                   NaN  cal/mol.K

 ======================================================================

Archival summary:
1\1\garfield\FREQ\ProcedureUnspecified\BasisUnspecified\1332\taweetha\WedOct1001:13:082018WedOct1001:13:082018\0\\#,FREQ,ProcedureUnspecified,BasisUnspecified,\\0,1\I\C,1,2.16044\F,2,1.36039,1,111.911\C,2,1.49282,1,121.735,3,-144.065,0\F,4,1.34536,2,118.597,1,138.03,0\F,4,1.34586,2,120.327,1,-2.50964,0\C,4,1.49585,2,61.307,1,-111.721,0\H,7,1.08278,4,117.892,2,108.601,0\H,7,1.08502,4,116.865,2,-104.667,0\\\@

 Total job time:  138.23s(wall), 529.02s(cpu) 
 Wed Oct 10 01:13:08 2018

        *************************************************************
        *                                                           *
        *  Thank you very much for using Q-Chem.  Have a nice day.  *
        *                                                           *
        *************************************************************
