# Supplementary material for: Geometric and energetic data from ab initio calculations of haloethene, haloimine, halomethylenephosphine, haloiminophosphine, halodiazene, halodiphosphene and halocyclopropane
Source: Data Brief. 2019 Nov 2;27:104738. doi: 10.1016/j.dib.2019.104738 (PMC6861602; doi:10.1016/j.dib.2019.104738)
Supplement: Multimedia component 3 [file mmc3.zip › CCC/B3LYP/FFCCCII.out]

Q-Chem Developer Version!
                  Welcome to Q-Chem
     A Quantum Leap Into The Future Of Chemistry


 Q-Chem 5.1, Q-Chem, Inc., Pleasanton, CA (2018)

 Yihan Shao,  Zhengting Gan,  E. Epifanovsky,  A. T. B. Gilbert,  M. Wormit,  
 J. Kussmann,  A. W. Lange,  A. Behn,  Jia Deng,  Xintian Feng,  D. Ghosh,  
 M. Goldey,  P. R. Horn,  L. D. Jacobson,  I. Kaliman,  T. Kus,  A. Landau,  
 Jie Liu,  E. I. Proynov,  R. M. Richard,  R. P. Steele,  E. J. Sundstrom,  
 H. L. Woodcock III,  P. M. Zimmerman,  D. Zuev,  B. Albrecht,  E. Alguire,  
 S. A. Baeppler,  D. Barton,  Z. Benda,  Y. A. Bernard,  E. J. Berquist,  
 K. B. Bravaya,  H. Burton,  D. Casanova,  Chun-Min Chang,  Yunqing Chen,  
 A. Chien,  K. D. Closser,  M. P. Coons,  S. Coriani,  S. Dasgupta,  
 A. L. Dempwolff,  M. Diedenhofen,  Hainam Do,  R. G. Edgar,  Po-Tung Fang,  
 S. Faraji,  S. Fatehi,  Qingguo Feng,  K. D. Fenk,  J. Fosso-Tande,  
 Qinghui Ge,  A. Ghysels,  G. Gidofalvi,  J. Gomes,  J. Gonthier,  A. Gunina,  
 D. Hait,  M. W. D. Hanson-Heine,  P. H. P. Harbach,  A. W. Hauser,  
 J. E. Herr,  E. G. Hohenstein,  Z. C. Holden,  Kerwin Hui,  B. C. Huynh,  
 T.-C. Jagau,  Hyunjun Ji,  B. Kaduk,  K. Khistyaev,  Jaehoon Kim,  
 P. Klunzinger,  K. Koh,  D. Kosenkov,  L. Koulias,  T. Kowalczyk,  
 C. M. Krauter,  A. Kunitsa,  Ka Un Lao,  A. Laurent,  K. V. Lawler,  
 Joonho Lee,  D. Lefrancois,  S. Lehtola,  D. S. Levine,  Yi-Pei Li,  
 You-Sheng Lin,  Fenglai Liu,  E. Livshits,  A. Luenser,  P. Manohar,  
 E. Mansoor,  S. F. Manzer,  Shan-Ping Mao,  Yuezhi Mao,  N. Mardirossian,  
 A. V. Marenich,  T. Markovich,  L. A. Martinez-Martinez,  S. A. Maurer,  
 N. J. Mayhall,  S. C. McKenzie,  J.-M. Mewes,  A. F. Morrison,  
 J. W. Mullinax,  K. Nanda,  T. S. Nguyen-Beck,  R. Olivares-Amaya,  
 J. A. Parkhill,  T. M. Perrine,  F. Plasser,  P. Pokhilko,  S. Prager,  
 A. Prociuk,  E. Ramos,  D. R. Rehn,  F. Rob,  M. Schneider,  N. Sergueev,  
 S. M. Sharada,  S. Sharma,  D. W. Small,  T. Stauch,  T. Stein,  
 Yu-Chuan Su,  A. J. W. Thom,  A. Tkatchenko,  T. Tsuchimochi,  N. M. Tubman,  
 L. Vogt,  M. L. Vidal,  O. Vydrov,  M. A. Watson,  J. Wenzel,  
 M. de Wergifosse,  T. A. Wesolowski,  A. White,  J. Witte,  A. Yamada,  
 Jun Yang,  K. Yao,  S. Yeganeh,  S. R. Yost,  Zhi-Qiang You,  A. Zech,  
 Igor Ying Zhang,  Xing Zhang,  Yan Zhao,  Ying Zhu,  B. R. Brooks,  
 G. K. L. Chan,  C. J. Cramer,  M. S. Gordon,  W. J. Hehre,  A. Klamt,  
 M. W. Schmidt,  C. D. Sherrill,  D. G. Truhlar,  A. Aspuru-Guzik,  R. Baer,  
 A. T. Bell,  N. A. Besley,  Jeng-Da Chai,  A. E. DePrince, III,  
 R. A. DiStasio Jr.,  A. Dreuw,  B. D. Dunietz,  T. R. Furlani,  
 Chao-Ping Hsu,  Yousung Jung,  Jing Kong,  D. S. Lambrecht,  WanZhen Liang,  
 C. Ochsenfeld,  V. A. Rassolov,  L. V. Slipchenko,  J. E. Subotnik,  
 T. Van Voorhis,  J. M. Herbert,  A. I. Krylov,  P. M. W. Gill,  M. Head-Gordon

 Contributors to earlier versions of Q-Chem not listed above: 
 R. D. Adamson,  B. Austin,  J. Baker,  G. J. O. Beran,  K. Brandhorst,  
 S. T. Brown,  E. F. C. Byrd,  A. K. Chakraborty,  C.-L. Cheng,  
 Siu Hung Chien,  D. M. Chipman,  D. L. Crittenden,  H. Dachsel,  
 R. J. Doerksen,  A. D. Dutoi,  L. Fusti-Molnar,  W. A. Goddard III,  
 A. Golubeva-Zadorozhnaya,  S. R. Gwaltney,  G. Hawkins,  A. Heyden,  
 S. Hirata,  G. Kedziora,  F. J. Keil,  C. Kelley,  Jihan Kim,  R. A. King,  
 R. Z. Khaliullin,  P. P. Korambath,  W. Kurlancheek,  A. M. Lee,  M. S. Lee,  
 S. V. Levchenko,  Ching Yeh Lin,  D. Liotard,  R. C. Lochan,  I. Lotan,  
 P. E. Maslen,  N. Nair,  D. P. O'Neill,  D. Neuhauser,  E. Neuscamman,  
 C. M. Oana,  R. Olson,  B. Peters,  R. Peverati,  P. A. Pieniazek,  
 Y. M. Rhee,  J. Ritchie,  M. A. Rohrdanz,  E. Rosta,  N. J. Russ,  
 H. F. Schaefer III,  N. E. Schultz,  N. Shenvi,  A. C. Simmonett,  A. Sodt,  
 D. Stuck,  K. S. Thanthiriwatte,  V. Vanovschi,  Tao Wang,  A. Warshel,  
 C. F. Williams,  Q. Wu,  X. Xu,  W. Zhang

 Please cite Q-Chem as follows:
 Y. Shao et al., Mol. Phys. 113, 184-215 (2015)
 DOI: 10.1080/00268976.2014.952696

 Q-Chem 5.1.1 for Intel X86 EM64T Linux

 Parts of Q-Chem use Armadillo 8.300.2 (Tropical Shenanigans).
 http://arma.sourceforge.net/

 Q-Chem begins on Wed Oct 10 01:31:41 2018  

Host: 
0

     Scratch files written to /scratch/taweetham/qchem22803//
Input Ideriv = 2
Curr. Ideriv = -1
Max.  Ideriv = 2

Checking the input file for inconsistencies... 	...done.

--------------------------------------------------------------
User input:
--------------------------------------------------------------
$molecule
0 1
C 
C 1 CC 
C 2 CC 1 60.0
F 2 CF 1 ANG  3 pDHA
F 2 CF 1 ANG  3 mDHA
I 3 CI 1 ANG  2 mDHA
I 3 CI 1 ANG  2 pDHA
H 1 CH 2 ANG  3 pDHA
H 1 CH 2 ANG  3 mDHA

CC=1.54
CH=1.09
CF=1.35
CCl=1.77
CBr=1.94
CI=2.14
ANG=118.0
pDHA=107.9
mDHA=-107.9
$end

$rem
   job_type	optimization
   basis	6-311++g**
   method	b3lyp
   mem_total	32000
$end

--------------------------------------------------------------
 ----------------------------------------------------------------
             Standard Nuclear Orientation (Angstroms)
    I     Atom           X                Y                Z
 ----------------------------------------------------------------
    1      C       1.4426431950     1.4731191436    -0.0000000000
    2      C      -0.0246453595     1.9407346885    -0.0000000000
    3      C       0.3040319767     0.4362177532    -0.0000000000
    4      F      -0.5172628529     2.4822465608     1.1342807842
    5      F      -0.5172628529     2.4822465608    -1.1342807842
    6      I      -0.0477499929    -0.6696227789     1.7980450949
    7      I      -0.0477499929    -0.6696227789    -1.7980450949
    8      H       2.0200258615     1.5995734786    -0.9158267072
    9      H       2.0200258615     1.5995734786     0.9158267072
 ----------------------------------------------------------------
 Molecular Point Group                 Cs    NOp =  2
 Largest Abelian Subgroup              Cs    NOp =  2
 Nuclear Repulsion Energy =  1248.4212467263 hartrees
 There are       72 alpha and       72 beta electrons
 Requested basis set is 6-311++G(d,p)
 There are 88 shells and 248 basis functions

 Total QAlloc Memory Limit  32000 MB
 Mega-Array Size       188 MB
 MEM_STATIC part       192 MB
 A cutoff of  1.0D-11 yielded   3045 shell pairs
 There are     25332 function pairs (     28376 Cartesian)

 -------------------------------------------------------
 OpenMP Integral Computing Module                       
 Release: version 1.0, May 2013, Q-Chem Inc. Pittsburgh 
 -------------------------------------------------------
 Integral Job Info:
 Integral job number is                      11
 Integral operator is                         1
 short-range coefficients                     0
 long-range coefficients              100000000
 Omega coefficients                           0
 if combine SR and LR in K                    0
 Integral screening is                        0
 Integral computing path is                   2
 max size of driver memory is            800000
 size of driver memory is                593474
 size of scratch memory is             11861008
 max col of scratch BK array               1296
 max len of scratch array in speh3          155
 max len of scratch index in speh4           18
 max int batch size is                      520
 min int batch size is                       52
 fixed nKL is                                52
 max L of basis functions is                  2
 order of int derivative is                   0
 number of shells is                         88
 number of basis is                         263
 number of cartesian basis is               263
 number of contracted shell pairs          3045
 number of primitive shell pairs           6328
 maxK2 (contraction) of shell pair           36
 max number of K2 of shell pair               1
 max number of CS2 of shell pair            336
 max number of PS2 of shell pair            450
 mem total for path MDJ                  545708
 -------------------------------------------------------
 Smallest overlap matrix eigenvalue = 6.97E-05

 Scale SEOQF with 1.000000e-01/1.000000e-01/1.000000e-01

 Standard Electronic Orientation quadrupole field applied
 Nucleus-field energy     =    -0.0000000241 hartrees
 Guess from superposition of atomic densities
 Warning:  Energy on first SCF cycle will be non-variational
 SAD guess density has 144.000000 electrons

 -----------------------------------------------------------------------
  General SCF calculation program by
  Eric Jon Sundstrom, Paul Horn, Yuezhi Mao, Dmitri Zuev, Alec White,
  David Stuck, Shaama M.S., Shane Yost, Joonho Lee, David Small,
  Daniel Levine, Susi Lehtola, Hugh Burton, Evgeny Epifanovsky
 -----------------------------------------------------------------------
 Exchange:     0.2000 Hartree-Fock + 0.0800 Slater + 0.7200 B88
 Correlation:  0.1900 VWN1RPA + 0.8100 LYP
 Using SG-1 standard quadrature grid
 using 4 threads for integral computing
 -------------------------------------------------------
 OpenMP Integral computing Module                
 Release: version 2.0, May 2017, Q-Chem Inc. Pleasanton 
 -------------------------------------------------------
 -------------------------------------------------------
 OpenMP BLAS3 based DFT computing Module                
 Release: version 1.0, May 2013, Q-Chem Inc. Pittsburgh 
 -------------------------------------------------------
 A restricted SCF calculation will be
 performed using DIIS
 SCF converges when DIIS error is below 1.0e-08
 ---------------------------------------
  Cycle       Energy         DIIS error
 ---------------------------------------
    1  -14155.2849020254      3.47e-02  
    2  -14154.2073945393      3.49e-03  
    3  -14154.1525925492      4.64e-03  
    4  -14154.2752956388      4.03e-04  
    5  -14154.2760341330      1.92e-04  
    6  -14154.2762494414      4.57e-05  
    7  -14154.2762650000      1.19e-05  
    8  -14154.2762658736      5.15e-06  
    9  -14154.2762660432      1.65e-06  
   10  -14154.2762660631      5.50e-07  
   11  -14154.2762660656      1.19e-07  
   12  -14154.2762660659      1.75e-08  
   13  -14154.2762660658      4.23e-09  Convergence criterion met
 ---------------------------------------
 SCF time:   CPU 44.21s  wall 12.00s 
 SCF   energy in the final basis set =   -14154.2762660658
 Total energy in the final basis set =   -14154.2762660658

 --------------------------------------------------------------
             Orbital Energies (a.u.) and Symmetries
 --------------------------------------------------------------

 Alpha MOs, Restricted
 -- Occupied --                  
*******-1165.88 -176.32 -176.32 -165.72 -165.72 -165.72 -165.72
  1 A'    1 A"    2 A"    2 A'    3 A'    3 A"    4 A"    4 A'                 
-165.72 -165.72  -35.81  -35.81  -31.31  -31.31  -31.30  -31.30
  5 A'    5 A"    6 A'    6 A"    7 A"    7 A'    8 A'    8 A"                 
-31.300 -31.300 -24.727 -24.727 -22.957 -22.957 -22.956 -22.956
  9 A'    9 A"   10 A"   10 A'   11 A"   11 A'   12 A'   12 A"                 
-22.956 -22.956 -22.951 -22.951 -22.951 -22.951 -10.384 -10.297
 13 A'   13 A"   14 A'   14 A"   15 A'   15 A"   16 A'   17 A'                 
-10.233  -6.362  -6.362  -4.776  -4.776  -4.760  -4.760  -4.760
 18 A'   16 A"   19 A'   17 A"   20 A'   18 A"   21 A'   19 A"                 
 -4.760  -2.042  -2.041  -2.036  -2.036  -2.036  -2.036  -2.023
 22 A'   23 A'   20 A"   24 A'   21 A"   25 A'   22 A"   26 A'                 
 -2.023  -2.023  -2.023  -1.293  -1.244  -0.907  -0.716  -0.671
 23 A"   27 A'   24 A"   28 A'   25 A"   29 A'   30 A'   31 A'                 
 -0.667  -0.611  -0.595  -0.540  -0.509  -0.484  -0.465  -0.462
 26 A"   32 A'   27 A"   33 A'   34 A'   28 A"   29 A"   35 A'                 
 -0.441  -0.395  -0.374  -0.334  -0.291  -0.281  -0.274  -0.268
 30 A"   36 A'   31 A"   37 A'   38 A'   32 A"   39 A'   33 A"                 
 -- Virtual --                   
 -0.089  -0.059  -0.006   0.025   0.025   0.029   0.055   0.061
 40 A'   34 A"   41 A'   42 A'   35 A"   43 A'   44 A'   45 A'                 
  0.068   0.083   0.086   0.091   0.105   0.113   0.120   0.129
 36 A"   46 A'   37 A"   47 A'   48 A'   49 A'   50 A'   38 A"                 
  0.146   0.152   0.167   0.180   0.197   0.203   0.209   0.213
 39 A"   51 A'   52 A'   53 A'   54 A'   40 A"   41 A"   55 A'                 
  0.224   0.247   0.250   0.261   0.261   0.269   0.288   0.320
 42 A"   43 A"   56 A'   57 A'   44 A"   58 A'   59 A'   60 A'                 
  0.330   0.332   0.355   0.355   0.384   0.386   0.402   0.414
 45 A"   61 A'   62 A'   46 A"   47 A"   63 A'   48 A"   49 A"                 
  0.428   0.448   0.452   0.480   0.487   0.487   0.506   0.526
 64 A'   50 A"   65 A'   66 A'   51 A"   67 A'   52 A"   68 A'                 
  0.556   0.578   0.603   0.611   0.650   0.661   0.678   0.698
 53 A"   69 A'   70 A'   71 A'   54 A"   72 A'   55 A"   73 A'                 
  0.722   0.746   0.754   0.771   0.846   0.926   1.032   1.184
 56 A"   74 A'   57 A"   75 A'   76 A'   77 A'   78 A'   79 A'                 
  1.206   1.272   1.303   1.335   1.337   1.346   1.349   1.371
 58 A"   59 A"   60 A"   61 A"   80 A'   62 A"   81 A'   82 A'                 
  1.375   1.383   1.419   1.424   1.435   1.465   1.483   1.523
 83 A'   63 A"   64 A"   84 A'   85 A'   65 A"   86 A'   87 A'                 
  1.526   1.541   1.645   1.658   1.732   1.765   1.832   1.845
 66 A"   67 A"   88 A'   68 A"   89 A'   90 A'   91 A'   69 A"                 
  1.871   1.945   1.973   2.021   2.027   2.132   2.150   2.193
 92 A'   70 A"   93 A'   71 A"   94 A'   72 A"   95 A'   96 A'                 
  2.501   2.545   2.649   2.656   2.732   2.775   2.856   2.979
 97 A'   73 A"   74 A"   98 A'   99 A'  100 A'   75 A"   76 A"                 
  3.023   3.314   3.476   3.670   3.743   3.753   3.760   3.806
101 A'  102 A'  103 A'   77 A"   78 A"   79 A"  104 A'  105 A'                 
  3.900   3.928   3.969   3.969   3.971   3.988   4.007   4.013
 80 A"  106 A'   81 A"  107 A'   82 A"  108 A'   83 A"  109 A'                 
  4.063   4.069   4.084   4.144   4.173   4.236   4.286   4.420
 84 A"   85 A"  110 A'  111 A'  112 A'  113 A'   86 A"  114 A'                 
  4.430   4.752   4.894   6.001   6.018   6.021   6.037   6.074
 87 A"  115 A'   88 A"   89 A"  116 A'   90 A"  117 A'  118 A'                 
  6.130   6.304   6.328   6.345   6.355   6.558   6.766  23.499
 91 A"   92 A"  119 A'  120 A'   93 A"  121 A'   94 A"  122 A'                 
 23.586  23.806  27.845  27.872  28.340  28.351  28.355  28.369
123 A'  124 A'  125 A'   95 A"   96 A"  126 A'   97 A"  127 A'                 
 28.388  28.402  28.533  28.534  28.535  28.552  28.568  28.577
128 A'   98 A"   99 A"  100 A"  129 A'  130 A'  101 A"  102 A"                 
 28.587  28.629  28.680  28.716  66.742  66.752 127.882 127.893
131 A'  132 A'  133 A'  103 A"  104 A"  134 A'  105 A"  106 A"                 
127.900 127.906 127.927 127.957 151.646 151.6681901.8081901.832
135 A'  136 A'  137 A'  107 A"  138 A'  108 A"  139 A'  109 A"                 

 Beta MOs, Restricted
 -- Occupied --                  
*******-1165.88 -176.32 -176.32 -165.72 -165.72 -165.72 -165.72
  1 A'    1 A"    2 A"    2 A'    3 A'    3 A"    4 A"    4 A'                 
-165.72 -165.72  -35.81  -35.81  -31.31  -31.31  -31.30  -31.30
  5 A'    5 A"    6 A'    6 A"    7 A"    7 A'    8 A'    8 A"                 
-31.300 -31.300 -24.727 -24.727 -22.957 -22.957 -22.956 -22.956
  9 A'    9 A"   10 A"   10 A'   11 A"   11 A'   12 A'   12 A"                 
-22.956 -22.956 -22.951 -22.951 -22.951 -22.951 -10.384 -10.297
 13 A'   13 A"   14 A'   14 A"   15 A'   15 A"   16 A'   17 A'                 
-10.233  -6.362  -6.362  -4.776  -4.776  -4.760  -4.760  -4.760
 18 A'   16 A"   19 A'   17 A"   20 A'   18 A"   21 A'   19 A"                 
 -4.760  -2.042  -2.041  -2.036  -2.036  -2.036  -2.036  -2.023
 22 A'   23 A'   20 A"   24 A'   21 A"   25 A'   22 A"   26 A'                 
 -2.023  -2.023  -2.023  -1.293  -1.244  -0.907  -0.716  -0.671
 23 A"   27 A'   24 A"   28 A'   25 A"   29 A'   30 A'   31 A'                 
 -0.667  -0.611  -0.595  -0.540  -0.509  -0.484  -0.465  -0.462
 26 A"   32 A'   27 A"   33 A'   34 A'   28 A"   29 A"   35 A'                 
 -0.441  -0.395  -0.374  -0.334  -0.291  -0.281  -0.274  -0.268
 30 A"   36 A'   31 A"   37 A'   38 A'   32 A"   39 A'   33 A"                 
 -- Virtual --                   
 -0.089  -0.059  -0.006   0.025   0.025   0.029   0.055   0.061
 40 A'   34 A"   41 A'   42 A'   35 A"   43 A'   44 A'   45 A'                 
  0.068   0.083   0.086   0.091   0.105   0.113   0.120   0.129
 36 A"   46 A'   37 A"   47 A'   48 A'   49 A'   50 A'   38 A"                 
  0.146   0.152   0.167   0.180   0.197   0.203   0.209   0.213
 39 A"   51 A'   52 A'   53 A'   54 A'   40 A"   41 A"   55 A'                 
  0.224   0.247   0.250   0.261   0.261   0.269   0.288   0.320
 42 A"   43 A"   56 A'   57 A'   44 A"   58 A'   59 A'   60 A'                 
  0.330   0.332   0.355   0.355   0.384   0.386   0.402   0.414
 45 A"   61 A'   62 A'   46 A"   47 A"   63 A'   48 A"   49 A"                 
  0.428   0.448   0.452   0.480   0.487   0.487   0.506   0.526
 64 A'   50 A"   65 A'   66 A'   51 A"   67 A'   52 A"   68 A'                 
  0.556   0.578   0.603   0.611   0.650   0.661   0.678   0.698
 53 A"   69 A'   70 A'   71 A'   54 A"   72 A'   55 A"   73 A'                 
  0.722   0.746   0.754   0.771   0.846   0.926   1.032   1.184
 56 A"   74 A'   57 A"   75 A'   76 A'   77 A'   78 A'   79 A'                 
  1.206   1.272   1.303   1.335   1.337   1.346   1.349   1.371
 58 A"   59 A"   60 A"   61 A"   80 A'   62 A"   81 A'   82 A'                 
  1.375   1.383   1.419   1.424   1.435   1.465   1.483   1.523
 83 A'   63 A"   64 A"   84 A'   85 A'   65 A"   86 A'   87 A'                 
  1.526   1.541   1.645   1.658   1.732   1.765   1.832   1.845
 66 A"   67 A"   88 A'   68 A"   89 A'   90 A'   91 A'   69 A"                 
  1.871   1.945   1.973   2.021   2.027   2.132   2.150   2.193
 92 A'   70 A"   93 A'   71 A"   94 A'   72 A"   95 A'   96 A'                 
  2.501   2.545   2.649   2.656   2.732   2.775   2.856   2.979
 97 A'   73 A"   74 A"   98 A'   99 A'  100 A'   75 A"   76 A"                 
  3.023   3.314   3.476   3.670   3.743   3.753   3.760   3.806
101 A'  102 A'  103 A'   77 A"   78 A"   79 A"  104 A'  105 A'                 
  3.900   3.928   3.969   3.969   3.971   3.988   4.007   4.013
 80 A"  106 A'   81 A"  107 A'   82 A"  108 A'   83 A"  109 A'                 
  4.063   4.069   4.084   4.144   4.173   4.236   4.286   4.420
 84 A"   85 A"  110 A'  111 A'  112 A'  113 A'   86 A"  114 A'                 
  4.430   4.752   4.894   6.001   6.018   6.021   6.037   6.074
 87 A"  115 A'   88 A"   89 A"  116 A'   90 A"  117 A'  118 A'                 
  6.130   6.304   6.328   6.345   6.355   6.558   6.766  23.499
 91 A"   92 A"  119 A'  120 A'   93 A"  121 A'   94 A"  122 A'                 
 23.586  23.806  27.845  27.872  28.340  28.351  28.355  28.369
123 A'  124 A'  125 A'   95 A"   96 A"  126 A'   97 A"  127 A'                 
 28.388  28.402  28.533  28.534  28.535  28.552  28.568  28.577
128 A'   98 A"   99 A"  100 A"  129 A'  130 A'  101 A"  102 A"                 
 28.587  28.629  28.680  28.716  66.742  66.752 127.882 127.893
131 A'  132 A'  133 A'  103 A"  104 A"  134 A'  105 A"  106 A"                 
127.900 127.906 127.927 127.957 151.646 151.6681901.8081901.832
135 A'  136 A'  137 A'  107 A"  138 A'  108 A"  139 A'  109 A"                 
 --------------------------------------------------------------

          Ground-State Mulliken Net Atomic Charges

     Atom                 Charge (a.u.)
  ----------------------------------------
      1 C                    -0.375883
      2 C                    -0.064129
      3 C                    -0.073045
      4 F                    -0.069301
      5 F                    -0.069301
      6 I                     0.138276
      7 I                     0.138276
      8 H                     0.187553
      9 H                     0.187553
  ----------------------------------------
  Sum of atomic charges =     0.000000

 -----------------------------------------------------------------
                    Cartesian Multipole Moments
 -----------------------------------------------------------------
    Charge (ESU x 10^10)
                 0.0000
    Dipole Moment (Debye)
         X       1.8042      Y      -0.1672      Z       0.0000
       Tot       1.8119
    Quadrupole Moments (Debye-Ang)
        XX     -82.7981     XY       4.7778     YY     -86.7777
        XZ       0.0000     YZ       0.0000     ZZ     -82.9720
    Octopole Moments (Debye-Ang^2)
       XXX      -5.9758    XXY      -3.3799    XYY       2.6226
       YYY     -39.6618    XXZ       0.0000    XYZ       0.0000
       YYZ       0.0000    XZZ      -4.8695    YZZ     -25.1719
       ZZZ       0.0000
    Hexadecapole Moments (Debye-Ang^3)
      XXXX    -215.8113   XXXY      -3.5975   XXYY    -173.2050
      XYYY       1.5541   YYYY    -874.6002   XXXZ       0.0000
      XXYZ      -0.0000   XYYZ       0.0000   YYYZ      -0.0000
      XXZZ    -252.7928   XYZZ       7.1963   YYZZ    -345.4584
      XZZZ       0.0000   YZZZ       0.0000   ZZZZ   -1220.6643
 -----------------------------------------------------------------
 Calculating analytic gradient of the SCF energy
 Gradient of SCF Energy
            1           2           3           4           5           6
    1   0.0161355  -0.0352206   0.0023796   0.0036254   0.0036254   0.0006062
    2  -0.0085012   0.0297689  -0.0187358  -0.0036742  -0.0036742   0.0017800
    3  -0.0000000   0.0000000  -0.0000000   0.0135484  -0.0135484  -0.0037666
            7           8           9
    1   0.0006062   0.0041211   0.0041211
    2   0.0017800   0.0006283   0.0006283
    3   0.0037666  -0.0020020   0.0020020
 Max gradient component =       3.522E-02
 RMS gradient           =       1.108E-02
 Gradient time:  CPU 15.60 s  wall 3.97 s
 Geometry Optimization Parameters
   NAtoms,    NIC,     NZ,  NCons,   NDum,   NFix, NCnnct, MaxDiis
        9      69       9       0       0       0       0       0


** GEOMETRY OPTIMIZATION IN DELOCALIZED INTERNAL COORDINATES **
   Searching for a Minimum

   Optimization Cycle:   1

                       Coordinates (Angstroms)
     ATOM                X               Y               Z
      1  C         1.4426431950    1.4731191436    0.0000000000
      2  C        -0.0246453595    1.9407346885    0.0000000000
      3  C         0.3040319767    0.4362177532    0.0000000000
      4  F        -0.5172628529    2.4822465608    1.1342807842
      5  F        -0.5172628529    2.4822465608   -1.1342807842
      6  I        -0.0477499929   -0.6696227789    1.7980450949
      7  I        -0.0477499929   -0.6696227789   -1.7980450949
      8  H         2.0200258615    1.5995734786   -0.9158267072
      9  H         2.0200258615    1.5995734786    0.9158267072
   Point Group: cs    Number of degrees of freedom:    12


   Energy is -14154.276266066


 Attempting to Generate Delocalized Internal Coordinates

 12 Hessian modes will be used to form the next step
  Hessian Eigenvalues:
     0.020947    0.030782    0.030782    0.090060    0.108095    0.129001
     0.140000    0.257500    0.268991    0.285189    0.348126    0.550214

 Minimum Search - Taking Simple RFO Step
 Searching for Lamda that Minimizes Along All modes
 Value Taken    Lamda =  -0.00572493
 Step Taken.  Stepsize is  0.181263

                             Maximum     Tolerance    Cnvgd?
         Gradient           0.020680      0.000300      NO
         Displacement       0.111920      0.001200      NO
         Energy change     *********      0.000001      NO


 New Cartesian Coordinates Obtained by Inverse Iteration

 Displacement from previous Coordinates is:  0.138544
 ----------------------------------------------------------------
             Standard Nuclear Orientation (Angstroms)
    I     Atom           X                Y                Z
 ----------------------------------------------------------------
    1      C       1.4376702519     1.4758200828     0.0000000000
    2      C       0.0064652524     1.9188556247     0.0000000000
    3      C       0.3069080012     0.4372007778     0.0000000000
    4      F      -0.5105167657     2.4847637504     1.1013541217
    5      F      -0.5105167657     2.4847637504    -1.1013541217
    6      I      -0.0512661181    -0.6713277618     1.8182694477
    7      I      -0.0512661181    -0.6713277618    -1.8182694477
    8      H       2.0022890530     1.6078588219    -0.9160037763
    9      H       2.0022890530     1.6078588219     0.9160037763
 ----------------------------------------------------------------
 Molecular Point Group                 Cs    NOp =  2
 Largest Abelian Subgroup              Cs    NOp =  2
 Nuclear Repulsion Energy =  1243.5412032864 hartrees
 There are       72 alpha and       72 beta electrons
 Applying Cartesian multipole field
    Component          Value
    ---------          -----
     (2,0,0)        1.00000E-11
     (0,2,0)        2.00000E-11
     (0,0,2)       -3.00000E-11
 Nucleus-field energy     =    -0.0000000248 hartrees
 Requested basis set is 6-311++G(d,p)
 There are 88 shells and 248 basis functions
 A cutoff of  1.0D-11 yielded   3040 shell pairs
 There are     25295 function pairs (     28328 Cartesian)
 Smallest overlap matrix eigenvalue = 6.54E-05
 Guess MOs from SCF MO coefficient file

 -----------------------------------------------------------------------
  General SCF calculation program by
  Eric Jon Sundstrom, Paul Horn, Yuezhi Mao, Dmitri Zuev, Alec White,
  David Stuck, Shaama M.S., Shane Yost, Joonho Lee, David Small,
  Daniel Levine, Susi Lehtola, Hugh Burton, Evgeny Epifanovsky
 -----------------------------------------------------------------------
 Exchange:     0.2000 Hartree-Fock + 0.0800 Slater + 0.7200 B88
 Correlation:  0.1900 VWN1RPA + 0.8100 LYP
 Using SG-1 standard quadrature grid
 using 4 threads for integral computing
 -------------------------------------------------------
 OpenMP Integral computing Module                
 Release: version 2.0, May 2017, Q-Chem Inc. Pleasanton 
 -------------------------------------------------------
 -------------------------------------------------------
 OpenMP BLAS3 based DFT computing Module                
 Release: version 1.0, May 2013, Q-Chem Inc. Pittsburgh 
 -------------------------------------------------------
 A restricted SCF calculation will be
 performed using DIIS
 SCF converges when DIIS error is below 1.0e-08
 ---------------------------------------
  Cycle       Energy         DIIS error
 ---------------------------------------
    1  -14154.2776660674      4.85e-04  
    2  -14154.2795537882      1.98e-04  
    3  -14154.2795501928      2.04e-04  
    4  -14154.2797875326      2.16e-05  
    5  -14154.2797890812      1.18e-05  
    6  -14154.2797900015      5.57e-06  
    7  -14154.2797902058      7.87e-07  
    8  -14154.2797902089      3.79e-07  
    9  -14154.2797902098      2.96e-08  
   10  -14154.2797902098      9.54e-09  Convergence criterion met
 ---------------------------------------
 SCF time:   CPU 48.29s  wall 13.00s 
 SCF   energy in the final basis set =   -14154.2797902098
 Total energy in the final basis set =   -14154.2797902098

 --------------------------------------------------------------
             Orbital Energies (a.u.) and Symmetries
 --------------------------------------------------------------

 Alpha MOs, Restricted
 -- Occupied --                  
*******-1165.88 -176.32 -176.32 -165.72 -165.72 -165.72 -165.72
  1 A'    1 A"    2 A"    2 A'    3 A'    3 A"    4 A"    4 A'                 
-165.72 -165.72  -35.81  -35.81  -31.31  -31.31  -31.30  -31.30
  5 A'    5 A"    6 A'    6 A"    7 A"    7 A'    8 A'    8 A"                 
-31.301 -31.301 -24.723 -24.723 -22.958 -22.958 -22.956 -22.956
  9 A'    9 A"   10 A"   10 A'   11 A"   11 A'   12 A'   12 A"                 
-22.956 -22.956 -22.952 -22.952 -22.952 -22.952 -10.380 -10.297
 13 A'   13 A"   14 A'   14 A"   15 A"   15 A'   16 A'   17 A'                 
-10.231  -6.363  -6.363  -4.776  -4.776  -4.760  -4.760  -4.760
 18 A'   16 A"   19 A'   17 A"   20 A'   18 A"   21 A'   19 A"                 
 -4.760  -2.042  -2.042  -2.037  -2.037  -2.037  -2.037  -2.023
 22 A'   23 A'   20 A"   24 A'   21 A"   25 A'   22 A"   26 A'                 
 -2.023  -2.023  -2.023  -1.298  -1.241  -0.919  -0.715  -0.671
 23 A"   27 A'   24 A"   28 A'   25 A"   29 A'   30 A'   31 A'                 
 -0.667  -0.616  -0.595  -0.542  -0.509  -0.486  -0.464  -0.461
 26 A"   32 A'   27 A"   33 A'   34 A'   28 A"   35 A'   29 A"                 
 -0.436  -0.395  -0.374  -0.337  -0.292  -0.281  -0.275  -0.269
 30 A"   36 A'   31 A"   37 A'   38 A'   32 A"   39 A'   33 A"                 
 -- Virtual --                   
 -0.093  -0.065  -0.005   0.025   0.026   0.032   0.057   0.063
 40 A'   34 A"   41 A'   35 A"   42 A'   43 A'   44 A'   45 A'                 
  0.068   0.084   0.085   0.094   0.107   0.119   0.126   0.127
 36 A"   46 A'   37 A"   47 A'   48 A'   49 A'   50 A'   38 A"                 
  0.144   0.153   0.169   0.185   0.197   0.204   0.209   0.224
 39 A"   51 A'   52 A'   53 A'   54 A'   40 A"   41 A"   55 A'                 
  0.225   0.247   0.251   0.261   0.263   0.277   0.296   0.322
 42 A"   43 A"   56 A'   44 A"   57 A'   58 A'   59 A'   60 A'                 
  0.330   0.335   0.356   0.358   0.385   0.389   0.402   0.415
 45 A"   61 A'   62 A'   46 A"   47 A"   63 A'   48 A"   49 A"                 
  0.429   0.445   0.454   0.480   0.484   0.484   0.506   0.524
 64 A'   50 A"   65 A'   66 A'   67 A'   51 A"   52 A"   68 A'                 
  0.562   0.582   0.606   0.612   0.645   0.657   0.675   0.698
 53 A"   69 A'   70 A'   71 A'   54 A"   72 A'   55 A"   73 A'                 
  0.721   0.747   0.754   0.765   0.846   0.928   1.039   1.182
 56 A"   74 A'   57 A"   75 A'   76 A'   77 A'   78 A'   79 A'                 
  1.213   1.272   1.301   1.327   1.330   1.350   1.350   1.370
 58 A"   59 A"   60 A"   61 A"   80 A'   81 A'   62 A"   82 A'                 
  1.377   1.385   1.428   1.434   1.435   1.467   1.485   1.524
 83 A'   63 A"   84 A'   64 A"   85 A'   65 A"   86 A'   66 A"                 
  1.536   1.547   1.651   1.656   1.732   1.768   1.855   1.857
 87 A'   67 A"   68 A"   88 A'   89 A'   90 A'   91 A'   69 A"                 
  1.877   1.959   1.981   2.030   2.032   2.160   2.162   2.191
 92 A'   70 A"   93 A'   71 A"   94 A'   72 A"   95 A'   96 A'                 
  2.519   2.553   2.661   2.665   2.753   2.792   2.862   2.990
 97 A'   73 A"   74 A"   98 A'   99 A'  100 A'   75 A"   76 A"                 
  3.068   3.341   3.489   3.682   3.748   3.754   3.765   3.815
101 A'  102 A'  103 A'   77 A"   78 A"   79 A"  104 A'  105 A'                 
  3.899   3.943   3.967   3.969   3.970   4.011   4.017   4.022
 80 A"  106 A'   81 A"   82 A"  107 A'  108 A'   83 A"  109 A'                 
  4.058   4.065   4.080   4.157   4.187   4.235   4.283   4.407
 84 A"   85 A"  110 A'  111 A'  112 A'  113 A'   86 A"  114 A'                 
  4.425   4.781   4.909   6.000   6.017   6.021   6.036   6.070
 87 A"  115 A'   88 A"   89 A"   90 A"  116 A'  117 A'  118 A'                 
  6.123   6.311   6.331   6.356   6.360   6.590   6.779  23.517
 91 A"   92 A"  119 A'  120 A'   93 A"  121 A'   94 A"  122 A'                 
 23.644  23.838  27.837  27.869  28.339  28.352  28.352  28.367
123 A'  124 A'  125 A'   95 A"   96 A"  126 A'   97 A"  127 A'                 
 28.386  28.397  28.532  28.533  28.535  28.551  28.566  28.573
128 A'   98 A"   99 A"  100 A"  129 A'  130 A'  101 A"  102 A"                 
 28.584  28.626  28.679  28.712  66.749  66.756 127.881 127.890
131 A'  132 A'  133 A'  103 A"  104 A"  134 A'  105 A"  106 A"                 
127.900 127.905 127.925 127.953 151.639 151.6651901.8011901.828
135 A'  136 A'  137 A'  107 A"  138 A'  108 A"  139 A'  109 A"                 

 Beta MOs, Restricted
 -- Occupied --                  
*******-1165.88 -176.32 -176.32 -165.72 -165.72 -165.72 -165.72
  1 A'    1 A"    2 A"    2 A'    3 A'    3 A"    4 A"    4 A'                 
-165.72 -165.72  -35.81  -35.81  -31.31  -31.31  -31.30  -31.30
  5 A'    5 A"    6 A'    6 A"    7 A"    7 A'    8 A'    8 A"                 
-31.301 -31.301 -24.723 -24.723 -22.958 -22.958 -22.956 -22.956
  9 A'    9 A"   10 A"   10 A'   11 A"   11 A'   12 A'   12 A"                 
-22.956 -22.956 -22.952 -22.952 -22.952 -22.952 -10.380 -10.297
 13 A'   13 A"   14 A'   14 A"   15 A"   15 A'   16 A'   17 A'                 
-10.231  -6.363  -6.363  -4.776  -4.776  -4.760  -4.760  -4.760
 18 A'   16 A"   19 A'   17 A"   20 A'   18 A"   21 A'   19 A"                 
 -4.760  -2.042  -2.042  -2.037  -2.037  -2.037  -2.037  -2.023
 22 A'   23 A'   20 A"   24 A'   21 A"   25 A'   22 A"   26 A'                 
 -2.023  -2.023  -2.023  -1.298  -1.241  -0.919  -0.715  -0.671
 23 A"   27 A'   24 A"   28 A'   25 A"   29 A'   30 A'   31 A'                 
 -0.667  -0.616  -0.595  -0.542  -0.509  -0.486  -0.464  -0.461
 26 A"   32 A'   27 A"   33 A'   34 A'   28 A"   35 A'   29 A"                 
 -0.436  -0.395  -0.374  -0.337  -0.292  -0.281  -0.275  -0.269
 30 A"   36 A'   31 A"   37 A'   38 A'   32 A"   39 A'   33 A"                 
 -- Virtual --                   
 -0.093  -0.065  -0.005   0.025   0.026   0.032   0.057   0.063
 40 A'   34 A"   41 A'   35 A"   42 A'   43 A'   44 A'   45 A'                 
  0.068   0.084   0.085   0.094   0.107   0.119   0.126   0.127
 36 A"   46 A'   37 A"   47 A'   48 A'   49 A'   50 A'   38 A"                 
  0.144   0.153   0.169   0.185   0.197   0.204   0.209   0.224
 39 A"   51 A'   52 A'   53 A'   54 A'   40 A"   41 A"   55 A'                 
  0.225   0.247   0.251   0.261   0.263   0.277   0.296   0.322
 42 A"   43 A"   56 A'   44 A"   57 A'   58 A'   59 A'   60 A'                 
  0.330   0.335   0.356   0.358   0.385   0.389   0.402   0.415
 45 A"   61 A'   62 A'   46 A"   47 A"   63 A'   48 A"   49 A"                 
  0.429   0.445   0.454   0.480   0.484   0.484   0.506   0.524
 64 A'   50 A"   65 A'   66 A'   67 A'   51 A"   52 A"   68 A'                 
  0.562   0.582   0.606   0.612   0.645   0.657   0.675   0.698
 53 A"   69 A'   70 A'   71 A'   54 A"   72 A'   55 A"   73 A'                 
  0.721   0.747   0.754   0.765   0.846   0.928   1.039   1.182
 56 A"   74 A'   57 A"   75 A'   76 A'   77 A'   78 A'   79 A'                 
  1.213   1.272   1.301   1.327   1.330   1.350   1.350   1.370
 58 A"   59 A"   60 A"   61 A"   80 A'   81 A'   62 A"   82 A'                 
  1.377   1.385   1.428   1.434   1.435   1.467   1.485   1.524
 83 A'   63 A"   84 A'   64 A"   85 A'   65 A"   86 A'   66 A"                 
  1.536   1.547   1.651   1.656   1.732   1.768   1.855   1.857
 87 A'   67 A"   68 A"   88 A'   89 A'   90 A'   91 A'   69 A"                 
  1.877   1.959   1.981   2.030   2.032   2.160   2.162   2.191
 92 A'   70 A"   93 A'   71 A"   94 A'   72 A"   95 A'   96 A'                 
  2.519   2.553   2.661   2.665   2.753   2.792   2.862   2.990
 97 A'   73 A"   74 A"   98 A'   99 A'  100 A'   75 A"   76 A"                 
  3.068   3.341   3.489   3.682   3.748   3.754   3.765   3.815
101 A'  102 A'  103 A'   77 A"   78 A"   79 A"  104 A'  105 A'                 
  3.899   3.943   3.967   3.969   3.970   4.011   4.017   4.022
 80 A"  106 A'   81 A"   82 A"  107 A'  108 A'   83 A"  109 A'                 
  4.058   4.065   4.080   4.157   4.187   4.235   4.283   4.407
 84 A"   85 A"  110 A'  111 A'  112 A'  113 A'   86 A"  114 A'                 
  4.425   4.781   4.909   6.000   6.017   6.021   6.036   6.070
 87 A"  115 A'   88 A"   89 A"   90 A"  116 A'  117 A'  118 A'                 
  6.123   6.311   6.331   6.356   6.360   6.590   6.779  23.517
 91 A"   92 A"  119 A'  120 A'   93 A"  121 A'   94 A"  122 A'                 
 23.644  23.838  27.837  27.869  28.339  28.352  28.352  28.367
123 A'  124 A'  125 A'   95 A"   96 A"  126 A'   97 A"  127 A'                 
 28.386  28.397  28.532  28.533  28.535  28.551  28.566  28.573
128 A'   98 A"   99 A"  100 A"  129 A'  130 A'  101 A"  102 A"                 
 28.584  28.626  28.679  28.712  66.749  66.756 127.881 127.890
131 A'  132 A'  133 A'  103 A"  104 A"  134 A'  105 A"  106 A"                 
127.900 127.905 127.925 127.953 151.639 151.6651901.8011901.828
135 A'  136 A'  137 A'  107 A"  138 A'  108 A"  139 A'  109 A"                 
 --------------------------------------------------------------

          Ground-State Mulliken Net Atomic Charges

     Atom                 Charge (a.u.)
  ----------------------------------------
      1 C                    -0.377265
      2 C                    -0.071126
      3 C                    -0.056609
      4 F                    -0.072319
      5 F                    -0.072319
      6 I                     0.134641
      7 I                     0.134641
      8 H                     0.190178
      9 H                     0.190178
  ----------------------------------------
  Sum of atomic charges =     0.000000

 -----------------------------------------------------------------
                    Cartesian Multipole Moments
 -----------------------------------------------------------------
    Charge (ESU x 10^10)
                 0.0000
    Dipole Moment (Debye)
         X       1.8833      Y      -0.2348      Z       0.0000
       Tot       1.8979
    Quadrupole Moments (Debye-Ang)
        XX     -82.7914     XY       5.0683     YY     -86.9382
        XZ      -0.0000     YZ       0.0000     ZZ     -82.6529
    Octopole Moments (Debye-Ang^2)
       XXX      -5.9970    XXY      -3.0934    XYY       3.3332
       YYY     -39.5345    XXZ      -0.0000    XYZ       0.0000
       YYZ      -0.0000    XZZ      -4.9342    YZZ     -25.0011
       ZZZ      -0.0000
    Hexadecapole Moments (Debye-Ang^3)
      XXXX    -214.6054   XXXY      -5.1916   XXYY    -172.2554
      XYYY       1.7255   YYYY    -874.7590   XXXZ      -0.0000
      XXYZ      -0.0000   XYYZ      -0.0000   YYYZ       0.0000
      XXZZ    -255.8043   XYZZ       6.9149   YYZZ    -347.9432
      XZZZ      -0.0000   YZZZ       0.0000   ZZZZ   -1237.4002
 -----------------------------------------------------------------
 Calculating analytic gradient of the SCF energy
 Gradient of SCF Energy
            1           2           3           4           5           6
    1   0.0039527  -0.0117214   0.0019441   0.0023698   0.0023698   0.0001452
    2  -0.0042998   0.0127337  -0.0043016  -0.0028177  -0.0028177   0.0001111
    3   0.0000000   0.0000000  -0.0000000  -0.0002825   0.0002825  -0.0003499
            7           8           9
    1   0.0001452   0.0003973   0.0003973
    2   0.0001111   0.0006404   0.0006404
    3   0.0003499   0.0002592  -0.0002592
 Max gradient component =       1.273E-02
 RMS gradient           =       3.775E-03
 Gradient time:  CPU 15.47 s  wall 3.93 s
 Geometry Optimization Parameters
   NAtoms,    NIC,     NZ,  NCons,   NDum,   NFix, NCnnct, MaxDiis
        9      69       9       0       0       0       0       0

 Cartesian Hessian Update
 Hessian Updated using BFGS Update


** GEOMETRY OPTIMIZATION IN DELOCALIZED INTERNAL COORDINATES **
   Searching for a Minimum

   Optimization Cycle:   2

                       Coordinates (Angstroms)
     ATOM                X               Y               Z
      1  C         1.4376702519    1.4758200828    0.0000000000
      2  C         0.0064652524    1.9188556247    0.0000000000
      3  C         0.3069080012    0.4372007778    0.0000000000
      4  F        -0.5105167657    2.4847637504    1.1013541217
      5  F        -0.5105167657    2.4847637504   -1.1013541217
      6  I        -0.0512661181   -0.6713277618    1.8182694477
      7  I        -0.0512661181   -0.6713277618   -1.8182694477
      8  H         2.0022890530    1.6078588219   -0.9160037763
      9  H         2.0022890530    1.6078588219    0.9160037763
   Point Group: cs    Number of degrees of freedom:    12


   Energy is -14154.279790210

 Hessian Updated using BFGS Update

 12 Hessian modes will be used to form the next step
  Hessian Eigenvalues:
     0.021019    0.030782    0.030807    0.088425    0.107812    0.112871
     0.137323    0.255045    0.259146    0.273309    0.349215    0.578095

 Minimum Search - Taking Simple RFO Step
 Searching for Lamda that Minimizes Along All modes
 Value Taken    Lamda =  -0.00050704
 Step Taken.  Stepsize is  0.070724

                             Maximum     Tolerance    Cnvgd?
         Gradient           0.006924      0.000300      NO
         Displacement       0.047687      0.001200      NO
         Energy change     -0.003524      0.000001      NO


 New Cartesian Coordinates Obtained by Inverse Iteration

 Displacement from previous Coordinates is:  0.035580
 ----------------------------------------------------------------
             Standard Nuclear Orientation (Angstroms)
    I     Atom           X                Y                Z
 ----------------------------------------------------------------
    1      C       1.4361113817     1.4814599960     0.0000000000
    2      C       0.0148051041     1.9097149298     0.0000000000
    3      C       0.3080208398     0.4388613988     0.0000000000
    4      F      -0.5119103322     2.4860581857     1.0945078158
    5      F      -0.5119103322     2.4860581857    -1.0945078158
    6      I      -0.0509194455    -0.6693151061     1.8214669445
    7      I      -0.0509194455    -0.6693151061    -1.8214669445
    8      H       1.9993890368     1.6054718112    -0.9176117883
    9      H       1.9993890368     1.6054718112     0.9176117883
 ----------------------------------------------------------------
 Molecular Point Group                 Cs    NOp =  2
 Largest Abelian Subgroup              Cs    NOp =  2
 Nuclear Repulsion Energy =  1243.1289151607 hartrees
 There are       72 alpha and       72 beta electrons
 Applying Cartesian multipole field
    Component          Value
    ---------          -----
     (2,0,0)        1.00000E-11
     (0,2,0)        2.00000E-11
     (0,0,2)       -3.00000E-11
 Nucleus-field energy     =    -0.0000000249 hartrees
 Requested basis set is 6-311++G(d,p)
 There are 88 shells and 248 basis functions
 A cutoff of  1.0D-11 yielded   3040 shell pairs
 There are     25295 function pairs (     28328 Cartesian)
 Smallest overlap matrix eigenvalue = 6.30E-05
 Guess MOs from SCF MO coefficient file

 -----------------------------------------------------------------------
  General SCF calculation program by
  Eric Jon Sundstrom, Paul Horn, Yuezhi Mao, Dmitri Zuev, Alec White,
  David Stuck, Shaama M.S., Shane Yost, Joonho Lee, David Small,
  Daniel Levine, Susi Lehtola, Hugh Burton, Evgeny Epifanovsky
 -----------------------------------------------------------------------
 Exchange:     0.2000 Hartree-Fock + 0.0800 Slater + 0.7200 B88
 Correlation:  0.1900 VWN1RPA + 0.8100 LYP
 Using SG-1 standard quadrature grid
 using 4 threads for integral computing
 -------------------------------------------------------
 OpenMP Integral computing Module                
 Release: version 2.0, May 2017, Q-Chem Inc. Pleasanton 
 -------------------------------------------------------
 -------------------------------------------------------
 OpenMP BLAS3 based DFT computing Module                
 Release: version 1.0, May 2013, Q-Chem Inc. Pittsburgh 
 -------------------------------------------------------
 A restricted SCF calculation will be
 performed using DIIS
 SCF converges when DIIS error is below 1.0e-08
 ---------------------------------------
  Cycle       Energy         DIIS error
 ---------------------------------------
    1  -14154.2797725990      1.75e-04  
    2  -14154.2800318770      6.21e-05  
    3  -14154.2800190656      7.78e-05  
    4  -14154.2800522103      1.36e-05  
    5  -14154.2800533240      5.96e-06  
    6  -14154.2800535802      1.12e-06  
    7  -14154.2800535870      2.79e-07  
    8  -14154.2800535874      1.03e-07  
    9  -14154.2800535878      8.73e-09  Convergence criterion met
 ---------------------------------------
 SCF time:   CPU 43.64s  wall 11.00s 
 SCF   energy in the final basis set =   -14154.2800535878
 Total energy in the final basis set =   -14154.2800535878

 --------------------------------------------------------------
             Orbital Energies (a.u.) and Symmetries
 --------------------------------------------------------------

 Alpha MOs, Restricted
 -- Occupied --                  
*******-1165.89 -176.32 -176.32 -165.72 -165.72 -165.72 -165.72
  1 A'    1 A"    2 A"    2 A'    3 A'    3 A"    4 A"    4 A'                 
-165.72 -165.72  -35.81  -35.81  -31.31  -31.31  -31.30  -31.30
  5 A'    5 A"    6 A'    6 A"    7 A"    7 A'    8 A'    8 A"                 
-31.301 -31.301 -24.721 -24.721 -22.959 -22.959 -22.957 -22.957
  9 A'    9 A"   10 A"   10 A'   11 A"   11 A'   12 A'   12 A"                 
-22.957 -22.957 -22.952 -22.952 -22.952 -22.952 -10.379 -10.297
 13 A'   13 A"   14 A'   14 A"   15 A"   15 A'   16 A'   17 A'                 
-10.231  -6.364  -6.364  -4.777  -4.777  -4.761  -4.761  -4.761
 18 A'   16 A"   19 A'   17 A"   20 A'   18 A"   21 A'   19 A"                 
 -4.761  -2.043  -2.043  -2.038  -2.037  -2.037  -2.037  -2.024
 22 A'   23 A'   20 A"   24 A'   21 A"   25 A'   22 A"   26 A'                 
 -2.024  -2.024  -2.024  -1.296  -1.237  -0.924  -0.715  -0.670
 23 A"   27 A'   24 A"   28 A'   25 A"   29 A'   30 A'   31 A'                 
 -0.667  -0.617  -0.593  -0.542  -0.507  -0.486  -0.465  -0.459
 26 A"   32 A'   27 A"   33 A'   34 A'   28 A"   35 A'   29 A"                 
 -0.434  -0.394  -0.374  -0.339  -0.293  -0.282  -0.275  -0.270
 30 A"   36 A'   31 A"   37 A'   38 A'   32 A"   39 A'   33 A"                 
 -- Virtual --                   
 -0.094  -0.067  -0.005   0.024   0.026   0.032   0.057   0.063
 40 A'   34 A"   41 A'   35 A"   42 A'   43 A'   44 A'   45 A'                 
  0.067   0.084   0.085   0.095   0.107   0.120   0.127   0.128
 36 A"   46 A'   37 A"   47 A'   48 A'   49 A'   38 A"   50 A'                 
  0.142   0.153   0.169   0.187   0.196   0.204   0.209   0.225
 39 A"   51 A'   52 A'   53 A'   54 A'   40 A"   41 A"   55 A'                 
  0.225   0.246   0.251   0.261   0.264   0.280   0.299   0.323
 42 A"   43 A"   56 A'   44 A"   57 A'   58 A'   59 A'   60 A'                 
  0.331   0.337   0.357   0.358   0.385   0.390   0.403   0.414
 45 A"   61 A'   62 A'   46 A"   47 A"   63 A'   48 A"   49 A"                 
  0.429   0.444   0.455   0.480   0.484   0.484   0.505   0.523
 64 A'   50 A"   65 A'   66 A'   67 A'   51 A"   52 A"   68 A'                 
  0.562   0.584   0.605   0.613   0.644   0.656   0.673   0.698
 53 A"   69 A'   70 A'   71 A'   54 A"   72 A'   55 A"   73 A'                 
  0.720   0.748   0.755   0.762   0.847   0.930   1.041   1.183
 56 A"   74 A'   57 A"   75 A'   76 A'   77 A'   78 A'   79 A'                 
  1.214   1.271   1.301   1.325   1.328   1.350   1.352   1.370
 58 A"   59 A"   60 A"   61 A"   80 A'   81 A'   62 A"   82 A'                 
  1.377   1.385   1.430   1.435   1.439   1.467   1.487   1.521
 83 A'   63 A"   84 A'   85 A'   64 A"   65 A"   86 A'   66 A"                 
  1.540   1.548   1.649   1.659   1.735   1.765   1.862   1.863
 87 A'   67 A"   68 A"   88 A'   89 A'   90 A'   69 A"   91 A'                 
  1.878   1.965   1.985   2.034   2.035   2.164   2.165   2.188
 92 A'   70 A"   93 A'   71 A"   94 A'   95 A'   72 A"   96 A'                 
  2.523   2.553   2.663   2.667   2.762   2.796   2.864   2.985
 97 A'   73 A"   74 A"   98 A'   99 A'  100 A'   75 A"   76 A"                 
  3.082   3.349   3.486   3.684   3.750   3.756   3.767   3.817
101 A'  102 A'  103 A'   77 A"   78 A"   79 A"  104 A'  105 A'                 
  3.896   3.944   3.967   3.969   3.970   4.011   4.015   4.027
 80 A"  106 A'   81 A"   82 A"  107 A'  108 A'   83 A"  109 A'                 
  4.058   4.064   4.079   4.157   4.188   4.235   4.283   4.404
 84 A"   85 A"  110 A'  111 A'  112 A'  113 A'   86 A"  114 A'                 
  4.424   4.788   4.909   5.999   6.016   6.021   6.035   6.070
 87 A"  115 A'   88 A"   89 A"   90 A"  116 A'  117 A'  118 A'                 
  6.121   6.314   6.333   6.359   6.363   6.598   6.773  23.517
 91 A"   92 A"  119 A'  120 A'   93 A"  121 A'   94 A"  122 A'                 
 23.666  23.849  27.836  27.868  28.338  28.351  28.352  28.366
123 A'  124 A'  125 A'   95 A"   96 A"   97 A"  126 A'  127 A'                 
 28.385  28.396  28.531  28.532  28.534  28.550  28.566  28.572
128 A'   98 A"   99 A"  100 A"  129 A'  130 A'  101 A"  102 A"                 
 28.583  28.626  28.679  28.711  66.751  66.758 127.881 127.890
131 A'  132 A'  133 A'  103 A"  104 A"  134 A'  105 A"  106 A"                 
127.899 127.905 127.924 127.952 151.637 151.6641901.7991901.827
135 A'  136 A'  137 A'  107 A"  138 A'  108 A"  139 A'  109 A"                 

 Beta MOs, Restricted
 -- Occupied --                  
*******-1165.89 -176.32 -176.32 -165.72 -165.72 -165.72 -165.72
  1 A'    1 A"    2 A"    2 A'    3 A'    3 A"    4 A"    4 A'                 
-165.72 -165.72  -35.81  -35.81  -31.31  -31.31  -31.30  -31.30
  5 A'    5 A"    6 A'    6 A"    7 A"    7 A'    8 A'    8 A"                 
-31.301 -31.301 -24.721 -24.721 -22.959 -22.959 -22.957 -22.957
  9 A'    9 A"   10 A"   10 A'   11 A"   11 A'   12 A'   12 A"                 
-22.957 -22.957 -22.952 -22.952 -22.952 -22.952 -10.379 -10.297
 13 A'   13 A"   14 A'   14 A"   15 A"   15 A'   16 A'   17 A'                 
-10.231  -6.364  -6.364  -4.777  -4.777  -4.761  -4.761  -4.761
 18 A'   16 A"   19 A'   17 A"   20 A'   18 A"   21 A'   19 A"                 
 -4.761  -2.043  -2.043  -2.038  -2.037  -2.037  -2.037  -2.024
 22 A'   23 A'   20 A"   24 A'   21 A"   25 A'   22 A"   26 A'                 
 -2.024  -2.024  -2.024  -1.296  -1.237  -0.924  -0.715  -0.670
 23 A"   27 A'   24 A"   28 A'   25 A"   29 A'   30 A'   31 A'                 
 -0.667  -0.617  -0.593  -0.542  -0.507  -0.486  -0.465  -0.459
 26 A"   32 A'   27 A"   33 A'   34 A'   28 A"   35 A'   29 A"                 
 -0.434  -0.394  -0.374  -0.339  -0.293  -0.282  -0.275  -0.270
 30 A"   36 A'   31 A"   37 A'   38 A'   32 A"   39 A'   33 A"                 
 -- Virtual --                   
 -0.094  -0.067  -0.005   0.024   0.026   0.032   0.057   0.063
 40 A'   34 A"   41 A'   35 A"   42 A'   43 A'   44 A'   45 A'                 
  0.067   0.084   0.085   0.095   0.107   0.120   0.127   0.128
 36 A"   46 A'   37 A"   47 A'   48 A'   49 A'   38 A"   50 A'                 
  0.142   0.153   0.169   0.187   0.196   0.204   0.209   0.225
 39 A"   51 A'   52 A'   53 A'   54 A'   40 A"   41 A"   55 A'                 
  0.225   0.246   0.251   0.261   0.264   0.280   0.299   0.323
 42 A"   43 A"   56 A'   44 A"   57 A'   58 A'   59 A'   60 A'                 
  0.331   0.337   0.357   0.358   0.385   0.390   0.403   0.414
 45 A"   61 A'   62 A'   46 A"   47 A"   63 A'   48 A"   49 A"                 
  0.429   0.444   0.455   0.480   0.484   0.484   0.505   0.523
 64 A'   50 A"   65 A'   66 A'   67 A'   51 A"   52 A"   68 A'                 
  0.562   0.584   0.605   0.613   0.644   0.656   0.673   0.698
 53 A"   69 A'   70 A'   71 A'   54 A"   72 A'   55 A"   73 A'                 
  0.720   0.748   0.755   0.762   0.847   0.930   1.041   1.183
 56 A"   74 A'   57 A"   75 A'   76 A'   77 A'   78 A'   79 A'                 
  1.214   1.271   1.301   1.325   1.328   1.350   1.352   1.370
 58 A"   59 A"   60 A"   61 A"   80 A'   81 A'   62 A"   82 A'                 
  1.377   1.385   1.430   1.435   1.439   1.467   1.487   1.521
 83 A'   63 A"   84 A'   85 A'   64 A"   65 A"   86 A'   66 A"                 
  1.540   1.548   1.649   1.659   1.735   1.765   1.862   1.863
 87 A'   67 A"   68 A"   88 A'   89 A'   90 A'   69 A"   91 A'                 
  1.878   1.965   1.985   2.034   2.035   2.164   2.165   2.188
 92 A'   70 A"   93 A'   71 A"   94 A'   95 A'   72 A"   96 A'                 
  2.523   2.553   2.663   2.667   2.762   2.796   2.864   2.985
 97 A'   73 A"   74 A"   98 A'   99 A'  100 A'   75 A"   76 A"                 
  3.082   3.349   3.486   3.684   3.750   3.756   3.767   3.817
101 A'  102 A'  103 A'   77 A"   78 A"   79 A"  104 A'  105 A'                 
  3.896   3.944   3.967   3.969   3.970   4.011   4.015   4.027
 80 A"  106 A'   81 A"   82 A"  107 A'  108 A'   83 A"  109 A'                 
  4.058   4.064   4.079   4.157   4.188   4.235   4.283   4.404
 84 A"   85 A"  110 A'  111 A'  112 A'  113 A'   86 A"  114 A'                 
  4.424   4.788   4.909   5.999   6.016   6.021   6.035   6.070
 87 A"  115 A'   88 A"   89 A"   90 A"  116 A'  117 A'  118 A'                 
  6.121   6.314   6.333   6.359   6.363   6.598   6.773  23.517
 91 A"   92 A"  119 A'  120 A'   93 A"  121 A'   94 A"  122 A'                 
 23.666  23.849  27.836  27.868  28.338  28.351  28.352  28.366
123 A'  124 A'  125 A'   95 A"   96 A"   97 A"  126 A'  127 A'                 
 28.385  28.396  28.531  28.532  28.534  28.550  28.566  28.572
128 A'   98 A"   99 A"  100 A"  129 A'  130 A'  101 A"  102 A"                 
 28.583  28.626  28.679  28.711  66.751  66.758 127.881 127.890
131 A'  132 A'  133 A'  103 A"  104 A"  134 A'  105 A"  106 A"                 
127.899 127.905 127.924 127.952 151.637 151.6641901.7991901.827
135 A'  136 A'  137 A'  107 A"  138 A'  108 A"  139 A'  109 A"                 
 --------------------------------------------------------------

          Ground-State Mulliken Net Atomic Charges

     Atom                 Charge (a.u.)
  ----------------------------------------
      1 C                    -0.374176
      2 C                    -0.071121
      3 C                    -0.056971
      4 F                    -0.075627
      5 F                    -0.075627
      6 I                     0.135496
      7 I                     0.135496
      8 H                     0.191265
      9 H                     0.191265
  ----------------------------------------
  Sum of atomic charges =     0.000000

 -----------------------------------------------------------------
                    Cartesian Multipole Moments
 -----------------------------------------------------------------
    Charge (ESU x 10^10)
                 0.0000
    Dipole Moment (Debye)
         X       1.9243      Y      -0.3117      Z      -0.0000
       Tot       1.9494
    Quadrupole Moments (Debye-Ang)
        XX     -82.7620     XY       5.1759     YY     -87.1442
        XZ      -0.0000     YZ      -0.0000     ZZ     -82.5389
    Octopole Moments (Debye-Ang^2)
       XXX      -6.0375    XXY      -3.2359    XYY       3.5110
       YYY     -40.5649    XXZ      -0.0000    XYZ      -0.0000
       YYZ       0.0000    XZZ      -4.9489    YZZ     -25.2297
       ZZZ      -0.0000
    Hexadecapole Moments (Debye-Ang^3)
      XXXX    -214.2468   XXXY      -5.2038   XXYY    -172.1143
      XYYY       2.1379   YYYY    -875.5452   XXXZ      -0.0000
      XXYZ      -0.0000   XYYZ      -0.0000   YYYZ      -0.0000
      XXZZ    -256.1560   XYZZ       6.9630   YYZZ    -348.2981
      XZZZ      -0.0000   YZZZ       0.0000   ZZZZ   -1239.2484
 -----------------------------------------------------------------
 Calculating analytic gradient of the SCF energy
 Gradient of SCF Energy
            1           2           3           4           5           6
    1  -0.0016993  -0.0012883   0.0014754   0.0007028   0.0007028   0.0000780
    2  -0.0009504   0.0021488   0.0008348  -0.0009376  -0.0009376  -0.0001054
    3   0.0000000   0.0000000   0.0000000  -0.0017915   0.0017915   0.0001587
            7           8           9
    1   0.0000780  -0.0000248  -0.0000248
    2  -0.0001054   0.0000264   0.0000264
    3  -0.0001587   0.0000359  -0.0000359
 Max gradient component =       2.149E-03
 RMS gradient           =       9.067E-04
 Gradient time:  CPU 15.92 s  wall 4.05 s
 Geometry Optimization Parameters
   NAtoms,    NIC,     NZ,  NCons,   NDum,   NFix, NCnnct, MaxDiis
        9      69       9       0       0       0       0       0

 Cartesian Hessian Update
 Hessian Updated using BFGS Update


** GEOMETRY OPTIMIZATION IN DELOCALIZED INTERNAL COORDINATES **
   Searching for a Minimum

   Optimization Cycle:   3

                       Coordinates (Angstroms)
     ATOM                X               Y               Z
      1  C         1.4361113817    1.4814599960    0.0000000000
      2  C         0.0148051041    1.9097149298    0.0000000000
      3  C         0.3080208398    0.4388613988    0.0000000000
      4  F        -0.5119103322    2.4860581857    1.0945078158
      5  F        -0.5119103322    2.4860581857   -1.0945078158
      6  I        -0.0509194455   -0.6693151061    1.8214669445
      7  I        -0.0509194455   -0.6693151061   -1.8214669445
      8  H         1.9993890368    1.6054718112   -0.9176117883
      9  H         1.9993890368    1.6054718112    0.9176117883
   Point Group: cs    Number of degrees of freedom:    12


   Energy is -14154.280053588

 Hessian Updated using BFGS Update

 12 Hessian modes will be used to form the next step
  Hessian Eigenvalues:
     0.021276    0.030778    0.030787    0.085874    0.107221    0.109265
     0.136991    0.247128    0.262654    0.292382    0.349211    0.566918

 Minimum Search - Taking Simple RFO Step
 Searching for Lamda that Minimizes Along All modes
 Value Taken    Lamda =  -0.00002804
 Step Taken.  Stepsize is  0.010241

                             Maximum     Tolerance    Cnvgd?
         Gradient           0.002678      0.000300      NO
         Displacement       0.004673      0.001200      NO
         Energy change     -0.000263      0.000001      NO


 New Cartesian Coordinates Obtained by Inverse Iteration

 Displacement from previous Coordinates is:  0.009421
 ----------------------------------------------------------------
             Standard Nuclear Orientation (Angstroms)
    I     Atom           X                Y                Z
 ----------------------------------------------------------------
    1      C       1.4376709326     1.4821249399     0.0000000000
    2      C       0.0155900856     1.9079446872     0.0000000000
    3      C       0.3073525100     0.4379177322     0.0000000000
    4      F      -0.5121991619     2.4858072241     1.0958210221
    5      F      -0.5121991619     2.4858072241    -1.0958210221
    6      I      -0.0524837456    -0.6696658103     1.8209279557
    7      I      -0.0524837456    -0.6696658103    -1.8209279557
    8      H       2.0004040653     1.6070979598    -0.9178108256
    9      H       2.0004040653     1.6070979598     0.9178108256
 ----------------------------------------------------------------
 Molecular Point Group                 Cs    NOp =  2
 Largest Abelian Subgroup              Cs    NOp =  2
 Nuclear Repulsion Energy =  1243.1335847778 hartrees
 There are       72 alpha and       72 beta electrons
 Applying Cartesian multipole field
    Component          Value
    ---------          -----
     (2,0,0)        1.00000E-11
     (0,2,0)        2.00000E-11
     (0,0,2)       -3.00000E-11
 Nucleus-field energy     =    -0.0000000249 hartrees
 Requested basis set is 6-311++G(d,p)
 There are 88 shells and 248 basis functions
 A cutoff of  1.0D-11 yielded   3040 shell pairs
 There are     25295 function pairs (     28328 Cartesian)
 Smallest overlap matrix eigenvalue = 6.29E-05
 Guess MOs from SCF MO coefficient file

 -----------------------------------------------------------------------
  General SCF calculation program by
  Eric Jon Sundstrom, Paul Horn, Yuezhi Mao, Dmitri Zuev, Alec White,
  David Stuck, Shaama M.S., Shane Yost, Joonho Lee, David Small,
  Daniel Levine, Susi Lehtola, Hugh Burton, Evgeny Epifanovsky
 -----------------------------------------------------------------------
 Exchange:     0.2000 Hartree-Fock + 0.0800 Slater + 0.7200 B88
 Correlation:  0.1900 VWN1RPA + 0.8100 LYP
 Using SG-1 standard quadrature grid
 using 4 threads for integral computing
 -------------------------------------------------------
 OpenMP Integral computing Module                
 Release: version 2.0, May 2017, Q-Chem Inc. Pleasanton 
 -------------------------------------------------------
 -------------------------------------------------------
 OpenMP BLAS3 based DFT computing Module                
 Release: version 1.0, May 2013, Q-Chem Inc. Pittsburgh 
 -------------------------------------------------------
 A restricted SCF calculation will be
 performed using DIIS
 SCF converges when DIIS error is below 1.0e-08
 ---------------------------------------
  Cycle       Energy         DIIS error
 ---------------------------------------
    1  -14154.2800611510      3.54e-05  
    2  -14154.2800713176      7.03e-06  
    3  -14154.2800712759      7.44e-06  
    4  -14154.2800715759      2.81e-06  
    5  -14154.2800716321      6.72e-07  
    6  -14154.2800716362      1.71e-07  
    7  -14154.2800716365      4.74e-08  
    8  -14154.2800716364      7.26e-09  Convergence criterion met
 ---------------------------------------
 SCF time:   CPU 38.72s  wall 10.00s 
 SCF   energy in the final basis set =   -14154.2800716364
 Total energy in the final basis set =   -14154.2800716364

 --------------------------------------------------------------
             Orbital Energies (a.u.) and Symmetries
 --------------------------------------------------------------

 Alpha MOs, Restricted
 -- Occupied --                  
*******-1165.89 -176.32 -176.32 -165.72 -165.72 -165.72 -165.72
  1 A'    1 A"    2 A"    2 A'    3 A'    3 A"    4 A"    4 A'                 
-165.72 -165.72  -35.81  -35.81  -31.31  -31.31  -31.30  -31.30
  5 A'    5 A"    6 A'    6 A"    7 A"    7 A'    8 A'    8 A"                 
-31.302 -31.302 -24.721 -24.721 -22.959 -22.959 -22.957 -22.957
  9 A'    9 A"   10 A"   10 A'   11 A"   11 A'   12 A'   12 A"                 
-22.957 -22.957 -22.952 -22.952 -22.952 -22.952 -10.379 -10.297
 13 A'   13 A"   14 A'   14 A"   15 A"   15 A'   16 A'   17 A'                 
-10.231  -6.364  -6.364  -4.777  -4.777  -4.761  -4.761  -4.761
 18 A'   16 A"   19 A'   17 A"   20 A'   18 A"   21 A'   19 A"                 
 -4.761  -2.043  -2.043  -2.038  -2.038  -2.037  -2.037  -2.024
 22 A'   23 A'   20 A"   24 A'   21 A"   25 A'   22 A"   26 A'                 
 -2.024  -2.024  -2.024  -1.295  -1.236  -0.924  -0.715  -0.670
 23 A"   27 A'   24 A"   28 A'   25 A"   29 A'   30 A'   31 A'                 
 -0.667  -0.617  -0.592  -0.542  -0.507  -0.485  -0.465  -0.459
 26 A"   32 A'   27 A"   33 A'   34 A'   28 A"   35 A'   29 A"                 
 -0.433  -0.394  -0.374  -0.340  -0.293  -0.282  -0.275  -0.270
 30 A"   36 A'   31 A"   37 A'   38 A'   32 A"   39 A'   33 A"                 
 -- Virtual --                   
 -0.094  -0.067  -0.005   0.024   0.025   0.032   0.057   0.063
 40 A'   34 A"   41 A'   35 A"   42 A'   43 A'   44 A'   45 A'                 
  0.067   0.084   0.085   0.095   0.107   0.120   0.127   0.128
 36 A"   46 A'   37 A"   47 A'   48 A'   49 A'   38 A"   50 A'                 
  0.142   0.153   0.168   0.187   0.196   0.204   0.209   0.225
 39 A"   51 A'   52 A'   53 A'   54 A'   40 A"   41 A"   55 A'                 
  0.225   0.246   0.251   0.261   0.263   0.280   0.299   0.323
 42 A"   43 A"   56 A'   44 A"   57 A'   58 A'   59 A'   60 A'                 
  0.331   0.337   0.357   0.358   0.385   0.390   0.403   0.414
 45 A"   61 A'   62 A'   46 A"   47 A"   63 A'   48 A"   49 A"                 
  0.429   0.444   0.455   0.480   0.483   0.484   0.505   0.523
 64 A'   50 A"   65 A'   66 A'   67 A'   51 A"   52 A"   68 A'                 
  0.562   0.584   0.604   0.613   0.644   0.655   0.673   0.698
 53 A"   69 A'   70 A'   71 A'   54 A"   72 A'   55 A"   73 A'                 
  0.720   0.748   0.755   0.762   0.847   0.930   1.041   1.183
 56 A"   74 A'   57 A"   75 A'   76 A'   77 A'   78 A'   79 A'                 
  1.214   1.271   1.302   1.325   1.329   1.350   1.351   1.370
 58 A"   59 A"   60 A"   61 A"   80 A'   81 A'   62 A"   82 A'                 
  1.377   1.386   1.430   1.435   1.439   1.467   1.487   1.521
 83 A'   63 A"   84 A'   85 A'   64 A"   65 A"   86 A'   66 A"                 
  1.540   1.548   1.649   1.659   1.734   1.764   1.862   1.863
 87 A'   67 A"   68 A"   88 A'   89 A'   90 A'   69 A"   91 A'                 
  1.877   1.964   1.986   2.033   2.035   2.163   2.163   2.187
 92 A'   70 A"   93 A'   71 A"   94 A'   95 A'   72 A"   96 A'                 
  2.523   2.553   2.662   2.666   2.763   2.795   2.863   2.983
 97 A'   73 A"   74 A"   98 A'   99 A'  100 A'   75 A"   76 A"                 
  3.080   3.349   3.483   3.684   3.751   3.756   3.768   3.817
101 A'  102 A'  103 A'   77 A"   78 A"   79 A"  104 A'  105 A'                 
  3.896   3.943   3.967   3.969   3.970   4.011   4.013   4.025
 80 A"  106 A'   81 A"   82 A"  107 A'  108 A'   83 A"  109 A'                 
  4.057   4.064   4.078   4.156   4.185   4.235   4.283   4.404
 84 A"   85 A"  110 A'  111 A'  112 A'  113 A'   86 A"  114 A'                 
  4.424   4.788   4.906   5.999   6.016   6.021   6.035   6.070
 87 A"  115 A'   88 A"   89 A"   90 A"  116 A'  117 A'  118 A'                 
  6.121   6.314   6.334   6.358   6.363   6.596   6.769  23.514
 91 A"   92 A"  119 A'  120 A'   93 A"  121 A'   94 A"  122 A'                 
 23.667  23.848  27.836  27.868  28.338  28.351  28.351  28.366
123 A'  124 A'  125 A'   95 A"   96 A"   97 A"  126 A'  127 A'                 
 28.385  28.396  28.531  28.532  28.534  28.550  28.566  28.572
128 A'   98 A"   99 A"  100 A"  129 A'  130 A'  101 A"  102 A"                 
 28.583  28.626  28.678  28.711  66.751  66.758 127.880 127.890
131 A'  132 A'  133 A'  103 A"  104 A"  134 A'  105 A"  106 A"                 
127.899 127.905 127.924 127.952 151.637 151.6641901.7991901.827
135 A'  136 A'  137 A'  107 A"  138 A'  108 A"  139 A'  109 A"                 

 Beta MOs, Restricted
 -- Occupied --                  
*******-1165.89 -176.32 -176.32 -165.72 -165.72 -165.72 -165.72
  1 A'    1 A"    2 A"    2 A'    3 A'    3 A"    4 A"    4 A'                 
-165.72 -165.72  -35.81  -35.81  -31.31  -31.31  -31.30  -31.30
  5 A'    5 A"    6 A'    6 A"    7 A"    7 A'    8 A'    8 A"                 
-31.302 -31.302 -24.721 -24.721 -22.959 -22.959 -22.957 -22.957
  9 A'    9 A"   10 A"   10 A'   11 A"   11 A'   12 A'   12 A"                 
-22.957 -22.957 -22.952 -22.952 -22.952 -22.952 -10.379 -10.297
 13 A'   13 A"   14 A'   14 A"   15 A"   15 A'   16 A'   17 A'                 
-10.231  -6.364  -6.364  -4.777  -4.777  -4.761  -4.761  -4.761
 18 A'   16 A"   19 A'   17 A"   20 A'   18 A"   21 A'   19 A"                 
 -4.761  -2.043  -2.043  -2.038  -2.038  -2.037  -2.037  -2.024
 22 A'   23 A'   20 A"   24 A'   21 A"   25 A'   22 A"   26 A'                 
 -2.024  -2.024  -2.024  -1.295  -1.236  -0.924  -0.715  -0.670
 23 A"   27 A'   24 A"   28 A'   25 A"   29 A'   30 A'   31 A'                 
 -0.667  -0.617  -0.592  -0.542  -0.507  -0.485  -0.465  -0.459
 26 A"   32 A'   27 A"   33 A'   34 A'   28 A"   35 A'   29 A"                 
 -0.433  -0.394  -0.374  -0.340  -0.293  -0.282  -0.275  -0.270
 30 A"   36 A'   31 A"   37 A'   38 A'   32 A"   39 A'   33 A"                 
 -- Virtual --                   
 -0.094  -0.067  -0.005   0.024   0.025   0.032   0.057   0.063
 40 A'   34 A"   41 A'   35 A"   42 A'   43 A'   44 A'   45 A'                 
  0.067   0.084   0.085   0.095   0.107   0.120   0.127   0.128
 36 A"   46 A'   37 A"   47 A'   48 A'   49 A'   38 A"   50 A'                 
  0.142   0.153   0.168   0.187   0.196   0.204   0.209   0.225
 39 A"   51 A'   52 A'   53 A'   54 A'   40 A"   41 A"   55 A'                 
  0.225   0.246   0.251   0.261   0.263   0.280   0.299   0.323
 42 A"   43 A"   56 A'   44 A"   57 A'   58 A'   59 A'   60 A'                 
  0.331   0.337   0.357   0.358   0.385   0.390   0.403   0.414
 45 A"   61 A'   62 A'   46 A"   47 A"   63 A'   48 A"   49 A"                 
  0.429   0.444   0.455   0.480   0.483   0.484   0.505   0.523
 64 A'   50 A"   65 A'   66 A'   67 A'   51 A"   52 A"   68 A'                 
  0.562   0.584   0.604   0.613   0.644   0.655   0.673   0.698
 53 A"   69 A'   70 A'   71 A'   54 A"   72 A'   55 A"   73 A'                 
  0.720   0.748   0.755   0.762   0.847   0.930   1.041   1.183
 56 A"   74 A'   57 A"   75 A'   76 A'   77 A'   78 A'   79 A'                 
  1.214   1.271   1.302   1.325   1.329   1.350   1.351   1.370
 58 A"   59 A"   60 A"   61 A"   80 A'   81 A'   62 A"   82 A'                 
  1.377   1.386   1.430   1.435   1.439   1.467   1.487   1.521
 83 A'   63 A"   84 A'   85 A'   64 A"   65 A"   86 A'   66 A"                 
  1.540   1.548   1.649   1.659   1.734   1.764   1.862   1.863
 87 A'   67 A"   68 A"   88 A'   89 A'   90 A'   69 A"   91 A'                 
  1.877   1.964   1.986   2.033   2.035   2.163   2.163   2.187
 92 A'   70 A"   93 A'   71 A"   94 A'   95 A'   72 A"   96 A'                 
  2.523   2.553   2.662   2.666   2.763   2.795   2.863   2.983
 97 A'   73 A"   74 A"   98 A'   99 A'  100 A'   75 A"   76 A"                 
  3.080   3.349   3.483   3.684   3.751   3.756   3.768   3.817
101 A'  102 A'  103 A'   77 A"   78 A"   79 A"  104 A'  105 A'                 
  3.896   3.943   3.967   3.969   3.970   4.011   4.013   4.025
 80 A"  106 A'   81 A"   82 A"  107 A'  108 A'   83 A"  109 A'                 
  4.057   4.064   4.078   4.156   4.185   4.235   4.283   4.404
 84 A"   85 A"  110 A'  111 A'  112 A'  113 A'   86 A"  114 A'                 
  4.424   4.788   4.906   5.999   6.016   6.021   6.035   6.070
 87 A"  115 A'   88 A"   89 A"   90 A"  116 A'  117 A'  118 A'                 
  6.121   6.314   6.334   6.358   6.363   6.596   6.769  23.514
 91 A"   92 A"  119 A'  120 A'   93 A"  121 A'   94 A"  122 A'                 
 23.667  23.848  27.836  27.868  28.338  28.351  28.351  28.366
123 A'  124 A'  125 A'   95 A"   96 A"   97 A"  126 A'  127 A'                 
 28.385  28.396  28.531  28.532  28.534  28.550  28.566  28.572
128 A'   98 A"   99 A"  100 A"  129 A'  130 A'  101 A"  102 A"                 
 28.583  28.626  28.678  28.711  66.751  66.758 127.880 127.890
131 A'  132 A'  133 A'  103 A"  104 A"  134 A'  105 A"  106 A"                 
127.899 127.905 127.924 127.952 151.637 151.6641901.7991901.827
135 A'  136 A'  137 A'  107 A"  138 A'  108 A"  139 A'  109 A"                 
 --------------------------------------------------------------

          Ground-State Mulliken Net Atomic Charges

     Atom                 Charge (a.u.)
  ----------------------------------------
      1 C                    -0.373034
      2 C                    -0.071361
      3 C                    -0.057529
      4 F                    -0.076592
      5 F                    -0.076592
      6 I                     0.136208
      7 I                     0.136208
      8 H                     0.191347
      9 H                     0.191347
  ----------------------------------------
  Sum of atomic charges =     0.000000

 -----------------------------------------------------------------
                    Cartesian Multipole Moments
 -----------------------------------------------------------------
    Charge (ESU x 10^10)
                 0.0000
    Dipole Moment (Debye)
         X       1.9311      Y      -0.3303      Z      -0.0000
       Tot       1.9592
    Quadrupole Moments (Debye-Ang)
        XX     -82.7548     XY       5.2038     YY     -87.1900
        XZ       0.0000     YZ      -0.0000     ZZ     -82.5261
    Octopole Moments (Debye-Ang^2)
       XXX      -5.7543    XXY      -3.2031    XYY       3.6470
       YYY     -40.6637    XXZ       0.0000    XYZ       0.0000
       YYZ       0.0000    XZZ      -4.8722    YZZ     -25.2524
       ZZZ       0.0000
    Hexadecapole Moments (Debye-Ang^3)
      XXXX    -214.4124   XXXY      -5.3560   XXYY    -172.1185
      XYYY       2.0404   YYYY    -876.0715   XXXZ       0.0000
      XXYZ       0.0000   XYYZ       0.0000   YYYZ      -0.0000
      XXZZ    -256.0466   XYZZ       6.9562   YYZZ    -348.2524
      XZZZ       0.0000   YZZZ      -0.0000   ZZZZ   -1238.5990
 -----------------------------------------------------------------
 Calculating analytic gradient of the SCF energy
 Gradient of SCF Energy
            1           2           3           4           5           6
    1  -0.0007346  -0.0002297   0.0006103   0.0001010   0.0001010   0.0000650
    2  -0.0004709   0.0004281   0.0004685  -0.0002387  -0.0002387  -0.0001028
    3  -0.0000000   0.0000000   0.0000000  -0.0004920   0.0004920   0.0001022
            7           8           9
    1   0.0000650   0.0000110   0.0000110
    2  -0.0001028   0.0001287   0.0001287
    3  -0.0001022   0.0000398  -0.0000398
 Max gradient component =       7.346E-04
 RMS gradient           =       2.915E-04
 Gradient time:  CPU 15.56 s  wall 3.96 s
 Geometry Optimization Parameters
   NAtoms,    NIC,     NZ,  NCons,   NDum,   NFix, NCnnct, MaxDiis
        9      69       9       0       0       0       0       0

 Cartesian Hessian Update
 Hessian Updated using BFGS Update


** GEOMETRY OPTIMIZATION IN DELOCALIZED INTERNAL COORDINATES **
   Searching for a Minimum

   Optimization Cycle:   4

                       Coordinates (Angstroms)
     ATOM                X               Y               Z
      1  C         1.4376709326    1.4821249399    0.0000000000
      2  C         0.0155900856    1.9079446872    0.0000000000
      3  C         0.3073525100    0.4379177322    0.0000000000
      4  F        -0.5121991619    2.4858072241    1.0958210221
      5  F        -0.5121991619    2.4858072241   -1.0958210221
      6  I        -0.0524837456   -0.6696658103    1.8209279557
      7  I        -0.0524837456   -0.6696658103   -1.8209279557
      8  H         2.0004040653    1.6070979598   -0.9178108256
      9  H         2.0004040653    1.6070979598    0.9178108256
   Point Group: cs    Number of degrees of freedom:    12


   Energy is -14154.280071636

 Hessian Updated using BFGS Update

 12 Hessian modes will be used to form the next step
  Hessian Eigenvalues:
     0.021488    0.030764    0.030880    0.080834    0.104896    0.110318
     0.137711    0.228955    0.261835    0.270040    0.349210    0.499070

 Minimum Search - Taking Simple RFO Step
 Searching for Lamda that Minimizes Along All modes
 Value Taken    Lamda =  -0.00000441
 Step Taken.  Stepsize is  0.006259

                             Maximum     Tolerance    Cnvgd?
         Gradient           0.000743      0.000300      NO
         Displacement       0.004195      0.001200      NO
         Energy change     -0.000018      0.000001      NO


 New Cartesian Coordinates Obtained by Inverse Iteration

 Displacement from previous Coordinates is:  0.003865
 ----------------------------------------------------------------
             Standard Nuclear Orientation (Angstroms)
    I     Atom           X                Y                Z
 ----------------------------------------------------------------
    1      C       1.4383144226     1.4828600871     0.0000000000
    2      C       0.0156408388     1.9075300973     0.0000000000
    3      C       0.3068027319     0.4377325893     0.0000000000
    4      F      -0.5126020442     2.4856128851     1.0964918264
    5      F      -0.5126020442     2.4856128851    -1.0964918264
    6      I      -0.0525834735    -0.6693307892     1.8203857474
    7      I      -0.0525834735    -0.6693307892    -1.8203857474
    8      H       2.0008344430     1.6068895704    -0.9180637444
    9      H       2.0008344430     1.6068895704     0.9180637444
 ----------------------------------------------------------------
 Molecular Point Group                 Cs    NOp =  2
 Largest Abelian Subgroup              Cs    NOp =  2
 Nuclear Repulsion Energy =  1243.3157677613 hartrees
 There are       72 alpha and       72 beta electrons
 Applying Cartesian multipole field
    Component          Value
    ---------          -----
     (2,0,0)        1.00000E-11
     (0,2,0)        2.00000E-11
     (0,0,2)       -3.00000E-11
 Nucleus-field energy     =    -0.0000000249 hartrees
 Requested basis set is 6-311++G(d,p)
 There are 88 shells and 248 basis functions
 A cutoff of  1.0D-11 yielded   3040 shell pairs
 There are     25295 function pairs (     28328 Cartesian)
 Smallest overlap matrix eigenvalue = 6.29E-05
 Guess MOs from SCF MO coefficient file

 -----------------------------------------------------------------------
  General SCF calculation program by
  Eric Jon Sundstrom, Paul Horn, Yuezhi Mao, Dmitri Zuev, Alec White,
  David Stuck, Shaama M.S., Shane Yost, Joonho Lee, David Small,
  Daniel Levine, Susi Lehtola, Hugh Burton, Evgeny Epifanovsky
 -----------------------------------------------------------------------
 Exchange:     0.2000 Hartree-Fock + 0.0800 Slater + 0.7200 B88
 Correlation:  0.1900 VWN1RPA + 0.8100 LYP
 Using SG-1 standard quadrature grid
 using 4 threads for integral computing
 -------------------------------------------------------
 OpenMP Integral computing Module                
 Release: version 2.0, May 2017, Q-Chem Inc. Pleasanton 
 -------------------------------------------------------
 -------------------------------------------------------
 OpenMP BLAS3 based DFT computing Module                
 Release: version 1.0, May 2013, Q-Chem Inc. Pittsburgh 
 -------------------------------------------------------
 A restricted SCF calculation will be
 performed using DIIS
 SCF converges when DIIS error is below 1.0e-08
 ---------------------------------------
  Cycle       Energy         DIIS error
 ---------------------------------------
    1  -14154.2800718042      1.60e-05  
    2  -14154.2800738320      4.35e-06  
    3  -14154.2800736330      6.72e-06  
    4  -14154.2800739626      1.18e-06  
    5  -14154.2800739722      3.28e-07  
    6  -14154.2800739727      9.93e-08  
    7  -14154.2800739732      2.50e-08  
    8  -14154.2800739734      9.12e-09  Convergence criterion met
 ---------------------------------------
 SCF time:   CPU 38.69s  wall 10.00s 
 SCF   energy in the final basis set =   -14154.2800739734
 Total energy in the final basis set =   -14154.2800739734

 --------------------------------------------------------------
             Orbital Energies (a.u.) and Symmetries
 --------------------------------------------------------------

 Alpha MOs, Restricted
 -- Occupied --                  
*******-1165.89 -176.32 -176.32 -165.72 -165.72 -165.72 -165.72
  1 A'    1 A"    2 A"    2 A'    3 A'    3 A"    4 A"    4 A'                 
-165.72 -165.72  -35.81  -35.81  -31.31  -31.31  -31.30  -31.30
  5 A'    5 A"    6 A'    6 A"    7 A"    7 A'    8 A'    8 A"                 
-31.302 -31.302 -24.721 -24.721 -22.959 -22.959 -22.957 -22.957
  9 A'    9 A"   10 A"   10 A'   11 A"   11 A'   12 A'   12 A"                 
-22.957 -22.957 -22.952 -22.952 -22.952 -22.952 -10.379 -10.297
 13 A'   13 A"   14 A'   14 A"   15 A"   15 A'   16 A'   17 A'                 
-10.231  -6.364  -6.364  -4.777  -4.777  -4.761  -4.761  -4.761
 18 A'   16 A"   19 A'   17 A"   20 A'   18 A"   21 A'   19 A"                 
 -4.761  -2.043  -2.043  -2.038  -2.038  -2.037  -2.037  -2.024
 22 A'   23 A'   20 A"   24 A'   21 A"   25 A'   22 A"   26 A'                 
 -2.024  -2.024  -2.024  -1.294  -1.236  -0.924  -0.715  -0.670
 23 A"   27 A'   24 A"   28 A'   25 A"   29 A'   30 A'   31 A'                 
 -0.667  -0.617  -0.592  -0.541  -0.507  -0.485  -0.465  -0.458
 26 A"   32 A'   27 A"   33 A'   34 A'   28 A"   35 A'   29 A"                 
 -0.433  -0.394  -0.375  -0.340  -0.293  -0.282  -0.275  -0.270
 30 A"   36 A'   31 A"   37 A'   38 A'   32 A"   39 A'   33 A"                 
 -- Virtual --                   
 -0.094  -0.067  -0.005   0.024   0.025   0.032   0.057   0.063
 40 A'   34 A"   41 A'   35 A"   42 A'   43 A'   44 A'   45 A'                 
  0.067   0.084   0.085   0.095   0.107   0.120   0.126   0.128
 36 A"   46 A'   37 A"   47 A'   48 A'   49 A'   38 A"   50 A'                 
  0.141   0.153   0.168   0.187   0.196   0.204   0.209   0.224
 39 A"   51 A'   52 A'   53 A'   54 A'   40 A"   41 A"   55 A'                 
  0.225   0.246   0.251   0.261   0.263   0.280   0.299   0.323
 42 A"   43 A"   56 A'   44 A"   57 A'   58 A'   59 A'   60 A'                 
  0.331   0.337   0.357   0.358   0.385   0.390   0.403   0.414
 45 A"   61 A'   62 A'   46 A"   47 A"   63 A'   48 A"   49 A"                 
  0.429   0.444   0.455   0.480   0.483   0.484   0.505   0.523
 64 A'   50 A"   65 A'   66 A'   67 A'   51 A"   52 A"   68 A'                 
  0.562   0.584   0.604   0.613   0.644   0.655   0.673   0.698
 53 A"   69 A'   70 A'   71 A'   54 A"   72 A'   55 A"   73 A'                 
  0.720   0.748   0.755   0.761   0.847   0.930   1.041   1.183
 56 A"   74 A'   57 A"   75 A'   76 A'   77 A'   78 A'   79 A'                 
  1.214   1.271   1.302   1.325   1.329   1.350   1.351   1.370
 58 A"   59 A"   60 A"   61 A"   80 A'   81 A'   62 A"   82 A'                 
  1.377   1.386   1.430   1.435   1.439   1.466   1.487   1.521
 83 A'   63 A"   84 A'   85 A'   64 A"   65 A"   86 A'   66 A"                 
  1.540   1.548   1.649   1.659   1.734   1.763   1.863   1.863
 87 A'   67 A"   68 A"   88 A'   89 A'   90 A'   69 A"   91 A'                 
  1.877   1.964   1.987   2.033   2.035   2.163   2.163   2.187
 92 A'   70 A"   93 A'   71 A"   94 A'   72 A"   95 A'   96 A'                 
  2.523   2.553   2.661   2.666   2.763   2.794   2.862   2.982
 97 A'   73 A"   74 A"   98 A'   99 A'  100 A'   75 A"   76 A"                 
  3.079   3.348   3.482   3.684   3.751   3.756   3.768   3.816
101 A'  102 A'  103 A'   77 A"   78 A"   79 A"  104 A'  105 A'                 
  3.895   3.942   3.967   3.969   3.970   4.010   4.013   4.024
 80 A"  106 A'   81 A"   82 A"  107 A'  108 A'   83 A"  109 A'                 
  4.057   4.064   4.078   4.156   4.184   4.235   4.283   4.405
 84 A"   85 A"  110 A'  111 A'  112 A'  113 A'   86 A"  114 A'                 
  4.424   4.788   4.906   5.999   6.016   6.021   6.035   6.070
 87 A"  115 A'   88 A"   89 A"   90 A"  116 A'  117 A'  118 A'                 
  6.121   6.314   6.334   6.357   6.363   6.596   6.768  23.513
 91 A"   92 A"  119 A'  120 A'   93 A"  121 A'   94 A"  122 A'                 
 23.666  23.847  27.836  27.868  28.338  28.351  28.351  28.366
123 A'  124 A'  125 A'   95 A"   96 A"   97 A"  126 A'  127 A'                 
 28.385  28.396  28.531  28.532  28.534  28.550  28.566  28.572
128 A'   98 A"   99 A"  100 A"  129 A'  130 A'  101 A"  102 A"                 
 28.583  28.626  28.678  28.711  66.751  66.758 127.880 127.890
131 A'  132 A'  133 A'  103 A"  104 A"  134 A'  105 A"  106 A"                 
127.899 127.905 127.924 127.952 151.637 151.6641901.7991901.827
135 A'  136 A'  137 A'  107 A"  138 A'  108 A"  139 A'  109 A"                 

 Beta MOs, Restricted
 -- Occupied --                  
*******-1165.89 -176.32 -176.32 -165.72 -165.72 -165.72 -165.72
  1 A'    1 A"    2 A"    2 A'    3 A'    3 A"    4 A"    4 A'                 
-165.72 -165.72  -35.81  -35.81  -31.31  -31.31  -31.30  -31.30
  5 A'    5 A"    6 A'    6 A"    7 A"    7 A'    8 A'    8 A"                 
-31.302 -31.302 -24.721 -24.721 -22.959 -22.959 -22.957 -22.957
  9 A'    9 A"   10 A"   10 A'   11 A"   11 A'   12 A'   12 A"                 
-22.957 -22.957 -22.952 -22.952 -22.952 -22.952 -10.379 -10.297
 13 A'   13 A"   14 A'   14 A"   15 A"   15 A'   16 A'   17 A'                 
-10.231  -6.364  -6.364  -4.777  -4.777  -4.761  -4.761  -4.761
 18 A'   16 A"   19 A'   17 A"   20 A'   18 A"   21 A'   19 A"                 
 -4.761  -2.043  -2.043  -2.038  -2.038  -2.037  -2.037  -2.024
 22 A'   23 A'   20 A"   24 A'   21 A"   25 A'   22 A"   26 A'                 
 -2.024  -2.024  -2.024  -1.294  -1.236  -0.924  -0.715  -0.670
 23 A"   27 A'   24 A"   28 A'   25 A"   29 A'   30 A'   31 A'                 
 -0.667  -0.617  -0.592  -0.541  -0.507  -0.485  -0.465  -0.458
 26 A"   32 A'   27 A"   33 A'   34 A'   28 A"   35 A'   29 A"                 
 -0.433  -0.394  -0.375  -0.340  -0.293  -0.282  -0.275  -0.270
 30 A"   36 A'   31 A"   37 A'   38 A'   32 A"   39 A'   33 A"                 
 -- Virtual --                   
 -0.094  -0.067  -0.005   0.024   0.025   0.032   0.057   0.063
 40 A'   34 A"   41 A'   35 A"   42 A'   43 A'   44 A'   45 A'                 
  0.067   0.084   0.085   0.095   0.107   0.120   0.126   0.128
 36 A"   46 A'   37 A"   47 A'   48 A'   49 A'   38 A"   50 A'                 
  0.141   0.153   0.168   0.187   0.196   0.204   0.209   0.224
 39 A"   51 A'   52 A'   53 A'   54 A'   40 A"   41 A"   55 A'                 
  0.225   0.246   0.251   0.261   0.263   0.280   0.299   0.323
 42 A"   43 A"   56 A'   44 A"   57 A'   58 A'   59 A'   60 A'                 
  0.331   0.337   0.357   0.358   0.385   0.390   0.403   0.414
 45 A"   61 A'   62 A'   46 A"   47 A"   63 A'   48 A"   49 A"                 
  0.429   0.444   0.455   0.480   0.483   0.484   0.505   0.523
 64 A'   50 A"   65 A'   66 A'   67 A'   51 A"   52 A"   68 A'                 
  0.562   0.584   0.604   0.613   0.644   0.655   0.673   0.698
 53 A"   69 A'   70 A'   71 A'   54 A"   72 A'   55 A"   73 A'                 
  0.720   0.748   0.755   0.761   0.847   0.930   1.041   1.183
 56 A"   74 A'   57 A"   75 A'   76 A'   77 A'   78 A'   79 A'                 
  1.214   1.271   1.302   1.325   1.329   1.350   1.351   1.370
 58 A"   59 A"   60 A"   61 A"   80 A'   81 A'   62 A"   82 A'                 
  1.377   1.386   1.430   1.435   1.439   1.466   1.487   1.521
 83 A'   63 A"   84 A'   85 A'   64 A"   65 A"   86 A'   66 A"                 
  1.540   1.548   1.649   1.659   1.734   1.763   1.863   1.863
 87 A'   67 A"   68 A"   88 A'   89 A'   90 A'   69 A"   91 A'                 
  1.877   1.964   1.987   2.033   2.035   2.163   2.163   2.187
 92 A'   70 A"   93 A'   71 A"   94 A'   72 A"   95 A'   96 A'                 
  2.523   2.553   2.661   2.666   2.763   2.794   2.862   2.982
 97 A'   73 A"   74 A"   98 A'   99 A'  100 A'   75 A"   76 A"                 
  3.079   3.348   3.482   3.684   3.751   3.756   3.768   3.816
101 A'  102 A'  103 A'   77 A"   78 A"   79 A"  104 A'  105 A'                 
  3.895   3.942   3.967   3.969   3.970   4.010   4.013   4.024
 80 A"  106 A'   81 A"   82 A"  107 A'  108 A'   83 A"  109 A'                 
  4.057   4.064   4.078   4.156   4.184   4.235   4.283   4.405
 84 A"   85 A"  110 A'  111 A'  112 A'  113 A'   86 A"  114 A'                 
  4.424   4.788   4.906   5.999   6.016   6.021   6.035   6.070
 87 A"  115 A'   88 A"   89 A"   90 A"  116 A'  117 A'  118 A'                 
  6.121   6.314   6.334   6.357   6.363   6.596   6.768  23.513
 91 A"   92 A"  119 A'  120 A'   93 A"  121 A'   94 A"  122 A'                 
 23.666  23.847  27.836  27.868  28.338  28.351  28.351  28.366
123 A'  124 A'  125 A'   95 A"   96 A"   97 A"  126 A'  127 A'                 
 28.385  28.396  28.531  28.532  28.534  28.550  28.566  28.572
128 A'   98 A"   99 A"  100 A"  129 A'  130 A'  101 A"  102 A"                 
 28.583  28.626  28.678  28.711  66.751  66.758 127.880 127.890
131 A'  132 A'  133 A'  103 A"  104 A"  134 A'  105 A"  106 A"                 
127.899 127.905 127.924 127.952 151.637 151.6641901.7991901.827
135 A'  136 A'  137 A'  107 A"  138 A'  108 A"  139 A'  109 A"                 
 --------------------------------------------------------------

          Ground-State Mulliken Net Atomic Charges

     Atom                 Charge (a.u.)
  ----------------------------------------
      1 C                    -0.372048
      2 C                    -0.071299
      3 C                    -0.058787
      4 F                    -0.076915
      5 F                    -0.076915
      6 I                     0.136605
      7 I                     0.136605
      8 H                     0.191376
      9 H                     0.191376
  ----------------------------------------
  Sum of atomic charges =     0.000000

 -----------------------------------------------------------------
                    Cartesian Multipole Moments
 -----------------------------------------------------------------
    Charge (ESU x 10^10)
                 0.0000
    Dipole Moment (Debye)
         X       1.9331      Y      -0.3378      Z      -0.0000
       Tot       1.9624
    Quadrupole Moments (Debye-Ang)
        XX     -82.7536     XY       5.2075     YY     -87.2097
        XZ      -0.0000     YZ      -0.0000     ZZ     -82.5219
    Octopole Moments (Debye-Ang^2)
       XXX      -5.7177    XXY      -3.2298    XYY       3.6618
       YYY     -40.7941    XXZ      -0.0000    XYZ      -0.0000
       YYZ      -0.0000    XZZ      -4.8533    YZZ     -25.2865
       ZZZ      -0.0000
    Hexadecapole Moments (Debye-Ang^3)
      XXXX    -214.4787   XXXY      -5.3534   XXYY    -172.1284
      XYYY       2.0342   YYYY    -876.1000   XXXZ      -0.0000
      XXYZ      -0.0000   XYYZ      -0.0000   YYYZ      -0.0000
      XXZZ    -255.9459   XYZZ       6.9558   YYZZ    -348.1595
      XZZZ      -0.0000   YZZZ      -0.0000   ZZZZ   -1237.9774
 -----------------------------------------------------------------
 Calculating analytic gradient of the SCF energy
 Gradient of SCF Energy
            1           2           3           4           5           6
    1  -0.0001575   0.0000132   0.0001774  -0.0001195  -0.0001195   0.0000796
    2  -0.0000773  -0.0001110   0.0001689  -0.0000171  -0.0000171  -0.0000541
    3   0.0000000  -0.0000000  -0.0000000   0.0000618  -0.0000618   0.0000128
            7           8           9
    1   0.0000796   0.0000234   0.0000234
    2  -0.0000541   0.0000809   0.0000809
    3  -0.0000128   0.0000109  -0.0000109
 Max gradient component =       1.774E-04
 RMS gradient           =       8.012E-05
 Gradient time:  CPU 15.49 s  wall 3.94 s
 Geometry Optimization Parameters
   NAtoms,    NIC,     NZ,  NCons,   NDum,   NFix, NCnnct, MaxDiis
        9      69       9       0       0       0       0       0

 Cartesian Hessian Update
 Hessian Updated using BFGS Update


** GEOMETRY OPTIMIZATION IN DELOCALIZED INTERNAL COORDINATES **
   Searching for a Minimum

   Optimization Cycle:   5

                       Coordinates (Angstroms)
     ATOM                X               Y               Z
      1  C         1.4383144226    1.4828600871    0.0000000000
      2  C         0.0156408388    1.9075300973    0.0000000000
      3  C         0.3068027319    0.4377325893    0.0000000000
      4  F        -0.5126020442    2.4856128851    1.0964918264
      5  F        -0.5126020442    2.4856128851   -1.0964918264
      6  I        -0.0525834735   -0.6693307892    1.8203857474
      7  I        -0.0525834735   -0.6693307892   -1.8203857474
      8  H         2.0008344430    1.6068895704   -0.9180637444
      9  H         2.0008344430    1.6068895704    0.9180637444
   Point Group: cs    Number of degrees of freedom:    12


   Energy is -14154.280073973

 Hessian Updated using BFGS Update

 12 Hessian modes will be used to form the next step
  Hessian Eigenvalues:
     0.021746    0.030424    0.030939    0.073823    0.103195    0.109852
     0.136487    0.221039    0.261742    0.265017    0.349241    0.557195

 Minimum Search - Taking Simple RFO Step
 Searching for Lamda that Minimizes Along All modes
 Value Taken    Lamda =   0.00000000
 Step Taken.  Stepsize is  0.001627

                             Maximum     Tolerance    Cnvgd?
         Gradient           0.000103      0.000300     YES
         Displacement       0.000864      0.001200     YES
         Energy change     -0.000002      0.000001      NO


                       Distance Matrix (Angstroms)
             C (  1)   C (  2)   C (  3)   F (  4)   F (  5)   I (  6)
   C (  2)  1.484704
   C (  3)  1.540328  1.498359
   F (  4)  2.452322  1.347410  2.463236
   F (  5)  2.452322  1.347410  2.463236  2.192984
   I (  6)  3.188810  3.155736  2.160683  3.269451  4.321280
   I (  7)  3.188810  3.155736  2.160683  4.321280  3.269451  3.640771
   H (  8)  1.083814  2.207763  2.253777  3.338855  2.668587  4.110573
   H (  9)  1.083814  2.207763  2.253777  2.668587  3.338855  3.195605
             I (  7)   H (  8)
   H (  8)  3.195605
   H (  9)  4.110573  1.836127

 Final energy is   -14154.280073973359     


 ******************************
 **  OPTIMIZATION CONVERGED  **
 ******************************

                       Coordinates (Angstroms)
     ATOM                X               Y               Z
      1  C         1.4383144226    1.4828600871    0.0000000000
      2  C         0.0156408388    1.9075300973    0.0000000000
      3  C         0.3068027319    0.4377325893    0.0000000000
      4  F        -0.5126020442    2.4856128851    1.0964918264
      5  F        -0.5126020442    2.4856128851   -1.0964918264
      6  I        -0.0525834735   -0.6693307892    1.8203857474
      7  I        -0.0525834735   -0.6693307892   -1.8203857474
      8  H         2.0008344430    1.6068895704   -0.9180637444
      9  H         2.0008344430    1.6068895704    0.9180637444

Z-matrix Print:
$molecule
0 1
I 
C  1 2.160683
C  2 1.498359 1 118.052426
F  3 1.347410 2 119.804117 1 -142.369845 0
F  3 1.347410 2 119.804117 1 -2.991500 0
C  3 1.484704 2 62.174532 1 107.319328 0
H  6 1.083814 3 117.684460 2 -106.946623 0
H  6 1.083814 3 117.684460 2 106.946623 0
I  2 2.160683 1 114.811122 3 -146.452215 0
$end


 --------------------------------------------------------------
             Orbital Energies (a.u.) and Symmetries
 --------------------------------------------------------------

 Alpha MOs, Restricted
 -- Occupied --                  
*******-1165.89 -176.32 -176.32 -165.72 -165.72 -165.72 -165.72
  1 A'    1 A"    2 A"    2 A'    3 A'    3 A"    4 A"    4 A'                 
-165.72 -165.72  -35.81  -35.81  -31.31  -31.31  -31.30  -31.30
  5 A'    5 A"    6 A'    6 A"    7 A"    7 A'    8 A'    8 A"                 
-31.302 -31.302 -24.721 -24.721 -22.959 -22.959 -22.957 -22.957
  9 A'    9 A"   10 A"   10 A'   11 A"   11 A'   12 A'   12 A"                 
-22.957 -22.957 -22.952 -22.952 -22.952 -22.952 -10.379 -10.297
 13 A'   13 A"   14 A'   14 A"   15 A"   15 A'   16 A'   17 A'                 
-10.231  -6.364  -6.364  -4.777  -4.777  -4.761  -4.761  -4.761
 18 A'   16 A"   19 A'   17 A"   20 A'   18 A"   21 A'   19 A"                 
 -4.761  -2.043  -2.043  -2.038  -2.038  -2.037  -2.037  -2.024
 22 A'   23 A'   20 A"   24 A'   21 A"   25 A'   22 A"   26 A'                 
 -2.024  -2.024  -2.024  -1.294  -1.236  -0.924  -0.715  -0.670
 23 A"   27 A'   24 A"   28 A'   25 A"   29 A'   30 A'   31 A'                 
 -0.667  -0.617  -0.592  -0.541  -0.507  -0.485  -0.465  -0.458
 26 A"   32 A'   27 A"   33 A'   34 A'   28 A"   35 A'   29 A"                 
 -0.433  -0.394  -0.375  -0.340  -0.293  -0.282  -0.275  -0.270
 30 A"   36 A'   31 A"   37 A'   38 A'   32 A"   39 A'   33 A"                 
 -- Virtual --                   
 -0.094  -0.067  -0.005   0.024   0.025   0.032   0.057   0.063
 40 A'   34 A"   41 A'   35 A"   42 A'   43 A'   44 A'   45 A'                 
  0.067   0.084   0.085   0.095   0.107   0.120   0.126   0.128
 36 A"   46 A'   37 A"   47 A'   48 A'   49 A'   38 A"   50 A'                 
  0.141   0.153   0.168   0.187   0.196   0.204   0.209   0.224
 39 A"   51 A'   52 A'   53 A'   54 A'   40 A"   41 A"   55 A'                 
  0.225   0.246   0.251   0.261   0.263   0.280   0.299   0.323
 42 A"   43 A"   56 A'   44 A"   57 A'   58 A'   59 A'   60 A'                 
  0.331   0.337   0.357   0.358   0.385   0.390   0.403   0.414
 45 A"   61 A'   62 A'   46 A"   47 A"   63 A'   48 A"   49 A"                 
  0.429   0.444   0.455   0.480   0.483   0.484   0.505   0.523
 64 A'   50 A"   65 A'   66 A'   67 A'   51 A"   52 A"   68 A'                 
  0.562   0.584   0.604   0.613   0.644   0.655   0.673   0.698
 53 A"   69 A'   70 A'   71 A'   54 A"   72 A'   55 A"   73 A'                 
  0.720   0.748   0.755   0.761   0.847   0.930   1.041   1.183
 56 A"   74 A'   57 A"   75 A'   76 A'   77 A'   78 A'   79 A'                 
  1.214   1.271   1.302   1.325   1.329   1.350   1.351   1.370
 58 A"   59 A"   60 A"   61 A"   80 A'   81 A'   62 A"   82 A'                 
  1.377   1.386   1.430   1.435   1.439   1.466   1.487   1.521
 83 A'   63 A"   84 A'   85 A'   64 A"   65 A"   86 A'   66 A"                 
  1.540   1.548   1.649   1.659   1.734   1.763   1.863   1.863
 87 A'   67 A"   68 A"   88 A'   89 A'   90 A'   69 A"   91 A'                 
  1.877   1.964   1.987   2.033   2.035   2.163   2.163   2.187
 92 A'   70 A"   93 A'   71 A"   94 A'   72 A"   95 A'   96 A'                 
  2.523   2.553   2.661   2.666   2.763   2.794   2.862   2.982
 97 A'   73 A"   74 A"   98 A'   99 A'  100 A'   75 A"   76 A"                 
  3.079   3.348   3.482   3.684   3.751   3.756   3.768   3.816
101 A'  102 A'  103 A'   77 A"   78 A"   79 A"  104 A'  105 A'                 
  3.895   3.942   3.967   3.969   3.970   4.010   4.013   4.024
 80 A"  106 A'   81 A"   82 A"  107 A'  108 A'   83 A"  109 A'                 
  4.057   4.064   4.078   4.156   4.184   4.235   4.283   4.405
 84 A"   85 A"  110 A'  111 A'  112 A'  113 A'   86 A"  114 A'                 
  4.424   4.788   4.906   5.999   6.016   6.021   6.035   6.070
 87 A"  115 A'   88 A"   89 A"   90 A"  116 A'  117 A'  118 A'                 
  6.121   6.314   6.334   6.357   6.363   6.596   6.768  23.513
 91 A"   92 A"  119 A'  120 A'   93 A"  121 A'   94 A"  122 A'                 
 23.666  23.847  27.836  27.868  28.338  28.351  28.351  28.366
123 A'  124 A'  125 A'   95 A"   96 A"   97 A"  126 A'  127 A'                 
 28.385  28.396  28.531  28.532  28.534  28.550  28.566  28.572
128 A'   98 A"   99 A"  100 A"  129 A'  130 A'  101 A"  102 A"                 
 28.583  28.626  28.678  28.711  66.751  66.758 127.880 127.890
131 A'  132 A'  133 A'  103 A"  104 A"  134 A'  105 A"  106 A"                 
127.899 127.905 127.924 127.952 151.637 151.6641901.7991901.827
135 A'  136 A'  137 A'  107 A"  138 A'  108 A"  139 A'  109 A"                 

 Beta MOs, Restricted
 -- Occupied --                  
*******-1165.89 -176.32 -176.32 -165.72 -165.72 -165.72 -165.72
  1 A'    1 A"    2 A"    2 A'    3 A'    3 A"    4 A"    4 A'                 
-165.72 -165.72  -35.81  -35.81  -31.31  -31.31  -31.30  -31.30
  5 A'    5 A"    6 A'    6 A"    7 A"    7 A'    8 A'    8 A"                 
-31.302 -31.302 -24.721 -24.721 -22.959 -22.959 -22.957 -22.957
  9 A'    9 A"   10 A"   10 A'   11 A"   11 A'   12 A'   12 A"                 
-22.957 -22.957 -22.952 -22.952 -22.952 -22.952 -10.379 -10.297
 13 A'   13 A"   14 A'   14 A"   15 A"   15 A'   16 A'   17 A'                 
-10.231  -6.364  -6.364  -4.777  -4.777  -4.761  -4.761  -4.761
 18 A'   16 A"   19 A'   17 A"   20 A'   18 A"   21 A'   19 A"                 
 -4.761  -2.043  -2.043  -2.038  -2.038  -2.037  -2.037  -2.024
 22 A'   23 A'   20 A"   24 A'   21 A"   25 A'   22 A"   26 A'                 
 -2.024  -2.024  -2.024  -1.294  -1.236  -0.924  -0.715  -0.670
 23 A"   27 A'   24 A"   28 A'   25 A"   29 A'   30 A'   31 A'                 
 -0.667  -0.617  -0.592  -0.541  -0.507  -0.485  -0.465  -0.458
 26 A"   32 A'   27 A"   33 A'   34 A'   28 A"   35 A'   29 A"                 
 -0.433  -0.394  -0.375  -0.340  -0.293  -0.282  -0.275  -0.270
 30 A"   36 A'   31 A"   37 A'   38 A'   32 A"   39 A'   33 A"                 
 -- Virtual --                   
 -0.094  -0.067  -0.005   0.024   0.025   0.032   0.057   0.063
 40 A'   34 A"   41 A'   35 A"   42 A'   43 A'   44 A'   45 A'                 
  0.067   0.084   0.085   0.095   0.107   0.120   0.126   0.128
 36 A"   46 A'   37 A"   47 A'   48 A'   49 A'   38 A"   50 A'                 
  0.141   0.153   0.168   0.187   0.196   0.204   0.209   0.224
 39 A"   51 A'   52 A'   53 A'   54 A'   40 A"   41 A"   55 A'                 
  0.225   0.246   0.251   0.261   0.263   0.280   0.299   0.323
 42 A"   43 A"   56 A'   44 A"   57 A'   58 A'   59 A'   60 A'                 
  0.331   0.337   0.357   0.358   0.385   0.390   0.403   0.414
 45 A"   61 A'   62 A'   46 A"   47 A"   63 A'   48 A"   49 A"                 
  0.429   0.444   0.455   0.480   0.483   0.484   0.505   0.523
 64 A'   50 A"   65 A'   66 A'   67 A'   51 A"   52 A"   68 A'                 
  0.562   0.584   0.604   0.613   0.644   0.655   0.673   0.698
 53 A"   69 A'   70 A'   71 A'   54 A"   72 A'   55 A"   73 A'                 
  0.720   0.748   0.755   0.761   0.847   0.930   1.041   1.183
 56 A"   74 A'   57 A"   75 A'   76 A'   77 A'   78 A'   79 A'                 
  1.214   1.271   1.302   1.325   1.329   1.350   1.351   1.370
 58 A"   59 A"   60 A"   61 A"   80 A'   81 A'   62 A"   82 A'                 
  1.377   1.386   1.430   1.435   1.439   1.466   1.487   1.521
 83 A'   63 A"   84 A'   85 A'   64 A"   65 A"   86 A'   66 A"                 
  1.540   1.548   1.649   1.659   1.734   1.763   1.863   1.863
 87 A'   67 A"   68 A"   88 A'   89 A'   90 A'   69 A"   91 A'                 
  1.877   1.964   1.987   2.033   2.035   2.163   2.163   2.187
 92 A'   70 A"   93 A'   71 A"   94 A'   72 A"   95 A'   96 A'                 
  2.523   2.553   2.661   2.666   2.763   2.794   2.862   2.982
 97 A'   73 A"   74 A"   98 A'   99 A'  100 A'   75 A"   76 A"                 
  3.079   3.348   3.482   3.684   3.751   3.756   3.768   3.816
101 A'  102 A'  103 A'   77 A"   78 A"   79 A"  104 A'  105 A'                 
  3.895   3.942   3.967   3.969   3.970   4.010   4.013   4.024
 80 A"  106 A'   81 A"   82 A"  107 A'  108 A'   83 A"  109 A'                 
  4.057   4.064   4.078   4.156   4.184   4.235   4.283   4.405
 84 A"   85 A"  110 A'  111 A'  112 A'  113 A'   86 A"  114 A'                 
  4.424   4.788   4.906   5.999   6.016   6.021   6.035   6.070
 87 A"  115 A'   88 A"   89 A"   90 A"  116 A'  117 A'  118 A'                 
  6.121   6.314   6.334   6.357   6.363   6.596   6.768  23.513
 91 A"   92 A"  119 A'  120 A'   93 A"  121 A'   94 A"  122 A'                 
 23.666  23.847  27.836  27.868  28.338  28.351  28.351  28.366
123 A'  124 A'  125 A'   95 A"   96 A"   97 A"  126 A'  127 A'                 
 28.385  28.396  28.531  28.532  28.534  28.550  28.566  28.572
128 A'   98 A"   99 A"  100 A"  129 A'  130 A'  101 A"  102 A"                 
 28.583  28.626  28.678  28.711  66.751  66.758 127.880 127.890
131 A'  132 A'  133 A'  103 A"  104 A"  134 A'  105 A"  106 A"                 
127.899 127.905 127.924 127.952 151.637 151.6641901.7991901.827
135 A'  136 A'  137 A'  107 A"  138 A'  108 A"  139 A'  109 A"                 
 --------------------------------------------------------------

          Ground-State Mulliken Net Atomic Charges

     Atom                 Charge (a.u.)
  ----------------------------------------
      1 C                    -0.372048
      2 C                    -0.071299
      3 C                    -0.058787
      4 F                    -0.076915
      5 F                    -0.076915
      6 I                     0.136605
      7 I                     0.136605
      8 H                     0.191376
      9 H                     0.191376
  ----------------------------------------
  Sum of atomic charges =     0.000000

 -----------------------------------------------------------------
                    Cartesian Multipole Moments
 -----------------------------------------------------------------
    Charge (ESU x 10^10)
                 0.0000
    Dipole Moment (Debye)
         X       1.9331      Y      -0.3378      Z      -0.0000
       Tot       1.9624
    Quadrupole Moments (Debye-Ang)
        XX     -82.7536     XY       5.2075     YY     -87.2097
        XZ      -0.0000     YZ      -0.0000     ZZ     -82.5219
    Octopole Moments (Debye-Ang^2)
       XXX      -5.7177    XXY      -3.2298    XYY       3.6618
       YYY     -40.7941    XXZ      -0.0000    XYZ      -0.0000
       YYZ      -0.0000    XZZ      -4.8533    YZZ     -25.2865
       ZZZ      -0.0000
    Hexadecapole Moments (Debye-Ang^3)
      XXXX    -214.4787   XXXY      -5.3534   XXYY    -172.1284
      XYYY       2.0342   YYYY    -876.1000   XXXZ      -0.0000
      XXYZ      -0.0000   XYYZ      -0.0000   YYYZ      -0.0000
      XXZZ    -255.9459   XYZZ       6.9558   YYZZ    -348.1595
      XZZZ      -0.0000   YZZZ      -0.0000   ZZZZ   -1237.9774
 -----------------------------------------------------------------
Archival summary:
1\1\garfield\OPT\ProcedureUnspecified\BasisUnspecified\2232\taweetha\WedOct1001:32:582018WedOct1001:32:582018\0\\#,OPT,ProcedureUnspecified,BasisUnspecified,\\0,1\I\C,1,2.16068\C,2,1.49836,1,118.052\F,3,1.34741,2,119.804,1,-142.37,0\F,3,1.34741,2,119.804,1,-2.9915,0\C,3,1.4847,2,62.1745,1,107.319,0\H,6,1.08381,3,117.684,2,-106.947,0\H,6,1.08381,3,117.684,2,106.947,0\I,2,2.16068,1,114.811,3,-146.452,0\\\@

 Total job time:  77.14s(wall), 293.09s(cpu) 
 Wed Oct 10 01:32:58 2018

        *************************************************************
        *                                                           *
        *  Thank you very much for using Q-Chem.  Have a nice day.  *
        *                                                           *
        *************************************************************


 
User input: 2 of 2 
 
Q-Chem Developer Version!
                  Welcome to Q-Chem
     A Quantum Leap Into The Future Of Chemistry


 Q-Chem 5.1, Q-Chem, Inc., Pleasanton, CA (2018)

 Yihan Shao,  Zhengting Gan,  E. Epifanovsky,  A. T. B. Gilbert,  M. Wormit,  
 J. Kussmann,  A. W. Lange,  A. Behn,  Jia Deng,  Xintian Feng,  D. Ghosh,  
 M. Goldey,  P. R. Horn,  L. D. Jacobson,  I. Kaliman,  T. Kus,  A. Landau,  
 Jie Liu,  E. I. Proynov,  R. M. Richard,  R. P. Steele,  E. J. Sundstrom,  
 H. L. Woodcock III,  P. M. Zimmerman,  D. Zuev,  B. Albrecht,  E. Alguire,  
 S. A. Baeppler,  D. Barton,  Z. Benda,  Y. A. Bernard,  E. J. Berquist,  
 K. B. Bravaya,  H. Burton,  D. Casanova,  Chun-Min Chang,  Yunqing Chen,  
 A. Chien,  K. D. Closser,  M. P. Coons,  S. Coriani,  S. Dasgupta,  
 A. L. Dempwolff,  M. Diedenhofen,  Hainam Do,  R. G. Edgar,  Po-Tung Fang,  
 S. Faraji,  S. Fatehi,  Qingguo Feng,  K. D. Fenk,  J. Fosso-Tande,  
 Qinghui Ge,  A. Ghysels,  G. Gidofalvi,  J. Gomes,  J. Gonthier,  A. Gunina,  
 D. Hait,  M. W. D. Hanson-Heine,  P. H. P. Harbach,  A. W. Hauser,  
 J. E. Herr,  E. G. Hohenstein,  Z. C. Holden,  Kerwin Hui,  B. C. Huynh,  
 T.-C. Jagau,  Hyunjun Ji,  B. Kaduk,  K. Khistyaev,  Jaehoon Kim,  
 P. Klunzinger,  K. Koh,  D. Kosenkov,  L. Koulias,  T. Kowalczyk,  
 C. M. Krauter,  A. Kunitsa,  Ka Un Lao,  A. Laurent,  K. V. Lawler,  
 Joonho Lee,  D. Lefrancois,  S. Lehtola,  D. S. Levine,  Yi-Pei Li,  
 You-Sheng Lin,  Fenglai Liu,  E. Livshits,  A. Luenser,  P. Manohar,  
 E. Mansoor,  S. F. Manzer,  Shan-Ping Mao,  Yuezhi Mao,  N. Mardirossian,  
 A. V. Marenich,  T. Markovich,  L. A. Martinez-Martinez,  S. A. Maurer,  
 N. J. Mayhall,  S. C. McKenzie,  J.-M. Mewes,  A. F. Morrison,  
 J. W. Mullinax,  K. Nanda,  T. S. Nguyen-Beck,  R. Olivares-Amaya,  
 J. A. Parkhill,  T. M. Perrine,  F. Plasser,  P. Pokhilko,  S. Prager,  
 A. Prociuk,  E. Ramos,  D. R. Rehn,  F. Rob,  M. Schneider,  N. Sergueev,  
 S. M. Sharada,  S. Sharma,  D. W. Small,  T. Stauch,  T. Stein,  
 Yu-Chuan Su,  A. J. W. Thom,  A. Tkatchenko,  T. Tsuchimochi,  N. M. Tubman,  
 L. Vogt,  M. L. Vidal,  O. Vydrov,  M. A. Watson,  J. Wenzel,  
 M. de Wergifosse,  T. A. Wesolowski,  A. White,  J. Witte,  A. Yamada,  
 Jun Yang,  K. Yao,  S. Yeganeh,  S. R. Yost,  Zhi-Qiang You,  A. Zech,  
 Igor Ying Zhang,  Xing Zhang,  Yan Zhao,  Ying Zhu,  B. R. Brooks,  
 G. K. L. Chan,  C. J. Cramer,  M. S. Gordon,  W. J. Hehre,  A. Klamt,  
 M. W. Schmidt,  C. D. Sherrill,  D. G. Truhlar,  A. Aspuru-Guzik,  R. Baer,  
 A. T. Bell,  N. A. Besley,  Jeng-Da Chai,  A. E. DePrince, III,  
 R. A. DiStasio Jr.,  A. Dreuw,  B. D. Dunietz,  T. R. Furlani,  
 Chao-Ping Hsu,  Yousung Jung,  Jing Kong,  D. S. Lambrecht,  WanZhen Liang,  
 C. Ochsenfeld,  V. A. Rassolov,  L. V. Slipchenko,  J. E. Subotnik,  
 T. Van Voorhis,  J. M. Herbert,  A. I. Krylov,  P. M. W. Gill,  M. Head-Gordon

 Contributors to earlier versions of Q-Chem not listed above: 
 R. D. Adamson,  B. Austin,  J. Baker,  G. J. O. Beran,  K. Brandhorst,  
 S. T. Brown,  E. F. C. Byrd,  A. K. Chakraborty,  C.-L. Cheng,  
 Siu Hung Chien,  D. M. Chipman,  D. L. Crittenden,  H. Dachsel,  
 R. J. Doerksen,  A. D. Dutoi,  L. Fusti-Molnar,  W. A. Goddard III,  
 A. Golubeva-Zadorozhnaya,  S. R. Gwaltney,  G. Hawkins,  A. Heyden,  
 S. Hirata,  G. Kedziora,  F. J. Keil,  C. Kelley,  Jihan Kim,  R. A. King,  
 R. Z. Khaliullin,  P. P. Korambath,  W. Kurlancheek,  A. M. Lee,  M. S. Lee,  
 S. V. Levchenko,  Ching Yeh Lin,  D. Liotard,  R. C. Lochan,  I. Lotan,  
 P. E. Maslen,  N. Nair,  D. P. O'Neill,  D. Neuhauser,  E. Neuscamman,  
 C. M. Oana,  R. Olson,  B. Peters,  R. Peverati,  P. A. Pieniazek,  
 Y. M. Rhee,  J. Ritchie,  M. A. Rohrdanz,  E. Rosta,  N. J. Russ,  
 H. F. Schaefer III,  N. E. Schultz,  N. Shenvi,  A. C. Simmonett,  A. Sodt,  
 D. Stuck,  K. S. Thanthiriwatte,  V. Vanovschi,  Tao Wang,  A. Warshel,  
 C. F. Williams,  Q. Wu,  X. Xu,  W. Zhang

 Please cite Q-Chem as follows:
 Y. Shao et al., Mol. Phys. 113, 184-215 (2015)
 DOI: 10.1080/00268976.2014.952696

 Q-Chem 5.1.1 for Intel X86 EM64T Linux

 Parts of Q-Chem use Armadillo 8.300.2 (Tropical Shenanigans).
 http://arma.sourceforge.net/

 Q-Chem begins on Wed Oct 10 01:32:58 2018  

Host: 
0

     Scratch files written to /scratch/taweetham/qchem22803//
The previous job contains 0 fragments, simply inherited here
Input Ideriv = 2
Curr. Ideriv = -1
Max.  Ideriv = 2

Checking the input file for inconsistencies... 	...done.

--------------------------------------------------------------
User input:
--------------------------------------------------------------

$molecule
read
$end

$rem
   job_type 	frequency
   basis 	6-311++g**
   method	b3lyp	
$end


--------------------------------------------------------------
 ----------------------------------------------------------------
             Standard Nuclear Orientation (Angstroms)
    I     Atom           X                Y                Z
 ----------------------------------------------------------------
    1      C       1.4313262852     1.4913549362    -0.0000000000
    2      C       0.0062161830     1.9077753248    -0.0000000000
    3      C       0.3058887038     0.4396893795    -0.0000000000
    4      F      -0.5253670523     2.4827879481     1.0964918264
    5      F      -0.5253670523     2.4827879481    -1.0964918264
    6      I      -0.0470775156    -0.6694375820     1.8203857474
    7      I      -0.0470775156    -0.6694375820    -1.8203857474
    8      H       1.9931182794     1.6186413904    -0.9180637444
    9      H       1.9931182794     1.6186413904     0.9180637444
 ----------------------------------------------------------------
 Molecular Point Group                 Cs    NOp =  2
 Largest Abelian Subgroup              Cs    NOp =  2
 Nuclear Repulsion Energy =  1243.3157677613 hartrees
 There are       72 alpha and       72 beta electrons
 Requested basis set is 6-311++G(d,p)
 There are 88 shells and 248 basis functions

 Total QAlloc Memory Limit   2000 MB
 Mega-Array Size       188 MB
 MEM_STATIC part       192 MB

                       Distance Matrix (Angstroms)
             C (  1)   C (  2)   C (  3)   F (  4)   F (  5)   I (  6)
   C (  2)  1.484704
   C (  3)  1.540328  1.498359
   F (  4)  2.452322  1.347410  2.463236
   F (  5)  2.452322  1.347410  2.463236  2.192984
   I (  6)  3.188810  3.155736  2.160683  3.269451  4.321280
   I (  7)  3.188810  3.155736  2.160683  4.321280  3.269451  3.640771
   H (  8)  1.083814  2.207763  2.253777  3.338855  2.668587  4.110573
   H (  9)  1.083814  2.207763  2.253777  2.668587  3.338855  3.195605
             I (  7)   H (  8)
   H (  8)  3.195605
   H (  9)  4.110573  1.836127

 A cutoff of  1.0D-11 yielded   3040 shell pairs
 There are     25295 function pairs (     28328 Cartesian)

 -------------------------------------------------------
 OpenMP Integral Computing Module                       
 Release: version 1.0, May 2013, Q-Chem Inc. Pittsburgh 
 -------------------------------------------------------
 Integral Job Info:
 Integral job number is                      11
 Integral operator is                         1
 short-range coefficients                     0
 long-range coefficients              100000000
 Omega coefficients                           0
 if combine SR and LR in K                    0
 Integral screening is                        0
 Integral computing path is                   2
 max size of driver memory is            800000
 size of driver memory is                593474
 size of scratch memory is             11861008
 max col of scratch BK array               1296
 max len of scratch array in speh3          155
 max len of scratch index in speh4           18
 max int batch size is                      520
 min int batch size is                       52
 fixed nKL is                                52
 max L of basis functions is                  2
 order of int derivative is                   0
 number of shells is                         88
 number of basis is                         263
 number of cartesian basis is               263
 number of contracted shell pairs          3040
 number of primitive shell pairs           6327
 maxK2 (contraction) of shell pair           36
 max number of K2 of shell pair               1
 max number of CS2 of shell pair            334
 max number of PS2 of shell pair            450
 mem total for path MDJ                  545292
 -------------------------------------------------------
 Smallest overlap matrix eigenvalue = 6.29E-05
 Guess from superposition of atomic densities
 Warning:  Energy on first SCF cycle will be non-variational
 SAD guess density has 144.000000 electrons

 -----------------------------------------------------------------------
  General SCF calculation program by
  Eric Jon Sundstrom, Paul Horn, Yuezhi Mao, Dmitri Zuev, Alec White,
  David Stuck, Shaama M.S., Shane Yost, Joonho Lee, David Small,
  Daniel Levine, Susi Lehtola, Hugh Burton, Evgeny Epifanovsky
 -----------------------------------------------------------------------
 Exchange:     0.2000 Hartree-Fock + 0.0800 Slater + 0.7200 B88
 Correlation:  0.1900 VWN1RPA + 0.8100 LYP
 Using SG-1 standard quadrature grid
 using 4 threads for integral computing
 -------------------------------------------------------
 OpenMP Integral computing Module                
 Release: version 2.0, May 2017, Q-Chem Inc. Pleasanton 
 -------------------------------------------------------
 -------------------------------------------------------
 OpenMP BLAS3 based DFT computing Module                
 Release: version 1.0, May 2013, Q-Chem Inc. Pittsburgh 
 -------------------------------------------------------
 A restricted SCF calculation will be
 performed using DIIS
 SCF converges when DIIS error is below 1.0e-08
 ---------------------------------------
  Cycle       Energy         DIIS error
 ---------------------------------------
    1  -14155.3516472557      3.51e-02  
    2  -14154.2140693453      3.45e-03  
    3  -14154.1730522676      4.38e-03  
    4  -14154.2791996663      3.98e-04  
    5  -14154.2798554087      1.88e-04  
    6  -14154.2800454533      4.77e-05  
    7  -14154.2800610044      2.04e-05  
    8  -14154.2800639898      7.15e-06  
    9  -14154.2800643799      9.83e-07  
   10  -14154.2800643875      2.33e-07  
   11  -14154.2800643879      1.08e-07  
   12  -14154.2800643883      1.87e-08  
   13  -14154.2800643882      4.40e-09  Convergence criterion met
 ---------------------------------------
 SCF time:   CPU 44.05s  wall 12.00s 
 SCF   energy in the final basis set =   -14154.2800643882
 Total energy in the final basis set =   -14154.2800643882

 --------------------------------------------------------------
             Orbital Energies (a.u.) and Symmetries
 --------------------------------------------------------------

 Alpha MOs, Restricted
 -- Occupied --                  
*******-1165.89 -176.32 -176.32 -165.72 -165.72 -165.72 -165.72
  1 A'    1 A"    2 A"    2 A'    3 A'    3 A"    4 A"    4 A'                 
-165.72 -165.72  -35.81  -35.81  -31.31  -31.31  -31.30  -31.30
  5 A'    5 A"    6 A'    6 A"    7 A"    7 A'    8 A'    8 A"                 
-31.302 -31.302 -24.721 -24.721 -22.959 -22.959 -22.957 -22.957
  9 A'    9 A"   10 A"   10 A'   11 A"   11 A'   12 A'   12 A"                 
-22.957 -22.957 -22.952 -22.952 -22.952 -22.952 -10.379 -10.297
 13 A'   13 A"   14 A'   14 A"   15 A"   15 A'   16 A'   17 A'                 
-10.231  -6.364  -6.364  -4.777  -4.777  -4.761  -4.761  -4.761
 18 A'   16 A"   19 A'   17 A"   20 A'   18 A"   21 A'   19 A"                 
 -4.761  -2.043  -2.043  -2.038  -2.038  -2.037  -2.037  -2.024
 22 A'   23 A'   20 A"   24 A'   21 A"   25 A'   22 A"   26 A'                 
 -2.024  -2.024  -2.024  -1.294  -1.236  -0.924  -0.715  -0.670
 23 A"   27 A'   24 A"   28 A'   25 A"   29 A'   30 A'   31 A'                 
 -0.667  -0.617  -0.592  -0.541  -0.507  -0.485  -0.465  -0.458
 26 A"   32 A'   27 A"   33 A'   34 A'   28 A"   35 A'   29 A"                 
 -0.433  -0.394  -0.375  -0.340  -0.293  -0.282  -0.275  -0.270
 30 A"   36 A'   31 A"   37 A'   38 A'   32 A"   39 A'   33 A"                 
 -- Virtual --                   
 -0.094  -0.067  -0.005   0.024   0.025   0.032   0.057   0.063
 40 A'   34 A"   41 A'   35 A"   42 A'   43 A'   44 A'   45 A'                 
  0.067   0.084   0.085   0.095   0.107   0.120   0.126   0.128
 36 A"   46 A'   37 A"   47 A'   48 A'   49 A'   38 A"   50 A'                 
  0.141   0.153   0.168   0.187   0.196   0.204   0.209   0.224
 39 A"   51 A'   52 A'   53 A'   54 A'   40 A"   41 A"   55 A'                 
  0.225   0.246   0.251   0.261   0.263   0.280   0.299   0.323
 42 A"   43 A"   56 A'   44 A"   57 A'   58 A'   59 A'   60 A'                 
  0.331   0.337   0.357   0.358   0.385   0.390   0.403   0.414
 45 A"   61 A'   62 A'   46 A"   47 A"   63 A'   48 A"   49 A"                 
  0.429   0.444   0.455   0.480   0.483   0.484   0.505   0.523
 64 A'   50 A"   65 A'   66 A'   67 A'   51 A"   52 A"   68 A'                 
  0.562   0.584   0.604   0.613   0.644   0.655   0.673   0.698
 53 A"   69 A'   70 A'   71 A'   54 A"   72 A'   55 A"   73 A'                 
  0.720   0.748   0.755   0.761   0.847   0.930   1.041   1.183
 56 A"   74 A'   57 A"   75 A'   76 A'   77 A'   78 A'   79 A'                 
  1.214   1.271   1.302   1.325   1.329   1.350   1.351   1.370
 58 A"   59 A"   60 A"   61 A"   80 A'   81 A'   62 A"   82 A'                 
  1.377   1.386   1.430   1.435   1.439   1.466   1.487   1.521
 83 A'   63 A"   84 A'   85 A'   64 A"   65 A"   86 A'   66 A"                 
  1.540   1.548   1.649   1.659   1.734   1.763   1.863   1.863
 87 A'   67 A"   68 A"   88 A'   89 A'   90 A'   69 A"   91 A'                 
  1.877   1.964   1.987   2.033   2.035   2.163   2.163   2.187
 92 A'   70 A"   93 A'   71 A"   94 A'   72 A"   95 A'   96 A'                 
  2.523   2.553   2.661   2.666   2.763   2.794   2.862   2.982
 97 A'   73 A"   74 A"   98 A'   99 A'  100 A'   75 A"   76 A"                 
  3.079   3.348   3.482   3.684   3.751   3.756   3.768   3.816
101 A'  102 A'  103 A'   77 A"   78 A"   79 A"  104 A'  105 A'                 
  3.895   3.942   3.967   3.969   3.970   4.010   4.013   4.024
 80 A"  106 A'   81 A"   82 A"  107 A'  108 A'   83 A"  109 A'                 
  4.057   4.064   4.078   4.156   4.184   4.235   4.283   4.405
 84 A"   85 A"  110 A'  111 A'  112 A'  113 A'   86 A"  114 A'                 
  4.424   4.788   4.906   5.999   6.016   6.021   6.035   6.070
 87 A"  115 A'   88 A"   89 A"   90 A"  116 A'  117 A'  118 A'                 
  6.121   6.314   6.334   6.357   6.363   6.596   6.768  23.513
 91 A"   92 A"  119 A'  120 A'   93 A"  121 A'   94 A"  122 A'                 
 23.666  23.847  27.836  27.868  28.338  28.351  28.351  28.366
123 A'  124 A'  125 A'   95 A"   96 A"   97 A"  126 A'  127 A'                 
 28.385  28.396  28.531  28.532  28.534  28.550  28.566  28.572
128 A'   98 A"   99 A"  100 A"  129 A'  130 A'  101 A"  102 A"                 
 28.583  28.626  28.678  28.711  66.751  66.758 127.880 127.890
131 A'  132 A'  133 A'  103 A"  104 A"  134 A'  105 A"  106 A"                 
127.899 127.905 127.924 127.952 151.637 151.6641901.7991901.827
135 A'  136 A'  137 A'  107 A"  138 A'  108 A"  139 A'  109 A"                 

 Beta MOs, Restricted
 -- Occupied --                  
*******-1165.89 -176.32 -176.32 -165.72 -165.72 -165.72 -165.72
  1 A'    1 A"    2 A"    2 A'    3 A'    3 A"    4 A"    4 A'                 
-165.72 -165.72  -35.81  -35.81  -31.31  -31.31  -31.30  -31.30
  5 A'    5 A"    6 A'    6 A"    7 A"    7 A'    8 A'    8 A"                 
-31.302 -31.302 -24.721 -24.721 -22.959 -22.959 -22.957 -22.957
  9 A'    9 A"   10 A"   10 A'   11 A"   11 A'   12 A'   12 A"                 
-22.957 -22.957 -22.952 -22.952 -22.952 -22.952 -10.379 -10.297
 13 A'   13 A"   14 A'   14 A"   15 A"   15 A'   16 A'   17 A'                 
-10.231  -6.364  -6.364  -4.777  -4.777  -4.761  -4.761  -4.761
 18 A'   16 A"   19 A'   17 A"   20 A'   18 A"   21 A'   19 A"                 
 -4.761  -2.043  -2.043  -2.038  -2.038  -2.037  -2.037  -2.024
 22 A'   23 A'   20 A"   24 A'   21 A"   25 A'   22 A"   26 A'                 
 -2.024  -2.024  -2.024  -1.294  -1.236  -0.924  -0.715  -0.670
 23 A"   27 A'   24 A"   28 A'   25 A"   29 A'   30 A'   31 A'                 
 -0.667  -0.617  -0.592  -0.541  -0.507  -0.485  -0.465  -0.458
 26 A"   32 A'   27 A"   33 A'   34 A'   28 A"   35 A'   29 A"                 
 -0.433  -0.394  -0.375  -0.340  -0.293  -0.282  -0.275  -0.270
 30 A"   36 A'   31 A"   37 A'   38 A'   32 A"   39 A'   33 A"                 
 -- Virtual --                   
 -0.094  -0.067  -0.005   0.024   0.025   0.032   0.057   0.063
 40 A'   34 A"   41 A'   35 A"   42 A'   43 A'   44 A'   45 A'                 
  0.067   0.084   0.085   0.095   0.107   0.120   0.126   0.128
 36 A"   46 A'   37 A"   47 A'   48 A'   49 A'   38 A"   50 A'                 
  0.141   0.153   0.168   0.187   0.196   0.204   0.209   0.224
 39 A"   51 A'   52 A'   53 A'   54 A'   40 A"   41 A"   55 A'                 
  0.225   0.246   0.251   0.261   0.263   0.280   0.299   0.323
 42 A"   43 A"   56 A'   44 A"   57 A'   58 A'   59 A'   60 A'                 
  0.331   0.337   0.357   0.358   0.385   0.390   0.403   0.414
 45 A"   61 A'   62 A'   46 A"   47 A"   63 A'   48 A"   49 A"                 
  0.429   0.444   0.455   0.480   0.483   0.484   0.505   0.523
 64 A'   50 A"   65 A'   66 A'   67 A'   51 A"   52 A"   68 A'                 
  0.562   0.584   0.604   0.613   0.644   0.655   0.673   0.698
 53 A"   69 A'   70 A'   71 A'   54 A"   72 A'   55 A"   73 A'                 
  0.720   0.748   0.755   0.761   0.847   0.930   1.041   1.183
 56 A"   74 A'   57 A"   75 A'   76 A'   77 A'   78 A'   79 A'                 
  1.214   1.271   1.302   1.325   1.329   1.350   1.351   1.370
 58 A"   59 A"   60 A"   61 A"   80 A'   81 A'   62 A"   82 A'                 
  1.377   1.386   1.430   1.435   1.439   1.466   1.487   1.521
 83 A'   63 A"   84 A'   85 A'   64 A"   65 A"   86 A'   66 A"                 
  1.540   1.548   1.649   1.659   1.734   1.763   1.863   1.863
 87 A'   67 A"   68 A"   88 A'   89 A'   90 A'   69 A"   91 A'                 
  1.877   1.964   1.987   2.033   2.035   2.163   2.163   2.187
 92 A'   70 A"   93 A'   71 A"   94 A'   72 A"   95 A'   96 A'                 
  2.523   2.553   2.661   2.666   2.763   2.794   2.862   2.982
 97 A'   73 A"   74 A"   98 A'   99 A'  100 A'   75 A"   76 A"                 
  3.079   3.348   3.482   3.684   3.751   3.756   3.768   3.816
101 A'  102 A'  103 A'   77 A"   78 A"   79 A"  104 A'  105 A'                 
  3.895   3.942   3.967   3.969   3.970   4.010   4.013   4.024
 80 A"  106 A'   81 A"   82 A"  107 A'  108 A'   83 A"  109 A'                 
  4.057   4.064   4.078   4.156   4.184   4.235   4.283   4.405
 84 A"   85 A"  110 A'  111 A'  112 A'  113 A'   86 A"  114 A'                 
  4.424   4.788   4.906   5.999   6.016   6.021   6.035   6.070
 87 A"  115 A'   88 A"   89 A"   90 A"  116 A'  117 A'  118 A'                 
  6.121   6.314   6.334   6.357   6.363   6.596   6.768  23.513
 91 A"   92 A"  119 A'  120 A'   93 A"  121 A'   94 A"  122 A'                 
 23.666  23.847  27.836  27.868  28.338  28.351  28.351  28.366
123 A'  124 A'  125 A'   95 A"   96 A"   97 A"  126 A'  127 A'                 
 28.385  28.396  28.531  28.532  28.534  28.550  28.566  28.572
128 A'   98 A"   99 A"  100 A"  129 A'  130 A'  101 A"  102 A"                 
 28.583  28.626  28.678  28.711  66.751  66.758 127.880 127.890
131 A'  132 A'  133 A'  103 A"  104 A"  134 A'  105 A"  106 A"                 
127.899 127.905 127.924 127.952 151.637 151.6641901.7991901.827
135 A'  136 A'  137 A'  107 A"  138 A'  108 A"  139 A'  109 A"                 
 --------------------------------------------------------------

          Ground-State Mulliken Net Atomic Charges

     Atom                 Charge (a.u.)
  ----------------------------------------
      1 C                    -0.372048
      2 C                    -0.071330
      3 C                    -0.058737
      4 F                    -0.076909
      5 F                    -0.076909
      6 I                     0.136585
      7 I                     0.136585
      8 H                     0.191382
      9 H                     0.191382
  ----------------------------------------
  Sum of atomic charges =     0.000000

 -----------------------------------------------------------------
                    Cartesian Multipole Moments
 -----------------------------------------------------------------
    Charge (ESU x 10^10)
                 0.0000
    Dipole Moment (Debye)
         X       1.9349      Y      -0.3265      Z      -0.0000
       Tot       1.9622
    Quadrupole Moments (Debye-Ang)
        XX     -82.8076     XY       5.2328     YY     -87.1495
        XZ       0.0000     YZ       0.0000     ZZ     -82.5221
    Octopole Moments (Debye-Ang^2)
       XXX      -6.0652    XXY      -3.3047    XYY       3.7202
       YYY     -40.7771    XXZ       0.0000    XYZ       0.0000
       YYZ      -0.0000    XZZ      -4.8415    YZZ     -25.3292
       ZZZ      -0.0000
    Hexadecapole Moments (Debye-Ang^3)
      XXXX    -214.4117   XXXY      -3.6207   XXYY    -172.2050
      XYYY       4.0530   YYYY    -876.0602   XXXZ       0.0000
      XXYZ       0.0000   XYYZ       0.0000   YYYZ       0.0000
      XXZZ    -256.0452   XYZZ       7.4476   YYZZ    -348.0862
      XZZZ       0.0000   YZZZ       0.0000   ZZZZ   -1237.9800
 -----------------------------------------------------------------
 Calculating MO derivatives via CPSCF
 D1JvT checksum  = 852768 55880.8398228880
 D1KAT checksum  = 2109672 2328.0337587352
   1         3          27      0.116767    0.023867
   2         3          27      0.015750    0.003166
   3         3          27      0.001758    0.000513
   4         8          22      0.000156    0.000048
   5        27           3      0.000010    0.000005
   6        30           0      0.000000    0.000000    Roots Converged
 Time for AOints: 44.3 s (CPU) 11.1 s (wall)
 ------------------------------------------------------------------------------
                     AOints        : Timing summary (seconds)
 ------------------------------------------------------------------------------
     job step          cpu (% of tot)      sys (% of tot)     wall (% of tot)
 ------------------------------------------------------------------------------
  cpscf_lag         0.1732E+03 (30.7)   0.1300E-04 (18.3)   0.4430E+02 (30.1)
  iterzp            0.3459E+03 (61.3)   0.5600E-04 (78.9)   0.9101E+02 (61.9)
  make_fx           0.0000E+00 ( 0.0)   0.0000E+00 ( 0.0)   0.0000E+00 ( 0.0)
  AOints            0.4435E+02 ( 7.9)   0.2000E-05 ( 2.8)   0.1115E+02 ( 7.6)
 ------------------------------------------------------------------------------
   Grand Totals     0.5640E+03          0.7100E-04          0.1471E+03
 ------------------------------------------------------------------------------
 Calculating analytic Hessian of the SCF energy
 Polarizability Matrix (a.u.)
            1           2           3
    1 -76.1481690  -6.4176371   0.0000000
    2  -6.4176371 -93.4993009  -0.0000000
    3   0.0000000  -0.0000000-116.9512439

 Direct stationary perturbation theory relativistic correction:

 rels  =     194.028331176977
 relv  =    -645.450821432288
 rel2e =      85.809423839637
 E_rel =    -365.613066415675

 Hessian of the SCF Energy
            1           2           3           4           5           6
    1   0.5901498   0.0475728   0.0000000  -0.2203807   0.0666857   0.0000000
    2   0.0475728   0.2122490   0.0000000   0.0269076  -0.0402843   0.0000000
    3   0.0000000   0.0000000   0.6610947  -0.0000000  -0.0000000  -0.0621368
    4  -0.2203807   0.0269076  -0.0000000   0.4931911  -0.1667569  -0.0000000
    5   0.0666857  -0.0402843  -0.0000000  -0.1667569   0.4766436   0.0000000
    6   0.0000000   0.0000000  -0.0621368  -0.0000000   0.0000000   0.4992813
    7  -0.1070536  -0.0570598   0.0000000  -0.0301150   0.0239890  -0.0000000
    8  -0.0954933  -0.0775133  -0.0000000   0.0567694  -0.2047608  -0.0000000
    9   0.0000000  -0.0000000  -0.0532276   0.0000000   0.0000000  -0.0433475
   10  -0.0105774   0.0140119   0.0349448  -0.1103929   0.0472435   0.0716482
   11   0.0088581   0.0002120  -0.0014800   0.0473664  -0.1110900  -0.0779819
   12   0.0097728  -0.0051346  -0.0073709   0.0763663  -0.0791539  -0.1888681
   13  -0.0105774   0.0140119  -0.0349448  -0.1103929   0.0472435  -0.0716482
   14   0.0088581   0.0002120   0.0014800   0.0473664  -0.1110900   0.0779819
   15  -0.0097728   0.0051346  -0.0073709  -0.0763663   0.0791539  -0.1888681
   16   0.0000622  -0.0068905   0.0136138  -0.0001782  -0.0019034  -0.0055569
   17  -0.0028412  -0.0086846   0.0057185  -0.0088080  -0.0065272   0.0144824
   18   0.0001693   0.0075670  -0.0041019   0.0075554   0.0042717  -0.0089182
   19   0.0000622  -0.0068905  -0.0136138  -0.0001782  -0.0019034   0.0055569
   20  -0.0028412  -0.0086846  -0.0057185  -0.0088080  -0.0065272  -0.0144824
   21  -0.0001693  -0.0075670  -0.0041019  -0.0075554  -0.0042717  -0.0089182
   22  -0.1208425  -0.0158317   0.1249566  -0.0107766  -0.0072990   0.0182874
   23  -0.0153995  -0.0387530   0.0276629   0.0029816   0.0018179  -0.0201082
   24   0.1277947   0.0272198  -0.2613924  -0.0026582  -0.0005239   0.0008878
   25  -0.1208425  -0.0158317  -0.1249566  -0.0107766  -0.0072990  -0.0182874
   26  -0.0153995  -0.0387530  -0.0276629   0.0029816   0.0018179   0.0201082
   27  -0.1277947  -0.0272198  -0.2613924   0.0026582   0.0005239   0.0008878
            7           8           9          10          11          12
    1  -0.1070536  -0.0954933   0.0000000  -0.0105774   0.0088581   0.0097728
    2  -0.0570598  -0.0775133  -0.0000000   0.0140119   0.0002120  -0.0051346
    3   0.0000000  -0.0000000  -0.0532276   0.0349448  -0.0014800  -0.0073709
    4  -0.0301150   0.0567694   0.0000000  -0.1103929   0.0473664   0.0763663
    5   0.0239890  -0.2047608   0.0000000   0.0472435  -0.1110900  -0.0791539
    6  -0.0000000  -0.0000000  -0.0433475   0.0716482  -0.0779819  -0.1888681
    7   0.1755251   0.0321156   0.0000000   0.0005925   0.0145875   0.0049863
    8   0.0321156   0.3529052   0.0000000   0.0058958  -0.0135705  -0.0105331
    9   0.0000000   0.0000000   0.1539921   0.0006755  -0.0289084  -0.0102499
   10   0.0005925   0.0058958   0.0006755   0.1030778  -0.0664750  -0.0990657
   11   0.0145875  -0.0135705  -0.0289084  -0.0664750   0.1149318   0.1033494
   12   0.0049863  -0.0105331  -0.0102499  -0.0990657   0.1033494   0.2770012
   13   0.0005925   0.0058958  -0.0006755   0.0149879  -0.0071187   0.0060099
   14   0.0145875  -0.0135705   0.0289084  -0.0071187   0.0141657  -0.0071551
   15  -0.0049863   0.0105331  -0.0102499  -0.0060099   0.0071551  -0.0734728
   16  -0.0094562  -0.0009451   0.0006244   0.0013182  -0.0004965  -0.0006908
   17  -0.0008002  -0.0189036   0.0063656   0.0022606  -0.0021678   0.0022720
   18   0.0030750   0.0170620  -0.0202290  -0.0016239  -0.0010099   0.0018855
   19  -0.0094562  -0.0009451  -0.0006244   0.0000458   0.0024330   0.0007774
   20  -0.0008002  -0.0189036  -0.0063656   0.0005429  -0.0019904  -0.0015818
   21  -0.0030750  -0.0170620  -0.0202290   0.0002993  -0.0009155  -0.0004888
   22  -0.0103145  -0.0016465   0.0055970  -0.0028436  -0.0002326   0.0011301
   23  -0.0133097  -0.0028414   0.0227575   0.0071220  -0.0018795  -0.0023840
   24  -0.0027283  -0.0008902   0.0017704  -0.0005728   0.0004110   0.0009583
   25  -0.0103145  -0.0016465  -0.0055970   0.0037918   0.0010779   0.0007138
   26  -0.0133097  -0.0028414  -0.0227575  -0.0034830   0.0013888   0.0003211
   27   0.0027283   0.0008902   0.0017704  -0.0002954  -0.0006198   0.0006054
           13          14          15          16          17          18
    1  -0.0105774   0.0088581  -0.0097728   0.0000622  -0.0028412   0.0001693
    2   0.0140119   0.0002120   0.0051346  -0.0068905  -0.0086846   0.0075670
    3  -0.0349448   0.0014800  -0.0073709   0.0136138   0.0057185  -0.0041019
    4  -0.1103929   0.0473664  -0.0763663  -0.0001782  -0.0088080   0.0075554
    5   0.0472435  -0.1110900   0.0791539  -0.0019034  -0.0065272   0.0042717
    6  -0.0716482   0.0779819  -0.1888681  -0.0055569   0.0144824  -0.0089182
    7   0.0005925   0.0145875  -0.0049863  -0.0094562  -0.0008002   0.0030750
    8   0.0058958  -0.0135705   0.0105331  -0.0009451  -0.0189036   0.0170620
    9  -0.0006755   0.0289084  -0.0102499   0.0006244   0.0063656  -0.0202290
   10   0.0149879  -0.0071187  -0.0060099   0.0013182   0.0022606  -0.0016239
   11  -0.0071187   0.0141657   0.0071551  -0.0004965  -0.0021678  -0.0010099
   12   0.0060099  -0.0071551  -0.0734728  -0.0006908   0.0022720   0.0018855
   13   0.1030778  -0.0664750   0.0990657   0.0000458   0.0005429  -0.0002993
   14  -0.0664750   0.1149318  -0.1033494   0.0024330  -0.0019904   0.0009155
   15   0.0990657  -0.1033494   0.2770012  -0.0007774   0.0015818  -0.0004888
   16   0.0000458   0.0024330  -0.0007774   0.0054609   0.0087275  -0.0083613
   17   0.0005429  -0.0019904   0.0015818   0.0087275   0.0350347  -0.0303411
   18  -0.0002993   0.0009155  -0.0004888  -0.0083613  -0.0303411   0.0528152
   19   0.0013182  -0.0004965   0.0006908   0.0018261   0.0006179   0.0002963
   20   0.0022606  -0.0021678  -0.0022720   0.0006179   0.0032498   0.0020855
   21   0.0016239   0.0010099   0.0018855  -0.0002963  -0.0020855  -0.0217580
   22   0.0037918   0.0010779  -0.0007138   0.0001616   0.0015018  -0.0010950
   23  -0.0034830   0.0013888  -0.0003211  -0.0027871  -0.0017662   0.0012276
   24   0.0002954   0.0006198   0.0006054   0.0000917   0.0002648   0.0002083
   25  -0.0028436  -0.0002326  -0.0011301   0.0007596  -0.0012013   0.0002835
   26   0.0071220  -0.0018795   0.0023840   0.0012443   0.0017554  -0.0017782
   27   0.0005728  -0.0004110   0.0009583   0.0013528   0.0017415   0.0005869
           19          20          21          22          23          24
    1   0.0000622  -0.0028412  -0.0001693  -0.1208425  -0.0153995   0.1277947
    2  -0.0068905  -0.0086846  -0.0075670  -0.0158317  -0.0387530   0.0272198
    3  -0.0136138  -0.0057185  -0.0041019   0.1249566   0.0276629  -0.2613924
    4  -0.0001782  -0.0088080  -0.0075554  -0.0107766   0.0029816  -0.0026582
    5  -0.0019034  -0.0065272  -0.0042717  -0.0072990   0.0018179  -0.0005239
    6   0.0055569  -0.0144824  -0.0089182   0.0182874  -0.0201082   0.0008878
    7  -0.0094562  -0.0008002  -0.0030750  -0.0103145  -0.0133097  -0.0027283
    8  -0.0009451  -0.0189036  -0.0170620  -0.0016465  -0.0028414  -0.0008902
    9  -0.0006244  -0.0063656  -0.0202290   0.0055970   0.0227575   0.0017704
   10   0.0000458   0.0005429   0.0002993  -0.0028436   0.0071220  -0.0005728
   11   0.0024330  -0.0019904  -0.0009155  -0.0002326  -0.0018795   0.0004110
   12   0.0007774  -0.0015818  -0.0004888   0.0011301  -0.0023840   0.0009583
   13   0.0013182   0.0022606   0.0016239   0.0037918  -0.0034830   0.0002954
   14  -0.0004965  -0.0021678   0.0010099   0.0010779   0.0013888   0.0006198
   15   0.0006908  -0.0022720   0.0018855  -0.0007138  -0.0003211   0.0006054
   16   0.0018261   0.0006179  -0.0002963   0.0001616  -0.0027871   0.0000917
   17   0.0006179   0.0032498  -0.0020855   0.0015018  -0.0017662   0.0002648
   18   0.0002963   0.0020855  -0.0217580  -0.0010950   0.0012276   0.0002083
   19   0.0054609   0.0087275   0.0083613   0.0007596   0.0012443  -0.0013528
   20   0.0087275   0.0350347   0.0303411  -0.0012013   0.0017554  -0.0017415
   21   0.0083613   0.0303411   0.0528152  -0.0002835   0.0017782   0.0005869
   22   0.0007596  -0.0012013  -0.0002835   0.1281164   0.0212657  -0.1343742
   23   0.0012443   0.0017554   0.0017782   0.0212657   0.0391817  -0.0279863
   24  -0.0013528  -0.0017415   0.0005869  -0.1343742  -0.0279863   0.2704194
   25   0.0001616   0.0015018   0.0010950   0.0119480   0.0023657   0.0135046
   26  -0.0027871  -0.0017662  -0.0012276   0.0023657   0.0010964   0.0026266
   27  -0.0000917  -0.0002648   0.0002083  -0.0135046  -0.0026266  -0.0140440
           25          26          27
    1  -0.1208425  -0.0153995  -0.1277947
    2  -0.0158317  -0.0387530  -0.0272198
    3  -0.1249566  -0.0276629  -0.2613924
    4  -0.0107766   0.0029816   0.0026582
    5  -0.0072990   0.0018179   0.0005239
    6  -0.0182874   0.0201082   0.0008878
    7  -0.0103145  -0.0133097   0.0027283
    8  -0.0016465  -0.0028414   0.0008902
    9  -0.0055970  -0.0227575   0.0017704
   10   0.0037918  -0.0034830  -0.0002954
   11   0.0010779   0.0013888  -0.0006198
   12   0.0007138   0.0003211   0.0006054
   13  -0.0028436   0.0071220   0.0005728
   14  -0.0002326  -0.0018795  -0.0004110
   15  -0.0011301   0.0023840   0.0009583
   16   0.0007596   0.0012443   0.0013528
   17  -0.0012013   0.0017554   0.0017415
   18   0.0002835  -0.0017782   0.0005869
   19   0.0001616  -0.0027871  -0.0000917
   20   0.0015018  -0.0017662  -0.0002648
   21   0.0010950  -0.0012276   0.0002083
   22   0.0119480   0.0023657  -0.0135046
   23   0.0023657   0.0010964  -0.0026266
   24   0.0135046   0.0026266  -0.0140440
   25   0.1281164   0.0212657   0.1343742
   26   0.0212657   0.0391817   0.0279863
   27   0.1343742   0.0279863   0.2704194
 Gradient time:  CPU 750.44 s  wall 196.45 s
 **********************************************************************
 **                                                                  **
 **                       VIBRATIONAL ANALYSIS                       **
 **                       --------------------                       **
 **                                                                  **
 **        VIBRATIONAL FREQUENCIES (CM**-1) AND NORMAL MODES         **
 **     FORCE CONSTANTS (mDYN/ANGSTROM) AND REDUCED MASSES (AMU)     **
 **                  INFRARED INTENSITIES (KM/MOL)                   **
 **                                                                  **
 **********************************************************************


 Mode:                 1                      2                      3
 Frequency:        97.52                 106.48                 141.50
 Force Cnst:      0.2746                 0.1063                 0.1613
 Red. Mass:      48.9980                15.9109                13.6740
 IR Active:          YES                    YES                    YES
 IR Intens:        0.062                  1.341                  0.130
 Raman Active:       YES                    YES                    YES
               X      Y      Z        X      Y      Z        X      Y      Z
 C         -0.005  0.305  0.000    0.000  0.000 -0.229    0.000  0.000 -0.295
 C          0.001  0.311 -0.000    0.000  0.000  0.102   -0.000  0.000 -0.181
 C          0.001  0.307  0.000    0.000  0.000 -0.056    0.000  0.000  0.042
 F          0.020  0.322  0.005    0.362 -0.150  0.368    0.362  0.271 -0.147
 F          0.020  0.322 -0.005   -0.362  0.150  0.368   -0.362 -0.271 -0.147
 I         -0.003 -0.094 -0.393   -0.060  0.098 -0.044   -0.041 -0.095  0.045
 I         -0.003 -0.094  0.393    0.060 -0.098 -0.044    0.041  0.095  0.045
 H         -0.009  0.301 -0.004   -0.199 -0.012 -0.352   -0.024 -0.283 -0.346
 H         -0.009  0.301  0.004    0.199  0.012 -0.352    0.024  0.283 -0.346
 TransDip   0.001 -0.008  0.000   -0.000 -0.000 -0.037    0.000  0.000 -0.012

 Mode:                 4                      5                      6
 Frequency:       161.72                 229.21                 260.99
 Force Cnst:      0.3054                 0.3348                 0.2485
 Red. Mass:      19.8185                10.8168                 6.1922
 IR Active:          YES                    YES                    YES
 IR Intens:        0.695                  7.033                  3.249
 Raman Active:       YES                    YES                    YES
               X      Y      Z        X      Y      Z        X      Y      Z
 C         -0.223  0.022  0.000   -0.000 -0.000  0.359    0.193  0.400  0.000
 C         -0.125  0.314  0.000   -0.000 -0.000  0.236    0.095  0.103  0.000
 C         -0.373  0.200 -0.000   -0.000 -0.000  0.362    0.381  0.169  0.000
 F          0.063  0.508 -0.007    0.042  0.355  0.088   -0.031 -0.002 -0.003
 F          0.063  0.508  0.007   -0.042 -0.355  0.088   -0.031 -0.002  0.003
 I          0.026 -0.101  0.107    0.014  0.041 -0.062   -0.028 -0.036  0.036
 I          0.026 -0.101 -0.107   -0.014 -0.041 -0.062   -0.028 -0.036 -0.036
 H         -0.201 -0.059  0.002    0.119 -0.033  0.430    0.169  0.521 -0.002
 H         -0.201 -0.059 -0.002   -0.119  0.033  0.430    0.169  0.521  0.002
 TransDip   0.001 -0.027 -0.000   -0.000 -0.000  0.085    0.015  0.056  0.000

 Mode:                 7                      8                      9
 Frequency:       411.01                 478.57                 521.99
 Force Cnst:      0.2486                 1.2138                 0.6408
 Red. Mass:       2.4977                 8.9953                 3.9915
 IR Active:          YES                    YES                    YES
 IR Intens:        0.573                  9.917                 40.949
 Raman Active:       YES                    YES                    YES
               X      Y      Z        X      Y      Z        X      Y      Z
 C          0.000  0.000  0.221   -0.248  0.286 -0.000   -0.000  0.000 -0.046
 C          0.000  0.000 -0.130   -0.158  0.040 -0.000   -0.000 -0.000 -0.076
 C          0.000  0.000 -0.019   -0.198  0.092  0.000    0.000 -0.000  0.469
 F          0.109 -0.081 -0.047    0.209 -0.146  0.301   -0.005 -0.105 -0.041
 F         -0.109  0.081 -0.047    0.209 -0.146 -0.301    0.005  0.105 -0.041
 I          0.006  0.003 -0.000   -0.000 -0.001  0.002    0.002  0.000 -0.008
 I         -0.006 -0.003 -0.000   -0.000 -0.001 -0.002   -0.002 -0.000 -0.008
 H          0.447 -0.110  0.484   -0.305  0.377 -0.015   -0.182 -0.537 -0.228
 H         -0.447  0.110  0.484   -0.305  0.377  0.015    0.182  0.537 -0.228
 TransDip   0.000  0.000 -0.024   -0.070  0.073  0.000   -0.000 -0.000  0.205

 Mode:                10                     11                     12
 Frequency:       597.83                 732.25                 901.48
 Force Cnst:      1.2772                 3.9609                 0.7708
 Red. Mass:       6.0654                12.5381                 1.6099
 IR Active:          YES                    YES                    YES
 IR Intens:        9.340                  4.140                 29.481
 Raman Active:       YES                    YES                    YES
               X      Y      Z        X      Y      Z        X      Y      Z
 C          0.222 -0.162 -0.000   -0.022 -0.355  0.000    0.000  0.000 -0.157
 C          0.176  0.305 -0.000   -0.213  0.023 -0.000    0.000  0.000 -0.065
 C         -0.183  0.347  0.000    0.560 -0.172 -0.000   -0.000 -0.000 -0.001
 F         -0.096 -0.095  0.118   -0.096  0.155  0.360   -0.053  0.033  0.063
 F         -0.096 -0.095 -0.118   -0.096  0.155 -0.360    0.053 -0.033  0.063
 I          0.002 -0.005  0.005   -0.001  0.003 -0.002   -0.000  0.000 -0.000
 I          0.002 -0.005 -0.005   -0.001  0.003  0.002    0.000 -0.000 -0.000
 H          0.304 -0.445  0.007    0.055 -0.272  0.048    0.583 -0.337  0.154
 H          0.304 -0.445 -0.007    0.055 -0.272 -0.048   -0.583  0.337  0.154
 TransDip   0.073  0.065  0.000    0.020 -0.062 -0.000    0.000 -0.000 -0.174

 Mode:                13                     14                     15
 Frequency:       969.13                1003.77                1006.11
 Force Cnst:      5.3451                 0.8052                 4.6327
 Red. Mass:       9.6592                 1.3563                 7.7678
 IR Active:          YES                    YES                    YES
 IR Intens:       48.833                 59.309                 68.431
 Raman Active:       YES                    YES                    YES
               X      Y      Z        X      Y      Z        X      Y      Z
 C         -0.303 -0.254 -0.000   -0.000 -0.000  0.108   -0.383 -0.074 -0.000
 C         -0.297  0.059 -0.000    0.000  0.000 -0.034    0.380  0.472  0.000
 C          0.326  0.535 -0.000    0.000 -0.000 -0.125    0.128 -0.250  0.000
 F          0.106 -0.090 -0.159   -0.011  0.019  0.022   -0.015 -0.059 -0.037
 F          0.106 -0.090  0.159    0.011 -0.019  0.022   -0.015 -0.059  0.037
 I         -0.001 -0.001  0.001    0.001  0.000  0.000   -0.001 -0.000  0.000
 I         -0.001 -0.001 -0.001   -0.001 -0.000  0.000   -0.001 -0.000 -0.000
 H         -0.310 -0.197  0.016   -0.262 -0.631 -0.135   -0.374  0.230  0.053
 H         -0.310 -0.197 -0.016    0.262  0.631 -0.135   -0.374  0.230 -0.053
 TransDip  -0.119  0.190 -0.000    0.000  0.000 -0.247    0.082  0.252  0.000

 Mode:                16                     17                     18
 Frequency:      1070.83                1229.51                1370.25
 Force Cnst:      0.9096                 4.4932                 3.0243
 Red. Mass:       1.3464                 5.0448                 2.7338
 IR Active:          YES                    YES                    YES
 IR Intens:        2.449                 69.471                161.829
 Raman Active:       YES                    YES                    YES
               X      Y      Z        X      Y      Z        X      Y      Z
 C          0.061 -0.150 -0.000   -0.000  0.000 -0.082   -0.074  0.024  0.000
 C          0.018 -0.026 -0.000    0.000 -0.000  0.538    0.256 -0.229 -0.000
 C         -0.038  0.043  0.000   -0.000 -0.000 -0.057    0.025  0.137  0.000
 F         -0.007  0.005  0.008    0.045 -0.056 -0.124   -0.036  0.034  0.041
 F         -0.007  0.005 -0.008   -0.045  0.056 -0.124   -0.036  0.034 -0.041
 I          0.000  0.000 -0.000   -0.000  0.001 -0.001   -0.000 -0.000  0.000
 I          0.000  0.000  0.000    0.000 -0.001 -0.001   -0.000 -0.000 -0.000
 H         -0.131  0.684 -0.009    0.328 -0.467  0.063   -0.550 -0.193 -0.291
 H         -0.131  0.684  0.009   -0.328  0.467  0.063   -0.550 -0.193  0.291
 TransDip  -0.001  0.050 -0.000    0.000 -0.000  0.267    0.170 -0.370 -0.000

 Mode:                19                     20                     21
 Frequency:      1461.65                3126.12                3219.69
 Force Cnst:      1.9463                 6.0690                 6.8354
 Red. Mass:       1.5462                 1.0540                 1.1191
 IR Active:          YES                    YES                    YES
 IR Intens:       86.255                  0.551                  1.236
 Raman Active:       YES                    YES                    YES
               X      Y      Z        X      Y      Z        X      Y      Z
 C         -0.150 -0.009  0.000    0.063  0.013 -0.000   -0.000 -0.000 -0.101
 C          0.098 -0.107 -0.000   -0.003  0.002  0.000    0.000 -0.000 -0.001
 C         -0.003  0.062 -0.000   -0.000 -0.002  0.000    0.000  0.000 -0.000
 F         -0.011  0.012  0.014   -0.000  0.000 -0.000   -0.000  0.000  0.000
 F         -0.011  0.012 -0.014   -0.000  0.000  0.000    0.000 -0.000  0.000
 I          0.000 -0.000  0.000   -0.000 -0.000  0.000   -0.000 -0.000  0.000
 I          0.000 -0.000 -0.000   -0.000 -0.000 -0.000    0.000  0.000  0.000
 H          0.532  0.105  0.426   -0.356 -0.076  0.605   -0.366 -0.078  0.596
 H          0.532  0.105 -0.426   -0.356 -0.076 -0.605    0.366  0.078  0.596
 TransDip   0.230 -0.189 -0.000   -0.018  0.015  0.000    0.000 -0.000  0.036

 STANDARD THERMODYNAMIC QUANTITIES AT   298.15 K  AND     1.00 ATM

   This Molecule has  0 Imaginary Frequencies
   Zero point vibrational energy:       27.301 kcal/mol

   Atom    1 Element C  Has Mass   12.00000
   Atom    2 Element C  Has Mass   12.00000
   Atom    3 Element C  Has Mass   12.00000
   Atom    4 Element F  Has Mass   18.99840
   Atom    5 Element F  Has Mass   18.99840
   Atom    6 Element I  Has Mass  126.90440
   Atom    7 Element I  Has Mass  126.90440
   Atom    8 Element H  Has Mass    1.00783
   Atom    9 Element H  Has Mass    1.00783
   Molecular Mass:   329.821260 amu
   Principal axes and moments of inertia in amu*Bohr^2:
                             1           2           3
    Eigenvalues --     1672.90170  3331.42245  4686.93936
          X              -0.00000    -0.02172     0.99976
          Y               0.00000     0.99976     0.02172
          Z               1.00000    -0.00000     0.00000
   Rotational Symmetry Number is   1
   The Molecule is an Asymmetric Top
   Translational Enthalpy:        0.889 kcal/mol
   Rotational Enthalpy:           0.889 kcal/mol
   Vibrational Enthalpy:         30.417 kcal/mol
   gas constant (RT):             0.592 kcal/mol
   Translational Entropy:        43.275  cal/mol.K
   Rotational Entropy:           31.635  cal/mol.K
   Vibrational Entropy:          19.223  cal/mol.K

   Total Enthalpy:               32.786 kcal/mol
   Total Entropy:                94.134  cal/mol.K

 ======================================================================

 STANDARD THERMODYNAMIC QUANTITIES FOR ANHARMONIC VIBRATION -- TOSH

   Zero point vibrational energy: ************ kcal/mol

   Vibrational Enthalpy:       Infinity kcal/mol
   Vibrational Entropy:             NaN  cal/mol.K

   Total Enthalpy:             Infinity kcal/mol
   Total Entropy:                   NaN  cal/mol.K

 ======================================================================

 STANDARD THERMODYNAMIC QUANTITIES FOR ANHARMONIC VIBRATION -- VPT2

   Zero point vibrational energy: ************ kcal/mol

   Vibrational Enthalpy:       Infinity kcal/mol
   Vibrational Entropy:             NaN  cal/mol.K

   Total Enthalpy:             Infinity kcal/mol
   Total Entropy:                   NaN  cal/mol.K

 ======================================================================

Archival summary:
1\1\garfield\FREQ\ProcedureUnspecified\BasisUnspecified\2232\taweetha\WedOct1001:36:272018WedOct1001:36:272018\0\\#,FREQ,ProcedureUnspecified,BasisUnspecified,\\0,1\I\C,1,2.16068\C,2,1.49836,1,118.052\F,3,1.34741,2,119.804,1,-142.37,0\F,3,1.34741,2,119.804,1,-2.9915,0\C,3,1.4847,2,62.1745,1,107.319,0\H,6,1.08381,3,117.684,2,-106.947,0\H,6,1.08381,3,117.684,2,106.947,0\I,2,2.16068,1,114.811,3,-146.452,0\\\@

 Total job time:  208.38s(wall), 794.80s(cpu) 
 Wed Oct 10 01:36:27 2018

        *************************************************************
        *                                                           *
        *  Thank you very much for using Q-Chem.  Have a nice day.  *
        *                                                           *
        *************************************************************
