# Supplementary material for: Geometric and energetic data from ab initio calculations of haloethene, haloimine, halomethylenephosphine, haloiminophosphine, halodiazene, halodiphosphene and halocyclopropane
Source: Data Brief. 2019 Nov 2;27:104738. doi: 10.1016/j.dib.2019.104738 (PMC6861602; doi:10.1016/j.dib.2019.104738)
Supplement: Multimedia component 3 [file mmc3.zip › CCC/B3LYP/FHCCCBrBr.out]

Q-Chem Developer Version!
                  Welcome to Q-Chem
     A Quantum Leap Into The Future Of Chemistry


 Q-Chem 5.1, Q-Chem, Inc., Pleasanton, CA (2018)

 Yihan Shao,  Zhengting Gan,  E. Epifanovsky,  A. T. B. Gilbert,  M. Wormit,  
 J. Kussmann,  A. W. Lange,  A. Behn,  Jia Deng,  Xintian Feng,  D. Ghosh,  
 M. Goldey,  P. R. Horn,  L. D. Jacobson,  I. Kaliman,  T. Kus,  A. Landau,  
 Jie Liu,  E. I. Proynov,  R. M. Richard,  R. P. Steele,  E. J. Sundstrom,  
 H. L. Woodcock III,  P. M. Zimmerman,  D. Zuev,  B. Albrecht,  E. Alguire,  
 S. A. Baeppler,  D. Barton,  Z. Benda,  Y. A. Bernard,  E. J. Berquist,  
 K. B. Bravaya,  H. Burton,  D. Casanova,  Chun-Min Chang,  Yunqing Chen,  
 A. Chien,  K. D. Closser,  M. P. Coons,  S. Coriani,  S. Dasgupta,  
 A. L. Dempwolff,  M. Diedenhofen,  Hainam Do,  R. G. Edgar,  Po-Tung Fang,  
 S. Faraji,  S. Fatehi,  Qingguo Feng,  K. D. Fenk,  J. Fosso-Tande,  
 Qinghui Ge,  A. Ghysels,  G. Gidofalvi,  J. Gomes,  J. Gonthier,  A. Gunina,  
 D. Hait,  M. W. D. Hanson-Heine,  P. H. P. Harbach,  A. W. Hauser,  
 J. E. Herr,  E. G. Hohenstein,  Z. C. Holden,  Kerwin Hui,  B. C. Huynh,  
 T.-C. Jagau,  Hyunjun Ji,  B. Kaduk,  K. Khistyaev,  Jaehoon Kim,  
 P. Klunzinger,  K. Koh,  D. Kosenkov,  L. Koulias,  T. Kowalczyk,  
 C. M. Krauter,  A. Kunitsa,  Ka Un Lao,  A. Laurent,  K. V. Lawler,  
 Joonho Lee,  D. Lefrancois,  S. Lehtola,  D. S. Levine,  Yi-Pei Li,  
 You-Sheng Lin,  Fenglai Liu,  E. Livshits,  A. Luenser,  P. Manohar,  
 E. Mansoor,  S. F. Manzer,  Shan-Ping Mao,  Yuezhi Mao,  N. Mardirossian,  
 A. V. Marenich,  T. Markovich,  L. A. Martinez-Martinez,  S. A. Maurer,  
 N. J. Mayhall,  S. C. McKenzie,  J.-M. Mewes,  A. F. Morrison,  
 J. W. Mullinax,  K. Nanda,  T. S. Nguyen-Beck,  R. Olivares-Amaya,  
 J. A. Parkhill,  T. M. Perrine,  F. Plasser,  P. Pokhilko,  S. Prager,  
 A. Prociuk,  E. Ramos,  D. R. Rehn,  F. Rob,  M. Schneider,  N. Sergueev,  
 S. M. Sharada,  S. Sharma,  D. W. Small,  T. Stauch,  T. Stein,  
 Yu-Chuan Su,  A. J. W. Thom,  A. Tkatchenko,  T. Tsuchimochi,  N. M. Tubman,  
 L. Vogt,  M. L. Vidal,  O. Vydrov,  M. A. Watson,  J. Wenzel,  
 M. de Wergifosse,  T. A. Wesolowski,  A. White,  J. Witte,  A. Yamada,  
 Jun Yang,  K. Yao,  S. Yeganeh,  S. R. Yost,  Zhi-Qiang You,  A. Zech,  
 Igor Ying Zhang,  Xing Zhang,  Yan Zhao,  Ying Zhu,  B. R. Brooks,  
 G. K. L. Chan,  C. J. Cramer,  M. S. Gordon,  W. J. Hehre,  A. Klamt,  
 M. W. Schmidt,  C. D. Sherrill,  D. G. Truhlar,  A. Aspuru-Guzik,  R. Baer,  
 A. T. Bell,  N. A. Besley,  Jeng-Da Chai,  A. E. DePrince, III,  
 R. A. DiStasio Jr.,  A. Dreuw,  B. D. Dunietz,  T. R. Furlani,  
 Chao-Ping Hsu,  Yousung Jung,  Jing Kong,  D. S. Lambrecht,  WanZhen Liang,  
 C. Ochsenfeld,  V. A. Rassolov,  L. V. Slipchenko,  J. E. Subotnik,  
 T. Van Voorhis,  J. M. Herbert,  A. I. Krylov,  P. M. W. Gill,  M. Head-Gordon

 Contributors to earlier versions of Q-Chem not listed above: 
 R. D. Adamson,  B. Austin,  J. Baker,  G. J. O. Beran,  K. Brandhorst,  
 S. T. Brown,  E. F. C. Byrd,  A. K. Chakraborty,  C.-L. Cheng,  
 Siu Hung Chien,  D. M. Chipman,  D. L. Crittenden,  H. Dachsel,  
 R. J. Doerksen,  A. D. Dutoi,  L. Fusti-Molnar,  W. A. Goddard III,  
 A. Golubeva-Zadorozhnaya,  S. R. Gwaltney,  G. Hawkins,  A. Heyden,  
 S. Hirata,  G. Kedziora,  F. J. Keil,  C. Kelley,  Jihan Kim,  R. A. King,  
 R. Z. Khaliullin,  P. P. Korambath,  W. Kurlancheek,  A. M. Lee,  M. S. Lee,  
 S. V. Levchenko,  Ching Yeh Lin,  D. Liotard,  R. C. Lochan,  I. Lotan,  
 P. E. Maslen,  N. Nair,  D. P. O'Neill,  D. Neuhauser,  E. Neuscamman,  
 C. M. Oana,  R. Olson,  B. Peters,  R. Peverati,  P. A. Pieniazek,  
 Y. M. Rhee,  J. Ritchie,  M. A. Rohrdanz,  E. Rosta,  N. J. Russ,  
 H. F. Schaefer III,  N. E. Schultz,  N. Shenvi,  A. C. Simmonett,  A. Sodt,  
 D. Stuck,  K. S. Thanthiriwatte,  V. Vanovschi,  Tao Wang,  A. Warshel,  
 C. F. Williams,  Q. Wu,  X. Xu,  W. Zhang

 Please cite Q-Chem as follows:
 Y. Shao et al., Mol. Phys. 113, 184-215 (2015)
 DOI: 10.1080/00268976.2014.952696

 Q-Chem 5.1.1 for Intel X86 EM64T Linux

 Parts of Q-Chem use Armadillo 8.300.2 (Tropical Shenanigans).
 http://arma.sourceforge.net/

 Q-Chem begins on Wed Oct 10 01:55:59 2018  

Host: 
0

     Scratch files written to /scratch/taweetham/qchem23082//
Input Ideriv = 2
Curr. Ideriv = -1
Max.  Ideriv = 2

Checking the input file for inconsistencies... 	...done.

--------------------------------------------------------------
User input:
--------------------------------------------------------------
$molecule
0 1
C 
C 1 CC 
C 2 CC 1 60.0
F 2 CF 1 ANG  3 pDHA
H 2 CH 1 ANG  3 mDHA
Br 3 CBr 1 ANG  2 mDHA
Br 3 CBr 1 ANG  2 pDHA
H 1 CH 2 ANG  3 pDHA
H 1 CH 2 ANG  3 mDHA

CC=1.54
CH=1.09
CF=1.35
CCl=1.77
CBr=1.94
CI=2.14
ANG=118.0
pDHA=107.9
mDHA=-107.9
$end

$rem
   job_type	optimization
   basis	6-311++g**
   method	b3lyp
   mem_total	32000
$end

--------------------------------------------------------------
 ----------------------------------------------------------------
             Standard Nuclear Orientation (Angstroms)
    I     Atom           X                Y                Z
 ----------------------------------------------------------------
    1      C       0.2377421279     1.4461914178    -1.2483303294
    2      C       0.3895115987     1.7731900243     0.2488797224
    3      C      -0.0099739958     0.3528883545    -0.1924301761
    4      F       1.6355580315     1.9596820737     0.7337394989
    5      H      -0.3721466789     2.3974366967     0.7160978299
    6      Br      1.3078316813    -1.0601066692    -0.0179788638
    7      Br     -1.8383951728    -0.2170581150     0.1168221830
    8      H      -0.6247785928     1.8531224591    -1.7761230292
    9      H       1.1429468046     1.3794508488    -1.8518617617
 ----------------------------------------------------------------
 Molecular Point Group                 C1    NOp =  1
 Largest Abelian Subgroup              C1    NOp =  1
 Nuclear Repulsion Energy =   692.5532764780 hartrees
 There are       50 alpha and       50 beta electrons
 Requested basis set is 6-311++G(d,p)
 There are 77 shells and 205 basis functions

 Total QAlloc Memory Limit  32000 MB
 Mega-Array Size       188 MB
 MEM_STATIC part       192 MB
 A cutoff of  1.0D-11 yielded   2551 shell pairs
 There are     18892 function pairs (     20764 Cartesian)

 -------------------------------------------------------
 OpenMP Integral Computing Module                       
 Release: version 1.0, May 2013, Q-Chem Inc. Pittsburgh 
 -------------------------------------------------------
 Integral Job Info:
 Integral job number is                      11
 Integral operator is                         1
 short-range coefficients                     0
 long-range coefficients              100000000
 Omega coefficients                           0
 if combine SR and LR in K                    0
 Integral screening is                        0
 Integral computing path is                   2
 max size of driver memory is            800000
 size of driver memory is                593474
 size of scratch memory is             29623520
 max col of scratch BK array               1296
 max len of scratch array in speh3          155
 max len of scratch index in speh4           18
 max int batch size is                      520
 min int batch size is                       52
 fixed nKL is                                45
 max L of basis functions is                  2
 order of int derivative is                   0
 number of shells is                         77
 number of basis is                         215
 number of cartesian basis is               215
 number of contracted shell pairs          2551
 number of primitive shell pairs           6438
 maxK2 (contraction) of shell pair           36
 max number of K2 of shell pair               1
 max number of CS2 of shell pair            297
 max number of PS2 of shell pair            582
 mem total for path MDJ                  530742
 -------------------------------------------------------
 Smallest overlap matrix eigenvalue = 5.58E-05

 Scale SEOQF with 1.000000e-01/1.000000e-01/1.000000e-01

 Standard Electronic Orientation quadrupole field applied
 Nucleus-field energy     =     0.0000000134 hartrees
 Guess from superposition of atomic densities
 Warning:  Energy on first SCF cycle will be non-variational
 SAD guess density has 100.000000 electrons

 -----------------------------------------------------------------------
  General SCF calculation program by
  Eric Jon Sundstrom, Paul Horn, Yuezhi Mao, Dmitri Zuev, Alec White,
  David Stuck, Shaama M.S., Shane Yost, Joonho Lee, David Small,
  Daniel Levine, Susi Lehtola, Hugh Burton, Evgeny Epifanovsky
 -----------------------------------------------------------------------
 Exchange:     0.2000 Hartree-Fock + 0.0800 Slater + 0.7200 B88
 Correlation:  0.1900 VWN1RPA + 0.8100 LYP
 Using SG-1 standard quadrature grid
 using 4 threads for integral computing
 -------------------------------------------------------
 OpenMP Integral computing Module                
 Release: version 2.0, May 2017, Q-Chem Inc. Pleasanton 
 -------------------------------------------------------
 -------------------------------------------------------
 OpenMP BLAS3 based DFT computing Module                
 Release: version 1.0, May 2013, Q-Chem Inc. Pittsburgh 
 -------------------------------------------------------
 A restricted SCF calculation will be
 performed using DIIS
 SCF converges when DIIS error is below 1.0e-08
 ---------------------------------------
  Cycle       Energy         DIIS error
 ---------------------------------------
    1   -5365.1364068992      3.86e-02  
    2   -5364.2157135086      3.67e-03  
    3   -5364.1929690517      4.17e-03  
    4   -5364.2615215688      5.75e-04  
    5   -5364.2627176632      2.31e-04  
    6   -5364.2629095465      9.26e-05  
    7   -5364.2629552822      1.74e-05  
    8   -5364.2629565240      6.41e-06  
    9   -5364.2629566813      1.18e-06  
   10   -5364.2629566876      3.51e-07  
   11   -5364.2629566879      8.30e-08  
   12   -5364.2629566880      1.76e-08  
   13   -5364.2629566879      4.65e-09  Convergence criterion met
 ---------------------------------------
 SCF time:   CPU 49.26s  wall 13.00s 
 SCF   energy in the final basis set =    -5364.2629566879
 Total energy in the final basis set =    -5364.2629566879

 --------------------------------------------------------------

                    Orbital Energies (a.u.)
 --------------------------------------------------------------

 Alpha MOs
 -- Occupied --
*******-482.846 -62.501 -62.498 -56.322 -56.319 -56.317 -56.317
-56.315 -56.315 -24.703 -10.307 -10.299 -10.222  -8.710  -8.707
 -6.542  -6.539  -6.528  -6.527  -6.525  -6.525  -2.652  -2.650
 -2.649  -2.648  -2.646  -2.646  -2.637  -2.637  -2.634  -2.634
 -1.245  -0.913  -0.803  -0.790  -0.654  -0.605  -0.558  -0.518
 -0.482  -0.460  -0.438  -0.402  -0.381  -0.350  -0.308  -0.304
 -0.294  -0.282
 -- Virtual --
 -0.061  -0.037  -0.005   0.012   0.019   0.022   0.046   0.048
  0.053   0.063   0.069   0.078   0.086   0.091   0.095   0.097
  0.113   0.116   0.123   0.132   0.135   0.144   0.156   0.167
  0.177   0.187   0.208   0.223   0.231   0.248   0.248   0.259
  0.300   0.355   0.361   0.376   0.379   0.398   0.422   0.424
  0.429   0.435   0.448   0.467   0.493   0.510   0.515   0.539
  0.556   0.561   0.570   0.586   0.591   0.613   0.622   0.651
  0.657   0.667   0.676   0.699   0.777   0.790   0.803   0.830
  0.859   0.917   0.934   0.979   1.078   1.218   1.267   1.338
  1.376   1.408   1.421   1.427   1.460   1.491   1.522   1.533
  1.627   1.670   1.697   1.761   1.777   1.834   1.858   1.937
  1.948   1.970   2.022   2.038   2.064   2.087   2.124   2.161
  2.175   2.205   2.237   2.284   2.463   2.517   2.573   2.670
  2.690   2.776   2.786   2.803   2.954   3.066   3.243   3.365
  3.679   3.736   3.794   3.821   3.996   4.006   4.009   4.012
  4.044   4.063   4.109   4.116   4.138   4.211   4.273   4.383
  4.418   4.843   6.333   6.376   6.607   6.695   6.702   7.567
  7.570   7.575   7.632   7.701   7.707  23.541  23.702  23.822
 47.904  47.963  66.769 289.761 289.765 289.771 289.826 289.917
289.9231020.6941020.769
 --------------------------------------------------------------

          Ground-State Mulliken Net Atomic Charges

     Atom                 Charge (a.u.)
  ----------------------------------------
      1 C                    -0.397527
      2 C                    -0.186235
      3 C                     0.166924
      4 F                    -0.102649
      5 H                     0.198654
      6 Br                   -0.013529
      7 Br                   -0.038266
      8 H                     0.170251
      9 H                     0.202377
  ----------------------------------------
  Sum of atomic charges =     0.000000

 -----------------------------------------------------------------
                    Cartesian Multipole Moments
 -----------------------------------------------------------------
    Charge (ESU x 10^10)
                 0.0000
    Dipole Moment (Debye)
         X      -0.8679      Y       1.4474      Z      -1.2116
       Tot       2.0775
    Quadrupole Moments (Debye-Ang)
        XX     -61.4624     XY      -3.1927     YY     -57.7533
        XZ      -1.8747     YZ      -2.2675     ZZ     -59.0903
    Octopole Moments (Debye-Ang^2)
       XXX     -12.2378    XXY     -18.0336    XYY      -5.8938
       YYY     -24.9365    XXZ       0.6938    XYZ      -2.9486
       YYZ       1.2926    XZZ      -1.3165    YZZ      -4.4522
       ZZZ       4.3694
    Hexadecapole Moments (Debye-Ang^3)
      XXXX    -697.4149   XXXY     -15.9093   XXYY    -207.9591
      XYYY     -33.4468   YYYY    -515.1858   XXXZ      -7.9187
      XXYZ      -5.5219   XYYZ      -3.9848   YYYZ       9.1888
      XXZZ    -149.6663   XYZZ      -3.7128   YYZZ    -111.2838
      XZZZ      -1.5500   YZZZ       2.5534   ZZZZ    -163.8573
 -----------------------------------------------------------------
 Calculating analytic gradient of the SCF energy
 Gradient of SCF Energy
            1           2           3           4           5           6
    1   0.0011139   0.0167883  -0.0088138  -0.0053768  -0.0051207   0.0032428
    2   0.0041051   0.0182109  -0.0213326  -0.0032785   0.0027486  -0.0030903
    3  -0.0164004   0.0243966   0.0059309  -0.0040968  -0.0017754   0.0002471
            7           8           9
    1  -0.0016429  -0.0024561   0.0022653
    2  -0.0010322   0.0017647   0.0019043
    3  -0.0000989  -0.0035078  -0.0046953
 Max gradient component =       2.440E-02
 RMS gradient           =       9.095E-03
 Gradient time:  CPU 11.86 s  wall 3.02 s
 Geometry Optimization Parameters
   NAtoms,    NIC,     NZ,  NCons,   NDum,   NFix, NCnnct, MaxDiis
        9      69       9       0       0       0       0       0


** GEOMETRY OPTIMIZATION IN DELOCALIZED INTERNAL COORDINATES **
   Searching for a Minimum

   Optimization Cycle:   1

                       Coordinates (Angstroms)
     ATOM                X               Y               Z
      1  C         0.2377421279    1.4461914178   -1.2483303294
      2  C         0.3895115987    1.7731900243    0.2488797224
      3  C        -0.0099739958    0.3528883545   -0.1924301761
      4  F         1.6355580315    1.9596820737    0.7337394989
      5  H        -0.3721466789    2.3974366967    0.7160978299
      6  Br        1.3078316813   -1.0601066692   -0.0179788638
      7  Br       -1.8383951728   -0.2170581150    0.1168221830
      8  H        -0.6247785928    1.8531224591   -1.7761230292
      9  H         1.1429468046    1.3794508488   -1.8518617617
   Point Group: c1    Number of degrees of freedom:    21


   Energy is  -5364.262956688


 Attempting to Generate Delocalized Internal Coordinates

 21 Hessian modes will be used to form the next step
  Hessian Eigenvalues:
     0.016341    0.020947    0.023307    0.030304    0.030782    0.032544
     0.083421    0.087153    0.090379    0.107532    0.134223    0.138421
     0.175927    0.175927    0.253751    0.264506    0.285189    0.348126
     0.348126    0.348126    0.550214

 Minimum Search - Taking Simple RFO Step
 Searching for Lamda that Minimizes Along All modes
 Value Taken    Lamda =  -0.00331677
 Step Taken.  Stepsize is  0.148130

                             Maximum     Tolerance    Cnvgd?
         Gradient           0.015303      0.000300      NO
         Displacement       0.058446      0.001200      NO
         Energy change     *********      0.000001      NO


 New Cartesian Coordinates Obtained by Inverse Iteration

 Displacement from previous Coordinates is:  0.134110
 ----------------------------------------------------------------
             Standard Nuclear Orientation (Angstroms)
    I     Atom           X                Y                Z
 ----------------------------------------------------------------
    1      C       0.2381859083     1.4435921634    -1.2423020208
    2      C       0.3821786504     1.7633110814     0.2299330540
    3      C      -0.0052349617     0.3701348449    -0.2047325175
    4      F       1.6286345765     1.9664208150     0.7253270124
    5      H      -0.3719798854     2.3624918637     0.7258689970
    6      Br      1.3018915086    -1.0339825474    -0.0249511719
    7      Br     -1.8282738231    -0.1915587219     0.1172716758
    8      H      -0.6208680406     1.8451241067    -1.7665196305
    9      H       1.1437618708     1.3592634849    -1.8310803246
 ----------------------------------------------------------------
 Molecular Point Group                 C1    NOp =  1
 Largest Abelian Subgroup              C1    NOp =  1
 Nuclear Repulsion Energy =   697.5959056106 hartrees
 There are       50 alpha and       50 beta electrons
 Applying Cartesian multipole field
    Component          Value
    ---------          -----
     (2,0,0)        1.00000E-11
     (0,2,0)        2.00000E-11
     (0,0,2)       -3.00000E-11
 Nucleus-field energy     =     0.0000000132 hartrees
 Requested basis set is 6-311++G(d,p)
 There are 77 shells and 205 basis functions
 A cutoff of  1.0D-11 yielded   2556 shell pairs
 There are     18911 function pairs (     20783 Cartesian)
 Smallest overlap matrix eigenvalue = 4.92E-05
 Guess MOs from SCF MO coefficient file

 -----------------------------------------------------------------------
  General SCF calculation program by
  Eric Jon Sundstrom, Paul Horn, Yuezhi Mao, Dmitri Zuev, Alec White,
  David Stuck, Shaama M.S., Shane Yost, Joonho Lee, David Small,
  Daniel Levine, Susi Lehtola, Hugh Burton, Evgeny Epifanovsky
 -----------------------------------------------------------------------
 Exchange:     0.2000 Hartree-Fock + 0.0800 Slater + 0.7200 B88
 Correlation:  0.1900 VWN1RPA + 0.8100 LYP
 Using SG-1 standard quadrature grid
 using 4 threads for integral computing
 -------------------------------------------------------
 OpenMP Integral computing Module                
 Release: version 2.0, May 2017, Q-Chem Inc. Pleasanton 
 -------------------------------------------------------
 -------------------------------------------------------
 OpenMP BLAS3 based DFT computing Module                
 Release: version 1.0, May 2013, Q-Chem Inc. Pittsburgh 
 -------------------------------------------------------
 A restricted SCF calculation will be
 performed using DIIS
 SCF converges when DIIS error is below 1.0e-08
 ---------------------------------------
  Cycle       Energy         DIIS error
 ---------------------------------------
    1   -5364.2641977824      3.86e-04  
    2   -5364.2646851999      2.35e-04  
    3   -5364.2646948755      2.30e-04  
    4   -5364.2649469187      3.04e-05  
    5   -5364.2649509748      7.15e-06  
    6   -5364.2649512000      2.37e-06  
    7   -5364.2649512188      6.89e-07  
    8   -5364.2649512207      2.44e-07  
    9   -5364.2649512208      3.98e-08  
   10   -5364.2649512208      6.75e-09  Convergence criterion met
 ---------------------------------------
 SCF time:   CPU 39.49s  wall 10.00s 
 SCF   energy in the final basis set =    -5364.2649512208
 Total energy in the final basis set =    -5364.2649512208

 --------------------------------------------------------------

                    Orbital Energies (a.u.)
 --------------------------------------------------------------

 Alpha MOs
 -- Occupied --
*******-482.846 -62.501 -62.499 -56.322 -56.319 -56.317 -56.317
-56.315 -56.315 -24.700 -10.303 -10.295 -10.219  -8.710  -8.707
 -6.542  -6.540  -6.528  -6.528  -6.525  -6.525  -2.652  -2.650
 -2.649  -2.648  -2.646  -2.646  -2.637  -2.637  -2.635  -2.635
 -1.241  -0.926  -0.807  -0.791  -0.655  -0.606  -0.560  -0.520
 -0.480  -0.462  -0.439  -0.403  -0.382  -0.352  -0.309  -0.306
 -0.294  -0.283
 -- Virtual --
 -0.057  -0.038  -0.005   0.012   0.020   0.023   0.047   0.050
  0.054   0.063   0.069   0.081   0.087   0.091   0.095   0.098
  0.113   0.116   0.125   0.134   0.136   0.145   0.157   0.167
  0.179   0.189   0.209   0.226   0.235   0.251   0.255   0.266
  0.303   0.356   0.362   0.376   0.379   0.399   0.421   0.423
  0.427   0.434   0.449   0.468   0.491   0.509   0.516   0.541
  0.557   0.561   0.573   0.589   0.592   0.616   0.627   0.652
  0.661   0.669   0.679   0.704   0.782   0.791   0.813   0.834
  0.865   0.919   0.941   0.982   1.083   1.220   1.268   1.353
  1.380   1.413   1.423   1.442   1.465   1.505   1.529   1.531
  1.634   1.674   1.696   1.781   1.791   1.848   1.871   1.942
  1.959   1.981   2.026   2.044   2.073   2.089   2.141   2.166
  2.188   2.206   2.241   2.294   2.477   2.534   2.586   2.678
  2.696   2.802   2.815   2.823   2.969   3.102   3.258   3.399
  3.695   3.748   3.800   3.830   3.996   4.006   4.010   4.013
  4.048   4.067   4.116   4.122   4.142   4.235   4.282   4.386
  4.424   4.851   6.337   6.379   6.610   6.699   6.706   7.568
  7.571   7.577   7.636   7.702   7.712  23.581  23.745  23.855
 47.907  47.968  66.772 289.763 289.766 289.772 289.830 289.922
289.9251020.6991020.774
 --------------------------------------------------------------

          Ground-State Mulliken Net Atomic Charges

     Atom                 Charge (a.u.)
  ----------------------------------------
      1 C                    -0.392571
      2 C                    -0.185197
      3 C                     0.158355
      4 F                    -0.110765
      5 H                     0.200440
      6 Br                   -0.007299
      7 Br                   -0.038111
      8 H                     0.170363
      9 H                     0.204783
  ----------------------------------------
  Sum of atomic charges =     0.000000

 -----------------------------------------------------------------
                    Cartesian Multipole Moments
 -----------------------------------------------------------------
    Charge (ESU x 10^10)
                 0.0000
    Dipole Moment (Debye)
         X      -0.8890      Y       1.3567      Z      -1.2406
       Tot       2.0420
    Quadrupole Moments (Debye-Ang)
        XX     -61.4541     XY      -3.2940     YY     -57.9700
        XZ      -1.9275     YZ      -2.3210     ZZ     -58.9748
    Octopole Moments (Debye-Ang^2)
       XXX     -12.2861    XXY     -19.0200    XYY      -6.1500
       YYY     -28.4747    XXZ       0.9350    XYZ      -3.0198
       YYZ       1.3986    XZZ      -1.4116    YZZ      -5.4805
       ZZZ       5.1646
    Hexadecapole Moments (Debye-Ang^3)
      XXXX    -691.2735   XXXY     -15.6725   XXYY    -206.1607
      XYYY     -32.8641   YYYY    -508.6740   XXXZ      -7.2918
      XXYZ      -5.6428   XYYZ      -3.7932   YYYZ       8.4157
      XXZZ    -148.1801   XYZZ      -3.6310   YYZZ    -109.6796
      XZZZ      -0.6758   YZZZ       2.6850   ZZZZ    -162.2441
 -----------------------------------------------------------------
 Calculating analytic gradient of the SCF energy
 Gradient of SCF Energy
            1           2           3           4           5           6
    1   0.0019644   0.0075217  -0.0039860  -0.0045284  -0.0013832  -0.0001417
    2   0.0000421   0.0067771  -0.0053735  -0.0021239  -0.0009586   0.0013277
    3  -0.0040596   0.0081412   0.0008757  -0.0026671  -0.0010170  -0.0000484
            7           8           9
    1   0.0013547  -0.0002706  -0.0005308
    2   0.0002829  -0.0001569   0.0001832
    3  -0.0003586   0.0001615  -0.0010276
 Max gradient component =       8.141E-03
 RMS gradient           =       3.197E-03
 Gradient time:  CPU 11.96 s  wall 3.05 s
 Geometry Optimization Parameters
   NAtoms,    NIC,     NZ,  NCons,   NDum,   NFix, NCnnct, MaxDiis
        9      69       9       0       0       0       0       0

 Cartesian Hessian Update
 Hessian Updated using BFGS Update


** GEOMETRY OPTIMIZATION IN DELOCALIZED INTERNAL COORDINATES **
   Searching for a Minimum

   Optimization Cycle:   2

                       Coordinates (Angstroms)
     ATOM                X               Y               Z
      1  C         0.2381859083    1.4435921634   -1.2423020208
      2  C         0.3821786504    1.7633110814    0.2299330540
      3  C        -0.0052349617    0.3701348449   -0.2047325175
      4  F         1.6286345765    1.9664208150    0.7253270124
      5  H        -0.3719798854    2.3624918637    0.7258689970
      6  Br        1.3018915086   -1.0339825474   -0.0249511719
      7  Br       -1.8282738231   -0.1915587219    0.1172716758
      8  H        -0.6208680406    1.8451241067   -1.7665196305
      9  H         1.1437618708    1.3592634849   -1.8310803246
   Point Group: c1    Number of degrees of freedom:    21


   Energy is  -5364.264951221

 Hessian Updated using BFGS Update

 20 Hessian modes will be used to form the next step
  Hessian Eigenvalues:
     0.016652    0.021077    0.023571    0.030336    0.030860    0.031967
     0.080656    0.083855    0.090953    0.106567    0.134200    0.137453
     0.175373    0.181469    0.242270    0.253956    0.268003    0.348114
     0.351414    0.544004

 Minimum Search - Taking Simple RFO Step
 Searching for Lamda that Minimizes Along All modes
 Value Taken    Lamda =  -0.00038152
 Step Taken.  Stepsize is  0.064875

                             Maximum     Tolerance    Cnvgd?
         Gradient           0.005231      0.000300      NO
         Displacement       0.039631      0.001200      NO
         Energy change     -0.001995      0.000001      NO


 New Cartesian Coordinates Obtained by Inverse Iteration

 Displacement from previous Coordinates is:  0.050400
 ----------------------------------------------------------------
             Standard Nuclear Orientation (Angstroms)
    I     Atom           X                Y                Z
 ----------------------------------------------------------------
    1      C       0.2362697468     1.4416264340    -1.2392607390
    2      C       0.3774703645     1.7573932587     0.2237039363
    3      C      -0.0027286266     0.3711358735    -0.2068448253
    4      F       1.6274583991     1.9790097894     0.7212474012
    5      H      -0.3695660110     2.3608310482     0.7243210982
    6      Br      1.2999753643    -1.0419084111    -0.0328945617
    7      Br     -1.8301294453    -0.1890114862     0.1222733063
    8      H      -0.6190815008     1.8448064741    -1.7669640668
    9      H       1.1486275127     1.3609141099    -1.8167664754
 ----------------------------------------------------------------
 Molecular Point Group                 C1    NOp =  1
 Largest Abelian Subgroup              C1    NOp =  1
 Nuclear Repulsion Energy =   697.0007377673 hartrees
 There are       50 alpha and       50 beta electrons
 Applying Cartesian multipole field
    Component          Value
    ---------          -----
     (2,0,0)        1.00000E-11
     (0,2,0)        2.00000E-11
     (0,0,2)       -3.00000E-11
 Nucleus-field energy     =     0.0000000133 hartrees
 Requested basis set is 6-311++G(d,p)
 There are 77 shells and 205 basis functions
 A cutoff of  1.0D-11 yielded   2555 shell pairs
 There are     18908 function pairs (     20780 Cartesian)
 Smallest overlap matrix eigenvalue = 4.77E-05
 Guess MOs from SCF MO coefficient file

 -----------------------------------------------------------------------
  General SCF calculation program by
  Eric Jon Sundstrom, Paul Horn, Yuezhi Mao, Dmitri Zuev, Alec White,
  David Stuck, Shaama M.S., Shane Yost, Joonho Lee, David Small,
  Daniel Levine, Susi Lehtola, Hugh Burton, Evgeny Epifanovsky
 -----------------------------------------------------------------------
 Exchange:     0.2000 Hartree-Fock + 0.0800 Slater + 0.7200 B88
 Correlation:  0.1900 VWN1RPA + 0.8100 LYP
 Using SG-1 standard quadrature grid
 using 4 threads for integral computing
 -------------------------------------------------------
 OpenMP Integral computing Module                
 Release: version 2.0, May 2017, Q-Chem Inc. Pleasanton 
 -------------------------------------------------------
 -------------------------------------------------------
 OpenMP BLAS3 based DFT computing Module                
 Release: version 1.0, May 2013, Q-Chem Inc. Pittsburgh 
 -------------------------------------------------------
 A restricted SCF calculation will be
 performed using DIIS
 SCF converges when DIIS error is below 1.0e-08
 ---------------------------------------
  Cycle       Energy         DIIS error
 ---------------------------------------
    1   -5364.2649580706      1.76e-04  
    2   -5364.2651447656      5.58e-05  
    3   -5364.2651375827      7.04e-05  
    4   -5364.2651568126      1.19e-05  
    5   -5364.2651573360      4.64e-06  
    6   -5364.2651574307      1.07e-06  
    7   -5364.2651574353      3.60e-07  
    8   -5364.2651574358      9.96e-08  
    9   -5364.2651574359      1.86e-08  
   10   -5364.2651574359      3.81e-09  Convergence criterion met
 ---------------------------------------
 SCF time:   CPU 39.49s  wall 10.00s 
 SCF   energy in the final basis set =    -5364.2651574359
 Total energy in the final basis set =    -5364.2651574359

 --------------------------------------------------------------

                    Orbital Energies (a.u.)
 --------------------------------------------------------------

 Alpha MOs
 -- Occupied --
*******-482.846 -62.501 -62.499 -56.322 -56.320 -56.318 -56.317
-56.315 -56.315 -24.699 -10.304 -10.294 -10.219  -8.710  -8.708
 -6.542  -6.540  -6.528  -6.528  -6.526  -6.525  -2.653  -2.651
 -2.649  -2.648  -2.647  -2.646  -2.637  -2.637  -2.635  -2.635
 -1.237  -0.930  -0.808  -0.791  -0.655  -0.607  -0.560  -0.520
 -0.478  -0.462  -0.439  -0.403  -0.382  -0.353  -0.310  -0.306
 -0.295  -0.284
 -- Virtual --
 -0.059  -0.040  -0.005   0.013   0.020   0.023   0.047   0.050
  0.055   0.063   0.069   0.081   0.087   0.091   0.095   0.098
  0.113   0.116   0.126   0.134   0.136   0.145   0.156   0.167
  0.178   0.190   0.209   0.226   0.236   0.252   0.256   0.268
  0.304   0.357   0.362   0.377   0.379   0.399   0.420   0.422
  0.427   0.434   0.449   0.469   0.490   0.508   0.515   0.542
  0.557   0.561   0.574   0.590   0.592   0.617   0.627   0.653
  0.662   0.668   0.679   0.705   0.782   0.790   0.812   0.834
  0.863   0.919   0.940   0.981   1.084   1.225   1.268   1.353
  1.382   1.413   1.424   1.442   1.464   1.507   1.528   1.534
  1.633   1.677   1.698   1.783   1.793   1.852   1.876   1.943
  1.960   1.982   2.027   2.045   2.076   2.087   2.144   2.165
  2.194   2.206   2.240   2.291   2.481   2.536   2.588   2.679
  2.697   2.807   2.822   2.829   2.970   3.106   3.259   3.409
  3.696   3.750   3.801   3.830   3.993   4.006   4.009   4.013
  4.046   4.065   4.115   4.121   4.141   4.240   4.281   4.386
  4.424   4.849   6.339   6.380   6.608   6.694   6.705   7.568
  7.570   7.576   7.635   7.701   7.711  23.587  23.759  23.864
 47.907  47.967  66.773 289.762 289.765 289.772 289.829 289.922
289.9251020.6981020.773
 --------------------------------------------------------------

          Ground-State Mulliken Net Atomic Charges

     Atom                 Charge (a.u.)
  ----------------------------------------
      1 C                    -0.394684
      2 C                    -0.187146
      3 C                     0.166283
      4 F                    -0.116239
      5 H                     0.201303
      6 Br                   -0.005577
      7 Br                   -0.040880
      8 H                     0.171229
      9 H                     0.205713
  ----------------------------------------
  Sum of atomic charges =     0.000000

 -----------------------------------------------------------------
                    Cartesian Multipole Moments
 -----------------------------------------------------------------
    Charge (ESU x 10^10)
                 0.0000
    Dipole Moment (Debye)
         X      -0.9043      Y       1.3261      Z      -1.2655
       Tot       2.0440
    Quadrupole Moments (Debye-Ang)
        XX     -61.4878     XY      -3.3847     YY     -58.0031
        XZ      -1.9579     YZ      -2.3935     ZZ     -58.9833
    Octopole Moments (Debye-Ang^2)
       XXX     -12.1226    XXY     -19.0736    XYY      -6.2014
       YYY     -28.4667    XXZ       0.9781    XYZ      -3.0530
       YYZ       1.2727    XZZ      -1.3805    YZZ      -5.4111
       ZZZ       5.4550
    Hexadecapole Moments (Debye-Ang^3)
      XXXX    -691.5090   XXXY     -15.3534   XXYY    -206.8147
      XYYY     -33.0583   YYYY    -510.9354   XXXZ      -6.4100
      XXYZ      -5.8689   XYYZ      -3.6050   YYYZ       7.5142
      XXZZ    -148.0805   XYZZ      -3.5068   YYZZ    -109.9339
      XZZZ       0.6095   YZZZ       2.2201   ZZZZ    -161.8554
 -----------------------------------------------------------------
 Calculating analytic gradient of the SCF energy
 Gradient of SCF Energy
            1           2           3           4           5           6
    1   0.0012027   0.0026032  -0.0017094  -0.0019213  -0.0002511   0.0004406
    2  -0.0009889   0.0001085   0.0010299  -0.0002544  -0.0002915   0.0001890
    3   0.0009848   0.0004783  -0.0005914  -0.0008145  -0.0006629  -0.0000620
            7           8           9
    1   0.0002122  -0.0000923  -0.0004846
    2   0.0000501  -0.0000461   0.0002034
    3  -0.0000742   0.0006896   0.0000521
 Max gradient component =       2.603E-03
 RMS gradient           =       8.778E-04
 Gradient time:  CPU 12.01 s  wall 3.06 s
 Geometry Optimization Parameters
   NAtoms,    NIC,     NZ,  NCons,   NDum,   NFix, NCnnct, MaxDiis
        9      69       9       0       0       0       0       0

 Cartesian Hessian Update
 Hessian Updated using BFGS Update


** GEOMETRY OPTIMIZATION IN DELOCALIZED INTERNAL COORDINATES **
   Searching for a Minimum

   Optimization Cycle:   3

                       Coordinates (Angstroms)
     ATOM                X               Y               Z
      1  C         0.2362697468    1.4416264340   -1.2392607390
      2  C         0.3774703645    1.7573932587    0.2237039363
      3  C        -0.0027286266    0.3711358735   -0.2068448253
      4  F         1.6274583991    1.9790097894    0.7212474012
      5  H        -0.3695660110    2.3608310482    0.7243210982
      6  Br        1.2999753643   -1.0419084111   -0.0328945617
      7  Br       -1.8301294453   -0.1890114862    0.1222733063
      8  H        -0.6190815008    1.8448064741   -1.7669640668
      9  H         1.1486275127    1.3609141099   -1.8167664754
   Point Group: c1    Number of degrees of freedom:    21


   Energy is  -5364.265157436

 Hessian Updated using BFGS Update

 21 Hessian modes will be used to form the next step
  Hessian Eigenvalues:
     0.016678    0.021242    0.023230    0.030072    0.030802    0.031194
     0.068998    0.083741    0.090948    0.108683    0.133175    0.137556
     0.174688    0.184943    0.252422    0.266593    0.286547    0.348117
     0.348285    0.353776    0.506731

 Minimum Search - Taking Simple RFO Step
 Searching for Lamda that Minimizes Along All modes
 Value Taken    Lamda =  -0.00004504
 Step Taken.  Stepsize is  0.027391

                             Maximum     Tolerance    Cnvgd?
         Gradient           0.001414      0.000300      NO
         Displacement       0.015536      0.001200      NO
         Energy change     -0.000206      0.000001      NO


 New Cartesian Coordinates Obtained by Inverse Iteration

 Displacement from previous Coordinates is:  0.021372
 ----------------------------------------------------------------
             Standard Nuclear Orientation (Angstroms)
    I     Atom           X                Y                Z
 ----------------------------------------------------------------
    1      C       0.2349358518     1.4431769200    -1.2409612581
    2      C       0.3756922581     1.7579266816     0.2229421717
    3      C      -0.0013300542     0.3716256354    -0.2073288984
    4      F       1.6281598151     1.9810156406     0.7216045711
    5      H      -0.3689249134     2.3592344009     0.7304566442
    6      Br      1.2979983342    -1.0439421773    -0.0332695407
    7      Br     -1.8293395217    -0.1888237579     0.1244881964
    8      H      -0.6188731772     1.8434618412    -1.7739673062
    9      H       1.1499772109     1.3611219062    -1.8151495060
 ----------------------------------------------------------------
 Molecular Point Group                 C1    NOp =  1
 Largest Abelian Subgroup              C1    NOp =  1
 Nuclear Repulsion Energy =   696.8616710371 hartrees
 There are       50 alpha and       50 beta electrons
 Applying Cartesian multipole field
    Component          Value
    ---------          -----
     (2,0,0)        1.00000E-11
     (0,2,0)        2.00000E-11
     (0,0,2)       -3.00000E-11
 Nucleus-field energy     =     0.0000000133 hartrees
 Requested basis set is 6-311++G(d,p)
 There are 77 shells and 205 basis functions
 A cutoff of  1.0D-11 yielded   2555 shell pairs
 There are     18908 function pairs (     20780 Cartesian)
 Smallest overlap matrix eigenvalue = 4.77E-05
 Guess MOs from SCF MO coefficient file

 -----------------------------------------------------------------------
  General SCF calculation program by
  Eric Jon Sundstrom, Paul Horn, Yuezhi Mao, Dmitri Zuev, Alec White,
  David Stuck, Shaama M.S., Shane Yost, Joonho Lee, David Small,
  Daniel Levine, Susi Lehtola, Hugh Burton, Evgeny Epifanovsky
 -----------------------------------------------------------------------
 Exchange:     0.2000 Hartree-Fock + 0.0800 Slater + 0.7200 B88
 Correlation:  0.1900 VWN1RPA + 0.8100 LYP
 Using SG-1 standard quadrature grid
 using 4 threads for integral computing
 -------------------------------------------------------
 OpenMP Integral computing Module                
 Release: version 2.0, May 2017, Q-Chem Inc. Pleasanton 
 -------------------------------------------------------
 -------------------------------------------------------
 OpenMP BLAS3 based DFT computing Module                
 Release: version 1.0, May 2013, Q-Chem Inc. Pittsburgh 
 -------------------------------------------------------
 A restricted SCF calculation will be
 performed using DIIS
 SCF converges when DIIS error is below 1.0e-08
 ---------------------------------------
  Cycle       Energy         DIIS error
 ---------------------------------------
    1   -5364.2651687794      5.44e-05  
    2   -5364.2651868108      1.02e-05  
    3   -5364.2651868633      1.04e-05  
    4   -5364.2651872983      1.76e-06  
    5   -5364.2651873094      7.06e-07  
    6   -5364.2651873110      1.99e-07  
    7   -5364.2651873111      9.68e-08  
    8   -5364.2651873113      2.81e-08  
    9   -5364.2651873113      6.41e-09  Convergence criterion met
 ---------------------------------------
 SCF time:   CPU 35.55s  wall 9.00s 
 SCF   energy in the final basis set =    -5364.2651873113
 Total energy in the final basis set =    -5364.2651873113

 --------------------------------------------------------------

                    Orbital Energies (a.u.)
 --------------------------------------------------------------

 Alpha MOs
 -- Occupied --
*******-482.846 -62.501 -62.499 -56.322 -56.320 -56.318 -56.317
-56.316 -56.316 -24.698 -10.304 -10.294 -10.220  -8.710  -8.708
 -6.542  -6.540  -6.528  -6.528  -6.526  -6.526  -2.653  -2.651
 -2.649  -2.648  -2.647  -2.647  -2.637  -2.637  -2.635  -2.635
 -1.236  -0.930  -0.808  -0.791  -0.655  -0.607  -0.559  -0.520
 -0.477  -0.462  -0.438  -0.403  -0.382  -0.353  -0.310  -0.306
 -0.295  -0.284
 -- Virtual --
 -0.059  -0.041  -0.005   0.012   0.020   0.023   0.047   0.049
  0.055   0.063   0.069   0.081   0.087   0.091   0.095   0.098
  0.113   0.116   0.126   0.134   0.136   0.145   0.156   0.167
  0.178   0.190   0.209   0.226   0.237   0.251   0.256   0.267
  0.304   0.357   0.362   0.377   0.379   0.399   0.420   0.422
  0.427   0.434   0.449   0.468   0.490   0.507   0.516   0.542
  0.557   0.561   0.574   0.590   0.592   0.617   0.627   0.652
  0.662   0.668   0.679   0.705   0.782   0.789   0.812   0.833
  0.863   0.919   0.939   0.982   1.084   1.224   1.268   1.352
  1.383   1.413   1.424   1.441   1.462   1.508   1.527   1.534
  1.634   1.677   1.698   1.784   1.792   1.852   1.876   1.943
  1.960   1.982   2.027   2.045   2.076   2.086   2.143   2.164
  2.193   2.206   2.240   2.291   2.479   2.534   2.588   2.677
  2.697   2.806   2.824   2.829   2.969   3.103   3.256   3.408
  3.695   3.749   3.800   3.830   3.991   4.006   4.009   4.012
  4.045   4.064   4.115   4.121   4.141   4.239   4.280   4.386
  4.423   4.847   6.340   6.380   6.607   6.691   6.704   7.568
  7.570   7.576   7.635   7.701   7.711  23.586  23.758  23.862
 47.906  47.966  66.773 289.762 289.765 289.772 289.829 289.921
289.9251020.6981020.772
 --------------------------------------------------------------

          Ground-State Mulliken Net Atomic Charges

     Atom                 Charge (a.u.)
  ----------------------------------------
      1 C                    -0.393693
      2 C                    -0.186865
      3 C                     0.165799
      4 F                    -0.117945
      5 H                     0.202107
      6 Br                   -0.004122
      7 Br                   -0.042230
      8 H                     0.171524
      9 H                     0.205424
  ----------------------------------------
  Sum of atomic charges =     0.000000

 -----------------------------------------------------------------
                    Cartesian Multipole Moments
 -----------------------------------------------------------------
    Charge (ESU x 10^10)
                 0.0000
    Dipole Moment (Debye)
         X      -0.9095      Y       1.3137      Z      -1.2727
       Tot       2.0427
    Quadrupole Moments (Debye-Ang)
        XX     -61.5205     XY      -3.4167     YY     -58.0276
        XZ      -1.9657     YZ      -2.4055     ZZ     -58.9604
    Octopole Moments (Debye-Ang^2)
       XXX     -12.0774    XXY     -19.1238    XYY      -6.2210
       YYY     -28.5965    XXZ       0.9475    XYZ      -3.0672
       YYZ       1.2460    XZZ      -1.3932    YZZ      -5.3636
       ZZZ       5.3439
    Hexadecapole Moments (Debye-Ang^3)
      XXXX    -690.9455   XXXY     -15.3931   XXYY    -206.9505
      XYYY     -33.2557   YYYY    -512.0750   XXXZ      -6.2690
      XXYZ      -5.9033   XYYZ      -3.5752   YYYZ       7.5534
      XXZZ    -147.9780   XYZZ      -3.5780   YYZZ    -110.0568
      XZZZ       0.8804   YZZZ       2.1841   ZZZZ    -162.0717
 -----------------------------------------------------------------
 Calculating analytic gradient of the SCF energy
 Gradient of SCF Energy
            1           2           3           4           5           6
    1   0.0005778   0.0010165  -0.0009143  -0.0005434  -0.0001423   0.0002516
    2  -0.0004701  -0.0003890   0.0010219   0.0000708  -0.0001157  -0.0000016
    3   0.0005314  -0.0005296  -0.0002645   0.0001361  -0.0000639  -0.0000038
            7           8           9
    1   0.0000815  -0.0001512  -0.0001760
    2  -0.0000941  -0.0000044  -0.0000177
    3   0.0000112   0.0002661  -0.0000829
 Max gradient component =       1.022E-03
 RMS gradient           =       4.225E-04
 Gradient time:  CPU 12.01 s  wall 3.06 s
 Geometry Optimization Parameters
   NAtoms,    NIC,     NZ,  NCons,   NDum,   NFix, NCnnct, MaxDiis
        9      69       9       0       0       0       0       0

 Cartesian Hessian Update
 Hessian Updated using BFGS Update


** GEOMETRY OPTIMIZATION IN DELOCALIZED INTERNAL COORDINATES **
   Searching for a Minimum

   Optimization Cycle:   4

                       Coordinates (Angstroms)
     ATOM                X               Y               Z
      1  C         0.2349358518    1.4431769200   -1.2409612581
      2  C         0.3756922581    1.7579266816    0.2229421717
      3  C        -0.0013300542    0.3716256354   -0.2073288984
      4  F         1.6281598151    1.9810156406    0.7216045711
      5  H        -0.3689249134    2.3592344009    0.7304566442
      6  Br        1.2979983342   -1.0439421773   -0.0332695407
      7  Br       -1.8293395217   -0.1888237579    0.1244881964
      8  H        -0.6188731772    1.8434618412   -1.7739673062
      9  H         1.1499772109    1.3611219062   -1.8151495060
   Point Group: c1    Number of degrees of freedom:    21


   Energy is  -5364.265187311

 Hessian Updated using BFGS Update

 21 Hessian modes will be used to form the next step
  Hessian Eigenvalues:
     0.016626    0.019781    0.021525    0.028615    0.030972    0.031447
     0.061300    0.083334    0.089920    0.107588    0.136101    0.139461
     0.174205    0.184684    0.251690    0.264624    0.268719    0.347800
     0.348122    0.354270    0.494842

 Minimum Search - Taking Simple RFO Step
 Searching for Lamda that Minimizes Along All modes
 Value Taken    Lamda =  -0.00001769
 Step Taken.  Stepsize is  0.023836

                             Maximum     Tolerance    Cnvgd?
         Gradient           0.000646      0.000300      NO
         Displacement       0.015545      0.001200      NO
         Energy change     -0.000030      0.000001      NO


 New Cartesian Coordinates Obtained by Inverse Iteration

 Displacement from previous Coordinates is:  0.019006
 ----------------------------------------------------------------
             Standard Nuclear Orientation (Angstroms)
    I     Atom           X                Y                Z
 ----------------------------------------------------------------
    1      C       0.2335620949     1.4438670886    -1.2411538024
    2      C       0.3738976388     1.7577389603     0.2235654894
    3      C      -0.0003085817     0.3704520230    -0.2069565545
    4      F       1.6294910935     1.9829982003     0.7176783268
    5      H      -0.3683549918     2.3594596709     0.7340694325
    6      Br      1.2960630143    -1.0466486735    -0.0332871916
    7      Br     -1.8292014885    -0.1891123288     0.1248627475
    8      H      -0.6184482668     1.8421762434    -1.7785347498
    9      H       1.1515952910     1.3638659065    -1.8114286239
 ----------------------------------------------------------------
 Molecular Point Group                 C1    NOp =  1
 Largest Abelian Subgroup              C1    NOp =  1
 Nuclear Repulsion Energy =   696.7663718309 hartrees
 There are       50 alpha and       50 beta electrons
 Applying Cartesian multipole field
    Component          Value
    ---------          -----
     (2,0,0)        1.00000E-11
     (0,2,0)        2.00000E-11
     (0,0,2)       -3.00000E-11
 Nucleus-field energy     =     0.0000000133 hartrees
 Requested basis set is 6-311++G(d,p)
 There are 77 shells and 205 basis functions
 A cutoff of  1.0D-11 yielded   2555 shell pairs
 There are     18908 function pairs (     20780 Cartesian)
 Smallest overlap matrix eigenvalue = 4.78E-05
 Guess MOs from SCF MO coefficient file

 -----------------------------------------------------------------------
  General SCF calculation program by
  Eric Jon Sundstrom, Paul Horn, Yuezhi Mao, Dmitri Zuev, Alec White,
  David Stuck, Shaama M.S., Shane Yost, Joonho Lee, David Small,
  Daniel Levine, Susi Lehtola, Hugh Burton, Evgeny Epifanovsky
 -----------------------------------------------------------------------
 Exchange:     0.2000 Hartree-Fock + 0.0800 Slater + 0.7200 B88
 Correlation:  0.1900 VWN1RPA + 0.8100 LYP
 Using SG-1 standard quadrature grid
 using 4 threads for integral computing
 -------------------------------------------------------
 OpenMP Integral computing Module                
 Release: version 2.0, May 2017, Q-Chem Inc. Pleasanton 
 -------------------------------------------------------
 -------------------------------------------------------
 OpenMP BLAS3 based DFT computing Module                
 Release: version 1.0, May 2013, Q-Chem Inc. Pittsburgh 
 -------------------------------------------------------
 A restricted SCF calculation will be
 performed using DIIS
 SCF converges when DIIS error is below 1.0e-08
 ---------------------------------------
  Cycle       Energy         DIIS error
 ---------------------------------------
    1   -5364.2651786064      5.14e-05  
    2   -5364.2651973354      8.21e-06  
    3   -5364.2651974215      8.33e-06  
    4   -5364.2651977045      1.85e-06  
    5   -5364.2651977168      9.71e-07  
    6   -5364.2651977209      2.20e-07  
    7   -5364.2651977210      8.18e-08  
    8   -5364.2651977210      2.11e-08  
    9   -5364.2651977211      6.07e-09  Convergence criterion met
 ---------------------------------------
 SCF time:   CPU 35.52s  wall 9.00s 
 SCF   energy in the final basis set =    -5364.2651977211
 Total energy in the final basis set =    -5364.2651977211

 --------------------------------------------------------------

                    Orbital Energies (a.u.)
 --------------------------------------------------------------

 Alpha MOs
 -- Occupied --
*******-482.847 -62.501 -62.499 -56.322 -56.320 -56.317 -56.317
-56.316 -56.316 -24.698 -10.304 -10.295 -10.220  -8.710  -8.708
 -6.542  -6.541  -6.528  -6.527  -6.526  -6.526  -2.652  -2.651
 -2.649  -2.648  -2.647  -2.647  -2.637  -2.637  -2.635  -2.635
 -1.235  -0.930  -0.808  -0.791  -0.655  -0.607  -0.559  -0.520
 -0.477  -0.462  -0.438  -0.403  -0.382  -0.353  -0.310  -0.306
 -0.295  -0.284
 -- Virtual --
 -0.059  -0.041  -0.005   0.012   0.020   0.023   0.047   0.049
  0.055   0.063   0.069   0.081   0.087   0.091   0.095   0.098
  0.113   0.116   0.125   0.134   0.136   0.145   0.155   0.167
  0.177   0.190   0.209   0.226   0.237   0.251   0.256   0.266
  0.303   0.358   0.363   0.377   0.379   0.399   0.420   0.422
  0.427   0.434   0.449   0.468   0.490   0.507   0.516   0.542
  0.557   0.561   0.574   0.590   0.593   0.617   0.627   0.652
  0.661   0.667   0.679   0.705   0.782   0.789   0.812   0.833
  0.863   0.919   0.939   0.982   1.084   1.225   1.268   1.351
  1.383   1.413   1.424   1.440   1.461   1.508   1.527   1.534
  1.634   1.678   1.698   1.784   1.791   1.852   1.875   1.943
  1.960   1.981   2.027   2.044   2.076   2.086   2.142   2.162
  2.193   2.206   2.239   2.290   2.479   2.533   2.588   2.676
  2.696   2.806   2.824   2.829   2.968   3.100   3.254   3.407
  3.695   3.749   3.800   3.830   3.990   4.006   4.009   4.012
  4.044   4.063   4.115   4.121   4.141   4.239   4.280   4.386
  4.423   4.846   6.340   6.380   6.606   6.690   6.704   7.568
  7.570   7.576   7.635   7.701   7.711  23.585  23.757  23.861
 47.906  47.966  66.774 289.762 289.765 289.772 289.829 289.921
289.9251020.6971020.772
 --------------------------------------------------------------

          Ground-State Mulliken Net Atomic Charges

     Atom                 Charge (a.u.)
  ----------------------------------------
      1 C                    -0.394359
      2 C                    -0.186318
      3 C                     0.166561
      4 F                    -0.119026
      5 H                     0.202641
      6 Br                   -0.002905
      7 Br                   -0.043704
      8 H                     0.171839
      9 H                     0.205272
  ----------------------------------------
  Sum of atomic charges =     0.000000

 -----------------------------------------------------------------
                    Cartesian Multipole Moments
 -----------------------------------------------------------------
    Charge (ESU x 10^10)
                 0.0000
    Dipole Moment (Debye)
         X      -0.9116      Y       1.3064      Z      -1.2701
       Tot       2.0373
    Quadrupole Moments (Debye-Ang)
        XX     -61.5403     XY      -3.4391     YY     -58.0311
        XZ      -1.9611     YZ      -2.4019     ZZ     -58.9520
    Octopole Moments (Debye-Ang^2)
       XXX     -11.9988    XXY     -19.1174    XYY      -6.2078
       YYY     -28.5285    XXZ       0.9482    XYZ      -3.0689
       YYZ       1.2589    XZZ      -1.3742    YZZ      -5.2864
       ZZZ       5.3635
    Hexadecapole Moments (Debye-Ang^3)
      XXXX    -690.5516   XXXY     -15.4309   XXYY    -207.0967
      XYYY     -33.4146   YYYY    -512.9880   XXXZ      -6.1951
      XXYZ      -5.8818   XYYZ      -3.5659   YYYZ       7.6625
      XXZZ    -147.8744   XYZZ      -3.6062   YYZZ    -110.1094
      XZZZ       1.0414   YZZZ       2.2410   ZZZZ    -161.9554
 -----------------------------------------------------------------
 Calculating analytic gradient of the SCF energy
 Gradient of SCF Energy
            1           2           3           4           5           6
    1   0.0001453  -0.0000482  -0.0003496   0.0002383  -0.0000182   0.0000234
    2   0.0000085  -0.0004930   0.0002691   0.0002555   0.0000875  -0.0000350
    3  -0.0000396  -0.0002817   0.0001057   0.0002960   0.0000055  -0.0000026
            7           8           9
    1   0.0000467  -0.0000322  -0.0000054
    2  -0.0001382   0.0000848  -0.0000393
    3   0.0000101   0.0000064  -0.0000998
 Max gradient component =       4.930E-04
 RMS gradient           =       1.736E-04
 Gradient time:  CPU 11.97 s  wall 3.05 s
 Geometry Optimization Parameters
   NAtoms,    NIC,     NZ,  NCons,   NDum,   NFix, NCnnct, MaxDiis
        9      69       9       0       0       0       0       0

 Cartesian Hessian Update
 Hessian Updated using BFGS Update


** GEOMETRY OPTIMIZATION IN DELOCALIZED INTERNAL COORDINATES **
   Searching for a Minimum

   Optimization Cycle:   5

                       Coordinates (Angstroms)
     ATOM                X               Y               Z
      1  C         0.2335620949    1.4438670886   -1.2411538024
      2  C         0.3738976388    1.7577389603    0.2235654894
      3  C        -0.0003085817    0.3704520230   -0.2069565545
      4  F         1.6294910935    1.9829982003    0.7176783268
      5  H        -0.3683549918    2.3594596709    0.7340694325
      6  Br        1.2960630143   -1.0466486735   -0.0332871916
      7  Br       -1.8292014885   -0.1891123288    0.1248627475
      8  H        -0.6184482668    1.8421762434   -1.7785347498
      9  H         1.1515952910    1.3638659065   -1.8114286239
   Point Group: c1    Number of degrees of freedom:    21


   Energy is  -5364.265197721

 Hessian Updated using BFGS Update

 21 Hessian modes will be used to form the next step
  Hessian Eigenvalues:
     0.013989    0.017531    0.021505    0.029762    0.031185    0.032396
     0.060341    0.082627    0.089408    0.101576    0.137054    0.138100
     0.174212    0.184506    0.252994    0.268444    0.272672    0.347891
     0.348128    0.355230    0.534161

 Minimum Search - Taking Simple RFO Step
 Searching for Lamda that Minimizes Along All modes
 Value Taken    Lamda =  -0.00000357
 Step Taken.  Stepsize is  0.012573

                             Maximum     Tolerance    Cnvgd?
         Gradient           0.000261      0.000300     YES
         Displacement       0.008008      0.001200      NO
         Energy change     -0.000010      0.000001      NO


 New Cartesian Coordinates Obtained by Inverse Iteration

 Displacement from previous Coordinates is:  0.010333
 ----------------------------------------------------------------
             Standard Nuclear Orientation (Angstroms)
    I     Atom           X                Y                Z
 ----------------------------------------------------------------
    1      C       0.2330016211     1.4441239405    -1.2411973620
    2      C       0.3732828554     1.7580480362     0.2235815888
    3      C       0.0003141354     0.3702358365    -0.2070542775
    4      F       1.6299420896     1.9823225737     0.7154892206
    5      H      -0.3683309401     2.3587376672     0.7360657057
    6      Br      1.2959090260    -1.0471000244    -0.0327061890
    7      Br     -1.8293345912    -0.1876689948     0.1246334313
    8      H      -0.6188484868     1.8401400669    -1.7803756329
    9      H       1.1523600943     1.3659579888    -1.8096214110
 ----------------------------------------------------------------
 Molecular Point Group                 C1    NOp =  1
 Largest Abelian Subgroup              C1    NOp =  1
 Nuclear Repulsion Energy =   696.7811803400 hartrees
 There are       50 alpha and       50 beta electrons
 Applying Cartesian multipole field
    Component          Value
    ---------          -----
     (2,0,0)        1.00000E-11
     (0,2,0)        2.00000E-11
     (0,0,2)       -3.00000E-11
 Nucleus-field energy     =     0.0000000133 hartrees
 Requested basis set is 6-311++G(d,p)
 There are 77 shells and 205 basis functions
 A cutoff of  1.0D-11 yielded   2555 shell pairs
 There are     18908 function pairs (     20780 Cartesian)
 Smallest overlap matrix eigenvalue = 4.78E-05
 Guess MOs from SCF MO coefficient file

 -----------------------------------------------------------------------
  General SCF calculation program by
  Eric Jon Sundstrom, Paul Horn, Yuezhi Mao, Dmitri Zuev, Alec White,
  David Stuck, Shaama M.S., Shane Yost, Joonho Lee, David Small,
  Daniel Levine, Susi Lehtola, Hugh Burton, Evgeny Epifanovsky
 -----------------------------------------------------------------------
 Exchange:     0.2000 Hartree-Fock + 0.0800 Slater + 0.7200 B88
 Correlation:  0.1900 VWN1RPA + 0.8100 LYP
 Using SG-1 standard quadrature grid
 using 4 threads for integral computing
 -------------------------------------------------------
 OpenMP Integral computing Module                
 Release: version 2.0, May 2017, Q-Chem Inc. Pleasanton 
 -------------------------------------------------------
 -------------------------------------------------------
 OpenMP BLAS3 based DFT computing Module                
 Release: version 1.0, May 2013, Q-Chem Inc. Pittsburgh 
 -------------------------------------------------------
 A restricted SCF calculation will be
 performed using DIIS
 SCF converges when DIIS error is below 1.0e-08
 ---------------------------------------
  Cycle       Energy         DIIS error
 ---------------------------------------
    1   -5364.2651956102      2.39e-05  
    2   -5364.2651999891      3.34e-06  
    3   -5364.2652000213      3.46e-06  
    4   -5364.2652000587      8.37e-07  
    5   -5364.2652000610      3.30e-07  
    6   -5364.2652000615      9.76e-08  
    7   -5364.2652000615      4.32e-08  
    8   -5364.2652000615      7.57e-09  Convergence criterion met
 ---------------------------------------
 SCF time:   CPU 31.59s  wall 8.00s 
 SCF   energy in the final basis set =    -5364.2652000615
 Total energy in the final basis set =    -5364.2652000615

 --------------------------------------------------------------

                    Orbital Energies (a.u.)
 --------------------------------------------------------------

 Alpha MOs
 -- Occupied --
*******-482.847 -62.501 -62.499 -56.322 -56.320 -56.317 -56.317
-56.316 -56.316 -24.698 -10.304 -10.295 -10.220  -8.710  -8.708
 -6.542  -6.541  -6.528  -6.527  -6.526  -6.526  -2.652  -2.651
 -2.649  -2.648  -2.647  -2.647  -2.637  -2.637  -2.635  -2.635
 -1.235  -0.929  -0.808  -0.791  -0.655  -0.606  -0.559  -0.520
 -0.477  -0.462  -0.438  -0.403  -0.382  -0.353  -0.310  -0.306
 -0.295  -0.284
 -- Virtual --
 -0.059  -0.041  -0.005   0.012   0.020   0.023   0.047   0.049
  0.055   0.063   0.069   0.081   0.087   0.091   0.095   0.097
  0.113   0.116   0.126   0.134   0.136   0.145   0.155   0.167
  0.177   0.190   0.209   0.226   0.237   0.251   0.256   0.266
  0.304   0.358   0.363   0.377   0.379   0.399   0.421   0.422
  0.427   0.434   0.449   0.468   0.490   0.507   0.516   0.542
  0.557   0.561   0.574   0.590   0.593   0.617   0.627   0.652
  0.661   0.667   0.679   0.705   0.782   0.789   0.812   0.833
  0.863   0.919   0.939   0.982   1.084   1.225   1.268   1.351
  1.383   1.413   1.423   1.440   1.461   1.508   1.527   1.534
  1.634   1.678   1.698   1.784   1.791   1.852   1.875   1.943
  1.960   1.981   2.027   2.044   2.076   2.086   2.142   2.162
  2.194   2.206   2.239   2.290   2.478   2.533   2.589   2.676
  2.696   2.806   2.825   2.829   2.968   3.099   3.254   3.407
  3.696   3.748   3.800   3.830   3.990   4.006   4.009   4.012
  4.044   4.063   4.115   4.121   4.141   4.239   4.280   4.386
  4.423   4.846   6.340   6.380   6.606   6.690   6.704   7.568
  7.570   7.576   7.635   7.701   7.711  23.585  23.757  23.861
 47.906  47.966  66.774 289.762 289.765 289.772 289.829 289.921
289.9251020.6971020.772
 --------------------------------------------------------------

          Ground-State Mulliken Net Atomic Charges

     Atom                 Charge (a.u.)
  ----------------------------------------
      1 C                    -0.394724
      2 C                    -0.185877
      3 C                     0.166626
      4 F                    -0.119228
      5 H                     0.202811
      6 Br                   -0.002413
      7 Br                   -0.044368
      8 H                     0.171973
      9 H                     0.205198
  ----------------------------------------
  Sum of atomic charges =     0.000000

 -----------------------------------------------------------------
                    Cartesian Multipole Moments
 -----------------------------------------------------------------
    Charge (ESU x 10^10)
                 0.0000
    Dipole Moment (Debye)
         X      -0.9103      Y       1.3064      Z      -1.2673
       Tot       2.0350
    Quadrupole Moments (Debye-Ang)
        XX     -61.5419     XY      -3.4391     YY     -58.0316
        XZ      -1.9561     YZ      -2.3954     ZZ     -58.9462
    Octopole Moments (Debye-Ang^2)
       XXX     -11.9820    XXY     -19.1260    XYY      -6.1805
       YYY     -28.5910    XXZ       0.9549    XYZ      -3.0698
       YYZ       1.2814    XZZ      -1.3742    YZZ      -5.2871
       ZZZ       5.3798
    Hexadecapole Moments (Debye-Ang^3)
      XXXX    -690.5787   XXXY     -15.2810   XXYY    -207.1181
      XYYY     -33.2056   YYYY    -513.0095   XXXZ      -6.2145
      XXYZ      -5.8502   XYYZ      -3.5716   YYYZ       7.7992
      XXZZ    -147.8610   XYZZ      -3.5469   YYZZ    -110.0588
      XZZZ       1.0540   YZZZ       2.3376   ZZZZ    -161.8614
 -----------------------------------------------------------------
 Calculating analytic gradient of the SCF energy
 Gradient of SCF Energy
            1           2           3           4           5           6
    1   0.0000038  -0.0001607  -0.0001228   0.0002315  -0.0000088   0.0000138
    2   0.0001147  -0.0001988   0.0000622   0.0000794   0.0000376  -0.0000268
    3  -0.0001188  -0.0001839   0.0001463   0.0002121   0.0000156   0.0000009
            7           8           9
    1   0.0000133   0.0000079   0.0000220
    2  -0.0000752   0.0000240  -0.0000171
    3   0.0000150  -0.0000533  -0.0000339
 Max gradient component =       2.315E-04
 RMS gradient           =       1.029E-04
 Gradient time:  CPU 12.01 s  wall 3.06 s
 Geometry Optimization Parameters
   NAtoms,    NIC,     NZ,  NCons,   NDum,   NFix, NCnnct, MaxDiis
        9      69       9       0       0       0       0       0

 Cartesian Hessian Update
 Hessian Updated using BFGS Update


** GEOMETRY OPTIMIZATION IN DELOCALIZED INTERNAL COORDINATES **
   Searching for a Minimum

   Optimization Cycle:   6

                       Coordinates (Angstroms)
     ATOM                X               Y               Z
      1  C         0.2330016211    1.4441239405   -1.2411973620
      2  C         0.3732828554    1.7580480362    0.2235815888
      3  C         0.0003141354    0.3702358365   -0.2070542775
      4  F         1.6299420896    1.9823225737    0.7154892206
      5  H        -0.3683309401    2.3587376672    0.7360657057
      6  Br        1.2959090260   -1.0471000244   -0.0327061890
      7  Br       -1.8293345912   -0.1876689948    0.1246334313
      8  H        -0.6188484868    1.8401400669   -1.7803756329
      9  H         1.1523600943    1.3659579888   -1.8096214110
   Point Group: c1    Number of degrees of freedom:    21


   Energy is  -5364.265200062

 Hessian Updated using BFGS Update

 21 Hessian modes will be used to form the next step
  Hessian Eigenvalues:
     0.011609    0.017264    0.021500    0.029691    0.030685    0.033133
     0.063478    0.081390    0.087487    0.092790    0.132034    0.139106
     0.174218    0.184441    0.253937    0.268960    0.275420    0.347911
     0.348131    0.354076    0.493896

 Minimum Search - Taking Simple RFO Step
 Searching for Lamda that Minimizes Along All modes
 Value Taken    Lamda =  -0.00000124
 Step Taken.  Stepsize is  0.007247

                             Maximum     Tolerance    Cnvgd?
         Gradient           0.000203      0.000300     YES
         Displacement       0.004777      0.001200      NO
         Energy change     -0.000002      0.000001      NO


 New Cartesian Coordinates Obtained by Inverse Iteration

 Displacement from previous Coordinates is:  0.006853
 ----------------------------------------------------------------
             Standard Nuclear Orientation (Angstroms)
    I     Atom           X                Y                Z
 ----------------------------------------------------------------
    1      C       0.2327950571     1.4439973464    -1.2408655789
    2      C       0.3731077034     1.7581440483     0.2237986956
    3      C       0.0007326626     0.3699734509    -0.2070993107
    4      F       1.6302675909     1.9826409714     0.7134632392
    5      H      -0.3682963822     2.3581919142     0.7372267052
    6      Br      1.2958015050    -1.0474851339    -0.0321605096
    7      Br     -1.8295666432    -0.1865999647     0.1234984860
    8      H      -0.6192064905     1.8389541258    -1.7804601539
    9      H       1.1526608006     1.3669803322    -1.8085864990
 ----------------------------------------------------------------
 Molecular Point Group                 C1    NOp =  1
 Largest Abelian Subgroup              C1    NOp =  1
 Nuclear Repulsion Energy =   696.7948601308 hartrees
 There are       50 alpha and       50 beta electrons
 Applying Cartesian multipole field
    Component          Value
    ---------          -----
     (2,0,0)        1.00000E-11
     (0,2,0)        2.00000E-11
     (0,0,2)       -3.00000E-11
 Nucleus-field energy     =     0.0000000133 hartrees
 Requested basis set is 6-311++G(d,p)
 There are 77 shells and 205 basis functions
 A cutoff of  1.0D-11 yielded   2555 shell pairs
 There are     18908 function pairs (     20780 Cartesian)
 Smallest overlap matrix eigenvalue = 4.78E-05
 Guess MOs from SCF MO coefficient file

 -----------------------------------------------------------------------
  General SCF calculation program by
  Eric Jon Sundstrom, Paul Horn, Yuezhi Mao, Dmitri Zuev, Alec White,
  David Stuck, Shaama M.S., Shane Yost, Joonho Lee, David Small,
  Daniel Levine, Susi Lehtola, Hugh Burton, Evgeny Epifanovsky
 -----------------------------------------------------------------------
 Exchange:     0.2000 Hartree-Fock + 0.0800 Slater + 0.7200 B88
 Correlation:  0.1900 VWN1RPA + 0.8100 LYP
 Using SG-1 standard quadrature grid
 using 4 threads for integral computing
 -------------------------------------------------------
 OpenMP Integral computing Module                
 Release: version 2.0, May 2017, Q-Chem Inc. Pleasanton 
 -------------------------------------------------------
 -------------------------------------------------------
 OpenMP BLAS3 based DFT computing Module                
 Release: version 1.0, May 2013, Q-Chem Inc. Pittsburgh 
 -------------------------------------------------------
 A restricted SCF calculation will be
 performed using DIIS
 SCF converges when DIIS error is below 1.0e-08
 ---------------------------------------
  Cycle       Energy         DIIS error
 ---------------------------------------
    1   -5364.2651984093      1.70e-05  
    2   -5364.2652006914      2.26e-06  
    3   -5364.2652007143      1.85e-06  
    4   -5364.2652007242      7.92e-07  
    5   -5364.2652007263      2.57e-07  
    6   -5364.2652007265      6.83e-08  
    7   -5364.2652007266      2.74e-08  
    8   -5364.2652007266      5.64e-09  Convergence criterion met
 ---------------------------------------
 SCF time:   CPU 31.60s  wall 8.00s 
 SCF   energy in the final basis set =    -5364.2652007266
 Total energy in the final basis set =    -5364.2652007266

 --------------------------------------------------------------

                    Orbital Energies (a.u.)
 --------------------------------------------------------------

 Alpha MOs
 -- Occupied --
*******-482.847 -62.501 -62.499 -56.322 -56.320 -56.317 -56.317
-56.316 -56.316 -24.698 -10.304 -10.294 -10.220  -8.710  -8.708
 -6.542  -6.541  -6.528  -6.527  -6.526  -6.526  -2.652  -2.651
 -2.649  -2.648  -2.647  -2.647  -2.637  -2.637  -2.635  -2.635
 -1.235  -0.929  -0.808  -0.791  -0.655  -0.606  -0.559  -0.520
 -0.477  -0.462  -0.438  -0.403  -0.382  -0.353  -0.310  -0.306
 -0.295  -0.284
 -- Virtual --
 -0.059  -0.041  -0.005   0.012   0.020   0.023   0.047   0.049
  0.055   0.063   0.069   0.081   0.087   0.091   0.095   0.097
  0.113   0.116   0.126   0.134   0.136   0.145   0.155   0.167
  0.177   0.190   0.209   0.226   0.237   0.251   0.256   0.266
  0.304   0.357   0.363   0.377   0.379   0.399   0.421   0.422
  0.427   0.434   0.449   0.468   0.490   0.507   0.516   0.542
  0.557   0.561   0.574   0.590   0.593   0.617   0.627   0.652
  0.662   0.668   0.679   0.706   0.782   0.789   0.812   0.833
  0.863   0.919   0.939   0.982   1.084   1.225   1.268   1.352
  1.383   1.413   1.423   1.440   1.460   1.509   1.527   1.534
  1.635   1.678   1.698   1.784   1.792   1.852   1.875   1.943
  1.960   1.981   2.027   2.044   2.076   2.086   2.142   2.162
  2.194   2.207   2.240   2.290   2.478   2.533   2.589   2.676
  2.696   2.806   2.825   2.829   2.968   3.099   3.254   3.407
  3.696   3.749   3.800   3.830   3.990   4.006   4.009   4.012
  4.044   4.063   4.115   4.121   4.141   4.239   4.281   4.386
  4.423   4.846   6.340   6.380   6.606   6.690   6.704   7.568
  7.570   7.576   7.635   7.701   7.711  23.585  23.757  23.861
 47.906  47.966  66.774 289.762 289.765 289.772 289.829 289.921
289.9251020.6971020.773
 --------------------------------------------------------------

          Ground-State Mulliken Net Atomic Charges

     Atom                 Charge (a.u.)
  ----------------------------------------
      1 C                    -0.395167
      2 C                    -0.185664
      3 C                     0.166884
      4 F                    -0.119189
      5 H                     0.202861
      6 Br                   -0.002197
      7 Br                   -0.044794
      8 H                     0.172029
      9 H                     0.205237
  ----------------------------------------
  Sum of atomic charges =     0.000000

 -----------------------------------------------------------------
                    Cartesian Multipole Moments
 -----------------------------------------------------------------
    Charge (ESU x 10^10)
                 0.0000
    Dipole Moment (Debye)
         X      -0.9086      Y       1.3061      Z      -1.2640
       Tot       2.0320
    Quadrupole Moments (Debye-Ang)
        XX     -61.5407     XY      -3.4382     YY     -58.0337
        XZ      -1.9509     YZ      -2.3877     ZZ     -58.9440
    Octopole Moments (Debye-Ang^2)
       XXX     -11.9709    XXY     -19.1297    XYY      -6.1627
       YYY     -28.6365    XXZ       0.9715    XYZ      -3.0705
       YYZ       1.3138    XZZ      -1.3651    YZZ      -5.2922
       ZZZ       5.4426
    Hexadecapole Moments (Debye-Ang^3)
      XXXX    -690.6331   XXXY     -15.1882   XXYY    -207.1536
      XYYY     -33.0786   YYYY    -513.0840   XXXZ      -6.2958
      XXYZ      -5.8239   XYYZ      -3.5999   YYYZ       7.8722
      XXZZ    -147.8534   XYZZ      -3.5026   YYZZ    -110.0274
      XZZZ       0.9564   YZZZ       2.4036   ZZZZ    -161.7205
 -----------------------------------------------------------------
 Calculating analytic gradient of the SCF energy
 Gradient of SCF Energy
            1           2           3           4           5           6
    1   0.0000070  -0.0000807  -0.0000374   0.0000587  -0.0000052   0.0000052
    2   0.0000687  -0.0000331  -0.0000292   0.0000126   0.0000038  -0.0000006
    3  -0.0000383  -0.0000021   0.0000668   0.0000155   0.0000044   0.0000014
            7           8           9
    1   0.0000126   0.0000227   0.0000172
    2  -0.0000109   0.0000091  -0.0000203
    3  -0.0000223  -0.0000269   0.0000014
 Max gradient component =       8.067E-05
 RMS gradient           =       3.179E-05
 Gradient time:  CPU 11.98 s  wall 3.06 s
 Geometry Optimization Parameters
   NAtoms,    NIC,     NZ,  NCons,   NDum,   NFix, NCnnct, MaxDiis
        9      69       9       0       0       0       0       0

 Cartesian Hessian Update
 Hessian Updated using BFGS Update


** GEOMETRY OPTIMIZATION IN DELOCALIZED INTERNAL COORDINATES **
   Searching for a Minimum

   Optimization Cycle:   7

                       Coordinates (Angstroms)
     ATOM                X               Y               Z
      1  C         0.2327950571    1.4439973464   -1.2408655789
      2  C         0.3731077034    1.7581440483    0.2237986956
      3  C         0.0007326626    0.3699734509   -0.2070993107
      4  F         1.6302675909    1.9826409714    0.7134632392
      5  H        -0.3682963822    2.3581919142    0.7372267052
      6  Br        1.2958015050   -1.0474851339   -0.0321605096
      7  Br       -1.8295666432   -0.1865999647    0.1234984860
      8  H        -0.6192064905    1.8389541258   -1.7804601539
      9  H         1.1526608006    1.3669803322   -1.8085864990
   Point Group: c1    Number of degrees of freedom:    21


   Energy is  -5364.265200727

 Hessian Updated using BFGS Update

 21 Hessian modes will be used to form the next step
  Hessian Eigenvalues:
     0.011664    0.017873    0.021738    0.029300    0.030483    0.034185
     0.063063    0.080536    0.087086    0.091277    0.130210    0.141159
     0.174404    0.184737    0.246220    0.268975    0.270024    0.347889
     0.348127    0.353603    0.468940

 Minimum Search - Taking Simple RFO Step
 Searching for Lamda that Minimizes Along All modes
 Value Taken    Lamda =   0.00000000
 Step Taken.  Stepsize is  0.001420

                             Maximum     Tolerance    Cnvgd?
         Gradient           0.000046      0.000300     YES
         Displacement       0.001027      0.001200     YES
         Energy change     -0.000001      0.000001     YES


                       Distance Matrix (Angstroms)
             C (  1)   C (  2)   C (  3)   F (  4)   H (  5)   Br(  6)
   C (  2)  1.504532
   C (  3)  1.508659  1.500451
   F (  4)  2.462208  1.367707  2.470530
   H (  5)  2.260511  1.083211  2.231803  2.033682
   Br(  6)  2.966216  2.964529  1.927951  3.138389  3.867792
   Br(  7)  2.962039  2.940045  1.941408  4.126029  2.997989  3.245501
   H (  8)  1.083079  2.237917  2.240021  3.361612  2.582888  3.880121
   H (  9)  1.083694  2.211629  2.210367  2.639674  3.126816  3.000970
             Br(  7)   H (  8)
   H (  8)  3.031979
   H (  9)  3.878175  1.833866

 Final energy is   -5364.2652007265642     


 ******************************
 **  OPTIMIZATION CONVERGED  **
 ******************************

                       Coordinates (Angstroms)
     ATOM                X               Y               Z
      1  C         0.2327950571    1.4439973464   -1.2408655789
      2  C         0.3731077034    1.7581440483    0.2237986956
      3  C         0.0007326626    0.3699734509   -0.2070993107
      4  F         1.6302675909    1.9826409714    0.7134632392
      5  H        -0.3682963822    2.3581919142    0.7372267052
      6  Br        1.2958015050   -1.0474851339   -0.0321605096
      7  Br       -1.8295666432   -0.1865999647    0.1234984860
      8  H        -0.6192064905    1.8389541258   -1.7804601539
      9  H         1.1526608006    1.3669803322   -1.8085864990

Z-matrix Print:
$molecule
0 1
Br
C  1 1.927951
C  2 1.500451 1 119.171946
H  3 1.083211 2 118.604145 1 -140.400612 0
F  3 1.367707 2 118.867779 1 0.852875 0
C  3 1.504532 2 60.271584 1 108.387349 0
H  6 1.083079 3 118.830759 2 108.247140 0
H  6 1.083694 3 116.466328 2 -106.091305 0
Br 2 1.941408 1 114.020424 3 -144.428629 0
$end


 --------------------------------------------------------------

                    Orbital Energies (a.u.)
 --------------------------------------------------------------

 Alpha MOs
 -- Occupied --
*******-482.847 -62.501 -62.499 -56.322 -56.320 -56.317 -56.317
-56.316 -56.316 -24.698 -10.304 -10.294 -10.220  -8.710  -8.708
 -6.542  -6.541  -6.528  -6.527  -6.526  -6.526  -2.652  -2.651
 -2.649  -2.648  -2.647  -2.647  -2.637  -2.637  -2.635  -2.635
 -1.235  -0.929  -0.808  -0.791  -0.655  -0.606  -0.559  -0.520
 -0.477  -0.462  -0.438  -0.403  -0.382  -0.353  -0.310  -0.306
 -0.295  -0.284
 -- Virtual --
 -0.059  -0.041  -0.005   0.012   0.020   0.023   0.047   0.049
  0.055   0.063   0.069   0.081   0.087   0.091   0.095   0.097
  0.113   0.116   0.126   0.134   0.136   0.145   0.155   0.167
  0.177   0.190   0.209   0.226   0.237   0.251   0.256   0.266
  0.304   0.357   0.363   0.377   0.379   0.399   0.421   0.422
  0.427   0.434   0.449   0.468   0.490   0.507   0.516   0.542
  0.557   0.561   0.574   0.590   0.593   0.617   0.627   0.652
  0.662   0.668   0.679   0.706   0.782   0.789   0.812   0.833
  0.863   0.919   0.939   0.982   1.084   1.225   1.268   1.352
  1.383   1.413   1.423   1.440   1.460   1.509   1.527   1.534
  1.635   1.678   1.698   1.784   1.792   1.852   1.875   1.943
  1.960   1.981   2.027   2.044   2.076   2.086   2.142   2.162
  2.194   2.207   2.240   2.290   2.478   2.533   2.589   2.676
  2.696   2.806   2.825   2.829   2.968   3.099   3.254   3.407
  3.696   3.749   3.800   3.830   3.990   4.006   4.009   4.012
  4.044   4.063   4.115   4.121   4.141   4.239   4.281   4.386
  4.423   4.846   6.340   6.380   6.606   6.690   6.704   7.568
  7.570   7.576   7.635   7.701   7.711  23.585  23.757  23.861
 47.906  47.966  66.774 289.762 289.765 289.772 289.829 289.921
289.9251020.6971020.773
 --------------------------------------------------------------

          Ground-State Mulliken Net Atomic Charges

     Atom                 Charge (a.u.)
  ----------------------------------------
      1 C                    -0.395167
      2 C                    -0.185664
      3 C                     0.166884
      4 F                    -0.119189
      5 H                     0.202861
      6 Br                   -0.002197
      7 Br                   -0.044794
      8 H                     0.172029
      9 H                     0.205237
  ----------------------------------------
  Sum of atomic charges =     0.000000

 -----------------------------------------------------------------
                    Cartesian Multipole Moments
 -----------------------------------------------------------------
    Charge (ESU x 10^10)
                 0.0000
    Dipole Moment (Debye)
         X      -0.9086      Y       1.3061      Z      -1.2640
       Tot       2.0320
    Quadrupole Moments (Debye-Ang)
        XX     -61.5407     XY      -3.4382     YY     -58.0337
        XZ      -1.9509     YZ      -2.3877     ZZ     -58.9440
    Octopole Moments (Debye-Ang^2)
       XXX     -11.9709    XXY     -19.1297    XYY      -6.1627
       YYY     -28.6365    XXZ       0.9715    XYZ      -3.0705
       YYZ       1.3138    XZZ      -1.3651    YZZ      -5.2922
       ZZZ       5.4426
    Hexadecapole Moments (Debye-Ang^3)
      XXXX    -690.6331   XXXY     -15.1882   XXYY    -207.1536
      XYYY     -33.0786   YYYY    -513.0840   XXXZ      -6.2958
      XXYZ      -5.8239   XYYZ      -3.5999   YYYZ       7.8722
      XXZZ    -147.8534   XYZZ      -3.5026   YYZZ    -110.0274
      XZZZ       0.9564   YZZZ       2.4036   ZZZZ    -161.7205
 -----------------------------------------------------------------
Archival summary:
1\1\garfield\OPT\ProcedureUnspecified\BasisUnspecified\r2133\taweetha\WedOct1001:57:292018WedOct1001:57:292018\0\\#,OPT,ProcedureUnspecified,BasisUnspecified,\\0,1\Br\C,1,1.92795\C,2,1.50045,1,119.172\H,3,1.08321,2,118.604,1,-140.401,0\F,3,1.36771,2,118.868,1,0.852875,0\C,3,1.50453,2,60.2716,1,108.387,0\H,6,1.08308,3,118.831,2,108.247,0\H,6,1.08369,3,116.466,2,-106.091,0\Br,2,1.94141,1,114.02,3,-144.429,0\\\@

 Total job time:  89.75s(wall), 347.67s(cpu) 
 Wed Oct 10 01:57:29 2018

        *************************************************************
        *                                                           *
        *  Thank you very much for using Q-Chem.  Have a nice day.  *
        *                                                           *
        *************************************************************


 
User input: 2 of 2 
 
Q-Chem Developer Version!
                  Welcome to Q-Chem
     A Quantum Leap Into The Future Of Chemistry


 Q-Chem 5.1, Q-Chem, Inc., Pleasanton, CA (2018)

 Yihan Shao,  Zhengting Gan,  E. Epifanovsky,  A. T. B. Gilbert,  M. Wormit,  
 J. Kussmann,  A. W. Lange,  A. Behn,  Jia Deng,  Xintian Feng,  D. Ghosh,  
 M. Goldey,  P. R. Horn,  L. D. Jacobson,  I. Kaliman,  T. Kus,  A. Landau,  
 Jie Liu,  E. I. Proynov,  R. M. Richard,  R. P. Steele,  E. J. Sundstrom,  
 H. L. Woodcock III,  P. M. Zimmerman,  D. Zuev,  B. Albrecht,  E. Alguire,  
 S. A. Baeppler,  D. Barton,  Z. Benda,  Y. A. Bernard,  E. J. Berquist,  
 K. B. Bravaya,  H. Burton,  D. Casanova,  Chun-Min Chang,  Yunqing Chen,  
 A. Chien,  K. D. Closser,  M. P. Coons,  S. Coriani,  S. Dasgupta,  
 A. L. Dempwolff,  M. Diedenhofen,  Hainam Do,  R. G. Edgar,  Po-Tung Fang,  
 S. Faraji,  S. Fatehi,  Qingguo Feng,  K. D. Fenk,  J. Fosso-Tande,  
 Qinghui Ge,  A. Ghysels,  G. Gidofalvi,  J. Gomes,  J. Gonthier,  A. Gunina,  
 D. Hait,  M. W. D. Hanson-Heine,  P. H. P. Harbach,  A. W. Hauser,  
 J. E. Herr,  E. G. Hohenstein,  Z. C. Holden,  Kerwin Hui,  B. C. Huynh,  
 T.-C. Jagau,  Hyunjun Ji,  B. Kaduk,  K. Khistyaev,  Jaehoon Kim,  
 P. Klunzinger,  K. Koh,  D. Kosenkov,  L. Koulias,  T. Kowalczyk,  
 C. M. Krauter,  A. Kunitsa,  Ka Un Lao,  A. Laurent,  K. V. Lawler,  
 Joonho Lee,  D. Lefrancois,  S. Lehtola,  D. S. Levine,  Yi-Pei Li,  
 You-Sheng Lin,  Fenglai Liu,  E. Livshits,  A. Luenser,  P. Manohar,  
 E. Mansoor,  S. F. Manzer,  Shan-Ping Mao,  Yuezhi Mao,  N. Mardirossian,  
 A. V. Marenich,  T. Markovich,  L. A. Martinez-Martinez,  S. A. Maurer,  
 N. J. Mayhall,  S. C. McKenzie,  J.-M. Mewes,  A. F. Morrison,  
 J. W. Mullinax,  K. Nanda,  T. S. Nguyen-Beck,  R. Olivares-Amaya,  
 J. A. Parkhill,  T. M. Perrine,  F. Plasser,  P. Pokhilko,  S. Prager,  
 A. Prociuk,  E. Ramos,  D. R. Rehn,  F. Rob,  M. Schneider,  N. Sergueev,  
 S. M. Sharada,  S. Sharma,  D. W. Small,  T. Stauch,  T. Stein,  
 Yu-Chuan Su,  A. J. W. Thom,  A. Tkatchenko,  T. Tsuchimochi,  N. M. Tubman,  
 L. Vogt,  M. L. Vidal,  O. Vydrov,  M. A. Watson,  J. Wenzel,  
 M. de Wergifosse,  T. A. Wesolowski,  A. White,  J. Witte,  A. Yamada,  
 Jun Yang,  K. Yao,  S. Yeganeh,  S. R. Yost,  Zhi-Qiang You,  A. Zech,  
 Igor Ying Zhang,  Xing Zhang,  Yan Zhao,  Ying Zhu,  B. R. Brooks,  
 G. K. L. Chan,  C. J. Cramer,  M. S. Gordon,  W. J. Hehre,  A. Klamt,  
 M. W. Schmidt,  C. D. Sherrill,  D. G. Truhlar,  A. Aspuru-Guzik,  R. Baer,  
 A. T. Bell,  N. A. Besley,  Jeng-Da Chai,  A. E. DePrince, III,  
 R. A. DiStasio Jr.,  A. Dreuw,  B. D. Dunietz,  T. R. Furlani,  
 Chao-Ping Hsu,  Yousung Jung,  Jing Kong,  D. S. Lambrecht,  WanZhen Liang,  
 C. Ochsenfeld,  V. A. Rassolov,  L. V. Slipchenko,  J. E. Subotnik,  
 T. Van Voorhis,  J. M. Herbert,  A. I. Krylov,  P. M. W. Gill,  M. Head-Gordon

 Contributors to earlier versions of Q-Chem not listed above: 
 R. D. Adamson,  B. Austin,  J. Baker,  G. J. O. Beran,  K. Brandhorst,  
 S. T. Brown,  E. F. C. Byrd,  A. K. Chakraborty,  C.-L. Cheng,  
 Siu Hung Chien,  D. M. Chipman,  D. L. Crittenden,  H. Dachsel,  
 R. J. Doerksen,  A. D. Dutoi,  L. Fusti-Molnar,  W. A. Goddard III,  
 A. Golubeva-Zadorozhnaya,  S. R. Gwaltney,  G. Hawkins,  A. Heyden,  
 S. Hirata,  G. Kedziora,  F. J. Keil,  C. Kelley,  Jihan Kim,  R. A. King,  
 R. Z. Khaliullin,  P. P. Korambath,  W. Kurlancheek,  A. M. Lee,  M. S. Lee,  
 S. V. Levchenko,  Ching Yeh Lin,  D. Liotard,  R. C. Lochan,  I. Lotan,  
 P. E. Maslen,  N. Nair,  D. P. O'Neill,  D. Neuhauser,  E. Neuscamman,  
 C. M. Oana,  R. Olson,  B. Peters,  R. Peverati,  P. A. Pieniazek,  
 Y. M. Rhee,  J. Ritchie,  M. A. Rohrdanz,  E. Rosta,  N. J. Russ,  
 H. F. Schaefer III,  N. E. Schultz,  N. Shenvi,  A. C. Simmonett,  A. Sodt,  
 D. Stuck,  K. S. Thanthiriwatte,  V. Vanovschi,  Tao Wang,  A. Warshel,  
 C. F. Williams,  Q. Wu,  X. Xu,  W. Zhang

 Please cite Q-Chem as follows:
 Y. Shao et al., Mol. Phys. 113, 184-215 (2015)
 DOI: 10.1080/00268976.2014.952696

 Q-Chem 5.1.1 for Intel X86 EM64T Linux

 Parts of Q-Chem use Armadillo 8.300.2 (Tropical Shenanigans).
 http://arma.sourceforge.net/

 Q-Chem begins on Wed Oct 10 01:57:29 2018  

Host: 
0

     Scratch files written to /scratch/taweetham/qchem23082//
The previous job contains 0 fragments, simply inherited here
Input Ideriv = 2
Curr. Ideriv = -1
Max.  Ideriv = 2

Checking the input file for inconsistencies... 	...done.

--------------------------------------------------------------
User input:
--------------------------------------------------------------

$molecule
read
$end

$rem
   job_type 	frequency
   basis 	6-311++g**
   method	b3lyp	
$end


--------------------------------------------------------------
 ----------------------------------------------------------------
             Standard Nuclear Orientation (Angstroms)
    I     Atom           X                Y                Z
 ----------------------------------------------------------------
    1      C       0.2284984205     1.4269390915    -1.2369381073
    2      C       0.3540752249     1.7462907278     0.2279380733
    3      C       0.0004089770     0.3530010145    -0.2021989166
    4      F       1.6048763039     1.9859407440     0.7266220882
    5      H      -0.3978459823     2.3393644821     0.7341236132
    6      Br      1.3097079226    -1.0495664377    -0.0136875282
    7      Br     -1.8261014593    -0.2230047649     0.1158284211
    8      H      -0.6236548742     1.8110705407    -1.7840556377
    9      H       1.1534921694     1.3587053693    -1.7974043180
 ----------------------------------------------------------------
 Molecular Point Group                 C1    NOp =  1
 Largest Abelian Subgroup              C1    NOp =  1
 Nuclear Repulsion Energy =   696.7948601308 hartrees
 There are       50 alpha and       50 beta electrons
 Requested basis set is 6-311++G(d,p)
 There are 77 shells and 205 basis functions

 Total QAlloc Memory Limit   2000 MB
 Mega-Array Size       188 MB
 MEM_STATIC part       192 MB

                       Distance Matrix (Angstroms)
             C (  1)   C (  2)   C (  3)   F (  4)   H (  5)   Br(  6)
   C (  2)  1.504532
   C (  3)  1.508659  1.500451
   F (  4)  2.462208  1.367707  2.470530
   H (  5)  2.260511  1.083211  2.231803  2.033682
   Br(  6)  2.966216  2.964529  1.927951  3.138389  3.867792
   Br(  7)  2.962039  2.940045  1.941408  4.126029  2.997989  3.245501
   H (  8)  1.083079  2.237917  2.240021  3.361612  2.582888  3.880121
   H (  9)  1.083694  2.211629  2.210367  2.639674  3.126816  3.000970
             Br(  7)   H (  8)
   H (  8)  3.031979
   H (  9)  3.878175  1.833866

 A cutoff of  1.0D-11 yielded   2555 shell pairs
 There are     18908 function pairs (     20780 Cartesian)

 -------------------------------------------------------
 OpenMP Integral Computing Module                       
 Release: version 1.0, May 2013, Q-Chem Inc. Pittsburgh 
 -------------------------------------------------------
 Integral Job Info:
 Integral job number is                      11
 Integral operator is                         1
 short-range coefficients                     0
 long-range coefficients              100000000
 Omega coefficients                           0
 if combine SR and LR in K                    0
 Integral screening is                        0
 Integral computing path is                   2
 max size of driver memory is            800000
 size of driver memory is                593474
 size of scratch memory is             29623520
 max col of scratch BK array               1296
 max len of scratch array in speh3          155
 max len of scratch index in speh4           18
 max int batch size is                      520
 min int batch size is                       52
 fixed nKL is                                45
 max L of basis functions is                  2
 order of int derivative is                   0
 number of shells is                         77
 number of basis is                         215
 number of cartesian basis is               215
 number of contracted shell pairs          2555
 number of primitive shell pairs           6448
 maxK2 (contraction) of shell pair           36
 max number of K2 of shell pair               1
 max number of CS2 of shell pair            300
 max number of PS2 of shell pair            582
 mem total for path MDJ                  530742
 -------------------------------------------------------
 Smallest overlap matrix eigenvalue = 4.78E-05
 Guess from superposition of atomic densities
 Warning:  Energy on first SCF cycle will be non-variational
 SAD guess density has 100.000000 electrons

 -----------------------------------------------------------------------
  General SCF calculation program by
  Eric Jon Sundstrom, Paul Horn, Yuezhi Mao, Dmitri Zuev, Alec White,
  David Stuck, Shaama M.S., Shane Yost, Joonho Lee, David Small,
  Daniel Levine, Susi Lehtola, Hugh Burton, Evgeny Epifanovsky
 -----------------------------------------------------------------------
 Exchange:     0.2000 Hartree-Fock + 0.0800 Slater + 0.7200 B88
 Correlation:  0.1900 VWN1RPA + 0.8100 LYP
 Using SG-1 standard quadrature grid
 using 4 threads for integral computing
 -------------------------------------------------------
 OpenMP Integral computing Module                
 Release: version 2.0, May 2017, Q-Chem Inc. Pleasanton 
 -------------------------------------------------------
 -------------------------------------------------------
 OpenMP BLAS3 based DFT computing Module                
 Release: version 1.0, May 2013, Q-Chem Inc. Pittsburgh 
 -------------------------------------------------------
 A restricted SCF calculation will be
 performed using DIIS
 SCF converges when DIIS error is below 1.0e-08
 ---------------------------------------
  Cycle       Energy         DIIS error
 ---------------------------------------
    1   -5365.2291220628      3.97e-02  
    2   -5364.2161559624      3.73e-03  
    3   -5364.1959710924      4.19e-03  
    4   -5364.2640333071      5.26e-04  
    5   -5364.2650817997      1.79e-04  
    6   -5364.2651682767      8.08e-05  
    7   -5364.2651971326      1.89e-05  
    8   -5364.2651987775      6.85e-06  
    9   -5364.2651989851      1.27e-06  
   10   -5364.2651989926      3.84e-07  
   11   -5364.2651989931      9.29e-08  
   12   -5364.2651989932      2.09e-08  
   13   -5364.2651989931      6.71e-09  Convergence criterion met
 ---------------------------------------
 SCF time:   CPU 49.54s  wall 13.00s 
 SCF   energy in the final basis set =    -5364.2651989931
 Total energy in the final basis set =    -5364.2651989931

 --------------------------------------------------------------

                    Orbital Energies (a.u.)
 --------------------------------------------------------------

 Alpha MOs
 -- Occupied --
*******-482.847 -62.501 -62.499 -56.322 -56.320 -56.317 -56.317
-56.316 -56.316 -24.698 -10.304 -10.294 -10.220  -8.710  -8.708
 -6.542  -6.541  -6.528  -6.527  -6.526  -6.526  -2.652  -2.651
 -2.649  -2.648  -2.647  -2.647  -2.637  -2.637  -2.635  -2.635
 -1.235  -0.929  -0.808  -0.791  -0.655  -0.606  -0.559  -0.520
 -0.477  -0.462  -0.438  -0.403  -0.382  -0.353  -0.310  -0.306
 -0.295  -0.284
 -- Virtual --
 -0.059  -0.041  -0.005   0.012   0.020   0.023   0.047   0.049
  0.055   0.063   0.069   0.081   0.087   0.091   0.095   0.097
  0.113   0.116   0.126   0.134   0.136   0.145   0.155   0.167
  0.177   0.190   0.209   0.226   0.237   0.251   0.256   0.266
  0.304   0.357   0.363   0.377   0.379   0.399   0.421   0.422
  0.427   0.434   0.449   0.468   0.490   0.507   0.516   0.542
  0.557   0.561   0.574   0.590   0.593   0.617   0.627   0.652
  0.662   0.668   0.679   0.706   0.782   0.789   0.812   0.833
  0.863   0.919   0.939   0.982   1.084   1.225   1.268   1.352
  1.383   1.413   1.423   1.440   1.460   1.509   1.527   1.534
  1.635   1.678   1.698   1.784   1.792   1.852   1.875   1.943
  1.960   1.981   2.027   2.044   2.076   2.086   2.142   2.162
  2.194   2.207   2.240   2.290   2.478   2.533   2.589   2.676
  2.696   2.806   2.825   2.829   2.968   3.099   3.254   3.407
  3.696   3.749   3.800   3.830   3.990   4.006   4.009   4.012
  4.044   4.063   4.115   4.121   4.141   4.239   4.281   4.386
  4.423   4.846   6.340   6.380   6.606   6.690   6.704   7.568
  7.570   7.576   7.635   7.701   7.711  23.585  23.757  23.861
 47.906  47.966  66.774 289.762 289.765 289.772 289.829 289.921
289.9251020.6971020.773
 --------------------------------------------------------------

          Ground-State Mulliken Net Atomic Charges

     Atom                 Charge (a.u.)
  ----------------------------------------
      1 C                    -0.395101
      2 C                    -0.185659
      3 C                     0.166788
      4 F                    -0.119184
      5 H                     0.202870
      6 Br                   -0.002231
      7 Br                   -0.044747
      8 H                     0.172013
      9 H                     0.205250
  ----------------------------------------
  Sum of atomic charges =     0.000000

 -----------------------------------------------------------------
                    Cartesian Multipole Moments
 -----------------------------------------------------------------
    Charge (ESU x 10^10)
                 0.0000
    Dipole Moment (Debye)
         X      -0.9133      Y       1.2928      Z      -1.2742
       Tot       2.0321
    Quadrupole Moments (Debye-Ang)
        XX     -61.4385     XY      -3.4448     YY     -58.1650
        XZ      -1.9430     YZ      -2.4094     ZZ     -58.9764
    Octopole Moments (Debye-Ang^2)
       XXX     -11.7619    XXY     -18.0753    XYY      -6.3064
       YYY     -25.9664    XXZ       0.6528    XYZ      -3.1604
       YYZ       0.9828    XZZ      -1.4678    YZZ      -4.4065
       ZZZ       4.4182
    Hexadecapole Moments (Debye-Ang^3)
      XXXX    -689.8274   XXXY     -15.7746   XXYY    -206.1343
      XYYY     -34.1061   YYYY    -512.6961   XXXZ      -8.0172
      XXYZ      -5.8599   XYYZ      -4.4215   YYYZ       7.7318
      XXZZ    -147.8442   XYZZ      -4.0338   YYZZ    -110.0264
      XZZZ      -1.2177   YZZZ       2.5788   ZZZZ    -161.6348
 -----------------------------------------------------------------
 Calculating MO derivatives via CPSCF
 D1JvT checksum  = 637956 43766.1093096722
 D1KAT checksum  = 1436724 2271.2639915257
   1         3          27      0.128017    0.024855
   2         3          27      0.017584    0.003699
   3         3          27      0.002018    0.000648
   4         5          25      0.000152    0.000051
   5        28           2      0.000004    0.000003
   6        30           0      0.000000    0.000000    Roots Converged
 Time for AOints: 25.0 s (CPU) 6.3 s (wall)
 ------------------------------------------------------------------------------
                     AOints        : Timing summary (seconds)
 ------------------------------------------------------------------------------
     job step          cpu (% of tot)      sys (% of tot)     wall (% of tot)
 ------------------------------------------------------------------------------
  cpscf_lag         0.1139E+03 (29.3)   0.1000E-04 (17.9)   0.2900E+02 (28.9)
  iterzp            0.2490E+03 (64.1)   0.4400E-04 (78.6)   0.6484E+02 (64.5)
  make_fx           0.0000E+00 ( 0.0)   0.0000E+00 ( 0.0)   0.0000E+00 ( 0.0)
  AOints            0.2505E+02 ( 6.5)   0.1000E-05 ( 1.8)   0.6300E+01 ( 6.3)
 ------------------------------------------------------------------------------
   Grand Totals     0.3883E+03          0.5600E-04          0.1005E+03
 ------------------------------------------------------------------------------
 Calculating analytic Hessian of the SCF energy
 Polarizability Matrix (a.u.)
            1           2           3
    1 -86.4395188   2.1261284   1.3380341
    2   2.1261284 -75.2243127   3.5879476
    3   1.3380341   3.5879476 -60.0351762

 Direct stationary perturbation theory relativistic correction:

 rels  =      33.661609036715
 relv  =    -114.423384241993
 rel2e =      18.467263449608
 E_rel =     -62.294511755669

 Hessian of the SCF Energy
            1           2           3           4           5           6
    1   0.6386174  -0.1005680  -0.0203659  -0.0685261   0.0034138   0.0103906
    2  -0.1005680   0.2656788  -0.0978701   0.0077941  -0.0315871  -0.0176564
    3  -0.0203659  -0.0978701   0.5751268  -0.0076934  -0.0618001  -0.2022484
    4  -0.0685261   0.0077941  -0.0076934   0.5634177  -0.0722723  -0.0215297
    5   0.0034138  -0.0315871  -0.0618001  -0.0722723   0.4386532   0.1948151
    6   0.0103906  -0.0176564  -0.2022484  -0.0215297   0.1948151   0.4550711
    7  -0.0582402  -0.0090916   0.0284124  -0.0546839  -0.0181194  -0.0195015
    8  -0.0013654  -0.1040316   0.1129346  -0.0285146  -0.1936591  -0.0826295
    9   0.0143872   0.0751589  -0.1170199  -0.0097668  -0.0441848  -0.0374927
   10  -0.0075181  -0.0008579  -0.0139850  -0.2493688  -0.0240698  -0.0655400
   11   0.0049134  -0.0013795  -0.0055638  -0.0273025  -0.0607362  -0.0169284
   12  -0.0409173  -0.0046211  -0.0109309  -0.0685684  -0.0164281  -0.0826719
   13   0.0034821   0.0002562  -0.0021775  -0.1775765   0.1099606   0.0939558
   14  -0.0091801   0.0034275   0.0029825   0.1151604  -0.1346960  -0.0807129
   15   0.0185276  -0.0144710  -0.0096583   0.0984009  -0.0842100  -0.1129547
   16  -0.0021705   0.0063882   0.0006746  -0.0044298   0.0047905  -0.0036028
   17   0.0076164  -0.0147060   0.0022441   0.0166764  -0.0159540   0.0075579
   18  -0.0136229   0.0117602   0.0011857   0.0091983  -0.0042027   0.0006142
   19  -0.0101489  -0.0088263   0.0015400  -0.0132593  -0.0044430   0.0078153
   20  -0.0096778  -0.0059107   0.0038468  -0.0140350  -0.0041386   0.0045478
   21   0.0185910   0.0025666   0.0004350  -0.0074683   0.0042125   0.0025538
   22  -0.2334010   0.0847627  -0.1157402  -0.0026954   0.0014399   0.0028866
   23   0.0836112  -0.0747943   0.0514905  -0.0174402   0.0074487   0.0002507
   24  -0.1130945   0.0528278  -0.1158047  -0.0151066   0.0103674  -0.0091179
   25  -0.2620947   0.0201425   0.1293350   0.0071222  -0.0007001  -0.0048743
   26   0.0212365  -0.0366971  -0.0082645   0.0199336  -0.0053308  -0.0092442
   27   0.1261042  -0.0076949  -0.1210852   0.0225339   0.0014307  -0.0137535
            7           8           9          10          11          12
    1  -0.0582402  -0.0013654   0.0143872  -0.0075181   0.0049134  -0.0409173
    2  -0.0090916  -0.1040316   0.0751589  -0.0008579  -0.0013795  -0.0046211
    3   0.0284124   0.1129346  -0.1170199  -0.0139850  -0.0055638  -0.0109309
    4  -0.0546839  -0.0285146  -0.0097668  -0.2493688  -0.0273025  -0.0685684
    5  -0.0181194  -0.1936591  -0.0441848  -0.0240698  -0.0607362  -0.0164281
    6  -0.0195015  -0.0826295  -0.0374927  -0.0655400  -0.0169284  -0.0826719
    7   0.2898520   0.0210800  -0.0098843  -0.0201741  -0.0304716  -0.0026720
    8   0.0210800   0.4319193  -0.0412489  -0.0070044  -0.0004715  -0.0065423
    9  -0.0098843  -0.0412489   0.2285708  -0.0059928  -0.0122959  -0.0046108
   10  -0.0201741  -0.0070044  -0.0059928   0.3121406   0.0474184   0.1062818
   11  -0.0304716  -0.0004715  -0.0122959   0.0474184   0.0562579   0.0287950
   12  -0.0026720  -0.0065423  -0.0046108   0.1062818   0.0287950   0.0875747
   13   0.0052378  -0.0046333  -0.0014581  -0.0362339   0.0114876   0.0046809
   14   0.0167017  -0.0138137  -0.0131929  -0.0100830   0.0074708   0.0033575
   15  -0.0027238   0.0048853   0.0003618  -0.0175988   0.0077723   0.0079125
   16  -0.0668851   0.0565745  -0.0085246   0.0026310  -0.0026088   0.0007717
   17   0.0438243  -0.0810032   0.0067513   0.0007691   0.0002210  -0.0028203
   18  -0.0061149   0.0067324  -0.0229808   0.0009190   0.0008412   0.0010461
   19  -0.0966287  -0.0327915   0.0145119  -0.0022250  -0.0024686   0.0000788
   20  -0.0222912  -0.0327749   0.0040395  -0.0032088  -0.0022195   0.0007833
   21   0.0118058   0.0044654  -0.0281504  -0.0018977  -0.0024490   0.0003097
   22   0.0058923  -0.0042620   0.0054395   0.0002486  -0.0003963  -0.0011346
   23   0.0215473  -0.0084616   0.0098886  -0.0032067  -0.0003613  -0.0070949
   24  -0.0047818   0.0022863  -0.0095497  -0.0011607   0.0012204  -0.0035985
   25  -0.0043701   0.0009167   0.0012880   0.0004997  -0.0005717   0.0014790
   26  -0.0231795   0.0022964   0.0150842   0.0002431   0.0012183   0.0045709
   27   0.0054603  -0.0008835  -0.0091282  -0.0010257  -0.0013919   0.0049690
           13          14          15          16          17          18
    1   0.0034821  -0.0091801   0.0185276  -0.0021705   0.0076164  -0.0136229
    2   0.0002562   0.0034275  -0.0144710   0.0063882  -0.0147060   0.0117602
    3  -0.0021775   0.0029825  -0.0096583   0.0006746   0.0022441   0.0011857
    4  -0.1775765   0.1151604   0.0984009  -0.0044298   0.0166764   0.0091983
    5   0.1099606  -0.1346960  -0.0842100   0.0047905  -0.0159540  -0.0042027
    6   0.0939558  -0.0807129  -0.1129547  -0.0036028   0.0075579   0.0006142
    7   0.0052378   0.0167017  -0.0027238  -0.0668851   0.0438243  -0.0061149
    8  -0.0046333  -0.0138137   0.0048853   0.0565745  -0.0810032   0.0067324
    9  -0.0014581  -0.0131929   0.0003618  -0.0085246   0.0067513  -0.0229808
   10  -0.0362339  -0.0100830  -0.0175988   0.0026310   0.0007691   0.0009190
   11   0.0114876   0.0074708   0.0077723  -0.0026088   0.0002210   0.0008412
   12   0.0046809   0.0033575   0.0079125   0.0007717  -0.0028203   0.0010461
   13   0.2036724  -0.1142139  -0.0933167   0.0001456  -0.0008624  -0.0006212
   14  -0.1142139   0.1368884   0.0875354   0.0002273  -0.0017333  -0.0015492
   15  -0.0933167   0.0875354   0.1142756  -0.0005243   0.0015871   0.0005593
   16   0.0001456   0.0002273  -0.0005243   0.0964970  -0.0762730   0.0098887
   17  -0.0008624  -0.0017333   0.0015871  -0.0762730   0.1112126  -0.0139044
   18  -0.0006212  -0.0015492   0.0005593   0.0098887  -0.0139044   0.0164990
   19   0.0005439   0.0011490  -0.0016551  -0.0267532   0.0063169   0.0012765
   20  -0.0014317   0.0015923  -0.0013531   0.0112243   0.0033219  -0.0015162
   21  -0.0001701   0.0007697   0.0003385   0.0007692  -0.0010535   0.0021423
   22   0.0009115   0.0002568   0.0004652   0.0005216  -0.0002629   0.0004817
   23   0.0005493   0.0001887   0.0019871   0.0007726  -0.0025079   0.0031955
   24  -0.0002358  -0.0012751   0.0017855   0.0005058  -0.0018006   0.0002671
   25  -0.0001831  -0.0000183  -0.0015750   0.0004434   0.0021951  -0.0014051
   26  -0.0011123   0.0006754  -0.0037332  -0.0010956   0.0011488  -0.0013568
   27  -0.0006573   0.0020850  -0.0026201   0.0000417   0.0014385   0.0006671
           19          20          21          22          23          24
    1  -0.0101489  -0.0096778   0.0185910  -0.2334010   0.0836112  -0.1130945
    2  -0.0088263  -0.0059107   0.0025666   0.0847627  -0.0747943   0.0528278
    3   0.0015400   0.0038468   0.0004350  -0.1157402   0.0514905  -0.1158047
    4  -0.0132593  -0.0140350  -0.0074683  -0.0026954  -0.0174402  -0.0151066
    5  -0.0044430  -0.0041386   0.0042125   0.0014399   0.0074487   0.0103674
    6   0.0078153   0.0045478   0.0025538   0.0028866   0.0002507  -0.0091179
    7  -0.0966287  -0.0222912   0.0118058   0.0058923   0.0215473  -0.0047818
    8  -0.0327915  -0.0327749   0.0044654  -0.0042620  -0.0084616   0.0022863
    9   0.0145119   0.0040395  -0.0281504   0.0054395   0.0098886  -0.0095497
   10  -0.0022250  -0.0032088  -0.0018977   0.0002486  -0.0032067  -0.0011607
   11  -0.0024686  -0.0022195  -0.0024490  -0.0003963  -0.0003613   0.0012204
   12   0.0000788   0.0007833   0.0003097  -0.0011346  -0.0070949  -0.0035985
   13   0.0005439  -0.0014317  -0.0001701   0.0009115   0.0005493  -0.0002358
   14   0.0011490   0.0015923   0.0007697   0.0002568   0.0001887  -0.0012751
   15  -0.0016551  -0.0013531   0.0003385   0.0004652   0.0019871   0.0017855
   16  -0.0267532   0.0112243   0.0007692   0.0005216   0.0007726   0.0005058
   17   0.0063169   0.0033219  -0.0010535  -0.0002629  -0.0025079  -0.0018006
   18   0.0012765  -0.0015162   0.0021423   0.0004817   0.0031955   0.0002671
   19   0.1479056   0.0411333  -0.0228710   0.0008842   0.0023557   0.0008397
   20   0.0411333   0.0397365  -0.0098136  -0.0008040   0.0026239   0.0008730
   21  -0.0228710  -0.0098136   0.0210917   0.0003171  -0.0020732   0.0008506
   22   0.0008842  -0.0008040   0.0003171   0.2409395  -0.0883746   0.1208306
   23   0.0023557   0.0026239  -0.0020732  -0.0883746   0.0757262  -0.0579457
   24   0.0008397   0.0008730   0.0008506   0.1208306  -0.0579457   0.1237150
   25  -0.0003186  -0.0009091   0.0009241  -0.0133013   0.0001853   0.0122035
   26  -0.0024255  -0.0022309   0.0033750   0.0076404   0.0001376  -0.0065536
   27  -0.0015361  -0.0014076   0.0004289  -0.0135458   0.0003014   0.0114527
           25          26          27
    1  -0.2620947   0.0212365   0.1261042
    2   0.0201425  -0.0366971  -0.0076949
    3   0.1293350  -0.0082645  -0.1210852
    4   0.0071222   0.0199336   0.0225339
    5  -0.0007001  -0.0053308   0.0014307
    6  -0.0048743  -0.0092442  -0.0137535
    7  -0.0043701  -0.0231795   0.0054603
    8   0.0009167   0.0022964  -0.0008835
    9   0.0012880   0.0150842  -0.0091282
   10   0.0004997   0.0002431  -0.0010257
   11  -0.0005717   0.0012183  -0.0013919
   12   0.0014790   0.0045709   0.0049690
   13  -0.0001831  -0.0011123  -0.0006573
   14  -0.0000183   0.0006754   0.0020850
   15  -0.0015750  -0.0037332  -0.0026201
   16   0.0004434  -0.0010956   0.0000417
   17   0.0021951   0.0011488   0.0014385
   18  -0.0014051  -0.0013568   0.0006671
   19  -0.0003186  -0.0024255  -0.0015361
   20  -0.0009091  -0.0022309  -0.0014076
   21   0.0009241   0.0033750   0.0004289
   22  -0.0133013   0.0076404  -0.0135458
   23   0.0001853   0.0001376   0.0003014
   24   0.0122035  -0.0065536   0.0114527
   25   0.2722026  -0.0212406  -0.1373752
   26  -0.0212406   0.0387824   0.0061223
   27  -0.1373752   0.0061223   0.1290693
 Gradient time:  CPU 513.52 s  wall 133.39 s
 **********************************************************************
 **                                                                  **
 **                       VIBRATIONAL ANALYSIS                       **
 **                       --------------------                       **
 **                                                                  **
 **        VIBRATIONAL FREQUENCIES (CM**-1) AND NORMAL MODES         **
 **     FORCE CONSTANTS (mDYN/ANGSTROM) AND REDUCED MASSES (AMU)     **
 **                  INFRARED INTENSITIES (KM/MOL)                   **
 **                                                                  **
 **********************************************************************


 Mode:                 1                      2                      3
 Frequency:       141.39                 163.96                 190.23
 Force Cnst:      0.1568                 0.2824                 0.1359
 Red. Mass:      13.3145                17.8319                 6.3723
 IR Active:          YES                    YES                    YES
 IR Intens:        1.898                  0.551                  2.562
 Raman Active:       YES                    YES                    YES
               X      Y      Z        X      Y      Z        X      Y      Z
 C          0.128 -0.056 -0.038    0.054 -0.299 -0.108    0.247 -0.059 -0.215
 C         -0.150  0.079 -0.046   -0.124 -0.215 -0.100    0.051  0.011 -0.203
 C          0.108 -0.014  0.003   -0.042 -0.226 -0.048   -0.040  0.049 -0.153
 F         -0.333  0.510  0.179   -0.256 -0.172  0.178   -0.090 -0.178  0.224
 H         -0.407 -0.081 -0.237   -0.242 -0.220 -0.270   -0.020  0.147 -0.466
 Br        -0.040 -0.182 -0.068    0.282 -0.002 -0.048   -0.080  0.084 -0.018
 Br         0.106  0.062  0.041   -0.203  0.168  0.051    0.054 -0.040  0.063
 H          0.210 -0.200 -0.265    0.122 -0.310 -0.219    0.387  0.104 -0.323
 H          0.258 -0.020  0.169    0.103 -0.373 -0.016    0.277 -0.326 -0.133
 TransDip   0.016 -0.035 -0.020    0.013 -0.011 -0.016    0.017  0.016 -0.045

 Mode:                 4                      5                      6
 Frequency:       258.09                 371.13                 438.22
 Force Cnst:      0.2774                 0.4902                 0.2747
 Red. Mass:       7.0686                 6.0407                 2.4283
 IR Active:          YES                    YES                    YES
 IR Intens:        0.911                  4.297                  3.914
 Raman Active:       YES                    YES                    YES
               X      Y      Z        X      Y      Z        X      Y      Z
 C         -0.262  0.143 -0.051    0.082  0.416 -0.119    0.200  0.032  0.091
 C         -0.221 -0.120  0.016    0.036  0.063 -0.063   -0.116 -0.074  0.096
 C         -0.010 -0.051 -0.188    0.039  0.111 -0.317    0.015 -0.053 -0.026
 F         -0.193 -0.239 -0.044    0.020  0.031  0.011   -0.040 -0.026 -0.151
 H         -0.210 -0.304  0.246    0.015 -0.048  0.037   -0.113 -0.154  0.194
 Br        -0.009 -0.018  0.043    0.053 -0.073  0.036   -0.013  0.023 -0.006
 Br         0.141  0.078 -0.002   -0.084 -0.038  0.038   -0.003 -0.002  0.012
 H         -0.401  0.009  0.072    0.104  0.564 -0.056    0.424 -0.032 -0.292
 H         -0.274  0.482 -0.110    0.100  0.550 -0.113    0.486  0.145  0.543
 TransDip  -0.019  0.005  0.023    0.027  0.059 -0.013    0.009 -0.007  0.062

 Mode:                 7                      8                      9
 Frequency:       487.09                 698.10                 799.01
 Force Cnst:      0.7699                 0.8716                 0.8643
 Red. Mass:       5.5075                 3.0356                 2.2979
 IR Active:          YES                    YES                    YES
 IR Intens:       18.112                 53.639                 20.268
 Raman Active:       YES                    YES                    YES
               X      Y      Z        X      Y      Z        X      Y      Z
 C          0.022  0.046  0.030    0.031 -0.033 -0.054    0.119  0.106  0.096
 C         -0.147  0.373 -0.061   -0.028  0.087 -0.008    0.077 -0.073 -0.099
 C         -0.108  0.245  0.241    0.389  0.013  0.045    0.047 -0.078  0.146
 F         -0.082 -0.180 -0.065   -0.018 -0.054  0.010   -0.119 -0.021 -0.069
 H         -0.000  0.682 -0.191   -0.060 -0.068  0.123   -0.021  0.068 -0.406
 Br         0.044 -0.060 -0.009   -0.020  0.014 -0.006   -0.005  0.004 -0.002
 Br         0.008 -0.004 -0.004   -0.031 -0.009  0.006   -0.000  0.001 -0.002
 H          0.123 -0.094 -0.227   -0.291 -0.629  0.034   -0.084  0.405  0.626
 H          0.132 -0.080  0.226    0.013  0.545 -0.158   -0.173  0.026 -0.363
 TransDip  -0.053  0.125 -0.005    0.233 -0.021 -0.016    0.135  0.037  0.035

 Mode:                10                     11                     12
 Frequency:       925.25                 965.51                1029.87
 Force Cnst:      1.5314                 1.8315                 1.2309
 Red. Mass:       3.0362                 3.3345                 1.9698
 IR Active:          YES                    YES                    YES
 IR Intens:        9.914                  9.822                 55.799
 Raman Active:       YES                    YES                    YES
               X      Y      Z        X      Y      Z        X      Y      Z
 C         -0.060  0.102 -0.206    0.138 -0.125 -0.072    0.050  0.010 -0.139
 C          0.056 -0.175  0.034   -0.026 -0.065  0.291   -0.091 -0.120  0.001
 C          0.075  0.174  0.232   -0.018  0.236 -0.119   -0.123 -0.016  0.126
 F         -0.041 -0.004 -0.016   -0.056  0.002 -0.064    0.074  0.027  0.030
 H         -0.061 -0.517  0.262    0.003  0.291 -0.065    0.060  0.278 -0.239
 Br         0.001 -0.003  0.000    0.005 -0.007  0.000    0.002 -0.001 -0.002
 Br        -0.004 -0.003 -0.004   -0.001 -0.001  0.002    0.004  0.001 -0.000
 H          0.162  0.247 -0.452   -0.171 -0.045  0.471   -0.141 -0.150  0.039
 H          0.050 -0.427  0.034   -0.198 -0.186 -0.614    0.161  0.840 -0.063
 TransDip   0.043 -0.064  0.065    0.023  0.059  0.078   -0.235 -0.044 -0.012

 Mode:                13                     14                     15
 Frequency:      1077.75                1108.36                1149.56
 Force Cnst:      0.9702                 1.1107                 1.7428
 Red. Mass:       1.4177                 1.5346                 2.2384
 IR Active:          YES                    YES                    YES
 IR Intens:       28.477                 15.600                 34.377
 Raman Active:       YES                    YES                    YES
               X      Y      Z        X      Y      Z        X      Y      Z
 C         -0.084 -0.145 -0.020    0.065 -0.083 -0.007   -0.076  0.004  0.064
 C          0.003  0.010  0.009    0.093  0.078 -0.060    0.247 -0.087  0.015
 C          0.081  0.040 -0.012   -0.113  0.043  0.017   -0.026  0.085 -0.043
 F         -0.008 -0.006 -0.003   -0.046 -0.004 -0.008   -0.118 -0.003 -0.021
 H         -0.010  0.101 -0.125    0.017 -0.592  0.612    0.407  0.320 -0.254
 Br        -0.001  0.000  0.000    0.002 -0.001 -0.000    0.001 -0.000  0.001
 Br        -0.002 -0.000 -0.000    0.002 -0.001  0.000   -0.001 -0.002  0.000
 H          0.235  0.796  0.143   -0.047 -0.008  0.223   -0.079 -0.450 -0.240
 H          0.141  0.354  0.289    0.045  0.404 -0.103    0.157  0.325  0.410
 TransDip   0.132  0.107  0.018   -0.068  0.089  0.059    0.124  0.127  0.061

 Mode:                16                     17                     18
 Frequency:      1250.40                1382.92                1460.04
 Force Cnst:      1.7923                 1.6709                 1.6807
 Red. Mass:       1.9457                 1.4829                 1.3381
 IR Active:          YES                    YES                    YES
 IR Intens:       26.652                 22.887                 26.134
 Raman Active:       YES                    YES                    YES
               X      Y      Z        X      Y      Z        X      Y      Z
 C         -0.005 -0.022  0.123    0.019 -0.003  0.020    0.000  0.034 -0.127
 C         -0.049 -0.086 -0.114   -0.103 -0.091 -0.125    0.043  0.060  0.059
 C         -0.004  0.195 -0.034    0.035  0.072 -0.016   -0.015 -0.060  0.000
 F          0.066 -0.002  0.013    0.003  0.017  0.019   -0.005 -0.006 -0.006
 H         -0.558 -0.451 -0.475    0.612  0.278  0.480   -0.179 -0.066 -0.107
 Br         0.003 -0.003  0.001    0.000 -0.001 -0.000   -0.000  0.001  0.000
 Br        -0.002 -0.001  0.000   -0.001 -0.000  0.000    0.000  0.000 -0.000
 H         -0.139 -0.218  0.223   -0.172  0.006  0.352   -0.433 -0.050  0.505
 H          0.051  0.012  0.241    0.121 -0.231  0.233    0.370 -0.252  0.526
 TransDip  -0.140 -0.021 -0.085   -0.083 -0.109 -0.068    0.043  0.021  0.157

 Mode:                19                     20                     21
 Frequency:      3133.55                3180.88                3225.13
 Force Cnst:      6.0996                 6.5052                 6.8518
 Red. Mass:       1.0543                 1.0912                 1.1180
 IR Active:          YES                    YES                    YES
 IR Intens:        0.101                  2.272                  0.768
 Raman Active:       YES                    YES                    YES
               X      Y      Z        X      Y      Z        X      Y      Z
 C         -0.003 -0.018  0.062    0.009 -0.001 -0.004   -0.097  0.025  0.001
 C         -0.002 -0.001 -0.001   -0.058  0.048  0.042   -0.005  0.004  0.003
 C          0.001  0.002 -0.001   -0.001 -0.002  0.001   -0.000 -0.000  0.000
 F         -0.000 -0.000 -0.000   -0.000 -0.000 -0.000    0.000 -0.000  0.000
 H          0.015 -0.013 -0.012    0.687 -0.545 -0.465    0.056 -0.045 -0.042
 Br         0.000  0.000 -0.000    0.000 -0.000 -0.000    0.000 -0.000  0.000
 Br         0.000  0.000 -0.000    0.000 -0.000  0.000    0.000  0.000 -0.000
 H         -0.567  0.249 -0.347   -0.032  0.017 -0.020    0.549 -0.245  0.352
 H          0.602 -0.050 -0.355   -0.064  0.001  0.033    0.599 -0.045 -0.369
 TransDip   0.007 -0.007  0.000   -0.043  0.009  0.019    0.012  0.007 -0.024

 STANDARD THERMODYNAMIC QUANTITIES AT   298.15 K  AND     1.00 ATM

   This Molecule has  0 Imaginary Frequencies
   Zero point vibrational energy:       33.504 kcal/mol

   Atom    1 Element C  Has Mass   12.00000
   Atom    2 Element C  Has Mass   12.00000
   Atom    3 Element C  Has Mass   12.00000
   Atom    4 Element F  Has Mass   18.99840
   Atom    5 Element H  Has Mass    1.00783
   Atom    6 Element Br Has Mass   78.91830
   Atom    7 Element Br Has Mass   78.91830
   Atom    8 Element H  Has Mass    1.00783
   Atom    9 Element H  Has Mass    1.00783
   Molecular Mass:   215.858490 amu
   Principal axes and moments of inertia in amu*Bohr^2:
                             1           2           3
    Eigenvalues --      983.26817  1745.92934  2462.52549
          X               0.99971     0.02416    -0.00137
          Y              -0.02419     0.99932    -0.02779
          Z               0.00070     0.02781     0.99961
   Rotational Symmetry Number is   1
   The Molecule is an Asymmetric Top
   Translational Enthalpy:        0.889 kcal/mol
   Rotational Enthalpy:           0.889 kcal/mol
   Vibrational Enthalpy:         35.757 kcal/mol
   gas constant (RT):             0.592 kcal/mol
   Translational Entropy:        42.011  cal/mol.K
   Rotational Entropy:           29.826  cal/mol.K
   Vibrational Entropy:          12.866  cal/mol.K

   Total Enthalpy:               38.127 kcal/mol
   Total Entropy:                84.704  cal/mol.K

 ======================================================================

 STANDARD THERMODYNAMIC QUANTITIES FOR ANHARMONIC VIBRATION -- TOSH

   Zero point vibrational energy: ************ kcal/mol

   Vibrational Enthalpy:       Infinity kcal/mol
   Vibrational Entropy:             NaN  cal/mol.K

   Total Enthalpy:             Infinity kcal/mol
   Total Entropy:                   NaN  cal/mol.K

 ======================================================================

 STANDARD THERMODYNAMIC QUANTITIES FOR ANHARMONIC VIBRATION -- VPT2

   Zero point vibrational energy: ************ kcal/mol

   Vibrational Enthalpy:       Infinity kcal/mol
   Vibrational Entropy:             NaN  cal/mol.K

   Total Enthalpy:             Infinity kcal/mol
   Total Entropy:                   NaN  cal/mol.K

 ======================================================================

Archival summary:
1\1\garfield\FREQ\ProcedureUnspecified\BasisUnspecified\r2133\taweetha\WedOct1001:59:552018WedOct1001:59:552018\0\\#,FREQ,ProcedureUnspecified,BasisUnspecified,\\0,1\Br\C,1,1.92795\C,2,1.50045,1,119.172\H,3,1.08321,2,118.604,1,-140.401,0\F,3,1.36771,2,118.868,1,0.852875,0\C,3,1.50453,2,60.2716,1,108.387,0\H,6,1.08308,3,118.831,2,108.247,0\H,6,1.08369,3,116.466,2,-106.091,0\Br,2,1.94141,1,114.02,3,-144.429,0\\\@

 Total job time:  146.25s(wall), 563.26s(cpu) 
 Wed Oct 10 01:59:55 2018

        *************************************************************
        *                                                           *
        *  Thank you very much for using Q-Chem.  Have a nice day.  *
        *                                                           *
        *************************************************************
