# Supplementary material for: Geometric and energetic data from ab initio calculations of haloethene, haloimine, halomethylenephosphine, haloiminophosphine, halodiazene, halodiphosphene and halocyclopropane
Source: Data Brief. 2019 Nov 2;27:104738. doi: 10.1016/j.dib.2019.104738 (PMC6861602; doi:10.1016/j.dib.2019.104738)
Supplement: Multimedia component 3 [file mmc3.zip › CCC/B3LYP/FHCCCBrCl.out]

Q-Chem Developer Version!
                  Welcome to Q-Chem
     A Quantum Leap Into The Future Of Chemistry


 Q-Chem 5.1, Q-Chem, Inc., Pleasanton, CA (2018)

 Yihan Shao,  Zhengting Gan,  E. Epifanovsky,  A. T. B. Gilbert,  M. Wormit,  
 J. Kussmann,  A. W. Lange,  A. Behn,  Jia Deng,  Xintian Feng,  D. Ghosh,  
 M. Goldey,  P. R. Horn,  L. D. Jacobson,  I. Kaliman,  T. Kus,  A. Landau,  
 Jie Liu,  E. I. Proynov,  R. M. Richard,  R. P. Steele,  E. J. Sundstrom,  
 H. L. Woodcock III,  P. M. Zimmerman,  D. Zuev,  B. Albrecht,  E. Alguire,  
 S. A. Baeppler,  D. Barton,  Z. Benda,  Y. A. Bernard,  E. J. Berquist,  
 K. B. Bravaya,  H. Burton,  D. Casanova,  Chun-Min Chang,  Yunqing Chen,  
 A. Chien,  K. D. Closser,  M. P. Coons,  S. Coriani,  S. Dasgupta,  
 A. L. Dempwolff,  M. Diedenhofen,  Hainam Do,  R. G. Edgar,  Po-Tung Fang,  
 S. Faraji,  S. Fatehi,  Qingguo Feng,  K. D. Fenk,  J. Fosso-Tande,  
 Qinghui Ge,  A. Ghysels,  G. Gidofalvi,  J. Gomes,  J. Gonthier,  A. Gunina,  
 D. Hait,  M. W. D. Hanson-Heine,  P. H. P. Harbach,  A. W. Hauser,  
 J. E. Herr,  E. G. Hohenstein,  Z. C. Holden,  Kerwin Hui,  B. C. Huynh,  
 T.-C. Jagau,  Hyunjun Ji,  B. Kaduk,  K. Khistyaev,  Jaehoon Kim,  
 P. Klunzinger,  K. Koh,  D. Kosenkov,  L. Koulias,  T. Kowalczyk,  
 C. M. Krauter,  A. Kunitsa,  Ka Un Lao,  A. Laurent,  K. V. Lawler,  
 Joonho Lee,  D. Lefrancois,  S. Lehtola,  D. S. Levine,  Yi-Pei Li,  
 You-Sheng Lin,  Fenglai Liu,  E. Livshits,  A. Luenser,  P. Manohar,  
 E. Mansoor,  S. F. Manzer,  Shan-Ping Mao,  Yuezhi Mao,  N. Mardirossian,  
 A. V. Marenich,  T. Markovich,  L. A. Martinez-Martinez,  S. A. Maurer,  
 N. J. Mayhall,  S. C. McKenzie,  J.-M. Mewes,  A. F. Morrison,  
 J. W. Mullinax,  K. Nanda,  T. S. Nguyen-Beck,  R. Olivares-Amaya,  
 J. A. Parkhill,  T. M. Perrine,  F. Plasser,  P. Pokhilko,  S. Prager,  
 A. Prociuk,  E. Ramos,  D. R. Rehn,  F. Rob,  M. Schneider,  N. Sergueev,  
 S. M. Sharada,  S. Sharma,  D. W. Small,  T. Stauch,  T. Stein,  
 Yu-Chuan Su,  A. J. W. Thom,  A. Tkatchenko,  T. Tsuchimochi,  N. M. Tubman,  
 L. Vogt,  M. L. Vidal,  O. Vydrov,  M. A. Watson,  J. Wenzel,  
 M. de Wergifosse,  T. A. Wesolowski,  A. White,  J. Witte,  A. Yamada,  
 Jun Yang,  K. Yao,  S. Yeganeh,  S. R. Yost,  Zhi-Qiang You,  A. Zech,  
 Igor Ying Zhang,  Xing Zhang,  Yan Zhao,  Ying Zhu,  B. R. Brooks,  
 G. K. L. Chan,  C. J. Cramer,  M. S. Gordon,  W. J. Hehre,  A. Klamt,  
 M. W. Schmidt,  C. D. Sherrill,  D. G. Truhlar,  A. Aspuru-Guzik,  R. Baer,  
 A. T. Bell,  N. A. Besley,  Jeng-Da Chai,  A. E. DePrince, III,  
 R. A. DiStasio Jr.,  A. Dreuw,  B. D. Dunietz,  T. R. Furlani,  
 Chao-Ping Hsu,  Yousung Jung,  Jing Kong,  D. S. Lambrecht,  WanZhen Liang,  
 C. Ochsenfeld,  V. A. Rassolov,  L. V. Slipchenko,  J. E. Subotnik,  
 T. Van Voorhis,  J. M. Herbert,  A. I. Krylov,  P. M. W. Gill,  M. Head-Gordon

 Contributors to earlier versions of Q-Chem not listed above: 
 R. D. Adamson,  B. Austin,  J. Baker,  G. J. O. Beran,  K. Brandhorst,  
 S. T. Brown,  E. F. C. Byrd,  A. K. Chakraborty,  C.-L. Cheng,  
 Siu Hung Chien,  D. M. Chipman,  D. L. Crittenden,  H. Dachsel,  
 R. J. Doerksen,  A. D. Dutoi,  L. Fusti-Molnar,  W. A. Goddard III,  
 A. Golubeva-Zadorozhnaya,  S. R. Gwaltney,  G. Hawkins,  A. Heyden,  
 S. Hirata,  G. Kedziora,  F. J. Keil,  C. Kelley,  Jihan Kim,  R. A. King,  
 R. Z. Khaliullin,  P. P. Korambath,  W. Kurlancheek,  A. M. Lee,  M. S. Lee,  
 S. V. Levchenko,  Ching Yeh Lin,  D. Liotard,  R. C. Lochan,  I. Lotan,  
 P. E. Maslen,  N. Nair,  D. P. O'Neill,  D. Neuhauser,  E. Neuscamman,  
 C. M. Oana,  R. Olson,  B. Peters,  R. Peverati,  P. A. Pieniazek,  
 Y. M. Rhee,  J. Ritchie,  M. A. Rohrdanz,  E. Rosta,  N. J. Russ,  
 H. F. Schaefer III,  N. E. Schultz,  N. Shenvi,  A. C. Simmonett,  A. Sodt,  
 D. Stuck,  K. S. Thanthiriwatte,  V. Vanovschi,  Tao Wang,  A. Warshel,  
 C. F. Williams,  Q. Wu,  X. Xu,  W. Zhang

 Please cite Q-Chem as follows:
 Y. Shao et al., Mol. Phys. 113, 184-215 (2015)
 DOI: 10.1080/00268976.2014.952696

 Q-Chem 5.1.1 for Intel X86 EM64T Linux

 Parts of Q-Chem use Armadillo 8.300.2 (Tropical Shenanigans).
 http://arma.sourceforge.net/

 Q-Chem begins on Thu Oct 11 02:01:08 2018  

Host: 
0

     Scratch files written to /scratch/taweetham/qchem1718//
Input Ideriv = 2
Curr. Ideriv = -1
Max.  Ideriv = 2

Checking the input file for inconsistencies... 	...done.

--------------------------------------------------------------
User input:
--------------------------------------------------------------
$molecule
0 1
C 
C 1 CC 
C 2 CC 1 60.0
F 2 CF 1 ANG  3 pDHA
H 2 CH 1 ANG  3 mDHA
Br 3 CBr 1 ANG  2 mDHA
Cl 3 CCl 1 ANG  2 pDHA
H 1 CH 2 ANG  3 pDHA
H 1 CH 2 ANG  3 mDHA

CC=1.54
CH=1.09
CF=1.35
CCl=1.77
CBr=1.94
CI=2.14
ANG=118.0
pDHA=107.9
mDHA=-107.9
$end

$rem
   job_type	optimization
   basis	6-311++g**
   method	b3lyp
   mem_total	32000
$end

--------------------------------------------------------------
 ----------------------------------------------------------------
             Standard Nuclear Orientation (Angstroms)
    I     Atom           X                Y                Z
 ----------------------------------------------------------------
    1      C      -1.1230860087     0.8305221902    -1.2234578572
    2      C      -1.1745770097     1.2560145009     0.2556989872
    3      C      -0.5347105428    -0.0886167812    -0.1369046545
    4      F      -0.3583099208     2.2535906200     0.6570092491
    5      H      -2.1402752969     1.2354303495     0.7607763188
    6      Br      1.3956062835    -0.2464946443    -0.0248710403
    7      Cl     -1.4119143054    -1.5740187604     0.2593206845
    8      H      -2.0545645800     0.5271657938    -1.7013935933
    9      H      -0.4298061989     1.3532002932    -1.8824500468
 ----------------------------------------------------------------
 Molecular Point Group                 C1    NOp =  1
 Largest Abelian Subgroup              C1    NOp =  1
 Nuclear Repulsion Energy =   503.3055956029 hartrees
 There are       41 alpha and       41 beta electrons
 Requested basis set is 6-311++G(d,p)
 There are 71 shells and 187 basis functions

 Total QAlloc Memory Limit  32000 MB
 Mega-Array Size       188 MB
 MEM_STATIC part       192 MB
 A cutoff of  1.0D-11 yielded   2239 shell pairs
 There are     16233 function pairs (     17665 Cartesian)
 Smallest overlap matrix eigenvalue = 4.02E-05

 Scale SEOQF with 1.000000e-01/1.000000e-01/1.000000e-01

 Standard Electronic Orientation quadrupole field applied
 Nucleus-field energy     =     0.0000000100 hartrees
 Guess from superposition of atomic densities
 Warning:  Energy on first SCF cycle will be non-variational
 SAD guess density has 82.000000 electrons

 -----------------------------------------------------------------------
  General SCF calculation program by
  Eric Jon Sundstrom, Paul Horn, Yuezhi Mao, Dmitri Zuev, Alec White,
  David Stuck, Shaama M.S., Shane Yost, Joonho Lee, David Small,
  Daniel Levine, Susi Lehtola, Hugh Burton, Evgeny Epifanovsky
 -----------------------------------------------------------------------
 Exchange:     0.2000 Hartree-Fock + 0.0800 Slater + 0.7200 B88
 Correlation:  0.1900 VWN1RPA + 0.8100 LYP
 Using SG-1 standard quadrature grid
 A restricted SCF calculation will be
 performed using DIIS
 SCF converges when DIIS error is below 1.0e-08
 ---------------------------------------
  Cycle       Energy         DIIS error
 ---------------------------------------
    1   -3251.2864238986      4.04e-02  
    2   -3250.2977806298      3.77e-03  
    3   -3250.2759352342      4.41e-03  
    4   -3250.3430484402      6.32e-04  
    5   -3250.3441506080      2.99e-04  
    6   -3250.3444809275      8.06e-05  
    7   -3250.3445092250      1.75e-05  
    8   -3250.3445102141      5.22e-06  
    9   -3250.3445103033      1.80e-06  
   10   -3250.3445103130      3.24e-07  
   11   -3250.3445103134      1.30e-07  
   12   -3250.3445103135      2.18e-08  
   13   -3250.3445103135      4.65e-09  Convergence criterion met
 ---------------------------------------
 SCF time:   CPU 52.53s  wall 52.00s 
 SCF   energy in the final basis set =    -3250.3445103135
 Total energy in the final basis set =    -3250.3445103135

 --------------------------------------------------------------

                    Orbital Energies (a.u.)
 --------------------------------------------------------------

 Alpha MOs
 -- Occupied --
*******-101.574 -62.498 -56.319 -56.314 -56.314 -24.703 -10.312
-10.299 -10.222  -9.488  -8.707  -7.253  -7.243  -7.242  -6.539
 -6.525  -6.524  -2.650  -2.646  -2.645  -2.634  -2.634  -1.245
 -0.930  -0.838  -0.796  -0.654  -0.608  -0.559  -0.526  -0.485
 -0.464  -0.444  -0.414  -0.391  -0.364  -0.323  -0.313  -0.301
 -0.284
 -- Virtual --
 -0.051  -0.019  -0.004   0.013   0.020   0.023   0.046   0.051
  0.058   0.067   0.075   0.082   0.094   0.097   0.103   0.108
  0.118   0.123   0.129   0.135   0.139   0.145   0.157   0.169
  0.184   0.195   0.200   0.225   0.241   0.246   0.251   0.265
  0.304   0.354   0.361   0.385   0.391   0.407   0.427   0.431
  0.450   0.465   0.471   0.478   0.508   0.524   0.530   0.557
  0.567   0.582   0.594   0.610   0.624   0.641   0.646   0.665
  0.677   0.772   0.789   0.816   0.842   0.858   0.897   0.909
  0.933   0.966   1.040   1.073   1.151   1.218   1.299   1.347
  1.380   1.413   1.426   1.433   1.463   1.499   1.529   1.544
  1.632   1.676   1.708   1.762   1.804   1.835   1.862   1.938
  1.956   1.992   2.043   2.077   2.114   2.147   2.171   2.177
  2.275   2.288   2.332   2.445   2.499   2.531   2.584   2.675
  2.691   2.779   2.797   2.806   2.993   3.101   3.247   3.367
  3.690   3.762   3.799   3.840   3.999   4.018   4.036   4.063
  4.116   4.203   4.214   4.386   4.842   6.334   6.375   6.651
  6.692   7.569   7.599   7.683   9.732  23.529  23.702  23.826
 25.859  25.997  26.427  47.934  66.770 215.718 289.764 289.792
289.9031020.731
 --------------------------------------------------------------

          Ground-State Mulliken Net Atomic Charges

     Atom                 Charge (a.u.)
  ----------------------------------------
      1 C                    -0.444872
      2 C                    -0.254587
      3 C                     0.093992
      4 F                    -0.099441
      5 H                     0.186496
      6 Br                   -0.049348
      7 Cl                    0.209528
      8 H                     0.153322
      9 H                     0.204910
  ----------------------------------------
  Sum of atomic charges =    -0.000000

 -----------------------------------------------------------------
                    Cartesian Multipole Moments
 -----------------------------------------------------------------
    Charge (ESU x 10^10)
                -0.0000
    Dipole Moment (Debye)
         X      -1.6698      Y       0.5194      Z      -1.2019
       Tot       2.1219
    Quadrupole Moments (Debye-Ang)
        XX     -49.8949     XY      -2.2155     YY     -58.0603
        XZ       0.4928     YZ      -2.0412     ZZ     -53.0615
    Octopole Moments (Debye-Ang^2)
       XXX      35.4609    XXY       3.8304    XYY      10.2592
       YYY      -8.1419    XXZ       2.1089    XYZ      -0.4630
       YYZ      -0.9739    XZZ       8.7621    YZZ       3.6386
       ZZZ       0.9802
    Hexadecapole Moments (Debye-Ang^3)
      XXXX    -518.4085   XXXY     -17.7299   XXYY    -169.1075
      XYYY       2.1504   YYYY    -512.5795   XXXZ      -2.9426
      XXYZ       4.6078   XYYZ      -5.3659   YYYZ      -1.7544
      XXZZ    -115.0977   XYZZ      -4.5530   YYZZ    -108.5181
      XZZZ      -0.4533   YZZZ       3.9109   ZZZZ    -153.2031
 -----------------------------------------------------------------
 Calculating analytic gradient of the SCF energy
 Gradient of SCF Energy
            1           2           3           4           5           6
    1  -0.0031836   0.0004408   0.0085610  -0.0020572  -0.0055447   0.0041151
    2   0.0025240   0.0255887  -0.0239477  -0.0063802  -0.0009963   0.0002287
    3  -0.0161286   0.0229444   0.0078136  -0.0036338  -0.0015431  -0.0001334
            7           8           9
    1   0.0003773  -0.0029617   0.0002530
    2   0.0004274  -0.0000357   0.0025911
    3  -0.0007697  -0.0034965  -0.0050528
 Max gradient component =       2.559E-02
 RMS gradient           =       9.288E-03
 Gradient time:  CPU 14.16 s  wall 14.16 s
 Geometry Optimization Parameters
   NAtoms,    NIC,     NZ,  NCons,   NDum,   NFix, NCnnct, MaxDiis
        9      69       9       0       0       0       0       0


** GEOMETRY OPTIMIZATION IN DELOCALIZED INTERNAL COORDINATES **
   Searching for a Minimum

   Optimization Cycle:   1

                       Coordinates (Angstroms)
     ATOM                X               Y               Z
      1  C        -1.1230860087    0.8305221902   -1.2234578572
      2  C        -1.1745770097    1.2560145009    0.2556989872
      3  C        -0.5347105428   -0.0886167812   -0.1369046545
      4  F        -0.3583099208    2.2535906200    0.6570092491
      5  H        -2.1402752969    1.2354303495    0.7607763188
      6  Br        1.3956062835   -0.2464946443   -0.0248710403
      7  Cl       -1.4119143054   -1.5740187604    0.2593206845
      8  H        -2.0545645800    0.5271657938   -1.7013935933
      9  H        -0.4298061989    1.3532002932   -1.8824500468
   Point Group: c1    Number of degrees of freedom:    21


   Energy is  -3250.344510313


 Attempting to Generate Delocalized Internal Coordinates

 21 Hessian modes will be used to form the next step
  Hessian Eigenvalues:
     0.016341    0.020947    0.023307    0.030304    0.030782    0.032544
     0.083421    0.087153    0.090379    0.107532    0.134223    0.138421
     0.175927    0.253751    0.264506    0.285189    0.286300    0.348126
     0.348126    0.348126    0.550214

 Minimum Search - Taking Simple RFO Step
 Searching for Lamda that Minimizes Along All modes
 Value Taken    Lamda =  -0.00335044
 Step Taken.  Stepsize is  0.152775

                             Maximum     Tolerance    Cnvgd?
         Gradient           0.016122      0.000300      NO
         Displacement       0.064180      0.001200      NO
         Energy change     *********      0.000001      NO


 New Cartesian Coordinates Obtained by Inverse Iteration

 Displacement from previous Coordinates is:  0.134297
 ----------------------------------------------------------------
             Standard Nuclear Orientation (Angstroms)
    I     Atom           X                Y                Z
 ----------------------------------------------------------------
    1      C      -1.1206672836     0.8311636557    -1.2186322028
    2      C      -1.1733169162     1.2446638921     0.2366566150
    3      C      -0.5445394579    -0.0716476248    -0.1509843818
    4      F      -0.3670527005     2.2554195754     0.6477554585
    5      H      -2.1143768231     1.2080596962     0.7727489327
    6      Br      1.3728630090    -0.2331338901    -0.0297160172
    7      Cl     -1.4240020163    -1.5530858010     0.2605948400
    8      H      -2.0449540249     0.5218337443    -1.6927321469
    9      H      -0.4155913663     1.3435203138    -1.8619630498
 ----------------------------------------------------------------
 Molecular Point Group                 C1    NOp =  1
 Largest Abelian Subgroup              C1    NOp =  1
 Nuclear Repulsion Energy =   506.8093631070 hartrees
 There are       41 alpha and       41 beta electrons
 Applying Cartesian multipole field
    Component          Value
    ---------          -----
     (2,0,0)        1.00000E-11
     (0,2,0)        2.00000E-11
     (0,0,2)       -3.00000E-11
 Nucleus-field energy     =     0.0000000098 hartrees
 Requested basis set is 6-311++G(d,p)
 There are 71 shells and 187 basis functions
 A cutoff of  1.0D-11 yielded   2244 shell pairs
 There are     16268 function pairs (     17704 Cartesian)
 Smallest overlap matrix eigenvalue = 3.57E-05
 Guess MOs from SCF MO coefficient file

 -----------------------------------------------------------------------
  General SCF calculation program by
  Eric Jon Sundstrom, Paul Horn, Yuezhi Mao, Dmitri Zuev, Alec White,
  David Stuck, Shaama M.S., Shane Yost, Joonho Lee, David Small,
  Daniel Levine, Susi Lehtola, Hugh Burton, Evgeny Epifanovsky
 -----------------------------------------------------------------------
 Exchange:     0.2000 Hartree-Fock + 0.0800 Slater + 0.7200 B88
 Correlation:  0.1900 VWN1RPA + 0.8100 LYP
 Using SG-1 standard quadrature grid
 A restricted SCF calculation will be
 performed using DIIS
 SCF converges when DIIS error is below 1.0e-08
 ---------------------------------------
  Cycle       Energy         DIIS error
 ---------------------------------------
    1   -3250.3457225817      4.13e-04  
    2   -3250.3463277026      2.29e-04  
    3   -3250.3463289254      2.29e-04  
    4   -3250.3465326858      3.06e-05  
    5   -3250.3465360075      7.14e-06  
    6   -3250.3465362011      2.06e-06  
    7   -3250.3465362157      7.34e-07  
    8   -3250.3465362173      2.16e-07  
    9   -3250.3465362173      4.92e-08  
   10   -3250.3465362174      7.03e-09  Convergence criterion met
 ---------------------------------------
 SCF time:   CPU 42.34s  wall 43.00s 
 SCF   energy in the final basis set =    -3250.3465362174
 Total energy in the final basis set =    -3250.3465362174

 --------------------------------------------------------------

                    Orbital Energies (a.u.)
 --------------------------------------------------------------

 Alpha MOs
 -- Occupied --
*******-101.573 -62.498 -56.319 -56.315 -56.314 -24.700 -10.309
-10.295 -10.220  -9.488  -8.707  -7.253  -7.242  -7.242  -6.539
 -6.525  -6.525  -2.650  -2.646  -2.646  -2.634  -2.634  -1.241
 -0.940  -0.843  -0.799  -0.656  -0.608  -0.562  -0.528  -0.483
 -0.466  -0.445  -0.415  -0.391  -0.366  -0.324  -0.316  -0.302
 -0.285
 -- Virtual --
 -0.049  -0.021  -0.004   0.014   0.020   0.024   0.047   0.053
  0.059   0.067   0.075   0.084   0.094   0.098   0.104   0.109
  0.119   0.125   0.131   0.136   0.139   0.146   0.157   0.170
  0.185   0.197   0.201   0.228   0.245   0.250   0.259   0.271
  0.307   0.355   0.362   0.385   0.392   0.408   0.427   0.432
  0.448   0.465   0.472   0.477   0.509   0.521   0.529   0.562
  0.564   0.583   0.595   0.614   0.628   0.645   0.649   0.669
  0.678   0.777   0.791   0.819   0.846   0.860   0.900   0.910
  0.939   0.970   1.043   1.076   1.156   1.220   1.299   1.361
  1.384   1.417   1.433   1.444   1.468   1.512   1.528   1.550
  1.639   1.681   1.707   1.783   1.814   1.850   1.874   1.943
  1.967   2.004   2.050   2.085   2.131   2.151   2.177   2.185
  2.279   2.293   2.334   2.448   2.510   2.548   2.598   2.685
  2.698   2.805   2.823   2.828   3.004   3.135   3.267   3.402
  3.707   3.768   3.805   3.852   3.999   4.019   4.039   4.067
  4.124   4.212   4.233   4.390   4.850   6.338   6.378   6.653
  6.697   7.570   7.600   7.686   9.733  23.569  23.744  23.857
 25.862  26.003  26.437  47.939  66.773 215.719 289.765 289.794
289.9061020.737
 --------------------------------------------------------------

          Ground-State Mulliken Net Atomic Charges

     Atom                 Charge (a.u.)
  ----------------------------------------
      1 C                    -0.446230
      2 C                    -0.254537
      3 C                     0.097422
      4 F                    -0.107709
      5 H                     0.187340
      6 Br                   -0.044566
      7 Cl                    0.207403
      8 H                     0.152980
      9 H                     0.207897
  ----------------------------------------
  Sum of atomic charges =     0.000000

 -----------------------------------------------------------------
                    Cartesian Multipole Moments
 -----------------------------------------------------------------
    Charge (ESU x 10^10)
                 0.0000
    Dipole Moment (Debye)
         X      -1.6227      Y       0.4511      Z      -1.2349
       Tot       2.0885
    Quadrupole Moments (Debye-Ang)
        XX     -49.9445     XY      -2.1173     YY     -58.2186
        XZ       0.5117     YZ      -2.0984     ZZ     -52.9322
    Octopole Moments (Debye-Ang^2)
       XXX      37.4108    XXY       3.1493    XYY      11.1593
       YYY     -10.0954    XXZ       2.3366    XYZ      -0.4166
       YYZ      -0.8764    XZZ       9.3278    YZZ       3.0385
       ZZZ       1.6957
    Hexadecapole Moments (Debye-Ang^3)
      XXXX    -514.9137   XXXY     -18.2013   XXYY    -167.6168
      XYYY       1.2722   YYYY    -507.2219   XXXZ      -2.3278
      XXYZ       4.5002   XYYZ      -5.0694   YYYZ      -1.8108
      XXZZ    -113.8526   XYZZ      -4.8038   YYZZ    -107.1646
      XZZZ      -0.2424   YZZZ       4.4391   ZZZZ    -151.6945
 -----------------------------------------------------------------
 Calculating analytic gradient of the SCF energy
 Gradient of SCF Energy
            1           2           3           4           5           6
    1   0.0011922   0.0010926   0.0006519  -0.0019575  -0.0003552  -0.0009812
    2   0.0013101   0.0102891  -0.0077562  -0.0045214  -0.0015732   0.0011414
    3  -0.0039855   0.0072423   0.0014820  -0.0022030  -0.0008035  -0.0001534
            7           8           9
    1   0.0009671  -0.0000024  -0.0006074
    2   0.0015918  -0.0002865  -0.0001951
    3  -0.0005624   0.0000250  -0.0010415
 Max gradient component =       1.029E-02
 RMS gradient           =       3.228E-03
 Gradient time:  CPU 14.22 s  wall 14.23 s
 Geometry Optimization Parameters
   NAtoms,    NIC,     NZ,  NCons,   NDum,   NFix, NCnnct, MaxDiis
        9      69       9       0       0       0       0       0

 Cartesian Hessian Update
 Hessian Updated using BFGS Update


** GEOMETRY OPTIMIZATION IN DELOCALIZED INTERNAL COORDINATES **
   Searching for a Minimum

   Optimization Cycle:   2

                       Coordinates (Angstroms)
     ATOM                X               Y               Z
      1  C        -1.1206672836    0.8311636557   -1.2186322028
      2  C        -1.1733169162    1.2446638921    0.2366566150
      3  C        -0.5445394579   -0.0716476248   -0.1509843818
      4  F        -0.3670527005    2.2554195754    0.6477554585
      5  H        -2.1143768231    1.2080596962    0.7727489327
      6  Br        1.3728630090   -0.2331338901   -0.0297160172
      7  Cl       -1.4240020163   -1.5530858010    0.2605948400
      8  H        -2.0449540249    0.5218337443   -1.6927321469
      9  H        -0.4155913663    1.3435203138   -1.8619630498
   Point Group: c1    Number of degrees of freedom:    21


   Energy is  -3250.346536217

 Hessian Updated using BFGS Update

 20 Hessian modes will be used to form the next step
  Hessian Eigenvalues:
     0.016596    0.021093    0.023768    0.030309    0.030929    0.032009
     0.081339    0.083962    0.091055    0.106829    0.133792    0.137029
     0.179574    0.235875    0.253896    0.266548    0.291663    0.348109
     0.351657    0.543143

 Minimum Search - Taking Simple RFO Step
 Searching for Lamda that Minimizes Along All modes
 Value Taken    Lamda =  -0.00038292
 Step Taken.  Stepsize is  0.063238

                             Maximum     Tolerance    Cnvgd?
         Gradient           0.005454      0.000300      NO
         Displacement       0.040076      0.001200      NO
         Energy change     -0.002026      0.000001      NO


 New Cartesian Coordinates Obtained by Inverse Iteration

 Displacement from previous Coordinates is:  0.048945
 ----------------------------------------------------------------
             Standard Nuclear Orientation (Angstroms)
    I     Atom           X                Y                Z
 ----------------------------------------------------------------
    1      C      -1.1207695416     0.8286416559    -1.2154727288
    2      C      -1.1729182852     1.2374878528     0.2309847689
    3      C      -0.5435105550    -0.0681970122    -0.1530863703
    4      F      -0.3763933245     2.2643277503     0.6431710939
    5      H      -2.1118367062     1.2081589993     0.7705640582
    6      Br      1.3763252060    -0.2422356848    -0.0360607251
    7      Cl     -1.4253814992    -1.5520819923     0.2639107553
    8      H      -2.0445779995     0.5229517899    -1.6915791344
    9      H      -0.4125748744     1.3477402029    -1.8487036701
 ----------------------------------------------------------------
 Molecular Point Group                 C1    NOp =  1
 Largest Abelian Subgroup              C1    NOp =  1
 Nuclear Repulsion Energy =   506.3794084119 hartrees
 There are       41 alpha and       41 beta electrons
 Applying Cartesian multipole field
    Component          Value
    ---------          -----
     (2,0,0)        1.00000E-11
     (0,2,0)        2.00000E-11
     (0,0,2)       -3.00000E-11
 Nucleus-field energy     =     0.0000000099 hartrees
 Requested basis set is 6-311++G(d,p)
 There are 71 shells and 187 basis functions
 A cutoff of  1.0D-11 yielded   2243 shell pairs
 There are     16265 function pairs (     17701 Cartesian)
 Smallest overlap matrix eigenvalue = 3.45E-05
 Guess MOs from SCF MO coefficient file

 -----------------------------------------------------------------------
  General SCF calculation program by
  Eric Jon Sundstrom, Paul Horn, Yuezhi Mao, Dmitri Zuev, Alec White,
  David Stuck, Shaama M.S., Shane Yost, Joonho Lee, David Small,
  Daniel Levine, Susi Lehtola, Hugh Burton, Evgeny Epifanovsky
 -----------------------------------------------------------------------
 Exchange:     0.2000 Hartree-Fock + 0.0800 Slater + 0.7200 B88
 Correlation:  0.1900 VWN1RPA + 0.8100 LYP
 Using SG-1 standard quadrature grid
 A restricted SCF calculation will be
 performed using DIIS
 SCF converges when DIIS error is below 1.0e-08
 ---------------------------------------
  Cycle       Energy         DIIS error
 ---------------------------------------
    1   -3250.3465387734      1.89e-04  
    2   -3250.3467283527      5.97e-05  
    3   -3250.3467221323      7.46e-05  
    4   -3250.3467398441      1.21e-05  
    5   -3250.3467402894      4.27e-06  
    6   -3250.3467403502      1.08e-06  
    7   -3250.3467403543      3.71e-07  
    8   -3250.3467403547      8.53e-08  
    9   -3250.3467403548      2.24e-08  
   10   -3250.3467403548      3.87e-09  Convergence criterion met
 ---------------------------------------
 SCF time:   CPU 42.30s  wall 42.00s 
 SCF   energy in the final basis set =    -3250.3467403548
 Total energy in the final basis set =    -3250.3467403548

 --------------------------------------------------------------

                    Orbital Energies (a.u.)
 --------------------------------------------------------------

 Alpha MOs
 -- Occupied --
*******-101.573 -62.499 -56.319 -56.315 -56.315 -24.699 -10.310
-10.294 -10.219  -9.488  -8.707  -7.253  -7.242  -7.242  -6.540
 -6.525  -6.525  -2.651  -2.646  -2.646  -2.635  -2.635  -1.237
 -0.943  -0.844  -0.799  -0.656  -0.609  -0.561  -0.528  -0.481
 -0.466  -0.445  -0.415  -0.391  -0.367  -0.325  -0.317  -0.302
 -0.287
 -- Virtual --
 -0.050  -0.023  -0.004   0.014   0.020   0.024   0.047   0.053
  0.059   0.067   0.074   0.085   0.094   0.098   0.104   0.109
  0.119   0.125   0.132   0.136   0.139   0.146   0.157   0.170
  0.185   0.198   0.201   0.228   0.246   0.251   0.261   0.272
  0.307   0.356   0.363   0.386   0.391   0.407   0.427   0.431
  0.447   0.465   0.473   0.476   0.509   0.519   0.529   0.562
  0.566   0.583   0.596   0.616   0.628   0.646   0.649   0.669
  0.678   0.776   0.790   0.819   0.844   0.860   0.900   0.908
  0.940   0.970   1.042   1.075   1.158   1.225   1.299   1.361
  1.385   1.417   1.434   1.444   1.467   1.513   1.526   1.554
  1.637   1.684   1.708   1.787   1.815   1.855   1.879   1.945
  1.969   2.006   2.051   2.084   2.134   2.149   2.177   2.190
  2.278   2.294   2.334   2.447   2.512   2.552   2.599   2.687
  2.698   2.810   2.828   2.836   3.004   3.138   3.271   3.412
  3.708   3.768   3.807   3.851   3.996   4.018   4.037   4.064
  4.122   4.211   4.237   4.390   4.849   6.340   6.379   6.650
  6.693   7.569   7.599   7.685   9.732  23.577  23.758  23.866
 25.862  26.004  26.437  47.938  66.774 215.718 289.764 289.793
289.9051020.736
 --------------------------------------------------------------

          Ground-State Mulliken Net Atomic Charges

     Atom                 Charge (a.u.)
  ----------------------------------------
      1 C                    -0.449749
      2 C                    -0.260082
      3 C                     0.114226
      4 F                    -0.113215
      5 H                     0.188172
      6 Br                   -0.042681
      7 Cl                    0.200614
      8 H                     0.153780
      9 H                     0.208936
  ----------------------------------------
  Sum of atomic charges =     0.000000

 -----------------------------------------------------------------
                    Cartesian Multipole Moments
 -----------------------------------------------------------------
    Charge (ESU x 10^10)
                 0.0000
    Dipole Moment (Debye)
         X      -1.6134      Y       0.4226      Z      -1.2586
       Tot       2.0895
    Quadrupole Moments (Debye-Ang)
        XX     -49.8924     XY      -2.1367     YY     -58.3280
        XZ       0.5482     YZ      -2.1520     ZZ     -52.9400
    Octopole Moments (Debye-Ang^2)
       XXX      37.3302    XXY       3.2709    XYY      11.2258
       YYY      -9.9869    XXZ       2.3331    XYZ      -0.3498
       YYZ      -0.8938    XZZ       9.2941    YZZ       3.1576
       ZZZ       2.0555
    Hexadecapole Moments (Debye-Ang^3)
      XXXX    -515.8131   XXXY     -17.7885   XXYY    -167.8983
      XYYY       2.2906   YYYY    -509.1084   XXXZ      -1.5164
      XXYZ       4.4266   XYYZ      -4.7155   YYYZ      -1.9915
      XXZZ    -113.8842   XYZZ      -4.5147   YYZZ    -107.2154
      XZZZ       0.5429   YZZZ       4.6194   ZZZZ    -151.2964
 -----------------------------------------------------------------
 Calculating analytic gradient of the SCF energy
 Gradient of SCF Energy
            1           2           3           4           5           6
    1   0.0015717   0.0017386  -0.0021947  -0.0012109  -0.0000358   0.0002595
    2   0.0001535   0.0015843  -0.0008735  -0.0013237  -0.0004121   0.0004776
    3   0.0010544   0.0001860  -0.0003303  -0.0007000  -0.0005714  -0.0001193
            7           8           9
    1   0.0003978  -0.0000471  -0.0004791
    2   0.0006079  -0.0000478  -0.0001661
    3  -0.0002452   0.0006162   0.0001096
 Max gradient component =       2.195E-03
 RMS gradient           =       8.739E-04
 Gradient time:  CPU 14.27 s  wall 14.28 s
 Geometry Optimization Parameters
   NAtoms,    NIC,     NZ,  NCons,   NDum,   NFix, NCnnct, MaxDiis
        9      69       9       0       0       0       0       0

 Cartesian Hessian Update
 Hessian Updated using BFGS Update


** GEOMETRY OPTIMIZATION IN DELOCALIZED INTERNAL COORDINATES **
   Searching for a Minimum

   Optimization Cycle:   3

                       Coordinates (Angstroms)
     ATOM                X               Y               Z
      1  C        -1.1207695416    0.8286416559   -1.2154727288
      2  C        -1.1729182852    1.2374878528    0.2309847689
      3  C        -0.5435105550   -0.0681970122   -0.1530863703
      4  F        -0.3763933245    2.2643277503    0.6431710939
      5  H        -2.1118367062    1.2081589993    0.7705640582
      6  Br        1.3763252060   -0.2422356848   -0.0360607251
      7  Cl       -1.4253814992   -1.5520819923    0.2639107553
      8  H        -2.0445779995    0.5229517899   -1.6915791344
      9  H        -0.4125748744    1.3477402029   -1.8487036701
   Point Group: c1    Number of degrees of freedom:    21


   Energy is  -3250.346740355

 Hessian Updated using BFGS Update

 21 Hessian modes will be used to form the next step
  Hessian Eigenvalues:
     0.016595    0.021233    0.023592    0.030242    0.030848    0.031719
     0.070155    0.083721    0.091125    0.108325    0.131112    0.137191
     0.182328    0.249942    0.265841    0.266787    0.304200    0.348117
     0.348370    0.353957    0.511062

 Minimum Search - Taking Simple RFO Step
 Searching for Lamda that Minimizes Along All modes
 Value Taken    Lamda =  -0.00004266
 Step Taken.  Stepsize is  0.025589

                             Maximum     Tolerance    Cnvgd?
         Gradient           0.001845      0.000300      NO
         Displacement       0.014157      0.001200      NO
         Energy change     -0.000204      0.000001      NO


 New Cartesian Coordinates Obtained by Inverse Iteration

 Displacement from previous Coordinates is:  0.020047
 ----------------------------------------------------------------
             Standard Nuclear Orientation (Angstroms)
    I     Atom           X                Y                Z
 ----------------------------------------------------------------
    1      C      -1.1228239766     0.8289992735    -1.2174793458
    2      C      -1.1744396563     1.2370476444     0.2301838227
    3      C      -0.5427917624    -0.0665666286    -0.1539153414
    4      F      -0.3766302637     2.2655139278     0.6445030507
    5      H      -2.1101357850     1.2078160931     0.7759405105
    6      Br      1.3760916274    -0.2448212067    -0.0358253248
    7      Cl     -1.4248444918    -1.5516398491     0.2665466378
    8      H      -2.0439143116     0.5213537331    -1.6980937051
    9      H      -0.4121489595     1.3490905744    -1.8481322571
 ----------------------------------------------------------------
 Molecular Point Group                 C1    NOp =  1
 Largest Abelian Subgroup              C1    NOp =  1
 Nuclear Repulsion Energy =   506.1898506140 hartrees
 There are       41 alpha and       41 beta electrons
 Applying Cartesian multipole field
    Component          Value
    ---------          -----
     (2,0,0)        1.00000E-11
     (0,2,0)        2.00000E-11
     (0,0,2)       -3.00000E-11
 Nucleus-field energy     =     0.0000000099 hartrees
 Requested basis set is 6-311++G(d,p)
 There are 71 shells and 187 basis functions
 A cutoff of  1.0D-11 yielded   2243 shell pairs
 There are     16265 function pairs (     17701 Cartesian)
 Smallest overlap matrix eigenvalue = 3.45E-05
 Guess MOs from SCF MO coefficient file

 -----------------------------------------------------------------------
  General SCF calculation program by
  Eric Jon Sundstrom, Paul Horn, Yuezhi Mao, Dmitri Zuev, Alec White,
  David Stuck, Shaama M.S., Shane Yost, Joonho Lee, David Small,
  Daniel Levine, Susi Lehtola, Hugh Burton, Evgeny Epifanovsky
 -----------------------------------------------------------------------
 Exchange:     0.2000 Hartree-Fock + 0.0800 Slater + 0.7200 B88
 Correlation:  0.1900 VWN1RPA + 0.8100 LYP
 Using SG-1 standard quadrature grid
 A restricted SCF calculation will be
 performed using DIIS
 SCF converges when DIIS error is below 1.0e-08
 ---------------------------------------
  Cycle       Energy         DIIS error
 ---------------------------------------
    1   -3250.3467495854      5.67e-05  
    2   -3250.3467673466      1.16e-05  
    3   -3250.3467673256      1.27e-05  
    4   -3250.3467678682      2.26e-06  
    5   -3250.3467678839      9.84e-07  
    6   -3250.3467678874      2.71e-07  
    7   -3250.3467678877      8.80e-08  
    8   -3250.3467678877      3.25e-08  
    9   -3250.3467678878      3.35e-09  Convergence criterion met
 ---------------------------------------
 SCF time:   CPU 38.17s  wall 38.00s 
 SCF   energy in the final basis set =    -3250.3467678878
 Total energy in the final basis set =    -3250.3467678878

 --------------------------------------------------------------

                    Orbital Energies (a.u.)
 --------------------------------------------------------------

 Alpha MOs
 -- Occupied --
*******-101.573 -62.499 -56.320 -56.315 -56.315 -24.699 -10.310
-10.294 -10.220  -9.487  -8.708  -7.253  -7.242  -7.242  -6.540
 -6.526  -6.525  -2.651  -2.647  -2.646  -2.635  -2.635  -1.236
 -0.943  -0.844  -0.799  -0.656  -0.609  -0.561  -0.528  -0.480
 -0.466  -0.444  -0.415  -0.391  -0.367  -0.325  -0.317  -0.302
 -0.287
 -- Virtual --
 -0.050  -0.024  -0.004   0.014   0.020   0.024   0.047   0.053
  0.059   0.067   0.074   0.084   0.094   0.098   0.104   0.109
  0.119   0.125   0.132   0.136   0.139   0.146   0.157   0.170
  0.184   0.197   0.201   0.228   0.245   0.251   0.261   0.271
  0.307   0.356   0.363   0.386   0.391   0.407   0.427   0.431
  0.447   0.465   0.472   0.477   0.509   0.519   0.529   0.562
  0.566   0.583   0.596   0.615   0.628   0.645   0.649   0.669
  0.678   0.777   0.789   0.819   0.844   0.860   0.900   0.908
  0.939   0.970   1.043   1.074   1.158   1.223   1.299   1.361
  1.386   1.417   1.434   1.443   1.465   1.514   1.525   1.554
  1.637   1.685   1.707   1.787   1.814   1.855   1.879   1.944
  1.969   2.006   2.050   2.084   2.133   2.148   2.176   2.190
  2.277   2.293   2.334   2.446   2.511   2.551   2.599   2.685
  2.698   2.809   2.829   2.837   3.002   3.135   3.268   3.412
  3.707   3.768   3.806   3.849   3.993   4.018   4.037   4.063
  4.122   4.211   4.236   4.389   4.847   6.340   6.379   6.648
  6.691   7.569   7.599   7.684   9.731  23.577  23.758  23.864
 25.862  26.004  26.437  47.937  66.774 215.718 289.764 289.793
289.9041020.736
 --------------------------------------------------------------

          Ground-State Mulliken Net Atomic Charges

     Atom                 Charge (a.u.)
  ----------------------------------------
      1 C                    -0.450333
      2 C                    -0.260649
      3 C                     0.118583
      4 F                    -0.114814
      5 H                     0.188746
      6 Br                   -0.041477
      7 Cl                    0.197225
      8 H                     0.154125
      9 H                     0.208594
  ----------------------------------------
  Sum of atomic charges =     0.000000

 -----------------------------------------------------------------
                    Cartesian Multipole Moments
 -----------------------------------------------------------------
    Charge (ESU x 10^10)
                 0.0000
    Dipole Moment (Debye)
         X      -1.6080      Y       0.4150      Z      -1.2674
       Tot       2.0890
    Quadrupole Moments (Debye-Ang)
        XX     -49.8931     XY      -2.1475     YY     -58.3753
        XZ       0.5577     YZ      -2.1604     ZZ     -52.9178
    Octopole Moments (Debye-Ang^2)
       XXX      37.4297    XXY       3.2737    XYY      11.2907
       YYY     -10.0014    XXZ       2.3074    XYZ      -0.3591
       YYZ      -0.9335    XZZ       9.2517    YZZ       3.1810
       ZZZ       1.9363
    Hexadecapole Moments (Debye-Ang^3)
      XXXX    -515.9418   XXXY     -17.5586   XXYY    -167.9943
      XYYY       2.6281   YYYY    -509.7069   XXXZ      -1.4493
      XXYZ       4.4921   XYYZ      -4.7260   YYYZ      -1.9369
      XXZZ    -113.8038   XYZZ      -4.4232   YYZZ    -107.3427
      XZZZ       0.6745   YZZZ       4.7522   ZZZZ    -151.6223
 -----------------------------------------------------------------
 Calculating analytic gradient of the SCF energy
 Gradient of SCF Energy
            1           2           3           4           5           6
    1   0.0006865   0.0009053  -0.0014790  -0.0003996  -0.0000307   0.0002365
    2   0.0000662   0.0003575  -0.0000760  -0.0002778  -0.0002052   0.0002043
    3   0.0005050  -0.0006326  -0.0001919   0.0001872  -0.0000304  -0.0000207
            7           8           9
    1   0.0002898  -0.0000793  -0.0001296
    2   0.0001463  -0.0001218  -0.0000934
    3  -0.0000146   0.0002390  -0.0000410
 Max gradient component =       1.479E-03
 RMS gradient           =       4.275E-04
 Gradient time:  CPU 14.26 s  wall 14.26 s
 Geometry Optimization Parameters
   NAtoms,    NIC,     NZ,  NCons,   NDum,   NFix, NCnnct, MaxDiis
        9      69       9       0       0       0       0       0

 Cartesian Hessian Update
 Hessian Updated using BFGS Update


** GEOMETRY OPTIMIZATION IN DELOCALIZED INTERNAL COORDINATES **
   Searching for a Minimum

   Optimization Cycle:   4

                       Coordinates (Angstroms)
     ATOM                X               Y               Z
      1  C        -1.1228239766    0.8289992735   -1.2174793458
      2  C        -1.1744396563    1.2370476444    0.2301838227
      3  C        -0.5427917624   -0.0665666286   -0.1539153414
      4  F        -0.3766302637    2.2655139278    0.6445030507
      5  H        -2.1101357850    1.2078160931    0.7759405105
      6  Br        1.3760916274   -0.2448212067   -0.0358253248
      7  Cl       -1.4248444918   -1.5516398491    0.2665466378
      8  H        -2.0439143116    0.5213537331   -1.6980937051
      9  H        -0.4121489595    1.3490905744   -1.8481322571
   Point Group: c1    Number of degrees of freedom:    21


   Energy is  -3250.346767888

 Hessian Updated using BFGS Update

 21 Hessian modes will be used to form the next step
  Hessian Eigenvalues:
     0.016566    0.020820    0.021435    0.029563    0.031159    0.032547
     0.061735    0.083349    0.089870    0.107228    0.136704    0.137519
     0.180770    0.250425    0.259070    0.268649    0.280889    0.347860
     0.348120    0.353551    0.500051

 Minimum Search - Taking Simple RFO Step
 Searching for Lamda that Minimizes Along All modes
 Value Taken    Lamda =  -0.00001569
 Step Taken.  Stepsize is  0.021045

                             Maximum     Tolerance    Cnvgd?
         Gradient           0.000707      0.000300      NO
         Displacement       0.013873      0.001200      NO
         Energy change     -0.000028      0.000001      NO


 New Cartesian Coordinates Obtained by Inverse Iteration

 Displacement from previous Coordinates is:  0.016494
 ----------------------------------------------------------------
             Standard Nuclear Orientation (Angstroms)
    I     Atom           X                Y                Z
 ----------------------------------------------------------------
    1      C      -1.1240473906     0.8286994781    -1.2175495954
    2      C      -1.1753825323     1.2360504993     0.2310772198
    3      C      -0.5411256680    -0.0664631022    -0.1534662018
    4      F      -0.3774046440     2.2679859445     0.6408684387
    5      H      -2.1097836892     1.2085745269     0.7791467789
    6      Br      1.3764211740    -0.2479826956    -0.0355670026
    7      Cl     -1.4246210088    -1.5523657601     0.2663259157
    8      H      -2.0431987995     0.5207305905    -1.7016727054
    9      H      -0.4124950212     1.3515640804    -1.8454348003
 ----------------------------------------------------------------
 Molecular Point Group                 C1    NOp =  1
 Largest Abelian Subgroup              C1    NOp =  1
 Nuclear Repulsion Energy =   506.0318297647 hartrees
 There are       41 alpha and       41 beta electrons
 Applying Cartesian multipole field
    Component          Value
    ---------          -----
     (2,0,0)        1.00000E-11
     (0,2,0)        2.00000E-11
     (0,0,2)       -3.00000E-11
 Nucleus-field energy     =     0.0000000099 hartrees
 Requested basis set is 6-311++G(d,p)
 There are 71 shells and 187 basis functions
 A cutoff of  1.0D-11 yielded   2243 shell pairs
 There are     16265 function pairs (     17701 Cartesian)
 Smallest overlap matrix eigenvalue = 3.45E-05
 Guess MOs from SCF MO coefficient file

 -----------------------------------------------------------------------
  General SCF calculation program by
  Eric Jon Sundstrom, Paul Horn, Yuezhi Mao, Dmitri Zuev, Alec White,
  David Stuck, Shaama M.S., Shane Yost, Joonho Lee, David Small,
  Daniel Levine, Susi Lehtola, Hugh Burton, Evgeny Epifanovsky
 -----------------------------------------------------------------------
 Exchange:     0.2000 Hartree-Fock + 0.0800 Slater + 0.7200 B88
 Correlation:  0.1900 VWN1RPA + 0.8100 LYP
 Using SG-1 standard quadrature grid
 A restricted SCF calculation will be
 performed using DIIS
 SCF converges when DIIS error is below 1.0e-08
 ---------------------------------------
  Cycle       Energy         DIIS error
 ---------------------------------------
    1   -3250.3467600752      5.05e-05  
    2   -3250.3467764647      9.15e-06  
    3   -3250.3467764543      1.03e-05  
    4   -3250.3467768184      2.12e-06  
    5   -3250.3467768327      9.94e-07  
    6   -3250.3467768365      2.09e-07  
    7   -3250.3467768367      6.73e-08  
    8   -3250.3467768367      2.42e-08  
    9   -3250.3467768367      2.91e-09  Convergence criterion met
 ---------------------------------------
 SCF time:   CPU 38.15s  wall 38.00s 
 SCF   energy in the final basis set =    -3250.3467768367
 Total energy in the final basis set =    -3250.3467768367

 --------------------------------------------------------------

                    Orbital Energies (a.u.)
 --------------------------------------------------------------

 Alpha MOs
 -- Occupied --
*******-101.573 -62.499 -56.320 -56.315 -56.315 -24.698 -10.310
-10.295 -10.220  -9.487  -8.708  -7.252  -7.242  -7.242  -6.540
 -6.526  -6.525  -2.651  -2.647  -2.646  -2.635  -2.635  -1.235
 -0.943  -0.843  -0.800  -0.656  -0.609  -0.560  -0.527  -0.480
 -0.466  -0.444  -0.415  -0.391  -0.367  -0.325  -0.317  -0.302
 -0.287
 -- Virtual --
 -0.050  -0.024  -0.004   0.013   0.020   0.024   0.047   0.052
  0.059   0.067   0.074   0.084   0.094   0.098   0.104   0.109
  0.119   0.124   0.131   0.136   0.139   0.146   0.157   0.170
  0.184   0.197   0.201   0.227   0.245   0.251   0.260   0.270
  0.307   0.356   0.363   0.386   0.391   0.407   0.426   0.431
  0.448   0.465   0.472   0.477   0.508   0.519   0.529   0.561
  0.566   0.583   0.596   0.615   0.628   0.645   0.648   0.670
  0.678   0.776   0.789   0.819   0.844   0.860   0.900   0.907
  0.939   0.970   1.043   1.074   1.158   1.224   1.299   1.360
  1.386   1.417   1.434   1.442   1.464   1.514   1.525   1.554
  1.637   1.685   1.707   1.787   1.814   1.855   1.878   1.944
  1.968   2.005   2.050   2.083   2.132   2.148   2.176   2.190
  2.276   2.293   2.334   2.445   2.510   2.550   2.599   2.684
  2.698   2.809   2.828   2.838   3.001   3.133   3.266   3.410
  3.706   3.768   3.806   3.848   3.992   4.018   4.036   4.062
  4.121   4.210   4.236   4.389   4.846   6.340   6.379   6.647
  6.690   7.569   7.599   7.684   9.731  23.575  23.757  23.862
 25.861  26.005  26.437  47.937  66.774 215.717 289.764 289.793
289.9041020.736
 --------------------------------------------------------------

          Ground-State Mulliken Net Atomic Charges

     Atom                 Charge (a.u.)
  ----------------------------------------
      1 C                    -0.452134
      2 C                    -0.261779
      3 C                     0.123781
      4 F                    -0.115763
      5 H                     0.189202
      6 Br                   -0.040314
      7 Cl                    0.194142
      8 H                     0.154412
      9 H                     0.208455
  ----------------------------------------
  Sum of atomic charges =     0.000000

 -----------------------------------------------------------------
                    Cartesian Multipole Moments
 -----------------------------------------------------------------
    Charge (ESU x 10^10)
                 0.0000
    Dipole Moment (Debye)
         X      -1.6018      Y       0.4111      Z      -1.2646
       Tot       2.0818
    Quadrupole Moments (Debye-Ang)
        XX     -49.8861     XY      -2.1604     YY     -58.4055
        XZ       0.5579     YZ      -2.1525     ZZ     -52.9109
    Octopole Moments (Debye-Ang^2)
       XXX      37.4530    XXY       3.3263    XYY      11.3137
       YYY      -9.8921    XXZ       2.3129    XYZ      -0.3709
       YYZ      -0.9266    XZZ       9.2245    YZZ       3.2530
       ZZZ       1.9602
    Hexadecapole Moments (Debye-Ang^3)
      XXXX    -516.0629   XXXY     -17.3964   XXYY    -168.1039
      XYYY       2.9171   YYYY    -510.6117   XXXZ      -1.4980
      XXYZ       4.5371   XYYZ      -4.7454   YYYZ      -1.8644
      XXZZ    -113.7330   XYZZ      -4.3683   YYZZ    -107.4315
      XZZZ       0.6840   YZZZ       4.8460   ZZZZ    -151.5146
 -----------------------------------------------------------------
 Calculating analytic gradient of the SCF energy
 Gradient of SCF Energy
            1           2           3           4           5           6
    1   0.0000769   0.0002720  -0.0004490  -0.0000210  -0.0000675   0.0000613
    2   0.0000997  -0.0003440  -0.0000181   0.0003585   0.0000167   0.0000276
    3  -0.0000826  -0.0002019   0.0001236   0.0002252   0.0000221  -0.0000079
            7           8           9
    1   0.0001787  -0.0000752   0.0000239
    2  -0.0001231   0.0000205  -0.0000379
    3   0.0000028   0.0000132  -0.0000945
 Max gradient component =       4.490E-04
 RMS gradient           =       1.641E-04
 Gradient time:  CPU 14.30 s  wall 14.30 s
 Geometry Optimization Parameters
   NAtoms,    NIC,     NZ,  NCons,   NDum,   NFix, NCnnct, MaxDiis
        9      69       9       0       0       0       0       0

 Cartesian Hessian Update
 Hessian Updated using BFGS Update


** GEOMETRY OPTIMIZATION IN DELOCALIZED INTERNAL COORDINATES **
   Searching for a Minimum

   Optimization Cycle:   5

                       Coordinates (Angstroms)
     ATOM                X               Y               Z
      1  C        -1.1240473906    0.8286994781   -1.2175495954
      2  C        -1.1753825323    1.2360504993    0.2310772198
      3  C        -0.5411256680   -0.0664631022   -0.1534662018
      4  F        -0.3774046440    2.2679859445    0.6408684387
      5  H        -2.1097836892    1.2085745269    0.7791467789
      6  Br        1.3764211740   -0.2479826956   -0.0355670026
      7  Cl       -1.4246210088   -1.5523657601    0.2663259157
      8  H        -2.0431987995    0.5207305905   -1.7016727054
      9  H        -0.4124950212    1.3515640804   -1.8454348003
   Point Group: c1    Number of degrees of freedom:    21


   Energy is  -3250.346776837

 Hessian Updated using BFGS Update

 21 Hessian modes will be used to form the next step
  Hessian Eigenvalues:
     0.014712    0.018073    0.021483    0.029733    0.031320    0.035873
     0.059213    0.082778    0.089003    0.101238    0.136188    0.137443
     0.180688    0.250744    0.263140    0.269549    0.289394    0.347995
     0.348122    0.355155    0.532454

 Minimum Search - Taking Simple RFO Step
 Searching for Lamda that Minimizes Along All modes
 Value Taken    Lamda =  -0.00000323
 Step Taken.  Stepsize is  0.011446

                             Maximum     Tolerance    Cnvgd?
         Gradient           0.000267      0.000300     YES
         Displacement       0.006558      0.001200      NO
         Energy change     -0.000009      0.000001      NO


 New Cartesian Coordinates Obtained by Inverse Iteration

 Displacement from previous Coordinates is:  0.009064
 ----------------------------------------------------------------
             Standard Nuclear Orientation (Angstroms)
    I     Atom           X                Y                Z
 ----------------------------------------------------------------
    1      C      -1.1245101069     0.8285342985    -1.2176461250
    2      C      -1.1759306348     1.2358115970     0.2310449731
    3      C      -0.5404359691    -0.0662057135    -0.1536871895
    4      F      -0.3766500996     2.2673309429     0.6393204939
    5      H      -2.1094451077     1.2082498781     0.7804650738
    6      Br      1.3766550852    -0.2484272714    -0.0350773219
    7      Cl     -1.4256076186    -1.5513057424     0.2665723787
    8      H      -2.0422995349     0.5190212011    -1.7032153900
    9      H      -0.4134135931     1.3537843715    -1.8440488456
 ----------------------------------------------------------------
 Molecular Point Group                 C1    NOp =  1
 Largest Abelian Subgroup              C1    NOp =  1
 Nuclear Repulsion Energy =   506.0468553047 hartrees
 There are       41 alpha and       41 beta electrons
 Applying Cartesian multipole field
    Component          Value
    ---------          -----
     (2,0,0)        1.00000E-11
     (0,2,0)        2.00000E-11
     (0,0,2)       -3.00000E-11
 Nucleus-field energy     =     0.0000000099 hartrees
 Requested basis set is 6-311++G(d,p)
 There are 71 shells and 187 basis functions
 A cutoff of  1.0D-11 yielded   2243 shell pairs
 There are     16265 function pairs (     17701 Cartesian)
 Smallest overlap matrix eigenvalue = 3.45E-05
 Guess MOs from SCF MO coefficient file

 -----------------------------------------------------------------------
  General SCF calculation program by
  Eric Jon Sundstrom, Paul Horn, Yuezhi Mao, Dmitri Zuev, Alec White,
  David Stuck, Shaama M.S., Shane Yost, Joonho Lee, David Small,
  Daniel Levine, Susi Lehtola, Hugh Burton, Evgeny Epifanovsky
 -----------------------------------------------------------------------
 Exchange:     0.2000 Hartree-Fock + 0.0800 Slater + 0.7200 B88
 Correlation:  0.1900 VWN1RPA + 0.8100 LYP
 Using SG-1 standard quadrature grid
 A restricted SCF calculation will be
 performed using DIIS
 SCF converges when DIIS error is below 1.0e-08
 ---------------------------------------
  Cycle       Energy         DIIS error
 ---------------------------------------
    1   -3250.3467753291      2.26e-05  
    2   -3250.3467788221      3.57e-06  
    3   -3250.3467788386      4.16e-06  
    4   -3250.3467788839      7.18e-07  
    5   -3250.3467788853      2.32e-07  
    6   -3250.3467788854      7.02e-08  
    7   -3250.3467788855      2.86e-08  
    8   -3250.3467788855      9.09e-09  Convergence criterion met
 ---------------------------------------
 SCF time:   CPU 33.88s  wall 34.00s 
 SCF   energy in the final basis set =    -3250.3467788855
 Total energy in the final basis set =    -3250.3467788855

 --------------------------------------------------------------

                    Orbital Energies (a.u.)
 --------------------------------------------------------------

 Alpha MOs
 -- Occupied --
*******-101.573 -62.499 -56.320 -56.315 -56.315 -24.698 -10.310
-10.295 -10.220  -9.487  -8.708  -7.252  -7.242  -7.242  -6.540
 -6.526  -6.525  -2.651  -2.647  -2.647  -2.635  -2.635  -1.235
 -0.943  -0.843  -0.800  -0.656  -0.609  -0.561  -0.527  -0.480
 -0.466  -0.444  -0.415  -0.391  -0.367  -0.325  -0.317  -0.302
 -0.287
 -- Virtual --
 -0.050  -0.024  -0.004   0.013   0.020   0.024   0.047   0.052
  0.059   0.067   0.074   0.084   0.094   0.098   0.104   0.109
  0.119   0.124   0.131   0.136   0.139   0.146   0.157   0.170
  0.184   0.197   0.201   0.228   0.245   0.251   0.261   0.270
  0.307   0.356   0.363   0.386   0.391   0.407   0.426   0.431
  0.448   0.465   0.472   0.477   0.508   0.519   0.529   0.561
  0.566   0.584   0.596   0.615   0.628   0.645   0.648   0.670
  0.678   0.776   0.789   0.819   0.844   0.860   0.900   0.907
  0.939   0.970   1.043   1.074   1.158   1.224   1.299   1.360
  1.386   1.417   1.433   1.442   1.463   1.514   1.525   1.555
  1.637   1.685   1.707   1.787   1.813   1.855   1.878   1.944
  1.968   2.005   2.049   2.083   2.132   2.148   2.176   2.190
  2.276   2.293   2.334   2.445   2.510   2.550   2.600   2.684
  2.698   2.809   2.828   2.838   3.001   3.132   3.266   3.410
  3.706   3.768   3.806   3.848   3.993   4.018   4.036   4.062
  4.121   4.210   4.236   4.389   4.846   6.340   6.379   6.647
  6.690   7.569   7.599   7.684   9.731  23.576  23.757  23.862
 25.862  26.005  26.437  47.937  66.774 215.717 289.764 289.793
289.9041020.736
 --------------------------------------------------------------

          Ground-State Mulliken Net Atomic Charges

     Atom                 Charge (a.u.)
  ----------------------------------------
      1 C                    -0.453356
      2 C                    -0.261852
      3 C                     0.126108
      4 F                    -0.115976
      5 H                     0.189275
      6 Br                   -0.039706
      7 Cl                    0.192657
      8 H                     0.154549
      9 H                     0.208302
  ----------------------------------------
  Sum of atomic charges =     0.000000

 -----------------------------------------------------------------
                    Cartesian Multipole Moments
 -----------------------------------------------------------------
    Charge (ESU x 10^10)
                 0.0000
    Dipole Moment (Debye)
         X      -1.6000      Y       0.4130      Z      -1.2631
       Tot       2.0799
    Quadrupole Moments (Debye-Ang)
        XX     -49.8871     XY      -2.1637     YY     -58.4037
        XZ       0.5585     YZ      -2.1477     ZZ     -52.9072
    Octopole Moments (Debye-Ang^2)
       XXX      37.4921    XXY       3.3164    XYY      11.3217
       YYY      -9.8643    XXZ       2.3170    XYZ      -0.3774
       YYZ      -0.9271    XZZ       9.2172    YZZ       3.2562
       ZZZ       1.9546
    Hexadecapole Moments (Debye-Ang^3)
      XXXX    -516.3829   XXXY     -17.3616   XXYY    -168.0949
      XYYY       2.8911   YYYY    -510.3091   XXXZ      -1.5478
      XXYZ       4.5704   XYYZ      -4.7694   YYYZ      -1.7906
      XXZZ    -113.7493   XYZZ      -4.3701   YYZZ    -107.3509
      XZZZ       0.6660   YZZZ       4.9311   ZZZZ    -151.4832
 -----------------------------------------------------------------
 Calculating analytic gradient of the SCF energy
 Gradient of SCF Energy
            1           2           3           4           5           6
    1  -0.0000921   0.0000096  -0.0000811   0.0000831  -0.0000415   0.0000404
    2   0.0000517  -0.0002206   0.0000080   0.0001931   0.0000080   0.0000268
    3  -0.0001359  -0.0001250   0.0001148   0.0001734   0.0000018  -0.0000038
            7           8           9
    1   0.0000867  -0.0000099   0.0000048
    2  -0.0000848   0.0000028   0.0000150
    3   0.0000412  -0.0000404  -0.0000261
 Max gradient component =       2.206E-04
 RMS gradient           =       8.847E-05
 Gradient time:  CPU 14.23 s  wall 14.24 s
 Geometry Optimization Parameters
   NAtoms,    NIC,     NZ,  NCons,   NDum,   NFix, NCnnct, MaxDiis
        9      69       9       0       0       0       0       0

 Cartesian Hessian Update
 Hessian Updated using BFGS Update


** GEOMETRY OPTIMIZATION IN DELOCALIZED INTERNAL COORDINATES **
   Searching for a Minimum

   Optimization Cycle:   6

                       Coordinates (Angstroms)
     ATOM                X               Y               Z
      1  C        -1.1245101069    0.8285342985   -1.2176461250
      2  C        -1.1759306348    1.2358115970    0.2310449731
      3  C        -0.5404359691   -0.0662057135   -0.1536871895
      4  F        -0.3766500996    2.2673309429    0.6393204939
      5  H        -2.1094451077    1.2082498781    0.7804650738
      6  Br        1.3766550852   -0.2484272714   -0.0350773219
      7  Cl       -1.4256076186   -1.5513057424    0.2665723787
      8  H        -2.0422995349    0.5190212011   -1.7032153900
      9  H        -0.4134135931    1.3537843715   -1.8440488456
   Point Group: c1    Number of degrees of freedom:    21


   Energy is  -3250.346778885

 Hessian Updated using BFGS Update

 21 Hessian modes will be used to form the next step
  Hessian Eigenvalues:
     0.012211    0.017916    0.021656    0.029559    0.030869    0.037417
     0.064250    0.081903    0.086676    0.093328    0.129885    0.137784
     0.180669    0.252497    0.265308    0.269489    0.288340    0.347993
     0.348122    0.353574    0.496511

 Minimum Search - Taking Simple RFO Step
 Searching for Lamda that Minimizes Along All modes
 Value Taken    Lamda =  -0.00000109
 Step Taken.  Stepsize is  0.006746

                             Maximum     Tolerance    Cnvgd?
         Gradient           0.000213      0.000300     YES
         Displacement       0.004545      0.001200      NO
         Energy change     -0.000002      0.000001      NO


 New Cartesian Coordinates Obtained by Inverse Iteration

 Displacement from previous Coordinates is:  0.006337
 ----------------------------------------------------------------
             Standard Nuclear Orientation (Angstroms)
    I     Atom           X                Y                Z
 ----------------------------------------------------------------
    1      C      -1.1245445718     0.8283997553    -1.2173335647
    2      C      -1.1761172920     1.2358413660     0.2312342761
    3      C      -0.5400301224    -0.0660538442    -0.1537211988
    4      F      -0.3766987911     2.2676734842     0.6375596984
    5      H      -2.1089715860     1.2078633382     0.7816617499
    6      Br      1.3767764074    -0.2487310100    -0.0345389543
    7      Cl     -1.4265222220    -1.5506976719     0.2654040404
    8      H      -2.0417663237     0.5179129085    -1.7032604861
    9      H      -0.4137630780     1.3545852356    -1.8432775134
 ----------------------------------------------------------------
 Molecular Point Group                 C1    NOp =  1
 Largest Abelian Subgroup              C1    NOp =  1
 Nuclear Repulsion Energy =   506.0604963704 hartrees
 There are       41 alpha and       41 beta electrons
 Applying Cartesian multipole field
    Component          Value
    ---------          -----
     (2,0,0)        1.00000E-11
     (0,2,0)        2.00000E-11
     (0,0,2)       -3.00000E-11
 Nucleus-field energy     =     0.0000000099 hartrees
 Requested basis set is 6-311++G(d,p)
 There are 71 shells and 187 basis functions
 A cutoff of  1.0D-11 yielded   2243 shell pairs
 There are     16265 function pairs (     17701 Cartesian)
 Smallest overlap matrix eigenvalue = 3.44E-05
 Guess MOs from SCF MO coefficient file

 -----------------------------------------------------------------------
  General SCF calculation program by
  Eric Jon Sundstrom, Paul Horn, Yuezhi Mao, Dmitri Zuev, Alec White,
  David Stuck, Shaama M.S., Shane Yost, Joonho Lee, David Small,
  Daniel Levine, Susi Lehtola, Hugh Burton, Evgeny Epifanovsky
 -----------------------------------------------------------------------
 Exchange:     0.2000 Hartree-Fock + 0.0800 Slater + 0.7200 B88
 Correlation:  0.1900 VWN1RPA + 0.8100 LYP
 Using SG-1 standard quadrature grid
 A restricted SCF calculation will be
 performed using DIIS
 SCF converges when DIIS error is below 1.0e-08
 ---------------------------------------
  Cycle       Energy         DIIS error
 ---------------------------------------
    1   -3250.3467774443      1.67e-05  
    2   -3250.3467794259      2.30e-06  
    3   -3250.3467794437      2.05e-06  
    4   -3250.3467794547      8.34e-07  
    5   -3250.3467794569      2.36e-07  
    6   -3250.3467794571      5.90e-08  
    7   -3250.3467794570      2.62e-08  
    8   -3250.3467794570      4.58e-09  Convergence criterion met
 ---------------------------------------
 SCF time:   CPU 33.94s  wall 34.00s 
 SCF   energy in the final basis set =    -3250.3467794570
 Total energy in the final basis set =    -3250.3467794570

 --------------------------------------------------------------

                    Orbital Energies (a.u.)
 --------------------------------------------------------------

 Alpha MOs
 -- Occupied --
*******-101.573 -62.499 -56.320 -56.316 -56.315 -24.698 -10.310
-10.295 -10.220  -9.487  -8.708  -7.252  -7.242  -7.242  -6.540
 -6.526  -6.525  -2.651  -2.647  -2.647  -2.635  -2.635  -1.236
 -0.943  -0.843  -0.800  -0.656  -0.609  -0.561  -0.527  -0.480
 -0.466  -0.444  -0.415  -0.391  -0.367  -0.325  -0.317  -0.302
 -0.287
 -- Virtual --
 -0.050  -0.024  -0.004   0.013   0.020   0.024   0.047   0.052
  0.059   0.067   0.074   0.084   0.094   0.098   0.104   0.109
  0.119   0.125   0.131   0.136   0.139   0.146   0.157   0.170
  0.184   0.197   0.201   0.228   0.245   0.251   0.261   0.270
  0.307   0.356   0.363   0.386   0.391   0.407   0.426   0.431
  0.448   0.465   0.472   0.477   0.508   0.519   0.529   0.561
  0.566   0.584   0.596   0.615   0.628   0.645   0.648   0.670
  0.678   0.776   0.789   0.819   0.843   0.860   0.900   0.907
  0.939   0.970   1.043   1.074   1.158   1.224   1.299   1.360
  1.386   1.417   1.433   1.443   1.463   1.514   1.525   1.555
  1.638   1.685   1.707   1.787   1.813   1.855   1.878   1.944
  1.968   2.005   2.049   2.083   2.132   2.148   2.176   2.191
  2.276   2.293   2.334   2.445   2.510   2.550   2.600   2.684
  2.698   2.809   2.829   2.838   3.001   3.133   3.266   3.410
  3.707   3.768   3.806   3.849   3.993   4.017   4.036   4.062
  4.121   4.210   4.236   4.389   4.846   6.340   6.379   6.647
  6.690   7.569   7.599   7.684   9.731  23.576  23.756  23.863
 25.862  26.005  26.437  47.937  66.774 215.717 289.764 289.792
289.9041020.736
 --------------------------------------------------------------

          Ground-State Mulliken Net Atomic Charges

     Atom                 Charge (a.u.)
  ----------------------------------------
      1 C                    -0.454150
      2 C                    -0.262128
      3 C                     0.127602
      4 F                    -0.115959
      5 H                     0.189299
      6 Br                   -0.039395
      7 Cl                    0.191843
      8 H                     0.154565
      9 H                     0.208323
  ----------------------------------------
  Sum of atomic charges =     0.000000

 -----------------------------------------------------------------
                    Cartesian Multipole Moments
 -----------------------------------------------------------------
    Charge (ESU x 10^10)
                 0.0000
    Dipole Moment (Debye)
         X      -1.5981      Y       0.4136      Z      -1.2601
       Tot       2.0767
    Quadrupole Moments (Debye-Ang)
        XX     -49.8906     XY      -2.1625     YY     -58.4031
        XZ       0.5558     YZ      -2.1408     ZZ     -52.9047
    Octopole Moments (Debye-Ang^2)
       XXX      37.5297    XXY       3.3025    XYY      11.3323
       YYY      -9.8638    XXZ       2.3360    XYZ      -0.3853
       YYZ      -0.9131    XZZ       9.2234    YZZ       3.2595
       ZZZ       1.9930
    Hexadecapole Moments (Debye-Ang^3)
      XXXX    -516.6330   XXXY     -17.3262   XXYY    -168.1123
      XYYY       2.8904   YYYY    -510.2386   XXXZ      -1.6459
      XXYZ       4.5732   XYYZ      -4.7980   YYYZ      -1.7875
      XXZZ    -113.7618   XYZZ      -4.3764   YYZZ    -107.3046
      XZZZ       0.5702   YZZZ       4.9231   ZZZZ    -151.3462
 -----------------------------------------------------------------
 Calculating analytic gradient of the SCF energy
 Gradient of SCF Energy
            1           2           3           4           5           6
    1  -0.0000544  -0.0000440   0.0000271   0.0000087  -0.0000092   0.0000150
    2   0.0000314  -0.0000636  -0.0000025   0.0000430  -0.0000243   0.0000417
    3  -0.0000435   0.0000057   0.0000671   0.0000086   0.0000062  -0.0000057
            7           8           9
    1   0.0000390   0.0000088   0.0000089
    2  -0.0000196  -0.0000052  -0.0000009
    3  -0.0000146  -0.0000223  -0.0000014
 Max gradient component =       6.707E-05
 RMS gradient           =       3.020E-05
 Gradient time:  CPU 14.25 s  wall 14.25 s
 Geometry Optimization Parameters
   NAtoms,    NIC,     NZ,  NCons,   NDum,   NFix, NCnnct, MaxDiis
        9      69       9       0       0       0       0       0

 Cartesian Hessian Update
 Hessian Updated using BFGS Update


** GEOMETRY OPTIMIZATION IN DELOCALIZED INTERNAL COORDINATES **
   Searching for a Minimum

   Optimization Cycle:   7

                       Coordinates (Angstroms)
     ATOM                X               Y               Z
      1  C        -1.1245445718    0.8283997553   -1.2173335647
      2  C        -1.1761172920    1.2358413660    0.2312342761
      3  C        -0.5400301224   -0.0660538442   -0.1537211988
      4  F        -0.3766987911    2.2676734842    0.6375596984
      5  H        -2.1089715860    1.2078633382    0.7816617499
      6  Br        1.3767764074   -0.2487310100   -0.0345389543
      7  Cl       -1.4265222220   -1.5506976719    0.2654040404
      8  H        -2.0417663237    0.5179129085   -1.7032604861
      9  H        -0.4137630780    1.3545852356   -1.8432775134
   Point Group: c1    Number of degrees of freedom:    21


   Energy is  -3250.346779457

 Hessian Updated using BFGS Update

 21 Hessian modes will be used to form the next step
  Hessian Eigenvalues:
     0.012299    0.018482    0.022257    0.029081    0.030804    0.038555
     0.063440    0.082285    0.085907    0.092292    0.129004    0.138865
     0.180713    0.245276    0.260455    0.269468    0.285705    0.347981
     0.348121    0.353196    0.477308

 Minimum Search - Taking Simple RFO Step
 Searching for Lamda that Minimizes Along All modes
 Value Taken    Lamda =   0.00000000
 Step Taken.  Stepsize is  0.001190

                             Maximum     Tolerance    Cnvgd?
         Gradient           0.000040      0.000300     YES
         Displacement       0.000703      0.001200     YES
         Energy change     -0.000001      0.000001     YES


                       Distance Matrix (Angstroms)
             C (  1)   C (  2)   C (  3)   F (  4)   H (  5)   Br(  6)
   C (  2)  1.505662
   C (  3)  1.507639  1.499243
   F (  4)  2.464023  1.367058  2.469633
   H (  5)  2.260326  1.083499  2.226967  2.035861
   Br(  6)  2.969145  2.965107  1.929177  3.139854  3.865008
   Cl(  7)  2.819540  2.797976  1.779242  3.977510  2.888238  3.105409
   H (  8)  1.083431  2.237642  2.235464  3.363562  2.579804  3.880568
   H (  9)  1.083461  2.213342  2.211054  2.643796  3.128189  3.008021
             Cl(  7)   H (  8)
   H (  8)  2.921184
   H (  9)  3.729998  1.835761

 Final energy is   -3250.3467794570270     


 ******************************
 **  OPTIMIZATION CONVERGED  **
 ******************************

                       Coordinates (Angstroms)
     ATOM                X               Y               Z
      1  C        -1.1245445718    0.8283997553   -1.2173335647
      2  C        -1.1761172920    1.2358413660    0.2312342761
      3  C        -0.5400301224   -0.0660538442   -0.1537211988
      4  F        -0.3766987911    2.2676734842    0.6375596984
      5  H        -2.1089715860    1.2078633382    0.7816617499
      6  Br        1.3767764074   -0.2487310100   -0.0345389543
      7  Cl       -1.4265222220   -1.5506976719    0.2654040404
      8  H        -2.0417663237    0.5179129085   -1.7032604861
      9  H        -0.4137630780    1.3545852356   -1.8432775134

Z-matrix Print:
$molecule
0 1
Br
C  1 1.929177
C  2 1.499243 1 119.203727
H  3 1.083499 2 118.248737 1 -140.191533 0
F  3 1.367058 2 118.923706 1 1.007020 0
C  3 1.505662 2 60.228082 1 108.630746 0
H  6 1.083431 3 118.688807 2 107.860466 0
H  6 1.083461 3 116.543002 2 -106.223037 0
Cl 2 1.779242 1 113.670774 3 -144.224005 0
$end


 --------------------------------------------------------------

                    Orbital Energies (a.u.)
 --------------------------------------------------------------

 Alpha MOs
 -- Occupied --
*******-101.573 -62.499 -56.320 -56.316 -56.315 -24.698 -10.310
-10.295 -10.220  -9.487  -8.708  -7.252  -7.242  -7.242  -6.540
 -6.526  -6.525  -2.651  -2.647  -2.647  -2.635  -2.635  -1.236
 -0.943  -0.843  -0.800  -0.656  -0.609  -0.561  -0.527  -0.480
 -0.466  -0.444  -0.415  -0.391  -0.367  -0.325  -0.317  -0.302
 -0.287
 -- Virtual --
 -0.050  -0.024  -0.004   0.013   0.020   0.024   0.047   0.052
  0.059   0.067   0.074   0.084   0.094   0.098   0.104   0.109
  0.119   0.125   0.131   0.136   0.139   0.146   0.157   0.170
  0.184   0.197   0.201   0.228   0.245   0.251   0.261   0.270
  0.307   0.356   0.363   0.386   0.391   0.407   0.426   0.431
  0.448   0.465   0.472   0.477   0.508   0.519   0.529   0.561
  0.566   0.584   0.596   0.615   0.628   0.645   0.648   0.670
  0.678   0.776   0.789   0.819   0.843   0.860   0.900   0.907
  0.939   0.970   1.043   1.074   1.158   1.224   1.299   1.360
  1.386   1.417   1.433   1.443   1.463   1.514   1.525   1.555
  1.638   1.685   1.707   1.787   1.813   1.855   1.878   1.944
  1.968   2.005   2.049   2.083   2.132   2.148   2.176   2.191
  2.276   2.293   2.334   2.445   2.510   2.550   2.600   2.684
  2.698   2.809   2.829   2.838   3.001   3.133   3.266   3.410
  3.707   3.768   3.806   3.849   3.993   4.017   4.036   4.062
  4.121   4.210   4.236   4.389   4.846   6.340   6.379   6.647
  6.690   7.569   7.599   7.684   9.731  23.576  23.756  23.863
 25.862  26.005  26.437  47.937  66.774 215.717 289.764 289.792
289.9041020.736
 --------------------------------------------------------------

          Ground-State Mulliken Net Atomic Charges

     Atom                 Charge (a.u.)
  ----------------------------------------
      1 C                    -0.454150
      2 C                    -0.262128
      3 C                     0.127602
      4 F                    -0.115959
      5 H                     0.189299
      6 Br                   -0.039395
      7 Cl                    0.191843
      8 H                     0.154565
      9 H                     0.208323
  ----------------------------------------
  Sum of atomic charges =     0.000000

 -----------------------------------------------------------------
                    Cartesian Multipole Moments
 -----------------------------------------------------------------
    Charge (ESU x 10^10)
                 0.0000
    Dipole Moment (Debye)
         X      -1.5981      Y       0.4136      Z      -1.2601
       Tot       2.0767
    Quadrupole Moments (Debye-Ang)
        XX     -49.8906     XY      -2.1625     YY     -58.4031
        XZ       0.5558     YZ      -2.1408     ZZ     -52.9047
    Octopole Moments (Debye-Ang^2)
       XXX      37.5297    XXY       3.3025    XYY      11.3323
       YYY      -9.8638    XXZ       2.3360    XYZ      -0.3853
       YYZ      -0.9131    XZZ       9.2234    YZZ       3.2595
       ZZZ       1.9930
    Hexadecapole Moments (Debye-Ang^3)
      XXXX    -516.6330   XXXY     -17.3262   XXYY    -168.1123
      XYYY       2.8904   YYYY    -510.2386   XXXZ      -1.6459
      XXYZ       4.5732   XYYZ      -4.7980   YYYZ      -1.7875
      XXZZ    -113.7618   XYZZ      -4.3764   YYZZ    -107.3046
      XZZZ       0.5702   YZZZ       4.9231   ZZZZ    -151.3462
 -----------------------------------------------------------------
Archival summary:
1\1\TWL02\OPT\ProcedureUnspecified\BasisUnspecified\r1l1133\taweetha\ThuOct1102:07:302018ThuOct1102:07:302018\0\\#,OPT,ProcedureUnspecified,BasisUnspecified,\\0,1\Br\C,1,1.92918\C,2,1.49924,1,119.204\H,3,1.0835,2,118.249,1,-140.192,0\F,3,1.36706,2,118.924,1,1.00702,0\C,3,1.50566,2,60.2281,1,108.631,0\H,6,1.08343,3,118.689,2,107.86,0\H,6,1.08346,3,116.543,2,-106.223,0\Cl,2,1.77924,1,113.671,3,-144.224,0\\\@

 Total job time:  381.95s(wall), 381.71s(cpu) 
 Thu Oct 11 02:07:30 2018

        *************************************************************
        *                                                           *
        *  Thank you very much for using Q-Chem.  Have a nice day.  *
        *                                                           *
        *************************************************************


 
User input: 2 of 2 
 
Q-Chem Developer Version!
                  Welcome to Q-Chem
     A Quantum Leap Into The Future Of Chemistry


 Q-Chem 5.1, Q-Chem, Inc., Pleasanton, CA (2018)

 Yihan Shao,  Zhengting Gan,  E. Epifanovsky,  A. T. B. Gilbert,  M. Wormit,  
 J. Kussmann,  A. W. Lange,  A. Behn,  Jia Deng,  Xintian Feng,  D. Ghosh,  
 M. Goldey,  P. R. Horn,  L. D. Jacobson,  I. Kaliman,  T. Kus,  A. Landau,  
 Jie Liu,  E. I. Proynov,  R. M. Richard,  R. P. Steele,  E. J. Sundstrom,  
 H. L. Woodcock III,  P. M. Zimmerman,  D. Zuev,  B. Albrecht,  E. Alguire,  
 S. A. Baeppler,  D. Barton,  Z. Benda,  Y. A. Bernard,  E. J. Berquist,  
 K. B. Bravaya,  H. Burton,  D. Casanova,  Chun-Min Chang,  Yunqing Chen,  
 A. Chien,  K. D. Closser,  M. P. Coons,  S. Coriani,  S. Dasgupta,  
 A. L. Dempwolff,  M. Diedenhofen,  Hainam Do,  R. G. Edgar,  Po-Tung Fang,  
 S. Faraji,  S. Fatehi,  Qingguo Feng,  K. D. Fenk,  J. Fosso-Tande,  
 Qinghui Ge,  A. Ghysels,  G. Gidofalvi,  J. Gomes,  J. Gonthier,  A. Gunina,  
 D. Hait,  M. W. D. Hanson-Heine,  P. H. P. Harbach,  A. W. Hauser,  
 J. E. Herr,  E. G. Hohenstein,  Z. C. Holden,  Kerwin Hui,  B. C. Huynh,  
 T.-C. Jagau,  Hyunjun Ji,  B. Kaduk,  K. Khistyaev,  Jaehoon Kim,  
 P. Klunzinger,  K. Koh,  D. Kosenkov,  L. Koulias,  T. Kowalczyk,  
 C. M. Krauter,  A. Kunitsa,  Ka Un Lao,  A. Laurent,  K. V. Lawler,  
 Joonho Lee,  D. Lefrancois,  S. Lehtola,  D. S. Levine,  Yi-Pei Li,  
 You-Sheng Lin,  Fenglai Liu,  E. Livshits,  A. Luenser,  P. Manohar,  
 E. Mansoor,  S. F. Manzer,  Shan-Ping Mao,  Yuezhi Mao,  N. Mardirossian,  
 A. V. Marenich,  T. Markovich,  L. A. Martinez-Martinez,  S. A. Maurer,  
 N. J. Mayhall,  S. C. McKenzie,  J.-M. Mewes,  A. F. Morrison,  
 J. W. Mullinax,  K. Nanda,  T. S. Nguyen-Beck,  R. Olivares-Amaya,  
 J. A. Parkhill,  T. M. Perrine,  F. Plasser,  P. Pokhilko,  S. Prager,  
 A. Prociuk,  E. Ramos,  D. R. Rehn,  F. Rob,  M. Schneider,  N. Sergueev,  
 S. M. Sharada,  S. Sharma,  D. W. Small,  T. Stauch,  T. Stein,  
 Yu-Chuan Su,  A. J. W. Thom,  A. Tkatchenko,  T. Tsuchimochi,  N. M. Tubman,  
 L. Vogt,  M. L. Vidal,  O. Vydrov,  M. A. Watson,  J. Wenzel,  
 M. de Wergifosse,  T. A. Wesolowski,  A. White,  J. Witte,  A. Yamada,  
 Jun Yang,  K. Yao,  S. Yeganeh,  S. R. Yost,  Zhi-Qiang You,  A. Zech,  
 Igor Ying Zhang,  Xing Zhang,  Yan Zhao,  Ying Zhu,  B. R. Brooks,  
 G. K. L. Chan,  C. J. Cramer,  M. S. Gordon,  W. J. Hehre,  A. Klamt,  
 M. W. Schmidt,  C. D. Sherrill,  D. G. Truhlar,  A. Aspuru-Guzik,  R. Baer,  
 A. T. Bell,  N. A. Besley,  Jeng-Da Chai,  A. E. DePrince, III,  
 R. A. DiStasio Jr.,  A. Dreuw,  B. D. Dunietz,  T. R. Furlani,  
 Chao-Ping Hsu,  Yousung Jung,  Jing Kong,  D. S. Lambrecht,  WanZhen Liang,  
 C. Ochsenfeld,  V. A. Rassolov,  L. V. Slipchenko,  J. E. Subotnik,  
 T. Van Voorhis,  J. M. Herbert,  A. I. Krylov,  P. M. W. Gill,  M. Head-Gordon

 Contributors to earlier versions of Q-Chem not listed above: 
 R. D. Adamson,  B. Austin,  J. Baker,  G. J. O. Beran,  K. Brandhorst,  
 S. T. Brown,  E. F. C. Byrd,  A. K. Chakraborty,  C.-L. Cheng,  
 Siu Hung Chien,  D. M. Chipman,  D. L. Crittenden,  H. Dachsel,  
 R. J. Doerksen,  A. D. Dutoi,  L. Fusti-Molnar,  W. A. Goddard III,  
 A. Golubeva-Zadorozhnaya,  S. R. Gwaltney,  G. Hawkins,  A. Heyden,  
 S. Hirata,  G. Kedziora,  F. J. Keil,  C. Kelley,  Jihan Kim,  R. A. King,  
 R. Z. Khaliullin,  P. P. Korambath,  W. Kurlancheek,  A. M. Lee,  M. S. Lee,  
 S. V. Levchenko,  Ching Yeh Lin,  D. Liotard,  R. C. Lochan,  I. Lotan,  
 P. E. Maslen,  N. Nair,  D. P. O'Neill,  D. Neuhauser,  E. Neuscamman,  
 C. M. Oana,  R. Olson,  B. Peters,  R. Peverati,  P. A. Pieniazek,  
 Y. M. Rhee,  J. Ritchie,  M. A. Rohrdanz,  E. Rosta,  N. J. Russ,  
 H. F. Schaefer III,  N. E. Schultz,  N. Shenvi,  A. C. Simmonett,  A. Sodt,  
 D. Stuck,  K. S. Thanthiriwatte,  V. Vanovschi,  Tao Wang,  A. Warshel,  
 C. F. Williams,  Q. Wu,  X. Xu,  W. Zhang

 Please cite Q-Chem as follows:
 Y. Shao et al., Mol. Phys. 113, 184-215 (2015)
 DOI: 10.1080/00268976.2014.952696

 Q-Chem 5.1.1 for Intel X86 EM64T Linux

 Parts of Q-Chem use Armadillo 8.300.2 (Tropical Shenanigans).
 http://arma.sourceforge.net/

 Q-Chem begins on Thu Oct 11 02:07:30 2018  

Host: 
0

     Scratch files written to /scratch/taweetham/qchem1718//
The previous job contains 0 fragments, simply inherited here
Input Ideriv = 2
Curr. Ideriv = -1
Max.  Ideriv = 2

Checking the input file for inconsistencies... 	...done.

--------------------------------------------------------------
User input:
--------------------------------------------------------------

$molecule
read
$end

$rem
   job_type 	frequency
   basis 	6-311++g**
   method	b3lyp	
$end


--------------------------------------------------------------
 ----------------------------------------------------------------
             Standard Nuclear Orientation (Angstroms)
    I     Atom           X                Y                Z
 ----------------------------------------------------------------
    1      C      -1.1166054889     0.8130548883    -1.2128316152
    2      C      -1.1819974944     1.2129050725     0.2372928336
    3      C      -0.5251799728    -0.0779203565    -0.1501206384
    4      F      -0.3997205783     2.2541637789     0.6528297652
    5      H      -2.1173713160     1.1689792486     0.7823769038
    6      Br      1.3933655676    -0.2336752077    -0.0211010169
    7      Cl     -1.3925671323    -1.5770652431     0.2571945084
    8      H      -2.0265864821     0.4917457387    -1.7052925977
    9      H      -0.4100128773     1.3523047809    -1.8323667256
 ----------------------------------------------------------------
 Molecular Point Group                 C1    NOp =  1
 Largest Abelian Subgroup              C1    NOp =  1
 Nuclear Repulsion Energy =   506.0604963704 hartrees
 There are       41 alpha and       41 beta electrons
 Requested basis set is 6-311++G(d,p)
 There are 71 shells and 187 basis functions

 Total QAlloc Memory Limit   2000 MB
 Mega-Array Size       188 MB
 MEM_STATIC part       192 MB

                       Distance Matrix (Angstroms)
             C (  1)   C (  2)   C (  3)   F (  4)   H (  5)   Br(  6)
   C (  2)  1.505662
   C (  3)  1.507639  1.499243
   F (  4)  2.464023  1.367058  2.469633
   H (  5)  2.260326  1.083499  2.226967  2.035861
   Br(  6)  2.969145  2.965107  1.929177  3.139854  3.865008
   Cl(  7)  2.819540  2.797976  1.779242  3.977510  2.888238  3.105409
   H (  8)  1.083431  2.237642  2.235464  3.363562  2.579804  3.880568
   H (  9)  1.083461  2.213342  2.211054  2.643796  3.128189  3.008021
             Cl(  7)   H (  8)
   H (  8)  2.921184
   H (  9)  3.729998  1.835761

 A cutoff of  1.0D-11 yielded   2243 shell pairs
 There are     16265 function pairs (     17701 Cartesian)
 Smallest overlap matrix eigenvalue = 3.44E-05
 Guess from superposition of atomic densities
 Warning:  Energy on first SCF cycle will be non-variational
 SAD guess density has 82.000000 electrons

 -----------------------------------------------------------------------
  General SCF calculation program by
  Eric Jon Sundstrom, Paul Horn, Yuezhi Mao, Dmitri Zuev, Alec White,
  David Stuck, Shaama M.S., Shane Yost, Joonho Lee, David Small,
  Daniel Levine, Susi Lehtola, Hugh Burton, Evgeny Epifanovsky
 -----------------------------------------------------------------------
 Exchange:     0.2000 Hartree-Fock + 0.0800 Slater + 0.7200 B88
 Correlation:  0.1900 VWN1RPA + 0.8100 LYP
 Using SG-1 standard quadrature grid
 A restricted SCF calculation will be
 performed using DIIS
 SCF converges when DIIS error is below 1.0e-08
 ---------------------------------------
  Cycle       Energy         DIIS error
 ---------------------------------------
    1   -3251.3719505776      4.15e-02  
    2   -3250.2987684619      3.83e-03  
    3   -3250.2809107540      4.37e-03  
    4   -3250.3456230293      5.76e-04  
    5   -3250.3465057932      2.68e-04  
    6   -3250.3467414327      8.03e-05  
    7   -3250.3467683410      1.98e-05  
    8   -3250.3467695872      6.02e-06  
    9   -3250.3467697078      1.77e-06  
   10   -3250.3467697180      3.10e-07  
   11   -3250.3467697184      1.14e-07  
   12   -3250.3467697185      2.29e-08  
   13   -3250.3467697185      4.49e-09  Convergence criterion met
 ---------------------------------------
 SCF time:   CPU 52.62s  wall 52.00s 
 SCF   energy in the final basis set =    -3250.3467697185
 Total energy in the final basis set =    -3250.3467697185

 --------------------------------------------------------------

                    Orbital Energies (a.u.)
 --------------------------------------------------------------

 Alpha MOs
 -- Occupied --
*******-101.573 -62.499 -56.320 -56.316 -56.315 -24.698 -10.310
-10.295 -10.220  -9.487  -8.708  -7.252  -7.242  -7.242  -6.540
 -6.526  -6.525  -2.651  -2.647  -2.647  -2.635  -2.635  -1.236
 -0.943  -0.843  -0.800  -0.656  -0.609  -0.561  -0.527  -0.480
 -0.466  -0.444  -0.415  -0.391  -0.367  -0.325  -0.317  -0.302
 -0.287
 -- Virtual --
 -0.050  -0.024  -0.004   0.013   0.020   0.024   0.047   0.052
  0.059   0.067   0.074   0.084   0.094   0.098   0.104   0.109
  0.119   0.125   0.131   0.136   0.139   0.146   0.157   0.170
  0.184   0.197   0.201   0.228   0.245   0.251   0.261   0.270
  0.307   0.356   0.363   0.386   0.391   0.407   0.426   0.431
  0.448   0.465   0.472   0.477   0.508   0.519   0.529   0.561
  0.566   0.584   0.596   0.615   0.628   0.645   0.648   0.670
  0.678   0.776   0.789   0.819   0.844   0.860   0.900   0.907
  0.939   0.970   1.043   1.074   1.158   1.224   1.299   1.360
  1.386   1.417   1.433   1.443   1.463   1.514   1.525   1.555
  1.638   1.685   1.707   1.787   1.813   1.855   1.878   1.944
  1.968   2.005   2.049   2.083   2.132   2.148   2.176   2.191
  2.276   2.293   2.334   2.445   2.510   2.550   2.600   2.684
  2.698   2.809   2.829   2.838   3.001   3.133   3.266   3.410
  3.707   3.768   3.806   3.849   3.993   4.017   4.036   4.062
  4.121   4.210   4.236   4.389   4.846   6.340   6.379   6.647
  6.690   7.569   7.599   7.684   9.731  23.576  23.756  23.863
 25.862  26.005  26.437  47.937  66.774 215.717 289.764 289.792
289.9041020.736
 --------------------------------------------------------------

          Ground-State Mulliken Net Atomic Charges

     Atom                 Charge (a.u.)
  ----------------------------------------
      1 C                    -0.454067
      2 C                    -0.262149
      3 C                     0.127734
      4 F                    -0.115977
      5 H                     0.189300
      6 Br                   -0.039501
      7 Cl                    0.191785
      8 H                     0.154564
      9 H                     0.208311
  ----------------------------------------
  Sum of atomic charges =     0.000000

 -----------------------------------------------------------------
                    Cartesian Multipole Moments
 -----------------------------------------------------------------
    Charge (ESU x 10^10)
                 0.0000
    Dipole Moment (Debye)
         X      -1.5971      Y       0.3967      Z      -1.2671
       Tot       2.0769
    Quadrupole Moments (Debye-Ang)
        XX     -49.8786     XY      -2.0174     YY     -58.4471
        XZ       0.5664     YZ      -2.1611     ZZ     -52.9359
    Octopole Moments (Debye-Ang^2)
       XXX      35.3983    XXY       3.6932    XYY      10.8360
       YYY      -8.5056    XXZ       2.1379    XYZ      -0.3715
       YYZ      -1.3185    XZZ       8.5078    YZZ       3.5965
       ZZZ       1.0949
    Hexadecapole Moments (Debye-Ang^3)
      XXXX    -513.6936   XXXY     -17.5830   XXYY    -168.4288
      XYYY       2.7632   YYYY    -509.8514   XXXZ      -2.5483
      XXYZ       4.3821   XYYZ      -4.8528   YYYZ      -2.9011
      XXZZ    -113.3561   XYZZ      -4.4892   YYZZ    -107.5984
      XZZZ      -0.4027   YZZZ       4.1168   ZZZZ    -151.2167
 -----------------------------------------------------------------
 Calculating MO derivatives via CPSCF
   1         3          27      0.144822    0.027191
   2         3          27      0.019360    0.003666
   3         3          27      0.001745    0.000465
   4         6          24      0.000119    0.000034
   5        28           2      0.000003    0.000002
   6        30           0      0.000000    0.000000    Roots Converged
 Time for AOints: 23.9 s (CPU) 23.9 s (wall)
 ------------------------------------------------------------------------------
                     AOints        : Timing summary (seconds)
 ------------------------------------------------------------------------------
     job step          cpu (% of tot)      sys (% of tot)     wall (% of tot)
 ------------------------------------------------------------------------------
  cpscf_lag         0.2188E+03 (47.3)   0.3190E-03 (16.8)   0.2189E+03 (47.3)
  iterzp            0.2199E+03 (47.5)   0.1576E-02 (83.1)   0.2200E+03 (47.5)
  make_fx           0.0000E+00 ( 0.0)   0.0000E+00 ( 0.0)   0.0000E+00 ( 0.0)
  AOints            0.2387E+02 ( 5.2)   0.0000E+00 ( 0.0)   0.2388E+02 ( 5.2)
 ------------------------------------------------------------------------------
   Grand Totals     0.4629E+03          0.1896E-02          0.4631E+03
 ------------------------------------------------------------------------------
 Calculating analytic Hessian of the SCF energy
 Polarizability Matrix (a.u.)
            1           2           3
    1 -76.4855270  -1.9820740  -1.1260391
    2  -1.9820740 -67.7251790   3.3704349
    3  -1.1260391   3.3704349 -55.2074205

 Direct stationary perturbation theory relativistic correction:

 rels  =      17.644623550919
 relv  =     -60.054003552144
 rel2e =       9.802542230746
 E_rel =     -32.606837770480

 Hessian of the SCF Energy
            1           2           3           4           5           6
    1   0.5756137   0.1771674   0.0410826  -0.0554779  -0.0216694   0.0148327
    2   0.1771674   0.3272246  -0.0824037  -0.0146626  -0.0453411  -0.0132790
    3   0.0410826  -0.0824037   0.5803749   0.0299818  -0.0576451  -0.1993637
    4  -0.0554779  -0.0146626   0.0299818   0.5686763   0.0537351  -0.1530497
    5  -0.0216694  -0.0453411  -0.0576451   0.0537351   0.4437567   0.1278539
    6   0.0148327  -0.0132790  -0.1993637  -0.1530497   0.1278539   0.4525406
    7  -0.0790101   0.0160359  -0.0578567  -0.0928267   0.0725852   0.0402850
    8   0.0281169  -0.0806433   0.0991033   0.0631274  -0.1626143  -0.0698137
    9  -0.0464796   0.0605405  -0.1231553   0.0240067  -0.0342677  -0.0358235
   10  -0.0081958  -0.0073035  -0.0064064  -0.1417071  -0.0996629  -0.0300568
   11  -0.0018818  -0.0043826  -0.0141520  -0.1021921  -0.1792076  -0.0478971
   12  -0.0271258  -0.0306574  -0.0071935  -0.0324439  -0.0499231  -0.0752393
   13   0.0085977   0.0042141  -0.0045633  -0.2598611  -0.0072042   0.1297045
   14  -0.0038484  -0.0009661   0.0003467  -0.0017564  -0.0426187  -0.0001627
   15   0.0232064   0.0011185  -0.0105042   0.1347888   0.0003064  -0.1227050
   16  -0.0154683   0.0067744  -0.0004954  -0.0205286   0.0008498  -0.0075105
   17   0.0064306  -0.0019571   0.0019969   0.0133759   0.0002927   0.0027769
   18  -0.0176006  -0.0002700   0.0018920   0.0096150   0.0028158   0.0003442
   19   0.0017428  -0.0014172  -0.0010236   0.0000730   0.0001275   0.0021847
   20  -0.0039781  -0.0175888   0.0068164  -0.0132834  -0.0192937   0.0100673
   21   0.0149782   0.0180134  -0.0014011  -0.0092294  -0.0014277   0.0034867
   22  -0.2545832  -0.0786065  -0.1101320   0.0091541   0.0036879   0.0010047
   23  -0.0795446  -0.0672472  -0.0384850  -0.0162258  -0.0051546   0.0026455
   24  -0.1091053  -0.0358447  -0.1025769  -0.0180259  -0.0027242  -0.0084363
   25  -0.1732190  -0.1022020   0.1094130  -0.0075021  -0.0024491   0.0026055
   26  -0.1007926  -0.1090984   0.0844225   0.0178818   0.0101805  -0.0121910
   27   0.1062115   0.0827825  -0.1380721   0.0143566   0.0150117  -0.0148036
            7           8           9          10          11          12
    1  -0.0790101   0.0281169  -0.0464796  -0.0081958  -0.0018818  -0.0271258
    2   0.0160359  -0.0806433   0.0605405  -0.0073035  -0.0043826  -0.0306574
    3  -0.0578567   0.0991033  -0.1231553  -0.0064064  -0.0141520  -0.0071935
    4  -0.0928267   0.0631274   0.0240067  -0.1417071  -0.1021921  -0.0324439
    5   0.0725852  -0.1626143  -0.0342677  -0.0996629  -0.1792076  -0.0499231
    6   0.0402850  -0.0698137  -0.0358235  -0.0300568  -0.0478971  -0.0752393
    7   0.3487813  -0.0647018   0.0185218   0.0074364  -0.0245201   0.0037538
    8  -0.0647018   0.4071237  -0.0470479   0.0000923  -0.0277978  -0.0050633
    9   0.0185218  -0.0470479   0.2436333   0.0034257  -0.0099682  -0.0039696
   10   0.0074364   0.0000923   0.0034257   0.1536911   0.1389118   0.0498486
   11  -0.0245201  -0.0277978  -0.0099682   0.1389118   0.2303707   0.0794715
   12   0.0037538  -0.0050633  -0.0039696   0.0498486   0.0794715   0.0759494
   13  -0.0097055  -0.0004273   0.0085315  -0.0175473  -0.0108651   0.0026678
   14   0.0199162   0.0008294  -0.0120284  -0.0329511  -0.0113959   0.0080000
   15  -0.0061101   0.0019292   0.0006103  -0.0155215  -0.0045251   0.0083797
   16  -0.1248300   0.0183176  -0.0080880   0.0028460  -0.0002975   0.0023692
   17   0.0077514  -0.0251600  -0.0004338   0.0024797   0.0003076  -0.0014204
   18  -0.0061524   0.0006413  -0.0234856  -0.0001372   0.0012701   0.0007765
   19  -0.0494032  -0.0461987   0.0127569   0.0007185  -0.0002752  -0.0005928
   20  -0.0323681  -0.1084452   0.0215873  -0.0002974  -0.0064847   0.0011465
   21   0.0090809   0.0208192  -0.0383791   0.0002659  -0.0032594   0.0005124
   22  -0.0099332  -0.0053770  -0.0025060   0.0018916   0.0017891   0.0037075
   23   0.0213156   0.0074546   0.0095183  -0.0016540  -0.0022764  -0.0061143
   24  -0.0060981  -0.0030045  -0.0097595  -0.0018199  -0.0000161  -0.0033771
   25   0.0094908   0.0070506  -0.0101690   0.0008666  -0.0006690  -0.0021844
   26  -0.0160144  -0.0107471   0.0120999   0.0003853   0.0008668   0.0045604
   27   0.0045757   0.0024364  -0.0096710   0.0004016  -0.0009237   0.0041614
           13          14          15          16          17          18
    1   0.0085977  -0.0038484   0.0232064  -0.0154683   0.0064306  -0.0176006
    2   0.0042141  -0.0009661   0.0011185   0.0067744  -0.0019571  -0.0002700
    3  -0.0045633   0.0003467  -0.0105042  -0.0004954   0.0019969   0.0018920
    4  -0.2598611  -0.0017564   0.1347888  -0.0205286   0.0133759   0.0096150
    5  -0.0072042  -0.0426187   0.0003064   0.0008498   0.0002927   0.0028158
    6   0.1297045  -0.0001627  -0.1227050  -0.0075105   0.0027769   0.0003442
    7  -0.0097055   0.0199162  -0.0061101  -0.1248300   0.0077514  -0.0061524
    8  -0.0004273   0.0008294   0.0019292   0.0183176  -0.0251600   0.0006413
    9   0.0085315  -0.0120284   0.0006103  -0.0080880  -0.0004338  -0.0234856
   10  -0.0175473  -0.0329511  -0.0155215   0.0028460   0.0024797  -0.0001372
   11  -0.0108651  -0.0113959  -0.0045251  -0.0002975   0.0003076   0.0012701
   12   0.0026678   0.0080000   0.0083797   0.0023692  -0.0014204   0.0007765
   13   0.2766383   0.0163930  -0.1349274  -0.0004052   0.0004305   0.0006113
   14   0.0163930   0.0536426   0.0047470   0.0012366  -0.0012232  -0.0014127
   15  -0.1349274   0.0047470   0.1236945  -0.0014421   0.0008705   0.0006073
   16  -0.0004052   0.0012366  -0.0014421   0.1841280  -0.0138084   0.0111683
   17   0.0004305  -0.0012232   0.0008705  -0.0138084   0.0287830  -0.0039506
   18   0.0006113  -0.0014127   0.0006073   0.0111683  -0.0039506   0.0167599
   19   0.0013180   0.0005565  -0.0003394  -0.0249197  -0.0187990   0.0042996
   20  -0.0018368   0.0012405  -0.0022244  -0.0131371  -0.0014548   0.0002281
   21  -0.0008120   0.0006275   0.0005850   0.0031552   0.0003955   0.0022532
   22   0.0002004   0.0002814  -0.0008863  -0.0010833   0.0008672  -0.0017890
   23   0.0005722   0.0008982   0.0016833   0.0021521  -0.0008220   0.0025737
   24   0.0007804  -0.0010991   0.0018186   0.0014989  -0.0009254   0.0002007
   25   0.0007646   0.0001722   0.0012315   0.0002611   0.0012720  -0.0000150
   26  -0.0012763  -0.0004067  -0.0039053  -0.0020875   0.0012337  -0.0018956
   27  -0.0019928   0.0009819  -0.0024864  -0.0006556   0.0006903   0.0006519
           19          20          21          22          23          24
    1   0.0017428  -0.0039781   0.0149782  -0.2545832  -0.0795446  -0.1091053
    2  -0.0014172  -0.0175888   0.0180134  -0.0786065  -0.0672472  -0.0358447
    3  -0.0010236   0.0068164  -0.0014011  -0.1101320  -0.0384850  -0.1025769
    4   0.0000730  -0.0132834  -0.0092294   0.0091541  -0.0162258  -0.0180259
    5   0.0001275  -0.0192937  -0.0014277   0.0036879  -0.0051546  -0.0027242
    6   0.0021847   0.0100673   0.0034867   0.0010047   0.0026455  -0.0084363
    7  -0.0494032  -0.0323681   0.0090809  -0.0099332   0.0213156  -0.0060981
    8  -0.0461987  -0.1084452   0.0208192  -0.0053770   0.0074546  -0.0030045
    9   0.0127569   0.0215873  -0.0383791  -0.0025060   0.0095183  -0.0097595
   10   0.0007185  -0.0002974   0.0002659   0.0018916  -0.0016540  -0.0018199
   11  -0.0002752  -0.0064847  -0.0032594   0.0017891  -0.0022764  -0.0000161
   12  -0.0005928   0.0011465   0.0005124   0.0037075  -0.0061143  -0.0033771
   13   0.0013180  -0.0018368  -0.0008120   0.0002004   0.0005722   0.0007804
   14   0.0005565   0.0012405   0.0006275   0.0002814   0.0008982  -0.0010991
   15  -0.0003394  -0.0022244   0.0005850  -0.0008863   0.0016833   0.0018186
   16  -0.0249197  -0.0131371   0.0031552  -0.0010833   0.0021521   0.0014989
   17  -0.0187990  -0.0014548   0.0003955   0.0008672  -0.0008220  -0.0009254
   18   0.0042996   0.0002281   0.0022532  -0.0017890   0.0025737   0.0002007
   19   0.0689725   0.0651712  -0.0171522   0.0010198   0.0005970  -0.0000370
   20   0.0651712   0.1526458  -0.0370512  -0.0020772   0.0027872   0.0013902
   21  -0.0171522  -0.0370512   0.0315233   0.0017812  -0.0019986   0.0009813
   22   0.0010198  -0.0020772   0.0017812   0.2641334   0.0822976   0.1179480
   23   0.0005970   0.0027872  -0.0019986   0.0822976   0.0666937   0.0380057
   24  -0.0000370   0.0013902   0.0009813   0.1179480   0.0380057   0.1095782
   25   0.0004782   0.0018069  -0.0020678  -0.0107997  -0.0095100   0.0148588
   26   0.0002379  -0.0034064   0.0038812  -0.0028625  -0.0023335   0.0042182
   27  -0.0000963  -0.0019602   0.0004384  -0.0091281  -0.0078286   0.0115711
           25          26          27
    1  -0.1732190  -0.1007926   0.1062115
    2  -0.1022020  -0.1090984   0.0827825
    3   0.1094130   0.0844225  -0.1380721
    4  -0.0075021   0.0178818   0.0143566
    5  -0.0024491   0.0101805   0.0150117
    6   0.0026055  -0.0121910  -0.0148036
    7   0.0094908  -0.0160144   0.0045757
    8   0.0070506  -0.0107471   0.0024364
    9  -0.0101690   0.0120999  -0.0096710
   10   0.0008666   0.0003853   0.0004016
   11  -0.0006690   0.0008668  -0.0009237
   12  -0.0021844   0.0045604   0.0041614
   13   0.0007646  -0.0012763  -0.0019928
   14   0.0001722  -0.0004067   0.0009819
   15   0.0012315  -0.0039053  -0.0024864
   16   0.0002611  -0.0020875  -0.0006556
   17   0.0012720   0.0012337   0.0006903
   18  -0.0000150  -0.0018956   0.0006519
   19   0.0004782   0.0002379  -0.0000963
   20   0.0018069  -0.0034064  -0.0019602
   21  -0.0020678   0.0038812   0.0004384
   22  -0.0107997  -0.0028625  -0.0091281
   23  -0.0095100  -0.0023335  -0.0078286
   24   0.0148588   0.0042182   0.0115711
   25   0.1796595   0.1045284  -0.1136726
   26   0.1045284   0.1137110  -0.0911903
   27  -0.1136726  -0.0911903   0.1482103
 Gradient time:  CPU 582.55 s  wall 582.81 s
 **********************************************************************
 **                                                                  **
 **                       VIBRATIONAL ANALYSIS                       **
 **                       --------------------                       **
 **                                                                  **
 **        VIBRATIONAL FREQUENCIES (CM**-1) AND NORMAL MODES         **
 **     FORCE CONSTANTS (mDYN/ANGSTROM) AND REDUCED MASSES (AMU)     **
 **                  INFRARED INTENSITIES (KM/MOL)                   **
 **                                                                  **
 **********************************************************************


 Mode:                 1                      2                      3
 Frequency:       146.81                 195.84                 225.21
 Force Cnst:      0.1846                 0.1545                 0.3320
 Red. Mass:      14.5374                 6.8353                11.1101
 IR Active:          YES                    YES                    YES
 IR Intens:        1.971                  2.666                  1.459
 Raman Active:       YES                    YES                    YES
               X      Y      Z        X      Y      Z        X      Y      Z
 C         -0.134 -0.072  0.014    0.264 -0.057 -0.183    0.172  0.180 -0.172
 C          0.150 -0.024  0.018    0.030 -0.084 -0.171    0.022  0.169 -0.172
 C         -0.107 -0.115 -0.041   -0.004 -0.098 -0.060   -0.073  0.103 -0.085
 F          0.593 -0.276 -0.154   -0.016 -0.228  0.238    0.056  0.016  0.160
 H          0.229  0.276  0.175   -0.124 -0.090 -0.437   -0.121  0.242 -0.410
 Br        -0.112  0.168  0.066    0.018  0.077 -0.046   -0.192 -0.058 -0.003
 Cl        -0.030 -0.161 -0.070   -0.151  0.038  0.140    0.351 -0.049  0.089
 H         -0.282  0.012  0.232    0.287  0.098 -0.327    0.138  0.387 -0.250
 H         -0.204 -0.192 -0.167    0.468 -0.208 -0.080    0.366 -0.026 -0.130
 TransDip  -0.037  0.018  0.019    0.021  0.006 -0.047   -0.016  0.012 -0.033

 Mode:                 4                      5                      6
 Frequency:       305.77                 426.23                 449.39
 Force Cnst:      0.3705                 0.7415                 0.2913
 Red. Mass:       6.7263                 6.9270                 2.4478
 IR Active:          YES                    YES                    YES
 IR Intens:        0.419                  7.590                  3.077
 Raman Active:       YES                    YES                    YES
               X      Y      Z        X      Y      Z        X      Y      Z
 C         -0.299  0.089 -0.118    0.219 -0.256  0.138    0.095  0.219  0.055
 C         -0.078 -0.151 -0.030   -0.010 -0.165  0.130   -0.041 -0.101  0.081
 C          0.022  0.048 -0.285    0.157 -0.023  0.220    0.013 -0.025 -0.053
 F          0.000 -0.254  0.012   -0.008 -0.113 -0.087   -0.018 -0.047 -0.141
 H          0.057 -0.323  0.188    0.020 -0.197  0.177    0.013 -0.146  0.171
 Br         0.026 -0.029  0.045   -0.100  0.011 -0.025   -0.006  0.006 -0.002
 Cl         0.087  0.210  0.040    0.085  0.212 -0.077   -0.014 -0.040  0.045
 H         -0.314 -0.052 -0.002    0.417 -0.514 -0.046    0.262  0.354 -0.332
 H         -0.521  0.337 -0.156    0.222 -0.071  0.308    0.262  0.492  0.475
 TransDip  -0.019  0.003  0.008    0.039 -0.064  0.046    0.001  0.033  0.045

 Mode:                 7                      8                      9
 Frequency:       492.27                 739.84                 803.19
 Force Cnst:      0.7839                 0.9396                 0.8487
 Red. Mass:       5.4901                 2.9134                 2.2328
 IR Active:          YES                    YES                    YES
 IR Intens:       18.279                 63.335                 18.817
 Raman Active:       YES                    YES                    YES
               X      Y      Z        X      Y      Z        X      Y      Z
 C          0.010 -0.024 -0.028    0.038  0.019 -0.059    0.022  0.156  0.091
 C          0.365 -0.182  0.057   -0.072  0.050 -0.018    0.101 -0.008 -0.101
 C          0.214 -0.139 -0.256    0.268  0.238  0.004    0.092 -0.019  0.136
 F         -0.061  0.190  0.049    0.024 -0.032  0.017   -0.075 -0.097 -0.059
 H          0.479 -0.516  0.215    0.020 -0.087  0.127   -0.083  0.032 -0.410
 Br        -0.065  0.017  0.012   -0.020 -0.002 -0.003   -0.006  0.000 -0.001
 Cl        -0.027 -0.010  0.018   -0.045 -0.075  0.023   -0.003  0.003 -0.004
 H         -0.143  0.079  0.188    0.203 -0.640  0.066   -0.303  0.255  0.632
 H         -0.126 -0.012 -0.173   -0.380  0.440 -0.176   -0.167 -0.122 -0.355
 TransDip   0.124 -0.058  0.003    0.197  0.156 -0.043    0.079  0.110  0.032

 Mode:                10                     11                     12
 Frequency:       935.73                 972.85                1036.80
 Force Cnst:      1.5745                 1.9212                 1.2241
 Red. Mass:       3.0521                 3.4454                 1.9328
 IR Active:          YES                    YES                    YES
 IR Intens:       12.180                  9.734                 46.927
 Raman Active:       YES                    YES                    YES
               X      Y      Z        X      Y      Z        X      Y      Z
 C         -0.123  0.029 -0.201    0.179  0.005 -0.103    0.013  0.018 -0.136
 C          0.156 -0.077  0.018    0.040 -0.058  0.303    0.015 -0.154  0.007
 C         -0.041  0.188  0.241   -0.175  0.164 -0.113   -0.064 -0.084  0.132
 F         -0.027 -0.031 -0.012   -0.043 -0.036 -0.059    0.039  0.072  0.025
 H          0.332 -0.429  0.292   -0.197  0.209 -0.066   -0.182  0.264 -0.300
 Br         0.002 -0.001 -0.000    0.008 -0.002  0.000    0.001  0.000 -0.002
 Cl        -0.004 -0.016 -0.009   -0.001 -0.009  0.008    0.007  0.011 -0.002
 H         -0.065  0.249 -0.450   -0.075 -0.133  0.461   -0.034 -0.120  0.029
 H          0.308 -0.269  0.026   -0.057 -0.278 -0.616   -0.429  0.726 -0.030
 TransDip   0.083 -0.002  0.075   -0.024  0.062  0.075   -0.136 -0.172 -0.001

 Mode:                13                     14                     15
 Frequency:      1080.11                1112.55                1152.66
 Force Cnst:      1.0057                 1.1202                 1.8348
 Red. Mass:       1.4631                 1.5360                 2.3439
 IR Active:          YES                    YES                    YES
 IR Intens:       34.691                 20.661                 40.535
 Raman Active:       YES                    YES                    YES
               X      Y      Z        X      Y      Z        X      Y      Z
 C          0.048 -0.167 -0.012    0.105  0.007 -0.014   -0.049 -0.049  0.064
 C         -0.008  0.033  0.004    0.000  0.099 -0.069    0.247  0.117  0.000
 C          0.032  0.087 -0.021   -0.122 -0.065  0.033   -0.086  0.043 -0.041
 F         -0.008 -0.018 -0.005   -0.023 -0.023 -0.002   -0.091 -0.088 -0.015
 H         -0.019 -0.002 -0.024    0.417 -0.397  0.611    0.117  0.491 -0.224
 Br        -0.001 -0.001  0.001    0.003  0.001 -0.000    0.001  0.000  0.001
 Cl        -0.004 -0.005  0.000    0.006  0.004 -0.000    0.001 -0.006  0.001
 H         -0.365  0.767  0.148    0.008 -0.105  0.240    0.231 -0.390 -0.222
 H         -0.128  0.368  0.252   -0.249  0.297 -0.171   -0.102  0.403  0.396
 TransDip   0.033  0.185  0.017   -0.135 -0.017  0.052    0.003  0.198  0.050

 Mode:                16                     17                     18
 Frequency:      1253.37                1388.27                1464.52
 Force Cnst:      1.7865                 1.6926                 1.7069
 Red. Mass:       1.9302                 1.4906                 1.3507
 IR Active:          YES                    YES                    YES
 IR Intens:       22.030                 20.189                 25.700
 Raman Active:       YES                    YES                    YES
               X      Y      Z        X      Y      Z        X      Y      Z
 C         -0.015  0.016 -0.120    0.017  0.012  0.017   -0.029  0.020 -0.127
 C         -0.022  0.099  0.103   -0.021 -0.145 -0.116   -0.006  0.079  0.055
 C          0.136 -0.145  0.038   -0.024  0.079 -0.021    0.030 -0.059  0.003
 F         -0.049 -0.042 -0.008   -0.008  0.017  0.019   -0.000 -0.008 -0.006
 H          0.135  0.724  0.450    0.277  0.633  0.432   -0.093 -0.183 -0.097
 Br        -0.004  0.001 -0.000    0.001 -0.001 -0.000   -0.001  0.000  0.000
 Cl         0.001  0.006 -0.001   -0.001 -0.003  0.001    0.000  0.001 -0.000
 H         -0.051  0.232 -0.225   -0.119 -0.099  0.371   -0.265 -0.299  0.533
 H         -0.038 -0.070 -0.247    0.262 -0.076  0.237    0.463  0.090  0.501
 TransDip   0.096  0.084  0.079    0.010 -0.128 -0.065    0.019  0.043  0.156

 Mode:                19                     20                     21
 Frequency:      3133.71                3178.26                3226.76
 Force Cnst:      6.1000                 6.4940                 6.8600
 Red. Mass:       1.0543                 1.0912                 1.1183
 IR Active:          YES                    YES                    YES
 IR Intens:        0.151                  2.964                  0.838
 Raman Active:       YES                    YES                    YES
               X      Y      Z        X      Y      Z        X      Y      Z
 C         -0.014  0.011 -0.062    0.007  0.005 -0.005   -0.088 -0.047  0.009
 C          0.001  0.002  0.001   -0.074 -0.001  0.045   -0.006 -0.000  0.003
 C          0.001 -0.002  0.001    0.001 -0.002  0.001   -0.000 -0.001  0.000
 F          0.000  0.000  0.000    0.000 -0.000 -0.000    0.000  0.000  0.000
 H         -0.021  0.000  0.014    0.857  0.036 -0.500    0.065  0.002 -0.042
 Br         0.000 -0.000  0.000    0.000 -0.000 -0.000    0.000  0.000  0.000
 Cl         0.000 -0.000  0.000    0.000  0.000 -0.000    0.000  0.000 -0.000
 H          0.613  0.219  0.319   -0.030 -0.008 -0.015    0.572  0.202  0.310
 H         -0.455 -0.339  0.385   -0.046 -0.039  0.036    0.469  0.356 -0.416
 TransDip  -0.012 -0.002 -0.001   -0.042 -0.024  0.026    0.001  0.013 -0.026

 STANDARD THERMODYNAMIC QUANTITIES AT   298.15 K  AND     1.00 ATM

   This Molecule has  0 Imaginary Frequencies
   Zero point vibrational energy:       33.910 kcal/mol

   Atom    1 Element C  Has Mass   12.00000
   Atom    2 Element C  Has Mass   12.00000
   Atom    3 Element C  Has Mass   12.00000
   Atom    4 Element F  Has Mass   18.99840
   Atom    5 Element H  Has Mass    1.00783
   Atom    6 Element Br Has Mass   78.91830
   Atom    7 Element Cl Has Mass   34.96885
   Atom    8 Element H  Has Mass    1.00783
   Atom    9 Element H  Has Mass    1.00783
   Molecular Mass:   171.909040 amu
   Principal axes and moments of inertia in amu*Bohr^2:
                             1           2           3
    Eigenvalues --      901.82167  1080.45810  1726.78543
          X               0.99848    -0.05262     0.01628
          Y               0.05295     0.99840    -0.02007
          Z              -0.01520     0.02090     0.99967
   Rotational Symmetry Number is   1
   The Molecule is an Asymmetric Top
   Translational Enthalpy:        0.889 kcal/mol
   Rotational Enthalpy:           0.889 kcal/mol
   Vibrational Enthalpy:         35.995 kcal/mol
   gas constant (RT):             0.592 kcal/mol
   Translational Entropy:        41.333  cal/mol.K
   Rotational Entropy:           28.910  cal/mol.K
   Vibrational Entropy:          11.549  cal/mol.K

   Total Enthalpy:               38.365 kcal/mol
   Total Entropy:                81.792  cal/mol.K

 ======================================================================

 STANDARD THERMODYNAMIC QUANTITIES FOR ANHARMONIC VIBRATION -- TOSH

   Zero point vibrational energy: ************ kcal/mol

   Vibrational Enthalpy:       Infinity kcal/mol
   Vibrational Entropy:             NaN  cal/mol.K

   Total Enthalpy:             Infinity kcal/mol
   Total Entropy:                   NaN  cal/mol.K

 ======================================================================

 STANDARD THERMODYNAMIC QUANTITIES FOR ANHARMONIC VIBRATION -- VPT2

   Zero point vibrational energy: ************ kcal/mol

   Vibrational Enthalpy:       Infinity kcal/mol
   Vibrational Entropy:             NaN  cal/mol.K

   Total Enthalpy:             Infinity kcal/mol
   Total Entropy:                   NaN  cal/mol.K

 ======================================================================

Archival summary:
1\1\TWL02\FREQ\ProcedureUnspecified\BasisUnspecified\r1l1133\taweetha\ThuOct1102:18:062018ThuOct1102:18:062018\0\\#,FREQ,ProcedureUnspecified,BasisUnspecified,\\0,1\Br\C,1,1.92918\C,2,1.49924,1,119.204\H,3,1.0835,2,118.249,1,-140.192,0\F,3,1.36706,2,118.924,1,1.00702,0\C,3,1.50566,2,60.2281,1,108.631,0\H,6,1.08343,3,118.689,2,107.86,0\H,6,1.08346,3,116.543,2,-106.223,0\Cl,2,1.77924,1,113.671,3,-144.224,0\\\@

 Total job time:  635.58s(wall), 635.29s(cpu) 
 Thu Oct 11 02:18:06 2018

        *************************************************************
        *                                                           *
        *  Thank you very much for using Q-Chem.  Have a nice day.  *
        *                                                           *
        *************************************************************
