# Supplementary material for: Geometric and energetic data from ab initio calculations of haloethene, haloimine, halomethylenephosphine, haloiminophosphine, halodiazene, halodiphosphene and halocyclopropane
Source: Data Brief. 2019 Nov 2;27:104738. doi: 10.1016/j.dib.2019.104738 (PMC6861602; doi:10.1016/j.dib.2019.104738)
Supplement: Multimedia component 3 [file mmc3.zip › CCC/B3LYP/FHCCCBrF.out]

Q-Chem Developer Version!
                  Welcome to Q-Chem
     A Quantum Leap Into The Future Of Chemistry


 Q-Chem 5.1, Q-Chem, Inc., Pleasanton, CA (2018)

 Yihan Shao,  Zhengting Gan,  E. Epifanovsky,  A. T. B. Gilbert,  M. Wormit,  
 J. Kussmann,  A. W. Lange,  A. Behn,  Jia Deng,  Xintian Feng,  D. Ghosh,  
 M. Goldey,  P. R. Horn,  L. D. Jacobson,  I. Kaliman,  T. Kus,  A. Landau,  
 Jie Liu,  E. I. Proynov,  R. M. Richard,  R. P. Steele,  E. J. Sundstrom,  
 H. L. Woodcock III,  P. M. Zimmerman,  D. Zuev,  B. Albrecht,  E. Alguire,  
 S. A. Baeppler,  D. Barton,  Z. Benda,  Y. A. Bernard,  E. J. Berquist,  
 K. B. Bravaya,  H. Burton,  D. Casanova,  Chun-Min Chang,  Yunqing Chen,  
 A. Chien,  K. D. Closser,  M. P. Coons,  S. Coriani,  S. Dasgupta,  
 A. L. Dempwolff,  M. Diedenhofen,  Hainam Do,  R. G. Edgar,  Po-Tung Fang,  
 S. Faraji,  S. Fatehi,  Qingguo Feng,  K. D. Fenk,  J. Fosso-Tande,  
 Qinghui Ge,  A. Ghysels,  G. Gidofalvi,  J. Gomes,  J. Gonthier,  A. Gunina,  
 D. Hait,  M. W. D. Hanson-Heine,  P. H. P. Harbach,  A. W. Hauser,  
 J. E. Herr,  E. G. Hohenstein,  Z. C. Holden,  Kerwin Hui,  B. C. Huynh,  
 T.-C. Jagau,  Hyunjun Ji,  B. Kaduk,  K. Khistyaev,  Jaehoon Kim,  
 P. Klunzinger,  K. Koh,  D. Kosenkov,  L. Koulias,  T. Kowalczyk,  
 C. M. Krauter,  A. Kunitsa,  Ka Un Lao,  A. Laurent,  K. V. Lawler,  
 Joonho Lee,  D. Lefrancois,  S. Lehtola,  D. S. Levine,  Yi-Pei Li,  
 You-Sheng Lin,  Fenglai Liu,  E. Livshits,  A. Luenser,  P. Manohar,  
 E. Mansoor,  S. F. Manzer,  Shan-Ping Mao,  Yuezhi Mao,  N. Mardirossian,  
 A. V. Marenich,  T. Markovich,  L. A. Martinez-Martinez,  S. A. Maurer,  
 N. J. Mayhall,  S. C. McKenzie,  J.-M. Mewes,  A. F. Morrison,  
 J. W. Mullinax,  K. Nanda,  T. S. Nguyen-Beck,  R. Olivares-Amaya,  
 J. A. Parkhill,  T. M. Perrine,  F. Plasser,  P. Pokhilko,  S. Prager,  
 A. Prociuk,  E. Ramos,  D. R. Rehn,  F. Rob,  M. Schneider,  N. Sergueev,  
 S. M. Sharada,  S. Sharma,  D. W. Small,  T. Stauch,  T. Stein,  
 Yu-Chuan Su,  A. J. W. Thom,  A. Tkatchenko,  T. Tsuchimochi,  N. M. Tubman,  
 L. Vogt,  M. L. Vidal,  O. Vydrov,  M. A. Watson,  J. Wenzel,  
 M. de Wergifosse,  T. A. Wesolowski,  A. White,  J. Witte,  A. Yamada,  
 Jun Yang,  K. Yao,  S. Yeganeh,  S. R. Yost,  Zhi-Qiang You,  A. Zech,  
 Igor Ying Zhang,  Xing Zhang,  Yan Zhao,  Ying Zhu,  B. R. Brooks,  
 G. K. L. Chan,  C. J. Cramer,  M. S. Gordon,  W. J. Hehre,  A. Klamt,  
 M. W. Schmidt,  C. D. Sherrill,  D. G. Truhlar,  A. Aspuru-Guzik,  R. Baer,  
 A. T. Bell,  N. A. Besley,  Jeng-Da Chai,  A. E. DePrince, III,  
 R. A. DiStasio Jr.,  A. Dreuw,  B. D. Dunietz,  T. R. Furlani,  
 Chao-Ping Hsu,  Yousung Jung,  Jing Kong,  D. S. Lambrecht,  WanZhen Liang,  
 C. Ochsenfeld,  V. A. Rassolov,  L. V. Slipchenko,  J. E. Subotnik,  
 T. Van Voorhis,  J. M. Herbert,  A. I. Krylov,  P. M. W. Gill,  M. Head-Gordon

 Contributors to earlier versions of Q-Chem not listed above: 
 R. D. Adamson,  B. Austin,  J. Baker,  G. J. O. Beran,  K. Brandhorst,  
 S. T. Brown,  E. F. C. Byrd,  A. K. Chakraborty,  C.-L. Cheng,  
 Siu Hung Chien,  D. M. Chipman,  D. L. Crittenden,  H. Dachsel,  
 R. J. Doerksen,  A. D. Dutoi,  L. Fusti-Molnar,  W. A. Goddard III,  
 A. Golubeva-Zadorozhnaya,  S. R. Gwaltney,  G. Hawkins,  A. Heyden,  
 S. Hirata,  G. Kedziora,  F. J. Keil,  C. Kelley,  Jihan Kim,  R. A. King,  
 R. Z. Khaliullin,  P. P. Korambath,  W. Kurlancheek,  A. M. Lee,  M. S. Lee,  
 S. V. Levchenko,  Ching Yeh Lin,  D. Liotard,  R. C. Lochan,  I. Lotan,  
 P. E. Maslen,  N. Nair,  D. P. O'Neill,  D. Neuhauser,  E. Neuscamman,  
 C. M. Oana,  R. Olson,  B. Peters,  R. Peverati,  P. A. Pieniazek,  
 Y. M. Rhee,  J. Ritchie,  M. A. Rohrdanz,  E. Rosta,  N. J. Russ,  
 H. F. Schaefer III,  N. E. Schultz,  N. Shenvi,  A. C. Simmonett,  A. Sodt,  
 D. Stuck,  K. S. Thanthiriwatte,  V. Vanovschi,  Tao Wang,  A. Warshel,  
 C. F. Williams,  Q. Wu,  X. Xu,  W. Zhang

 Please cite Q-Chem as follows:
 Y. Shao et al., Mol. Phys. 113, 184-215 (2015)
 DOI: 10.1080/00268976.2014.952696

 Q-Chem 5.1.1 for Intel X86 EM64T Linux

 Parts of Q-Chem use Armadillo 8.300.2 (Tropical Shenanigans).
 http://arma.sourceforge.net/

 Q-Chem begins on Wed Oct 10 02:34:17 2018  

Host: 
0

     Scratch files written to /scratch/taweetham/qchem23640//
Input Ideriv = 2
Curr. Ideriv = -1
Max.  Ideriv = 2

Checking the input file for inconsistencies... 	...done.

--------------------------------------------------------------
User input:
--------------------------------------------------------------
$molecule
0 1
C 
C 1 CC 
C 2 CC 1 60.0
F 2 CF 1 ANG  3 pDHA
H 2 CH 1 ANG  3 mDHA
Br 3 CBr 1 ANG  2 mDHA
F 3 CF 1 ANG  2 pDHA
H 1 CH 2 ANG  3 pDHA
H 1 CH 2 ANG  3 mDHA

CC=1.54
CH=1.09
CF=1.35
CCl=1.77
CBr=1.94
CI=2.14
ANG=118.0
pDHA=107.9
mDHA=-107.9
$end

$rem
   job_type	optimization
   basis	6-311++g**
   method	b3lyp
   mem_total	32000
$end

--------------------------------------------------------------
 ----------------------------------------------------------------
             Standard Nuclear Orientation (Angstroms)
    I     Atom           X                Y                Z
 ----------------------------------------------------------------
    1      C      -1.4518619989     0.3255402717     1.1233656843
    2      C      -1.6884864542    -0.2816657983    -0.2719513606
    3      C      -0.4678257762     0.6236851010    -0.0230994801
    4      F      -1.4744838375    -1.6049666778    -0.4318815399
    5      H      -2.5075205851     0.1163122899    -0.8710310996
    6      Br      1.2844108088    -0.2064237018     0.0416023393
    7      F      -0.4768885717     1.8622415891    -0.5601243321
    8      H      -2.1136410472     1.1270533223     1.4515810418
    9      H      -1.1218196184    -0.3393676983     1.9215319693
 ----------------------------------------------------------------
 Molecular Point Group                 C1    NOp =  1
 Largest Abelian Subgroup              C1    NOp =  1
 Nuclear Repulsion Energy =   425.9731840912 hartrees
 There are       37 alpha and       37 beta electrons
 Requested basis set is 6-311++G(d,p)
 There are 64 shells and 179 basis functions

 Total QAlloc Memory Limit  32000 MB
 Mega-Array Size       188 MB
 MEM_STATIC part       192 MB
 A cutoff of  1.0D-11 yielded   1861 shell pairs
 There are     15017 function pairs (     16376 Cartesian)

 -------------------------------------------------------
 OpenMP Integral Computing Module                       
 Release: version 1.0, May 2013, Q-Chem Inc. Pittsburgh 
 -------------------------------------------------------
 Integral Job Info:
 Integral job number is                      11
 Integral operator is                         1
 short-range coefficients                     0
 long-range coefficients              100000000
 Omega coefficients                           0
 if combine SR and LR in K                    0
 Integral screening is                        0
 Integral computing path is                   2
 max size of driver memory is            800000
 size of driver memory is                593474
 size of scratch memory is             29623520
 max col of scratch BK array               1296
 max len of scratch array in speh3          155
 max len of scratch index in speh4           18
 max int batch size is                      520
 min int batch size is                       52
 fixed nKL is                                45
 max L of basis functions is                  2
 order of int derivative is                   0
 number of shells is                         64
 number of basis is                         187
 number of cartesian basis is               187
 number of contracted shell pairs          1861
 number of primitive shell pairs           4878
 maxK2 (contraction) of shell pair           36
 max number of K2 of shell pair               1
 max number of CS2 of shell pair            247
 max number of PS2 of shell pair            558
 mem total for path MDJ                  528860
 -------------------------------------------------------
 Smallest overlap matrix eigenvalue = 7.46E-05

 Scale SEOQF with 1.000000e-01/1.000000e-01/1.000000e-01

 Standard Electronic Orientation quadrupole field applied
 Nucleus-field energy     =     0.0000000067 hartrees
 Guess from superposition of atomic densities
 Warning:  Energy on first SCF cycle will be non-variational
 SAD guess density has 74.000000 electrons

 -----------------------------------------------------------------------
  General SCF calculation program by
  Eric Jon Sundstrom, Paul Horn, Yuezhi Mao, Dmitri Zuev, Alec White,
  David Stuck, Shaama M.S., Shane Yost, Joonho Lee, David Small,
  Daniel Levine, Susi Lehtola, Hugh Burton, Evgeny Epifanovsky
 -----------------------------------------------------------------------
 Exchange:     0.2000 Hartree-Fock + 0.0800 Slater + 0.7200 B88
 Correlation:  0.1900 VWN1RPA + 0.8100 LYP
 Using SG-1 standard quadrature grid
 using 4 threads for integral computing
 -------------------------------------------------------
 OpenMP Integral computing Module                
 Release: version 2.0, May 2017, Q-Chem Inc. Pleasanton 
 -------------------------------------------------------
 -------------------------------------------------------
 OpenMP BLAS3 based DFT computing Module                
 Release: version 1.0, May 2013, Q-Chem Inc. Pittsburgh 
 -------------------------------------------------------
 A restricted SCF calculation will be
 performed using DIIS
 SCF converges when DIIS error is below 1.0e-08
 ---------------------------------------
  Cycle       Energy         DIIS error
 ---------------------------------------
    1   -2890.9149185948      4.25e-02  
    2   -2889.9304784594      4.55e-03  
    3   -2889.8928696701      5.66e-03  
    4   -2889.9877798259      7.98e-04  
    5   -2889.9893703610      3.39e-04  
    6   -2889.9897680914      5.74e-05  
    7   -2889.9897815505      1.85e-05  
    8   -2889.9897824729      4.60e-06  
    9   -2889.9897825219      1.77e-06  
   10   -2889.9897825286      4.31e-07  
   11   -2889.9897825291      1.01e-07  
   12   -2889.9897825292      2.68e-08  
   13   -2889.9897825292      7.29e-09  Convergence criterion met
 ---------------------------------------
 SCF time:   CPU 31.69s  wall 8.00s 
 SCF   energy in the final basis set =    -2889.9897825292
 Total energy in the final basis set =    -2889.9897825292

 --------------------------------------------------------------

                    Orbital Energies (a.u.)
 --------------------------------------------------------------

 Alpha MOs
 -- Occupied --
******* -62.497 -56.318 -56.314 -56.314 -24.716 -24.702 -10.335
-10.296 -10.219  -8.706  -6.538  -6.524  -6.524  -2.649  -2.645
 -2.645  -2.634  -2.634  -1.258  -1.243  -0.894  -0.799  -0.655
 -0.637  -0.572  -0.558  -0.503  -0.494  -0.488  -0.450  -0.429
 -0.408  -0.347  -0.324  -0.308  -0.284
 -- Virtual --
 -0.043  -0.005   0.008   0.019   0.027   0.036   0.051   0.059
  0.067   0.074   0.084   0.088   0.098   0.103   0.121   0.124
  0.131   0.134   0.147   0.148   0.158   0.168   0.200   0.222
  0.229   0.234   0.252   0.263   0.294   0.307   0.343   0.350
  0.368   0.373   0.389   0.397   0.411   0.429   0.437   0.452
  0.485   0.493   0.507   0.544   0.551   0.578   0.593   0.614
  0.618   0.632   0.646   0.670   0.702   0.713   0.778   0.797
  0.861   0.891   0.930   1.003   1.207   1.238   1.277   1.336
  1.369   1.401   1.416   1.425   1.436   1.458   1.468   1.503
  1.526   1.547   1.630   1.679   1.707   1.764   1.795   1.824
  1.857   1.919   1.942   1.982   1.994   2.043   2.108   2.128
  2.154   2.166   2.181   2.279   2.467   2.513   2.564   2.661
  2.674   2.771   2.782   2.791   2.965   3.058   3.237   3.341
  3.671   3.726   3.772   3.781   3.798   3.829   3.971   3.985
  4.015   4.033   4.040   4.065   4.120   4.217   4.225   4.398
  4.810   4.882   6.318   6.341   6.372   6.402   6.581   6.683
  6.717   7.565   7.589   7.690  23.555  23.704  23.826  47.915
 66.754  66.771 289.759 289.782 289.9081020.707
 --------------------------------------------------------------

          Ground-State Mulliken Net Atomic Charges

     Atom                 Charge (a.u.)
  ----------------------------------------
      1 C                    -0.286431
      2 C                    -0.097525
      3 C                    -0.016233
      4 F                    -0.106461
      5 H                     0.198866
      6 Br                    0.000370
      7 F                    -0.056077
      8 H                     0.175623
      9 H                     0.187868
  ----------------------------------------
  Sum of atomic charges =     0.000000

 -----------------------------------------------------------------
                    Cartesian Multipole Moments
 -----------------------------------------------------------------
    Charge (ESU x 10^10)
                 0.0000
    Dipole Moment (Debye)
         X      -1.7621      Y       0.4810      Z       1.1492
       Tot       2.1580
    Quadrupole Moments (Debye-Ang)
        XX     -41.7781     XY      -3.2477     YY     -51.2739
        XZ      -0.7694     YZ       0.2343     ZZ     -44.9778
    Octopole Moments (Debye-Ang^2)
       XXX      21.6861    XXY       1.5685    XYY      13.1389
       YYY      -5.5591    XXZ      -2.7641    XYZ      -0.7906
       YYZ       1.9964    XZZ       4.4755    YZZ      -2.0363
       ZZZ      -2.5737
    Hexadecapole Moments (Debye-Ang^3)
      XXXX    -474.8654   XXXY     -17.0345   XXYY    -130.4863
      XYYY      -5.0146   YYYY    -274.8533   XXXZ      14.8278
      XXYZ       0.8166   XYYZ      -2.1379   YYYZ      -0.7478
      XXZZ    -102.3512   XYZZ      -1.1128   YYZZ     -65.6436
      XZZZ       4.5071   YZZZ      -4.2236   ZZZZ    -127.6346
 -----------------------------------------------------------------
 Calculating analytic gradient of the SCF energy
 Gradient of SCF Energy
            1           2           3           4           5           6
    1  -0.0077680  -0.0150545   0.0254418   0.0022701  -0.0038050   0.0032003
    2  -0.0002404  -0.0273309   0.0255386   0.0083214   0.0028376  -0.0057459
    3   0.0147256  -0.0145478  -0.0165888   0.0024357   0.0004523   0.0023243
            7           8           9
    1  -0.0017595  -0.0019600  -0.0005653
    2  -0.0031620   0.0015617  -0.0017801
    3   0.0022445   0.0037277   0.0052265
 Max gradient component =       2.733E-02
 RMS gradient           =       1.098E-02
 Gradient time:  CPU 7.62 s  wall 1.96 s
 Geometry Optimization Parameters
   NAtoms,    NIC,     NZ,  NCons,   NDum,   NFix, NCnnct, MaxDiis
        9      69       9       0       0       0       0       0


** GEOMETRY OPTIMIZATION IN DELOCALIZED INTERNAL COORDINATES **
   Searching for a Minimum

   Optimization Cycle:   1

                       Coordinates (Angstroms)
     ATOM                X               Y               Z
      1  C        -1.4518619989    0.3255402717    1.1233656843
      2  C        -1.6884864542   -0.2816657983   -0.2719513606
      3  C        -0.4678257762    0.6236851010   -0.0230994801
      4  F        -1.4744838375   -1.6049666778   -0.4318815399
      5  H        -2.5075205851    0.1163122899   -0.8710310996
      6  Br        1.2844108088   -0.2064237018    0.0416023393
      7  F        -0.4768885717    1.8622415891   -0.5601243321
      8  H        -2.1136410472    1.1270533223    1.4515810418
      9  H        -1.1218196184   -0.3393676983    1.9215319693
   Point Group: c1    Number of degrees of freedom:    21


   Energy is  -2889.989782529


 Attempting to Generate Delocalized Internal Coordinates

 21 Hessian modes will be used to form the next step
  Hessian Eigenvalues:
     0.016341    0.020947    0.023307    0.030304    0.030782    0.032544
     0.083421    0.087153    0.090379    0.107532    0.134223    0.138421
     0.175927    0.253751    0.264506    0.285189    0.348126    0.348126
     0.348126    0.550214    0.550214

 Minimum Search - Taking Simple RFO Step
 Searching for Lamda that Minimizes Along All modes
 Value Taken    Lamda =  -0.00430628
 Step Taken.  Stepsize is  0.164495

                             Maximum     Tolerance    Cnvgd?
         Gradient           0.020025      0.000300      NO
         Displacement       0.072021      0.001200      NO
         Energy change     *********      0.000001      NO


 New Cartesian Coordinates Obtained by Inverse Iteration

 Displacement from previous Coordinates is:  0.145540
 ----------------------------------------------------------------
             Standard Nuclear Orientation (Angstroms)
    I     Atom           X                Y                Z
 ----------------------------------------------------------------
    1      C      -1.4475602094     0.3219436540     1.1202990021
    2      C      -1.6793965254    -0.2736960289    -0.2584884761
    3      C      -0.4857515657     0.6061025251    -0.0037734503
    4      F      -1.4969283996    -1.6091144312    -0.4222136571
    5      H      -2.4696829229     0.1288699517    -0.8826092525
    6      Br      1.2681123555    -0.1840744272     0.0342248006
    7      F      -0.4933501248     1.8445750781    -0.5500520012
    8      H      -2.1019649565     1.1281768982     1.4342174233
    9      H      -1.1115947316    -0.3403745218     1.9083888335
 ----------------------------------------------------------------
 Molecular Point Group                 C1    NOp =  1
 Largest Abelian Subgroup              C1    NOp =  1
 Nuclear Repulsion Energy =   428.9144246535 hartrees
 There are       37 alpha and       37 beta electrons
 Applying Cartesian multipole field
    Component          Value
    ---------          -----
     (2,0,0)        1.00000E-11
     (0,2,0)        2.00000E-11
     (0,0,2)       -3.00000E-11
 Nucleus-field energy     =     0.0000000066 hartrees
 Requested basis set is 6-311++G(d,p)
 There are 64 shells and 179 basis functions
 A cutoff of  1.0D-11 yielded   1863 shell pairs
 There are     15025 function pairs (     16384 Cartesian)
 Smallest overlap matrix eigenvalue = 6.33E-05
 Guess MOs from SCF MO coefficient file

 -----------------------------------------------------------------------
  General SCF calculation program by
  Eric Jon Sundstrom, Paul Horn, Yuezhi Mao, Dmitri Zuev, Alec White,
  David Stuck, Shaama M.S., Shane Yost, Joonho Lee, David Small,
  Daniel Levine, Susi Lehtola, Hugh Burton, Evgeny Epifanovsky
 -----------------------------------------------------------------------
 Exchange:     0.2000 Hartree-Fock + 0.0800 Slater + 0.7200 B88
 Correlation:  0.1900 VWN1RPA + 0.8100 LYP
 Using SG-1 standard quadrature grid
 using 4 threads for integral computing
 -------------------------------------------------------
 OpenMP Integral computing Module                
 Release: version 2.0, May 2017, Q-Chem Inc. Pleasanton 
 -------------------------------------------------------
 -------------------------------------------------------
 OpenMP BLAS3 based DFT computing Module                
 Release: version 1.0, May 2013, Q-Chem Inc. Pittsburgh 
 -------------------------------------------------------
 A restricted SCF calculation will be
 performed using DIIS
 SCF converges when DIIS error is below 1.0e-08
 ---------------------------------------
  Cycle       Energy         DIIS error
 ---------------------------------------
    1   -2889.9912333656      5.16e-04  
    2   -2889.9923146054      2.64e-04  
    3   -2889.9923170338      2.68e-04  
    4   -2889.9925435374      2.77e-05  
    5   -2889.9925454770      7.31e-06  
    6   -2889.9925456308      2.39e-06  
    7   -2889.9925456482      8.18e-07  
    8   -2889.9925456494      2.22e-07  
    9   -2889.9925456495      7.37e-08  
   10   -2889.9925456495      1.33e-08  
   11   -2889.9925456495      3.72e-09  Convergence criterion met
 ---------------------------------------
 SCF time:   CPU 27.84s  wall 7.00s 
 SCF   energy in the final basis set =    -2889.9925456495
 Total energy in the final basis set =    -2889.9925456495

 --------------------------------------------------------------

                    Orbital Energies (a.u.)
 --------------------------------------------------------------

 Alpha MOs
 -- Occupied --
******* -62.498 -56.318 -56.314 -56.314 -24.713 -24.700 -10.332
-10.292 -10.217  -8.707  -6.539  -6.525  -6.524  -2.649  -2.646
 -2.645  -2.634  -2.634  -1.256  -1.239  -0.909  -0.803  -0.658
 -0.635  -0.575  -0.559  -0.503  -0.493  -0.486  -0.451  -0.428
 -0.410  -0.351  -0.327  -0.309  -0.287
 -- Virtual --
 -0.041  -0.005   0.008   0.019   0.027   0.037   0.052   0.061
  0.067   0.074   0.083   0.090   0.099   0.103   0.121   0.125
  0.132   0.136   0.148   0.151   0.158   0.169   0.201   0.223
  0.231   0.239   0.261   0.267   0.298   0.312   0.345   0.351
  0.367   0.374   0.389   0.398   0.412   0.429   0.439   0.450
  0.486   0.495   0.507   0.545   0.553   0.581   0.598   0.614
  0.623   0.636   0.649   0.673   0.703   0.716   0.777   0.804
  0.864   0.895   0.935   1.008   1.210   1.237   1.289   1.342
  1.373   1.404   1.423   1.428   1.438   1.465   1.473   1.510
  1.530   1.545   1.641   1.683   1.708   1.781   1.809   1.838
  1.869   1.926   1.948   1.993   2.006   2.050   2.120   2.142
  2.166   2.175   2.179   2.283   2.479   2.530   2.573   2.667
  2.683   2.800   2.803   2.812   2.977   3.093   3.253   3.373
  3.682   3.736   3.775   3.786   3.803   3.836   3.973   3.989
  4.016   4.039   4.042   4.066   4.126   4.230   4.239   4.403
  4.821   4.893   6.321   6.344   6.373   6.405   6.589   6.689
  6.721   7.565   7.589   7.692  23.597  23.744  23.858  47.920
 66.758  66.773 289.760 289.783 289.9101020.714
 --------------------------------------------------------------

          Ground-State Mulliken Net Atomic Charges

     Atom                 Charge (a.u.)
  ----------------------------------------
      1 C                    -0.281619
      2 C                    -0.095680
      3 C                    -0.019027
      4 F                    -0.115405
      5 H                     0.201055
      6 Br                    0.004689
      7 F                    -0.062493
      8 H                     0.176987
      9 H                     0.191494
  ----------------------------------------
  Sum of atomic charges =     0.000000

 -----------------------------------------------------------------
                    Cartesian Multipole Moments
 -----------------------------------------------------------------
    Charge (ESU x 10^10)
                 0.0000
    Dipole Moment (Debye)
         X      -1.6817      Y       0.5145      Z       1.1849
       Tot       2.1205
    Quadrupole Moments (Debye-Ang)
        XX     -41.8994     XY      -3.3298     YY     -51.3672
        XZ      -0.8349     YZ       0.2556     ZZ     -44.8257
    Octopole Moments (Debye-Ang^2)
       XXX      23.8622    XXY       1.7944    XYY      13.6829
       YYY      -6.0308    XXZ      -2.8680    XYZ      -0.7028
       YYZ       2.0015    XZZ       4.9030    YZZ      -2.2464
       ZZZ      -2.8161
    Hexadecapole Moments (Debye-Ang^3)
      XXXX    -471.9474   XXXY     -19.1038   XXYY    -129.8045
      XYYY      -7.0565   YYYY    -271.9202   XXXZ      14.7539
      XXYZ       0.6700   XYYZ      -2.0949   YYYZ      -0.9776
      XXZZ    -101.2754   XYZZ      -1.7329   YYZZ     -64.7413
      XZZZ       5.4654   YZZZ      -4.5479   ZZZZ    -125.7048
 -----------------------------------------------------------------
 Calculating analytic gradient of the SCF energy
 Gradient of SCF Energy
            1           2           3           4           5           6
    1  -0.0009330  -0.0047639   0.0071556   0.0006580   0.0002107  -0.0020211
    2  -0.0025071  -0.0106149   0.0133921   0.0048904   0.0009317  -0.0017599
    3   0.0037207  -0.0041328  -0.0065606   0.0015388   0.0004238   0.0010445
            7           8           9
    1  -0.0000829   0.0000058  -0.0002291
    2  -0.0049356  -0.0000277   0.0006310
    3   0.0025583   0.0005067   0.0009006
 Max gradient component =       1.339E-02
 RMS gradient           =       4.370E-03
 Gradient time:  CPU 7.67 s  wall 1.98 s
 Geometry Optimization Parameters
   NAtoms,    NIC,     NZ,  NCons,   NDum,   NFix, NCnnct, MaxDiis
        9      69       9       0       0       0       0       0

 Cartesian Hessian Update
 Hessian Updated using BFGS Update


** GEOMETRY OPTIMIZATION IN DELOCALIZED INTERNAL COORDINATES **
   Searching for a Minimum

   Optimization Cycle:   2

                       Coordinates (Angstroms)
     ATOM                X               Y               Z
      1  C        -1.4475602094    0.3219436540    1.1202990021
      2  C        -1.6793965254   -0.2736960289   -0.2584884761
      3  C        -0.4857515657    0.6061025251   -0.0037734503
      4  F        -1.4969283996   -1.6091144312   -0.4222136571
      5  H        -2.4696829229    0.1288699517   -0.8826092525
      6  Br        1.2681123555   -0.1840744272    0.0342248006
      7  F        -0.4933501248    1.8445750781   -0.5500520012
      8  H        -2.1019649565    1.1281768982    1.4342174233
      9  H        -1.1115947316   -0.3403745218    1.9083888335
   Point Group: c1    Number of degrees of freedom:    21


   Energy is  -2889.992545650

 Hessian Updated using BFGS Update

 20 Hessian modes will be used to form the next step
  Hessian Eigenvalues:
     0.016674    0.021015    0.023290    0.030229    0.030772    0.032093
     0.082228    0.084048    0.090378    0.107437    0.118814    0.135444
     0.181237    0.251984    0.254123    0.264998    0.348107    0.351035
     0.540602    0.554876

 Minimum Search - Taking Simple RFO Step
 Searching for Lamda that Minimizes Along All modes
 Value Taken    Lamda =  -0.00078071
 Step Taken.  Stepsize is  0.090087

                             Maximum     Tolerance    Cnvgd?
         Gradient           0.007385      0.000300      NO
         Displacement       0.047709      0.001200      NO
         Energy change     -0.002763      0.000001      NO


 New Cartesian Coordinates Obtained by Inverse Iteration

 Displacement from previous Coordinates is:  0.077471
 ----------------------------------------------------------------
             Standard Nuclear Orientation (Angstroms)
    I     Atom           X                Y                Z
 ----------------------------------------------------------------
    1      C      -1.4459972468     0.3228045755     1.1205954133
    2      C      -1.6748920715    -0.2692480937    -0.2522440267
    3      C      -0.4892972269     0.5934591263     0.0052212537
    4      F      -1.5136435825    -1.6137907765    -0.4222906474
    5      H      -2.4600095094     0.1345524685    -0.8814170106
    6      Br      1.2820335942    -0.1653872503     0.0309736869
    7      F      -0.5005439285     1.8350595019    -0.5525454905
    8      H      -2.0972755306     1.1331006842     1.4281605014
    9      H      -1.1184915783    -0.3481415380     1.9035395423
 ----------------------------------------------------------------
 Molecular Point Group                 C1    NOp =  1
 Largest Abelian Subgroup              C1    NOp =  1
 Nuclear Repulsion Energy =   428.3426656961 hartrees
 There are       37 alpha and       37 beta electrons
 Applying Cartesian multipole field
    Component          Value
    ---------          -----
     (2,0,0)        1.00000E-11
     (0,2,0)        2.00000E-11
     (0,0,2)       -3.00000E-11
 Nucleus-field energy     =     0.0000000066 hartrees
 Requested basis set is 6-311++G(d,p)
 There are 64 shells and 179 basis functions
 A cutoff of  1.0D-11 yielded   1863 shell pairs
 There are     15025 function pairs (     16384 Cartesian)
 Smallest overlap matrix eigenvalue = 5.82E-05
 Guess MOs from SCF MO coefficient file

 -----------------------------------------------------------------------
  General SCF calculation program by
  Eric Jon Sundstrom, Paul Horn, Yuezhi Mao, Dmitri Zuev, Alec White,
  David Stuck, Shaama M.S., Shane Yost, Joonho Lee, David Small,
  Daniel Levine, Susi Lehtola, Hugh Burton, Evgeny Epifanovsky
 -----------------------------------------------------------------------
 Exchange:     0.2000 Hartree-Fock + 0.0800 Slater + 0.7200 B88
 Correlation:  0.1900 VWN1RPA + 0.8100 LYP
 Using SG-1 standard quadrature grid
 using 4 threads for integral computing
 -------------------------------------------------------
 OpenMP Integral computing Module                
 Release: version 2.0, May 2017, Q-Chem Inc. Pleasanton 
 -------------------------------------------------------
 -------------------------------------------------------
 OpenMP BLAS3 based DFT computing Module                
 Release: version 1.0, May 2013, Q-Chem Inc. Pittsburgh 
 -------------------------------------------------------
 A restricted SCF calculation will be
 performed using DIIS
 SCF converges when DIIS error is below 1.0e-08
 ---------------------------------------
  Cycle       Energy         DIIS error
 ---------------------------------------
    1   -2889.9924522682      3.07e-04  
    2   -2889.9929251824      1.17e-04  
    3   -2889.9929123087      1.39e-04  
    4   -2889.9929616476      1.53e-05  
    5   -2889.9929623033      4.07e-06  
    6   -2889.9929623432      1.67e-06  
    7   -2889.9929623526      4.13e-07  
    8   -2889.9929623531      1.04e-07  
    9   -2889.9929623532      3.32e-08  
   10   -2889.9929623532      9.37e-09  Convergence criterion met
 ---------------------------------------
 SCF time:   CPU 25.32s  wall 6.00s 
 SCF   energy in the final basis set =    -2889.9929623532
 Total energy in the final basis set =    -2889.9929623532

 --------------------------------------------------------------

                    Orbital Energies (a.u.)
 --------------------------------------------------------------

 Alpha MOs
 -- Occupied --
******* -62.498 -56.319 -56.315 -56.315 -24.711 -24.699 -10.332
-10.292 -10.217  -8.707  -6.539  -6.525  -6.525  -2.650  -2.646
 -2.646  -2.635  -2.635  -1.252  -1.236  -0.915  -0.804  -0.659
 -0.634  -0.575  -0.558  -0.501  -0.490  -0.484  -0.451  -0.427
 -0.410  -0.352  -0.328  -0.310  -0.289
 -- Virtual --
 -0.043  -0.005   0.008   0.019   0.027   0.035   0.053   0.061
  0.067   0.074   0.081   0.090   0.100   0.103   0.121   0.125
  0.133   0.136   0.148   0.152   0.157   0.169   0.201   0.221
  0.229   0.242   0.262   0.268   0.299   0.314   0.346   0.352
  0.367   0.375   0.390   0.397   0.412   0.429   0.439   0.449
  0.485   0.497   0.506   0.545   0.553   0.582   0.599   0.613
  0.624   0.636   0.649   0.673   0.703   0.716   0.775   0.802
  0.862   0.892   0.937   1.008   1.212   1.238   1.292   1.344
  1.374   1.404   1.425   1.428   1.438   1.466   1.474   1.510
  1.532   1.544   1.643   1.685   1.710   1.785   1.810   1.845
  1.874   1.928   1.952   1.995   2.010   2.050   2.118   2.146
  2.168   2.178   2.182   2.280   2.480   2.533   2.573   2.669
  2.685   2.805   2.809   2.821   2.976   3.099   3.257   3.385
  3.680   3.735   3.776   3.788   3.802   3.837   3.971   3.987
  4.016   4.037   4.040   4.062   4.125   4.226   4.242   4.403
  4.821   4.892   6.323   6.346   6.373   6.407   6.587   6.685
  6.715   7.564   7.587   7.689  23.606  23.764  23.869  47.920
 66.761  66.773 289.759 289.781 289.9081020.714
 --------------------------------------------------------------

          Ground-State Mulliken Net Atomic Charges

     Atom                 Charge (a.u.)
  ----------------------------------------
      1 C                    -0.277809
      2 C                    -0.097275
      3 C                    -0.014507
      4 F                    -0.121399
      5 H                     0.202518
      6 Br                    0.006223
      7 F                    -0.068644
      8 H                     0.178434
      9 H                     0.192458
  ----------------------------------------
  Sum of atomic charges =     0.000000

 -----------------------------------------------------------------
                    Cartesian Multipole Moments
 -----------------------------------------------------------------
    Charge (ESU x 10^10)
                 0.0000
    Dipole Moment (Debye)
         X      -1.6539      Y       0.5189      Z       1.2325
       Tot       2.1269
    Quadrupole Moments (Debye-Ang)
        XX     -41.8599     XY      -3.3725     YY     -51.4937
        XZ      -0.9374     YZ       0.2703     ZZ     -44.8013
    Octopole Moments (Debye-Ang^2)
       XXX      23.7403    XXY       1.8553    XYY      13.5668
       YYY      -6.6288    XXZ      -2.7552    XYZ      -0.6576
       YYZ       2.1182    XZZ       4.7012    YZZ      -2.5113
       ZZZ      -2.7585
    Hexadecapole Moments (Debye-Ang^3)
      XXXX    -475.7556   XXXY     -20.8783   XXYY    -130.7923
      XYYY      -8.6808   YYYY    -270.7282   XXXZ      14.4446
      XXYZ       0.6096   XYYZ      -2.2294   YYYZ      -1.0228
      XXZZ    -101.9271   XYZZ      -2.2207   YYZZ     -64.4101
      XZZZ       5.5678   YZZZ      -4.7047   ZZZZ    -125.4381
 -----------------------------------------------------------------
 Calculating analytic gradient of the SCF energy
 Gradient of SCF Energy
            1           2           3           4           5           6
    1   0.0015710   0.0015417  -0.0031396  -0.0001651   0.0001202   0.0000014
    2  -0.0015822  -0.0007551   0.0041153   0.0010087   0.0001158  -0.0008394
    3  -0.0017464   0.0016381  -0.0006170  -0.0000584   0.0003335   0.0003523
            7           8           9
    1   0.0003832  -0.0000008  -0.0003120
    2  -0.0024242  -0.0000656   0.0004268
    3   0.0008352  -0.0004505  -0.0002868
 Max gradient component =       4.115E-03
 RMS gradient           =       1.363E-03
 Gradient time:  CPU 7.68 s  wall 1.98 s
 Geometry Optimization Parameters
   NAtoms,    NIC,     NZ,  NCons,   NDum,   NFix, NCnnct, MaxDiis
        9      69       9       0       0       0       0       0

 Cartesian Hessian Update
 Hessian Updated using BFGS Update


** GEOMETRY OPTIMIZATION IN DELOCALIZED INTERNAL COORDINATES **
   Searching for a Minimum

   Optimization Cycle:   3

                       Coordinates (Angstroms)
     ATOM                X               Y               Z
      1  C        -1.4459972468    0.3228045755    1.1205954133
      2  C        -1.6748920715   -0.2692480937   -0.2522440267
      3  C        -0.4892972269    0.5934591263    0.0052212537
      4  F        -1.5136435825   -1.6137907765   -0.4222906474
      5  H        -2.4600095094    0.1345524685   -0.8814170106
      6  Br        1.2820335942   -0.1653872503    0.0309736869
      7  F        -0.5005439285    1.8350595019   -0.5525454905
      8  H        -2.0972755306    1.1331006842    1.4281605014
      9  H        -1.1184915783   -0.3481415380    1.9035395423
   Point Group: c1    Number of degrees of freedom:    21


   Energy is  -2889.992962353

 Hessian Updated using BFGS Update

 21 Hessian modes will be used to form the next step
  Hessian Eigenvalues:
     0.016734    0.021120    0.022855    0.029448    0.030866    0.031657
     0.075384    0.083677    0.091007    0.103680    0.116779    0.135131
     0.183990    0.253623    0.264336    0.298173    0.348114    0.348327
     0.352731    0.512227    0.553306

 Minimum Search - Taking Simple RFO Step
 Searching for Lamda that Minimizes Along All modes
 Value Taken    Lamda =  -0.00007632
 Step Taken.  Stepsize is  0.032650

                             Maximum     Tolerance    Cnvgd?
         Gradient           0.002366      0.000300      NO
         Displacement       0.018340      0.001200      NO
         Energy change     -0.000417      0.000001      NO


 New Cartesian Coordinates Obtained by Inverse Iteration

 Displacement from previous Coordinates is:  0.028429
 ----------------------------------------------------------------
             Standard Nuclear Orientation (Angstroms)
    I     Atom           X                Y                Z
 ----------------------------------------------------------------
    1      C      -1.4472927784     0.3231683937     1.1219628648
    2      C      -1.6760302586    -0.2697426068    -0.2530355259
    3      C      -0.4879032135     0.5893109031     0.0059086481
    4      F      -1.5197999990    -1.6169687634    -0.4200685901
    5      H      -2.4570757998     0.1344265129    -0.8873943422
    6      Br      1.2866727798    -0.1587869781     0.0281697988
    7      F      -0.5013335742     1.8348729540    -0.5508276562
    8      H      -2.0950696976     1.1359070684     1.4309420809
    9      H      -1.1202845390    -0.3497787859     1.9043359442
 ----------------------------------------------------------------
 Molecular Point Group                 C1    NOp =  1
 Largest Abelian Subgroup              C1    NOp =  1
 Nuclear Repulsion Energy =   427.8937290878 hartrees
 There are       37 alpha and       37 beta electrons
 Applying Cartesian multipole field
    Component          Value
    ---------          -----
     (2,0,0)        1.00000E-11
     (0,2,0)        2.00000E-11
     (0,0,2)       -3.00000E-11
 Nucleus-field energy     =     0.0000000066 hartrees
 Requested basis set is 6-311++G(d,p)
 There are 64 shells and 179 basis functions
 A cutoff of  1.0D-11 yielded   1862 shell pairs
 There are     15021 function pairs (     16380 Cartesian)
 Smallest overlap matrix eigenvalue = 5.77E-05
 Guess MOs from SCF MO coefficient file

 -----------------------------------------------------------------------
  General SCF calculation program by
  Eric Jon Sundstrom, Paul Horn, Yuezhi Mao, Dmitri Zuev, Alec White,
  David Stuck, Shaama M.S., Shane Yost, Joonho Lee, David Small,
  Daniel Levine, Susi Lehtola, Hugh Burton, Evgeny Epifanovsky
 -----------------------------------------------------------------------
 Exchange:     0.2000 Hartree-Fock + 0.0800 Slater + 0.7200 B88
 Correlation:  0.1900 VWN1RPA + 0.8100 LYP
 Using SG-1 standard quadrature grid
 using 4 threads for integral computing
 -------------------------------------------------------
 OpenMP Integral computing Module                
 Release: version 2.0, May 2017, Q-Chem Inc. Pleasanton 
 -------------------------------------------------------
 -------------------------------------------------------
 OpenMP BLAS3 based DFT computing Module                
 Release: version 1.0, May 2013, Q-Chem Inc. Pittsburgh 
 -------------------------------------------------------
 A restricted SCF calculation will be
 performed using DIIS
 SCF converges when DIIS error is below 1.0e-08
 ---------------------------------------
  Cycle       Energy         DIIS error
 ---------------------------------------
    1   -2889.9929694619      8.94e-05  
    2   -2889.9930133915      2.97e-05  
    3   -2889.9930132878      3.19e-05  
    4   -2889.9930156787      4.78e-06  
    5   -2889.9930157400      1.45e-06  
    6   -2889.9930157471      3.59e-07  
    7   -2889.9930157476      1.09e-07  
    8   -2889.9930157476      3.53e-08  
    9   -2889.9930157476      1.14e-08  
   10   -2889.9930157476      2.93e-09  Convergence criterion met
 ---------------------------------------
 SCF time:   CPU 25.32s  wall 7.00s 
 SCF   energy in the final basis set =    -2889.9930157476
 Total energy in the final basis set =    -2889.9930157476

 --------------------------------------------------------------

                    Orbital Energies (a.u.)
 --------------------------------------------------------------

 Alpha MOs
 -- Occupied --
******* -62.499 -56.319 -56.315 -56.315 -24.711 -24.699 -10.332
-10.292 -10.218  -8.708  -6.540  -6.526  -6.525  -2.651  -2.647
 -2.646  -2.635  -2.635  -1.250  -1.235  -0.915  -0.804  -0.659
 -0.634  -0.575  -0.558  -0.501  -0.490  -0.484  -0.451  -0.427
 -0.411  -0.352  -0.328  -0.310  -0.289
 -- Virtual --
 -0.043  -0.005   0.008   0.019   0.027   0.035   0.052   0.061
  0.067   0.074   0.081   0.090   0.100   0.103   0.121   0.125
  0.133   0.136   0.148   0.152   0.157   0.169   0.201   0.220
  0.228   0.242   0.262   0.267   0.299   0.314   0.347   0.352
  0.366   0.375   0.390   0.397   0.412   0.429   0.439   0.449
  0.484   0.498   0.506   0.545   0.553   0.581   0.599   0.613
  0.624   0.636   0.649   0.673   0.703   0.715   0.774   0.801
  0.862   0.891   0.938   1.008   1.211   1.238   1.293   1.344
  1.374   1.403   1.424   1.428   1.437   1.464   1.474   1.510
  1.532   1.544   1.642   1.685   1.708   1.784   1.809   1.845
  1.873   1.928   1.952   1.995   2.009   2.049   2.115   2.145
  2.167   2.178   2.181   2.277   2.477   2.532   2.573   2.668
  2.684   2.804   2.809   2.821   2.974   3.095   3.253   3.383
  3.679   3.733   3.776   3.788   3.801   3.836   3.969   3.985
  4.015   4.035   4.039   4.061   4.124   4.225   4.240   4.403
  4.819   4.889   6.324   6.346   6.373   6.408   6.585   6.683
  6.712   7.563   7.587   7.688  23.603  23.762  23.866  47.920
 66.761  66.773 289.758 289.780 289.9071020.714
 --------------------------------------------------------------

          Ground-State Mulliken Net Atomic Charges

     Atom                 Charge (a.u.)
  ----------------------------------------
      1 C                    -0.276963
      2 C                    -0.095597
      3 C                    -0.016420
      4 F                    -0.122448
      5 H                     0.203225
      6 Br                    0.007511
      7 F                    -0.070427
      8 H                     0.178689
      9 H                     0.192431
  ----------------------------------------
  Sum of atomic charges =     0.000000

 -----------------------------------------------------------------
                    Cartesian Multipole Moments
 -----------------------------------------------------------------
    Charge (ESU x 10^10)
                 0.0000
    Dipole Moment (Debye)
         X      -1.6349      Y       0.5098      Z       1.2333
       Tot       2.1104
    Quadrupole Moments (Debye-Ang)
        XX     -41.8637     XY      -3.3760     YY     -51.5541
        XZ      -0.9366     YZ       0.2860     ZZ     -44.7825
    Octopole Moments (Debye-Ang^2)
       XXX      23.8187    XXY       1.8431    XYY      13.5577
       YYY      -6.8950    XXZ      -2.7630    XYZ      -0.6674
       YYZ       2.1704    XZZ       4.6207    YZZ      -2.5909
       ZZZ      -2.6616
    Hexadecapole Moments (Debye-Ang^3)
      XXXX    -477.6986   XXXY     -21.5748   XXYY    -131.2902
      XYYY      -9.3939   YYYY    -270.9424   XXXZ      14.6912
      XXYZ       0.6233   XYYZ      -2.1995   YYYZ      -1.0596
      XXZZ    -102.1746   XYZZ      -2.4825   YYZZ     -64.4107
      XZZZ       5.8011   YZZZ      -4.7468   ZZZZ    -125.4536
 -----------------------------------------------------------------
 Calculating analytic gradient of the SCF energy
 Gradient of SCF Energy
            1           2           3           4           5           6
    1   0.0008200   0.0012244  -0.0023627  -0.0003068   0.0000669   0.0001500
    2  -0.0007374  -0.0000167   0.0018140  -0.0001347   0.0000105  -0.0003272
    3  -0.0005958   0.0009934  -0.0005561  -0.0002578  -0.0000060   0.0001622
            7           8           9
    1   0.0005373  -0.0001185  -0.0000107
    2  -0.0008930   0.0000038   0.0002806
    3   0.0004627  -0.0002512   0.0000485
 Max gradient component =       2.363E-03
 RMS gradient           =       7.463E-04
 Gradient time:  CPU 7.68 s  wall 1.98 s
 Geometry Optimization Parameters
   NAtoms,    NIC,     NZ,  NCons,   NDum,   NFix, NCnnct, MaxDiis
        9      69       9       0       0       0       0       0

 Cartesian Hessian Update
 Hessian Updated using BFGS Update


** GEOMETRY OPTIMIZATION IN DELOCALIZED INTERNAL COORDINATES **
   Searching for a Minimum

   Optimization Cycle:   4

                       Coordinates (Angstroms)
     ATOM                X               Y               Z
      1  C        -1.4472927784    0.3231683937    1.1219628648
      2  C        -1.6760302586   -0.2697426068   -0.2530355259
      3  C        -0.4879032135    0.5893109031    0.0059086481
      4  F        -1.5197999990   -1.6169687634   -0.4200685901
      5  H        -2.4570757998    0.1344265129   -0.8873943422
      6  Br        1.2866727798   -0.1587869781    0.0281697988
      7  F        -0.5013335742    1.8348729540   -0.5508276562
      8  H        -2.0950696976    1.1359070684    1.4309420809
      9  H        -1.1202845390   -0.3497787859    1.9043359442
   Point Group: c1    Number of degrees of freedom:    21


   Energy is  -2889.993015748

 Hessian Updated using BFGS Update

 21 Hessian modes will be used to form the next step
  Hessian Eigenvalues:
     0.016681    0.019339    0.021421    0.027242    0.031491    0.032281
     0.063492    0.083445    0.089741    0.098216    0.124872    0.135602
     0.181842    0.253362    0.261508    0.275399    0.347973    0.348164
     0.352721    0.490187    0.553149

 Minimum Search - Taking Simple RFO Step
 Searching for Lamda that Minimizes Along All modes
 Value Taken    Lamda =  -0.00004337
 Step Taken.  Stepsize is  0.038658

                             Maximum     Tolerance    Cnvgd?
         Gradient           0.001044      0.000300      NO
         Displacement       0.021446      0.001200      NO
         Energy change     -0.000053      0.000001      NO


 New Cartesian Coordinates Obtained by Inverse Iteration

 Displacement from previous Coordinates is:  0.029741
 ----------------------------------------------------------------
             Standard Nuclear Orientation (Angstroms)
    I     Atom           X                Y                Z
 ----------------------------------------------------------------
    1      C      -1.4487082708     0.3238564906     1.1233082152
    2      C      -1.6768336805    -0.2690841434    -0.2535001409
    3      C      -0.4851301796     0.5859234723     0.0076455689
    4      F      -1.5214379223    -1.6175524859    -0.4167741369
    5      H      -2.4551943302     0.1350446474    -0.8912471823
    6      Br      1.2911211988    -0.1532926643     0.0254590978
    7      F      -0.5041528374     1.8328208306    -0.5530719803
    8      H      -2.0912265868     1.1396555598     1.4349941441
    9      H      -1.1265544716    -0.3549630092     1.9031796369
 ----------------------------------------------------------------
 Molecular Point Group                 C1    NOp =  1
 Largest Abelian Subgroup              C1    NOp =  1
 Nuclear Repulsion Energy =   427.6143370981 hartrees
 There are       37 alpha and       37 beta electrons
 Applying Cartesian multipole field
    Component          Value
    ---------          -----
     (2,0,0)        1.00000E-11
     (0,2,0)        2.00000E-11
     (0,0,2)       -3.00000E-11
 Nucleus-field energy     =     0.0000000066 hartrees
 Requested basis set is 6-311++G(d,p)
 There are 64 shells and 179 basis functions
 A cutoff of  1.0D-11 yielded   1861 shell pairs
 There are     15017 function pairs (     16376 Cartesian)
 Smallest overlap matrix eigenvalue = 5.73E-05
 Guess MOs from SCF MO coefficient file

 -----------------------------------------------------------------------
  General SCF calculation program by
  Eric Jon Sundstrom, Paul Horn, Yuezhi Mao, Dmitri Zuev, Alec White,
  David Stuck, Shaama M.S., Shane Yost, Joonho Lee, David Small,
  Daniel Levine, Susi Lehtola, Hugh Burton, Evgeny Epifanovsky
 -----------------------------------------------------------------------
 Exchange:     0.2000 Hartree-Fock + 0.0800 Slater + 0.7200 B88
 Correlation:  0.1900 VWN1RPA + 0.8100 LYP
 Using SG-1 standard quadrature grid
 using 4 threads for integral computing
 -------------------------------------------------------
 OpenMP Integral computing Module                
 Release: version 2.0, May 2017, Q-Chem Inc. Pleasanton 
 -------------------------------------------------------
 -------------------------------------------------------
 OpenMP BLAS3 based DFT computing Module                
 Release: version 1.0, May 2013, Q-Chem Inc. Pittsburgh 
 -------------------------------------------------------
 A restricted SCF calculation will be
 performed using DIIS
 SCF converges when DIIS error is below 1.0e-08
 ---------------------------------------
  Cycle       Energy         DIIS error
 ---------------------------------------
    1   -2889.9929881086      9.33e-05  
    2   -2889.9930370441      2.95e-05  
    3   -2889.9930366743      3.37e-05  
    4   -2889.9930393077      4.48e-06  
    5   -2889.9930393640      1.37e-06  
    6   -2889.9930393703      3.68e-07  
    7   -2889.9930393707      1.11e-07  
    8   -2889.9930393708      3.96e-08  
    9   -2889.9930393707      1.04e-08  
   10   -2889.9930393708      3.10e-09  Convergence criterion met
 ---------------------------------------
 SCF time:   CPU 25.31s  wall 7.00s 
 SCF   energy in the final basis set =    -2889.9930393708
 Total energy in the final basis set =    -2889.9930393708

 --------------------------------------------------------------

                    Orbital Energies (a.u.)
 --------------------------------------------------------------

 Alpha MOs
 -- Occupied --
******* -62.499 -56.320 -56.316 -56.316 -24.710 -24.699 -10.332
-10.292 -10.218  -8.708  -6.540  -6.526  -6.526  -2.651  -2.647
 -2.646  -2.636  -2.635  -1.249  -1.235  -0.914  -0.805  -0.659
 -0.633  -0.574  -0.557  -0.500  -0.489  -0.483  -0.450  -0.427
 -0.411  -0.353  -0.328  -0.310  -0.289
 -- Virtual --
 -0.043  -0.005   0.008   0.019   0.027   0.034   0.052   0.061
  0.066   0.074   0.081   0.090   0.100   0.103   0.121   0.125
  0.133   0.136   0.148   0.152   0.157   0.169   0.200   0.220
  0.228   0.242   0.261   0.267   0.298   0.314   0.347   0.352
  0.366   0.375   0.390   0.397   0.412   0.429   0.439   0.450
  0.484   0.498   0.506   0.545   0.552   0.581   0.599   0.613
  0.623   0.635   0.648   0.673   0.703   0.715   0.773   0.801
  0.862   0.890   0.938   1.007   1.211   1.238   1.293   1.345
  1.373   1.404   1.423   1.428   1.437   1.462   1.473   1.511
  1.533   1.545   1.642   1.685   1.708   1.784   1.807   1.845
  1.872   1.928   1.952   1.995   2.009   2.048   2.113   2.144
  2.166   2.178   2.182   2.276   2.475   2.532   2.573   2.667
  2.683   2.803   2.808   2.820   2.972   3.092   3.251   3.382
  3.678   3.731   3.777   3.788   3.801   3.835   3.969   3.983
  4.015   4.035   4.038   4.060   4.124   4.223   4.239   4.402
  4.817   4.887   6.324   6.346   6.373   6.409   6.583   6.683
  6.710   7.563   7.586   7.687  23.601  23.760  23.864  47.920
 66.762  66.773 289.758 289.780 289.9061020.713
 --------------------------------------------------------------

          Ground-State Mulliken Net Atomic Charges

     Atom                 Charge (a.u.)
  ----------------------------------------
      1 C                    -0.274910
      2 C                    -0.094890
      3 C                    -0.018590
      4 F                    -0.123171
      5 H                     0.203746
      6 Br                    0.009237
      7 F                    -0.072449
      8 H                     0.178897
      9 H                     0.192128
  ----------------------------------------
  Sum of atomic charges =     0.000000

 -----------------------------------------------------------------
                    Cartesian Multipole Moments
 -----------------------------------------------------------------
    Charge (ESU x 10^10)
                 0.0000
    Dipole Moment (Debye)
         X      -1.6183      Y       0.4961      Z       1.2382
       Tot       2.0972
    Quadrupole Moments (Debye-Ang)
        XX     -41.8493     XY      -3.3629     YY     -51.5859
        XZ      -0.9488     YZ       0.3066     ZZ     -44.7774
    Octopole Moments (Debye-Ang^2)
       XXX      23.7889    XXY       1.7791    XYY      13.5101
       YYY      -7.1539    XXZ      -2.7527    XYZ      -0.6784
       YYZ       2.2403    XZZ       4.5257    YZZ      -2.6824
       ZZZ      -2.5682
    Hexadecapole Moments (Debye-Ang^3)
      XXXX    -479.1082   XXXY     -21.8808   XXYY    -131.5670
      XYYY      -9.7691   YYYY    -270.6841   XXXZ      14.9606
      XXYZ       0.6779   XYYZ      -2.1603   YYYZ      -0.9329
      XXZZ    -102.3508   XYZZ      -2.6127   YYZZ     -64.3322
      XZZZ       6.0439   YZZZ      -4.6569   ZZZZ    -125.6167
 -----------------------------------------------------------------
 Calculating analytic gradient of the SCF energy
 Gradient of SCF Energy
            1           2           3           4           5           6
    1   0.0000000   0.0003436  -0.0004613  -0.0000485  -0.0000967   0.0001026
    2  -0.0000320   0.0001854   0.0000695  -0.0004298  -0.0000203   0.0000577
    3   0.0003630   0.0001493   0.0001105  -0.0003512  -0.0000071  -0.0000165
            7           8           9
    1   0.0002692  -0.0000826  -0.0000262
    2   0.0001191   0.0000237   0.0000268
    3  -0.0003199  -0.0000532   0.0001251
 Max gradient component =       4.613E-04
 RMS gradient           =       2.007E-04
 Gradient time:  CPU 7.67 s  wall 1.97 s
 Geometry Optimization Parameters
   NAtoms,    NIC,     NZ,  NCons,   NDum,   NFix, NCnnct, MaxDiis
        9      69       9       0       0       0       0       0

 Cartesian Hessian Update
 Hessian Updated using BFGS Update


** GEOMETRY OPTIMIZATION IN DELOCALIZED INTERNAL COORDINATES **
   Searching for a Minimum

   Optimization Cycle:   5

                       Coordinates (Angstroms)
     ATOM                X               Y               Z
      1  C        -1.4487082708    0.3238564906    1.1233082152
      2  C        -1.6768336805   -0.2690841434   -0.2535001409
      3  C        -0.4851301796    0.5859234723    0.0076455689
      4  F        -1.5214379223   -1.6175524859   -0.4167741369
      5  H        -2.4551943302    0.1350446474   -0.8912471823
      6  Br        1.2911211988   -0.1532926643    0.0254590978
      7  F        -0.5041528374    1.8328208306   -0.5530719803
      8  H        -2.0912265868    1.1396555598    1.4349941441
      9  H        -1.1265544716   -0.3549630092    1.9031796369
   Point Group: c1    Number of degrees of freedom:    21


   Energy is  -2889.993039371

 Hessian Updated using BFGS Update

 21 Hessian modes will be used to form the next step
  Hessian Eigenvalues:
     0.014647    0.018242    0.021435    0.026202    0.031633    0.034550
     0.064777    0.083152    0.088937    0.097040    0.122378    0.133031
     0.181776    0.254013    0.263838    0.287262    0.348020    0.348157
     0.353762    0.513651    0.552679

 Minimum Search - Taking Simple RFO Step
 Searching for Lamda that Minimizes Along All modes
 Value Taken    Lamda =  -0.00000735
 Step Taken.  Stepsize is  0.016559

                             Maximum     Tolerance    Cnvgd?
         Gradient           0.000475      0.000300      NO
         Displacement       0.011353      0.001200      NO
         Energy change     -0.000024      0.000001      NO


 New Cartesian Coordinates Obtained by Inverse Iteration

 Displacement from previous Coordinates is:  0.014222
 ----------------------------------------------------------------
             Standard Nuclear Orientation (Angstroms)
    I     Atom           X                Y                Z
 ----------------------------------------------------------------
    1      C      -1.4488180236     0.3239999853     1.1223269376
    2      C      -1.6772815883    -0.2690689719    -0.2541562612
    3      C      -0.4844294711     0.5849870223     0.0071947467
    4      F      -1.5226610579    -1.6179013326    -0.4125311287
    5      H      -2.4542928583     0.1346121622    -0.8936658683
    6      Br      1.2920371296    -0.1522878563     0.0246078772
    7      F      -0.5057667570     1.8337602610    -0.5501609781
    8      H      -2.0893569136     1.1407859963     1.4352730416
    9      H      -1.1275475403    -0.3564785685     1.9011048556
 ----------------------------------------------------------------
 Molecular Point Group                 C1    NOp =  1
 Largest Abelian Subgroup              C1    NOp =  1
 Nuclear Repulsion Energy =   427.5865588751 hartrees
 There are       37 alpha and       37 beta electrons
 Applying Cartesian multipole field
    Component          Value
    ---------          -----
     (2,0,0)        1.00000E-11
     (0,2,0)        2.00000E-11
     (0,0,2)       -3.00000E-11
 Nucleus-field energy     =     0.0000000067 hartrees
 Requested basis set is 6-311++G(d,p)
 There are 64 shells and 179 basis functions
 A cutoff of  1.0D-11 yielded   1861 shell pairs
 There are     15017 function pairs (     16376 Cartesian)
 Smallest overlap matrix eigenvalue = 5.72E-05
 Guess MOs from SCF MO coefficient file

 -----------------------------------------------------------------------
  General SCF calculation program by
  Eric Jon Sundstrom, Paul Horn, Yuezhi Mao, Dmitri Zuev, Alec White,
  David Stuck, Shaama M.S., Shane Yost, Joonho Lee, David Small,
  Daniel Levine, Susi Lehtola, Hugh Burton, Evgeny Epifanovsky
 -----------------------------------------------------------------------
 Exchange:     0.2000 Hartree-Fock + 0.0800 Slater + 0.7200 B88
 Correlation:  0.1900 VWN1RPA + 0.8100 LYP
 Using SG-1 standard quadrature grid
 using 4 threads for integral computing
 -------------------------------------------------------
 OpenMP Integral computing Module                
 Release: version 2.0, May 2017, Q-Chem Inc. Pleasanton 
 -------------------------------------------------------
 -------------------------------------------------------
 OpenMP BLAS3 based DFT computing Module                
 Release: version 1.0, May 2013, Q-Chem Inc. Pittsburgh 
 -------------------------------------------------------
 A restricted SCF calculation will be
 performed using DIIS
 SCF converges when DIIS error is below 1.0e-08
 ---------------------------------------
  Cycle       Energy         DIIS error
 ---------------------------------------
    1   -2889.9930297279      4.62e-05  
    2   -2889.9930431032      9.16e-06  
    3   -2889.9930430596      1.19e-05  
    4   -2889.9930433708      1.59e-06  
    5   -2889.9930433765      4.90e-07  
    6   -2889.9930433772      1.41e-07  
    7   -2889.9930433773      4.86e-08  
    8   -2889.9930433772      1.32e-08  
    9   -2889.9930433773      2.43e-09  Convergence criterion met
 ---------------------------------------
 SCF time:   CPU 22.79s  wall 5.00s 
 SCF   energy in the final basis set =    -2889.9930433773
 Total energy in the final basis set =    -2889.9930433773

 --------------------------------------------------------------

                    Orbital Energies (a.u.)
 --------------------------------------------------------------

 Alpha MOs
 -- Occupied --
******* -62.499 -56.320 -56.316 -56.316 -24.710 -24.699 -10.332
-10.292 -10.218  -8.708  -6.540  -6.526  -6.526  -2.651  -2.647
 -2.647  -2.636  -2.636  -1.249  -1.235  -0.914  -0.805  -0.659
 -0.633  -0.574  -0.557  -0.500  -0.489  -0.484  -0.450  -0.427
 -0.411  -0.353  -0.328  -0.310  -0.289
 -- Virtual --
 -0.043  -0.005   0.008   0.019   0.027   0.034   0.052   0.061
  0.066   0.074   0.081   0.090   0.100   0.103   0.121   0.125
  0.133   0.135   0.148   0.152   0.157   0.169   0.200   0.220
  0.227   0.242   0.261   0.267   0.298   0.314   0.347   0.352
  0.366   0.375   0.390   0.397   0.412   0.429   0.440   0.450
  0.484   0.499   0.506   0.545   0.552   0.581   0.599   0.614
  0.623   0.635   0.648   0.673   0.703   0.715   0.774   0.801
  0.862   0.890   0.938   1.007   1.211   1.238   1.293   1.345
  1.373   1.404   1.423   1.428   1.437   1.461   1.473   1.511
  1.533   1.545   1.642   1.685   1.708   1.785   1.807   1.845
  1.872   1.928   1.952   1.995   2.009   2.048   2.113   2.144
  2.166   2.179   2.182   2.276   2.474   2.532   2.574   2.667
  2.683   2.803   2.809   2.820   2.972   3.092   3.251   3.382
  3.678   3.730   3.777   3.788   3.801   3.835   3.969   3.983
  4.015   4.035   4.039   4.060   4.124   4.223   4.239   4.402
  4.817   4.887   6.324   6.346   6.373   6.409   6.583   6.683
  6.710   7.563   7.586   7.687  23.601  23.760  23.864  47.920
 66.763  66.773 289.757 289.779 289.9061020.713
 --------------------------------------------------------------

          Ground-State Mulliken Net Atomic Charges

     Atom                 Charge (a.u.)
  ----------------------------------------
      1 C                    -0.276060
      2 C                    -0.093616
      3 C                    -0.018742
      4 F                    -0.123257
      5 H                     0.203853
      6 Br                    0.009524
      7 F                    -0.072895
      8 H                     0.179034
      9 H                     0.192159
  ----------------------------------------
  Sum of atomic charges =     0.000000

 -----------------------------------------------------------------
                    Cartesian Multipole Moments
 -----------------------------------------------------------------
    Charge (ESU x 10^10)
                 0.0000
    Dipole Moment (Debye)
         X      -1.6124      Y       0.4907      Z       1.2293
       Tot       2.0861
    Quadrupole Moments (Debye-Ang)
        XX     -41.8533     XY      -3.3554     YY     -51.5923
        XZ      -0.9346     YZ       0.3119     ZZ     -44.7727
    Octopole Moments (Debye-Ang^2)
       XXX      23.8208    XXY       1.7547    XYY      13.5131
       YYY      -7.2217    XXZ      -2.7813    XYZ      -0.6884
       YYZ       2.2261    XZZ       4.5116    YZZ      -2.6995
       ZZZ      -2.6076
    Hexadecapole Moments (Debye-Ang^3)
      XXXX    -479.5446   XXXY     -21.9113   XXYY    -131.6703
      XYYY      -9.8292   YYYY    -270.8020   XXXZ      15.1092
      XXYZ       0.7013   XYYZ      -2.1168   YYYZ      -0.8930
      XXZZ    -102.3467   XYZZ      -2.6321   YYZZ     -64.2785
      XZZZ       6.1763   YZZZ      -4.6136   ZZZZ    -125.3756
 -----------------------------------------------------------------
 Calculating analytic gradient of the SCF energy
 Gradient of SCF Energy
            1           2           3           4           5           6
    1  -0.0001274   0.0001630  -0.0000210  -0.0000555  -0.0000275   0.0000376
    2   0.0000969   0.0000214  -0.0003690  -0.0002057   0.0000044   0.0000931
    3   0.0002506  -0.0001059  -0.0001489  -0.0000537   0.0000175   0.0000253
            7           8           9
    1   0.0000734  -0.0000954   0.0000527
    2   0.0003262  -0.0000190   0.0000516
    3  -0.0000522  -0.0000151   0.0000825
 Max gradient component =       3.690E-04
 RMS gradient           =       1.336E-04
 Gradient time:  CPU 7.66 s  wall 1.97 s
 Geometry Optimization Parameters
   NAtoms,    NIC,     NZ,  NCons,   NDum,   NFix, NCnnct, MaxDiis
        9      69       9       0       0       0       0       0

 Cartesian Hessian Update
 Hessian Updated using BFGS Update


** GEOMETRY OPTIMIZATION IN DELOCALIZED INTERNAL COORDINATES **
   Searching for a Minimum

   Optimization Cycle:   6

                       Coordinates (Angstroms)
     ATOM                X               Y               Z
      1  C        -1.4488180236    0.3239999853    1.1223269376
      2  C        -1.6772815883   -0.2690689719   -0.2541562612
      3  C        -0.4844294711    0.5849870223    0.0071947467
      4  F        -1.5226610579   -1.6179013326   -0.4125311287
      5  H        -2.4542928583    0.1346121622   -0.8936658683
      6  Br        1.2920371296   -0.1522878563    0.0246078772
      7  F        -0.5057667570    1.8337602610   -0.5501609781
      8  H        -2.0893569136    1.1407859963    1.4352730416
      9  H        -1.1275475403   -0.3564785685    1.9011048556
   Point Group: c1    Number of degrees of freedom:    21


   Energy is  -2889.993043377

 Hessian Updated using BFGS Update

 21 Hessian modes will be used to form the next step
  Hessian Eigenvalues:
     0.011800    0.018475    0.021439    0.027343    0.031343    0.045968
     0.065349    0.083171    0.087713    0.096686    0.109196    0.133979
     0.181977    0.252593    0.263553    0.279542    0.348018    0.348258
     0.352473    0.491764    0.544968

 Minimum Search - Taking Simple RFO Step
 Searching for Lamda that Minimizes Along All modes
 Value Taken    Lamda =  -0.00000187
 Step Taken.  Stepsize is  0.007969

                             Maximum     Tolerance    Cnvgd?
         Gradient           0.000279      0.000300     YES
         Displacement       0.004928      0.001200      NO
         Energy change     -0.000004      0.000001      NO


 New Cartesian Coordinates Obtained by Inverse Iteration

 Displacement from previous Coordinates is:  0.006810
 ----------------------------------------------------------------
             Standard Nuclear Orientation (Angstroms)
    I     Atom           X                Y                Z
 ----------------------------------------------------------------
    1      C      -1.4489215975     0.3240943839     1.1222447217
    2      C      -1.6774647681    -0.2687987057    -0.2539781606
    3      C      -0.4844103344     0.5851640229     0.0076024509
    4      F      -1.5217633901    -1.6173908035    -0.4111976795
    5      H      -2.4536129222     0.1344504616    -0.8947440374
    6      Br      1.2917947425    -0.1524865439     0.0240501937
    7      F      -0.5068945606     1.8334754464    -0.5501808226
    8      H      -2.0880946534     1.1416037563     1.4359375582
    9      H      -1.1287495964    -0.3577033201     1.9002589982
 ----------------------------------------------------------------
 Molecular Point Group                 C1    NOp =  1
 Largest Abelian Subgroup              C1    NOp =  1
 Nuclear Repulsion Energy =   427.6441422369 hartrees
 There are       37 alpha and       37 beta electrons
 Applying Cartesian multipole field
    Component          Value
    ---------          -----
     (2,0,0)        1.00000E-11
     (0,2,0)        2.00000E-11
     (0,0,2)       -3.00000E-11
 Nucleus-field energy     =     0.0000000067 hartrees
 Requested basis set is 6-311++G(d,p)
 There are 64 shells and 179 basis functions
 A cutoff of  1.0D-11 yielded   1862 shell pairs
 There are     15021 function pairs (     16380 Cartesian)
 Smallest overlap matrix eigenvalue = 5.72E-05
 Guess MOs from SCF MO coefficient file

 -----------------------------------------------------------------------
  General SCF calculation program by
  Eric Jon Sundstrom, Paul Horn, Yuezhi Mao, Dmitri Zuev, Alec White,
  David Stuck, Shaama M.S., Shane Yost, Joonho Lee, David Small,
  Daniel Levine, Susi Lehtola, Hugh Burton, Evgeny Epifanovsky
 -----------------------------------------------------------------------
 Exchange:     0.2000 Hartree-Fock + 0.0800 Slater + 0.7200 B88
 Correlation:  0.1900 VWN1RPA + 0.8100 LYP
 Using SG-1 standard quadrature grid
 using 4 threads for integral computing
 -------------------------------------------------------
 OpenMP Integral computing Module                
 Release: version 2.0, May 2017, Q-Chem Inc. Pleasanton 
 -------------------------------------------------------
 -------------------------------------------------------
 OpenMP BLAS3 based DFT computing Module                
 Release: version 1.0, May 2013, Q-Chem Inc. Pittsburgh 
 -------------------------------------------------------
 A restricted SCF calculation will be
 performed using DIIS
 SCF converges when DIIS error is below 1.0e-08
 ---------------------------------------
  Cycle       Energy         DIIS error
 ---------------------------------------
    1   -2889.9930425132      1.74e-05  
    2   -2889.9930444089      2.66e-06  
    3   -2889.9930444225      2.65e-06  
    4   -2889.9930444406      8.67e-07  
    5   -2889.9930444424      2.01e-07  
    6   -2889.9930444425      5.62e-08  
    7   -2889.9930444425      1.88e-08  
    8   -2889.9930444426      5.89e-09  Convergence criterion met
 ---------------------------------------
 SCF time:   CPU 20.25s  wall 5.00s 
 SCF   energy in the final basis set =    -2889.9930444426
 Total energy in the final basis set =    -2889.9930444426

 --------------------------------------------------------------

                    Orbital Energies (a.u.)
 --------------------------------------------------------------

 Alpha MOs
 -- Occupied --
******* -62.499 -56.320 -56.316 -56.316 -24.710 -24.699 -10.332
-10.292 -10.218  -8.708  -6.540  -6.526  -6.526  -2.651  -2.647
 -2.647  -2.636  -2.636  -1.249  -1.235  -0.914  -0.805  -0.659
 -0.633  -0.574  -0.557  -0.500  -0.489  -0.484  -0.450  -0.427
 -0.411  -0.353  -0.328  -0.310  -0.289
 -- Virtual --
 -0.043  -0.005   0.008   0.019   0.027   0.035   0.052   0.061
  0.066   0.074   0.081   0.090   0.100   0.103   0.121   0.125
  0.133   0.136   0.148   0.152   0.157   0.169   0.200   0.220
  0.228   0.242   0.261   0.267   0.298   0.314   0.347   0.352
  0.366   0.375   0.390   0.397   0.412   0.429   0.440   0.450
  0.483   0.499   0.506   0.545   0.552   0.581   0.599   0.614
  0.623   0.635   0.648   0.673   0.703   0.715   0.774   0.801
  0.862   0.890   0.938   1.007   1.212   1.238   1.293   1.345
  1.373   1.404   1.422   1.428   1.437   1.461   1.473   1.511
  1.533   1.545   1.642   1.685   1.708   1.785   1.807   1.846
  1.872   1.928   1.952   1.995   2.010   2.048   2.113   2.145
  2.166   2.179   2.183   2.276   2.474   2.532   2.574   2.667
  2.683   2.803   2.810   2.821   2.972   3.092   3.252   3.382
  3.678   3.730   3.777   3.789   3.801   3.835   3.970   3.984
  4.015   4.035   4.039   4.061   4.124   4.224   4.240   4.402
  4.818   4.887   6.324   6.346   6.373   6.409   6.583   6.683
  6.710   7.563   7.586   7.687  23.602  23.760  23.864  47.920
 66.763  66.773 289.757 289.779 289.9061020.714
 --------------------------------------------------------------

          Ground-State Mulliken Net Atomic Charges

     Atom                 Charge (a.u.)
  ----------------------------------------
      1 C                    -0.275953
      2 C                    -0.093533
      3 C                    -0.018883
      4 F                    -0.123241
      5 H                     0.203842
      6 Br                    0.009497
      7 F                    -0.072930
      8 H                     0.179024
      9 H                     0.192178
  ----------------------------------------
  Sum of atomic charges =     0.000000

 -----------------------------------------------------------------
                    Cartesian Multipole Moments
 -----------------------------------------------------------------
    Charge (ESU x 10^10)
                 0.0000
    Dipole Moment (Debye)
         X      -1.6126      Y       0.4904      Z       1.2283
       Tot       2.0856
    Quadrupole Moments (Debye-Ang)
        XX     -41.8585     XY      -3.3503     YY     -51.5833
        XZ      -0.9342     YZ       0.3143     ZZ     -44.7699
    Octopole Moments (Debye-Ang^2)
       XXX      23.8505    XXY       1.7367    XYY      13.5129
       YYY      -7.2179    XXZ      -2.7882    XYZ      -0.6904
       YYZ       2.2296    XZZ       4.5080    YZZ      -2.7003
       ZZZ      -2.6093
    Hexadecapole Moments (Debye-Ang^3)
      XXXX    -479.5337   XXXY     -21.7938   XXYY    -131.6243
      XYYY      -9.7463   YYYY    -270.7104   XXXZ      15.1868
      XXYZ       0.7147   XYYZ      -2.0957   YYYZ      -0.8565
      XXZZ    -102.3043   XYZZ      -2.6003   YYZZ     -64.2422
      XZZZ       6.2519   YZZZ      -4.5850   ZZZZ    -125.3447
 -----------------------------------------------------------------
 Calculating analytic gradient of the SCF energy
 Gradient of SCF Energy
            1           2           3           4           5           6
    1  -0.0000651   0.0000144   0.0000596   0.0000276   0.0000223  -0.0000123
    2   0.0000270  -0.0001031  -0.0001585   0.0000181   0.0000099   0.0000506
    3   0.0000703  -0.0000299  -0.0000028  -0.0000020  -0.0000041   0.0000209
            7           8           9
    1  -0.0000320  -0.0000240   0.0000095
    2   0.0001362  -0.0000035   0.0000234
    3  -0.0000580  -0.0000179   0.0000234
 Max gradient component =       1.585E-04
 RMS gradient           =       5.451E-05
 Gradient time:  CPU 7.67 s  wall 1.98 s
 Geometry Optimization Parameters
   NAtoms,    NIC,     NZ,  NCons,   NDum,   NFix, NCnnct, MaxDiis
        9      69       9       0       0       0       0       0

 Cartesian Hessian Update
 Hessian Updated using BFGS Update


** GEOMETRY OPTIMIZATION IN DELOCALIZED INTERNAL COORDINATES **
   Searching for a Minimum

   Optimization Cycle:   7

                       Coordinates (Angstroms)
     ATOM                X               Y               Z
      1  C        -1.4489215975    0.3240943839    1.1222447217
      2  C        -1.6774647681   -0.2687987057   -0.2539781606
      3  C        -0.4844103344    0.5851640229    0.0076024509
      4  F        -1.5217633901   -1.6173908035   -0.4111976795
      5  H        -2.4536129222    0.1344504616   -0.8947440374
      6  Br        1.2917947425   -0.1524865439    0.0240501937
      7  F        -0.5068945606    1.8334754464   -0.5501808226
      8  H        -2.0880946534    1.1416037563    1.4359375582
      9  H        -1.1287495964   -0.3577033201    1.9002589982
   Point Group: c1    Number of degrees of freedom:    21


   Energy is  -2889.993044443

 Hessian Updated using BFGS Update

 21 Hessian modes will be used to form the next step
  Hessian Eigenvalues:
     0.011916    0.018502    0.021539    0.027509    0.031010    0.046874
     0.064380    0.083378    0.086253    0.097770    0.102034    0.134253
     0.181661    0.247492    0.263879    0.272499    0.347945    0.348238
     0.352188    0.460625    0.554867

 Minimum Search - Taking Simple RFO Step
 Searching for Lamda that Minimizes Along All modes
 Value Taken    Lamda =   0.00000000
 Step Taken.  Stepsize is  0.001635

                             Maximum     Tolerance    Cnvgd?
         Gradient           0.000094      0.000300     YES
         Displacement       0.000678      0.001200     YES
         Energy change     -0.000001      0.000001      NO


                       Distance Matrix (Angstroms)
             C (  1)   C (  2)   C (  3)   F (  4)   H (  5)   Br(  6)
   C (  2)  1.515831
   C (  3)  1.496952  1.490321
   F (  4)  2.475099  1.366624  2.470373
   H (  5)  2.261330  1.084249  2.212494  2.042329
   Br(  6)  2.990767  2.984515  1.923357  3.201796  3.867117
   F (  7)  2.441854  2.424361  1.367446  3.599688  2.606745  2.740268
   H (  8)  1.084097  2.239122  2.218461  3.368188  2.565158  3.884810
   H (  9)  1.082896  2.224799  2.210502  2.661598  3.132015  3.069415
             F (  7)   H (  8)
   H (  8)  2.631263
   H (  9)  3.345538  1.839527

 Final energy is   -2889.9930444425527     


 ******************************
 **  OPTIMIZATION CONVERGED  **
 ******************************

                       Coordinates (Angstroms)
     ATOM                X               Y               Z
      1  C        -1.4489215975    0.3240943839    1.1222447217
      2  C        -1.6774647681   -0.2687987057   -0.2539781606
      3  C        -0.4844103344    0.5851640229    0.0076024509
      4  F        -1.5217633901   -1.6173908035   -0.4111976795
      5  H        -2.4536129222    0.1344504616   -0.8947440374
      6  Br        1.2917947425   -0.1524865439    0.0240501937
      7  F        -0.5068945606    1.8334754464   -0.5501808226
      8  H        -2.0880946534    1.1416037563    1.4359375582
      9  H        -1.1287495964   -0.3577033201    1.9002589982

Z-matrix Print:
$molecule
0 1
Br
C  1 1.923357
F  2 1.367446 1 111.640508
C  2 1.490321 1 121.401257 3 142.623945 0
H  4 1.084249 2 117.624358 1 -138.589882 0
F  4 1.366624 2 119.632272 1 3.769249 0
C  2 1.496952 1 121.450854 3 -144.400199 0
H  7 1.082896 2 117.018093 1 -4.465189 0
H  7 1.084097 2 117.634335 1 141.224996 0
$end


 --------------------------------------------------------------

                    Orbital Energies (a.u.)
 --------------------------------------------------------------

 Alpha MOs
 -- Occupied --
******* -62.499 -56.320 -56.316 -56.316 -24.710 -24.699 -10.332
-10.292 -10.218  -8.708  -6.540  -6.526  -6.526  -2.651  -2.647
 -2.647  -2.636  -2.636  -1.249  -1.235  -0.914  -0.805  -0.659
 -0.633  -0.574  -0.557  -0.500  -0.489  -0.484  -0.450  -0.427
 -0.411  -0.353  -0.328  -0.310  -0.289
 -- Virtual --
 -0.043  -0.005   0.008   0.019   0.027   0.035   0.052   0.061
  0.066   0.074   0.081   0.090   0.100   0.103   0.121   0.125
  0.133   0.136   0.148   0.152   0.157   0.169   0.200   0.220
  0.228   0.242   0.261   0.267   0.298   0.314   0.347   0.352
  0.366   0.375   0.390   0.397   0.412   0.429   0.440   0.450
  0.483   0.499   0.506   0.545   0.552   0.581   0.599   0.614
  0.623   0.635   0.648   0.673   0.703   0.715   0.774   0.801
  0.862   0.890   0.938   1.007   1.212   1.238   1.293   1.345
  1.373   1.404   1.422   1.428   1.437   1.461   1.473   1.511
  1.533   1.545   1.642   1.685   1.708   1.785   1.807   1.846
  1.872   1.928   1.952   1.995   2.010   2.048   2.113   2.145
  2.166   2.179   2.183   2.276   2.474   2.532   2.574   2.667
  2.683   2.803   2.810   2.821   2.972   3.092   3.252   3.382
  3.678   3.730   3.777   3.789   3.801   3.835   3.970   3.984
  4.015   4.035   4.039   4.061   4.124   4.224   4.240   4.402
  4.818   4.887   6.324   6.346   6.373   6.409   6.583   6.683
  6.710   7.563   7.586   7.687  23.602  23.760  23.864  47.920
 66.763  66.773 289.757 289.779 289.9061020.714
 --------------------------------------------------------------

          Ground-State Mulliken Net Atomic Charges

     Atom                 Charge (a.u.)
  ----------------------------------------
      1 C                    -0.275953
      2 C                    -0.093533
      3 C                    -0.018883
      4 F                    -0.123241
      5 H                     0.203842
      6 Br                    0.009497
      7 F                    -0.072930
      8 H                     0.179024
      9 H                     0.192178
  ----------------------------------------
  Sum of atomic charges =     0.000000

 -----------------------------------------------------------------
                    Cartesian Multipole Moments
 -----------------------------------------------------------------
    Charge (ESU x 10^10)
                 0.0000
    Dipole Moment (Debye)
         X      -1.6126      Y       0.4904      Z       1.2283
       Tot       2.0856
    Quadrupole Moments (Debye-Ang)
        XX     -41.8585     XY      -3.3503     YY     -51.5833
        XZ      -0.9342     YZ       0.3143     ZZ     -44.7699
    Octopole Moments (Debye-Ang^2)
       XXX      23.8505    XXY       1.7367    XYY      13.5129
       YYY      -7.2179    XXZ      -2.7882    XYZ      -0.6904
       YYZ       2.2296    XZZ       4.5080    YZZ      -2.7003
       ZZZ      -2.6093
    Hexadecapole Moments (Debye-Ang^3)
      XXXX    -479.5337   XXXY     -21.7938   XXYY    -131.6243
      XYYY      -9.7463   YYYY    -270.7104   XXXZ      15.1868
      XXYZ       0.7147   XYYZ      -2.0957   YYYZ      -0.8565
      XXZZ    -102.3043   XYZZ      -2.6003   YYZZ     -64.2422
      XZZZ       6.2519   YZZZ      -4.5850   ZZZZ    -125.3447
 -----------------------------------------------------------------
Archival summary:
1\1\garfield\OPT\ProcedureUnspecified\BasisUnspecified\r1233\taweetha\WedOct1002:35:182018WedOct1002:35:182018\0\\#,OPT,ProcedureUnspecified,BasisUnspecified,\\0,1\Br\C,1,1.92336\F,2,1.36745,1,111.641\C,2,1.49032,1,121.401,3,142.624,0\H,4,1.08425,2,117.624,1,-138.59,0\F,4,1.36662,2,119.632,1,3.76925,0\C,2,1.49695,1,121.451,3,-144.4,0\H,7,1.0829,2,117.018,1,-4.46519,0\H,7,1.0841,2,117.634,1,141.225,0\\\@

 Total job time:  60.27s(wall), 233.34s(cpu) 
 Wed Oct 10 02:35:18 2018

        *************************************************************
        *                                                           *
        *  Thank you very much for using Q-Chem.  Have a nice day.  *
        *                                                           *
        *************************************************************


 
User input: 2 of 2 
 
Q-Chem Developer Version!
                  Welcome to Q-Chem
     A Quantum Leap Into The Future Of Chemistry


 Q-Chem 5.1, Q-Chem, Inc., Pleasanton, CA (2018)

 Yihan Shao,  Zhengting Gan,  E. Epifanovsky,  A. T. B. Gilbert,  M. Wormit,  
 J. Kussmann,  A. W. Lange,  A. Behn,  Jia Deng,  Xintian Feng,  D. Ghosh,  
 M. Goldey,  P. R. Horn,  L. D. Jacobson,  I. Kaliman,  T. Kus,  A. Landau,  
 Jie Liu,  E. I. Proynov,  R. M. Richard,  R. P. Steele,  E. J. Sundstrom,  
 H. L. Woodcock III,  P. M. Zimmerman,  D. Zuev,  B. Albrecht,  E. Alguire,  
 S. A. Baeppler,  D. Barton,  Z. Benda,  Y. A. Bernard,  E. J. Berquist,  
 K. B. Bravaya,  H. Burton,  D. Casanova,  Chun-Min Chang,  Yunqing Chen,  
 A. Chien,  K. D. Closser,  M. P. Coons,  S. Coriani,  S. Dasgupta,  
 A. L. Dempwolff,  M. Diedenhofen,  Hainam Do,  R. G. Edgar,  Po-Tung Fang,  
 S. Faraji,  S. Fatehi,  Qingguo Feng,  K. D. Fenk,  J. Fosso-Tande,  
 Qinghui Ge,  A. Ghysels,  G. Gidofalvi,  J. Gomes,  J. Gonthier,  A. Gunina,  
 D. Hait,  M. W. D. Hanson-Heine,  P. H. P. Harbach,  A. W. Hauser,  
 J. E. Herr,  E. G. Hohenstein,  Z. C. Holden,  Kerwin Hui,  B. C. Huynh,  
 T.-C. Jagau,  Hyunjun Ji,  B. Kaduk,  K. Khistyaev,  Jaehoon Kim,  
 P. Klunzinger,  K. Koh,  D. Kosenkov,  L. Koulias,  T. Kowalczyk,  
 C. M. Krauter,  A. Kunitsa,  Ka Un Lao,  A. Laurent,  K. V. Lawler,  
 Joonho Lee,  D. Lefrancois,  S. Lehtola,  D. S. Levine,  Yi-Pei Li,  
 You-Sheng Lin,  Fenglai Liu,  E. Livshits,  A. Luenser,  P. Manohar,  
 E. Mansoor,  S. F. Manzer,  Shan-Ping Mao,  Yuezhi Mao,  N. Mardirossian,  
 A. V. Marenich,  T. Markovich,  L. A. Martinez-Martinez,  S. A. Maurer,  
 N. J. Mayhall,  S. C. McKenzie,  J.-M. Mewes,  A. F. Morrison,  
 J. W. Mullinax,  K. Nanda,  T. S. Nguyen-Beck,  R. Olivares-Amaya,  
 J. A. Parkhill,  T. M. Perrine,  F. Plasser,  P. Pokhilko,  S. Prager,  
 A. Prociuk,  E. Ramos,  D. R. Rehn,  F. Rob,  M. Schneider,  N. Sergueev,  
 S. M. Sharada,  S. Sharma,  D. W. Small,  T. Stauch,  T. Stein,  
 Yu-Chuan Su,  A. J. W. Thom,  A. Tkatchenko,  T. Tsuchimochi,  N. M. Tubman,  
 L. Vogt,  M. L. Vidal,  O. Vydrov,  M. A. Watson,  J. Wenzel,  
 M. de Wergifosse,  T. A. Wesolowski,  A. White,  J. Witte,  A. Yamada,  
 Jun Yang,  K. Yao,  S. Yeganeh,  S. R. Yost,  Zhi-Qiang You,  A. Zech,  
 Igor Ying Zhang,  Xing Zhang,  Yan Zhao,  Ying Zhu,  B. R. Brooks,  
 G. K. L. Chan,  C. J. Cramer,  M. S. Gordon,  W. J. Hehre,  A. Klamt,  
 M. W. Schmidt,  C. D. Sherrill,  D. G. Truhlar,  A. Aspuru-Guzik,  R. Baer,  
 A. T. Bell,  N. A. Besley,  Jeng-Da Chai,  A. E. DePrince, III,  
 R. A. DiStasio Jr.,  A. Dreuw,  B. D. Dunietz,  T. R. Furlani,  
 Chao-Ping Hsu,  Yousung Jung,  Jing Kong,  D. S. Lambrecht,  WanZhen Liang,  
 C. Ochsenfeld,  V. A. Rassolov,  L. V. Slipchenko,  J. E. Subotnik,  
 T. Van Voorhis,  J. M. Herbert,  A. I. Krylov,  P. M. W. Gill,  M. Head-Gordon

 Contributors to earlier versions of Q-Chem not listed above: 
 R. D. Adamson,  B. Austin,  J. Baker,  G. J. O. Beran,  K. Brandhorst,  
 S. T. Brown,  E. F. C. Byrd,  A. K. Chakraborty,  C.-L. Cheng,  
 Siu Hung Chien,  D. M. Chipman,  D. L. Crittenden,  H. Dachsel,  
 R. J. Doerksen,  A. D. Dutoi,  L. Fusti-Molnar,  W. A. Goddard III,  
 A. Golubeva-Zadorozhnaya,  S. R. Gwaltney,  G. Hawkins,  A. Heyden,  
 S. Hirata,  G. Kedziora,  F. J. Keil,  C. Kelley,  Jihan Kim,  R. A. King,  
 R. Z. Khaliullin,  P. P. Korambath,  W. Kurlancheek,  A. M. Lee,  M. S. Lee,  
 S. V. Levchenko,  Ching Yeh Lin,  D. Liotard,  R. C. Lochan,  I. Lotan,  
 P. E. Maslen,  N. Nair,  D. P. O'Neill,  D. Neuhauser,  E. Neuscamman,  
 C. M. Oana,  R. Olson,  B. Peters,  R. Peverati,  P. A. Pieniazek,  
 Y. M. Rhee,  J. Ritchie,  M. A. Rohrdanz,  E. Rosta,  N. J. Russ,  
 H. F. Schaefer III,  N. E. Schultz,  N. Shenvi,  A. C. Simmonett,  A. Sodt,  
 D. Stuck,  K. S. Thanthiriwatte,  V. Vanovschi,  Tao Wang,  A. Warshel,  
 C. F. Williams,  Q. Wu,  X. Xu,  W. Zhang

 Please cite Q-Chem as follows:
 Y. Shao et al., Mol. Phys. 113, 184-215 (2015)
 DOI: 10.1080/00268976.2014.952696

 Q-Chem 5.1.1 for Intel X86 EM64T Linux

 Parts of Q-Chem use Armadillo 8.300.2 (Tropical Shenanigans).
 http://arma.sourceforge.net/

 Q-Chem begins on Wed Oct 10 02:35:18 2018  

Host: 
0

     Scratch files written to /scratch/taweetham/qchem23640//
The previous job contains 0 fragments, simply inherited here
Input Ideriv = 2
Curr. Ideriv = -1
Max.  Ideriv = 2

Checking the input file for inconsistencies... 	...done.

--------------------------------------------------------------
User input:
--------------------------------------------------------------

$molecule
read
$end

$rem
   job_type 	frequency
   basis 	6-311++g**
   method	b3lyp	
$end


--------------------------------------------------------------
 ----------------------------------------------------------------
             Standard Nuclear Orientation (Angstroms)
    I     Atom           X                Y                Z
 ----------------------------------------------------------------
    1      C      -1.4393033901     0.3744875997     1.1085814328
    2      C      -1.6807557807    -0.2176238304    -0.2657723847
    3      C      -0.4547552145     0.5865926303     0.0010873829
    4      F      -1.5812708654    -1.5726713330    -0.4127776912
    5      H      -2.4333395484     0.2138512652    -0.9161904589
    6      Br      1.2881962758    -0.2258254507     0.0385083175
    7      F      -0.4191174083     1.8308534364    -0.5649992921
    8      H      -2.0458079673     1.2205938052     1.4111098645
    9      H      -1.1553413632    -0.3149316237     1.8939037461
 ----------------------------------------------------------------
 Molecular Point Group                 C1    NOp =  1
 Largest Abelian Subgroup              C1    NOp =  1
 Nuclear Repulsion Energy =   427.6441422369 hartrees
 There are       37 alpha and       37 beta electrons
 Requested basis set is 6-311++G(d,p)
 There are 64 shells and 179 basis functions

 Total QAlloc Memory Limit   2000 MB
 Mega-Array Size       188 MB
 MEM_STATIC part       192 MB

                       Distance Matrix (Angstroms)
             C (  1)   C (  2)   C (  3)   F (  4)   H (  5)   Br(  6)
   C (  2)  1.515831
   C (  3)  1.496952  1.490321
   F (  4)  2.475099  1.366624  2.470373
   H (  5)  2.261330  1.084249  2.212494  2.042329
   Br(  6)  2.990767  2.984515  1.923357  3.201796  3.867117
   F (  7)  2.441854  2.424361  1.367446  3.599688  2.606745  2.740268
   H (  8)  1.084097  2.239122  2.218461  3.368188  2.565158  3.884810
   H (  9)  1.082896  2.224799  2.210502  2.661598  3.132015  3.069415
             F (  7)   H (  8)
   H (  8)  2.631263
   H (  9)  3.345538  1.839527

 A cutoff of  1.0D-11 yielded   1862 shell pairs
 There are     15021 function pairs (     16380 Cartesian)

 -------------------------------------------------------
 OpenMP Integral Computing Module                       
 Release: version 1.0, May 2013, Q-Chem Inc. Pittsburgh 
 -------------------------------------------------------
 Integral Job Info:
 Integral job number is                      11
 Integral operator is                         1
 short-range coefficients                     0
 long-range coefficients              100000000
 Omega coefficients                           0
 if combine SR and LR in K                    0
 Integral screening is                        0
 Integral computing path is                   2
 max size of driver memory is            800000
 size of driver memory is                593474
 size of scratch memory is             29623520
 max col of scratch BK array               1296
 max len of scratch array in speh3          155
 max len of scratch index in speh4           18
 max int batch size is                      520
 min int batch size is                       52
 fixed nKL is                                45
 max L of basis functions is                  2
 order of int derivative is                   0
 number of shells is                         64
 number of basis is                         187
 number of cartesian basis is               187
 number of contracted shell pairs          1862
 number of primitive shell pairs           4888
 maxK2 (contraction) of shell pair           36
 max number of K2 of shell pair               1
 max number of CS2 of shell pair            245
 max number of PS2 of shell pair            558
 mem total for path MDJ                  528444
 -------------------------------------------------------
 Smallest overlap matrix eigenvalue = 5.72E-05
 Guess from superposition of atomic densities
 Warning:  Energy on first SCF cycle will be non-variational
 SAD guess density has 74.000000 electrons

 -----------------------------------------------------------------------
  General SCF calculation program by
  Eric Jon Sundstrom, Paul Horn, Yuezhi Mao, Dmitri Zuev, Alec White,
  David Stuck, Shaama M.S., Shane Yost, Joonho Lee, David Small,
  Daniel Levine, Susi Lehtola, Hugh Burton, Evgeny Epifanovsky
 -----------------------------------------------------------------------
 Exchange:     0.2000 Hartree-Fock + 0.0800 Slater + 0.7200 B88
 Correlation:  0.1900 VWN1RPA + 0.8100 LYP
 Using SG-1 standard quadrature grid
 using 4 threads for integral computing
 -------------------------------------------------------
 OpenMP Integral computing Module                
 Release: version 2.0, May 2017, Q-Chem Inc. Pleasanton 
 -------------------------------------------------------
 -------------------------------------------------------
 OpenMP BLAS3 based DFT computing Module                
 Release: version 1.0, May 2013, Q-Chem Inc. Pittsburgh 
 -------------------------------------------------------
 A restricted SCF calculation will be
 performed using DIIS
 SCF converges when DIIS error is below 1.0e-08
 ---------------------------------------
  Cycle       Energy         DIIS error
 ---------------------------------------
    1   -2890.9977197218      4.36e-02  
    2   -2889.9341060014      4.56e-03  
    3   -2889.9043923386      5.51e-03  
    4   -2889.9913077099      7.73e-04  
    5   -2889.9926656163      3.37e-04  
    6   -2889.9930335973      5.32e-05  
    7   -2889.9930449193      1.80e-05  
    8   -2889.9930457382      4.10e-06  
    9   -2889.9930457698      1.66e-06  
   10   -2889.9930457759      4.43e-07  
   11   -2889.9930457765      6.44e-08  
   12   -2889.9930457765      2.62e-08  
   13   -2889.9930457766      4.73e-09  Convergence criterion met
 ---------------------------------------
 SCF time:   CPU 31.82s  wall 8.00s 
 SCF   energy in the final basis set =    -2889.9930457766
 Total energy in the final basis set =    -2889.9930457766

 --------------------------------------------------------------

                    Orbital Energies (a.u.)
 --------------------------------------------------------------

 Alpha MOs
 -- Occupied --
******* -62.499 -56.320 -56.316 -56.316 -24.710 -24.699 -10.332
-10.292 -10.218  -8.708  -6.540  -6.526  -6.526  -2.651  -2.647
 -2.647  -2.636  -2.636  -1.249  -1.235  -0.914  -0.805  -0.659
 -0.633  -0.574  -0.557  -0.500  -0.489  -0.484  -0.450  -0.427
 -0.411  -0.353  -0.328  -0.310  -0.289
 -- Virtual --
 -0.043  -0.005   0.008   0.019   0.027   0.035   0.052   0.061
  0.066   0.074   0.081   0.090   0.100   0.103   0.121   0.125
  0.133   0.136   0.148   0.152   0.157   0.169   0.200   0.220
  0.228   0.242   0.261   0.267   0.298   0.314   0.347   0.352
  0.366   0.375   0.390   0.397   0.412   0.430   0.440   0.450
  0.483   0.499   0.506   0.545   0.552   0.581   0.599   0.614
  0.623   0.635   0.648   0.673   0.703   0.715   0.774   0.801
  0.862   0.890   0.938   1.007   1.212   1.238   1.293   1.345
  1.373   1.404   1.422   1.428   1.437   1.461   1.473   1.511
  1.533   1.545   1.642   1.685   1.708   1.785   1.807   1.846
  1.872   1.928   1.952   1.995   2.010   2.048   2.113   2.145
  2.166   2.179   2.183   2.276   2.474   2.532   2.574   2.667
  2.683   2.803   2.810   2.821   2.972   3.092   3.252   3.382
  3.678   3.730   3.777   3.789   3.801   3.835   3.970   3.984
  4.015   4.035   4.039   4.061   4.124   4.224   4.240   4.402
  4.818   4.887   6.324   6.346   6.373   6.409   6.583   6.683
  6.710   7.563   7.586   7.687  23.602  23.760  23.864  47.920
 66.763  66.773 289.757 289.779 289.9061020.714
 --------------------------------------------------------------

          Ground-State Mulliken Net Atomic Charges

     Atom                 Charge (a.u.)
  ----------------------------------------
      1 C                    -0.275787
      2 C                    -0.093544
      3 C                    -0.018945
      4 F                    -0.123204
      5 H                     0.203825
      6 Br                    0.009469
      7 F                    -0.072994
      8 H                     0.179012
      9 H                     0.192168
  ----------------------------------------
  Sum of atomic charges =     0.000000

 -----------------------------------------------------------------
                    Cartesian Multipole Moments
 -----------------------------------------------------------------
    Charge (ESU x 10^10)
                 0.0000
    Dipole Moment (Debye)
         X      -1.6010      Y       0.5669      Z       1.2103
       Tot       2.0856
    Quadrupole Moments (Debye-Ang)
        XX     -42.1600     XY      -3.7289     YY     -51.2963
        XZ      -0.8680     YZ       0.3440     ZZ     -44.7864
    Octopole Moments (Debye-Ang^2)
       XXX      23.6064    XXY       2.5912    XYY      12.9069
       YYY      -5.9903    XXZ      -2.7946    XYZ      -0.4805
       YYZ       2.3140    XZZ       4.1724    YZZ      -2.1099
       ZZZ      -2.6620
    Hexadecapole Moments (Debye-Ang^3)
      XXXX    -483.0315   XXXY     -18.3629   XXYY    -130.4600
      XYYY      -5.3046   YYYY    -268.9481   XXXZ      13.8034
      XXYZ      -0.0119   XYYZ      -2.6679   YYYZ      -0.2375
      XXZZ    -102.2648   XYZZ      -0.9557   YYZZ     -64.0888
      XZZZ       4.4783   YZZZ      -4.3723   ZZZZ    -125.0488
 -----------------------------------------------------------------
 Calculating MO derivatives via CPSCF
 D1JvT checksum  = 487080 33757.4567687832
 D1KAT checksum  = 1046628 2234.5717737312
   1         3          27      0.137534    0.026661
   2         3          27      0.017859    0.003380
   3         3          27      0.001670    0.000451
   4         8          22      0.000116    0.000037
   5        29           1      0.000002    0.000002
   6        30           0      0.000000    0.000000    Roots Converged
 Time for AOints: 15.5 s (CPU) 3.9 s (wall)
 ------------------------------------------------------------------------------
                     AOints        : Timing summary (seconds)
 ------------------------------------------------------------------------------
     job step          cpu (% of tot)      sys (% of tot)     wall (% of tot)
 ------------------------------------------------------------------------------
  cpscf_lag         0.7568E+02 (28.7)   0.5000E-05 (13.5)   0.1926E+02 (28.3)
  iterzp            0.1722E+03 (65.3)   0.3000E-04 (81.1)   0.4480E+02 (65.7)
  make_fx           0.0000E+00 ( 0.0)   0.0000E+00 ( 0.0)   0.0000E+00 ( 0.0)
  AOints            0.1553E+02 ( 5.9)   0.2000E-05 ( 5.4)   0.3902E+01 ( 5.7)
 ------------------------------------------------------------------------------
   Grand Totals     0.2636E+03          0.3700E-04          0.6818E+02
 ------------------------------------------------------------------------------
 Calculating analytic Hessian of the SCF energy
 Polarizability Matrix (a.u.)
            1           2           3
    1 -65.8366169   4.5018101   1.7325935
    2   4.5018101 -50.0298488  -0.8102988
    3   1.7325935  -0.8102988 -47.6286726

 Direct stationary perturbation theory relativistic correction:

 rels  =      16.918100709722
 relv  =     -57.334923561171
 rel2e =       9.120006408600
 E_rel =     -31.296816442850

 Hessian of the SCF Energy
            1           2           3           4           5           6
    1   0.3496830  -0.1951308  -0.0533889  -0.0341689   0.0128117  -0.0170511
    2  -0.1951308   0.5411931  -0.0578396  -0.0016143  -0.0743003  -0.0251581
    3  -0.0533889  -0.0578396   0.5976129  -0.0502661  -0.0519623  -0.1781899
    4  -0.0341689  -0.0016143  -0.0502661   0.4820569  -0.0285499   0.2067511
    5   0.0128117  -0.0743003  -0.0519623  -0.0285499   0.5512189   0.0035925
    6  -0.0170511  -0.0251581  -0.1781899   0.2067511   0.0035925   0.4378469
    7  -0.1087292   0.0186087   0.1037471  -0.1823438  -0.0814246  -0.0648403
    8  -0.0045592  -0.0552505   0.0339186  -0.0733430  -0.0919154  -0.0239967
    9   0.0864650   0.0033200  -0.1380980  -0.0370306  -0.0045126  -0.0353050
   10  -0.0034251   0.0068873  -0.0042029  -0.0610546   0.0223215  -0.0048330
   11   0.0018918  -0.0200420  -0.0140198   0.0223740  -0.2799533  -0.0149722
   12   0.0056954  -0.0367330   0.0041347  -0.0038402  -0.0191016  -0.0593748
   13   0.0061726  -0.0079609   0.0061447  -0.1885613   0.0788783  -0.1277648
   14  -0.0035828   0.0029968  -0.0050804   0.0721002  -0.0850895   0.0630275
   15  -0.0185523   0.0102273  -0.0123824  -0.1291097   0.0668976  -0.1503578
   16  -0.0176228   0.0016059  -0.0005277  -0.0200871   0.0145183   0.0068752
   17   0.0060525  -0.0000251   0.0026064  -0.0014621   0.0021797  -0.0027385
   18   0.0127283  -0.0080685   0.0040712  -0.0064020   0.0067905  -0.0002418
   19  -0.0001746  -0.0126233   0.0095815   0.0027976  -0.0178761   0.0083461
   20  -0.0060315  -0.0061369   0.0141947   0.0069112  -0.0266267   0.0115557
   21  -0.0064029   0.0359586  -0.0127861   0.0097480  -0.0045554   0.0083557
   22  -0.1325455   0.1325957   0.0451169   0.0107169  -0.0131734   0.0038203
   23   0.1325664  -0.2235034  -0.0602865   0.0092425  -0.0087931   0.0032565
   24   0.0451136  -0.0579660  -0.0663270   0.0126859  -0.0116332  -0.0066023
   25  -0.0591895   0.0576319  -0.0562046  -0.0093557   0.0124943  -0.0113035
   26   0.0559820  -0.1649317   0.1384690  -0.0056585   0.0132796  -0.0145666
   27  -0.0546070   0.1362593  -0.1980354  -0.0025364   0.0144845  -0.0161310
            7           8           9          10          11          12
    1  -0.1087292  -0.0045592   0.0864650  -0.0034251   0.0018918   0.0056954
    2   0.0186087  -0.0552505   0.0033200   0.0068873  -0.0200420  -0.0367330
    3   0.1037471   0.0339186  -0.1380980  -0.0042029  -0.0140198   0.0041347
    4  -0.1823438  -0.0733430  -0.0370306  -0.0610546   0.0223740  -0.0038402
    5  -0.0814246  -0.0919154  -0.0045126   0.0223215  -0.2799533  -0.0191016
    6  -0.0648403  -0.0239967  -0.0353050  -0.0048330  -0.0149722  -0.0593748
    7   0.4742844   0.0586007  -0.0520444   0.0107584   0.0059558  -0.0066092
    8   0.0586007   0.4287019  -0.0735072  -0.0219686  -0.0255901   0.0006159
    9  -0.0520444  -0.0735072   0.3145660  -0.0017574   0.0003067  -0.0043762
   10   0.0107584  -0.0219686  -0.0017574   0.0477288  -0.0227050   0.0045683
   11   0.0059558  -0.0255901   0.0003067  -0.0227050   0.3632861   0.0358276
   12  -0.0066092   0.0006159  -0.0043762   0.0045683   0.0358276   0.0482968
   13  -0.0161525   0.0105225  -0.0177196   0.0041280   0.0013800   0.0022726
   14  -0.0072900   0.0061288  -0.0071163   0.0243928  -0.0313670   0.0167485
   15   0.0075263  -0.0028357   0.0014416   0.0059279  -0.0038798   0.0073934
   16  -0.1165248   0.0286233   0.0024591   0.0019363  -0.0020723  -0.0027506
   17   0.0374677  -0.0358531  -0.0026017  -0.0017544   0.0023764  -0.0000061
   18  -0.0002107  -0.0008889  -0.0249376   0.0013400   0.0007220   0.0008014
   19  -0.0574068  -0.0040229   0.0010763  -0.0022401  -0.0038604   0.0025142
   20  -0.0287352  -0.2281655   0.0793823  -0.0066427  -0.0080157   0.0024879
   21   0.0114109   0.0749432  -0.0940567  -0.0017409  -0.0023122   0.0010959
   22  -0.0132094   0.0217182   0.0028725   0.0006524  -0.0049448  -0.0056084
   23  -0.0078645   0.0095802   0.0018873   0.0001034  -0.0020565  -0.0036009
   24   0.0046726  -0.0117743  -0.0091541   0.0016974  -0.0013613  -0.0025444
   25   0.0093237  -0.0155710   0.0156793   0.0015158   0.0019808   0.0037579
   26   0.0046813  -0.0076364   0.0028415  -0.0006343   0.0013621   0.0037618
   27  -0.0036524   0.0035251  -0.0100801  -0.0009994  -0.0003110   0.0045731
           13          14          15          16          17          18
    1   0.0061726  -0.0035828  -0.0185523  -0.0176228   0.0060525   0.0127283
    2  -0.0079609   0.0029968   0.0102273   0.0016059  -0.0000251  -0.0080685
    3   0.0061447  -0.0050804  -0.0123824  -0.0005277   0.0026064   0.0040712
    4  -0.1885613   0.0721002  -0.1291097  -0.0200871  -0.0014621  -0.0064020
    5   0.0788783  -0.0850895   0.0668976   0.0145183   0.0021797   0.0067905
    6  -0.1277648   0.0630275  -0.1503578   0.0068752  -0.0027385  -0.0002418
    7  -0.0161525  -0.0072900   0.0075263  -0.1165248   0.0374677  -0.0002107
    8   0.0105225   0.0061288  -0.0028357   0.0286233  -0.0358531  -0.0008889
    9  -0.0177196  -0.0071163   0.0014416   0.0024591  -0.0026017  -0.0249376
   10   0.0041280   0.0243928   0.0059279   0.0019363  -0.0017544   0.0013400
   11   0.0013800  -0.0313670  -0.0038798  -0.0020723   0.0023764   0.0007220
   12   0.0022726   0.0167485   0.0073934  -0.0027506  -0.0000061   0.0008014
   13   0.1913152  -0.0841036   0.1349831  -0.0013282  -0.0006911  -0.0010481
   14  -0.0841036   0.1064040  -0.0667993  -0.0007140  -0.0003810  -0.0005589
   15   0.1349831  -0.0667993   0.1525691   0.0017220   0.0003146   0.0006854
   16  -0.0013282  -0.0007140   0.0017220   0.1607076  -0.0638108   0.0011493
   17  -0.0006911  -0.0003810   0.0003146  -0.0638108   0.0545989  -0.0055829
   18  -0.0010481  -0.0005589   0.0006854   0.0011493  -0.0055829   0.0173812
   19   0.0034031   0.0001995  -0.0014237  -0.0057532   0.0247541  -0.0095592
   20   0.0013950   0.0010717  -0.0021846   0.0209155  -0.0238082   0.0078710
   21   0.0023075   0.0009129   0.0005781  -0.0082829   0.0078665   0.0010466
   22   0.0000651   0.0006662   0.0017510  -0.0022122   0.0004054   0.0027246
   23  -0.0003506   0.0013903   0.0011361  -0.0014471   0.0004781   0.0011140
   24  -0.0014244  -0.0006219   0.0020168  -0.0013667  -0.0001288   0.0001015
   25   0.0009581  -0.0016683  -0.0028246   0.0008844  -0.0009614  -0.0007222
   26   0.0009304  -0.0011540  -0.0028762   0.0023812   0.0004345  -0.0013983
   27   0.0022491  -0.0005121  -0.0019441   0.0007223   0.0002706   0.0010921
           19          20          21          22          23          24
    1  -0.0001746  -0.0060315  -0.0064029  -0.1325455   0.1325664   0.0451136
    2  -0.0126233  -0.0061369   0.0359586   0.1325957  -0.2235034  -0.0579660
    3   0.0095815   0.0141947  -0.0127861   0.0451169  -0.0602865  -0.0663270
    4   0.0027976   0.0069112   0.0097480   0.0107169   0.0092425   0.0126859
    5  -0.0178761  -0.0266267  -0.0045554  -0.0131734  -0.0087931  -0.0116332
    6   0.0083461   0.0115557   0.0083557   0.0038203   0.0032565  -0.0066023
    7  -0.0574068  -0.0287352   0.0114109  -0.0132094  -0.0078645   0.0046726
    8  -0.0040229  -0.2281655   0.0749432   0.0217182   0.0095802  -0.0117743
    9   0.0010763   0.0793823  -0.0940567   0.0028725   0.0018873  -0.0091541
   10  -0.0022401  -0.0066427  -0.0017409   0.0006524   0.0001034   0.0016974
   11  -0.0038604  -0.0080157  -0.0023122  -0.0049448  -0.0020565  -0.0013613
   12   0.0025142   0.0024879   0.0010959  -0.0056084  -0.0036009  -0.0025444
   13   0.0034031   0.0013950   0.0023075   0.0000651  -0.0003506  -0.0014244
   14   0.0001995   0.0010717   0.0009129   0.0006662   0.0013903  -0.0006219
   15  -0.0014237  -0.0021846   0.0005781   0.0017510   0.0011361   0.0020168
   16  -0.0057532   0.0209155  -0.0082829  -0.0022122  -0.0014471  -0.0013667
   17   0.0247541  -0.0238082   0.0078665   0.0004054   0.0004781  -0.0001288
   18  -0.0095592   0.0078710   0.0010466   0.0027246   0.0011140   0.0001015
   19   0.0586223   0.0147738  -0.0098743   0.0033978   0.0008392   0.0002280
   20   0.0147738   0.2914588  -0.1141611   0.0005521   0.0013191   0.0020505
   21  -0.0098743  -0.1141611   0.0935135  -0.0040614  -0.0019592   0.0021945
   22   0.0033978   0.0005521  -0.0040614   0.1356959  -0.1407310  -0.0489665
   23   0.0008392   0.0013191  -0.0019592  -0.1407310   0.2308948   0.0654623
   24   0.0002280   0.0020505   0.0021945  -0.0489665   0.0654623   0.0697868
   25  -0.0026462  -0.0031381   0.0068960  -0.0025611   0.0076417  -0.0126400
   26  -0.0021839  -0.0010965   0.0033067   0.0029116  -0.0093094   0.0159727
   27  -0.0008889  -0.0011963   0.0000585   0.0023509  -0.0070096   0.0105282
           25          26          27
    1  -0.0591895   0.0559820  -0.0546070
    2   0.0576319  -0.1649317   0.1362593
    3  -0.0562046   0.1384690  -0.1980354
    4  -0.0093557  -0.0056585  -0.0025364
    5   0.0124943   0.0132796   0.0144845
    6  -0.0113035  -0.0145666  -0.0161310
    7   0.0093237   0.0046813  -0.0036524
    8  -0.0155710  -0.0076364   0.0035251
    9   0.0156793   0.0028415  -0.0100801
   10   0.0015158  -0.0006343  -0.0009994
   11   0.0019808   0.0013621  -0.0003110
   12   0.0037579   0.0037618   0.0045731
   13   0.0009581   0.0009304   0.0022491
   14  -0.0016683  -0.0011540  -0.0005121
   15  -0.0028246  -0.0028762  -0.0019441
   16   0.0008844   0.0023812   0.0007223
   17  -0.0009614   0.0004345   0.0002706
   18  -0.0007222  -0.0013983   0.0010921
   19  -0.0026462  -0.0021839  -0.0008889
   20  -0.0031381  -0.0010965  -0.0011963
   21   0.0068960   0.0033067   0.0000585
   22  -0.0025611   0.0029116   0.0023509
   23   0.0076417  -0.0093094  -0.0070096
   24  -0.0126400   0.0159727   0.0105282
   25   0.0610704  -0.0584099   0.0573618
   26  -0.0584099   0.1690519  -0.1455106
   27   0.0573618  -0.1455106   0.2099387
 Gradient time:  CPU 347.84 s  wall 90.36 s
 **********************************************************************
 **                                                                  **
 **                       VIBRATIONAL ANALYSIS                       **
 **                       --------------------                       **
 **                                                                  **
 **        VIBRATIONAL FREQUENCIES (CM**-1) AND NORMAL MODES         **
 **     FORCE CONSTANTS (mDYN/ANGSTROM) AND REDUCED MASSES (AMU)     **
 **                  INFRARED INTENSITIES (KM/MOL)                   **
 **                                                                  **
 **********************************************************************


 Mode:                 1                      2                      3
 Frequency:       140.16                 219.67                 311.04
 Force Cnst:      0.1832                 0.1278                 1.0006
 Red. Mass:      15.8256                 4.4955                17.5531
 IR Active:          YES                    YES                    YES
 IR Intens:        1.847                  5.070                  1.539
 Raman Active:       YES                    YES                    YES
               X      Y      Z        X      Y      Z        X      Y      Z
 C         -0.057  0.139 -0.008   -0.262  0.056 -0.161    0.029 -0.156  0.059
 C          0.153  0.001  0.004   -0.021 -0.002 -0.163   -0.033 -0.166  0.092
 C         -0.020  0.206  0.041   -0.003 -0.056  0.051   -0.002 -0.118  0.030
 F          0.699  0.022  0.108   -0.043 -0.052  0.209   -0.052 -0.187 -0.009
 H          0.031 -0.309 -0.058    0.148 -0.111 -0.431   -0.155 -0.166  0.232
 Br        -0.190 -0.109 -0.047    0.047  0.007 -0.047   -0.167  0.159 -0.035
 F          0.054  0.207  0.073    0.060  0.018  0.206    0.754 -0.169  0.020
 H         -0.227  0.090 -0.209   -0.154  0.193 -0.330   -0.099 -0.247  0.062
 H         -0.058  0.292  0.124   -0.610 -0.005 -0.089    0.195 -0.052  0.095
 TransDip  -0.041 -0.002 -0.015   -0.022 -0.000 -0.069   -0.035  0.017  0.010

 Mode:                 4                      5                      6
 Frequency:       355.51                 445.74                 494.63
 Force Cnst:      0.4427                 0.3122                 0.6771
 Red. Mass:       5.9453                 2.6671                 4.6973
 IR Active:          YES                    YES                    YES
 IR Intens:        2.581                  2.038                 35.225
 Raman Active:       YES                    YES                    YES
               X      Y      Z        X      Y      Z        X      Y      Z
 C          0.283 -0.121 -0.186    0.009  0.187  0.008    0.144  0.078 -0.020
 C          0.011 -0.061 -0.130    0.012 -0.134  0.099    0.347  0.009 -0.088
 C          0.051  0.061 -0.277   -0.019  0.038 -0.012    0.242 -0.067  0.134
 F         -0.096 -0.121  0.146   -0.061 -0.148 -0.116   -0.078 -0.033 -0.010
 H         -0.154 -0.161 -0.004   -0.084 -0.135  0.211    0.662  0.201 -0.317
 Br        -0.036 -0.007  0.035    0.017 -0.009 -0.003   -0.079  0.025 -0.007
 F         -0.009  0.257  0.097   -0.001  0.089  0.062   -0.098 -0.107  0.045
 H          0.311 -0.206  0.095   -0.138  0.251 -0.444    0.228  0.198 -0.196
 H          0.500 -0.240 -0.371    0.040  0.625  0.377   -0.084  0.081  0.062
 TransDip   0.026 -0.019 -0.040    0.014  0.024  0.036    0.188 -0.015 -0.022

 Mode:                 7                      8                      9
 Frequency:       517.42                 797.44                 874.13
 Force Cnst:      0.6474                 0.7845                 0.8700
 Red. Mass:       4.1041                 2.0937                 1.9324
 IR Active:          YES                    YES                    YES
 IR Intens:        1.262                 22.882                 34.893
 Raman Active:       YES                    YES                    YES
               X      Y      Z        X      Y      Z        X      Y      Z
 C         -0.175 -0.130  0.058    0.036  0.175  0.066    0.000  0.057 -0.047
 C          0.193 -0.035  0.024   -0.065  0.019 -0.103    0.097 -0.024 -0.054
 C          0.031  0.229  0.167   -0.095  0.061  0.091   -0.114  0.078 -0.058
 F         -0.102 -0.084  0.023    0.011 -0.119 -0.032   -0.014  0.065  0.025
 H          0.287  0.042 -0.034    0.126 -0.078 -0.388   -0.031  0.031  0.128
 Br         0.013 -0.020 -0.011    0.006 -0.003 -0.001    0.006 -0.002 -0.002
 F          0.029  0.159 -0.143    0.011 -0.021  0.005   -0.004 -0.123  0.078
 H         -0.586 -0.488  0.234    0.250  0.112  0.674   -0.528 -0.360  0.046
 H          0.070 -0.180 -0.067    0.214 -0.222 -0.339    0.648  0.270 -0.101
 TransDip   0.000 -0.012  0.034   -0.042  0.147  0.010   -0.065  0.115 -0.135

 Mode:                10                     11                     12
 Frequency:       968.19                 991.50                1044.37
 Force Cnst:      1.5252                 2.4269                 0.9517
 Red. Mass:       2.7615                 4.1900                 1.4809
 IR Active:          YES                    YES                    YES
 IR Intens:       14.369                 28.842                  8.431
 Raman Active:       YES                    YES                    YES
               X      Y      Z        X      Y      Z        X      Y      Z
 C         -0.138  0.090 -0.083   -0.074 -0.028  0.309   -0.054 -0.092 -0.082
 C         -0.007 -0.020  0.265    0.150 -0.046 -0.119   -0.066 -0.065  0.007
 C          0.120 -0.098 -0.164   -0.185 -0.200 -0.225   -0.001 -0.005  0.107
 F          0.015 -0.001 -0.031   -0.012  0.050  0.022    0.003  0.045  0.008
 H          0.525  0.144 -0.238    0.480  0.089 -0.425    0.231  0.041 -0.273
 Br        -0.006  0.002 -0.000    0.005 -0.000  0.002    0.001 -0.001 -0.001
 F         -0.007  0.017  0.032    0.028  0.101 -0.016    0.003  0.023 -0.016
 H         -0.143 -0.107  0.448    0.090  0.157  0.134    0.419  0.219 -0.010
 H          0.199 -0.172 -0.433    0.083  0.190  0.455    0.636  0.430  0.126
 TransDip   0.113 -0.044 -0.005    0.007 -0.134 -0.107    0.062 -0.055  0.042

 Mode:                13                     14                     15
 Frequency:      1097.86                1155.02                1171.94
 Force Cnst:      1.1854                 2.0934                 2.4188
 Red. Mass:       1.6693                 2.6633                 2.9891
 IR Active:          YES                    YES                    YES
 IR Intens:       35.787                 69.764                147.631
 Raman Active:       YES                    YES                    YES
               X      Y      Z        X      Y      Z        X      Y      Z
 C          0.163  0.022 -0.008   -0.012 -0.051  0.057    0.021 -0.117 -0.001
 C         -0.120 -0.079  0.024   -0.121  0.272 -0.050    0.015  0.061  0.124
 C         -0.044 -0.027  0.064    0.105 -0.030 -0.039   -0.112  0.295 -0.145
 F          0.003  0.046  0.005    0.034 -0.151  0.011   -0.008 -0.041 -0.009
 H          0.427  0.057 -0.526    0.083  0.550 -0.125    0.464  0.042 -0.414
 Br         0.001 -0.000 -0.000   -0.001  0.001  0.001    0.004 -0.003  0.001
 F          0.006  0.027 -0.014   -0.014 -0.012  0.006    0.010 -0.110  0.044
 H         -0.486 -0.355 -0.270   -0.355 -0.221 -0.146    0.403  0.251 -0.251
 H         -0.198 -0.054  0.055    0.338  0.372  0.301   -0.343 -0.051  0.183
 TransDip  -0.107 -0.159  0.002    0.154  0.219  0.006   -0.114  0.363 -0.080

 Mode:                16                     17                     18
 Frequency:      1265.07                1391.03                1464.65
 Force Cnst:      1.5914                 1.6368                 2.1413
 Red. Mass:       1.6877                 1.4357                 1.6942
 IR Active:          YES                    YES                    YES
 IR Intens:       19.982                  7.028                 32.018
 Raman Active:       YES                    YES                    YES
               X      Y      Z        X      Y      Z        X      Y      Z
 C          0.027  0.006 -0.085   -0.001  0.010 -0.017    0.049 -0.024 -0.142
 C          0.059  0.026  0.042   -0.055 -0.137 -0.071    0.074  0.114  0.060
 C         -0.184 -0.071  0.060    0.065  0.067 -0.037   -0.100 -0.073  0.031
 F          0.017 -0.040  0.009    0.012  0.016  0.014   -0.007 -0.015 -0.007
 H          0.202  0.767  0.387    0.085  0.597  0.235   -0.040 -0.334 -0.083
 Br         0.004 -0.001 -0.000   -0.001  0.000  0.000    0.002 -0.000 -0.000
 F          0.011  0.032 -0.015   -0.002 -0.016  0.009    0.002  0.016 -0.007
 H          0.128  0.108 -0.209    0.062 -0.117  0.517    0.045 -0.279  0.563
 H         -0.017 -0.174 -0.245   -0.338  0.225  0.307   -0.329  0.413  0.378
 TransDip  -0.125 -0.007  0.070   -0.054 -0.054 -0.038   -0.019  0.040  0.176

 Mode:                19                     20                     21
 Frequency:      3132.92                3173.00                3229.27
 Force Cnst:      6.0991                 6.4694                 6.8693
 Red. Mass:       1.0547                 1.0906                 1.1180
 IR Active:          YES                    YES                    YES
 IR Intens:        0.225                  4.737                  0.693
 Raman Active:       YES                    YES                    YES
               X      Y      Z        X      Y      Z        X      Y      Z
 C          0.022 -0.016 -0.059    0.002 -0.006  0.007   -0.047  0.083 -0.032
 C         -0.001  0.003 -0.000   -0.061  0.032 -0.052   -0.004  0.002 -0.003
 C         -0.002 -0.001  0.001    0.002  0.002 -0.001   -0.000  0.001 -0.000
 F          0.000  0.000  0.000    0.000  0.000  0.000    0.000 -0.000 -0.000
 H          0.027 -0.013  0.023    0.694 -0.391  0.594    0.049 -0.026  0.046
 Br        -0.000 -0.000  0.000    0.000  0.000  0.000    0.000 -0.000 -0.000
 F         -0.000 -0.000  0.000    0.000 -0.000  0.000   -0.000 -0.000  0.000
 H         -0.428  0.595  0.203   -0.012  0.011  0.005    0.359 -0.498 -0.181
 H          0.175 -0.415  0.461   -0.018  0.053 -0.052    0.198 -0.480  0.553
 TransDip   0.004 -0.013  0.007   -0.022  0.052 -0.040   -0.006 -0.002  0.026

 STANDARD THERMODYNAMIC QUANTITIES AT   298.15 K  AND     1.00 ATM

   This Molecule has  0 Imaginary Frequencies
   Zero point vibrational energy:       34.654 kcal/mol

   Atom    1 Element C  Has Mass   12.00000
   Atom    2 Element C  Has Mass   12.00000
   Atom    3 Element C  Has Mass   12.00000
   Atom    4 Element F  Has Mass   18.99840
   Atom    5 Element H  Has Mass    1.00783
   Atom    6 Element Br Has Mass   78.91830
   Atom    7 Element F  Has Mass   18.99840
   Atom    8 Element H  Has Mass    1.00783
   Atom    9 Element H  Has Mass    1.00783
   Molecular Mass:   155.938590 amu
   Principal axes and moments of inertia in amu*Bohr^2:
                             1           2           3
    Eigenvalues --      549.85665  1016.12849  1342.35958
          X               0.99968    -0.01501    -0.02018
          Y               0.01534     0.99975     0.01621
          Z               0.01993    -0.01651     0.99967
   Rotational Symmetry Number is   1
   The Molecule is an Asymmetric Top
   Translational Enthalpy:        0.889 kcal/mol
   Rotational Enthalpy:           0.889 kcal/mol
   Vibrational Enthalpy:         36.536 kcal/mol
   gas constant (RT):             0.592 kcal/mol
   Translational Entropy:        41.042  cal/mol.K
   Rotational Entropy:           28.108  cal/mol.K
   Vibrational Entropy:          10.227  cal/mol.K

   Total Enthalpy:               38.906 kcal/mol
   Total Entropy:                79.376  cal/mol.K

 ======================================================================

 STANDARD THERMODYNAMIC QUANTITIES FOR ANHARMONIC VIBRATION -- TOSH

   Zero point vibrational energy: ************ kcal/mol

   Vibrational Enthalpy:       Infinity kcal/mol
   Vibrational Entropy:             NaN  cal/mol.K

   Total Enthalpy:             Infinity kcal/mol
   Total Entropy:                   NaN  cal/mol.K

 ======================================================================

 STANDARD THERMODYNAMIC QUANTITIES FOR ANHARMONIC VIBRATION -- VPT2

   Zero point vibrational energy: ************ kcal/mol

   Vibrational Enthalpy:       Infinity kcal/mol
   Vibrational Entropy:             NaN  cal/mol.K

   Total Enthalpy:             Infinity kcal/mol
   Total Entropy:                   NaN  cal/mol.K

 ======================================================================

Archival summary:
1\1\garfield\FREQ\ProcedureUnspecified\BasisUnspecified\r1233\taweetha\WedOct1002:36:562018WedOct1002:36:562018\0\\#,FREQ,ProcedureUnspecified,BasisUnspecified,\\0,1\Br\C,1,1.92336\F,2,1.36745,1,111.641\C,2,1.49032,1,121.401,3,142.624,0\H,4,1.08425,2,117.624,1,-138.59,0\F,4,1.36662,2,119.632,1,3.76925,0\C,2,1.49695,1,121.451,3,-144.4,0\H,7,1.0829,2,117.018,1,-4.46519,0\H,7,1.0841,2,117.634,1,141.225,0\\\@

 Total job time:  98.62s(wall), 379.85s(cpu) 
 Wed Oct 10 02:36:56 2018

        *************************************************************
        *                                                           *
        *  Thank you very much for using Q-Chem.  Have a nice day.  *
        *                                                           *
        *************************************************************
