# Supplementary material for: Geometric and energetic data from ab initio calculations of haloethene, haloimine, halomethylenephosphine, haloiminophosphine, halodiazene, halodiphosphene and halocyclopropane
Source: Data Brief. 2019 Nov 2;27:104738. doi: 10.1016/j.dib.2019.104738 (PMC6861602; doi:10.1016/j.dib.2019.104738)
Supplement: Multimedia component 3 [file mmc3.zip › CCC/B3LYP/FHCCCBrI.out]

Q-Chem Developer Version!
                  Welcome to Q-Chem
     A Quantum Leap Into The Future Of Chemistry


 Q-Chem 5.1, Q-Chem, Inc., Pleasanton, CA (2018)

 Yihan Shao,  Zhengting Gan,  E. Epifanovsky,  A. T. B. Gilbert,  M. Wormit,  
 J. Kussmann,  A. W. Lange,  A. Behn,  Jia Deng,  Xintian Feng,  D. Ghosh,  
 M. Goldey,  P. R. Horn,  L. D. Jacobson,  I. Kaliman,  T. Kus,  A. Landau,  
 Jie Liu,  E. I. Proynov,  R. M. Richard,  R. P. Steele,  E. J. Sundstrom,  
 H. L. Woodcock III,  P. M. Zimmerman,  D. Zuev,  B. Albrecht,  E. Alguire,  
 S. A. Baeppler,  D. Barton,  Z. Benda,  Y. A. Bernard,  E. J. Berquist,  
 K. B. Bravaya,  H. Burton,  D. Casanova,  Chun-Min Chang,  Yunqing Chen,  
 A. Chien,  K. D. Closser,  M. P. Coons,  S. Coriani,  S. Dasgupta,  
 A. L. Dempwolff,  M. Diedenhofen,  Hainam Do,  R. G. Edgar,  Po-Tung Fang,  
 S. Faraji,  S. Fatehi,  Qingguo Feng,  K. D. Fenk,  J. Fosso-Tande,  
 Qinghui Ge,  A. Ghysels,  G. Gidofalvi,  J. Gomes,  J. Gonthier,  A. Gunina,  
 D. Hait,  M. W. D. Hanson-Heine,  P. H. P. Harbach,  A. W. Hauser,  
 J. E. Herr,  E. G. Hohenstein,  Z. C. Holden,  Kerwin Hui,  B. C. Huynh,  
 T.-C. Jagau,  Hyunjun Ji,  B. Kaduk,  K. Khistyaev,  Jaehoon Kim,  
 P. Klunzinger,  K. Koh,  D. Kosenkov,  L. Koulias,  T. Kowalczyk,  
 C. M. Krauter,  A. Kunitsa,  Ka Un Lao,  A. Laurent,  K. V. Lawler,  
 Joonho Lee,  D. Lefrancois,  S. Lehtola,  D. S. Levine,  Yi-Pei Li,  
 You-Sheng Lin,  Fenglai Liu,  E. Livshits,  A. Luenser,  P. Manohar,  
 E. Mansoor,  S. F. Manzer,  Shan-Ping Mao,  Yuezhi Mao,  N. Mardirossian,  
 A. V. Marenich,  T. Markovich,  L. A. Martinez-Martinez,  S. A. Maurer,  
 N. J. Mayhall,  S. C. McKenzie,  J.-M. Mewes,  A. F. Morrison,  
 J. W. Mullinax,  K. Nanda,  T. S. Nguyen-Beck,  R. Olivares-Amaya,  
 J. A. Parkhill,  T. M. Perrine,  F. Plasser,  P. Pokhilko,  S. Prager,  
 A. Prociuk,  E. Ramos,  D. R. Rehn,  F. Rob,  M. Schneider,  N. Sergueev,  
 S. M. Sharada,  S. Sharma,  D. W. Small,  T. Stauch,  T. Stein,  
 Yu-Chuan Su,  A. J. W. Thom,  A. Tkatchenko,  T. Tsuchimochi,  N. M. Tubman,  
 L. Vogt,  M. L. Vidal,  O. Vydrov,  M. A. Watson,  J. Wenzel,  
 M. de Wergifosse,  T. A. Wesolowski,  A. White,  J. Witte,  A. Yamada,  
 Jun Yang,  K. Yao,  S. Yeganeh,  S. R. Yost,  Zhi-Qiang You,  A. Zech,  
 Igor Ying Zhang,  Xing Zhang,  Yan Zhao,  Ying Zhu,  B. R. Brooks,  
 G. K. L. Chan,  C. J. Cramer,  M. S. Gordon,  W. J. Hehre,  A. Klamt,  
 M. W. Schmidt,  C. D. Sherrill,  D. G. Truhlar,  A. Aspuru-Guzik,  R. Baer,  
 A. T. Bell,  N. A. Besley,  Jeng-Da Chai,  A. E. DePrince, III,  
 R. A. DiStasio Jr.,  A. Dreuw,  B. D. Dunietz,  T. R. Furlani,  
 Chao-Ping Hsu,  Yousung Jung,  Jing Kong,  D. S. Lambrecht,  WanZhen Liang,  
 C. Ochsenfeld,  V. A. Rassolov,  L. V. Slipchenko,  J. E. Subotnik,  
 T. Van Voorhis,  J. M. Herbert,  A. I. Krylov,  P. M. W. Gill,  M. Head-Gordon

 Contributors to earlier versions of Q-Chem not listed above: 
 R. D. Adamson,  B. Austin,  J. Baker,  G. J. O. Beran,  K. Brandhorst,  
 S. T. Brown,  E. F. C. Byrd,  A. K. Chakraborty,  C.-L. Cheng,  
 Siu Hung Chien,  D. M. Chipman,  D. L. Crittenden,  H. Dachsel,  
 R. J. Doerksen,  A. D. Dutoi,  L. Fusti-Molnar,  W. A. Goddard III,  
 A. Golubeva-Zadorozhnaya,  S. R. Gwaltney,  G. Hawkins,  A. Heyden,  
 S. Hirata,  G. Kedziora,  F. J. Keil,  C. Kelley,  Jihan Kim,  R. A. King,  
 R. Z. Khaliullin,  P. P. Korambath,  W. Kurlancheek,  A. M. Lee,  M. S. Lee,  
 S. V. Levchenko,  Ching Yeh Lin,  D. Liotard,  R. C. Lochan,  I. Lotan,  
 P. E. Maslen,  N. Nair,  D. P. O'Neill,  D. Neuhauser,  E. Neuscamman,  
 C. M. Oana,  R. Olson,  B. Peters,  R. Peverati,  P. A. Pieniazek,  
 Y. M. Rhee,  J. Ritchie,  M. A. Rohrdanz,  E. Rosta,  N. J. Russ,  
 H. F. Schaefer III,  N. E. Schultz,  N. Shenvi,  A. C. Simmonett,  A. Sodt,  
 D. Stuck,  K. S. Thanthiriwatte,  V. Vanovschi,  Tao Wang,  A. Warshel,  
 C. F. Williams,  Q. Wu,  X. Xu,  W. Zhang

 Please cite Q-Chem as follows:
 Y. Shao et al., Mol. Phys. 113, 184-215 (2015)
 DOI: 10.1080/00268976.2014.952696

 Q-Chem 5.1.1 for Intel X86 EM64T Linux

 Parts of Q-Chem use Armadillo 8.300.2 (Tropical Shenanigans).
 http://arma.sourceforge.net/

 Q-Chem begins on Wed Oct 10 02:55:01 2018  

Host: 
0

     Scratch files written to /scratch/taweetham/qchem23920//
Input Ideriv = 2
Curr. Ideriv = -1
Max.  Ideriv = 2

Checking the input file for inconsistencies... 	...done.

--------------------------------------------------------------
User input:
--------------------------------------------------------------
$molecule
0 1
C 
C 1 CC 
C 2 CC 1 60.0
F 2 CF 1 ANG  3 pDHA
H 2 CH 1 ANG  3 mDHA
Br 3 CBr 1 ANG  2 mDHA
I 3 CI 1 ANG  2 pDHA
H 1 CH 2 ANG  3 pDHA
H 1 CH 2 ANG  3 mDHA

CC=1.54
CH=1.09
CF=1.35
CCl=1.77
CBr=1.94
CI=2.14
ANG=118.0
pDHA=107.9
mDHA=-107.9
$end

$rem
   job_type	optimization
   basis	6-311++g**
   method	b3lyp
   mem_total	32000
$end

--------------------------------------------------------------
 ----------------------------------------------------------------
             Standard Nuclear Orientation (Angstroms)
    I     Atom           X                Y                Z
 ----------------------------------------------------------------
    1      C       0.7512293215     1.4612673184    -1.2531892527
    2      C       0.8877908020     1.7676478193     0.2498350155
    3      C       0.3917650350     0.3848565571    -0.2121679754
    4      F       2.1311349201     1.8546185908     0.7685174702
    5      H       0.1644049242     2.4464801241     0.7014981353
    6      Br      1.5914277431    -1.1267589719    -0.0136034288
    7      I      -1.6760518499    -0.0877070705     0.0714108462
    8      H      -0.0629121245     1.9364863031    -1.8004009325
    9      H       1.6643590042     1.3278748434    -1.8332759963
 ----------------------------------------------------------------
 Molecular Point Group                 C1    NOp =  1
 Largest Abelian Subgroup              C1    NOp =  1
 Nuclear Repulsion Energy =   858.7532355640 hartrees
 There are       59 alpha and       59 beta electrons
 Requested basis set is 6-311++G(d,p)
 There are 82 shells and 219 basis functions

 Total QAlloc Memory Limit  32000 MB
 Mega-Array Size       188 MB
 MEM_STATIC part       192 MB
 A cutoff of  1.0D-11 yielded   2804 shell pairs
 There are     20813 function pairs (     23114 Cartesian)

 -------------------------------------------------------
 OpenMP Integral Computing Module                       
 Release: version 1.0, May 2013, Q-Chem Inc. Pittsburgh 
 -------------------------------------------------------
 Integral Job Info:
 Integral job number is                      11
 Integral operator is                         1
 short-range coefficients                     0
 long-range coefficients              100000000
 Omega coefficients                           0
 if combine SR and LR in K                    0
 Integral screening is                        0
 Integral computing path is                   2
 max size of driver memory is            800000
 size of driver memory is                593474
 size of scratch memory is             29623520
 max col of scratch BK array               1296
 max len of scratch array in speh3          155
 max len of scratch index in speh4           18
 max int batch size is                      520
 min int batch size is                       52
 fixed nKL is                                45
 max L of basis functions is                  2
 order of int derivative is                   0
 number of shells is                         82
 number of basis is                         231
 number of cartesian basis is               231
 number of contracted shell pairs          2804
 number of primitive shell pairs           6303
 maxK2 (contraction) of shell pair           36
 max number of K2 of shell pair               1
 max number of CS2 of shell pair            308
 max number of PS2 of shell pair            474
 mem total for path MDJ                  532812
 -------------------------------------------------------
 Smallest overlap matrix eigenvalue = 5.68E-05

 Scale SEOQF with 1.000000e-01/1.000000e-01/1.000000e-01

 Standard Electronic Orientation quadrupole field applied
 Nucleus-field energy     =     0.0000000165 hartrees
 Guess from superposition of atomic densities
 Warning:  Energy on first SCF cycle will be non-variational
 SAD guess density has 118.000000 electrons

 -----------------------------------------------------------------------
  General SCF calculation program by
  Eric Jon Sundstrom, Paul Horn, Yuezhi Mao, Dmitri Zuev, Alec White,
  David Stuck, Shaama M.S., Shane Yost, Joonho Lee, David Small,
  Daniel Levine, Susi Lehtola, Hugh Burton, Evgeny Epifanovsky
 -----------------------------------------------------------------------
 Exchange:     0.2000 Hartree-Fock + 0.0800 Slater + 0.7200 B88
 Correlation:  0.1900 VWN1RPA + 0.8100 LYP
 Using SG-1 standard quadrature grid
 using 4 threads for integral computing
 -------------------------------------------------------
 OpenMP Integral computing Module                
 Release: version 2.0, May 2017, Q-Chem Inc. Pleasanton 
 -------------------------------------------------------
 -------------------------------------------------------
 OpenMP BLAS3 based DFT computing Module                
 Release: version 1.0, May 2013, Q-Chem Inc. Pittsburgh 
 -------------------------------------------------------
 A restricted SCF calculation will be
 performed using DIIS
 SCF converges when DIIS error is below 1.0e-08
 ---------------------------------------
  Cycle       Energy         DIIS error
 ---------------------------------------
    1   -9710.4863012410      3.69e-02  
    2   -9709.5906769500      3.25e-03  
    3   -9709.5673462047      3.78e-03  
    4   -9709.6360238066      4.34e-04  
    5   -9709.6369371244      1.22e-04  
    6   -9709.6369842102      6.42e-05  
    7   -9709.6370025671      1.35e-05  
    8   -9709.6370034241      6.36e-06  
    9   -9709.6370036561      1.58e-06  
   10   -9709.6370036686      2.27e-07  
   11   -9709.6370036689      6.56e-08  
   12   -9709.6370036689      1.96e-08  
   13   -9709.6370036690      4.90e-09  Convergence criterion met
 ---------------------------------------
 SCF time:   CPU 51.12s  wall 13.00s 
 SCF   energy in the final basis set =    -9709.6370036690
 Total energy in the final basis set =    -9709.6370036690

 --------------------------------------------------------------

                    Orbital Energies (a.u.)
 --------------------------------------------------------------

 Alpha MOs
 -- Occupied --
*******-482.844-176.314-165.718-165.715-165.715 -62.497 -56.318
-56.314 -56.314 -35.810 -31.304 -31.297 -31.297 -24.703 -22.954
-22.953 -22.952 -22.948 -22.948 -10.298 -10.297 -10.221  -8.706
 -6.538  -6.524  -6.523  -6.360  -4.772  -4.757  -4.757  -2.649
 -2.645  -2.645  -2.633  -2.633  -2.038  -2.033  -2.033  -2.020
 -2.020  -1.244  -0.904  -0.796  -0.685  -0.653  -0.595  -0.555
 -0.507  -0.479  -0.455  -0.434  -0.386  -0.374  -0.341  -0.297
 -0.294  -0.276  -0.271
 -- Virtual --
 -0.077  -0.042  -0.002   0.013   0.022   0.028   0.046   0.052
  0.063   0.066   0.078   0.079   0.093   0.102   0.108   0.117
  0.119   0.130   0.140   0.150   0.159   0.171   0.179   0.197
  0.213   0.223   0.232   0.238   0.250   0.258   0.265   0.298
  0.348   0.356   0.371   0.390   0.402   0.411   0.420   0.432
  0.444   0.448   0.468   0.484   0.501   0.523   0.538   0.550
  0.559   0.576   0.590   0.624   0.630   0.637   0.655   0.667
  0.687   0.739   0.752   0.786   0.808   0.889   0.901   0.951
  1.042   1.203   1.221   1.308   1.335   1.350   1.373   1.379
  1.411   1.428   1.442   1.479   1.492   1.529   1.584   1.630
  1.673   1.696   1.764   1.770   1.844   1.863   1.929   1.950
  1.983   2.042   2.080   2.120   2.157   2.175   2.192   2.275
  2.444   2.515   2.568   2.665   2.682   2.773   2.778   2.803
  2.909   3.053   3.243   3.366   3.668   3.726   3.794   3.818
  3.972   3.983   3.999   4.009   4.028   4.056   4.083   4.089
  4.125   4.211   4.216   4.273   4.396   4.442   4.843   6.024
  6.045   6.093   6.333   6.374   6.638   6.693   7.567   7.598
  7.687  23.548  23.701  23.821  27.871  28.358  28.377  28.390
 28.537  28.546  28.574  28.609  28.692  47.921  66.768 127.897
127.912 127.941 151.666 289.761 289.790 289.9081020.7151901.829
 --------------------------------------------------------------

          Ground-State Mulliken Net Atomic Charges

     Atom                 Charge (a.u.)
  ----------------------------------------
      1 C                    -0.376050
      2 C                    -0.159396
      3 C                     0.022372
      4 F                    -0.107562
      5 H                     0.188119
      6 Br                   -0.027987
      7 I                     0.100257
      8 H                     0.161629
      9 H                     0.198617
  ----------------------------------------
  Sum of atomic charges =     0.000000

 -----------------------------------------------------------------
                    Cartesian Multipole Moments
 -----------------------------------------------------------------
    Charge (ESU x 10^10)
                 0.0000
    Dipole Moment (Debye)
         X      -0.9494      Y       1.3990      Z      -1.1785
       Tot       2.0609
    Quadrupole Moments (Debye-Ang)
        XX     -71.6620     XY      -1.9059     YY     -67.6114
        XZ      -2.7104     YZ      -2.2648     ZZ     -69.5752
    Octopole Moments (Debye-Ang^2)
       XXX     -29.0665    XXY     -20.9714    XYY      -5.5511
       YYY     -24.3572    XXZ      -1.0203    XYZ      -3.9595
       YYZ       1.4867    XZZ      -2.6477    YZZ      -4.6930
       ZZZ       4.4937
    Hexadecapole Moments (Debye-Ang^3)
      XXXX   -1007.5065   XXXY     -36.9053   XXYY    -269.2605
      XYYY     -43.9546   YYYY    -530.3148   XXXZ     -11.4504
      XXYZ      -8.4033   XYYZ      -2.1591   YYYZ       9.5247
      XXZZ    -206.2301   XYZZ      -6.0830   YYZZ    -118.2931
      XZZZ       0.5231   YZZZ       2.7483   ZZZZ    -184.5060
 -----------------------------------------------------------------
 Calculating analytic gradient of the SCF energy
 Gradient of SCF Energy
            1           2           3           4           5           6
    1   0.0011009   0.0168757  -0.0142623  -0.0057224  -0.0054414   0.0010304
    2   0.0028983   0.0160694  -0.0214861  -0.0027941   0.0029587  -0.0029205
    3  -0.0164717   0.0258372   0.0056276  -0.0042172  -0.0021046   0.0002990
            7           8           9
    1   0.0066923  -0.0025173   0.0022440
    2   0.0017188   0.0019737   0.0015817
    3  -0.0011608  -0.0030952  -0.0047142
 Max gradient component =       2.584E-02
 RMS gradient           =       9.424E-03
 Gradient time:  CPU 13.01 s  wall 3.32 s
 Geometry Optimization Parameters
   NAtoms,    NIC,     NZ,  NCons,   NDum,   NFix, NCnnct, MaxDiis
        9      69       9       0       0       0       0       0


** GEOMETRY OPTIMIZATION IN DELOCALIZED INTERNAL COORDINATES **
   Searching for a Minimum

   Optimization Cycle:   1

                       Coordinates (Angstroms)
     ATOM                X               Y               Z
      1  C         0.7512293215    1.4612673184   -1.2531892527
      2  C         0.8877908020    1.7676478193    0.2498350155
      3  C         0.3917650350    0.3848565571   -0.2121679754
      4  F         2.1311349201    1.8546185908    0.7685174702
      5  H         0.1644049242    2.4464801241    0.7014981353
      6  Br        1.5914277431   -1.1267589719   -0.0136034288
      7  I        -1.6760518499   -0.0877070705    0.0714108462
      8  H        -0.0629121245    1.9364863031   -1.8004009325
      9  H         1.6643590042    1.3278748434   -1.8332759963
   Point Group: c1    Number of degrees of freedom:    21


   Energy is  -9709.637003669


 Attempting to Generate Delocalized Internal Coordinates

 21 Hessian modes will be used to form the next step
  Hessian Eigenvalues:
     0.016341    0.020947    0.023307    0.030304    0.030782    0.032544
     0.083421    0.087153    0.090379    0.107532    0.108095    0.134223
     0.138421    0.175927    0.253751    0.264506    0.285189    0.348126
     0.348126    0.348126    0.550214

 Minimum Search - Taking Simple RFO Step
 Searching for Lamda that Minimizes Along All modes
 Value Taken    Lamda =  -0.00346161
 Step Taken.  Stepsize is  0.152725

                             Maximum     Tolerance    Cnvgd?
         Gradient           0.015312      0.000300      NO
         Displacement       0.069884      0.001200      NO
         Energy change     *********      0.000001      NO


 New Cartesian Coordinates Obtained by Inverse Iteration

 Displacement from previous Coordinates is:  0.133011
 ----------------------------------------------------------------
             Standard Nuclear Orientation (Angstroms)
    I     Atom           X                Y                Z
 ----------------------------------------------------------------
    1      C       0.7529208802     1.4606957660    -1.2469043294
    2      C       0.8828733799     1.7599488064     0.2295249242
    3      C       0.3958952312     0.4013407657    -0.2232017459
    4      F       2.1296174027     1.8592338275     0.7554914802
    5      H       0.1705093599     2.4184704258     0.7110828950
    6      Br      1.6006416003    -1.0943374888    -0.0201329318
    7      I      -1.7015417741    -0.0829022861     0.0761270169
    8      H      -0.0547209089     1.9322243552    -1.7940950194
    9      H       1.6669526046     1.3100913420    -1.8092684082
 ----------------------------------------------------------------
 Molecular Point Group                 C1    NOp =  1
 Largest Abelian Subgroup              C1    NOp =  1
 Nuclear Repulsion Energy =   857.5144053313 hartrees
 There are       59 alpha and       59 beta electrons
 Applying Cartesian multipole field
    Component          Value
    ---------          -----
     (2,0,0)        1.00000E-11
     (0,2,0)        2.00000E-11
     (0,0,2)       -3.00000E-11
 Nucleus-field energy     =     0.0000000165 hartrees
 Requested basis set is 6-311++G(d,p)
 There are 82 shells and 219 basis functions
 A cutoff of  1.0D-11 yielded   2805 shell pairs
 There are     20840 function pairs (     23152 Cartesian)
 Smallest overlap matrix eigenvalue = 5.23E-05
 Guess MOs from SCF MO coefficient file

 -----------------------------------------------------------------------
  General SCF calculation program by
  Eric Jon Sundstrom, Paul Horn, Yuezhi Mao, Dmitri Zuev, Alec White,
  David Stuck, Shaama M.S., Shane Yost, Joonho Lee, David Small,
  Daniel Levine, Susi Lehtola, Hugh Burton, Evgeny Epifanovsky
 -----------------------------------------------------------------------
 Exchange:     0.2000 Hartree-Fock + 0.0800 Slater + 0.7200 B88
 Correlation:  0.1900 VWN1RPA + 0.8100 LYP
 Using SG-1 standard quadrature grid
 using 4 threads for integral computing
 -------------------------------------------------------
 OpenMP Integral computing Module                
 Release: version 2.0, May 2017, Q-Chem Inc. Pleasanton 
 -------------------------------------------------------
 -------------------------------------------------------
 OpenMP BLAS3 based DFT computing Module                
 Release: version 1.0, May 2013, Q-Chem Inc. Pittsburgh 
 -------------------------------------------------------
 A restricted SCF calculation will be
 performed using DIIS
 SCF converges when DIIS error is below 1.0e-08
 ---------------------------------------
  Cycle       Energy         DIIS error
 ---------------------------------------
    1   -9709.6382627335      3.82e-04  
    2   -9709.6389899043      1.51e-04  
    3   -9709.6389873196      1.55e-04  
    4   -9709.6391020816      3.44e-05  
    5   -9709.6391077670      9.94e-06  
    6   -9709.6391082740      3.11e-06  
    7   -9709.6391083219      7.99e-07  
    8   -9709.6391083251      3.45e-07  
    9   -9709.6391083256      3.65e-08  
   10   -9709.6391083257      8.43e-09  Convergence criterion met
 ---------------------------------------
 SCF time:   CPU 40.81s  wall 10.00s 
 SCF   energy in the final basis set =    -9709.6391083257
 Total energy in the final basis set =    -9709.6391083257

 --------------------------------------------------------------

                    Orbital Energies (a.u.)
 --------------------------------------------------------------

 Alpha MOs
 -- Occupied --
*******-482.845-176.314-165.717-165.715-165.715 -62.498 -56.319
-56.314 -56.314 -35.810 -31.303 -31.297 -31.297 -24.700 -22.954
-22.952 -22.952 -22.948 -22.948 -10.296 -10.295 -10.219  -8.706
 -6.539  -6.524  -6.524  -6.359  -4.772  -4.757  -4.756  -2.650
 -2.646  -2.645  -2.634  -2.634  -2.037  -2.033  -2.033  -2.020
 -2.020  -1.240  -0.916  -0.799  -0.682  -0.654  -0.597  -0.557
 -0.509  -0.477  -0.457  -0.434  -0.386  -0.375  -0.343  -0.298
 -0.294  -0.276  -0.273
 -- Virtual --
 -0.082  -0.043  -0.003   0.014   0.022   0.028   0.047   0.054
  0.065   0.067   0.079   0.080   0.094   0.102   0.109   0.118
  0.120   0.132   0.140   0.150   0.160   0.171   0.180   0.197
  0.217   0.224   0.236   0.238   0.252   0.261   0.271   0.302
  0.348   0.357   0.371   0.389   0.402   0.411   0.419   0.433
  0.444   0.448   0.466   0.484   0.501   0.521   0.535   0.547
  0.564   0.580   0.592   0.630   0.631   0.637   0.657   0.669
  0.683   0.738   0.752   0.789   0.816   0.892   0.906   0.950
  1.042   1.203   1.221   1.313   1.338   1.352   1.369   1.382
  1.414   1.435   1.449   1.486   1.505   1.524   1.588   1.636
  1.678   1.694   1.780   1.786   1.857   1.874   1.932   1.960
  1.996   2.047   2.085   2.139   2.158   2.188   2.193   2.283
  2.456   2.529   2.580   2.667   2.688   2.797   2.805   2.820
  2.927   3.082   3.254   3.397   3.683   3.740   3.799   3.825
  3.972   3.982   3.999   4.010   4.027   4.059   4.084   4.086
  4.129   4.212   4.236   4.278   4.399   4.432   4.850   6.022
  6.043   6.089   6.337   6.377   6.638   6.696   7.567   7.599
  7.690  23.581  23.742  23.852  27.866  28.357  28.375  28.387
 28.537  28.545  28.572  28.607  28.690  47.924  66.771 127.896
127.910 127.939 151.662 289.762 289.791 289.9101020.7181901.825
 --------------------------------------------------------------

          Ground-State Mulliken Net Atomic Charges

     Atom                 Charge (a.u.)
  ----------------------------------------
      1 C                    -0.380528
      2 C                    -0.163021
      3 C                     0.037167
      4 F                    -0.114439
      5 H                     0.189973
      6 Br                   -0.023183
      7 I                     0.090075
      8 H                     0.162676
      9 H                     0.201281
  ----------------------------------------
  Sum of atomic charges =     0.000000

 -----------------------------------------------------------------
                    Cartesian Multipole Moments
 -----------------------------------------------------------------
    Charge (ESU x 10^10)
                 0.0000
    Dipole Moment (Debye)
         X      -0.9271      Y       1.3469      Z      -1.2138
       Tot       2.0364
    Quadrupole Moments (Debye-Ang)
        XX     -71.6549     XY      -2.0114     YY     -67.7579
        XZ      -2.7847     YZ      -2.3383     ZZ     -69.4903
    Octopole Moments (Debye-Ang^2)
       XXX     -27.2666    XXY     -22.0906    XYY      -5.1955
       YYY     -26.8707    XXZ      -0.8905    XYZ      -4.0365
       YYZ       1.4465    XZZ      -2.0565    YZZ      -5.4333
       ZZZ       4.9156
    Hexadecapole Moments (Debye-Ang^3)
      XXXX   -1023.8229   XXXY     -39.3269   XXYY    -271.3934
      XYYY     -45.7478   YYYY    -522.8689   XXXZ      -9.9347
      XXYZ      -8.5447   XYYZ      -1.6620   YYYZ       9.1241
      XXZZ    -208.9414   XYZZ      -6.8136   YYZZ    -116.3704
      XZZZ       2.7156   YZZZ       3.1370   ZZZZ    -182.7225
 -----------------------------------------------------------------
 Calculating analytic gradient of the SCF energy
 Gradient of SCF Energy
            1           2           3           4           5           6
    1   0.0023607   0.0087609  -0.0048797  -0.0045487  -0.0016195   0.0006842
    2   0.0002979   0.0063218  -0.0054713  -0.0015729  -0.0010368   0.0006014
    3  -0.0044449   0.0084787   0.0008415  -0.0028786  -0.0012011   0.0000397
            7           8           9
    1   0.0001233  -0.0004333  -0.0004479
    2   0.0007071  -0.0003771   0.0005299
    3  -0.0002125   0.0003148  -0.0009377
 Max gradient component =       8.761E-03
 RMS gradient           =       3.379E-03
 Gradient time:  CPU 12.70 s  wall 3.24 s
 Geometry Optimization Parameters
   NAtoms,    NIC,     NZ,  NCons,   NDum,   NFix, NCnnct, MaxDiis
        9      69       9       0       0       0       0       0

 Cartesian Hessian Update
 Hessian Updated using BFGS Update


** GEOMETRY OPTIMIZATION IN DELOCALIZED INTERNAL COORDINATES **
   Searching for a Minimum

   Optimization Cycle:   2

                       Coordinates (Angstroms)
     ATOM                X               Y               Z
      1  C         0.7529208802    1.4606957660   -1.2469043294
      2  C         0.8828733799    1.7599488064    0.2295249242
      3  C         0.3958952312    0.4013407657   -0.2232017459
      4  F         2.1296174027    1.8592338275    0.7554914802
      5  H         0.1705093599    2.4184704258    0.7110828950
      6  Br        1.6006416003   -1.0943374888   -0.0201329318
      7  I        -1.7015417741   -0.0829022861    0.0761270169
      8  H        -0.0547209089    1.9322243552   -1.7940950194
      9  H         1.6669526046    1.3100913420   -1.8092684082
   Point Group: c1    Number of degrees of freedom:    21


   Energy is  -9709.639108326

 Hessian Updated using BFGS Update

 20 Hessian modes will be used to form the next step
  Hessian Eigenvalues:
     0.016536    0.021019    0.023706    0.030295    0.030846    0.032199
     0.078754    0.083670    0.090872    0.107080    0.110543    0.134135
     0.140439    0.176719    0.239661    0.253928    0.265938    0.348124
     0.352139    0.542884

 Minimum Search - Taking Simple RFO Step
 Searching for Lamda that Minimizes Along All modes
 Value Taken    Lamda =  -0.00042925
 Step Taken.  Stepsize is  0.066515

                             Maximum     Tolerance    Cnvgd?
         Gradient           0.005414      0.000300      NO
         Displacement       0.041235      0.001200      NO
         Energy change     -0.002105      0.000001      NO


 New Cartesian Coordinates Obtained by Inverse Iteration

 Displacement from previous Coordinates is:  0.051000
 ----------------------------------------------------------------
             Standard Nuclear Orientation (Angstroms)
    I     Atom           X                Y                Z
 ----------------------------------------------------------------
    1      C       0.7502181124     1.4597069263    -1.2440367962
    2      C       0.8765652707     1.7557804030     0.2232215418
    3      C       0.3981105621     0.4045109744    -0.2255439749
    4      F       2.1278415219     1.8673980512     0.7542132073
    5      H       0.1749599044     2.4218924340     0.7092060051
    6      Br      1.5962866302    -1.0965100290    -0.0294164123
    7      I      -1.7004064607    -0.0892970977     0.0822783195
    8      H      -0.0497270114     1.9379089084    -1.7957262657
    9      H       1.6692992462     1.3033749430    -1.7955717433
 ----------------------------------------------------------------
 Molecular Point Group                 C1    NOp =  1
 Largest Abelian Subgroup              C1    NOp =  1
 Nuclear Repulsion Energy =   857.9225945765 hartrees
 There are       59 alpha and       59 beta electrons
 Applying Cartesian multipole field
    Component          Value
    ---------          -----
     (2,0,0)        1.00000E-11
     (0,2,0)        2.00000E-11
     (0,0,2)       -3.00000E-11
 Nucleus-field energy     =     0.0000000165 hartrees
 Requested basis set is 6-311++G(d,p)
 There are 82 shells and 219 basis functions
 A cutoff of  1.0D-11 yielded   2804 shell pairs
 There are     20815 function pairs (     23116 Cartesian)
 Smallest overlap matrix eigenvalue = 5.00E-05
 Guess MOs from SCF MO coefficient file

 -----------------------------------------------------------------------
  General SCF calculation program by
  Eric Jon Sundstrom, Paul Horn, Yuezhi Mao, Dmitri Zuev, Alec White,
  David Stuck, Shaama M.S., Shane Yost, Joonho Lee, David Small,
  Daniel Levine, Susi Lehtola, Hugh Burton, Evgeny Epifanovsky
 -----------------------------------------------------------------------
 Exchange:     0.2000 Hartree-Fock + 0.0800 Slater + 0.7200 B88
 Correlation:  0.1900 VWN1RPA + 0.8100 LYP
 Using SG-1 standard quadrature grid
 using 4 threads for integral computing
 -------------------------------------------------------
 OpenMP Integral computing Module                
 Release: version 2.0, May 2017, Q-Chem Inc. Pleasanton 
 -------------------------------------------------------
 -------------------------------------------------------
 OpenMP BLAS3 based DFT computing Module                
 Release: version 1.0, May 2013, Q-Chem Inc. Pittsburgh 
 -------------------------------------------------------
 A restricted SCF calculation will be
 performed using DIIS
 SCF converges when DIIS error is below 1.0e-08
 ---------------------------------------
  Cycle       Energy         DIIS error
 ---------------------------------------
    1   -9709.6391652823      1.64e-04  
    2   -9709.6393252295      6.20e-05  
    3   -9709.6393091285      8.23e-05  
    4   -9709.6393430761      1.32e-05  
    5   -9709.6393440260      4.48e-06  
    6   -9709.6393441177      1.06e-06  
    7   -9709.6393441231      2.84e-07  
    8   -9709.6393441234      1.00e-07  
    9   -9709.6393441234      1.74e-08  
   10   -9709.6393441235      4.92e-09  Convergence criterion met
 ---------------------------------------
 SCF time:   CPU 40.78s  wall 10.00s 
 SCF   energy in the final basis set =    -9709.6393441235
 Total energy in the final basis set =    -9709.6393441235

 --------------------------------------------------------------

                    Orbital Energies (a.u.)
 --------------------------------------------------------------

 Alpha MOs
 -- Occupied --
*******-482.845-176.314-165.717-165.715-165.715 -62.498 -56.319
-56.315 -56.315 -35.810 -31.303 -31.297 -31.297 -24.698 -22.954
-22.952 -22.952 -22.948 -22.948 -10.296 -10.294 -10.219  -8.707
 -6.539  -6.525  -6.525  -6.359  -4.772  -4.757  -4.756  -2.650
 -2.646  -2.646  -2.634  -2.634  -2.037  -2.033  -2.033  -2.020
 -2.019  -1.236  -0.921  -0.800  -0.682  -0.653  -0.598  -0.556
 -0.509  -0.475  -0.457  -0.434  -0.386  -0.376  -0.344  -0.299
 -0.295  -0.276  -0.273
 -- Virtual --
 -0.082  -0.044  -0.003   0.014   0.022   0.028   0.047   0.054
  0.065   0.068   0.080   0.080   0.094   0.102   0.109   0.118
  0.120   0.133   0.141   0.150   0.160   0.171   0.180   0.197
  0.218   0.224   0.235   0.238   0.251   0.262   0.273   0.304
  0.349   0.357   0.372   0.389   0.402   0.412   0.419   0.434
  0.444   0.448   0.466   0.484   0.500   0.521   0.535   0.548
  0.566   0.580   0.594   0.629   0.632   0.636   0.658   0.669
  0.683   0.738   0.753   0.788   0.815   0.892   0.907   0.950
  1.043   1.203   1.224   1.314   1.338   1.352   1.369   1.384
  1.415   1.436   1.448   1.488   1.508   1.522   1.589   1.637
  1.683   1.696   1.780   1.791   1.861   1.879   1.933   1.963
  1.999   2.048   2.083   2.143   2.157   2.189   2.199   2.282
  2.460   2.530   2.581   2.668   2.690   2.804   2.812   2.826
  2.932   3.086   3.254   3.408   3.683   3.743   3.800   3.827
  3.972   3.982   3.996   4.010   4.027   4.057   4.084   4.087
  4.129   4.212   4.243   4.277   4.399   4.432   4.849   6.022
  6.043   6.089   6.339   6.378   6.636   6.692   7.567   7.599
  7.689  23.589  23.757  23.862  27.866  28.357  28.375  28.387
 28.537  28.546  28.572  28.607  28.689  47.924  66.772 127.896
127.910 127.939 151.661 289.761 289.791 289.9091020.7181901.824
 --------------------------------------------------------------

          Ground-State Mulliken Net Atomic Charges

     Atom                 Charge (a.u.)
  ----------------------------------------
      1 C                    -0.383148
      2 C                    -0.165141
      3 C                     0.043537
      4 F                    -0.119874
      5 H                     0.191327
      6 Br                   -0.020596
      7 I                     0.088479
      8 H                     0.163605
      9 H                     0.201810
  ----------------------------------------
  Sum of atomic charges =     0.000000

 -----------------------------------------------------------------
                    Cartesian Multipole Moments
 -----------------------------------------------------------------
    Charge (ESU x 10^10)
                 0.0000
    Dipole Moment (Debye)
         X      -0.9410      Y       1.3190      Z      -1.2404
       Tot       2.0406
    Quadrupole Moments (Debye-Ang)
        XX     -71.7510     XY      -2.1114     YY     -67.7243
        XZ      -2.8376     YZ      -2.4080     ZZ     -69.4920
    Octopole Moments (Debye-Ang^2)
       XXX     -27.1348    XXY     -22.2202    XYY      -5.2995
       YYY     -26.3192    XXZ      -0.9216    XYZ      -4.0668
       YYZ       1.2706    XZZ      -2.0466    YZZ      -5.2516
       ZZZ       4.9727
    Hexadecapole Moments (Debye-Ang^3)
      XXXX   -1022.1410   XXXY     -40.5482   XXYY    -271.5764
      XYYY     -47.4218   YYYY    -523.2909   XXXZ      -8.6322
      XXYZ      -8.8249   XYYZ      -1.3266   YYYZ       8.2304
      XXZZ    -208.5184   XYZZ      -7.2905   YYZZ    -116.4281
      XZZZ       4.5764   YZZZ       2.5819   ZZZZ    -182.4798
 -----------------------------------------------------------------
 Calculating analytic gradient of the SCF energy
 Gradient of SCF Energy
            1           2           3           4           5           6
    1   0.0009407   0.0027271  -0.0008986  -0.0020559  -0.0001548   0.0000995
    2  -0.0008865   0.0002175   0.0004681  -0.0002776  -0.0002665   0.0004262
    3   0.0010378   0.0005655  -0.0005854  -0.0010182  -0.0006483  -0.0000933
            7           8           9
    1  -0.0000992  -0.0000989  -0.0004598
    2   0.0003078   0.0000206  -0.0000095
    3  -0.0000299   0.0007230   0.0000488
 Max gradient component =       2.727E-03
 RMS gradient           =       8.351E-04
 Gradient time:  CPU 13.03 s  wall 3.32 s
 Geometry Optimization Parameters
   NAtoms,    NIC,     NZ,  NCons,   NDum,   NFix, NCnnct, MaxDiis
        9      69       9       0       0       0       0       0

 Cartesian Hessian Update
 Hessian Updated using BFGS Update


** GEOMETRY OPTIMIZATION IN DELOCALIZED INTERNAL COORDINATES **
   Searching for a Minimum

   Optimization Cycle:   3

                       Coordinates (Angstroms)
     ATOM                X               Y               Z
      1  C         0.7502181124    1.4597069263   -1.2440367962
      2  C         0.8765652707    1.7557804030    0.2232215418
      3  C         0.3981105621    0.4045109744   -0.2255439749
      4  F         2.1278415219    1.8673980512    0.7542132073
      5  H         0.1749599044    2.4218924340    0.7092060051
      6  Br        1.5962866302   -1.0965100290   -0.0294164123
      7  I        -1.7004064607   -0.0892970977    0.0822783195
      8  H        -0.0497270114    1.9379089084   -1.7957262657
      9  H         1.6692992462    1.3033749430   -1.7955717433
   Point Group: c1    Number of degrees of freedom:    21


   Energy is  -9709.639344124

 Hessian Updated using BFGS Update

 21 Hessian modes will be used to form the next step
  Hessian Eigenvalues:
     0.016541    0.021063    0.024049    0.030338    0.030783    0.031396
     0.067197    0.083617    0.090732    0.107563    0.110543    0.130694
     0.139607    0.176674    0.251795    0.265162    0.285140    0.348123
     0.348240    0.353866    0.508594

 Minimum Search - Taking Simple RFO Step
 Searching for Lamda that Minimizes Along All modes
 Value Taken    Lamda =  -0.00004654
 Step Taken.  Stepsize is  0.026201

                             Maximum     Tolerance    Cnvgd?
         Gradient           0.001940      0.000300      NO
         Displacement       0.014087      0.001200      NO
         Energy change     -0.000236      0.000001      NO


 New Cartesian Coordinates Obtained by Inverse Iteration

 Displacement from previous Coordinates is:  0.023010
 ----------------------------------------------------------------
             Standard Nuclear Orientation (Angstroms)
    I     Atom           X                Y                Z
 ----------------------------------------------------------------
    1      C       0.7491666849     1.4613951498    -1.2460564939
    2      C       0.8746890106     1.7562931653     0.2223978719
    3      C       0.3986797822     0.4053873945    -0.2262401758
    4      F       2.1286834987     1.8687166556     0.7549829765
    5      H       0.1757644572     2.4211963805     0.7146560918
    6      Br      1.5935146577    -1.0989715501    -0.0297299796
    7      I      -1.6997374171    -0.0910085756     0.0858039189
    8      H      -0.0487915610     1.9369521582    -1.8034648928
    9      H       1.6711786626     1.3048047356    -1.7937254355
 ----------------------------------------------------------------
 Molecular Point Group                 C1    NOp =  1
 Largest Abelian Subgroup              C1    NOp =  1
 Nuclear Repulsion Energy =   857.7825968413 hartrees
 There are       59 alpha and       59 beta electrons
 Applying Cartesian multipole field
    Component          Value
    ---------          -----
     (2,0,0)        1.00000E-11
     (0,2,0)        2.00000E-11
     (0,0,2)       -3.00000E-11
 Nucleus-field energy     =     0.0000000165 hartrees
 Requested basis set is 6-311++G(d,p)
 There are 82 shells and 219 basis functions
 A cutoff of  1.0D-11 yielded   2804 shell pairs
 There are     20815 function pairs (     23116 Cartesian)
 Smallest overlap matrix eigenvalue = 4.98E-05
 Guess MOs from SCF MO coefficient file

 -----------------------------------------------------------------------
  General SCF calculation program by
  Eric Jon Sundstrom, Paul Horn, Yuezhi Mao, Dmitri Zuev, Alec White,
  David Stuck, Shaama M.S., Shane Yost, Joonho Lee, David Small,
  Daniel Levine, Susi Lehtola, Hugh Burton, Evgeny Epifanovsky
 -----------------------------------------------------------------------
 Exchange:     0.2000 Hartree-Fock + 0.0800 Slater + 0.7200 B88
 Correlation:  0.1900 VWN1RPA + 0.8100 LYP
 Using SG-1 standard quadrature grid
 using 4 threads for integral computing
 -------------------------------------------------------
 OpenMP Integral computing Module                
 Release: version 2.0, May 2017, Q-Chem Inc. Pleasanton 
 -------------------------------------------------------
 -------------------------------------------------------
 OpenMP BLAS3 based DFT computing Module                
 Release: version 1.0, May 2013, Q-Chem Inc. Pittsburgh 
 -------------------------------------------------------
 A restricted SCF calculation will be
 performed using DIIS
 SCF converges when DIIS error is below 1.0e-08
 ---------------------------------------
  Cycle       Energy         DIIS error
 ---------------------------------------
    1   -9709.6393545679      5.04e-05  
    2   -9709.6393730901      1.14e-05  
    3   -9709.6393730772      1.20e-05  
    4   -9709.6393737767      2.67e-06  
    5   -9709.6393738092      1.23e-06  
    6   -9709.6393738172      3.31e-07  
    7   -9709.6393738177      9.36e-08  
    8   -9709.6393738177      4.16e-08  
    9   -9709.6393738177      4.88e-09  Convergence criterion met
 ---------------------------------------
 SCF time:   CPU 36.92s  wall 9.00s 
 SCF   energy in the final basis set =    -9709.6393738177
 Total energy in the final basis set =    -9709.6393738177

 --------------------------------------------------------------

                    Orbital Energies (a.u.)
 --------------------------------------------------------------

 Alpha MOs
 -- Occupied --
*******-482.846-176.314-165.717-165.715-165.715 -62.498 -56.319
-56.315 -56.315 -35.810 -31.303 -31.297 -31.297 -24.697 -22.954
-22.952 -22.952 -22.948 -22.948 -10.296 -10.294 -10.219  -8.707
 -6.540  -6.525  -6.525  -6.359  -4.772  -4.757  -4.756  -2.650
 -2.646  -2.646  -2.634  -2.634  -2.037  -2.033  -2.033  -2.020
 -2.020  -1.235  -0.921  -0.800  -0.681  -0.653  -0.598  -0.555
 -0.509  -0.474  -0.457  -0.433  -0.386  -0.376  -0.344  -0.299
 -0.295  -0.276  -0.273
 -- Virtual --
 -0.082  -0.045  -0.003   0.014   0.022   0.028   0.047   0.054
  0.065   0.068   0.080   0.080   0.094   0.102   0.109   0.118
  0.120   0.132   0.141   0.149   0.160   0.170   0.181   0.197
  0.217   0.224   0.235   0.238   0.250   0.262   0.273   0.304
  0.349   0.357   0.372   0.389   0.401   0.412   0.419   0.434
  0.444   0.448   0.466   0.483   0.500   0.521   0.534   0.548
  0.565   0.579   0.594   0.629   0.632   0.635   0.657   0.669
  0.683   0.737   0.752   0.788   0.815   0.891   0.907   0.950
  1.043   1.203   1.224   1.313   1.338   1.352   1.368   1.385
  1.415   1.436   1.448   1.486   1.509   1.522   1.589   1.638
  1.684   1.696   1.780   1.791   1.861   1.879   1.932   1.962
  1.999   2.047   2.082   2.142   2.155   2.189   2.199   2.281
  2.458   2.527   2.581   2.666   2.689   2.803   2.814   2.825
  2.931   3.082   3.250   3.407   3.683   3.741   3.800   3.826
  3.972   3.982   3.993   4.009   4.026   4.055   4.083   4.087
  4.129   4.212   4.242   4.276   4.398   4.432   4.846   6.022
  6.042   6.088   6.339   6.378   6.634   6.689   7.567   7.599
  7.689  23.589  23.756  23.860  27.865  28.357  28.375  28.386
 28.537  28.545  28.572  28.607  28.689  47.923  66.773 127.896
127.910 127.939 151.661 289.761 289.790 289.9091020.7181901.824
 --------------------------------------------------------------

          Ground-State Mulliken Net Atomic Charges

     Atom                 Charge (a.u.)
  ----------------------------------------
      1 C                    -0.383333
      2 C                    -0.165061
      3 C                     0.044347
      4 F                    -0.121734
      5 H                     0.192074
      6 Br                   -0.019961
      7 I                     0.088241
      8 H                     0.163797
      9 H                     0.201630
  ----------------------------------------
  Sum of atomic charges =     0.000000

 -----------------------------------------------------------------
                    Cartesian Multipole Moments
 -----------------------------------------------------------------
    Charge (ESU x 10^10)
                 0.0000
    Dipole Moment (Debye)
         X      -0.9519      Y       1.3099      Z      -1.2484
       Tot       2.0446
    Quadrupole Moments (Debye-Ang)
        XX     -71.7970     XY      -2.1348     YY     -67.7373
        XZ      -2.8575     YZ      -2.4281     ZZ     -69.4695
    Octopole Moments (Debye-Ang^2)
       XXX     -27.1246    XXY     -22.2501    XYY      -5.3218
       YYY     -26.2398    XXZ      -1.0049    XYZ      -4.0889
       YYZ       1.1751    XZZ      -2.0459    YZZ      -5.1347
       ZZZ       4.6721
    Hexadecapole Moments (Debye-Ang^3)
      XXXX   -1021.3218   XXXY     -40.8406   XXYY    -271.6826
      XYYY     -47.9148   YYYY    -524.4747   XXXZ      -8.3159
      XXYZ      -8.8993   XYYZ      -1.2138   YYYZ       8.2933
      XXZZ    -208.3696   XYZZ      -7.4178   YYZZ    -116.5620
      XZZZ       5.1207   YZZZ       2.5431   ZZZZ    -182.7751
 -----------------------------------------------------------------
 Calculating analytic gradient of the SCF energy
 Gradient of SCF Energy
            1           2           3           4           5           6
    1   0.0003958   0.0010872  -0.0004969  -0.0005295  -0.0000201  -0.0000073
    2  -0.0004171  -0.0003212   0.0007645  -0.0000213  -0.0000622   0.0000370
    3   0.0004916  -0.0004812  -0.0002650   0.0000555  -0.0000883  -0.0000033
            7           8           9
    1  -0.0001542  -0.0001068  -0.0001683
    2   0.0000757   0.0000420  -0.0000973
    3   0.0001087   0.0002548  -0.0000729
 Max gradient component =       1.087E-03
 RMS gradient           =       3.575E-04
 Gradient time:  CPU 12.96 s  wall 3.30 s
 Geometry Optimization Parameters
   NAtoms,    NIC,     NZ,  NCons,   NDum,   NFix, NCnnct, MaxDiis
        9      69       9       0       0       0       0       0

 Cartesian Hessian Update
 Hessian Updated using BFGS Update


** GEOMETRY OPTIMIZATION IN DELOCALIZED INTERNAL COORDINATES **
   Searching for a Minimum

   Optimization Cycle:   4

                       Coordinates (Angstroms)
     ATOM                X               Y               Z
      1  C         0.7491666849    1.4613951498   -1.2460564939
      2  C         0.8746890106    1.7562931653    0.2223978719
      3  C         0.3986797822    0.4053873945   -0.2262401758
      4  F         2.1286834987    1.8687166556    0.7549829765
      5  H         0.1757644572    2.4211963805    0.7146560918
      6  Br        1.5935146577   -1.0989715501   -0.0297299796
      7  I        -1.6997374171   -0.0910085756    0.0858039189
      8  H        -0.0487915610    1.9369521582   -1.8034648928
      9  H         1.6711786626    1.3048047356   -1.7937254355
   Point Group: c1    Number of degrees of freedom:    21


   Energy is  -9709.639373818

 Hessian Updated using BFGS Update

 21 Hessian modes will be used to form the next step
  Hessian Eigenvalues:
     0.016436    0.021020    0.021913    0.027918    0.031144    0.031462
     0.062052    0.083359    0.089940    0.108136    0.111594    0.132990
     0.142077    0.177499    0.251270    0.265835    0.266653    0.347821
     0.348125    0.353533    0.484280

 Minimum Search - Taking Simple RFO Step
 Searching for Lamda that Minimizes Along All modes
 Value Taken    Lamda =  -0.00001332
 Step Taken.  Stepsize is  0.019720

                             Maximum     Tolerance    Cnvgd?
         Gradient           0.000470      0.000300      NO
         Displacement       0.013032      0.001200      NO
         Energy change     -0.000030      0.000001      NO


 New Cartesian Coordinates Obtained by Inverse Iteration

 Displacement from previous Coordinates is:  0.016679
 ----------------------------------------------------------------
             Standard Nuclear Orientation (Angstroms)
    I     Atom           X                Y                Z
 ----------------------------------------------------------------
    1      C       0.7480312823     1.4620052902    -1.2461045693
    2      C       0.8731196360     1.7562814020     0.2232179945
    3      C       0.3989461647     0.4046973508    -0.2256394670
    4      F       2.1304012397     1.8705110127     0.7513388987
    5      H       0.1764425866     2.4217616521     0.7179674094
    6      Br      1.5916314492    -1.1014124382    -0.0296455516
    7      I      -1.6994552317    -0.0917715687     0.0853718227
    8      H      -0.0484067517     1.9358394266    -1.8072193862
    9      H       1.6724374008     1.3068533861    -1.7906632697
 ----------------------------------------------------------------
 Molecular Point Group                 C1    NOp =  1
 Largest Abelian Subgroup              C1    NOp =  1
 Nuclear Repulsion Energy =   857.7367838409 hartrees
 There are       59 alpha and       59 beta electrons
 Applying Cartesian multipole field
    Component          Value
    ---------          -----
     (2,0,0)        1.00000E-11
     (0,2,0)        2.00000E-11
     (0,0,2)       -3.00000E-11
 Nucleus-field energy     =     0.0000000165 hartrees
 Requested basis set is 6-311++G(d,p)
 There are 82 shells and 219 basis functions
 A cutoff of  1.0D-11 yielded   2804 shell pairs
 There are     20815 function pairs (     23116 Cartesian)
 Smallest overlap matrix eigenvalue = 4.97E-05
 Guess MOs from SCF MO coefficient file

 -----------------------------------------------------------------------
  General SCF calculation program by
  Eric Jon Sundstrom, Paul Horn, Yuezhi Mao, Dmitri Zuev, Alec White,
  David Stuck, Shaama M.S., Shane Yost, Joonho Lee, David Small,
  Daniel Levine, Susi Lehtola, Hugh Burton, Evgeny Epifanovsky
 -----------------------------------------------------------------------
 Exchange:     0.2000 Hartree-Fock + 0.0800 Slater + 0.7200 B88
 Correlation:  0.1900 VWN1RPA + 0.8100 LYP
 Using SG-1 standard quadrature grid
 using 4 threads for integral computing
 -------------------------------------------------------
 OpenMP Integral computing Module                
 Release: version 2.0, May 2017, Q-Chem Inc. Pleasanton 
 -------------------------------------------------------
 -------------------------------------------------------
 OpenMP BLAS3 based DFT computing Module                
 Release: version 1.0, May 2013, Q-Chem Inc. Pittsburgh 
 -------------------------------------------------------
 A restricted SCF calculation will be
 performed using DIIS
 SCF converges when DIIS error is below 1.0e-08
 ---------------------------------------
  Cycle       Energy         DIIS error
 ---------------------------------------
    1   -9709.6393666485      4.22e-05  
    2   -9709.6393812229      7.45e-06  
    3   -9709.6393812717      7.82e-06  
    4   -9709.6393815545      1.38e-06  
    5   -9709.6393815614      6.88e-07  
    6   -9709.6393815637      2.13e-07  
    7   -9709.6393815640      8.17e-08  
    8   -9709.6393815640      2.28e-08  
    9   -9709.6393815640      5.20e-09  Convergence criterion met
 ---------------------------------------
 SCF time:   CPU 36.68s  wall 9.00s 
 SCF   energy in the final basis set =    -9709.6393815640
 Total energy in the final basis set =    -9709.6393815640

 --------------------------------------------------------------

                    Orbital Energies (a.u.)
 --------------------------------------------------------------

 Alpha MOs
 -- Occupied --
*******-482.846-176.314-165.717-165.715-165.715 -62.498 -56.319
-56.315 -56.315 -35.810 -31.303 -31.297 -31.297 -24.697 -22.954
-22.952 -22.952 -22.948 -22.948 -10.297 -10.294 -10.220  -8.707
 -6.540  -6.525  -6.525  -6.359  -4.772  -4.757  -4.756  -2.650
 -2.646  -2.646  -2.634  -2.634  -2.037  -2.033  -2.033  -2.020
 -2.020  -1.234  -0.920  -0.800  -0.681  -0.653  -0.598  -0.554
 -0.509  -0.474  -0.456  -0.433  -0.386  -0.376  -0.344  -0.299
 -0.295  -0.276  -0.273
 -- Virtual --
 -0.082  -0.045  -0.003   0.014   0.022   0.028   0.047   0.054
  0.065   0.068   0.080   0.080   0.094   0.102   0.109   0.118
  0.120   0.132   0.141   0.149   0.160   0.170   0.181   0.197
  0.217   0.224   0.234   0.237   0.249   0.262   0.272   0.304
  0.349   0.357   0.372   0.389   0.401   0.412   0.419   0.434
  0.444   0.448   0.466   0.483   0.500   0.522   0.534   0.548
  0.565   0.579   0.594   0.629   0.632   0.635   0.657   0.669
  0.683   0.737   0.752   0.788   0.814   0.890   0.907   0.950
  1.043   1.203   1.224   1.313   1.338   1.351   1.368   1.385
  1.415   1.435   1.448   1.484   1.509   1.522   1.589   1.638
  1.684   1.696   1.779   1.791   1.861   1.879   1.932   1.962
  1.998   2.047   2.081   2.142   2.154   2.190   2.199   2.280
  2.458   2.526   2.582   2.665   2.689   2.803   2.813   2.825
  2.930   3.079   3.249   3.406   3.683   3.740   3.800   3.826
  3.972   3.982   3.993   4.009   4.026   4.053   4.083   4.087
  4.128   4.212   4.242   4.276   4.398   4.433   4.845   6.022
  6.042   6.088   6.340   6.378   6.634   6.688   7.567   7.598
  7.688  23.588  23.755  23.859  27.865  28.357  28.374  28.386
 28.537  28.545  28.572  28.607  28.689  47.923  66.773 127.896
127.910 127.939 151.661 289.761 289.790 289.9081020.7181901.824
 --------------------------------------------------------------

          Ground-State Mulliken Net Atomic Charges

     Atom                 Charge (a.u.)
  ----------------------------------------
      1 C                    -0.384421
      2 C                    -0.164838
      3 C                     0.045194
      4 F                    -0.122710
      5 H                     0.192502
      6 Br                   -0.019512
      7 I                     0.088269
      8 H                     0.163953
      9 H                     0.201562
  ----------------------------------------
  Sum of atomic charges =     0.000000

 -----------------------------------------------------------------
                    Cartesian Multipole Moments
 -----------------------------------------------------------------
    Charge (ESU x 10^10)
                 0.0000
    Dipole Moment (Debye)
         X      -0.9591      Y       1.3047      Z      -1.2457
       Tot       2.0430
    Quadrupole Moments (Debye-Ang)
        XX     -71.8216     XY      -2.1518     YY     -67.7395
        XZ      -2.8519     YZ      -2.4229     ZZ     -69.4616
    Octopole Moments (Debye-Ang^2)
       XXX     -27.1218    XXY     -22.2530    XYY      -5.3243
       YYY     -26.1252    XXZ      -0.9963    XYZ      -4.0893
       YYZ       1.2049    XZZ      -2.0259    YZZ      -5.0478
       ZZZ       4.7292
    Hexadecapole Moments (Debye-Ang^3)
      XXXX   -1020.8341   XXXY     -40.9860   XXYY    -271.8110
      XYYY     -48.1388   YYYY    -525.3271   XXXZ      -8.3278
      XXYZ      -8.8832   XYYZ      -1.2364   YYYZ       8.3942
      XXZZ    -208.2471   XYZZ      -7.4476   YYZZ    -116.6109
      XZZZ       5.1530   YZZZ       2.5745   ZZZZ    -182.6142
 -----------------------------------------------------------------
 Calculating analytic gradient of the SCF energy
 Gradient of SCF Energy
            1           2           3           4           5           6
    1   0.0001709   0.0001045  -0.0003868   0.0002331   0.0000844  -0.0001073
    2  -0.0000502  -0.0004466   0.0003465   0.0001438   0.0001116  -0.0001308
    3  -0.0000253  -0.0001596   0.0000752   0.0001690  -0.0000257   0.0000030
            7           8           9
    1  -0.0000627   0.0000030  -0.0000393
    2   0.0000314   0.0001064  -0.0001121
    3   0.0000674   0.0000231  -0.0001273
 Max gradient component =       4.466E-04
 RMS gradient           =       1.664E-04
 Gradient time:  CPU 12.71 s  wall 3.24 s
 Geometry Optimization Parameters
   NAtoms,    NIC,     NZ,  NCons,   NDum,   NFix, NCnnct, MaxDiis
        9      69       9       0       0       0       0       0

 Cartesian Hessian Update
 Hessian Updated using BFGS Update


** GEOMETRY OPTIMIZATION IN DELOCALIZED INTERNAL COORDINATES **
   Searching for a Minimum

   Optimization Cycle:   5

                       Coordinates (Angstroms)
     ATOM                X               Y               Z
      1  C         0.7480312823    1.4620052902   -1.2461045693
      2  C         0.8731196360    1.7562814020    0.2232179945
      3  C         0.3989461647    0.4046973508   -0.2256394670
      4  F         2.1304012397    1.8705110127    0.7513388987
      5  H         0.1764425866    2.4217616521    0.7179674094
      6  Br        1.5916314492   -1.1014124382   -0.0296455516
      7  I        -1.6994552317   -0.0917715687    0.0853718227
      8  H        -0.0484067517    1.9358394266   -1.8072193862
      9  H         1.6724374008    1.3068533861   -1.7906632697
   Point Group: c1    Number of degrees of freedom:    21


   Energy is  -9709.639381564

 Hessian Updated using BFGS Update

 21 Hessian modes will be used to form the next step
  Hessian Eigenvalues:
     0.014508    0.018050    0.021178    0.029420    0.031284    0.034200
     0.059462    0.082686    0.089636    0.101087    0.110679    0.134861
     0.141003    0.177447    0.251981    0.266122    0.275498    0.347928
     0.348127    0.354958    0.521941

 Minimum Search - Taking Simple RFO Step
 Searching for Lamda that Minimizes Along All modes
 Value Taken    Lamda =  -0.00000320
 Step Taken.  Stepsize is  0.011601

                             Maximum     Tolerance    Cnvgd?
         Gradient           0.000235      0.000300     YES
         Displacement       0.006703      0.001200      NO
         Energy change     -0.000008      0.000001      NO


 New Cartesian Coordinates Obtained by Inverse Iteration

 Displacement from previous Coordinates is:  0.009571
 ----------------------------------------------------------------
             Standard Nuclear Orientation (Angstroms)
    I     Atom           X                Y                Z
 ----------------------------------------------------------------
    1      C       0.7474549094     1.4622965206    -1.2463262805
    2      C       0.8724278039     1.7565911254     0.2231213979
    3      C       0.3994021837     0.4045065993    -0.2257972756
    4      F       2.1306632972     1.8693235724     0.7496685374
    5      H       0.1763855945     2.4212316457     0.7197781836
    6      Br      1.5915902666    -1.1015831413    -0.0290398811
    7      I      -1.6991315646    -0.0904640945     0.0854586997
    8      H      -0.0488966978     1.9340784472    -1.8091981479
    9      H       1.6732519829     1.3087848389    -1.7890413522
 ----------------------------------------------------------------
 Molecular Point Group                 C1    NOp =  1
 Largest Abelian Subgroup              C1    NOp =  1
 Nuclear Repulsion Energy =   857.8224495112 hartrees
 There are       59 alpha and       59 beta electrons
 Applying Cartesian multipole field
    Component          Value
    ---------          -----
     (2,0,0)        1.00000E-11
     (0,2,0)        2.00000E-11
     (0,0,2)       -3.00000E-11
 Nucleus-field energy     =     0.0000000165 hartrees
 Requested basis set is 6-311++G(d,p)
 There are 82 shells and 219 basis functions
 A cutoff of  1.0D-11 yielded   2804 shell pairs
 There are     20815 function pairs (     23116 Cartesian)
 Smallest overlap matrix eigenvalue = 4.96E-05
 Guess MOs from SCF MO coefficient file

 -----------------------------------------------------------------------
  General SCF calculation program by
  Eric Jon Sundstrom, Paul Horn, Yuezhi Mao, Dmitri Zuev, Alec White,
  David Stuck, Shaama M.S., Shane Yost, Joonho Lee, David Small,
  Daniel Levine, Susi Lehtola, Hugh Burton, Evgeny Epifanovsky
 -----------------------------------------------------------------------
 Exchange:     0.2000 Hartree-Fock + 0.0800 Slater + 0.7200 B88
 Correlation:  0.1900 VWN1RPA + 0.8100 LYP
 Using SG-1 standard quadrature grid
 using 4 threads for integral computing
 -------------------------------------------------------
 OpenMP Integral computing Module                
 Release: version 2.0, May 2017, Q-Chem Inc. Pleasanton 
 -------------------------------------------------------
 -------------------------------------------------------
 OpenMP BLAS3 based DFT computing Module                
 Release: version 1.0, May 2013, Q-Chem Inc. Pittsburgh 
 -------------------------------------------------------
 A restricted SCF calculation will be
 performed using DIIS
 SCF converges when DIIS error is below 1.0e-08
 ---------------------------------------
  Cycle       Energy         DIIS error
 ---------------------------------------
    1   -9709.6393799844      2.13e-05  
    2   -9709.6393835146      3.36e-06  
    3   -9709.6393835220      4.10e-06  
    4   -9709.6393835824      8.76e-07  
    5   -9709.6393835849      4.41e-07  
    6   -9709.6393835861      1.12e-07  
    7   -9709.6393835862      3.48e-08  
    8   -9709.6393835862      9.00e-09  Convergence criterion met
 ---------------------------------------
 SCF time:   CPU 32.63s  wall 9.00s 
 SCF   energy in the final basis set =    -9709.6393835862
 Total energy in the final basis set =    -9709.6393835862

 --------------------------------------------------------------

                    Orbital Energies (a.u.)
 --------------------------------------------------------------

 Alpha MOs
 -- Occupied --
*******-482.846-176.314-165.717-165.715-165.715 -62.498 -56.319
-56.315 -56.315 -35.810 -31.303 -31.297 -31.297 -24.697 -22.954
-22.952 -22.952 -22.948 -22.948 -10.297 -10.294 -10.220  -8.707
 -6.540  -6.525  -6.525  -6.359  -4.772  -4.757  -4.756  -2.650
 -2.646  -2.646  -2.634  -2.634  -2.037  -2.033  -2.033  -2.020
 -2.020  -1.234  -0.920  -0.800  -0.681  -0.653  -0.598  -0.554
 -0.509  -0.474  -0.456  -0.433  -0.385  -0.376  -0.344  -0.299
 -0.295  -0.276  -0.273
 -- Virtual --
 -0.082  -0.045  -0.003   0.014   0.022   0.028   0.047   0.054
  0.065   0.068   0.080   0.080   0.094   0.102   0.109   0.118
  0.120   0.132   0.141   0.149   0.160   0.170   0.181   0.197
  0.217   0.224   0.234   0.238   0.249   0.262   0.272   0.304
  0.349   0.357   0.372   0.389   0.401   0.412   0.419   0.434
  0.444   0.448   0.466   0.483   0.500   0.522   0.534   0.548
  0.565   0.579   0.594   0.629   0.632   0.635   0.657   0.669
  0.683   0.738   0.752   0.788   0.815   0.890   0.906   0.950
  1.043   1.203   1.224   1.313   1.338   1.351   1.368   1.385
  1.415   1.435   1.448   1.484   1.509   1.522   1.589   1.638
  1.684   1.696   1.779   1.791   1.861   1.879   1.932   1.962
  1.998   2.047   2.081   2.142   2.154   2.190   2.200   2.280
  2.458   2.526   2.582   2.664   2.689   2.803   2.814   2.825
  2.930   3.079   3.248   3.406   3.683   3.740   3.800   3.826
  3.972   3.982   3.993   4.009   4.026   4.054   4.083   4.087
  4.128   4.212   4.242   4.276   4.398   4.433   4.845   6.022
  6.042   6.088   6.340   6.378   6.634   6.688   7.567   7.598
  7.688  23.588  23.755  23.859  27.866  28.357  28.374  28.386
 28.537  28.546  28.572  28.607  28.689  47.923  66.773 127.896
127.910 127.939 151.661 289.761 289.790 289.9081020.7181901.824
 --------------------------------------------------------------

          Ground-State Mulliken Net Atomic Charges

     Atom                 Charge (a.u.)
  ----------------------------------------
      1 C                    -0.384742
      2 C                    -0.164260
      3 C                     0.044840
      4 F                    -0.122945
      5 H                     0.192624
      6 Br                   -0.019210
      7 I                     0.088194
      8 H                     0.164026
      9 H                     0.201473
  ----------------------------------------
  Sum of atomic charges =     0.000000

 -----------------------------------------------------------------
                    Cartesian Multipole Moments
 -----------------------------------------------------------------
    Charge (ESU x 10^10)
                 0.0000
    Dipole Moment (Debye)
         X      -0.9593      Y       1.3051      Z      -1.2436
       Tot       2.0421
    Quadrupole Moments (Debye-Ang)
        XX     -71.8232     XY      -2.1523     YY     -67.7394
        XZ      -2.8476     YZ      -2.4187     ZZ     -69.4557
    Octopole Moments (Debye-Ang^2)
       XXX     -27.1395    XXY     -22.2687    XYY      -5.3116
       YYY     -26.2271    XXZ      -0.9911    XYZ      -4.0883
       YYZ       1.2180    XZZ      -2.0370    YZZ      -5.0631
       ZZZ       4.7190
    Hexadecapole Moments (Debye-Ang^3)
      XXXX   -1020.6326   XXXY     -40.7788   XXYY    -271.7565
      XYYY     -47.8619   YYYY    -525.2702   XXXZ      -8.3291
      XXYZ      -8.8543   XYYZ      -1.2247   YYYZ       8.5337
      XXZZ    -208.2036   XYZZ      -7.3604   YYZZ    -116.5528
      XZZZ       5.1887   YZZZ       2.6663   ZZZZ    -182.5603
 -----------------------------------------------------------------
 Calculating analytic gradient of the SCF energy
 Gradient of SCF Energy
            1           2           3           4           5           6
    1   0.0000216  -0.0000428  -0.0002319   0.0002679   0.0000901  -0.0001259
    2   0.0000459  -0.0001798   0.0001527  -0.0000457   0.0000787  -0.0001153
    3  -0.0001340  -0.0001209   0.0001405   0.0001449  -0.0000035   0.0000129
            7           8           9
    1  -0.0000094   0.0000340  -0.0000036
    2   0.0000952   0.0000549  -0.0000866
    3   0.0000735  -0.0000479  -0.0000655
 Max gradient component =       2.679E-04
 RMS gradient           =       1.118E-04
 Gradient time:  CPU 12.72 s  wall 3.24 s
 Geometry Optimization Parameters
   NAtoms,    NIC,     NZ,  NCons,   NDum,   NFix, NCnnct, MaxDiis
        9      69       9       0       0       0       0       0

 Cartesian Hessian Update
 Hessian Updated using BFGS Update


** GEOMETRY OPTIMIZATION IN DELOCALIZED INTERNAL COORDINATES **
   Searching for a Minimum

   Optimization Cycle:   6

                       Coordinates (Angstroms)
     ATOM                X               Y               Z
      1  C         0.7474549094    1.4622965206   -1.2463262805
      2  C         0.8724278039    1.7565911254    0.2231213979
      3  C         0.3994021837    0.4045065993   -0.2257972756
      4  F         2.1306632972    1.8693235724    0.7496685374
      5  H         0.1763855945    2.4212316457    0.7197781836
      6  Br        1.5915902666   -1.1015831413   -0.0290398811
      7  I        -1.6991315646   -0.0904640945    0.0854586997
      8  H        -0.0488966978    1.9340784472   -1.8091981479
      9  H         1.6732519829    1.3087848389   -1.7890413522
   Point Group: c1    Number of degrees of freedom:    21


   Energy is  -9709.639383586

 Hessian Updated using BFGS Update

 21 Hessian modes will be used to form the next step
  Hessian Eigenvalues:
     0.011842    0.017248    0.021165    0.029434    0.030983    0.036110
     0.062975    0.082730    0.088208    0.092665    0.112136    0.129518
     0.140514    0.176183    0.255752    0.267024    0.278260    0.347927
     0.348132    0.353704    0.499398

 Minimum Search - Taking Simple RFO Step
 Searching for Lamda that Minimizes Along All modes
 Value Taken    Lamda =  -0.00000115
 Step Taken.  Stepsize is  0.006928

                             Maximum     Tolerance    Cnvgd?
         Gradient           0.000231      0.000300     YES
         Displacement       0.004386      0.001200      NO
         Energy change     -0.000002      0.000001      NO


 New Cartesian Coordinates Obtained by Inverse Iteration

 Displacement from previous Coordinates is:  0.006533
 ----------------------------------------------------------------
             Standard Nuclear Orientation (Angstroms)
    I     Atom           X                Y                Z
 ----------------------------------------------------------------
    1      C       0.7472098333     1.4622062184    -1.2460363378
    2      C       0.8721974393     1.7566855946     0.2232602817
    3      C       0.3998051455     0.4041577758    -0.2258222056
    4      F       2.1310333451     1.8695878582     0.7478058009
    5      H       0.1763951074     2.4207157267     0.7209534735
    6      Br      1.5916787811    -1.1018085639    -0.0286446848
    7      I      -1.6994108990    -0.0893456040     0.0844777806
    8      H      -0.0493615840     1.9329125918    -1.8093849292
    9      H       1.6736006070     1.3096539161    -1.7879852979
 ----------------------------------------------------------------
 Molecular Point Group                 C1    NOp =  1
 Largest Abelian Subgroup              C1    NOp =  1
 Nuclear Repulsion Energy =   857.8055767662 hartrees
 There are       59 alpha and       59 beta electrons
 Applying Cartesian multipole field
    Component          Value
    ---------          -----
     (2,0,0)        1.00000E-11
     (0,2,0)        2.00000E-11
     (0,0,2)       -3.00000E-11
 Nucleus-field energy     =     0.0000000165 hartrees
 Requested basis set is 6-311++G(d,p)
 There are 82 shells and 219 basis functions
 A cutoff of  1.0D-11 yielded   2804 shell pairs
 There are     20815 function pairs (     23116 Cartesian)
 Smallest overlap matrix eigenvalue = 4.96E-05
 Guess MOs from SCF MO coefficient file

 -----------------------------------------------------------------------
  General SCF calculation program by
  Eric Jon Sundstrom, Paul Horn, Yuezhi Mao, Dmitri Zuev, Alec White,
  David Stuck, Shaama M.S., Shane Yost, Joonho Lee, David Small,
  Daniel Levine, Susi Lehtola, Hugh Burton, Evgeny Epifanovsky
 -----------------------------------------------------------------------
 Exchange:     0.2000 Hartree-Fock + 0.0800 Slater + 0.7200 B88
 Correlation:  0.1900 VWN1RPA + 0.8100 LYP
 Using SG-1 standard quadrature grid
 using 4 threads for integral computing
 -------------------------------------------------------
 OpenMP Integral computing Module                
 Release: version 2.0, May 2017, Q-Chem Inc. Pleasanton 
 -------------------------------------------------------
 -------------------------------------------------------
 OpenMP BLAS3 based DFT computing Module                
 Release: version 1.0, May 2013, Q-Chem Inc. Pittsburgh 
 -------------------------------------------------------
 A restricted SCF calculation will be
 performed using DIIS
 SCF converges when DIIS error is below 1.0e-08
 ---------------------------------------
  Cycle       Energy         DIIS error
 ---------------------------------------
    1   -9709.6393822684      1.52e-05  
    2   -9709.6393841962      2.15e-06  
    3   -9709.6393842127      2.05e-06  
    4   -9709.6393842296      6.21e-07  
    5   -9709.6393842309      1.79e-07  
    6   -9709.6393842311      5.29e-08  
    7   -9709.6393842311      3.33e-08  
    8   -9709.6393842311      5.00e-09  Convergence criterion met
 ---------------------------------------
 SCF time:   CPU 32.62s  wall 9.00s 
 SCF   energy in the final basis set =    -9709.6393842311
 Total energy in the final basis set =    -9709.6393842311

 --------------------------------------------------------------

                    Orbital Energies (a.u.)
 --------------------------------------------------------------

 Alpha MOs
 -- Occupied --
*******-482.846-176.314-165.717-165.715-165.715 -62.498 -56.319
-56.315 -56.315 -35.810 -31.303 -31.297 -31.297 -24.697 -22.954
-22.952 -22.952 -22.948 -22.948 -10.297 -10.294 -10.219  -8.707
 -6.540  -6.525  -6.525  -6.359  -4.772  -4.757  -4.756  -2.650
 -2.646  -2.646  -2.635  -2.634  -2.037  -2.033  -2.033  -2.020
 -2.020  -1.234  -0.920  -0.800  -0.681  -0.653  -0.598  -0.554
 -0.509  -0.474  -0.456  -0.433  -0.385  -0.376  -0.344  -0.299
 -0.295  -0.276  -0.273
 -- Virtual --
 -0.082  -0.045  -0.003   0.014   0.022   0.028   0.047   0.054
  0.065   0.068   0.080   0.080   0.094   0.102   0.109   0.118
  0.120   0.132   0.141   0.149   0.160   0.170   0.181   0.197
  0.217   0.224   0.234   0.238   0.249   0.262   0.272   0.304
  0.349   0.357   0.372   0.389   0.401   0.412   0.419   0.434
  0.444   0.448   0.466   0.483   0.500   0.522   0.534   0.548
  0.565   0.579   0.594   0.629   0.632   0.635   0.657   0.669
  0.683   0.738   0.752   0.788   0.815   0.890   0.906   0.950
  1.043   1.203   1.225   1.313   1.338   1.351   1.368   1.385
  1.415   1.434   1.448   1.484   1.509   1.522   1.589   1.639
  1.684   1.696   1.779   1.791   1.861   1.879   1.932   1.962
  1.999   2.047   2.081   2.142   2.154   2.190   2.200   2.280
  2.458   2.527   2.582   2.664   2.689   2.803   2.814   2.825
  2.931   3.079   3.249   3.406   3.683   3.740   3.800   3.826
  3.972   3.982   3.993   4.009   4.026   4.054   4.083   4.087
  4.128   4.212   4.242   4.276   4.398   4.433   4.845   6.022
  6.042   6.088   6.340   6.378   6.634   6.688   7.567   7.598
  7.688  23.588  23.755  23.859  27.866  28.357  28.375  28.386
 28.537  28.546  28.572  28.607  28.689  47.924  66.773 127.896
127.910 127.939 151.661 289.761 289.790 289.9081020.7181901.824
 --------------------------------------------------------------

          Ground-State Mulliken Net Atomic Charges

     Atom                 Charge (a.u.)
  ----------------------------------------
      1 C                    -0.385141
      2 C                    -0.164026
      3 C                     0.044925
      4 F                    -0.122950
      5 H                     0.192641
      6 Br                   -0.019035
      7 I                     0.088027
      8 H                     0.164053
      9 H                     0.201506
  ----------------------------------------
  Sum of atomic charges =     0.000000

 -----------------------------------------------------------------
                    Cartesian Multipole Moments
 -----------------------------------------------------------------
    Charge (ESU x 10^10)
                 0.0000
    Dipole Moment (Debye)
         X      -0.9579      Y       1.3046      Z      -1.2409
       Tot       2.0394
    Quadrupole Moments (Debye-Ang)
        XX     -71.8209     XY      -2.1542     YY     -67.7429
        XZ      -2.8410     YZ      -2.4118     ZZ     -69.4537
    Octopole Moments (Debye-Ang^2)
       XXX     -27.1258    XXY     -22.2843    XYY      -5.2964
       YYY     -26.3192    XXZ      -0.9644    XYZ      -4.0866
       YYZ       1.2589    XZZ      -2.0267    YZZ      -5.0836
       ZZZ       4.8101
    Hexadecapole Moments (Debye-Ang^3)
      XXXX   -1020.8059   XXXY     -40.6481   XXYY    -271.8072
      XYYY     -47.6800   YYYY    -525.3257   XXXZ      -8.4193
      XXYZ      -8.8284   XYYZ      -1.2561   YYYZ       8.5988
      XXZZ    -208.2211   XYZZ      -7.2943   YYZZ    -116.5198
      XZZZ       5.0775   YZZZ       2.7213   ZZZZ    -182.4283
 -----------------------------------------------------------------
 Calculating analytic gradient of the SCF energy
 Gradient of SCF Energy
            1           2           3           4           5           6
    1   0.0000270  -0.0000106  -0.0001216   0.0001411   0.0001058  -0.0001255
    2   0.0000323  -0.0000358   0.0000347  -0.0000890   0.0000514  -0.0000808
    3  -0.0000599   0.0000007   0.0000748  -0.0000200  -0.0000027   0.0000105
            7           8           9
    1  -0.0000594   0.0000456  -0.0000023
    2   0.0001491   0.0000347  -0.0000968
    3   0.0000462  -0.0000230  -0.0000264
 Max gradient component =       1.491E-04
 RMS gradient           =       7.060E-05
 Gradient time:  CPU 12.72 s  wall 3.24 s
 Geometry Optimization Parameters
   NAtoms,    NIC,     NZ,  NCons,   NDum,   NFix, NCnnct, MaxDiis
        9      69       9       0       0       0       0       0

 Cartesian Hessian Update
 Hessian Updated using BFGS Update


** GEOMETRY OPTIMIZATION IN DELOCALIZED INTERNAL COORDINATES **
   Searching for a Minimum

   Optimization Cycle:   7

                       Coordinates (Angstroms)
     ATOM                X               Y               Z
      1  C         0.7472098333    1.4622062184   -1.2460363378
      2  C         0.8721974393    1.7566855946    0.2232602817
      3  C         0.3998051455    0.4041577758   -0.2258222056
      4  F         2.1310333451    1.8695878582    0.7478058009
      5  H         0.1763951074    2.4207157267    0.7209534735
      6  Br        1.5916787811   -1.1018085639   -0.0286446848
      7  I        -1.6994108990   -0.0893456040    0.0844777806
      8  H        -0.0493615840    1.9329125918   -1.8093849292
      9  H         1.6736006070    1.3096539161   -1.7879852979
   Point Group: c1    Number of degrees of freedom:    21


   Energy is  -9709.639384231

 Hessian Updated using BFGS Update

 21 Hessian modes will be used to form the next step
  Hessian Eigenvalues:
     0.011922    0.017590    0.021314    0.029344    0.030947    0.037060
     0.062927    0.081674    0.086855    0.090736    0.111937    0.123642
     0.144574    0.174835    0.248479    0.266789    0.270491    0.347940
     0.348132    0.352867    0.476154

 Minimum Search - Taking Simple RFO Step
 Searching for Lamda that Minimizes Along All modes
 Value Taken    Lamda =   0.00000000
 Step Taken.  Stepsize is  0.001179

                             Maximum     Tolerance    Cnvgd?
         Gradient           0.000056      0.000300     YES
         Displacement       0.000601      0.001200     YES
         Energy change     -0.000001      0.000001     YES


                       Distance Matrix (Angstroms)
             C (  1)   C (  2)   C (  3)   F (  4)   H (  5)   Br(  6)
   C (  2)  1.503720
   C (  3)  1.510296  1.501386
   F (  4)  2.460962  1.368416  2.468317
   H (  5)  2.261331  1.082948  2.238929  2.031028
   Br(  6)  2.961307  2.958395  1.930641  3.118169  3.869509
   I (  7)  3.188030  3.168637  2.178655  4.353128  3.197524  3.445163
   H (  8)  1.083260  2.238744  2.246445  3.361154  2.586799  3.882471
   H (  9)  1.084058  2.210700  2.209713  2.636856  3.125837  2.986158
             I (  7)   H (  8)
   H (  8)  3.224734
   H (  9)  4.103721  1.832350

 Final energy is   -9709.6393842311372     


 ******************************
 **  OPTIMIZATION CONVERGED  **
 ******************************

                       Coordinates (Angstroms)
     ATOM                X               Y               Z
      1  C         0.7472098333    1.4622062184   -1.2460363378
      2  C         0.8721974393    1.7566855946    0.2232602817
      3  C         0.3998051455    0.4041577758   -0.2258222056
      4  F         2.1310333451    1.8695878582    0.7478058009
      5  H         0.1763951074    2.4207157267    0.7209534735
      6  Br        1.5916787811   -1.1018085639   -0.0286446848
      7  I        -1.6994108990   -0.0893456040    0.0844777806
      8  H        -0.0493615840    1.9329125918   -1.8093849292
      9  H         1.6736006070    1.3096539161   -1.7879852979

Z-matrix Print:
$molecule
0 1
I 
C  1 2.178655
C  2 1.501386 1 117.685761
H  3 1.082948 2 119.188324 1 2.668400 0
F  3 1.368416 2 118.582512 1 143.887534 0
C  3 1.503720 2 60.341161 1 -108.536524 0
H  6 1.083260 3 118.958132 2 108.726567 0
H  6 1.084058 3 116.424013 2 -105.868049 0
Br 2 1.930641 1 113.803325 3 145.218055 0
$end


 --------------------------------------------------------------

                    Orbital Energies (a.u.)
 --------------------------------------------------------------

 Alpha MOs
 -- Occupied --
*******-482.846-176.314-165.717-165.715-165.715 -62.498 -56.319
-56.315 -56.315 -35.810 -31.303 -31.297 -31.297 -24.697 -22.954
-22.952 -22.952 -22.948 -22.948 -10.297 -10.294 -10.219  -8.707
 -6.540  -6.525  -6.525  -6.359  -4.772  -4.757  -4.756  -2.650
 -2.646  -2.646  -2.635  -2.634  -2.037  -2.033  -2.033  -2.020
 -2.020  -1.234  -0.920  -0.800  -0.681  -0.653  -0.598  -0.554
 -0.509  -0.474  -0.456  -0.433  -0.385  -0.376  -0.344  -0.299
 -0.295  -0.276  -0.273
 -- Virtual --
 -0.082  -0.045  -0.003   0.014   0.022   0.028   0.047   0.054
  0.065   0.068   0.080   0.080   0.094   0.102   0.109   0.118
  0.120   0.132   0.141   0.149   0.160   0.170   0.181   0.197
  0.217   0.224   0.234   0.238   0.249   0.262   0.272   0.304
  0.349   0.357   0.372   0.389   0.401   0.412   0.419   0.434
  0.444   0.448   0.466   0.483   0.500   0.522   0.534   0.548
  0.565   0.579   0.594   0.629   0.632   0.635   0.657   0.669
  0.683   0.738   0.752   0.788   0.815   0.890   0.906   0.950
  1.043   1.203   1.225   1.313   1.338   1.351   1.368   1.385
  1.415   1.434   1.448   1.484   1.509   1.522   1.589   1.639
  1.684   1.696   1.779   1.791   1.861   1.879   1.932   1.962
  1.999   2.047   2.081   2.142   2.154   2.190   2.200   2.280
  2.458   2.527   2.582   2.664   2.689   2.803   2.814   2.825
  2.931   3.079   3.249   3.406   3.683   3.740   3.800   3.826
  3.972   3.982   3.993   4.009   4.026   4.054   4.083   4.087
  4.128   4.212   4.242   4.276   4.398   4.433   4.845   6.022
  6.042   6.088   6.340   6.378   6.634   6.688   7.567   7.598
  7.688  23.588  23.755  23.859  27.866  28.357  28.375  28.386
 28.537  28.546  28.572  28.607  28.689  47.924  66.773 127.896
127.910 127.939 151.661 289.761 289.790 289.9081020.7181901.824
 --------------------------------------------------------------

          Ground-State Mulliken Net Atomic Charges

     Atom                 Charge (a.u.)
  ----------------------------------------
      1 C                    -0.385141
      2 C                    -0.164026
      3 C                     0.044925
      4 F                    -0.122950
      5 H                     0.192641
      6 Br                   -0.019035
      7 I                     0.088027
      8 H                     0.164053
      9 H                     0.201506
  ----------------------------------------
  Sum of atomic charges =     0.000000

 -----------------------------------------------------------------
                    Cartesian Multipole Moments
 -----------------------------------------------------------------
    Charge (ESU x 10^10)
                 0.0000
    Dipole Moment (Debye)
         X      -0.9579      Y       1.3046      Z      -1.2409
       Tot       2.0394
    Quadrupole Moments (Debye-Ang)
        XX     -71.8209     XY      -2.1542     YY     -67.7429
        XZ      -2.8410     YZ      -2.4118     ZZ     -69.4537
    Octopole Moments (Debye-Ang^2)
       XXX     -27.1258    XXY     -22.2843    XYY      -5.2964
       YYY     -26.3192    XXZ      -0.9644    XYZ      -4.0866
       YYZ       1.2589    XZZ      -2.0267    YZZ      -5.0836
       ZZZ       4.8101
    Hexadecapole Moments (Debye-Ang^3)
      XXXX   -1020.8059   XXXY     -40.6481   XXYY    -271.8072
      XYYY     -47.6800   YYYY    -525.3257   XXXZ      -8.4193
      XXYZ      -8.8284   XYYZ      -1.2561   YYYZ       8.5988
      XXZZ    -208.2211   XYZZ      -7.2943   YYZZ    -116.5198
      XZZZ       5.0775   YZZZ       2.7213   ZZZZ    -182.4283
 -----------------------------------------------------------------
Archival summary:
1\1\garfield\OPT\ProcedureUnspecified\BasisUnspecified\1r1133\taweetha\WedOct1002:56:352018WedOct1002:56:352018\0\\#,OPT,ProcedureUnspecified,BasisUnspecified,\\0,1\I\C,1,2.17866\C,2,1.50139,1,117.686\H,3,1.08295,2,119.188,1,2.6684,0\F,3,1.36842,2,118.583,1,143.888,0\C,3,1.50372,2,60.3412,1,-108.537,0\H,6,1.08326,3,118.958,2,108.727,0\H,6,1.08406,3,116.424,2,-105.868,0\Br,2,1.93064,1,113.803,3,145.218,0\\\@

 Total job time:  94.16s(wall), 362.88s(cpu) 
 Wed Oct 10 02:56:35 2018

        *************************************************************
        *                                                           *
        *  Thank you very much for using Q-Chem.  Have a nice day.  *
        *                                                           *
        *************************************************************


 
User input: 2 of 2 
 
Q-Chem Developer Version!
                  Welcome to Q-Chem
     A Quantum Leap Into The Future Of Chemistry


 Q-Chem 5.1, Q-Chem, Inc., Pleasanton, CA (2018)

 Yihan Shao,  Zhengting Gan,  E. Epifanovsky,  A. T. B. Gilbert,  M. Wormit,  
 J. Kussmann,  A. W. Lange,  A. Behn,  Jia Deng,  Xintian Feng,  D. Ghosh,  
 M. Goldey,  P. R. Horn,  L. D. Jacobson,  I. Kaliman,  T. Kus,  A. Landau,  
 Jie Liu,  E. I. Proynov,  R. M. Richard,  R. P. Steele,  E. J. Sundstrom,  
 H. L. Woodcock III,  P. M. Zimmerman,  D. Zuev,  B. Albrecht,  E. Alguire,  
 S. A. Baeppler,  D. Barton,  Z. Benda,  Y. A. Bernard,  E. J. Berquist,  
 K. B. Bravaya,  H. Burton,  D. Casanova,  Chun-Min Chang,  Yunqing Chen,  
 A. Chien,  K. D. Closser,  M. P. Coons,  S. Coriani,  S. Dasgupta,  
 A. L. Dempwolff,  M. Diedenhofen,  Hainam Do,  R. G. Edgar,  Po-Tung Fang,  
 S. Faraji,  S. Fatehi,  Qingguo Feng,  K. D. Fenk,  J. Fosso-Tande,  
 Qinghui Ge,  A. Ghysels,  G. Gidofalvi,  J. Gomes,  J. Gonthier,  A. Gunina,  
 D. Hait,  M. W. D. Hanson-Heine,  P. H. P. Harbach,  A. W. Hauser,  
 J. E. Herr,  E. G. Hohenstein,  Z. C. Holden,  Kerwin Hui,  B. C. Huynh,  
 T.-C. Jagau,  Hyunjun Ji,  B. Kaduk,  K. Khistyaev,  Jaehoon Kim,  
 P. Klunzinger,  K. Koh,  D. Kosenkov,  L. Koulias,  T. Kowalczyk,  
 C. M. Krauter,  A. Kunitsa,  Ka Un Lao,  A. Laurent,  K. V. Lawler,  
 Joonho Lee,  D. Lefrancois,  S. Lehtola,  D. S. Levine,  Yi-Pei Li,  
 You-Sheng Lin,  Fenglai Liu,  E. Livshits,  A. Luenser,  P. Manohar,  
 E. Mansoor,  S. F. Manzer,  Shan-Ping Mao,  Yuezhi Mao,  N. Mardirossian,  
 A. V. Marenich,  T. Markovich,  L. A. Martinez-Martinez,  S. A. Maurer,  
 N. J. Mayhall,  S. C. McKenzie,  J.-M. Mewes,  A. F. Morrison,  
 J. W. Mullinax,  K. Nanda,  T. S. Nguyen-Beck,  R. Olivares-Amaya,  
 J. A. Parkhill,  T. M. Perrine,  F. Plasser,  P. Pokhilko,  S. Prager,  
 A. Prociuk,  E. Ramos,  D. R. Rehn,  F. Rob,  M. Schneider,  N. Sergueev,  
 S. M. Sharada,  S. Sharma,  D. W. Small,  T. Stauch,  T. Stein,  
 Yu-Chuan Su,  A. J. W. Thom,  A. Tkatchenko,  T. Tsuchimochi,  N. M. Tubman,  
 L. Vogt,  M. L. Vidal,  O. Vydrov,  M. A. Watson,  J. Wenzel,  
 M. de Wergifosse,  T. A. Wesolowski,  A. White,  J. Witte,  A. Yamada,  
 Jun Yang,  K. Yao,  S. Yeganeh,  S. R. Yost,  Zhi-Qiang You,  A. Zech,  
 Igor Ying Zhang,  Xing Zhang,  Yan Zhao,  Ying Zhu,  B. R. Brooks,  
 G. K. L. Chan,  C. J. Cramer,  M. S. Gordon,  W. J. Hehre,  A. Klamt,  
 M. W. Schmidt,  C. D. Sherrill,  D. G. Truhlar,  A. Aspuru-Guzik,  R. Baer,  
 A. T. Bell,  N. A. Besley,  Jeng-Da Chai,  A. E. DePrince, III,  
 R. A. DiStasio Jr.,  A. Dreuw,  B. D. Dunietz,  T. R. Furlani,  
 Chao-Ping Hsu,  Yousung Jung,  Jing Kong,  D. S. Lambrecht,  WanZhen Liang,  
 C. Ochsenfeld,  V. A. Rassolov,  L. V. Slipchenko,  J. E. Subotnik,  
 T. Van Voorhis,  J. M. Herbert,  A. I. Krylov,  P. M. W. Gill,  M. Head-Gordon

 Contributors to earlier versions of Q-Chem not listed above: 
 R. D. Adamson,  B. Austin,  J. Baker,  G. J. O. Beran,  K. Brandhorst,  
 S. T. Brown,  E. F. C. Byrd,  A. K. Chakraborty,  C.-L. Cheng,  
 Siu Hung Chien,  D. M. Chipman,  D. L. Crittenden,  H. Dachsel,  
 R. J. Doerksen,  A. D. Dutoi,  L. Fusti-Molnar,  W. A. Goddard III,  
 A. Golubeva-Zadorozhnaya,  S. R. Gwaltney,  G. Hawkins,  A. Heyden,  
 S. Hirata,  G. Kedziora,  F. J. Keil,  C. Kelley,  Jihan Kim,  R. A. King,  
 R. Z. Khaliullin,  P. P. Korambath,  W. Kurlancheek,  A. M. Lee,  M. S. Lee,  
 S. V. Levchenko,  Ching Yeh Lin,  D. Liotard,  R. C. Lochan,  I. Lotan,  
 P. E. Maslen,  N. Nair,  D. P. O'Neill,  D. Neuhauser,  E. Neuscamman,  
 C. M. Oana,  R. Olson,  B. Peters,  R. Peverati,  P. A. Pieniazek,  
 Y. M. Rhee,  J. Ritchie,  M. A. Rohrdanz,  E. Rosta,  N. J. Russ,  
 H. F. Schaefer III,  N. E. Schultz,  N. Shenvi,  A. C. Simmonett,  A. Sodt,  
 D. Stuck,  K. S. Thanthiriwatte,  V. Vanovschi,  Tao Wang,  A. Warshel,  
 C. F. Williams,  Q. Wu,  X. Xu,  W. Zhang

 Please cite Q-Chem as follows:
 Y. Shao et al., Mol. Phys. 113, 184-215 (2015)
 DOI: 10.1080/00268976.2014.952696

 Q-Chem 5.1.1 for Intel X86 EM64T Linux

 Parts of Q-Chem use Armadillo 8.300.2 (Tropical Shenanigans).
 http://arma.sourceforge.net/

 Q-Chem begins on Wed Oct 10 02:56:35 2018  

Host: 
0

     Scratch files written to /scratch/taweetham/qchem23920//
The previous job contains 0 fragments, simply inherited here
Input Ideriv = 2
Curr. Ideriv = -1
Max.  Ideriv = 2

Checking the input file for inconsistencies... 	...done.

--------------------------------------------------------------
User input:
--------------------------------------------------------------

$molecule
read
$end

$rem
   job_type 	frequency
   basis 	6-311++g**
   method	b3lyp	
$end


--------------------------------------------------------------
 ----------------------------------------------------------------
             Standard Nuclear Orientation (Angstroms)
    I     Atom           X                Y                Z
 ----------------------------------------------------------------
    1      C       0.7843837899     1.4454013372    -1.2386517205
    2      C       0.8982860012     1.7400658604     0.2315087013
    3      C       0.4166169967     0.3919119181    -0.2208594876
    4      F       2.1531256759     1.8408242566     0.7679673641
    5      H       0.2044790369     2.4115522794     0.7219302546
    6      Br      1.5913352344    -1.1257669325    -0.0109444511
    7      I      -1.6903283057    -0.0801498435     0.0697929758
    8      H      -0.0019914398     1.9235349937    -1.8100135610
    9      H       1.7143275896     1.2830040637    -1.7715798589
 ----------------------------------------------------------------
 Molecular Point Group                 C1    NOp =  1
 Largest Abelian Subgroup              C1    NOp =  1
 Nuclear Repulsion Energy =   857.8055767662 hartrees
 There are       59 alpha and       59 beta electrons
 Requested basis set is 6-311++G(d,p)
 There are 82 shells and 219 basis functions

 Total QAlloc Memory Limit   2000 MB
 Mega-Array Size       188 MB
 MEM_STATIC part       192 MB

                       Distance Matrix (Angstroms)
             C (  1)   C (  2)   C (  3)   F (  4)   H (  5)   Br(  6)
   C (  2)  1.503720
   C (  3)  1.510296  1.501386
   F (  4)  2.460962  1.368416  2.468317
   H (  5)  2.261331  1.082948  2.238929  2.031028
   Br(  6)  2.961307  2.958395  1.930641  3.118169  3.869509
   I (  7)  3.188030  3.168637  2.178655  4.353128  3.197524  3.445163
   H (  8)  1.083260  2.238744  2.246445  3.361154  2.586799  3.882471
   H (  9)  1.084058  2.210700  2.209713  2.636856  3.125837  2.986158
             I (  7)   H (  8)
   H (  8)  3.224734
   H (  9)  4.103721  1.832350

 A cutoff of  1.0D-11 yielded   2804 shell pairs
 There are     20815 function pairs (     23116 Cartesian)

 -------------------------------------------------------
 OpenMP Integral Computing Module                       
 Release: version 1.0, May 2013, Q-Chem Inc. Pittsburgh 
 -------------------------------------------------------
 Integral Job Info:
 Integral job number is                      11
 Integral operator is                         1
 short-range coefficients                     0
 long-range coefficients              100000000
 Omega coefficients                           0
 if combine SR and LR in K                    0
 Integral screening is                        0
 Integral computing path is                   2
 max size of driver memory is            800000
 size of driver memory is                593474
 size of scratch memory is             29623520
 max col of scratch BK array               1296
 max len of scratch array in speh3          155
 max len of scratch index in speh4           18
 max int batch size is                      520
 min int batch size is                       52
 fixed nKL is                                45
 max L of basis functions is                  2
 order of int derivative is                   0
 number of shells is                         82
 number of basis is                         231
 number of cartesian basis is               231
 number of contracted shell pairs          2804
 number of primitive shell pairs           6304
 maxK2 (contraction) of shell pair           36
 max number of K2 of shell pair               1
 max number of CS2 of shell pair            307
 max number of PS2 of shell pair            474
 mem total for path MDJ                  532812
 -------------------------------------------------------
 Smallest overlap matrix eigenvalue = 4.96E-05
 Guess from superposition of atomic densities
 Warning:  Energy on first SCF cycle will be non-variational
 SAD guess density has 118.000000 electrons

 -----------------------------------------------------------------------
  General SCF calculation program by
  Eric Jon Sundstrom, Paul Horn, Yuezhi Mao, Dmitri Zuev, Alec White,
  David Stuck, Shaama M.S., Shane Yost, Joonho Lee, David Small,
  Daniel Levine, Susi Lehtola, Hugh Burton, Evgeny Epifanovsky
 -----------------------------------------------------------------------
 Exchange:     0.2000 Hartree-Fock + 0.0800 Slater + 0.7200 B88
 Correlation:  0.1900 VWN1RPA + 0.8100 LYP
 Using SG-1 standard quadrature grid
 using 4 threads for integral computing
 -------------------------------------------------------
 OpenMP Integral computing Module                
 Release: version 2.0, May 2017, Q-Chem Inc. Pleasanton 
 -------------------------------------------------------
 -------------------------------------------------------
 OpenMP BLAS3 based DFT computing Module                
 Release: version 1.0, May 2013, Q-Chem Inc. Pittsburgh 
 -------------------------------------------------------
 A restricted SCF calculation will be
 performed using DIIS
 SCF converges when DIIS error is below 1.0e-08
 ---------------------------------------
  Cycle       Energy         DIIS error
 ---------------------------------------
    1   -9710.5441006632      3.74e-02  
    2   -9709.5908899453      3.32e-03  
    3   -9709.5677023411      3.85e-03  
    4   -9709.6382151234      4.61e-04  
    5   -9709.6391472001      1.95e-04  
    6   -9709.6393154889      8.39e-05  
    7   -9709.6393527750      2.57e-05  
    8   -9709.6393559167      6.83e-06  
    9   -9709.6393561567      1.35e-06  
   10   -9709.6393561643      3.18e-07  
   11   -9709.6393561646      1.19e-07  
   12   -9709.6393561648      2.42e-08  
   13   -9709.6393561647      5.03e-09  Convergence criterion met
 ---------------------------------------
 SCF time:   CPU 51.31s  wall 13.00s 
 SCF   energy in the final basis set =    -9709.6393561647
 Total energy in the final basis set =    -9709.6393561647

 --------------------------------------------------------------

                    Orbital Energies (a.u.)
 --------------------------------------------------------------

 Alpha MOs
 -- Occupied --
*******-482.846-176.314-165.717-165.715-165.715 -62.498 -56.319
-56.315 -56.315 -35.810 -31.303 -31.297 -31.297 -24.697 -22.954
-22.952 -22.952 -22.948 -22.948 -10.297 -10.294 -10.219  -8.707
 -6.540  -6.525  -6.525  -6.359  -4.772  -4.757  -4.756  -2.650
 -2.646  -2.646  -2.635  -2.634  -2.037  -2.033  -2.033  -2.020
 -2.020  -1.234  -0.920  -0.800  -0.681  -0.653  -0.598  -0.554
 -0.509  -0.474  -0.456  -0.433  -0.385  -0.376  -0.344  -0.299
 -0.295  -0.276  -0.273
 -- Virtual --
 -0.082  -0.045  -0.003   0.014   0.022   0.028   0.047   0.054
  0.065   0.068   0.080   0.080   0.094   0.102   0.109   0.118
  0.120   0.132   0.141   0.149   0.160   0.170   0.181   0.197
  0.217   0.224   0.234   0.238   0.249   0.262   0.272   0.304
  0.349   0.357   0.372   0.389   0.401   0.412   0.419   0.434
  0.444   0.448   0.466   0.483   0.500   0.522   0.534   0.548
  0.565   0.579   0.594   0.629   0.632   0.635   0.657   0.669
  0.683   0.738   0.752   0.788   0.815   0.890   0.906   0.950
  1.043   1.203   1.225   1.313   1.338   1.351   1.368   1.385
  1.415   1.434   1.448   1.484   1.509   1.522   1.589   1.639
  1.684   1.696   1.779   1.791   1.861   1.879   1.932   1.962
  1.999   2.047   2.081   2.142   2.154   2.190   2.200   2.280
  2.458   2.527   2.582   2.664   2.689   2.803   2.814   2.825
  2.931   3.079   3.249   3.406   3.683   3.740   3.800   3.826
  3.972   3.982   3.993   4.009   4.026   4.054   4.083   4.087
  4.128   4.212   4.242   4.276   4.398   4.433   4.845   6.022
  6.042   6.088   6.340   6.378   6.634   6.688   7.567   7.598
  7.688  23.588  23.755  23.859  27.866  28.357  28.375  28.386
 28.537  28.546  28.572  28.607  28.689  47.924  66.773 127.896
127.910 127.939 151.661 289.761 289.790 289.9081020.7181901.824
 --------------------------------------------------------------

          Ground-State Mulliken Net Atomic Charges

     Atom                 Charge (a.u.)
  ----------------------------------------
      1 C                    -0.385141
      2 C                    -0.164022
      3 C                     0.044878
      4 F                    -0.122946
      5 H                     0.192653
      6 Br                   -0.019021
      7 I                     0.088020
      8 H                     0.164059
      9 H                     0.201520
  ----------------------------------------
  Sum of atomic charges =     0.000000

 -----------------------------------------------------------------
                    Cartesian Multipole Moments
 -----------------------------------------------------------------
    Charge (ESU x 10^10)
                 0.0000
    Dipole Moment (Debye)
         X      -0.9328      Y       1.3129      Z      -1.2513
       Tot       2.0395
    Quadrupole Moments (Debye-Ang)
        XX     -71.8285     XY      -2.0715     YY     -67.7256
        XZ      -2.8998     YZ      -2.3929     ZZ     -69.5080
    Octopole Moments (Debye-Ang^2)
       XXX     -30.0525    XXY     -21.5057    XYY      -5.8208
       YYY     -24.5376    XXZ      -1.4188    XYZ      -4.2282
       YYZ       1.2452    XZZ      -2.8838    YZZ      -4.5924
       ZZZ       4.4540
    Hexadecapole Moments (Debye-Ang^3)
      XXXX   -1023.2236   XXXY     -38.7967   XXYY    -271.6938
      XYYY     -44.9751   YYYY    -522.6223   XXXZ     -12.5223
      XXYZ      -9.0574   XYYZ      -2.3738   YYYZ       8.3098
      XXZZ    -208.6589   XYZZ      -6.6030   YYZZ    -116.3456
      XZZZ       0.9289   YZZZ       2.5918   ZZZZ    -182.2994
 -----------------------------------------------------------------
 Calculating MO derivatives via CPSCF
 D1JvT checksum  = 713232 46520.4965090444
 D1KAT checksum  = 1667196 2169.9388605721
   1         3          27      0.123643    0.026022
   2         3          27      0.015987    0.003583
   3         3          27      0.001810    0.000573
   4         7          23      0.000145    0.000053
   5        28           2      0.000006    0.000004
   6        30           0      0.000000    0.000000    Roots Converged
 Time for AOints: 30.5 s (CPU) 7.7 s (wall)
 ------------------------------------------------------------------------------
                     AOints        : Timing summary (seconds)
 ------------------------------------------------------------------------------
     job step          cpu (% of tot)      sys (% of tot)     wall (% of tot)
 ------------------------------------------------------------------------------
  cpscf_lag         0.1319E+03 (30.6)   0.1000E-04 (18.9)   0.3365E+02 (30.0)
  iterzp            0.2688E+03 (62.3)   0.4100E-04 (77.4)   0.7041E+02 (62.8)
  make_fx           0.0000E+00 ( 0.0)   0.0000E+00 ( 0.0)   0.0000E+00 ( 0.0)
  AOints            0.3050E+02 ( 7.1)   0.1000E-05 ( 1.9)   0.7678E+01 ( 6.8)
 ------------------------------------------------------------------------------
   Grand Totals     0.4316E+03          0.5300E-04          0.1121E+03
 ------------------------------------------------------------------------------
 Calculating analytic Hessian of the SCF energy
 Polarizability Matrix (a.u.)
            1           2           3
    1-103.9946233   0.8759281   2.3129589
    2   0.8759281 -84.0747060   3.7519896
    3   2.3129589   3.7519896 -67.7331956

 Direct stationary perturbation theory relativistic correction:

 rels  =     113.819179397777
 relv  =    -379.317520287342
 rel2e =      51.587290407081
 E_rel =    -213.911050482485

 Hessian of the SCF Energy
            1           2           3           4           5           6
    1   0.6091012  -0.1357043  -0.0278958  -0.0665672   0.0081565   0.0128124
    2  -0.1357043   0.2902072  -0.0985069   0.0116696  -0.0328203  -0.0172264
    3  -0.0278958  -0.0985069   0.5688584  -0.0098180  -0.0602498  -0.2037246
    4  -0.0665672   0.0116696  -0.0098180   0.5404578  -0.0920497   0.0006646
    5   0.0081565  -0.0328203  -0.0602498  -0.0920497   0.4509498   0.1924706
    6   0.0128124  -0.0172264  -0.2037246   0.0006646   0.1924706   0.4590146
    7  -0.0604041  -0.0145052   0.0416629  -0.0594361  -0.0277866  -0.0298493
    8  -0.0103725  -0.1022300   0.1086818  -0.0409199  -0.1833612  -0.0812106
    9   0.0279829   0.0705408  -0.1111519  -0.0180944  -0.0425442  -0.0381579
   10  -0.0053483  -0.0003031  -0.0140326  -0.2468409  -0.0018736  -0.0710141
   11   0.0057838  -0.0018848  -0.0035203  -0.0057785  -0.0570925  -0.0087063
   12  -0.0410106  -0.0002798  -0.0124798  -0.0739551  -0.0075579  -0.0876826
   13   0.0020740   0.0008720  -0.0013523  -0.1569656   0.1145642   0.0838853
   14  -0.0091180   0.0044808   0.0028924   0.1196160  -0.1587350  -0.0874300
   15   0.0171079  -0.0161706  -0.0093554   0.0882388  -0.0915155  -0.1090252
   16  -0.0008780   0.0041902   0.0006966  -0.0029004   0.0032613  -0.0025404
   17   0.0068104  -0.0158718   0.0028444   0.0153858  -0.0181287   0.0073307
   18  -0.0129810   0.0132609   0.0006590   0.0090487  -0.0053701   0.0007354
   19  -0.0104101  -0.0082563  -0.0002693  -0.0123929  -0.0042565   0.0082912
   20  -0.0074018  -0.0040629   0.0024211  -0.0103756  -0.0026517   0.0032515
   21   0.0142310   0.0007780   0.0007824  -0.0056360   0.0039242   0.0016439
   22  -0.2054114   0.0983374  -0.1117410  -0.0038976   0.0022215   0.0029836
   23   0.0971677  -0.0950129   0.0664422  -0.0160525   0.0089573  -0.0005533
   24  -0.1091955   0.0675853  -0.1217330  -0.0138668   0.0119050  -0.0095065
   25  -0.2621561   0.0436998   0.1227497   0.0085429  -0.0022371  -0.0052333
   26   0.0446781  -0.0428052  -0.0210048   0.0185047  -0.0071176  -0.0079263
   27   0.1189487  -0.0199814  -0.1118552   0.0234181  -0.0010624  -0.0132971
            7           8           9          10          11          12
    1  -0.0604041  -0.0103725   0.0279829  -0.0053483   0.0057838  -0.0410106
    2  -0.0145052  -0.1022300   0.0705408  -0.0003031  -0.0018848  -0.0002798
    3   0.0416629   0.1086818  -0.1111519  -0.0140326  -0.0035203  -0.0124798
    4  -0.0594361  -0.0409199  -0.0180944  -0.2468409  -0.0057785  -0.0739551
    5  -0.0277866  -0.1833612  -0.0425442  -0.0018736  -0.0570925  -0.0075579
    6  -0.0298493  -0.0812106  -0.0381579  -0.0710141  -0.0087063  -0.0876826
    7   0.2594678   0.0269520  -0.0059595  -0.0239937  -0.0287101  -0.0040128
    8   0.0269520   0.4128850  -0.0360675  -0.0059253   0.0021487  -0.0062982
    9  -0.0059595  -0.0360675   0.2156023  -0.0088100  -0.0135256  -0.0050574
   10  -0.0239937  -0.0059253  -0.0088100   0.3110246   0.0180133   0.1147035
   11  -0.0287101   0.0021487  -0.0135256   0.0180133   0.0497431   0.0167029
   12  -0.0040128  -0.0062982  -0.0050574   0.1147035   0.0167029   0.0951798
   13   0.0064603  -0.0075647  -0.0027229  -0.0356282   0.0159633   0.0038327
   14   0.0142752  -0.0148416  -0.0121105  -0.0052687   0.0066843   0.0025432
   15  -0.0020789   0.0043196   0.0003255  -0.0180695   0.0100585   0.0075898
   16  -0.0587442   0.0561878  -0.0082257   0.0023612  -0.0031705   0.0003104
   17   0.0408898  -0.0884118   0.0083085   0.0007414   0.0002419  -0.0029594
   18  -0.0054568   0.0079006  -0.0235767   0.0010065   0.0006941   0.0010529
   19  -0.0638667  -0.0133543   0.0053795  -0.0019777  -0.0012193   0.0000414
   20  -0.0071092  -0.0194991   0.0001616  -0.0025164  -0.0010999   0.0004408
   21   0.0034238   0.0001259  -0.0192306  -0.0017637  -0.0018978   0.0001432
   22   0.0075507  -0.0065257   0.0070183  -0.0000051  -0.0004488  -0.0017455
   23   0.0191810  -0.0101938   0.0096168  -0.0028852   0.0000839  -0.0068771
   24  -0.0035369   0.0033942  -0.0092858  -0.0008680   0.0013533  -0.0036816
   25  -0.0070340   0.0015226   0.0034319   0.0004082  -0.0004331   0.0018360
   26  -0.0231867   0.0035038   0.0156202   0.0000177   0.0011752   0.0042854
   27   0.0058076  -0.0008458  -0.0094675  -0.0011522  -0.0011587   0.0049357
           13          14          15          16          17          18
    1   0.0020740  -0.0091180   0.0171079  -0.0008780   0.0068104  -0.0129810
    2   0.0008720   0.0044808  -0.0161706   0.0041902  -0.0158718   0.0132609
    3  -0.0013523   0.0028924  -0.0093554   0.0006966   0.0028444   0.0006590
    4  -0.1569656   0.1196160   0.0882388  -0.0029004   0.0153858   0.0090487
    5   0.1145642  -0.1587350  -0.0915155   0.0032613  -0.0181287  -0.0053701
    6   0.0838853  -0.0874300  -0.1090252  -0.0025404   0.0073307   0.0007354
    7   0.0064603   0.0142752  -0.0020789  -0.0587442   0.0408898  -0.0054568
    8  -0.0075647  -0.0148416   0.0043196   0.0561878  -0.0884118   0.0079006
    9  -0.0027229  -0.0121105   0.0003255  -0.0082257   0.0083085  -0.0235767
   10  -0.0356282  -0.0052687  -0.0180695   0.0023612   0.0007414   0.0010065
   11   0.0159633   0.0066843   0.0100585  -0.0031705   0.0002419   0.0006941
   12   0.0038327   0.0025432   0.0075898   0.0003104  -0.0029594   0.0010529
   13   0.1827348  -0.1212799  -0.0818102   0.0002098  -0.0012064  -0.0009320
   14  -0.1212799   0.1618314   0.0943290   0.0002009  -0.0017435  -0.0015684
   15  -0.0818102   0.0943290   0.1104040  -0.0004133   0.0016869   0.0005476
   16   0.0002098   0.0002009  -0.0004133   0.0806081  -0.0717431   0.0095868
   17  -0.0012064  -0.0017435   0.0016869  -0.0717431   0.1244305  -0.0159534
   18  -0.0009320  -0.0015684   0.0005476   0.0095868  -0.0159534   0.0177653
   19   0.0003196   0.0011166  -0.0016371  -0.0219757   0.0074924   0.0003603
   20  -0.0009427   0.0013471  -0.0011248   0.0116080   0.0008972  -0.0009034
   21  -0.0002124   0.0005006   0.0001830   0.0001182  -0.0005914   0.0018285
   22   0.0010438   0.0004019   0.0005779   0.0006323  -0.0005404   0.0009292
   23   0.0005086   0.0002116   0.0019724   0.0004975  -0.0026508   0.0032500
   24  -0.0003566  -0.0012861   0.0019658   0.0003386  -0.0019550   0.0002874
   25  -0.0002486   0.0000561  -0.0019156   0.0006869   0.0021700  -0.0015618
   26  -0.0009144   0.0007649  -0.0035555  -0.0010321   0.0012371  -0.0013103
   27  -0.0003316   0.0021298  -0.0026351   0.0001288   0.0012887   0.0007005
           19          20          21          22          23          24
    1  -0.0104101  -0.0074018   0.0142310  -0.2054114   0.0971677  -0.1091955
    2  -0.0082563  -0.0040629   0.0007780   0.0983374  -0.0950129   0.0675853
    3  -0.0002693   0.0024211   0.0007824  -0.1117410   0.0664422  -0.1217330
    4  -0.0123929  -0.0103756  -0.0056360  -0.0038976  -0.0160525  -0.0138668
    5  -0.0042565  -0.0026517   0.0039242   0.0022215   0.0089573   0.0119050
    6   0.0082912   0.0032515   0.0016439   0.0029836  -0.0005533  -0.0095065
    7  -0.0638667  -0.0071092   0.0034238   0.0075507   0.0191810  -0.0035369
    8  -0.0133543  -0.0194991   0.0001259  -0.0065257  -0.0101938   0.0033942
    9   0.0053795   0.0001616  -0.0192306   0.0070183   0.0096168  -0.0092858
   10  -0.0019777  -0.0025164  -0.0017637  -0.0000051  -0.0028852  -0.0008680
   11  -0.0012193  -0.0010999  -0.0018978  -0.0004488   0.0000839   0.0013533
   12   0.0000414   0.0004408   0.0001432  -0.0017455  -0.0068771  -0.0036816
   13   0.0003196  -0.0009427  -0.0002124   0.0010438   0.0005086  -0.0003566
   14   0.0011166   0.0013471   0.0005006   0.0004019   0.0002116  -0.0012861
   15  -0.0016371  -0.0011248   0.0001830   0.0005779   0.0019724   0.0019658
   16  -0.0219757   0.0116080   0.0001182   0.0006323   0.0004975   0.0003386
   17   0.0074924   0.0008972  -0.0005914  -0.0005404  -0.0026508  -0.0019550
   18   0.0003603  -0.0009034   0.0018285   0.0009292   0.0032500   0.0002874
   19   0.1100898   0.0179135  -0.0112125   0.0007909   0.0025606   0.0007309
   20   0.0179135   0.0245119  -0.0039810  -0.0003507   0.0020440   0.0008755
   21  -0.0112125  -0.0039810   0.0140124   0.0000837  -0.0013375   0.0002832
   22   0.0007909  -0.0003507   0.0000837   0.2117331  -0.1025004   0.1160608
   23   0.0025606   0.0020440  -0.0013375  -0.1025004   0.0973103  -0.0743248
   24   0.0007309   0.0008755   0.0002832   0.1160608  -0.0743248   0.1304317
   25  -0.0005773  -0.0008252   0.0009678  -0.0124368   0.0015228   0.0106934
   26  -0.0019966  -0.0014866   0.0024790   0.0094053  -0.0007495  -0.0075473
   27  -0.0016844  -0.0011414   0.0003540  -0.0141670   0.0018113   0.0112386
           25          26          27
    1  -0.2621561   0.0446781   0.1189487
    2   0.0436998  -0.0428052  -0.0199814
    3   0.1227497  -0.0210048  -0.1118552
    4   0.0085429   0.0185047   0.0234181
    5  -0.0022371  -0.0071176  -0.0010624
    6  -0.0052333  -0.0079263  -0.0132971
    7  -0.0070340  -0.0231867   0.0058076
    8   0.0015226   0.0035038  -0.0008458
    9   0.0034319   0.0156202  -0.0094675
   10   0.0004082   0.0000177  -0.0011522
   11  -0.0004331   0.0011752  -0.0011587
   12   0.0018360   0.0042854   0.0049357
   13  -0.0002486  -0.0009144  -0.0003316
   14   0.0000561   0.0007649   0.0021298
   15  -0.0019156  -0.0035555  -0.0026351
   16   0.0006869  -0.0010321   0.0001288
   17   0.0021700   0.0012371   0.0012887
   18  -0.0015618  -0.0013103   0.0007005
   19  -0.0005773  -0.0019966  -0.0016844
   20  -0.0008252  -0.0014866  -0.0011414
   21   0.0009678   0.0024790   0.0003540
   22  -0.0124368   0.0094053  -0.0141670
   23   0.0015228  -0.0007495   0.0018113
   24   0.0106934  -0.0075473   0.0112386
   25   0.2728147  -0.0454759  -0.1309681
   26  -0.0454759   0.0454779   0.0189598
   27  -0.1309681   0.0189598   0.1200261
 Gradient time:  CPU 570.29 s  wall 148.76 s
 **********************************************************************
 **                                                                  **
 **                       VIBRATIONAL ANALYSIS                       **
 **                       --------------------                       **
 **                                                                  **
 **        VIBRATIONAL FREQUENCIES (CM**-1) AND NORMAL MODES         **
 **     FORCE CONSTANTS (mDYN/ANGSTROM) AND REDUCED MASSES (AMU)     **
 **                  INFRARED INTENSITIES (KM/MOL)                   **
 **                                                                  **
 **********************************************************************


 Mode:                 1                      2                      3
 Frequency:       135.08                 142.50                 179.90
 Force Cnst:      0.1263                 0.3150                 0.1168
 Red. Mass:      11.7484                26.3238                 6.1262
 IR Active:          YES                    YES                    YES
 IR Intens:        1.844                  0.124                  2.234
 Raman Active:       YES                    YES                    YES
               X      Y      Z        X      Y      Z        X      Y      Z
 C          0.100 -0.088 -0.063   -0.033 -0.305 -0.046   -0.256  0.084  0.207
 C         -0.193  0.049 -0.069   -0.156 -0.249 -0.039   -0.045  0.025  0.191
 C          0.057 -0.054 -0.040   -0.008 -0.294 -0.021    0.043 -0.033  0.180
 F         -0.352  0.430  0.203   -0.241 -0.116  0.113    0.119  0.222 -0.215
 H         -0.456 -0.072 -0.276   -0.272 -0.306 -0.128   -0.007 -0.115  0.438
 Br        -0.049 -0.153 -0.065    0.411 -0.049 -0.040    0.036 -0.095  0.015
 I          0.087  0.042  0.030   -0.199  0.136  0.020   -0.010  0.018 -0.038
 H          0.183 -0.221 -0.287   -0.028 -0.378 -0.113   -0.427 -0.071  0.315
 H          0.229 -0.071  0.155    0.006 -0.269  0.015   -0.270  0.337  0.102
 TransDip   0.015 -0.035 -0.022    0.004 -0.009 -0.006   -0.023 -0.018  0.038

 Mode:                 4                      5                      6
 Frequency:       222.37                 337.01                 432.58
 Force Cnst:      0.2259                 0.3412                 0.2718
 Red. Mass:       7.7539                 5.0981                 2.4652
 IR Active:          YES                    YES                    YES
 IR Intens:        1.223                  2.891                  4.520
 Raman Active:       YES                    YES                    YES
               X      Y      Z        X      Y      Z        X      Y      Z
 C         -0.312  0.074 -0.018    0.090  0.393 -0.093   -0.190  0.011 -0.110
 C         -0.258 -0.133  0.028   -0.015  0.028 -0.025    0.127  0.066 -0.102
 C         -0.100 -0.093 -0.116    0.106  0.081 -0.324   -0.005  0.062  0.010
 F         -0.217 -0.277 -0.070   -0.012 -0.002 -0.022    0.031  0.016  0.157
 H         -0.230 -0.263  0.242   -0.058 -0.138  0.141    0.131  0.146 -0.204
 Br        -0.012  0.012  0.041    0.032 -0.070  0.041    0.012 -0.028  0.008
 I          0.111  0.048 -0.007   -0.037 -0.011  0.019    0.000  0.000 -0.005
 H         -0.462 -0.032  0.102    0.075  0.441 -0.035   -0.418  0.100  0.268
 H         -0.309  0.351 -0.097    0.157  0.650 -0.062   -0.471 -0.063 -0.572
 TransDip  -0.024  0.006  0.025    0.033  0.042  0.008    0.008  0.015 -0.066

 Mode:                 7                      8                      9
 Frequency:       483.71                 657.01                 795.06
 Force Cnst:      0.7571                 0.8388                 0.8828
 Red. Mass:       5.4918                 3.2982                 2.3702
 IR Active:          YES                    YES                    YES
 IR Intens:       17.576                 47.015                 24.024
 Raman Active:       YES                    YES                    YES
               X      Y      Z        X      Y      Z        X      Y      Z
 C          0.036  0.061  0.029    0.010 -0.062 -0.051    0.130  0.099  0.098
 C         -0.104  0.377 -0.063   -0.033  0.098  0.002    0.072 -0.080 -0.100
 C         -0.115  0.255  0.224    0.409 -0.008  0.074    0.044 -0.088  0.152
 F         -0.100 -0.167 -0.071   -0.039 -0.068  0.004   -0.121 -0.010 -0.074
 H          0.077  0.663 -0.183   -0.076 -0.032  0.118   -0.008  0.066 -0.410
 Br         0.043 -0.067 -0.007   -0.022  0.018 -0.008   -0.005  0.005 -0.002
 I          0.003 -0.003 -0.001   -0.014 -0.003  0.002   -0.000  0.001 -0.001
 H          0.159 -0.059 -0.241   -0.362 -0.626 -0.006   -0.058  0.411  0.622
 H          0.134 -0.105  0.253    0.065  0.488 -0.129   -0.151  0.051 -0.364
 TransDip  -0.043  0.127 -0.006    0.216 -0.040 -0.006    0.150  0.032  0.031

 Mode:                10                     11                     12
 Frequency:       910.64                 960.94                1022.58
 Force Cnst:      1.4053                 1.8558                 1.2351
 Red. Mass:       2.8762                 3.4111                 2.0047
 IR Active:          YES                    YES                    YES
 IR Intens:        8.881                 11.355                 65.559
 Raman Active:       YES                    YES                    YES
               X      Y      Z        X      Y      Z        X      Y      Z
 C         -0.051  0.109 -0.198    0.114 -0.146 -0.057    0.077  0.017 -0.140
 C          0.033 -0.179  0.027   -0.034 -0.070  0.290   -0.101 -0.112  0.006
 C          0.078  0.156  0.222    0.012  0.249 -0.117   -0.129  0.005  0.122
 F         -0.039  0.000 -0.015   -0.062  0.009 -0.070    0.072  0.020  0.030
 H         -0.121 -0.501  0.248    0.036  0.275 -0.067    0.097  0.243 -0.198
 Br         0.001 -0.003  0.001    0.005 -0.008  0.000    0.002 -0.001 -0.002
 I         -0.001 -0.001 -0.002    0.000 -0.000  0.001    0.002  0.000  0.000
 H          0.217  0.247 -0.451   -0.154  0.036  0.469   -0.220 -0.250  0.037
 H          0.009 -0.435  0.068   -0.215 -0.227 -0.602    0.231  0.792 -0.113
 TransDip   0.027 -0.075  0.052    0.048  0.053  0.081   -0.256 -0.038 -0.014

 Mode:                13                     14                     15
 Frequency:      1070.58                1102.23                1146.08
 Force Cnst:      0.9142                 1.0950                 1.7356
 Red. Mass:       1.3539                 1.5297                 2.2427
 IR Active:          YES                    YES                    YES
 IR Intens:       19.476                 13.578                 29.598
 Raman Active:       YES                    YES                    YES
               X      Y      Z        X      Y      Z        X      Y      Z
 C         -0.097 -0.123 -0.029    0.047 -0.100 -0.007   -0.079  0.014  0.068
 C         -0.014 -0.007  0.004    0.108  0.069 -0.053    0.235 -0.115  0.018
 C          0.071  0.025  0.001   -0.092  0.056  0.014   -0.016  0.086 -0.045
 F          0.004 -0.003  0.002   -0.050 -0.000 -0.011   -0.116  0.010 -0.024
 H          0.016  0.165 -0.194   -0.071 -0.590  0.594    0.437  0.270 -0.253
 Br        -0.001  0.000  0.000    0.002 -0.001 -0.000    0.001 -0.001  0.001
 I         -0.000  0.000 -0.000    0.000 -0.001  0.000   -0.001 -0.001 -0.000
 H          0.302  0.729  0.134   -0.028  0.053  0.225   -0.116 -0.440 -0.252
 H          0.180  0.374  0.301    0.099  0.421 -0.081    0.176  0.292  0.428
 TransDip   0.114  0.084  0.003   -0.044  0.092  0.060    0.122  0.103  0.070

 Mode:                16                     17                     18
 Frequency:      1248.93                1379.83                1453.72
 Force Cnst:      1.8467                 1.6533                 1.6237
 Red. Mass:       2.0094                 1.4739                 1.3040
 IR Active:          YES                    YES                    YES
 IR Intens:       33.661                 26.209                 26.511
 Raman Active:       YES                    YES                    YES
               X      Y      Z        X      Y      Z        X      Y      Z
 C         -0.009 -0.021  0.130    0.018 -0.007  0.025    0.007  0.031 -0.123
 C         -0.061 -0.081 -0.126   -0.107 -0.076 -0.131    0.044  0.051  0.056
 C          0.014  0.195 -0.032    0.039  0.064 -0.014   -0.017 -0.050 -0.003
 F          0.068 -0.009  0.016    0.003  0.017  0.019   -0.005 -0.005 -0.006
 H         -0.590 -0.396 -0.481    0.637  0.207  0.513   -0.171 -0.046 -0.102
 Br         0.002 -0.004  0.001    0.000 -0.001 -0.000   -0.000  0.001  0.000
 I         -0.001 -0.000  0.000   -0.000 -0.000  0.000    0.000  0.000 -0.000
 H         -0.169 -0.212  0.219   -0.166  0.027  0.332   -0.451 -0.002  0.498
 H          0.033 -0.008  0.233    0.077 -0.234  0.216    0.322 -0.291  0.540
 TransDip  -0.161 -0.029 -0.089   -0.105 -0.105 -0.070    0.050  0.016  0.156

 Mode:                19                     20                     21
 Frequency:      3130.12                3182.43                3220.54
 Force Cnst:      6.0841                 6.5109                 6.8303
 Red. Mass:       1.0540                 1.0911                 1.1177
 IR Active:          YES                    YES                    YES
 IR Intens:        0.151                  1.605                  0.850
 Raman Active:       YES                    YES                    YES
               X      Y      Z        X      Y      Z        X      Y      Z
 C         -0.009 -0.017  0.062    0.010 -0.002 -0.003   -0.093  0.035 -0.003
 C         -0.002 -0.001 -0.001   -0.054  0.054  0.040   -0.005  0.005  0.004
 C          0.001  0.002 -0.000   -0.001 -0.002  0.001   -0.001 -0.000  0.000
 F         -0.000 -0.000 -0.000   -0.000 -0.000 -0.000    0.000 -0.000  0.000
 H          0.010 -0.011 -0.010    0.636 -0.615 -0.449    0.058 -0.056 -0.045
 Br         0.000  0.000 -0.000    0.000 -0.000 -0.000    0.000 -0.000  0.000
 I          0.000  0.000 -0.000    0.000 -0.000 -0.000    0.000 -0.000 -0.000
 H         -0.514  0.305 -0.355   -0.038  0.026 -0.027    0.517 -0.312  0.375
 H          0.617 -0.116 -0.342   -0.065  0.008  0.031    0.589 -0.105 -0.343
 TransDip   0.003 -0.012  0.002   -0.034  0.015  0.015    0.017  0.007 -0.023

 STANDARD THERMODYNAMIC QUANTITIES AT   298.15 K  AND     1.00 ATM

   This Molecule has  0 Imaginary Frequencies
   Zero point vibrational energy:       33.186 kcal/mol

   Atom    1 Element C  Has Mass   12.00000
   Atom    2 Element C  Has Mass   12.00000
   Atom    3 Element C  Has Mass   12.00000
   Atom    4 Element F  Has Mass   18.99840
   Atom    5 Element H  Has Mass    1.00783
   Atom    6 Element Br Has Mass   78.91830
   Atom    7 Element I  Has Mass  126.90440
   Atom    8 Element H  Has Mass    1.00783
   Atom    9 Element H  Has Mass    1.00783
   Molecular Mass:   263.844590 amu
   Principal axes and moments of inertia in amu*Bohr^2:
                             1           2           3
    Eigenvalues --      988.35905  2534.07830  3249.63068
          X               0.99954     0.03007    -0.00420
          Y              -0.03017     0.99914    -0.02856
          Z               0.00334     0.02868     0.99958
   Rotational Symmetry Number is   1
   The Molecule is an Asymmetric Top
   Translational Enthalpy:        0.889 kcal/mol
   Rotational Enthalpy:           0.889 kcal/mol
   Vibrational Enthalpy:         35.556 kcal/mol
   gas constant (RT):             0.592 kcal/mol
   Translational Entropy:        42.610  cal/mol.K
   Rotational Entropy:           30.477  cal/mol.K
   Vibrational Entropy:          13.841  cal/mol.K

   Total Enthalpy:               37.926 kcal/mol
   Total Entropy:                86.927  cal/mol.K

 ======================================================================

 STANDARD THERMODYNAMIC QUANTITIES FOR ANHARMONIC VIBRATION -- TOSH

   Zero point vibrational energy: ************ kcal/mol

   Vibrational Enthalpy:       Infinity kcal/mol
   Vibrational Entropy:             NaN  cal/mol.K

   Total Enthalpy:             Infinity kcal/mol
   Total Entropy:                   NaN  cal/mol.K

 ======================================================================

 STANDARD THERMODYNAMIC QUANTITIES FOR ANHARMONIC VIBRATION -- VPT2

   Zero point vibrational energy: ************ kcal/mol

   Vibrational Enthalpy:       Infinity kcal/mol
   Vibrational Entropy:             NaN  cal/mol.K

   Total Enthalpy:             Infinity kcal/mol
   Total Entropy:                   NaN  cal/mol.K

 ======================================================================

Archival summary:
1\1\garfield\FREQ\ProcedureUnspecified\BasisUnspecified\1r1133\taweetha\WedOct1002:59:172018WedOct1002:59:172018\0\\#,FREQ,ProcedureUnspecified,BasisUnspecified,\\0,1\I\C,1,2.17866\C,2,1.50139,1,117.686\H,3,1.08295,2,119.188,1,2.6684,0\F,3,1.36842,2,118.583,1,143.888,0\C,3,1.50372,2,60.3412,1,-108.537,0\H,6,1.08326,3,118.958,2,108.727,0\H,6,1.08406,3,116.424,2,-105.868,0\Br,2,1.93064,1,113.803,3,145.218,0\\\@

 Total job time:  162.17s(wall), 621.82s(cpu) 
 Wed Oct 10 02:59:17 2018

        *************************************************************
        *                                                           *
        *  Thank you very much for using Q-Chem.  Have a nice day.  *
        *                                                           *
        *************************************************************
