# Supplementary material for: Geometric and energetic data from ab initio calculations of haloethene, haloimine, halomethylenephosphine, haloiminophosphine, halodiazene, halodiphosphene and halocyclopropane
Source: Data Brief. 2019 Nov 2;27:104738. doi: 10.1016/j.dib.2019.104738 (PMC6861602; doi:10.1016/j.dib.2019.104738)
Supplement: Multimedia component 3 [file mmc3.zip › CCC/B3LYP/FHCCCClBr.out]

Q-Chem Developer Version!
                  Welcome to Q-Chem
     A Quantum Leap Into The Future Of Chemistry


 Q-Chem 5.1, Q-Chem, Inc., Pleasanton, CA (2018)

 Yihan Shao,  Zhengting Gan,  E. Epifanovsky,  A. T. B. Gilbert,  M. Wormit,  
 J. Kussmann,  A. W. Lange,  A. Behn,  Jia Deng,  Xintian Feng,  D. Ghosh,  
 M. Goldey,  P. R. Horn,  L. D. Jacobson,  I. Kaliman,  T. Kus,  A. Landau,  
 Jie Liu,  E. I. Proynov,  R. M. Richard,  R. P. Steele,  E. J. Sundstrom,  
 H. L. Woodcock III,  P. M. Zimmerman,  D. Zuev,  B. Albrecht,  E. Alguire,  
 S. A. Baeppler,  D. Barton,  Z. Benda,  Y. A. Bernard,  E. J. Berquist,  
 K. B. Bravaya,  H. Burton,  D. Casanova,  Chun-Min Chang,  Yunqing Chen,  
 A. Chien,  K. D. Closser,  M. P. Coons,  S. Coriani,  S. Dasgupta,  
 A. L. Dempwolff,  M. Diedenhofen,  Hainam Do,  R. G. Edgar,  Po-Tung Fang,  
 S. Faraji,  S. Fatehi,  Qingguo Feng,  K. D. Fenk,  J. Fosso-Tande,  
 Qinghui Ge,  A. Ghysels,  G. Gidofalvi,  J. Gomes,  J. Gonthier,  A. Gunina,  
 D. Hait,  M. W. D. Hanson-Heine,  P. H. P. Harbach,  A. W. Hauser,  
 J. E. Herr,  E. G. Hohenstein,  Z. C. Holden,  Kerwin Hui,  B. C. Huynh,  
 T.-C. Jagau,  Hyunjun Ji,  B. Kaduk,  K. Khistyaev,  Jaehoon Kim,  
 P. Klunzinger,  K. Koh,  D. Kosenkov,  L. Koulias,  T. Kowalczyk,  
 C. M. Krauter,  A. Kunitsa,  Ka Un Lao,  A. Laurent,  K. V. Lawler,  
 Joonho Lee,  D. Lefrancois,  S. Lehtola,  D. S. Levine,  Yi-Pei Li,  
 You-Sheng Lin,  Fenglai Liu,  E. Livshits,  A. Luenser,  P. Manohar,  
 E. Mansoor,  S. F. Manzer,  Shan-Ping Mao,  Yuezhi Mao,  N. Mardirossian,  
 A. V. Marenich,  T. Markovich,  L. A. Martinez-Martinez,  S. A. Maurer,  
 N. J. Mayhall,  S. C. McKenzie,  J.-M. Mewes,  A. F. Morrison,  
 J. W. Mullinax,  K. Nanda,  T. S. Nguyen-Beck,  R. Olivares-Amaya,  
 J. A. Parkhill,  T. M. Perrine,  F. Plasser,  P. Pokhilko,  S. Prager,  
 A. Prociuk,  E. Ramos,  D. R. Rehn,  F. Rob,  M. Schneider,  N. Sergueev,  
 S. M. Sharada,  S. Sharma,  D. W. Small,  T. Stauch,  T. Stein,  
 Yu-Chuan Su,  A. J. W. Thom,  A. Tkatchenko,  T. Tsuchimochi,  N. M. Tubman,  
 L. Vogt,  M. L. Vidal,  O. Vydrov,  M. A. Watson,  J. Wenzel,  
 M. de Wergifosse,  T. A. Wesolowski,  A. White,  J. Witte,  A. Yamada,  
 Jun Yang,  K. Yao,  S. Yeganeh,  S. R. Yost,  Zhi-Qiang You,  A. Zech,  
 Igor Ying Zhang,  Xing Zhang,  Yan Zhao,  Ying Zhu,  B. R. Brooks,  
 G. K. L. Chan,  C. J. Cramer,  M. S. Gordon,  W. J. Hehre,  A. Klamt,  
 M. W. Schmidt,  C. D. Sherrill,  D. G. Truhlar,  A. Aspuru-Guzik,  R. Baer,  
 A. T. Bell,  N. A. Besley,  Jeng-Da Chai,  A. E. DePrince, III,  
 R. A. DiStasio Jr.,  A. Dreuw,  B. D. Dunietz,  T. R. Furlani,  
 Chao-Ping Hsu,  Yousung Jung,  Jing Kong,  D. S. Lambrecht,  WanZhen Liang,  
 C. Ochsenfeld,  V. A. Rassolov,  L. V. Slipchenko,  J. E. Subotnik,  
 T. Van Voorhis,  J. M. Herbert,  A. I. Krylov,  P. M. W. Gill,  M. Head-Gordon

 Contributors to earlier versions of Q-Chem not listed above: 
 R. D. Adamson,  B. Austin,  J. Baker,  G. J. O. Beran,  K. Brandhorst,  
 S. T. Brown,  E. F. C. Byrd,  A. K. Chakraborty,  C.-L. Cheng,  
 Siu Hung Chien,  D. M. Chipman,  D. L. Crittenden,  H. Dachsel,  
 R. J. Doerksen,  A. D. Dutoi,  L. Fusti-Molnar,  W. A. Goddard III,  
 A. Golubeva-Zadorozhnaya,  S. R. Gwaltney,  G. Hawkins,  A. Heyden,  
 S. Hirata,  G. Kedziora,  F. J. Keil,  C. Kelley,  Jihan Kim,  R. A. King,  
 R. Z. Khaliullin,  P. P. Korambath,  W. Kurlancheek,  A. M. Lee,  M. S. Lee,  
 S. V. Levchenko,  Ching Yeh Lin,  D. Liotard,  R. C. Lochan,  I. Lotan,  
 P. E. Maslen,  N. Nair,  D. P. O'Neill,  D. Neuhauser,  E. Neuscamman,  
 C. M. Oana,  R. Olson,  B. Peters,  R. Peverati,  P. A. Pieniazek,  
 Y. M. Rhee,  J. Ritchie,  M. A. Rohrdanz,  E. Rosta,  N. J. Russ,  
 H. F. Schaefer III,  N. E. Schultz,  N. Shenvi,  A. C. Simmonett,  A. Sodt,  
 D. Stuck,  K. S. Thanthiriwatte,  V. Vanovschi,  Tao Wang,  A. Warshel,  
 C. F. Williams,  Q. Wu,  X. Xu,  W. Zhang

 Please cite Q-Chem as follows:
 Y. Shao et al., Mol. Phys. 113, 184-215 (2015)
 DOI: 10.1080/00268976.2014.952696

 Q-Chem 5.1.1 for Intel X86 EM64T Linux

 Parts of Q-Chem use Armadillo 8.300.2 (Tropical Shenanigans).
 http://arma.sourceforge.net/

 Q-Chem begins on Thu Oct 11 02:01:08 2018  

Host: 
0

     Scratch files written to /scratch/taweetham/qchem1719//
Input Ideriv = 2
Curr. Ideriv = -1
Max.  Ideriv = 2

Checking the input file for inconsistencies... 	...done.

--------------------------------------------------------------
User input:
--------------------------------------------------------------
$molecule
0 1
C 
C 1 CC 
C 2 CC 1 60.0
F 2 CF 1 ANG  3 pDHA
H 2 CH 1 ANG  3 mDHA
Cl 3 CCl 1 ANG  2 mDHA
Br 3 CBr 1 ANG  2 pDHA
H 1 CH 2 ANG  3 pDHA
H 1 CH 2 ANG  3 mDHA

CC=1.54
CH=1.09
CF=1.35
CCl=1.77
CBr=1.94
CI=2.14
ANG=118.0
pDHA=107.9
mDHA=-107.9
$end

$rem
   job_type	optimization
   basis	6-311++g**
   method	b3lyp
   mem_total	32000
$end

--------------------------------------------------------------
 ----------------------------------------------------------------
             Standard Nuclear Orientation (Angstroms)
    I     Atom           X                Y                Z
 ----------------------------------------------------------------
    1      C      -0.9591514179     0.8941361279     1.2461420854
    2      C      -1.2250037609     1.1326502069    -0.2518677830
    3      C      -0.3142320537    -0.0265437661     0.1935132115
    4      F      -2.4484244748     0.8283918245    -0.7347431224
    5      H      -0.7589292754     1.9981281300    -0.7228481847
    6      Cl     -0.9347918049    -1.6771954480     0.0413467884
    7      Br      1.5932343548     0.1418898488    -0.1176170153
    8      H      -0.3163976789     1.6011031686     1.7707040306
    9      H      -1.7702711112     0.4899647739     1.8518073063
 ----------------------------------------------------------------
 Molecular Point Group                 C1    NOp =  1
 Largest Abelian Subgroup              C1    NOp =  1
 Nuclear Repulsion Energy =   497.3509732132 hartrees
 There are       41 alpha and       41 beta electrons
 Requested basis set is 6-311++G(d,p)
 There are 71 shells and 187 basis functions

 Total QAlloc Memory Limit  32000 MB
 Mega-Array Size       188 MB
 MEM_STATIC part       192 MB
 A cutoff of  1.0D-11 yielded   2250 shell pairs
 There are     16343 function pairs (     17798 Cartesian)
 Smallest overlap matrix eigenvalue = 3.64E-05

 Scale SEOQF with 1.000000e-01/1.000000e-01/1.000000e-01

 Standard Electronic Orientation quadrupole field applied
 Nucleus-field energy     =     0.0000000092 hartrees
 Guess from superposition of atomic densities
 Warning:  Energy on first SCF cycle will be non-variational
 SAD guess density has 82.000000 electrons

 -----------------------------------------------------------------------
  General SCF calculation program by
  Eric Jon Sundstrom, Paul Horn, Yuezhi Mao, Dmitri Zuev, Alec White,
  David Stuck, Shaama M.S., Shane Yost, Joonho Lee, David Small,
  Daniel Levine, Susi Lehtola, Hugh Burton, Evgeny Epifanovsky
 -----------------------------------------------------------------------
 Exchange:     0.2000 Hartree-Fock + 0.0800 Slater + 0.7200 B88
 Correlation:  0.1900 VWN1RPA + 0.8100 LYP
 Using SG-1 standard quadrature grid
 A restricted SCF calculation will be
 performed using DIIS
 SCF converges when DIIS error is below 1.0e-08
 ---------------------------------------
  Cycle       Energy         DIIS error
 ---------------------------------------
    1   -3251.2862785721      4.04e-02  
    2   -3250.2974279697      3.77e-03  
    3   -3250.2746115271      4.44e-03  
    4   -3250.3428447201      6.31e-04  
    5   -3250.3439569448      2.98e-04  
    6   -3250.3442848797      8.02e-05  
    7   -3250.3443131770      1.77e-05  
    8   -3250.3443140548      5.80e-06  
    9   -3250.3443141523      1.74e-06  
   10   -3250.3443141616      3.25e-07  
   11   -3250.3443141620      5.63e-08  
   12   -3250.3443141620      2.58e-08  
   13   -3250.3443141620      4.85e-09  Convergence criterion met
 ---------------------------------------
 SCF time:   CPU 52.57s  wall 52.00s 
 SCF   energy in the final basis set =    -3250.3443141620
 Total energy in the final basis set =    -3250.3443141620

 --------------------------------------------------------------

                    Orbital Energies (a.u.)
 --------------------------------------------------------------

 Alpha MOs
 -- Occupied --
*******-101.571 -62.501 -56.322 -56.318 -56.317 -24.704 -10.313
-10.299 -10.222  -9.486  -8.710  -7.251  -7.240  -7.240  -6.542
 -6.528  -6.527  -2.653  -2.649  -2.648  -2.637  -2.637  -1.245
 -0.929  -0.838  -0.798  -0.654  -0.608  -0.560  -0.526  -0.485
 -0.464  -0.444  -0.416  -0.391  -0.362  -0.321  -0.315  -0.303
 -0.285
 -- Virtual --
 -0.051  -0.024  -0.002   0.013   0.021   0.023   0.049   0.051
  0.057   0.068   0.070   0.081   0.091   0.098   0.102   0.110
  0.117   0.124   0.133   0.135   0.136   0.141   0.168   0.179
  0.182   0.183   0.209   0.219   0.238   0.246   0.251   0.261
  0.308   0.357   0.363   0.388   0.393   0.406   0.424   0.430
  0.446   0.459   0.468   0.483   0.490   0.513   0.535   0.545
  0.571   0.582   0.589   0.609   0.632   0.637   0.645   0.666
  0.675   0.765   0.793   0.819   0.844   0.863   0.891   0.911
  0.935   0.976   1.020   1.095   1.146   1.217   1.291   1.349
  1.380   1.417   1.422   1.436   1.486   1.498   1.521   1.534
  1.627   1.673   1.706   1.761   1.793   1.844   1.861   1.946
  1.965   1.997   2.025   2.060   2.116   2.157   2.170   2.207
  2.241   2.288   2.344   2.463   2.484   2.526   2.578   2.690
  2.696   2.782   2.797   2.803   3.002   3.072   3.264   3.367
  3.683   3.762   3.800   3.838   4.000   4.014   4.033   4.058
  4.110   4.198   4.217   4.379   4.841   6.337   6.371   6.638
  6.694   7.567   7.595   7.681   9.738  23.529  23.702  23.826
 25.858  26.005  26.437  47.928  66.766 215.725 289.762 289.790
289.9011020.724
 --------------------------------------------------------------

          Ground-State Mulliken Net Atomic Charges

     Atom                 Charge (a.u.)
  ----------------------------------------
      1 C                    -0.484177
      2 C                    -0.279533
      3 C                     0.166302
      4 F                    -0.105455
      5 H                     0.202365
      6 Cl                    0.200132
      7 Br                   -0.057978
      8 H                     0.170722
      9 H                     0.187622
  ----------------------------------------
  Sum of atomic charges =     0.000000

 -----------------------------------------------------------------
                    Cartesian Multipole Moments
 -----------------------------------------------------------------
    Charge (ESU x 10^10)
                 0.0000
    Dipole Moment (Debye)
         X       0.2785      Y       1.7891      Z       1.2396
       Tot       2.1943
    Quadrupole Moments (Debye-Ang)
        XX     -57.5148     XY       0.1803     YY     -52.2291
        XZ      -2.8777     YZ       0.8378     ZZ     -53.1741
    Octopole Moments (Debye-Ang^2)
       XXX      47.2767    XXY      -2.0084    XYY       7.5969
       YYY       6.1649    XXZ       2.2873    XYZ      -0.9590
       YYZ      -3.8501    XZZ       7.3918    YZZ       4.5385
       ZZZ      -4.7982
    Hexadecapole Moments (Debye-Ang^3)
      XXXX    -687.0113   XXXY      13.2757   XXYY    -181.0422
      XYYY       5.0742   YYYY    -366.0120   XXXZ     -13.6961
      XXYZ       1.2916   XYYZ       4.5214   YYYZ      -5.8787
      XXZZ    -139.8674   XYZZ      -1.1646   YYZZ     -89.3265
      XZZZ       0.7076   YZZZ      -0.8019   ZZZZ    -155.6578
 -----------------------------------------------------------------
 Calculating analytic gradient of the SCF energy
 Gradient of SCF Energy
            1           2           3           4           5           6
    1  -0.0031566  -0.0223707   0.0168956   0.0059529   0.0037040  -0.0013072
    2   0.0028613   0.0092564  -0.0182090  -0.0001615   0.0044001  -0.0023586
    3   0.0159535  -0.0237555  -0.0068121   0.0039271   0.0016852   0.0002233
            7           8           9
    1   0.0013879   0.0017236  -0.0028295
    2   0.0000918   0.0025825   0.0015371
    3   0.0003420   0.0035777   0.0048588
 Max gradient component =       2.376E-02
 RMS gradient           =       9.107E-03
 Gradient time:  CPU 14.12 s  wall 14.13 s
 Geometry Optimization Parameters
   NAtoms,    NIC,     NZ,  NCons,   NDum,   NFix, NCnnct, MaxDiis
        9      69       9       0       0       0       0       0


** GEOMETRY OPTIMIZATION IN DELOCALIZED INTERNAL COORDINATES **
   Searching for a Minimum

   Optimization Cycle:   1

                       Coordinates (Angstroms)
     ATOM                X               Y               Z
      1  C        -0.9591514179    0.8941361279    1.2461420854
      2  C        -1.2250037609    1.1326502069   -0.2518677830
      3  C        -0.3142320537   -0.0265437661    0.1935132115
      4  F        -2.4484244748    0.8283918245   -0.7347431224
      5  H        -0.7589292754    1.9981281300   -0.7228481847
      6  Cl       -0.9347918049   -1.6771954480    0.0413467884
      7  Br        1.5932343548    0.1418898488   -0.1176170153
      8  H        -0.3163976789    1.6011031686    1.7707040306
      9  H        -1.7702711112    0.4899647739    1.8518073063
   Point Group: c1    Number of degrees of freedom:    21


   Energy is  -3250.344314162


 Attempting to Generate Delocalized Internal Coordinates

 21 Hessian modes will be used to form the next step
  Hessian Eigenvalues:
     0.016341    0.020947    0.023307    0.030304    0.030782    0.032544
     0.083421    0.087153    0.090379    0.107532    0.134223    0.138421
     0.175927    0.253751    0.264506    0.285189    0.286300    0.348126
     0.348126    0.348126    0.550214

 Minimum Search - Taking Simple RFO Step
 Searching for Lamda that Minimizes Along All modes
 Value Taken    Lamda =  -0.00321557
 Step Taken.  Stepsize is  0.149269

                             Maximum     Tolerance    Cnvgd?
         Gradient           0.015508      0.000300      NO
         Displacement       0.065570      0.001200      NO
         Energy change     *********      0.000001      NO


 New Cartesian Coordinates Obtained by Inverse Iteration

 Displacement from previous Coordinates is:  0.128176
 ----------------------------------------------------------------
             Standard Nuclear Orientation (Angstroms)
    I     Atom           X                Y                Z
 ----------------------------------------------------------------
    1      C      -0.9581334955     0.8948333342     1.2415316956
    2      C      -1.2141992280     1.1291553884    -0.2324139398
    3      C      -0.3255119248    -0.0094772869     0.2077314014
    4      F      -2.4408880046     0.8304895548    -0.7284274993
    5      H      -0.7471553371     1.9692199586    -0.7324460928
    6      Cl     -0.9450316365    -1.6543245949     0.0448996311
    7      Br      1.5754238343     0.1579553149    -0.1192787463
    8      H      -0.3183658777     1.5967724777     1.7627019340
    9      H      -1.7601055530     0.4679007197     1.8321389329
 ----------------------------------------------------------------
 Molecular Point Group                 C1    NOp =  1
 Largest Abelian Subgroup              C1    NOp =  1
 Nuclear Repulsion Energy =   500.6678654851 hartrees
 There are       41 alpha and       41 beta electrons
 Applying Cartesian multipole field
    Component          Value
    ---------          -----
     (2,0,0)        1.00000E-11
     (0,2,0)        2.00000E-11
     (0,0,2)       -3.00000E-11
 Nucleus-field energy     =     0.0000000090 hartrees
 Requested basis set is 6-311++G(d,p)
 There are 71 shells and 187 basis functions
 A cutoff of  1.0D-11 yielded   2254 shell pairs
 There are     16359 function pairs (     17814 Cartesian)
 Smallest overlap matrix eigenvalue = 3.23E-05
 Guess MOs from SCF MO coefficient file

 -----------------------------------------------------------------------
  General SCF calculation program by
  Eric Jon Sundstrom, Paul Horn, Yuezhi Mao, Dmitri Zuev, Alec White,
  David Stuck, Shaama M.S., Shane Yost, Joonho Lee, David Small,
  Daniel Levine, Susi Lehtola, Hugh Burton, Evgeny Epifanovsky
 -----------------------------------------------------------------------
 Exchange:     0.2000 Hartree-Fock + 0.0800 Slater + 0.7200 B88
 Correlation:  0.1900 VWN1RPA + 0.8100 LYP
 Using SG-1 standard quadrature grid
 A restricted SCF calculation will be
 performed using DIIS
 SCF converges when DIIS error is below 1.0e-08
 ---------------------------------------
  Cycle       Energy         DIIS error
 ---------------------------------------
    1   -3250.3455167421      4.00e-04  
    2   -3250.3460518580      2.32e-04  
    3   -3250.3460718319      2.20e-04  
    4   -3250.3462552642      3.00e-05  
    5   -3250.3462585038      7.08e-06  
    6   -3250.3462586876      2.23e-06  
    7   -3250.3462587037      7.14e-07  
    8   -3250.3462587053      2.30e-07  
    9   -3250.3462587055      4.23e-08  
   10   -3250.3462587055      6.82e-09  Convergence criterion met
 ---------------------------------------
 SCF time:   CPU 42.32s  wall 43.00s 
 SCF   energy in the final basis set =    -3250.3462587055
 Total energy in the final basis set =    -3250.3462587055

 --------------------------------------------------------------

                    Orbital Energies (a.u.)
 --------------------------------------------------------------

 Alpha MOs
 -- Occupied --
*******-101.571 -62.501 -56.322 -56.317 -56.317 -24.701 -10.309
-10.295 -10.220  -9.485  -8.710  -7.251  -7.240  -7.240  -6.542
 -6.528  -6.527  -2.653  -2.649  -2.648  -2.637  -2.637  -1.241
 -0.940  -0.843  -0.799  -0.656  -0.609  -0.562  -0.528  -0.483
 -0.466  -0.444  -0.417  -0.392  -0.364  -0.322  -0.317  -0.304
 -0.287
 -- Virtual --
 -0.050  -0.024  -0.002   0.013   0.022   0.023   0.051   0.053
  0.059   0.067   0.070   0.083   0.092   0.098   0.102   0.111
  0.117   0.126   0.134   0.136   0.137   0.142   0.168   0.180
  0.182   0.185   0.210   0.220   0.243   0.250   0.259   0.267
  0.311   0.359   0.364   0.389   0.392   0.407   0.424   0.429
  0.446   0.457   0.468   0.483   0.490   0.510   0.536   0.548
  0.574   0.583   0.590   0.613   0.636   0.642   0.648   0.666
  0.678   0.770   0.794   0.821   0.846   0.864   0.894   0.913
  0.943   0.979   1.023   1.100   1.149   1.218   1.290   1.364
  1.384   1.422   1.424   1.450   1.494   1.510   1.525   1.533
  1.633   1.676   1.705   1.781   1.804   1.858   1.873   1.956
  1.974   2.008   2.031   2.067   2.132   2.160   2.183   2.211
  2.242   2.292   2.351   2.470   2.493   2.542   2.594   2.696
  2.704   2.816   2.818   2.822   3.011   3.106   3.287   3.400
  3.699   3.768   3.807   3.850   4.001   4.014   4.035   4.063
  4.115   4.205   4.240   4.382   4.849   6.341   6.375   6.640
  6.695   7.567   7.597   7.684   9.741  23.570  23.744  23.856
 25.861  26.011  26.447  47.929  66.770 215.729 289.763 289.792
289.9041020.727
 --------------------------------------------------------------

          Ground-State Mulliken Net Atomic Charges

     Atom                 Charge (a.u.)
  ----------------------------------------
      1 C                    -0.486514
      2 C                    -0.279107
      3 C                     0.164047
      4 F                    -0.113047
      5 H                     0.205114
      6 Cl                    0.206088
      7 Br                   -0.056504
      8 H                     0.170784
      9 H                     0.189139
  ----------------------------------------
  Sum of atomic charges =     0.000000

 -----------------------------------------------------------------
                    Cartesian Multipole Moments
 -----------------------------------------------------------------
    Charge (ESU x 10^10)
                 0.0000
    Dipole Moment (Debye)
         X       0.3289      Y       1.7421      Z       1.2785
       Tot       2.1858
    Quadrupole Moments (Debye-Ang)
        XX     -57.6406     XY       0.2900     YY     -52.2521
        XZ      -2.9589     YZ       0.8563     ZZ     -53.0526
    Octopole Moments (Debye-Ang^2)
       XXX      48.6297    XXY      -2.8700    XYY       8.1439
       YYY       4.1293    XXZ       2.1927    XYZ      -1.0105
       YYZ      -3.9598    XZZ       7.8621    YZZ       3.8676
       ZZZ      -5.2656
    Hexadecapole Moments (Debye-Ang^3)
      XXXX    -681.9021   XXXY      12.3444   XXYY    -179.0698
      XYYY       3.6874   YYYY    -360.7044   XXXZ     -13.3089
      XXYZ       1.3725   XYYZ       4.6584   YYYZ      -5.3512
      XXZZ    -138.6211   XYZZ      -1.4919   YYZZ     -87.9586
      XZZZ       1.5588   YZZZ      -0.9472   ZZZZ    -154.2567
 -----------------------------------------------------------------
 Calculating analytic gradient of the SCF energy
 Gradient of SCF Energy
            1           2           3           4           5           6
    1  -0.0018646  -0.0094329   0.0057489   0.0049892   0.0017193  -0.0006521
    2  -0.0003629   0.0033926  -0.0040260  -0.0001407  -0.0003888   0.0008420
    3   0.0038065  -0.0076312  -0.0008878   0.0024591   0.0009383  -0.0000840
            7           8           9
    1  -0.0013289   0.0003071   0.0005139
    2   0.0002002  -0.0000049   0.0004886
    3   0.0003672  -0.0001159   0.0011479
 Max gradient component =       9.433E-03
 RMS gradient           =       3.144E-03
 Gradient time:  CPU 14.12 s  wall 14.13 s
 Geometry Optimization Parameters
   NAtoms,    NIC,     NZ,  NCons,   NDum,   NFix, NCnnct, MaxDiis
        9      69       9       0       0       0       0       0

 Cartesian Hessian Update
 Hessian Updated using BFGS Update


** GEOMETRY OPTIMIZATION IN DELOCALIZED INTERNAL COORDINATES **
   Searching for a Minimum

   Optimization Cycle:   2

                       Coordinates (Angstroms)
     ATOM                X               Y               Z
      1  C        -0.9581334955    0.8948333342    1.2415316956
      2  C        -1.2141992280    1.1291553884   -0.2324139398
      3  C        -0.3255119248   -0.0094772869    0.2077314014
      4  F        -2.4408880046    0.8304895548   -0.7284274993
      5  H        -0.7471553371    1.9692199586   -0.7324460928
      6  Cl       -0.9450316365   -1.6543245949    0.0448996311
      7  Br        1.5754238343    0.1579553149   -0.1192787463
      8  H        -0.3183658777    1.5967724777    1.7627019340
      9  H        -1.7601055530    0.4679007197    1.8321389329
   Point Group: c1    Number of degrees of freedom:    21


   Energy is  -3250.346258705

 Hessian Updated using BFGS Update

 20 Hessian modes will be used to form the next step
  Hessian Eigenvalues:
     0.016730    0.021139    0.023673    0.030392    0.031073    0.032174
     0.080384    0.083606    0.090825    0.106811    0.133416    0.138259
     0.176238    0.239733    0.254263    0.267286    0.288508    0.348117
     0.351472    0.544117

 Minimum Search - Taking Simple RFO Step
 Searching for Lamda that Minimizes Along All modes
 Value Taken    Lamda =  -0.00038126
 Step Taken.  Stepsize is  0.066428

                             Maximum     Tolerance    Cnvgd?
         Gradient           0.005162      0.000300      NO
         Displacement       0.040883      0.001200      NO
         Energy change     -0.001945      0.000001      NO


 New Cartesian Coordinates Obtained by Inverse Iteration

 Displacement from previous Coordinates is:  0.053383
 ----------------------------------------------------------------
             Standard Nuclear Orientation (Angstroms)
    I     Atom           X                Y                Z
 ----------------------------------------------------------------
    1      C      -0.9551718841     0.8936027983     1.2377124167
    2      C      -1.2077034535     1.1260052928    -0.2272724850
    3      C      -0.3272694334    -0.0078648010     0.2089909845
    4      F      -2.4454983042     0.8414355113    -0.7228626705
    5      H      -0.7514410936     1.9692845023    -0.7307630197
    6      Cl     -0.9392367492    -1.6573734601     0.0553474917
    7      Br      1.5778927624     0.1562637453    -0.1232117257
    8      H      -0.3205040318     1.5958869881     1.7631181167
    9      H      -1.7650350354     0.4652842896     1.8153782081
 ----------------------------------------------------------------
 Molecular Point Group                 C1    NOp =  1
 Largest Abelian Subgroup              C1    NOp =  1
 Nuclear Repulsion Energy =   500.5600815175 hartrees
 There are       41 alpha and       41 beta electrons
 Applying Cartesian multipole field
    Component          Value
    ---------          -----
     (2,0,0)        1.00000E-11
     (0,2,0)        2.00000E-11
     (0,0,2)       -3.00000E-11
 Nucleus-field energy     =     0.0000000091 hartrees
 Requested basis set is 6-311++G(d,p)
 There are 71 shells and 187 basis functions
 A cutoff of  1.0D-11 yielded   2255 shell pairs
 There are     16363 function pairs (     17818 Cartesian)
 Smallest overlap matrix eigenvalue = 3.13E-05
 Guess MOs from SCF MO coefficient file

 -----------------------------------------------------------------------
  General SCF calculation program by
  Eric Jon Sundstrom, Paul Horn, Yuezhi Mao, Dmitri Zuev, Alec White,
  David Stuck, Shaama M.S., Shane Yost, Joonho Lee, David Small,
  Daniel Levine, Susi Lehtola, Hugh Burton, Evgeny Epifanovsky
 -----------------------------------------------------------------------
 Exchange:     0.2000 Hartree-Fock + 0.0800 Slater + 0.7200 B88
 Correlation:  0.1900 VWN1RPA + 0.8100 LYP
 Using SG-1 standard quadrature grid
 A restricted SCF calculation will be
 performed using DIIS
 SCF converges when DIIS error is below 1.0e-08
 ---------------------------------------
  Cycle       Energy         DIIS error
 ---------------------------------------
    1   -3250.3462588408      1.88e-04  
    2   -3250.3464469536      6.36e-05  
    3   -3250.3464390964      8.04e-05  
    4   -3250.3464601941      1.19e-05  
    5   -3250.3464606569      4.08e-06  
    6   -3250.3464607171      1.09e-06  
    7   -3250.3464607213      3.23e-07  
    8   -3250.3464607217      1.05e-07  
    9   -3250.3464607217      1.71e-08  
   10   -3250.3464607217      3.53e-09  Convergence criterion met
 ---------------------------------------
 SCF time:   CPU 42.28s  wall 42.00s 
 SCF   energy in the final basis set =    -3250.3464607217
 Total energy in the final basis set =    -3250.3464607217

 --------------------------------------------------------------

                    Orbital Energies (a.u.)
 --------------------------------------------------------------

 Alpha MOs
 -- Occupied --
*******-101.572 -62.501 -56.322 -56.317 -56.317 -24.699 -10.310
-10.294 -10.219  -9.486  -8.710  -7.251  -7.240  -7.240  -6.542
 -6.528  -6.527  -2.653  -2.649  -2.648  -2.637  -2.637  -1.238
 -0.943  -0.845  -0.799  -0.656  -0.610  -0.561  -0.528  -0.481
 -0.466  -0.444  -0.417  -0.392  -0.365  -0.322  -0.318  -0.304
 -0.288
 -- Virtual --
 -0.052  -0.026  -0.003   0.013   0.022   0.023   0.051   0.053
  0.059   0.067   0.070   0.084   0.092   0.098   0.102   0.111
  0.117   0.126   0.134   0.137   0.137   0.142   0.168   0.179
  0.182   0.186   0.210   0.220   0.245   0.251   0.260   0.268
  0.311   0.359   0.365   0.389   0.392   0.407   0.424   0.427
  0.446   0.457   0.467   0.484   0.490   0.510   0.536   0.548
  0.576   0.584   0.591   0.614   0.636   0.642   0.648   0.666
  0.677   0.769   0.793   0.820   0.845   0.864   0.893   0.912
  0.943   0.980   1.023   1.099   1.150   1.224   1.291   1.364
  1.386   1.422   1.425   1.449   1.494   1.512   1.524   1.535
  1.633   1.679   1.709   1.785   1.806   1.861   1.877   1.956
  1.977   2.009   2.032   2.070   2.135   2.160   2.189   2.210
  2.238   2.292   2.350   2.471   2.498   2.543   2.596   2.695
  2.705   2.821   2.824   2.828   3.012   3.108   3.291   3.410
  3.701   3.769   3.809   3.848   3.997   4.015   4.035   4.060
  4.115   4.206   4.246   4.382   4.848   6.343   6.376   6.637
  6.690   7.567   7.597   7.684   9.741  23.578  23.757  23.866
 25.861  26.010  26.446  47.928  66.770 215.728 289.762 289.792
289.9041020.725
 --------------------------------------------------------------

          Ground-State Mulliken Net Atomic Charges

     Atom                 Charge (a.u.)
  ----------------------------------------
      1 C                    -0.485941
      2 C                    -0.280684
      3 C                     0.167049
      4 F                    -0.118132
      5 H                     0.206070
      6 Cl                    0.208405
      7 Br                   -0.058469
      8 H                     0.171800
      9 H                     0.189901
  ----------------------------------------
  Sum of atomic charges =     0.000000

 -----------------------------------------------------------------
                    Cartesian Multipole Moments
 -----------------------------------------------------------------
    Charge (ESU x 10^10)
                 0.0000
    Dipole Moment (Debye)
         X       0.3531      Y       1.7273      Z       1.2981
       Tot       2.1893
    Quadrupole Moments (Debye-Ang)
        XX     -57.7430     XY       0.3306     YY     -52.2111
        XZ      -3.0049     YZ       0.8954     ZZ     -53.0639
    Octopole Moments (Debye-Ang^2)
       XXX      48.5937    XXY      -3.0054    XYY       8.0294
       YYY       4.2354    XXZ       2.2087    XYZ      -1.0595
       YYZ      -3.9312    XZZ       7.7922    YZZ       3.9193
       ZZZ      -5.5637
    Hexadecapole Moments (Debye-Ang^3)
      XXXX    -683.0612   XXXY      13.3010   XXYY    -179.5180
      XYYY       4.2749   YYYY    -360.9263   XXXZ     -12.9139
      XXYZ       1.7428   XYYZ       4.7481   YYYZ      -4.5765
      XXZZ    -138.6128   XYZZ      -1.2684   YYZZ     -87.9190
      XZZZ       2.5021   YZZZ      -0.1197   ZZZZ    -153.7488
 -----------------------------------------------------------------
 Calculating analytic gradient of the SCF energy
 Gradient of SCF Energy
            1           2           3           4           5           6
    1  -0.0007018  -0.0022242   0.0008344   0.0017604   0.0003283  -0.0003175
    2  -0.0013548  -0.0009440   0.0011647   0.0005143  -0.0001529   0.0004176
    3  -0.0011543  -0.0005049   0.0004947   0.0008594   0.0006937   0.0001911
            7           8           9
    1  -0.0001387   0.0001050   0.0003542
    2   0.0000269  -0.0000556   0.0003839
    3   0.0001252  -0.0006828  -0.0000223
 Max gradient component =       2.224E-03
 RMS gradient           =       8.135E-04
 Gradient time:  CPU 14.17 s  wall 14.18 s
 Geometry Optimization Parameters
   NAtoms,    NIC,     NZ,  NCons,   NDum,   NFix, NCnnct, MaxDiis
        9      69       9       0       0       0       0       0

 Cartesian Hessian Update
 Hessian Updated using BFGS Update


** GEOMETRY OPTIMIZATION IN DELOCALIZED INTERNAL COORDINATES **
   Searching for a Minimum

   Optimization Cycle:   3

                       Coordinates (Angstroms)
     ATOM                X               Y               Z
      1  C        -0.9551718841    0.8936027983    1.2377124167
      2  C        -1.2077034535    1.1260052928   -0.2272724850
      3  C        -0.3272694334   -0.0078648010    0.2089909845
      4  F        -2.4454983042    0.8414355113   -0.7228626705
      5  H        -0.7514410936    1.9692845023   -0.7307630197
      6  Cl       -0.9392367492   -1.6573734601    0.0553474917
      7  Br        1.5778927624    0.1562637453   -0.1232117257
      8  H        -0.3205040318    1.5958869881    1.7631181167
      9  H        -1.7650350354    0.4652842896    1.8153782081
   Point Group: c1    Number of degrees of freedom:    21


   Energy is  -3250.346460722

 Hessian Updated using BFGS Update

 21 Hessian modes will be used to form the next step
  Hessian Eigenvalues:
     0.016777    0.021215    0.023630    0.030313    0.030729    0.032447
     0.067892    0.083741    0.091020    0.108614    0.131126    0.138150
     0.177023    0.252792    0.266288    0.281312    0.294030    0.348112
     0.348194    0.354079    0.508219

 Minimum Search - Taking Simple RFO Step
 Searching for Lamda that Minimizes Along All modes
 Value Taken    Lamda =  -0.00004511
 Step Taken.  Stepsize is  0.026757

                             Maximum     Tolerance    Cnvgd?
         Gradient           0.001820      0.000300      NO
         Displacement       0.014095      0.001200      NO
         Energy change     -0.000202      0.000001      NO


 New Cartesian Coordinates Obtained by Inverse Iteration

 Displacement from previous Coordinates is:  0.021963
 ----------------------------------------------------------------
             Standard Nuclear Orientation (Angstroms)
    I     Atom           X                Y                Z
 ----------------------------------------------------------------
    1      C      -0.9544758831     0.8958145441     1.2401685271
    2      C      -1.2061971336     1.1272558999    -0.2259940746
    3      C      -0.3282569036    -0.0075112247     0.2101658681
    4      F      -2.4459084962     0.8415994932    -0.7238538408
    5      H      -0.7514187464     1.9674481357    -0.7367217546
    6      Cl     -0.9375701212    -1.6584640390     0.0545265784
    7      Br      1.5771238710     0.1555346520    -0.1266187172
    8      H      -0.3209883392     1.5959607366     1.7705363088
    9      H      -1.7662754706     0.4648866688     1.8142284216
 ----------------------------------------------------------------
 Molecular Point Group                 C1    NOp =  1
 Largest Abelian Subgroup              C1    NOp =  1
 Nuclear Repulsion Energy =   500.4072151426 hartrees
 There are       41 alpha and       41 beta electrons
 Applying Cartesian multipole field
    Component          Value
    ---------          -----
     (2,0,0)        1.00000E-11
     (0,2,0)        2.00000E-11
     (0,0,2)       -3.00000E-11
 Nucleus-field energy     =     0.0000000091 hartrees
 Requested basis set is 6-311++G(d,p)
 There are 71 shells and 187 basis functions
 A cutoff of  1.0D-11 yielded   2254 shell pairs
 There are     16359 function pairs (     17814 Cartesian)
 Smallest overlap matrix eigenvalue = 3.14E-05
 Guess MOs from SCF MO coefficient file

 -----------------------------------------------------------------------
  General SCF calculation program by
  Eric Jon Sundstrom, Paul Horn, Yuezhi Mao, Dmitri Zuev, Alec White,
  David Stuck, Shaama M.S., Shane Yost, Joonho Lee, David Small,
  Daniel Levine, Susi Lehtola, Hugh Burton, Evgeny Epifanovsky
 -----------------------------------------------------------------------
 Exchange:     0.2000 Hartree-Fock + 0.0800 Slater + 0.7200 B88
 Correlation:  0.1900 VWN1RPA + 0.8100 LYP
 Using SG-1 standard quadrature grid
 A restricted SCF calculation will be
 performed using DIIS
 SCF converges when DIIS error is below 1.0e-08
 ---------------------------------------
  Cycle       Energy         DIIS error
 ---------------------------------------
    1   -3250.3464697145      5.70e-05  
    2   -3250.3464882937      1.17e-05  
    3   -3250.3464882905      1.22e-05  
    4   -3250.3464888486      3.03e-06  
    5   -3250.3464888833      1.14e-06  
    6   -3250.3464888878      2.66e-07  
    7   -3250.3464888880      9.42e-08  
    8   -3250.3464888881      3.02e-08  
    9   -3250.3464888880      6.92e-09  Convergence criterion met
 ---------------------------------------
 SCF time:   CPU 38.15s  wall 38.00s 
 SCF   energy in the final basis set =    -3250.3464888880
 Total energy in the final basis set =    -3250.3464888880

 --------------------------------------------------------------

                    Orbital Energies (a.u.)
 --------------------------------------------------------------

 Alpha MOs
 -- Occupied --
*******-101.572 -62.501 -56.322 -56.317 -56.317 -24.699 -10.310
-10.295 -10.220  -9.486  -8.710  -7.251  -7.240  -7.240  -6.542
 -6.528  -6.527  -2.653  -2.649  -2.648  -2.637  -2.637  -1.236
 -0.943  -0.845  -0.799  -0.656  -0.610  -0.560  -0.528  -0.480
 -0.466  -0.444  -0.417  -0.392  -0.365  -0.322  -0.318  -0.304
 -0.288
 -- Virtual --
 -0.052  -0.026  -0.003   0.013   0.022   0.023   0.051   0.053
  0.059   0.067   0.070   0.084   0.092   0.098   0.102   0.111
  0.117   0.126   0.134   0.137   0.137   0.142   0.168   0.179
  0.182   0.186   0.210   0.220   0.245   0.251   0.260   0.267
  0.311   0.359   0.365   0.389   0.392   0.408   0.424   0.427
  0.446   0.457   0.467   0.483   0.490   0.510   0.537   0.548
  0.575   0.584   0.591   0.614   0.636   0.642   0.648   0.666
  0.677   0.769   0.792   0.820   0.845   0.864   0.893   0.912
  0.942   0.979   1.023   1.099   1.150   1.223   1.291   1.364
  1.387   1.423   1.424   1.449   1.492   1.512   1.523   1.534
  1.633   1.679   1.709   1.785   1.804   1.862   1.877   1.956
  1.975   2.009   2.031   2.070   2.134   2.159   2.189   2.209
  2.236   2.291   2.350   2.471   2.496   2.542   2.596   2.694
  2.704   2.820   2.825   2.829   3.010   3.104   3.288   3.409
  3.699   3.769   3.808   3.847   3.995   4.014   4.035   4.058
  4.115   4.206   4.245   4.382   4.846   6.343   6.376   6.636
  6.688   7.567   7.597   7.684   9.740  23.577  23.756  23.863
 25.860  26.010  26.445  47.928  66.771 215.728 289.763 289.792
289.9041020.725
 --------------------------------------------------------------

          Ground-State Mulliken Net Atomic Charges

     Atom                 Charge (a.u.)
  ----------------------------------------
      1 C                    -0.483298
      2 C                    -0.278351
      3 C                     0.162223
      4 F                    -0.119607
      5 H                     0.206931
      6 Cl                    0.210261
      7 Br                   -0.059686
      8 H                     0.171977
      9 H                     0.189551
  ----------------------------------------
  Sum of atomic charges =     0.000000

 -----------------------------------------------------------------
                    Cartesian Multipole Moments
 -----------------------------------------------------------------
    Charge (ESU x 10^10)
                 0.0000
    Dipole Moment (Debye)
         X       0.3623      Y       1.7242      Z       1.3071
       Tot       2.1938
    Quadrupole Moments (Debye-Ang)
        XX     -57.7931     XY       0.3414     YY     -52.2120
        XZ      -3.0233     YZ       0.9052     ZZ     -53.0398
    Octopole Moments (Debye-Ang^2)
       XXX      48.6872    XXY      -3.0517    XYY       8.0415
       YYY       4.1978    XXZ       2.2724    XYZ      -1.0689
       YYZ      -3.8853    XZZ       7.8032    YZZ       3.9759
       ZZZ      -5.3538
    Hexadecapole Moments (Debye-Ang^3)
      XXXX    -682.9988   XXXY      13.5561   XXYY    -179.6114
      XYYY       4.4953   YYYY    -361.3533   XXXZ     -12.8062
      XXYZ       1.7308   XYYZ       4.8544   YYYZ      -4.6540
      XXZZ    -138.6254   XYZZ      -1.1978   YYZZ     -87.9610
      XZZZ       2.7783   YZZZ      -0.1408   ZZZZ    -154.0877
 -----------------------------------------------------------------
 Calculating analytic gradient of the SCF energy
 Gradient of SCF Energy
            1           2           3           4           5           6
    1  -0.0002647  -0.0007179   0.0001920   0.0004797   0.0001682  -0.0001617
    2  -0.0005943  -0.0006263   0.0010855   0.0001939  -0.0000610  -0.0000393
    3  -0.0005099   0.0005269   0.0003407  -0.0001298   0.0000501  -0.0000195
            7           8           9
    1   0.0000344   0.0001144   0.0001556
    2  -0.0000907   0.0000700   0.0000622
    3  -0.0000427  -0.0002777   0.0000619
 Max gradient component =       1.086E-03
 RMS gradient           =       3.694E-04
 Gradient time:  CPU 14.17 s  wall 14.17 s
 Geometry Optimization Parameters
   NAtoms,    NIC,     NZ,  NCons,   NDum,   NFix, NCnnct, MaxDiis
        9      69       9       0       0       0       0       0

 Cartesian Hessian Update
 Hessian Updated using BFGS Update


** GEOMETRY OPTIMIZATION IN DELOCALIZED INTERNAL COORDINATES **
   Searching for a Minimum

   Optimization Cycle:   4

                       Coordinates (Angstroms)
     ATOM                X               Y               Z
      1  C        -0.9544758831    0.8958145441    1.2401685271
      2  C        -1.2061971336    1.1272558999   -0.2259940746
      3  C        -0.3282569036   -0.0075112247    0.2101658681
      4  F        -2.4459084962    0.8415994932   -0.7238538408
      5  H        -0.7514187464    1.9674481357   -0.7367217546
      6  Cl       -0.9375701212   -1.6584640390    0.0545265784
      7  Br        1.5771238710    0.1555346520   -0.1266187172
      8  H        -0.3209883392    1.5959607366    1.7705363088
      9  H        -1.7662754706    0.4648866688    1.8142284216
   Point Group: c1    Number of degrees of freedom:    21


   Energy is  -3250.346488888

 Hessian Updated using BFGS Update

 21 Hessian modes will be used to form the next step
  Hessian Eigenvalues:
     0.016831    0.020789    0.021253    0.029096    0.030987    0.034318
     0.063152    0.083327    0.089898    0.107574    0.133801    0.140371
     0.177373    0.252436    0.261467    0.267730    0.291054    0.347723
     0.348120    0.353772    0.485371

 Minimum Search - Taking Simple RFO Step
 Searching for Lamda that Minimizes Along All modes
 Value Taken    Lamda =  -0.00001333
 Step Taken.  Stepsize is  0.019466

                             Maximum     Tolerance    Cnvgd?
         Gradient           0.000483      0.000300      NO
         Displacement       0.013349      0.001200      NO
         Energy change     -0.000028      0.000001      NO


 New Cartesian Coordinates Obtained by Inverse Iteration

 Displacement from previous Coordinates is:  0.016155
 ----------------------------------------------------------------
             Standard Nuclear Orientation (Angstroms)
    I     Atom           X                Y                Z
 ----------------------------------------------------------------
    1      C      -0.9536157083     0.8968052152     1.2401781605
    2      C      -1.2048539593     1.1278364946    -0.2268494180
    3      C      -0.3282767116    -0.0083904786     0.2094978855
    4      F      -2.4478279528     0.8429784250    -0.7205665999
    5      H      -0.7522695617     1.9677365748    -0.7400266603
    6      Cl     -0.9354646050    -1.6600960181     0.0551574587
    7      Br      1.5773054181     0.1551331042    -0.1264568109
    8      H      -0.3209500422     1.5947561655     1.7745053457
    9      H      -1.7680141001     0.4657653839     1.8109979554
 ----------------------------------------------------------------
 Molecular Point Group                 C1    NOp =  1
 Largest Abelian Subgroup              C1    NOp =  1
 Nuclear Repulsion Energy =   500.3088419016 hartrees
 There are       41 alpha and       41 beta electrons
 Applying Cartesian multipole field
    Component          Value
    ---------          -----
     (2,0,0)        1.00000E-11
     (0,2,0)        2.00000E-11
     (0,0,2)       -3.00000E-11
 Nucleus-field energy     =     0.0000000091 hartrees
 Requested basis set is 6-311++G(d,p)
 There are 71 shells and 187 basis functions
 A cutoff of  1.0D-11 yielded   2253 shell pairs
 There are     16355 function pairs (     17810 Cartesian)
 Smallest overlap matrix eigenvalue = 3.15E-05
 Guess MOs from SCF MO coefficient file

 -----------------------------------------------------------------------
  General SCF calculation program by
  Eric Jon Sundstrom, Paul Horn, Yuezhi Mao, Dmitri Zuev, Alec White,
  David Stuck, Shaama M.S., Shane Yost, Joonho Lee, David Small,
  Daniel Levine, Susi Lehtola, Hugh Burton, Evgeny Epifanovsky
 -----------------------------------------------------------------------
 Exchange:     0.2000 Hartree-Fock + 0.0800 Slater + 0.7200 B88
 Correlation:  0.1900 VWN1RPA + 0.8100 LYP
 Using SG-1 standard quadrature grid
 A restricted SCF calculation will be
 performed using DIIS
 SCF converges when DIIS error is below 1.0e-08
 ---------------------------------------
  Cycle       Energy         DIIS error
 ---------------------------------------
    1   -3250.3464830075      4.54e-05  
    2   -3250.3464964489      7.79e-06  
    3   -3250.3464964565      8.37e-06  
    4   -3250.3464967336      2.23e-06  
    5   -3250.3464967520      9.16e-07  
    6   -3250.3464967547      1.44e-07  
    7   -3250.3464967548      5.78e-08  
    8   -3250.3464967548      1.38e-08  
    9   -3250.3464967548      3.78e-09  Convergence criterion met
 ---------------------------------------
 SCF time:   CPU 38.12s  wall 38.00s 
 SCF   energy in the final basis set =    -3250.3464967548
 Total energy in the final basis set =    -3250.3464967548

 --------------------------------------------------------------

                    Orbital Energies (a.u.)
 --------------------------------------------------------------

 Alpha MOs
 -- Occupied --
*******-101.572 -62.501 -56.322 -56.317 -56.317 -24.698 -10.310
-10.295 -10.220  -9.486  -8.710  -7.251  -7.241  -7.240  -6.542
 -6.528  -6.527  -2.653  -2.649  -2.648  -2.637  -2.637  -1.236
 -0.943  -0.845  -0.799  -0.656  -0.610  -0.560  -0.528  -0.480
 -0.465  -0.444  -0.417  -0.392  -0.365  -0.322  -0.318  -0.304
 -0.289
 -- Virtual --
 -0.052  -0.026  -0.003   0.013   0.022   0.023   0.050   0.053
  0.059   0.067   0.070   0.084   0.092   0.098   0.102   0.111
  0.117   0.126   0.133   0.137   0.137   0.142   0.168   0.179
  0.182   0.186   0.210   0.220   0.245   0.251   0.259   0.266
  0.311   0.359   0.365   0.389   0.392   0.408   0.424   0.427
  0.445   0.457   0.467   0.483   0.490   0.510   0.537   0.548
  0.575   0.584   0.591   0.614   0.636   0.642   0.648   0.666
  0.677   0.769   0.792   0.820   0.845   0.863   0.893   0.912
  0.942   0.979   1.023   1.098   1.149   1.223   1.291   1.363
  1.387   1.423   1.424   1.447   1.491   1.512   1.523   1.534
  1.633   1.679   1.709   1.785   1.803   1.862   1.877   1.955
  1.974   2.009   2.031   2.070   2.134   2.158   2.189   2.209
  2.235   2.291   2.350   2.471   2.496   2.541   2.597   2.693
  2.704   2.819   2.825   2.829   3.009   3.102   3.286   3.408
  3.699   3.769   3.808   3.846   3.994   4.014   4.035   4.057
  4.115   4.206   4.244   4.382   4.845   6.343   6.376   6.635
  6.687   7.567   7.597   7.684   9.740  23.576  23.755  23.862
 25.860  26.009  26.444  47.928  66.771 215.728 289.762 289.792
289.9041020.725
 --------------------------------------------------------------

          Ground-State Mulliken Net Atomic Charges

     Atom                 Charge (a.u.)
  ----------------------------------------
      1 C                    -0.481856
      2 C                    -0.277043
      3 C                     0.159223
      4 F                    -0.120448
      5 H                     0.207375
      6 Cl                    0.211828
      7 Br                   -0.060677
      8 H                     0.172191
      9 H                     0.189408
  ----------------------------------------
  Sum of atomic charges =     0.000000

 -----------------------------------------------------------------
                    Cartesian Multipole Moments
 -----------------------------------------------------------------
    Charge (ESU x 10^10)
                 0.0000
    Dipole Moment (Debye)
         X       0.3687      Y       1.7213      Z       1.3037
       Tot       2.1905
    Quadrupole Moments (Debye-Ang)
        XX     -57.8204     XY       0.3491     YY     -52.2076
        XZ      -3.0152     YZ       0.9017     ZZ     -53.0335
    Octopole Moments (Debye-Ang^2)
       XXX      48.6958    XXY      -3.0632    XYY       8.0186
       YYY       4.2221    XXZ       2.2569    XYZ      -1.0626
       YYZ      -3.9085    XZZ       7.7780    YZZ       4.0209
       ZZZ      -5.4078
    Hexadecapole Moments (Debye-Ang^3)
      XXXX    -683.1787   XXXY      13.8223   XXYY    -179.7477
      XYYY       4.6847   YYYY    -361.8096   XXXZ     -12.7419
      XXYZ       1.7347   XYYZ       4.8755   YYYZ      -4.6871
      XXZZ    -138.6187   XYZZ      -1.1482   YYZZ     -87.9862
      XZZZ       2.8920   YZZZ      -0.0826   ZZZZ    -153.9714
 -----------------------------------------------------------------
 Calculating analytic gradient of the SCF energy
 Gradient of SCF Energy
            1           2           3           4           5           6
    1  -0.0001453   0.0001151   0.0002026  -0.0002165  -0.0000048  -0.0000232
    2  -0.0000669  -0.0003272   0.0004770   0.0001149   0.0000547  -0.0001632
    3   0.0000736   0.0001682  -0.0000540  -0.0002345  -0.0000168   0.0000057
            7           8           9
    1   0.0000233   0.0000125   0.0000364
    2  -0.0001369   0.0000886  -0.0000411
    3   0.0000014  -0.0000408   0.0000971
 Max gradient component =       4.770E-04
 RMS gradient           =       1.537E-04
 Gradient time:  CPU 14.21 s  wall 14.21 s
 Geometry Optimization Parameters
   NAtoms,    NIC,     NZ,  NCons,   NDum,   NFix, NCnnct, MaxDiis
        9      69       9       0       0       0       0       0

 Cartesian Hessian Update
 Hessian Updated using BFGS Update


** GEOMETRY OPTIMIZATION IN DELOCALIZED INTERNAL COORDINATES **
   Searching for a Minimum

   Optimization Cycle:   5

                       Coordinates (Angstroms)
     ATOM                X               Y               Z
      1  C        -0.9536157083    0.8968052152    1.2401781605
      2  C        -1.2048539593    1.1278364946   -0.2268494180
      3  C        -0.3282767116   -0.0083904786    0.2094978855
      4  F        -2.4478279528    0.8429784250   -0.7205665999
      5  H        -0.7522695617    1.9677365748   -0.7400266603
      6  Cl       -0.9354646050   -1.6600960181    0.0551574587
      7  Br        1.5773054181    0.1551331042   -0.1264568109
      8  H        -0.3209500422    1.5947561655    1.7745053457
      9  H        -1.7680141001    0.4657653839    1.8109979554
   Point Group: c1    Number of degrees of freedom:    21


   Energy is  -3250.346496755

 Hessian Updated using BFGS Update

 21 Hessian modes will be used to form the next step
  Hessian Eigenvalues:
     0.014567    0.017922    0.021422    0.028865    0.031181    0.036752
     0.061940    0.082470    0.089026    0.102196    0.134565    0.137972
     0.177420    0.252880    0.266253    0.268106    0.296914    0.347948
     0.348129    0.355534    0.522061

 Minimum Search - Taking Simple RFO Step
 Searching for Lamda that Minimizes Along All modes
 Value Taken    Lamda =  -0.00000298
 Step Taken.  Stepsize is  0.011435

                             Maximum     Tolerance    Cnvgd?
         Gradient           0.000244      0.000300     YES
         Displacement       0.007415      0.001200      NO
         Energy change     -0.000008      0.000001      NO


 New Cartesian Coordinates Obtained by Inverse Iteration

 Displacement from previous Coordinates is:  0.009548
 ----------------------------------------------------------------
             Standard Nuclear Orientation (Angstroms)
    I     Atom           X                Y                Z
 ----------------------------------------------------------------
    1      C      -0.9531572696     0.8971542248     1.2402270655
    2      C      -1.2042843273     1.1281278334    -0.2268356661
    3      C      -0.3284581722    -0.0088525512     0.2095812555
    4      F      -2.4479122486     0.8421817114    -0.7185335628
    5      H      -0.7521169765     1.9672121370    -0.7415839559
    6      Cl     -0.9352481210    -1.6602836788     0.0547750312
    7      Br      1.5769863805     0.1562941875    -0.1266728896
    8      H      -0.3201450831     1.5932952342     1.7763977409
    9      H      -1.7696314051     0.4673957684     1.8090822981
 ----------------------------------------------------------------
 Molecular Point Group                 C1    NOp =  1
 Largest Abelian Subgroup              C1    NOp =  1
 Nuclear Repulsion Energy =   500.3450366229 hartrees
 There are       41 alpha and       41 beta electrons
 Applying Cartesian multipole field
    Component          Value
    ---------          -----
     (2,0,0)        1.00000E-11
     (0,2,0)        2.00000E-11
     (0,0,2)       -3.00000E-11
 Nucleus-field energy     =     0.0000000091 hartrees
 Requested basis set is 6-311++G(d,p)
 There are 71 shells and 187 basis functions
 A cutoff of  1.0D-11 yielded   2253 shell pairs
 There are     16355 function pairs (     17810 Cartesian)
 Smallest overlap matrix eigenvalue = 3.15E-05
 Guess MOs from SCF MO coefficient file

 -----------------------------------------------------------------------
  General SCF calculation program by
  Eric Jon Sundstrom, Paul Horn, Yuezhi Mao, Dmitri Zuev, Alec White,
  David Stuck, Shaama M.S., Shane Yost, Joonho Lee, David Small,
  Daniel Levine, Susi Lehtola, Hugh Burton, Evgeny Epifanovsky
 -----------------------------------------------------------------------
 Exchange:     0.2000 Hartree-Fock + 0.0800 Slater + 0.7200 B88
 Correlation:  0.1900 VWN1RPA + 0.8100 LYP
 Using SG-1 standard quadrature grid
 A restricted SCF calculation will be
 performed using DIIS
 SCF converges when DIIS error is below 1.0e-08
 ---------------------------------------
  Cycle       Energy         DIIS error
 ---------------------------------------
    1   -3250.3464950629      2.26e-05  
    2   -3250.3464986388      3.18e-06  
    3   -3250.3464986718      2.96e-06  
    4   -3250.3464986938      8.31e-07  
    5   -3250.3464986955      2.59e-07  
    6   -3250.3464986957      7.92e-08  
    7   -3250.3464986957      3.35e-08  
    8   -3250.3464986957      8.11e-09  Convergence criterion met
 ---------------------------------------
 SCF time:   CPU 33.93s  wall 34.00s 
 SCF   energy in the final basis set =    -3250.3464986957
 Total energy in the final basis set =    -3250.3464986957

 --------------------------------------------------------------

                    Orbital Energies (a.u.)
 --------------------------------------------------------------

 Alpha MOs
 -- Occupied --
*******-101.572 -62.501 -56.322 -56.317 -56.317 -24.698 -10.310
-10.295 -10.220  -9.486  -8.710  -7.251  -7.241  -7.240  -6.542
 -6.528  -6.527  -2.653  -2.649  -2.648  -2.637  -2.637  -1.236
 -0.942  -0.845  -0.799  -0.656  -0.610  -0.560  -0.528  -0.480
 -0.465  -0.444  -0.417  -0.392  -0.365  -0.322  -0.318  -0.304
 -0.288
 -- Virtual --
 -0.052  -0.026  -0.003   0.013   0.022   0.023   0.050   0.053
  0.059   0.067   0.070   0.084   0.092   0.098   0.102   0.111
  0.117   0.126   0.134   0.137   0.137   0.142   0.168   0.178
  0.182   0.186   0.210   0.220   0.244   0.251   0.260   0.266
  0.311   0.359   0.365   0.389   0.392   0.408   0.424   0.427
  0.445   0.457   0.467   0.483   0.490   0.510   0.538   0.548
  0.575   0.584   0.591   0.614   0.636   0.642   0.648   0.666
  0.677   0.769   0.792   0.820   0.845   0.863   0.893   0.912
  0.941   0.979   1.023   1.099   1.149   1.224   1.291   1.363
  1.387   1.423   1.424   1.447   1.491   1.512   1.523   1.534
  1.633   1.679   1.709   1.785   1.803   1.862   1.877   1.955
  1.974   2.009   2.031   2.070   2.134   2.159   2.189   2.209
  2.236   2.291   2.350   2.471   2.496   2.541   2.597   2.693
  2.704   2.819   2.825   2.830   3.009   3.101   3.286   3.408
  3.699   3.769   3.808   3.846   3.994   4.015   4.035   4.057
  4.115   4.206   4.244   4.382   4.845   6.343   6.376   6.635
  6.687   7.567   7.597   7.684   9.741  23.576  23.755  23.862
 25.860  26.009  26.444  47.928  66.771 215.728 289.762 289.792
289.9041020.725
 --------------------------------------------------------------

          Ground-State Mulliken Net Atomic Charges

     Atom                 Charge (a.u.)
  ----------------------------------------
      1 C                    -0.481736
      2 C                    -0.275867
      3 C                     0.157366
      4 F                    -0.120665
      5 H                     0.207513
      6 Cl                    0.212899
      7 Br                   -0.061149
      8 H                     0.172295
      9 H                     0.189344
  ----------------------------------------
  Sum of atomic charges =     0.000000

 -----------------------------------------------------------------
                    Cartesian Multipole Moments
 -----------------------------------------------------------------
    Charge (ESU x 10^10)
                 0.0000
    Dipole Moment (Debye)
         X       0.3685      Y       1.7207      Z       1.3012
       Tot       2.1885
    Quadrupole Moments (Debye-Ang)
        XX     -57.8204     XY       0.3495     YY     -52.2078
        XZ      -3.0095     YZ       0.8999     ZZ     -53.0293
    Octopole Moments (Debye-Ang^2)
       XXX      48.6843    XXY      -3.0659    XYY       8.0151
       YYY       4.1541    XXZ       2.2482    XYZ      -1.0614
       YYZ      -3.9180    XZZ       7.7787    YZZ       4.0194
       ZZZ      -5.4170
    Hexadecapole Moments (Debye-Ang^3)
      XXXX    -683.0225   XXXY      13.7172   XXYY    -179.7112
      XYYY       4.5678   YYYY    -361.8998   XXXZ     -12.6780
      XXYZ       1.7129   XYYZ       4.9067   YYYZ      -4.7582
      XXZZ    -138.5673   XYZZ      -1.2021   YYZZ     -87.9649
      XZZZ       2.9958   YZZZ      -0.1189   ZZZZ    -153.9018
 -----------------------------------------------------------------
 Calculating analytic gradient of the SCF energy
 Gradient of SCF Energy
            1           2           3           4           5           6
    1  -0.0000518   0.0001441   0.0001543  -0.0001913  -0.0000089  -0.0000181
    2   0.0000705  -0.0001215   0.0001865  -0.0000175   0.0000319  -0.0001004
    3   0.0001467   0.0000961  -0.0001111  -0.0001688  -0.0000087   0.0000064
            7           8           9
    1   0.0000039  -0.0000120  -0.0000202
    2  -0.0000759   0.0000291  -0.0000027
    3  -0.0000154   0.0000300   0.0000249
 Max gradient component =       1.913E-04
 RMS gradient           =       9.246E-05
 Gradient time:  CPU 14.13 s  wall 14.13 s
 Geometry Optimization Parameters
   NAtoms,    NIC,     NZ,  NCons,   NDum,   NFix, NCnnct, MaxDiis
        9      69       9       0       0       0       0       0

 Cartesian Hessian Update
 Hessian Updated using BFGS Update


** GEOMETRY OPTIMIZATION IN DELOCALIZED INTERNAL COORDINATES **
   Searching for a Minimum

   Optimization Cycle:   6

                       Coordinates (Angstroms)
     ATOM                X               Y               Z
      1  C        -0.9531572696    0.8971542248    1.2402270655
      2  C        -1.2042843273    1.1281278334   -0.2268356661
      3  C        -0.3284581722   -0.0088525512    0.2095812555
      4  F        -2.4479122486    0.8421817114   -0.7185335628
      5  H        -0.7521169765    1.9672121370   -0.7415839559
      6  Cl       -0.9352481210   -1.6602836788    0.0547750312
      7  Br        1.5769863805    0.1562941875   -0.1266728896
      8  H        -0.3201450831    1.5932952342    1.7763977409
      9  H        -1.7696314051    0.4673957684    1.8090822981
   Point Group: c1    Number of degrees of freedom:    21


   Energy is  -3250.346498696

 Hessian Updated using BFGS Update

 21 Hessian modes will be used to form the next step
  Hessian Eigenvalues:
     0.012149    0.017858    0.021703    0.028572    0.030722    0.037152
     0.063478    0.080245    0.087349    0.094497    0.128649    0.140580
     0.177490    0.257046    0.267381    0.271034    0.291018    0.347957
     0.348134    0.353792    0.495924

 Minimum Search - Taking Simple RFO Step
 Searching for Lamda that Minimizes Along All modes
 Value Taken    Lamda =  -0.00000104
 Step Taken.  Stepsize is  0.006601

                             Maximum     Tolerance    Cnvgd?
         Gradient           0.000203      0.000300     YES
         Displacement       0.004419      0.001200      NO
         Energy change     -0.000002      0.000001      NO


 New Cartesian Coordinates Obtained by Inverse Iteration

 Displacement from previous Coordinates is:  0.006081
 ----------------------------------------------------------------
             Standard Nuclear Orientation (Angstroms)
    I     Atom           X                Y                Z
 ----------------------------------------------------------------
    1      C      -0.9529211668     0.8971598211     1.2399188441
    2      C      -1.2041393738     1.1282898794    -0.2269890363
    3      C      -0.3287414457    -0.0092193435     0.2095841207
    4      F      -2.4482695174     0.8422827360    -0.7167843112
    5      H      -0.7519208706     1.9666669378    -0.7427532987
    6      Cl     -0.9351873966    -1.6603871590     0.0543408718
    7      Br      1.5768038263     0.1573563388    -0.1256624556
    8      H      -0.3194922503     1.5924276299     1.7766345740
    9      H      -1.7700990280     0.4679480261     1.8081480079
 ----------------------------------------------------------------
 Molecular Point Group                 C1    NOp =  1
 Largest Abelian Subgroup              C1    NOp =  1
 Nuclear Repulsion Energy =   500.3797799019 hartrees
 There are       41 alpha and       41 beta electrons
 Applying Cartesian multipole field
    Component          Value
    ---------          -----
     (2,0,0)        1.00000E-11
     (0,2,0)        2.00000E-11
     (0,0,2)       -3.00000E-11
 Nucleus-field energy     =     0.0000000091 hartrees
 Requested basis set is 6-311++G(d,p)
 There are 71 shells and 187 basis functions
 A cutoff of  1.0D-11 yielded   2253 shell pairs
 There are     16355 function pairs (     17810 Cartesian)
 Smallest overlap matrix eigenvalue = 3.16E-05
 Guess MOs from SCF MO coefficient file

 -----------------------------------------------------------------------
  General SCF calculation program by
  Eric Jon Sundstrom, Paul Horn, Yuezhi Mao, Dmitri Zuev, Alec White,
  David Stuck, Shaama M.S., Shane Yost, Joonho Lee, David Small,
  Daniel Levine, Susi Lehtola, Hugh Burton, Evgeny Epifanovsky
 -----------------------------------------------------------------------
 Exchange:     0.2000 Hartree-Fock + 0.0800 Slater + 0.7200 B88
 Correlation:  0.1900 VWN1RPA + 0.8100 LYP
 Using SG-1 standard quadrature grid
 A restricted SCF calculation will be
 performed using DIIS
 SCF converges when DIIS error is below 1.0e-08
 ---------------------------------------
  Cycle       Energy         DIIS error
 ---------------------------------------
    1   -3250.3464974408      1.59e-05  
    2   -3250.3464992349      2.28e-06  
    3   -3250.3464992456      2.32e-06  
    4   -3250.3464992617      8.14e-07  
    5   -3250.3464992639      1.95e-07  
    6   -3250.3464992640      5.83e-08  
    7   -3250.3464992640      1.94e-08  
    8   -3250.3464992641      5.39e-09  Convergence criterion met
 ---------------------------------------
 SCF time:   CPU 33.90s  wall 34.00s 
 SCF   energy in the final basis set =    -3250.3464992641
 Total energy in the final basis set =    -3250.3464992641

 --------------------------------------------------------------

                    Orbital Energies (a.u.)
 --------------------------------------------------------------

 Alpha MOs
 -- Occupied --
*******-101.572 -62.501 -56.322 -56.317 -56.317 -24.698 -10.310
-10.295 -10.220  -9.486  -8.710  -7.251  -7.241  -7.240  -6.542
 -6.528  -6.527  -2.653  -2.649  -2.648  -2.637  -2.637  -1.236
 -0.942  -0.845  -0.799  -0.656  -0.610  -0.560  -0.528  -0.480
 -0.465  -0.444  -0.417  -0.392  -0.365  -0.322  -0.318  -0.304
 -0.288
 -- Virtual --
 -0.052  -0.026  -0.003   0.013   0.022   0.023   0.050   0.053
  0.059   0.067   0.070   0.084   0.092   0.098   0.102   0.110
  0.117   0.126   0.134   0.137   0.137   0.142   0.168   0.179
  0.182   0.186   0.210   0.220   0.244   0.251   0.260   0.266
  0.311   0.359   0.365   0.389   0.392   0.407   0.424   0.427
  0.445   0.457   0.467   0.483   0.490   0.510   0.538   0.548
  0.575   0.584   0.591   0.614   0.636   0.642   0.648   0.666
  0.677   0.769   0.793   0.820   0.846   0.863   0.893   0.912
  0.941   0.979   1.023   1.099   1.149   1.224   1.291   1.363
  1.387   1.423   1.424   1.448   1.490   1.513   1.523   1.535
  1.634   1.679   1.709   1.786   1.803   1.862   1.876   1.955
  1.974   2.009   2.031   2.070   2.134   2.159   2.189   2.209
  2.236   2.291   2.350   2.471   2.496   2.541   2.597   2.693
  2.704   2.819   2.825   2.830   3.009   3.101   3.286   3.408
  3.700   3.769   3.808   3.846   3.994   4.015   4.035   4.057
  4.115   4.206   4.245   4.382   4.845   6.343   6.376   6.635
  6.687   7.567   7.597   7.684   9.741  23.576  23.755  23.862
 25.860  26.009  26.444  47.928  66.771 215.728 289.763 289.792
289.9041020.725
 --------------------------------------------------------------

          Ground-State Mulliken Net Atomic Charges

     Atom                 Charge (a.u.)
  ----------------------------------------
      1 C                    -0.481655
      2 C                    -0.275307
      3 C                     0.156197
      4 F                    -0.120669
      5 H                     0.207593
      6 Cl                    0.213676
      7 Br                   -0.061530
      8 H                     0.172335
      9 H                     0.189360
  ----------------------------------------
  Sum of atomic charges =     0.000000

 -----------------------------------------------------------------
                    Cartesian Multipole Moments
 -----------------------------------------------------------------
    Charge (ESU x 10^10)
                 0.0000
    Dipole Moment (Debye)
         X       0.3673      Y       1.7190      Z       1.2984
       Tot       2.1854
    Quadrupole Moments (Debye-Ang)
        XX     -57.8202     XY       0.3522     YY     -52.2089
        XZ      -3.0022     YZ       0.8960     ZZ     -53.0268
    Octopole Moments (Debye-Ang^2)
       XXX      48.6873    XXY      -3.0760    XYY       8.0189
       YYY       4.0878    XXZ       2.2264    XYZ      -1.0581
       YYZ      -3.9442    XZZ       7.7764    YZZ       4.0059
       ZZZ      -5.4811
    Hexadecapole Moments (Debye-Ang^3)
      XXXX    -682.9955   XXXY      13.6573   XXYY    -179.7056
      XYYY       4.4851   YYYY    -361.9798   XXXZ     -12.6979
      XXYZ       1.6940   XYYZ       4.8937   YYYZ      -4.8032
      XXZZ    -138.5373   XYZZ      -1.2384   YYZZ     -87.9466
      XZZZ       2.9582   YZZZ      -0.1622   ZZZZ    -153.7748
 -----------------------------------------------------------------
 Calculating analytic gradient of the SCF energy
 Gradient of SCF Energy
            1           2           3           4           5           6
    1  -0.0000296   0.0000594   0.0000809  -0.0000477   0.0000003  -0.0000143
    2   0.0000543  -0.0000117   0.0000284  -0.0000235  -0.0000018  -0.0000241
    3   0.0000478  -0.0000147  -0.0000574  -0.0000094  -0.0000124   0.0000091
            7           8           9
    1  -0.0000180  -0.0000247  -0.0000064
    2  -0.0000143   0.0000108  -0.0000179
    3   0.0000211   0.0000199  -0.0000040
 Max gradient component =       8.093E-05
 RMS gradient           =       3.166E-05
 Gradient time:  CPU 14.11 s  wall 14.12 s
 Geometry Optimization Parameters
   NAtoms,    NIC,     NZ,  NCons,   NDum,   NFix, NCnnct, MaxDiis
        9      69       9       0       0       0       0       0

 Cartesian Hessian Update
 Hessian Updated using BFGS Update


** GEOMETRY OPTIMIZATION IN DELOCALIZED INTERNAL COORDINATES **
   Searching for a Minimum

   Optimization Cycle:   7

                       Coordinates (Angstroms)
     ATOM                X               Y               Z
      1  C        -0.9529211668    0.8971598211    1.2399188441
      2  C        -1.2041393738    1.1282898794   -0.2269890363
      3  C        -0.3287414457   -0.0092193435    0.2095841207
      4  F        -2.4482695174    0.8422827360   -0.7167843112
      5  H        -0.7519208706    1.9666669378   -0.7427532987
      6  Cl       -0.9351873966   -1.6603871590    0.0543408718
      7  Br        1.5768038263    0.1573563388   -0.1256624556
      8  H        -0.3194922503    1.5924276299    1.7766345740
      9  H        -1.7700990280    0.4679480261    1.8081480079
   Point Group: c1    Number of degrees of freedom:    21


   Energy is  -3250.346499264

 Hessian Updated using BFGS Update

 21 Hessian modes will be used to form the next step
  Hessian Eigenvalues:
     0.012030    0.018545    0.022107    0.028698    0.030240    0.037861
     0.063488    0.079043    0.086375    0.092564    0.126078    0.143659
     0.177870    0.249208    0.266771    0.269101    0.283806    0.347928
     0.348128    0.353144    0.478093

 Minimum Search - Taking Simple RFO Step
 Searching for Lamda that Minimizes Along All modes
 Value Taken    Lamda =   0.00000000
 Step Taken.  Stepsize is  0.001351

                             Maximum     Tolerance    Cnvgd?
         Gradient           0.000048      0.000300     YES
         Displacement       0.000991      0.001200     YES
         Energy change     -0.000001      0.000001     YES


                       Distance Matrix (Angstroms)
             C (  1)   C (  2)   C (  3)   F (  4)   H (  5)   Cl(  6)
   C (  2)  1.506104
   C (  3)  1.507552  1.500282
   F (  4)  2.463283  1.367318  2.464876
   H (  5)  2.261689  1.083231  2.233865  2.035316
   Cl(  6)  2.819035  2.815706  1.765852  3.024468  3.718127
   Br(  7)  2.968439  2.947308  1.941968  4.125502  3.012867  3.105913
   H (  8)  1.082910  2.238868  2.240760  3.363264  2.583479  3.731780
   H (  9)  1.083922  2.213175  2.204678  2.641084  3.128888  2.881445
             Br(  7)   H (  8)
   H (  8)  3.045341
   H (  9)  3.877867  1.835676

 Final energy is   -3250.3464992640593     


 ******************************
 **  OPTIMIZATION CONVERGED  **
 ******************************

                       Coordinates (Angstroms)
     ATOM                X               Y               Z
      1  C        -0.9529211668    0.8971598211    1.2399188441
      2  C        -1.2041393738    1.1282898794   -0.2269890363
      3  C        -0.3287414457   -0.0092193435    0.2095841207
      4  F        -2.4482695174    0.8422827360   -0.7167843112
      5  H        -0.7519208706    1.9666669378   -0.7427532987
      6  Cl       -0.9351873966   -1.6603871590    0.0543408718
      7  Br        1.5768038263    0.1573563388   -0.1256624556
      8  H        -0.3194922503    1.5924276299    1.7766345740
      9  H        -1.7700990280    0.4679480261    1.8081480079

Z-matrix Print:
$molecule
0 1
Br
C  1 1.941968
C  2 1.500282 1 117.211386
H  3 1.083231 2 118.801459 1 2.565833 0
F  3 1.367318 2 118.461204 1 143.813196 0
C  3 1.506104 2 60.191575 1 -108.507192 0
H  6 1.082910 3 118.800639 2 108.459066 0
H  6 1.083922 3 116.462196 2 -105.579838 0
Cl 2 1.765852 1 113.704367 3 144.973868 0
$end


 --------------------------------------------------------------

                    Orbital Energies (a.u.)
 --------------------------------------------------------------

 Alpha MOs
 -- Occupied --
*******-101.572 -62.501 -56.322 -56.317 -56.317 -24.698 -10.310
-10.295 -10.220  -9.486  -8.710  -7.251  -7.241  -7.240  -6.542
 -6.528  -6.527  -2.653  -2.649  -2.648  -2.637  -2.637  -1.236
 -0.942  -0.845  -0.799  -0.656  -0.610  -0.560  -0.528  -0.480
 -0.465  -0.444  -0.417  -0.392  -0.365  -0.322  -0.318  -0.304
 -0.288
 -- Virtual --
 -0.052  -0.026  -0.003   0.013   0.022   0.023   0.050   0.053
  0.059   0.067   0.070   0.084   0.092   0.098   0.102   0.110
  0.117   0.126   0.134   0.137   0.137   0.142   0.168   0.179
  0.182   0.186   0.210   0.220   0.244   0.251   0.260   0.266
  0.311   0.359   0.365   0.389   0.392   0.407   0.424   0.427
  0.445   0.457   0.467   0.483   0.490   0.510   0.538   0.548
  0.575   0.584   0.591   0.614   0.636   0.642   0.648   0.666
  0.677   0.769   0.793   0.820   0.846   0.863   0.893   0.912
  0.941   0.979   1.023   1.099   1.149   1.224   1.291   1.363
  1.387   1.423   1.424   1.448   1.490   1.513   1.523   1.535
  1.634   1.679   1.709   1.786   1.803   1.862   1.876   1.955
  1.974   2.009   2.031   2.070   2.134   2.159   2.189   2.209
  2.236   2.291   2.350   2.471   2.496   2.541   2.597   2.693
  2.704   2.819   2.825   2.830   3.009   3.101   3.286   3.408
  3.700   3.769   3.808   3.846   3.994   4.015   4.035   4.057
  4.115   4.206   4.245   4.382   4.845   6.343   6.376   6.635
  6.687   7.567   7.597   7.684   9.741  23.576  23.755  23.862
 25.860  26.009  26.444  47.928  66.771 215.728 289.763 289.792
289.9041020.725
 --------------------------------------------------------------

          Ground-State Mulliken Net Atomic Charges

     Atom                 Charge (a.u.)
  ----------------------------------------
      1 C                    -0.481655
      2 C                    -0.275307
      3 C                     0.156197
      4 F                    -0.120669
      5 H                     0.207593
      6 Cl                    0.213676
      7 Br                   -0.061530
      8 H                     0.172335
      9 H                     0.189360
  ----------------------------------------
  Sum of atomic charges =     0.000000

 -----------------------------------------------------------------
                    Cartesian Multipole Moments
 -----------------------------------------------------------------
    Charge (ESU x 10^10)
                 0.0000
    Dipole Moment (Debye)
         X       0.3673      Y       1.7190      Z       1.2984
       Tot       2.1854
    Quadrupole Moments (Debye-Ang)
        XX     -57.8202     XY       0.3522     YY     -52.2089
        XZ      -3.0022     YZ       0.8960     ZZ     -53.0268
    Octopole Moments (Debye-Ang^2)
       XXX      48.6873    XXY      -3.0760    XYY       8.0189
       YYY       4.0878    XXZ       2.2264    XYZ      -1.0581
       YYZ      -3.9442    XZZ       7.7764    YZZ       4.0059
       ZZZ      -5.4811
    Hexadecapole Moments (Debye-Ang^3)
      XXXX    -682.9955   XXXY      13.6573   XXYY    -179.7056
      XYYY       4.4851   YYYY    -361.9798   XXXZ     -12.6979
      XXYZ       1.6940   XYYZ       4.8937   YYYZ      -4.8032
      XXZZ    -138.5373   XYZZ      -1.2384   YYZZ     -87.9466
      XZZZ       2.9582   YZZZ      -0.1622   ZZZZ    -153.7748
 -----------------------------------------------------------------
Archival summary:
1\1\TWL02\OPT\ProcedureUnspecified\BasisUnspecified\r1l1133\taweetha\ThuOct1102:07:302018ThuOct1102:07:302018\0\\#,OPT,ProcedureUnspecified,BasisUnspecified,\\0,1\Br\C,1,1.94197\C,2,1.50028,1,117.211\H,3,1.08323,2,118.801,1,2.56583,0\F,3,1.36732,2,118.461,1,143.813,0\C,3,1.5061,2,60.1916,1,-108.507,0\H,6,1.08291,3,118.801,2,108.459,0\H,6,1.08392,3,116.462,2,-105.58,0\Cl,2,1.76585,1,113.704,3,144.974,0\\\@

 Total job time:  381.55s(wall), 381.00s(cpu) 
 Thu Oct 11 02:07:30 2018

        *************************************************************
        *                                                           *
        *  Thank you very much for using Q-Chem.  Have a nice day.  *
        *                                                           *
        *************************************************************


 
User input: 2 of 2 
 
Q-Chem Developer Version!
                  Welcome to Q-Chem
     A Quantum Leap Into The Future Of Chemistry


 Q-Chem 5.1, Q-Chem, Inc., Pleasanton, CA (2018)

 Yihan Shao,  Zhengting Gan,  E. Epifanovsky,  A. T. B. Gilbert,  M. Wormit,  
 J. Kussmann,  A. W. Lange,  A. Behn,  Jia Deng,  Xintian Feng,  D. Ghosh,  
 M. Goldey,  P. R. Horn,  L. D. Jacobson,  I. Kaliman,  T. Kus,  A. Landau,  
 Jie Liu,  E. I. Proynov,  R. M. Richard,  R. P. Steele,  E. J. Sundstrom,  
 H. L. Woodcock III,  P. M. Zimmerman,  D. Zuev,  B. Albrecht,  E. Alguire,  
 S. A. Baeppler,  D. Barton,  Z. Benda,  Y. A. Bernard,  E. J. Berquist,  
 K. B. Bravaya,  H. Burton,  D. Casanova,  Chun-Min Chang,  Yunqing Chen,  
 A. Chien,  K. D. Closser,  M. P. Coons,  S. Coriani,  S. Dasgupta,  
 A. L. Dempwolff,  M. Diedenhofen,  Hainam Do,  R. G. Edgar,  Po-Tung Fang,  
 S. Faraji,  S. Fatehi,  Qingguo Feng,  K. D. Fenk,  J. Fosso-Tande,  
 Qinghui Ge,  A. Ghysels,  G. Gidofalvi,  J. Gomes,  J. Gonthier,  A. Gunina,  
 D. Hait,  M. W. D. Hanson-Heine,  P. H. P. Harbach,  A. W. Hauser,  
 J. E. Herr,  E. G. Hohenstein,  Z. C. Holden,  Kerwin Hui,  B. C. Huynh,  
 T.-C. Jagau,  Hyunjun Ji,  B. Kaduk,  K. Khistyaev,  Jaehoon Kim,  
 P. Klunzinger,  K. Koh,  D. Kosenkov,  L. Koulias,  T. Kowalczyk,  
 C. M. Krauter,  A. Kunitsa,  Ka Un Lao,  A. Laurent,  K. V. Lawler,  
 Joonho Lee,  D. Lefrancois,  S. Lehtola,  D. S. Levine,  Yi-Pei Li,  
 You-Sheng Lin,  Fenglai Liu,  E. Livshits,  A. Luenser,  P. Manohar,  
 E. Mansoor,  S. F. Manzer,  Shan-Ping Mao,  Yuezhi Mao,  N. Mardirossian,  
 A. V. Marenich,  T. Markovich,  L. A. Martinez-Martinez,  S. A. Maurer,  
 N. J. Mayhall,  S. C. McKenzie,  J.-M. Mewes,  A. F. Morrison,  
 J. W. Mullinax,  K. Nanda,  T. S. Nguyen-Beck,  R. Olivares-Amaya,  
 J. A. Parkhill,  T. M. Perrine,  F. Plasser,  P. Pokhilko,  S. Prager,  
 A. Prociuk,  E. Ramos,  D. R. Rehn,  F. Rob,  M. Schneider,  N. Sergueev,  
 S. M. Sharada,  S. Sharma,  D. W. Small,  T. Stauch,  T. Stein,  
 Yu-Chuan Su,  A. J. W. Thom,  A. Tkatchenko,  T. Tsuchimochi,  N. M. Tubman,  
 L. Vogt,  M. L. Vidal,  O. Vydrov,  M. A. Watson,  J. Wenzel,  
 M. de Wergifosse,  T. A. Wesolowski,  A. White,  J. Witte,  A. Yamada,  
 Jun Yang,  K. Yao,  S. Yeganeh,  S. R. Yost,  Zhi-Qiang You,  A. Zech,  
 Igor Ying Zhang,  Xing Zhang,  Yan Zhao,  Ying Zhu,  B. R. Brooks,  
 G. K. L. Chan,  C. J. Cramer,  M. S. Gordon,  W. J. Hehre,  A. Klamt,  
 M. W. Schmidt,  C. D. Sherrill,  D. G. Truhlar,  A. Aspuru-Guzik,  R. Baer,  
 A. T. Bell,  N. A. Besley,  Jeng-Da Chai,  A. E. DePrince, III,  
 R. A. DiStasio Jr.,  A. Dreuw,  B. D. Dunietz,  T. R. Furlani,  
 Chao-Ping Hsu,  Yousung Jung,  Jing Kong,  D. S. Lambrecht,  WanZhen Liang,  
 C. Ochsenfeld,  V. A. Rassolov,  L. V. Slipchenko,  J. E. Subotnik,  
 T. Van Voorhis,  J. M. Herbert,  A. I. Krylov,  P. M. W. Gill,  M. Head-Gordon

 Contributors to earlier versions of Q-Chem not listed above: 
 R. D. Adamson,  B. Austin,  J. Baker,  G. J. O. Beran,  K. Brandhorst,  
 S. T. Brown,  E. F. C. Byrd,  A. K. Chakraborty,  C.-L. Cheng,  
 Siu Hung Chien,  D. M. Chipman,  D. L. Crittenden,  H. Dachsel,  
 R. J. Doerksen,  A. D. Dutoi,  L. Fusti-Molnar,  W. A. Goddard III,  
 A. Golubeva-Zadorozhnaya,  S. R. Gwaltney,  G. Hawkins,  A. Heyden,  
 S. Hirata,  G. Kedziora,  F. J. Keil,  C. Kelley,  Jihan Kim,  R. A. King,  
 R. Z. Khaliullin,  P. P. Korambath,  W. Kurlancheek,  A. M. Lee,  M. S. Lee,  
 S. V. Levchenko,  Ching Yeh Lin,  D. Liotard,  R. C. Lochan,  I. Lotan,  
 P. E. Maslen,  N. Nair,  D. P. O'Neill,  D. Neuhauser,  E. Neuscamman,  
 C. M. Oana,  R. Olson,  B. Peters,  R. Peverati,  P. A. Pieniazek,  
 Y. M. Rhee,  J. Ritchie,  M. A. Rohrdanz,  E. Rosta,  N. J. Russ,  
 H. F. Schaefer III,  N. E. Schultz,  N. Shenvi,  A. C. Simmonett,  A. Sodt,  
 D. Stuck,  K. S. Thanthiriwatte,  V. Vanovschi,  Tao Wang,  A. Warshel,  
 C. F. Williams,  Q. Wu,  X. Xu,  W. Zhang

 Please cite Q-Chem as follows:
 Y. Shao et al., Mol. Phys. 113, 184-215 (2015)
 DOI: 10.1080/00268976.2014.952696

 Q-Chem 5.1.1 for Intel X86 EM64T Linux

 Parts of Q-Chem use Armadillo 8.300.2 (Tropical Shenanigans).
 http://arma.sourceforge.net/

 Q-Chem begins on Thu Oct 11 02:07:30 2018  

Host: 
0

     Scratch files written to /scratch/taweetham/qchem1719//
The previous job contains 0 fragments, simply inherited here
Input Ideriv = 2
Curr. Ideriv = -1
Max.  Ideriv = 2

Checking the input file for inconsistencies... 	...done.

--------------------------------------------------------------
User input:
--------------------------------------------------------------

$molecule
read
$end

$rem
   job_type 	frequency
   basis 	6-311++g**
   method	b3lyp	
$end


--------------------------------------------------------------
 ----------------------------------------------------------------
             Standard Nuclear Orientation (Angstroms)
    I     Atom           X                Y                Z
 ----------------------------------------------------------------
    1      C      -0.9515749662     0.8817164307     1.2356386211
    2      C      -1.1913862152     1.1230541393    -0.2315345439
    3      C      -0.3241771297    -0.0210672130     0.2041024831
    4      F      -2.4332867202     0.8456909247    -0.7318465409
    5      H      -0.7317995340     1.9625637517    -0.7388747988
    6      Cl     -0.9368681649    -1.6684943373     0.0343206284
    7      Br      1.5844138262     0.1389981368    -0.1166780578
    8      H      -0.3188608609     1.5707879724     1.7811169106
    9      H      -1.7746543703     0.4526787581     1.7954187338
 ----------------------------------------------------------------
 Molecular Point Group                 C1    NOp =  1
 Largest Abelian Subgroup              C1    NOp =  1
 Nuclear Repulsion Energy =   500.3797799019 hartrees
 There are       41 alpha and       41 beta electrons
 Requested basis set is 6-311++G(d,p)
 There are 71 shells and 187 basis functions

 Total QAlloc Memory Limit   2000 MB
 Mega-Array Size       188 MB
 MEM_STATIC part       192 MB

                       Distance Matrix (Angstroms)
             C (  1)   C (  2)   C (  3)   F (  4)   H (  5)   Cl(  6)
   C (  2)  1.506104
   C (  3)  1.507552  1.500282
   F (  4)  2.463283  1.367318  2.464876
   H (  5)  2.261689  1.083231  2.233865  2.035316
   Cl(  6)  2.819035  2.815706  1.765852  3.024468  3.718127
   Br(  7)  2.968439  2.947308  1.941968  4.125502  3.012867  3.105913
   H (  8)  1.082910  2.238868  2.240760  3.363264  2.583479  3.731780
   H (  9)  1.083922  2.213175  2.204678  2.641084  3.128888  2.881445
             Br(  7)   H (  8)
   H (  8)  3.045341
   H (  9)  3.877867  1.835676

 A cutoff of  1.0D-11 yielded   2253 shell pairs
 There are     16355 function pairs (     17810 Cartesian)
 Smallest overlap matrix eigenvalue = 3.16E-05
 Guess from superposition of atomic densities
 Warning:  Energy on first SCF cycle will be non-variational
 SAD guess density has 82.000000 electrons

 -----------------------------------------------------------------------
  General SCF calculation program by
  Eric Jon Sundstrom, Paul Horn, Yuezhi Mao, Dmitri Zuev, Alec White,
  David Stuck, Shaama M.S., Shane Yost, Joonho Lee, David Small,
  Daniel Levine, Susi Lehtola, Hugh Burton, Evgeny Epifanovsky
 -----------------------------------------------------------------------
 Exchange:     0.2000 Hartree-Fock + 0.0800 Slater + 0.7200 B88
 Correlation:  0.1900 VWN1RPA + 0.8100 LYP
 Using SG-1 standard quadrature grid
 A restricted SCF calculation will be
 performed using DIIS
 SCF converges when DIIS error is below 1.0e-08
 ---------------------------------------
  Cycle       Energy         DIIS error
 ---------------------------------------
    1   -3251.3720961564      4.15e-02  
    2   -3250.2984724359      3.82e-03  
    3   -3250.2797889112      4.39e-03  
    4   -3250.3453241369      5.83e-04  
    5   -3250.3462428496      2.65e-04  
    6   -3250.3464709444      8.05e-05  
    7   -3250.3464981157      2.06e-05  
    8   -3250.3464993378      6.41e-06  
    9   -3250.3464994693      1.73e-06  
   10   -3250.3464994791      3.25e-07  
   11   -3250.3464994794      5.97e-08  
   12   -3250.3464994795      2.62e-08  
   13   -3250.3464994795      4.50e-09  Convergence criterion met
 ---------------------------------------
 SCF time:   CPU 52.78s  wall 53.00s 
 SCF   energy in the final basis set =    -3250.3464994795
 Total energy in the final basis set =    -3250.3464994795

 --------------------------------------------------------------

                    Orbital Energies (a.u.)
 --------------------------------------------------------------

 Alpha MOs
 -- Occupied --
*******-101.572 -62.501 -56.322 -56.317 -56.317 -24.698 -10.310
-10.295 -10.220  -9.486  -8.710  -7.251  -7.241  -7.240  -6.542
 -6.528  -6.527  -2.653  -2.649  -2.648  -2.637  -2.637  -1.236
 -0.942  -0.845  -0.799  -0.656  -0.610  -0.560  -0.528  -0.480
 -0.465  -0.444  -0.417  -0.392  -0.365  -0.322  -0.318  -0.304
 -0.288
 -- Virtual --
 -0.052  -0.026  -0.003   0.013   0.022   0.023   0.050   0.053
  0.059   0.067   0.070   0.084   0.092   0.098   0.102   0.110
  0.117   0.126   0.134   0.137   0.137   0.142   0.168   0.179
  0.182   0.186   0.210   0.220   0.244   0.251   0.260   0.266
  0.311   0.359   0.365   0.389   0.392   0.407   0.424   0.427
  0.445   0.457   0.467   0.483   0.490   0.510   0.538   0.548
  0.575   0.584   0.591   0.614   0.636   0.642   0.648   0.666
  0.677   0.769   0.793   0.820   0.846   0.863   0.893   0.912
  0.941   0.979   1.023   1.099   1.149   1.224   1.291   1.363
  1.387   1.423   1.424   1.448   1.490   1.513   1.523   1.535
  1.634   1.679   1.709   1.786   1.803   1.862   1.876   1.955
  1.974   2.009   2.031   2.070   2.134   2.159   2.189   2.209
  2.236   2.291   2.350   2.471   2.496   2.541   2.597   2.693
  2.704   2.819   2.825   2.830   3.009   3.101   3.286   3.408
  3.700   3.769   3.808   3.846   3.994   4.015   4.035   4.057
  4.115   4.206   4.245   4.382   4.845   6.343   6.376   6.635
  6.687   7.567   7.597   7.684   9.741  23.576  23.755  23.862
 25.860  26.009  26.444  47.928  66.771 215.728 289.763 289.792
289.9041020.725
 --------------------------------------------------------------

          Ground-State Mulliken Net Atomic Charges

     Atom                 Charge (a.u.)
  ----------------------------------------
      1 C                    -0.481716
      2 C                    -0.275330
      3 C                     0.156331
      4 F                    -0.120653
      5 H                     0.207595
      6 Cl                    0.213640
      7 Br                   -0.061557
      8 H                     0.172333
      9 H                     0.189357
  ----------------------------------------
  Sum of atomic charges =     0.000000

 -----------------------------------------------------------------
                    Cartesian Multipole Moments
 -----------------------------------------------------------------
    Charge (ESU x 10^10)
                 0.0000
    Dipole Moment (Debye)
         X       0.3658      Y       1.7094      Z       1.3117
       Tot       2.1855
    Quadrupole Moments (Debye-Ang)
        XX     -57.7699     XY       0.3955     YY     -52.2647
        XZ      -3.0225     YZ       0.8962     ZZ     -53.0662
    Octopole Moments (Debye-Ang^2)
       XXX      47.5428    XXY      -2.5207    XYY       7.7799
       YYY       5.9384    XXZ       2.5724    XYZ      -1.0941
       YYZ      -3.7614    XZZ       7.5476    YZZ       4.5727
       ZZZ      -4.7480
    Hexadecapole Moments (Debye-Ang^3)
      XXXX    -681.1928   XXXY      13.7177   XXYY    -179.7077
      XYYY       4.9748   YYYY    -362.1808   XXXZ     -14.5736
      XXYZ       1.6197   XYYZ       4.2303   YYYZ      -5.3168
      XXZZ    -138.6684   XYZZ      -0.9994   YYZZ     -88.0081
      XZZZ       0.9843   YZZZ      -0.8571   ZZZZ    -153.6686
 -----------------------------------------------------------------
 Calculating MO derivatives via CPSCF
   1         3          27      0.141442    0.027534
   2         3          27      0.019494    0.003810
   3         3          27      0.001823    0.000489
   4         5          25      0.000134    0.000040
   5        28           2      0.000003    0.000002
   6        30           0      0.000000    0.000000    Roots Converged
 Time for AOints: 24.1 s (CPU) 24.1 s (wall)
 ------------------------------------------------------------------------------
                     AOints        : Timing summary (seconds)
 ------------------------------------------------------------------------------
     job step          cpu (% of tot)      sys (% of tot)     wall (% of tot)
 ------------------------------------------------------------------------------
  cpscf_lag         0.2191E+03 (46.9)   0.3290E-03 (16.5)   0.2193E+03 (47.0)
  iterzp            0.2232E+03 (47.8)   0.1665E-02 (83.5)   0.2233E+03 (47.8)
  make_fx           0.0000E+00 ( 0.0)   0.0000E+00 ( 0.0)   0.0000E+00 ( 0.0)
  AOints            0.2408E+02 ( 5.2)   0.0000E+00 ( 0.0)   0.2409E+02 ( 5.2)
 ------------------------------------------------------------------------------
   Grand Totals     0.4668E+03          0.1995E-02          0.4671E+03
 ------------------------------------------------------------------------------
 Calculating analytic Hessian of the SCF energy
 Polarizability Matrix (a.u.)
            1           2           3
    1 -77.4043038  -2.8738314   2.8121496
    2  -2.8738314 -67.4217025  -2.2326831
    3   2.8121496  -2.2326831 -55.1743484

 Direct stationary perturbation theory relativistic correction:

 rels  =      17.644736005195
 relv  =     -60.033812632343
 rel2e =       9.782200165008
 E_rel =     -32.606876462140

 Hessian of the SCF Energy
            1           2           3           4           5           6
    1   0.5088279   0.2057162  -0.0583414  -0.0592964  -0.0152279   0.0027966
    2   0.2057162   0.4008686   0.0844313  -0.0201507  -0.0403434   0.0195725
    3  -0.0583414   0.0844313   0.5731504  -0.0304617   0.0531227  -0.2006918
    4  -0.0592964  -0.0201507  -0.0304617   0.4944500   0.0960308   0.0566269
    5  -0.0152279  -0.0403434   0.0531227   0.0960308   0.5125272  -0.1857955
    6   0.0027966   0.0195725  -0.2006918   0.0566269  -0.1857955   0.4548508
    7  -0.0699424   0.0233179   0.0709648  -0.0932108   0.0590718  -0.0513076
    8   0.0172867  -0.0947295  -0.0922066   0.0750547  -0.1550222   0.0682667
    9   0.0456033  -0.0605634  -0.1176192  -0.0282996   0.0343504  -0.0388108
   10  -0.0047753  -0.0006004  -0.0149609  -0.2400442  -0.0520954  -0.0673982
   11  -0.0066813  -0.0040219  -0.0005323  -0.0501390  -0.0717411  -0.0117534
   12  -0.0392357  -0.0119592  -0.0106552  -0.0699721  -0.0128797  -0.0831950
   13   0.0002629  -0.0016600  -0.0009588  -0.0904765  -0.0910799   0.0550548
   14   0.0078198   0.0067092  -0.0035264  -0.0957216  -0.2218606   0.1112152
   15   0.0113281   0.0205285  -0.0098360   0.0577643   0.1163545  -0.1132021
   16   0.0011478   0.0007306   0.0012937   0.0015352   0.0035159  -0.0000221
   17  -0.0026760  -0.0202157  -0.0035484  -0.0116274  -0.0259136  -0.0075613
   18  -0.0100813  -0.0194151   0.0013102   0.0079890   0.0093878   0.0011403
   19  -0.0161077   0.0050434   0.0024137  -0.0183160  -0.0009006   0.0095977
   20   0.0053708   0.0001127  -0.0028795   0.0078145   0.0012930  -0.0013885
   21   0.0178089   0.0044984   0.0006606  -0.0052271  -0.0065550   0.0025624
   22  -0.1482777  -0.1170444  -0.0857552  -0.0069411  -0.0075931   0.0026850
   23  -0.1153977  -0.1612989  -0.0930359   0.0112888   0.0115352   0.0008894
   24  -0.0826680  -0.0934736  -0.1151212  -0.0099172  -0.0152687  -0.0092549
   25  -0.2118392  -0.0953525   0.1158057   0.0122999   0.0082783  -0.0080329
   26  -0.0962107  -0.0870809   0.0581750  -0.0125502  -0.0104746   0.0065548
   27   0.1127895   0.0563805  -0.1211979   0.0214976   0.0072835  -0.0133989
            7           8           9          10          11          12
    1  -0.0699424   0.0172867   0.0456033  -0.0047753  -0.0066813  -0.0392357
    2   0.0233179  -0.0947295  -0.0605634  -0.0006004  -0.0040219  -0.0119592
    3   0.0709648  -0.0922066  -0.1176192  -0.0149609  -0.0005323  -0.0106552
    4  -0.0932108   0.0750547  -0.0282996  -0.2400442  -0.0501390  -0.0699721
    5   0.0590718  -0.1550222   0.0343504  -0.0520954  -0.0717411  -0.0128797
    6  -0.0513076   0.0682667  -0.0388108  -0.0673982  -0.0117534  -0.0831950
    7   0.3426805  -0.0639675  -0.0266262  -0.0314236   0.0178398  -0.0049289
    8  -0.0639675   0.4149062   0.0354891  -0.0070753   0.0092448   0.0045315
    9  -0.0266262   0.0354891   0.2398978  -0.0109651   0.0097056  -0.0049347
   10  -0.0314236  -0.0070753  -0.0109651   0.3075050   0.0607235   0.1094916
   11   0.0178398   0.0092448   0.0097056   0.0607235   0.0615086   0.0167228
   12  -0.0049289   0.0045315  -0.0049347   0.1094916   0.0167228   0.0884370
   13   0.0072924   0.0127506  -0.0062165  -0.0286228  -0.0269820   0.0056976
   14  -0.0085887  -0.0145897   0.0111911  -0.0055128   0.0001262  -0.0012650
   15  -0.0005589  -0.0054649   0.0002432  -0.0131172  -0.0141686   0.0078779
   16  -0.0418870  -0.0416780  -0.0052291   0.0023099   0.0033688  -0.0004091
   17  -0.0249826  -0.1340439  -0.0120994  -0.0000861   0.0027060   0.0030481
   18  -0.0022765  -0.0108656  -0.0314394   0.0015330  -0.0007350   0.0011073
   19  -0.1117769   0.0027662   0.0159465  -0.0042776   0.0014318   0.0002280
   20  -0.0061814  -0.0230778   0.0020048   0.0023471  -0.0001819  -0.0006446
   21   0.0139215   0.0006410  -0.0287935  -0.0025910   0.0013982   0.0003530
   22   0.0102184   0.0118838   0.0083069  -0.0011201   0.0000534  -0.0038515
   23  -0.0139454  -0.0120775  -0.0061296   0.0028250   0.0010641   0.0060484
   24  -0.0036823  -0.0036630  -0.0090036  -0.0004961  -0.0016541  -0.0036318
   25  -0.0119506  -0.0070212   0.0074798   0.0004486   0.0003849   0.0029800
   26   0.0174360   0.0093896  -0.0139486  -0.0005256   0.0012953  -0.0036023
   27   0.0044940   0.0032718  -0.0095399  -0.0014962   0.0010168   0.0046416
           13          14          15          16          17          18
    1   0.0002629   0.0078198   0.0113281   0.0011478  -0.0026760  -0.0100813
    2  -0.0016600   0.0067092   0.0205285   0.0007306  -0.0202157  -0.0194151
    3  -0.0009588  -0.0035264  -0.0098360   0.0012937  -0.0035484   0.0013102
    4  -0.0904765  -0.0957216   0.0577643   0.0015352  -0.0116274   0.0079890
    5  -0.0910799  -0.2218606   0.1163545   0.0035159  -0.0259136   0.0093878
    6   0.0550548   0.1112152  -0.1132021  -0.0000221  -0.0075613   0.0011403
    7   0.0072924  -0.0085887  -0.0005589  -0.0418870  -0.0249826  -0.0022765
    8   0.0127506  -0.0145897  -0.0054649  -0.0416780  -0.1340439  -0.0108656
    9  -0.0062165   0.0111911   0.0002432  -0.0052291  -0.0120994  -0.0314394
   10  -0.0286228  -0.0055128  -0.0131172   0.0023099  -0.0000861   0.0015330
   11  -0.0269820   0.0001262  -0.0141686   0.0033688   0.0027060  -0.0007350
   12   0.0056976  -0.0012650   0.0078779  -0.0004091   0.0030481   0.0011073
   13   0.1107060   0.1035353  -0.0518126  -0.0003795   0.0019942  -0.0013763
   14   0.1035353   0.2288707  -0.1172250   0.0004043  -0.0016901   0.0013694
   15  -0.0518126  -0.1172250   0.1145269   0.0002052  -0.0019653   0.0006805
   16  -0.0003795   0.0004043   0.0002052   0.0545175   0.0544435   0.0035049
   17   0.0019942  -0.0016901  -0.0019653   0.0544435   0.1883278   0.0199214
   18  -0.0013763   0.0013694   0.0006805   0.0035049   0.0199214   0.0236760
   19   0.0005728  -0.0015313  -0.0020954  -0.0186645  -0.0167300   0.0007149
   20   0.0009957   0.0014458   0.0006845  -0.0221726  -0.0074450   0.0023282
   21   0.0000847  -0.0007345   0.0004845   0.0004517   0.0015840   0.0023963
   22   0.0011021   0.0000580   0.0012433   0.0003414   0.0020033   0.0021278
   23  -0.0001614   0.0000278  -0.0015872   0.0004191  -0.0027344  -0.0032994
   24  -0.0006902   0.0011485   0.0018631  -0.0003763   0.0018756   0.0002879
   25  -0.0004573  -0.0004631  -0.0029566   0.0010791  -0.0023391  -0.0021354
   26   0.0006075   0.0009608   0.0028436   0.0009685   0.0010090   0.0013082
   27   0.0002174  -0.0021734  -0.0026379   0.0005812  -0.0012548   0.0008411
           19          20          21          22          23          24
    1  -0.0161077   0.0053708   0.0178089  -0.1482777  -0.1153977  -0.0826680
    2   0.0050434   0.0001127   0.0044984  -0.1170444  -0.1612989  -0.0934736
    3   0.0024137  -0.0028795   0.0006606  -0.0857552  -0.0930359  -0.1151212
    4  -0.0183160   0.0078145  -0.0052271  -0.0069411   0.0112888  -0.0099172
    5  -0.0009006   0.0012930  -0.0065550  -0.0075931   0.0115352  -0.0152687
    6   0.0095977  -0.0013885   0.0025624   0.0026850   0.0008894  -0.0092549
    7  -0.1117769  -0.0061814   0.0139215   0.0102184  -0.0139454  -0.0036823
    8   0.0027662  -0.0230778   0.0006410   0.0118838  -0.0120775  -0.0036630
    9   0.0159465   0.0020048  -0.0287935   0.0083069  -0.0061296  -0.0090036
   10  -0.0042776   0.0023471  -0.0025910  -0.0011201   0.0028250  -0.0004961
   11   0.0014318  -0.0001819   0.0013982   0.0000534   0.0010641  -0.0016541
   12   0.0002280  -0.0006446   0.0003530  -0.0038515   0.0060484  -0.0036318
   13   0.0005728   0.0009957   0.0000847   0.0011021  -0.0001614  -0.0006902
   14  -0.0015313   0.0014458  -0.0007345   0.0000580   0.0000278   0.0011485
   15  -0.0020954   0.0006845   0.0004845   0.0012433  -0.0015872   0.0018631
   16  -0.0186645  -0.0221726   0.0004517   0.0003414   0.0004191  -0.0003763
   17  -0.0167300  -0.0074450   0.0015840   0.0020033  -0.0027344   0.0018756
   18   0.0007149   0.0023282   0.0023963   0.0021278  -0.0032994   0.0002879
   19   0.1687766   0.0101692  -0.0260751   0.0015475  -0.0027053   0.0011866
   20   0.0101692   0.0270004  -0.0001485   0.0005415   0.0016634  -0.0006183
   21  -0.0260751  -0.0001485   0.0211846  -0.0005033   0.0019257   0.0007165
   22   0.0015475   0.0005415  -0.0005033   0.1514162   0.1213296   0.0880564
   23  -0.0027053   0.0016634   0.0019257   0.1213296   0.1665597   0.1007570
   24   0.0011866  -0.0006183   0.0007165   0.0880564   0.1007570   0.1226659
   25  -0.0017542   0.0011151   0.0021297  -0.0082865  -0.0036527   0.0085871
   26   0.0024566  -0.0008106  -0.0026094  -0.0112322  -0.0047394   0.0108965
   27  -0.0019168   0.0006619   0.0004356  -0.0123093  -0.0055685   0.0114782
           25          26          27
    1  -0.2118392  -0.0962107   0.1127895
    2  -0.0953525  -0.0870809   0.0563805
    3   0.1158057   0.0581750  -0.1211979
    4   0.0122999  -0.0125502   0.0214976
    5   0.0082783  -0.0104746   0.0072835
    6  -0.0080329   0.0065548  -0.0133989
    7  -0.0119506   0.0174360   0.0044940
    8  -0.0070212   0.0093896   0.0032718
    9   0.0074798  -0.0139486  -0.0095399
   10   0.0004486  -0.0005256  -0.0014962
   11   0.0003849   0.0012953   0.0010168
   12   0.0029800  -0.0036023   0.0046416
   13  -0.0004573   0.0006075   0.0002174
   14  -0.0004631   0.0009608  -0.0021734
   15  -0.0029566   0.0028436  -0.0026379
   16   0.0010791   0.0009685   0.0005812
   17  -0.0023391   0.0010090  -0.0012548
   18  -0.0021354   0.0013082   0.0008411
   19  -0.0017542   0.0024566  -0.0019168
   20   0.0011151  -0.0008106   0.0006619
   21   0.0021297  -0.0026094   0.0004356
   22  -0.0082865  -0.0112322  -0.0123093
   23  -0.0036527  -0.0047394  -0.0055685
   24   0.0085871   0.0108965   0.0114782
   25   0.2204602   0.0990502  -0.1238574
   26   0.0990502   0.0904508  -0.0596178
   27  -0.1238574  -0.0596178   0.1293780
 Gradient time:  CPU 586.48 s  wall 586.86 s
 **********************************************************************
 **                                                                  **
 **                       VIBRATIONAL ANALYSIS                       **
 **                       --------------------                       **
 **                                                                  **
 **        VIBRATIONAL FREQUENCIES (CM**-1) AND NORMAL MODES         **
 **     FORCE CONSTANTS (mDYN/ANGSTROM) AND REDUCED MASSES (AMU)     **
 **                  INFRARED INTENSITIES (KM/MOL)                   **
 **                                                                  **
 **********************************************************************


 Mode:                 1                      2                      3
 Frequency:       155.77                 196.47                 221.24
 Force Cnst:      0.1350                 0.2175                 0.2837
 Red. Mass:       9.4440                 9.5613                 9.8362
 IR Active:          YES                    YES                    YES
 IR Intens:        2.350                  1.671                  1.676
 Raman Active:       YES                    YES                    YES
               X      Y      Z        X      Y      Z        X      Y      Z
 C         -0.105 -0.191  0.099    0.111  0.155 -0.239   -0.248  0.058  0.134
 C          0.122  0.000  0.092   -0.026  0.060 -0.213   -0.185  0.137  0.139
 C         -0.035 -0.121  0.075   -0.073 -0.023 -0.179   -0.013  0.243  0.095
 F          0.181  0.377 -0.231   -0.261  0.287  0.220   -0.050 -0.026 -0.115
 H          0.401 -0.022  0.307   -0.001 -0.092 -0.443   -0.262  0.296  0.327
 Cl         0.093 -0.184  0.153    0.220 -0.147 -0.027    0.309  0.175 -0.011
 Br        -0.082  0.046 -0.059   -0.040 -0.037  0.067   -0.046 -0.142 -0.031
 H         -0.184 -0.287  0.313    0.272  0.045 -0.289   -0.449  0.196  0.198
 H         -0.203 -0.266 -0.101    0.022  0.368 -0.205   -0.145 -0.200  0.091
 TransDip  -0.011 -0.040  0.027    0.013 -0.015 -0.036   -0.023  0.021  0.028

 Mode:                 4                      5                      6
 Frequency:       268.84                 409.01                 451.58
 Force Cnst:      0.3553                 0.4273                 0.3203
 Red. Mass:       8.3443                 4.3350                 2.6655
 IR Active:          YES                    YES                    YES
 IR Intens:        0.764                  2.987                  4.506
 Raman Active:       YES                    YES                    YES
               X      Y      Z        X      Y      Z        X      Y      Z
 C         -0.190 -0.225 -0.042    0.272 -0.237 -0.039   -0.142 -0.119 -0.116
 C         -0.258 -0.002  0.019   -0.047  0.031  0.013    0.129  0.049 -0.092
 C         -0.031  0.023 -0.155    0.074  0.030 -0.270    0.037  0.003 -0.088
 F         -0.280  0.161 -0.063    0.004 -0.023 -0.076    0.072 -0.035  0.151
 H         -0.298  0.162  0.250   -0.151  0.190  0.181    0.087  0.053 -0.125
 Cl        -0.087 -0.001  0.105    0.025  0.091  0.061    0.006  0.062  0.038
 Br         0.188 -0.001 -0.007   -0.066 -0.002  0.033   -0.015 -0.003 -0.003
 H         -0.387 -0.127  0.064    0.371 -0.244 -0.147   -0.335 -0.294  0.319
 H         -0.055 -0.546 -0.087    0.506 -0.409  0.166   -0.406 -0.226 -0.582
 TransDip  -0.017 -0.012  0.019    0.050 -0.023  0.008    0.018  0.001 -0.066

 Mode:                 7                      8                      9
 Frequency:       543.42                 726.74                 805.51
 Force Cnst:      1.1723                 0.8704                 0.8980
 Red. Mass:       6.7376                 2.7972                 2.3491
 IR Active:          YES                    YES                    YES
 IR Intens:       24.116                 56.711                 30.254
 Raman Active:       YES                    YES                    YES
               X      Y      Z        X      Y      Z        X      Y      Z
 C         -0.026  0.106  0.003   -0.001  0.068 -0.064    0.153 -0.033  0.095
 C         -0.069  0.433  0.108   -0.001 -0.076  0.018    0.041  0.099 -0.091
 C         -0.077  0.224 -0.216    0.334  0.117  0.020    0.048  0.099  0.146
 F          0.138 -0.118  0.023   -0.014  0.036  0.017   -0.121 -0.027 -0.071
 H         -0.304  0.650  0.236   -0.096  0.076  0.180   -0.003 -0.063 -0.397
 Cl        -0.044 -0.212  0.012   -0.034 -0.057 -0.014   -0.011 -0.024 -0.006
 Br         0.016 -0.002  0.001   -0.028 -0.002  0.005   -0.001 -0.001 -0.001
 H          0.073 -0.069  0.116   -0.513  0.511 -0.026    0.022 -0.347  0.653
 H         -0.030  0.070 -0.031    0.244 -0.457 -0.111   -0.133 -0.131 -0.386
 TransDip  -0.030  0.153  0.018    0.201  0.132 -0.010    0.167  0.036  0.042

 Mode:                10                     11                     12
 Frequency:       924.94                 972.63                1036.85
 Force Cnst:      1.4319                 1.9940                 1.2346
 Red. Mass:       2.8408                 3.5775                 1.9491
 IR Active:          YES                    YES                    YES
 IR Intens:        9.798                 11.665                 52.689
 Raman Active:       YES                    YES                    YES
               X      Y      Z        X      Y      Z        X      Y      Z
 C         -0.020 -0.129 -0.189    0.077  0.152 -0.101   -0.035 -0.014  0.141
 C         -0.006  0.165  0.006   -0.051  0.055  0.311    0.134 -0.078 -0.010
 C          0.129 -0.107  0.236    0.079 -0.244 -0.105    0.107  0.034 -0.128
 F         -0.037 -0.009 -0.012   -0.052 -0.025 -0.066   -0.076 -0.004 -0.028
 H         -0.269  0.462  0.256    0.104 -0.246 -0.028   -0.190  0.278  0.285
 Cl        -0.001  0.006  0.000    0.007  0.027  0.002   -0.004 -0.004  0.005
 Br        -0.005  0.001 -0.004   -0.002  0.001  0.002   -0.004 -0.001  0.001
 H          0.254 -0.161 -0.471   -0.138 -0.049  0.409    0.128 -0.017 -0.036
 H         -0.107  0.392  0.074   -0.298  0.184 -0.624   -0.481  0.689  0.026
 TransDip   0.024  0.072  0.065    0.045 -0.055  0.083    0.226  0.055 -0.003

 Mode:                13                     14                     15
 Frequency:      1079.90                1111.09                1151.18
 Force Cnst:      1.0019                 1.1113                 1.8292
 Red. Mass:       1.4582                 1.5279                 2.3427
 IR Active:          YES                    YES                    YES
 IR Intens:       37.906                 16.686                 38.470
 Raman Active:       YES                    YES                    YES
               X      Y      Z        X      Y      Z        X      Y      Z
 C          0.135 -0.108  0.016    0.043  0.098 -0.015   -0.070 -0.025  0.060
 C         -0.022  0.019 -0.008    0.099 -0.039 -0.058    0.206  0.177  0.018
 C         -0.094  0.007  0.020   -0.105 -0.084  0.026    0.004 -0.095 -0.046
 F          0.017 -0.001  0.006   -0.034 -0.012 -0.006   -0.117 -0.047 -0.024
 H         -0.001  0.045  0.060   -0.227  0.542  0.609    0.523 -0.104 -0.192
 Cl         0.002  0.000 -0.002    0.005  0.006 -0.001    0.003  0.003  0.002
 Br         0.002  0.000  0.000    0.002  0.001 -0.000   -0.002  0.001  0.000
 H         -0.544  0.656 -0.167   -0.081  0.018  0.232   -0.242  0.371 -0.234
 H         -0.250  0.250 -0.275    0.188 -0.348 -0.145    0.289 -0.258  0.409
 TransDip  -0.187  0.059 -0.019   -0.072 -0.092  0.059    0.174 -0.063  0.071

 Mode:                16                     17                     18
 Frequency:      1251.31                1383.04                1461.05
 Force Cnst:      1.7537                 1.6977                 1.7116
 Red. Mass:       1.9010                 1.5064                 1.3609
 IR Active:          YES                    YES                    YES
 IR Intens:       26.583                 21.888                 27.789
 Raman Active:       YES                    YES                    YES
               X      Y      Z        X      Y      Z        X      Y      Z
 C          0.016 -0.019 -0.116    0.016  0.010  0.018    0.014 -0.034 -0.128
 C          0.070 -0.060  0.102   -0.134  0.042 -0.126    0.067 -0.039  0.061
 C         -0.070  0.186  0.036    0.064 -0.058 -0.016   -0.040  0.054  0.001
 F         -0.057 -0.027 -0.011    0.012 -0.014  0.020   -0.008  0.003 -0.007
 H          0.684 -0.179  0.495    0.654 -0.011  0.475   -0.193 -0.009 -0.109
 Cl        -0.003 -0.012 -0.002    0.000  0.004 -0.000   -0.000 -0.002  0.000
 Br         0.002 -0.001 -0.000   -0.001  0.000  0.000    0.001 -0.000 -0.000
 H          0.213 -0.145 -0.215   -0.163 -0.077  0.366   -0.415 -0.123  0.498
 H         -0.063 -0.001 -0.248    0.022  0.273  0.245    0.241  0.382  0.529
 TransDip   0.129  0.062  0.083   -0.122  0.046 -0.074    0.053  0.013  0.160

 Mode:                19                     20                     21
 Frequency:      3133.84                3181.02                3226.82
 Force Cnst:      6.1002                 6.5058                 6.8608
 Red. Mass:       1.0542                 1.0912                 1.1183
 IR Active:          YES                    YES                    YES
 IR Intens:        0.045                  2.437                  0.677
 Raman Active:       YES                    YES                    YES
               X      Y      Z        X      Y      Z        X      Y      Z
 C         -0.011  0.014  0.062    0.007  0.004 -0.003   -0.079 -0.061  0.000
 C         -0.002  0.000 -0.001   -0.035 -0.067  0.042   -0.003 -0.005  0.003
 C          0.001 -0.002 -0.001   -0.002  0.002  0.001   -0.001  0.000  0.000
 F         -0.000  0.000 -0.000   -0.000  0.000 -0.000    0.000  0.000  0.000
 H          0.007  0.015 -0.011    0.420  0.770 -0.466    0.032  0.059 -0.040
 Cl         0.000 -0.000 -0.000   -0.000  0.000 -0.000    0.000  0.000  0.000
 Br         0.000 -0.000 -0.000    0.000  0.000  0.000    0.000  0.000 -0.000
 H         -0.416 -0.446 -0.340   -0.023 -0.029 -0.020    0.416  0.451  0.356
 H          0.542  0.288 -0.361   -0.052 -0.024  0.029    0.524  0.273 -0.363
 TransDip   0.003  0.006 -0.001   -0.038 -0.025  0.020    0.013  0.001 -0.023

 STANDARD THERMODYNAMIC QUANTITIES AT   298.15 K  AND     1.00 ATM

   This Molecule has  0 Imaginary Frequencies
   Zero point vibrational energy:       33.870 kcal/mol

   Atom    1 Element C  Has Mass   12.00000
   Atom    2 Element C  Has Mass   12.00000
   Atom    3 Element C  Has Mass   12.00000
   Atom    4 Element F  Has Mass   18.99840
   Atom    5 Element H  Has Mass    1.00783
   Atom    6 Element Cl Has Mass   34.96885
   Atom    7 Element Br Has Mass   78.91830
   Atom    8 Element H  Has Mass    1.00783
   Atom    9 Element H  Has Mass    1.00783
   Molecular Mass:   171.909040 amu
   Principal axes and moments of inertia in amu*Bohr^2:
                             1           2           3
    Eigenvalues --      646.15933  1467.06207  1845.38425
          X               0.99976    -0.01875    -0.01124
          Y               0.01908     0.99939     0.02928
          Z               0.01069    -0.02949     0.99951
   Rotational Symmetry Number is   1
   The Molecule is an Asymmetric Top
   Translational Enthalpy:        0.889 kcal/mol
   Rotational Enthalpy:           0.889 kcal/mol
   Vibrational Enthalpy:         35.969 kcal/mol
   gas constant (RT):             0.592 kcal/mol
   Translational Entropy:        41.333  cal/mol.K
   Rotational Entropy:           28.949  cal/mol.K
   Vibrational Entropy:          11.633  cal/mol.K

   Total Enthalpy:               38.339 kcal/mol
   Total Entropy:                81.915  cal/mol.K

 ======================================================================

 STANDARD THERMODYNAMIC QUANTITIES FOR ANHARMONIC VIBRATION -- TOSH

   Zero point vibrational energy: ************ kcal/mol

   Vibrational Enthalpy:       Infinity kcal/mol
   Vibrational Entropy:             NaN  cal/mol.K

   Total Enthalpy:             Infinity kcal/mol
   Total Entropy:                   NaN  cal/mol.K

 ======================================================================

 STANDARD THERMODYNAMIC QUANTITIES FOR ANHARMONIC VIBRATION -- VPT2

   Zero point vibrational energy: ************ kcal/mol

   Vibrational Enthalpy:       Infinity kcal/mol
   Vibrational Entropy:             NaN  cal/mol.K

   Total Enthalpy:             Infinity kcal/mol
   Total Entropy:                   NaN  cal/mol.K

 ======================================================================

Archival summary:
1\1\TWL02\FREQ\ProcedureUnspecified\BasisUnspecified\r1l1133\taweetha\ThuOct1102:18:102018ThuOct1102:18:102018\0\\#,FREQ,ProcedureUnspecified,BasisUnspecified,\\0,1\Br\C,1,1.94197\C,2,1.50028,1,117.211\H,3,1.08323,2,118.801,1,2.56583,0\F,3,1.36732,2,118.461,1,143.813,0\C,3,1.5061,2,60.1916,1,-108.507,0\H,6,1.08291,3,118.801,2,108.459,0\H,6,1.08392,3,116.462,2,-105.58,0\Cl,2,1.76585,1,113.704,3,144.974,0\\\@

 Total job time:  639.82s(wall), 639.37s(cpu) 
 Thu Oct 11 02:18:10 2018

        *************************************************************
        *                                                           *
        *  Thank you very much for using Q-Chem.  Have a nice day.  *
        *                                                           *
        *************************************************************
