# Supplementary material for: Geometric and energetic data from ab initio calculations of haloethene, haloimine, halomethylenephosphine, haloiminophosphine, halodiazene, halodiphosphene and halocyclopropane
Source: Data Brief. 2019 Nov 2;27:104738. doi: 10.1016/j.dib.2019.104738 (PMC6861602; doi:10.1016/j.dib.2019.104738)
Supplement: Multimedia component 3 [file mmc3.zip › CCC/B3LYP/FHCCCClCl.out]

Q-Chem Developer Version!
                  Welcome to Q-Chem
     A Quantum Leap Into The Future Of Chemistry


 Q-Chem 5.1, Q-Chem, Inc., Pleasanton, CA (2018)

 Yihan Shao,  Zhengting Gan,  E. Epifanovsky,  A. T. B. Gilbert,  M. Wormit,  
 J. Kussmann,  A. W. Lange,  A. Behn,  Jia Deng,  Xintian Feng,  D. Ghosh,  
 M. Goldey,  P. R. Horn,  L. D. Jacobson,  I. Kaliman,  T. Kus,  A. Landau,  
 Jie Liu,  E. I. Proynov,  R. M. Richard,  R. P. Steele,  E. J. Sundstrom,  
 H. L. Woodcock III,  P. M. Zimmerman,  D. Zuev,  B. Albrecht,  E. Alguire,  
 S. A. Baeppler,  D. Barton,  Z. Benda,  Y. A. Bernard,  E. J. Berquist,  
 K. B. Bravaya,  H. Burton,  D. Casanova,  Chun-Min Chang,  Yunqing Chen,  
 A. Chien,  K. D. Closser,  M. P. Coons,  S. Coriani,  S. Dasgupta,  
 A. L. Dempwolff,  M. Diedenhofen,  Hainam Do,  R. G. Edgar,  Po-Tung Fang,  
 S. Faraji,  S. Fatehi,  Qingguo Feng,  K. D. Fenk,  J. Fosso-Tande,  
 Qinghui Ge,  A. Ghysels,  G. Gidofalvi,  J. Gomes,  J. Gonthier,  A. Gunina,  
 D. Hait,  M. W. D. Hanson-Heine,  P. H. P. Harbach,  A. W. Hauser,  
 J. E. Herr,  E. G. Hohenstein,  Z. C. Holden,  Kerwin Hui,  B. C. Huynh,  
 T.-C. Jagau,  Hyunjun Ji,  B. Kaduk,  K. Khistyaev,  Jaehoon Kim,  
 P. Klunzinger,  K. Koh,  D. Kosenkov,  L. Koulias,  T. Kowalczyk,  
 C. M. Krauter,  A. Kunitsa,  Ka Un Lao,  A. Laurent,  K. V. Lawler,  
 Joonho Lee,  D. Lefrancois,  S. Lehtola,  D. S. Levine,  Yi-Pei Li,  
 You-Sheng Lin,  Fenglai Liu,  E. Livshits,  A. Luenser,  P. Manohar,  
 E. Mansoor,  S. F. Manzer,  Shan-Ping Mao,  Yuezhi Mao,  N. Mardirossian,  
 A. V. Marenich,  T. Markovich,  L. A. Martinez-Martinez,  S. A. Maurer,  
 N. J. Mayhall,  S. C. McKenzie,  J.-M. Mewes,  A. F. Morrison,  
 J. W. Mullinax,  K. Nanda,  T. S. Nguyen-Beck,  R. Olivares-Amaya,  
 J. A. Parkhill,  T. M. Perrine,  F. Plasser,  P. Pokhilko,  S. Prager,  
 A. Prociuk,  E. Ramos,  D. R. Rehn,  F. Rob,  M. Schneider,  N. Sergueev,  
 S. M. Sharada,  S. Sharma,  D. W. Small,  T. Stauch,  T. Stein,  
 Yu-Chuan Su,  A. J. W. Thom,  A. Tkatchenko,  T. Tsuchimochi,  N. M. Tubman,  
 L. Vogt,  M. L. Vidal,  O. Vydrov,  M. A. Watson,  J. Wenzel,  
 M. de Wergifosse,  T. A. Wesolowski,  A. White,  J. Witte,  A. Yamada,  
 Jun Yang,  K. Yao,  S. Yeganeh,  S. R. Yost,  Zhi-Qiang You,  A. Zech,  
 Igor Ying Zhang,  Xing Zhang,  Yan Zhao,  Ying Zhu,  B. R. Brooks,  
 G. K. L. Chan,  C. J. Cramer,  M. S. Gordon,  W. J. Hehre,  A. Klamt,  
 M. W. Schmidt,  C. D. Sherrill,  D. G. Truhlar,  A. Aspuru-Guzik,  R. Baer,  
 A. T. Bell,  N. A. Besley,  Jeng-Da Chai,  A. E. DePrince, III,  
 R. A. DiStasio Jr.,  A. Dreuw,  B. D. Dunietz,  T. R. Furlani,  
 Chao-Ping Hsu,  Yousung Jung,  Jing Kong,  D. S. Lambrecht,  WanZhen Liang,  
 C. Ochsenfeld,  V. A. Rassolov,  L. V. Slipchenko,  J. E. Subotnik,  
 T. Van Voorhis,  J. M. Herbert,  A. I. Krylov,  P. M. W. Gill,  M. Head-Gordon

 Contributors to earlier versions of Q-Chem not listed above: 
 R. D. Adamson,  B. Austin,  J. Baker,  G. J. O. Beran,  K. Brandhorst,  
 S. T. Brown,  E. F. C. Byrd,  A. K. Chakraborty,  C.-L. Cheng,  
 Siu Hung Chien,  D. M. Chipman,  D. L. Crittenden,  H. Dachsel,  
 R. J. Doerksen,  A. D. Dutoi,  L. Fusti-Molnar,  W. A. Goddard III,  
 A. Golubeva-Zadorozhnaya,  S. R. Gwaltney,  G. Hawkins,  A. Heyden,  
 S. Hirata,  G. Kedziora,  F. J. Keil,  C. Kelley,  Jihan Kim,  R. A. King,  
 R. Z. Khaliullin,  P. P. Korambath,  W. Kurlancheek,  A. M. Lee,  M. S. Lee,  
 S. V. Levchenko,  Ching Yeh Lin,  D. Liotard,  R. C. Lochan,  I. Lotan,  
 P. E. Maslen,  N. Nair,  D. P. O'Neill,  D. Neuhauser,  E. Neuscamman,  
 C. M. Oana,  R. Olson,  B. Peters,  R. Peverati,  P. A. Pieniazek,  
 Y. M. Rhee,  J. Ritchie,  M. A. Rohrdanz,  E. Rosta,  N. J. Russ,  
 H. F. Schaefer III,  N. E. Schultz,  N. Shenvi,  A. C. Simmonett,  A. Sodt,  
 D. Stuck,  K. S. Thanthiriwatte,  V. Vanovschi,  Tao Wang,  A. Warshel,  
 C. F. Williams,  Q. Wu,  X. Xu,  W. Zhang

 Please cite Q-Chem as follows:
 Y. Shao et al., Mol. Phys. 113, 184-215 (2015)
 DOI: 10.1080/00268976.2014.952696

 Q-Chem 5.1.1 for Intel X86 EM64T Linux

 Parts of Q-Chem use Armadillo 8.300.2 (Tropical Shenanigans).
 http://arma.sourceforge.net/

 Q-Chem begins on Thu Oct 11 02:18:10 2018  

Host: 
0

     Scratch files written to /scratch/taweetham/qchem1894//
Input Ideriv = 2
Curr. Ideriv = -1
Max.  Ideriv = 2

Checking the input file for inconsistencies... 	...done.

--------------------------------------------------------------
User input:
--------------------------------------------------------------
$molecule
0 1
C 
C 1 CC 
C 2 CC 1 60.0
F 2 CF 1 ANG  3 pDHA
H 2 CH 1 ANG  3 mDHA
Cl 3 CCl 1 ANG  2 mDHA
Cl 3 CCl 1 ANG  2 pDHA
H 1 CH 2 ANG  3 pDHA
H 1 CH 2 ANG  3 mDHA

CC=1.54
CH=1.09
CF=1.35
CCl=1.77
CBr=1.94
CI=2.14
ANG=118.0
pDHA=107.9
mDHA=-107.9
$end

$rem
   job_type	optimization
   basis	6-311++g**
   method	b3lyp
   mem_total	32000
$end

--------------------------------------------------------------
 ----------------------------------------------------------------
             Standard Nuclear Orientation (Angstroms)
    I     Atom           X                Y                Z
 ----------------------------------------------------------------
    1      C       0.5459959970    -0.8778680678     1.2176948291
    2      C       0.9434882961    -1.0230795255    -0.2630190206
    3      C      -0.1818326233    -0.0523018864     0.1405198296
    4      F       2.1230967658    -0.4979260377    -0.6570211432
    5      H       0.6662479155    -1.9420173760    -0.7795371696
    6      Cl      0.1496072305     1.6845097726     0.0596935682
    7      Cl     -1.8471882230    -0.4962449796    -0.2624755258
    8      H       0.0045915246    -1.7003017775     1.6852244971
    9      H       1.2342565214    -0.3573511109     1.8836224138
 ----------------------------------------------------------------
 Molecular Point Group                 C1    NOp =  1
 Largest Abelian Subgroup              C1    NOp =  1
 Nuclear Repulsion Energy =   356.4389203796 hartrees
 There are       32 alpha and       32 beta electrons
 Requested basis set is 6-311++G(d,p)
 There are 65 shells and 169 basis functions

 Total QAlloc Memory Limit  32000 MB
 Mega-Array Size       188 MB
 MEM_STATIC part       192 MB
 A cutoff of  1.0D-11 yielded   1942 shell pairs
 There are     13744 function pairs (     14765 Cartesian)
 Smallest overlap matrix eigenvalue = 6.21E-05

 Scale SEOQF with 1.000000e-01/1.000000e-01/1.000000e-01

 Standard Electronic Orientation quadrupole field applied
 Nucleus-field energy     =     0.0000000067 hartrees
 Guess from superposition of atomic densities
 Warning:  Energy on first SCF cycle will be non-variational
 SAD guess density has 64.000000 electrons

 -----------------------------------------------------------------------
  General SCF calculation program by
  Eric Jon Sundstrom, Paul Horn, Yuezhi Mao, Dmitri Zuev, Alec White,
  David Stuck, Shaama M.S., Shane Yost, Joonho Lee, David Small,
  Daniel Levine, Susi Lehtola, Hugh Burton, Evgeny Epifanovsky
 -----------------------------------------------------------------------
 Exchange:     0.2000 Hartree-Fock + 0.0800 Slater + 0.7200 B88
 Correlation:  0.1900 VWN1RPA + 0.8100 LYP
 Using SG-1 standard quadrature grid
 A restricted SCF calculation will be
 performed using DIIS
 SCF converges when DIIS error is below 1.0e-08
 ---------------------------------------
  Cycle       Energy         DIIS error
 ---------------------------------------
    1   -1137.4362907582      4.24e-02  
    2   -1136.3795435554      3.87e-03  
    3   -1136.3570144353      4.75e-03  
    4   -1136.4244574981      6.88e-04  
    5   -1136.4255988390      3.25e-04  
    6   -1136.4259322224      8.12e-05  
    7   -1136.4259538829      1.50e-05  
    8   -1136.4259544935      2.96e-06  
    9   -1136.4259545150      1.43e-06  
   10   -1136.4259545207      2.96e-07  
   11   -1136.4259545210      8.66e-08  
   12   -1136.4259545210      2.18e-08  
   13   -1136.4259545210      4.11e-09  Convergence criterion met
 ---------------------------------------
 SCF time:   CPU 38.51s  wall 50.00s 
 SCF   energy in the final basis set =    -1136.4259545210
 Total energy in the final basis set =    -1136.4259545210

 --------------------------------------------------------------

                    Orbital Energies (a.u.)
 --------------------------------------------------------------

 Alpha MOs
 -- Occupied --
*******-101.571 -24.704 -10.318 -10.299 -10.222  -9.488  -9.485
 -7.253  -7.250  -7.243  -7.242  -7.240  -7.239  -1.245  -0.943
 -0.844  -0.836  -0.655  -0.611  -0.561  -0.532  -0.486  -0.471
 -0.448  -0.427  -0.398  -0.373  -0.337  -0.323  -0.318  -0.290
 -- Virtual --
 -0.027  -0.020  -0.002   0.014   0.023   0.024   0.049   0.054
  0.067   0.071   0.076   0.089   0.103   0.110   0.111   0.117
  0.119   0.126   0.133   0.135   0.139   0.143   0.171   0.182
  0.187   0.199   0.208   0.230   0.243   0.249   0.253   0.267
  0.312   0.356   0.366   0.398   0.408   0.420   0.445   0.449
  0.459   0.476   0.478   0.493   0.501   0.531   0.533   0.559
  0.573   0.609   0.615   0.631   0.649   0.662   0.784   0.824
  0.835   0.852   0.874   0.914   0.916   0.919   0.930   0.941
  0.962   1.060   1.082   1.113   1.183   1.218   1.323   1.357
  1.382   1.421   1.434   1.438   1.491   1.503   1.529   1.547
  1.632   1.677   1.720   1.762   1.813   1.851   1.863   1.954
  1.962   2.025   2.107   2.164   2.169   2.224   2.266   2.271
  2.303   2.327   2.455   2.465   2.510   2.543   2.587   2.695
  2.697   2.786   2.799   2.807   3.054   3.111   3.267   3.369
  3.692   3.773   3.805   3.869   4.002   4.062   4.214   4.841
  6.339   6.371   6.677   9.717   9.761  23.516  23.702  23.828
 25.834  25.857  25.879  25.942  26.442  26.448  66.766 215.704
215.750
 --------------------------------------------------------------

          Ground-State Mulliken Net Atomic Charges

     Atom                 Charge (a.u.)
  ----------------------------------------
      1 C                    -0.471465
      2 C                    -0.302035
      3 C                    -0.213352
      4 F                    -0.098420
      5 H                     0.196588
      6 Cl                    0.250105
      7 Cl                    0.292485
      8 H                     0.154386
      9 H                     0.191707
  ----------------------------------------
  Sum of atomic charges =    -0.000000

 -----------------------------------------------------------------
                    Cartesian Multipole Moments
 -----------------------------------------------------------------
    Charge (ESU x 10^10)
                -0.0000
    Dipole Moment (Debye)
         X       0.0371      Y      -1.8760      Z       1.2072
       Tot       2.2311
    Quadrupole Moments (Debye-Ang)
        XX     -52.7328     XY      -0.0305     YY     -45.9348
        XZ       1.8949     YZ      -0.3985     ZZ     -47.1349
    Octopole Moments (Debye-Ang^2)
       XXX      -1.9725    XXY       1.1735    XYY       4.7526
       YYY      -0.8846    XXZ       0.9779    XYZ       0.4177
       YYZ      -2.6345    XZZ       4.9080    YZZ      -2.7675
       ZZZ      -1.6094
    Hexadecapole Moments (Debye-Ang^3)
      XXXX    -501.2115   XXXY       7.1309   XXYY    -147.1715
      XYYY      -1.1651   YYYY    -351.0976   XXXZ       4.8568
      XXYZ       1.8618   XYYZ      -5.2445   YYYZ       3.8021
      XXZZ    -107.7599   XYZZ      -0.7997   YYZZ     -85.3219
      XZZZ      -3.7601   YZZZ       0.1626   ZZZZ    -144.9598
 -----------------------------------------------------------------
 Calculating analytic gradient of the SCF energy
 Gradient of SCF Energy
            1           2           3           4           5           6
    1   0.0021911   0.0246805  -0.0218956  -0.0064613  -0.0024445   0.0010587
    2  -0.0033225  -0.0052054   0.0162416  -0.0007264  -0.0051468   0.0020194
    3   0.0159399  -0.0224707  -0.0084871   0.0036420   0.0013034   0.0004425
            7           8           9
    1   0.0011481  -0.0009562   0.0026791
    2   0.0000769  -0.0030072  -0.0009296
    3   0.0008528   0.0035962   0.0051810
 Max gradient component =       2.468E-02
 RMS gradient           =       9.391E-03
 Gradient time:  CPU 10.32 s  wall 13.80 s
 Geometry Optimization Parameters
   NAtoms,    NIC,     NZ,  NCons,   NDum,   NFix, NCnnct, MaxDiis
        9      69       9       0       0       0       0       0


** GEOMETRY OPTIMIZATION IN DELOCALIZED INTERNAL COORDINATES **
   Searching for a Minimum

   Optimization Cycle:   1

                       Coordinates (Angstroms)
     ATOM                X               Y               Z
      1  C         0.5459959970   -0.8778680678    1.2176948291
      2  C         0.9434882961   -1.0230795255   -0.2630190206
      3  C        -0.1818326233   -0.0523018864    0.1405198296
      4  F         2.1230967658   -0.4979260377   -0.6570211432
      5  H         0.6662479155   -1.9420173760   -0.7795371696
      6  Cl        0.1496072305    1.6845097726    0.0596935682
      7  Cl       -1.8471882230   -0.4962449796   -0.2624755258
      8  H         0.0045915246   -1.7003017775    1.6852244971
      9  H         1.2342565214   -0.3573511109    1.8836224138
   Point Group: c1    Number of degrees of freedom:    21


   Energy is  -1136.425954521


 Attempting to Generate Delocalized Internal Coordinates

 21 Hessian modes will be used to form the next step
  Hessian Eigenvalues:
     0.016341    0.020947    0.023307    0.030304    0.030782    0.032544
     0.083421    0.087153    0.090379    0.107532    0.134223    0.138421
     0.253751    0.264506    0.285189    0.286300    0.286300    0.348126
     0.348126    0.348126    0.550214

 Minimum Search - Taking Simple RFO Step
 Searching for Lamda that Minimizes Along All modes
 Value Taken    Lamda =  -0.00329126
 Step Taken.  Stepsize is  0.152182

                             Maximum     Tolerance    Cnvgd?
         Gradient           0.016458      0.000300      NO
         Displacement       0.077017      0.001200      NO
         Energy change     *********      0.000001      NO


 New Cartesian Coordinates Obtained by Inverse Iteration

 Displacement from previous Coordinates is:  0.127842
 ----------------------------------------------------------------
             Standard Nuclear Orientation (Angstroms)
    I     Atom           X                Y                Z
 ----------------------------------------------------------------
    1      C       0.5469268549    -0.8779360930     1.2130651845
    2      C       0.9334156010    -1.0213601439    -0.2440892496
    3      C      -0.1670656022    -0.0683071378     0.1551018914
    4      F       2.1200696558    -0.5039735881    -0.6500574912
    5      H       0.6486715406    -1.9125143207    -0.7905170908
    6      Cl      0.1602740827     1.6646908577     0.0634763387
    7      Cl     -1.8313077722    -0.5123388015    -0.2626559320
    8      H       0.0026433470    -1.6922027174     1.6765213262
    9      H       1.2246356969    -0.3386390441     1.8638573013
 ----------------------------------------------------------------
 Molecular Point Group                 C1    NOp =  1
 Largest Abelian Subgroup              C1    NOp =  1
 Nuclear Repulsion Energy =   358.6199388189 hartrees
 There are       32 alpha and       32 beta electrons
 Applying Cartesian multipole field
    Component          Value
    ---------          -----
     (2,0,0)        1.00000E-11
     (0,2,0)        2.00000E-11
     (0,0,2)       -3.00000E-11
 Nucleus-field energy     =     0.0000000066 hartrees
 Requested basis set is 6-311++G(d,p)
 There are 65 shells and 169 basis functions
 A cutoff of  1.0D-11 yielded   1946 shell pairs
 There are     13776 function pairs (     14801 Cartesian)
 Smallest overlap matrix eigenvalue = 5.56E-05
 Guess MOs from SCF MO coefficient file

 -----------------------------------------------------------------------
  General SCF calculation program by
  Eric Jon Sundstrom, Paul Horn, Yuezhi Mao, Dmitri Zuev, Alec White,
  David Stuck, Shaama M.S., Shane Yost, Joonho Lee, David Small,
  Daniel Levine, Susi Lehtola, Hugh Burton, Evgeny Epifanovsky
 -----------------------------------------------------------------------
 Exchange:     0.2000 Hartree-Fock + 0.0800 Slater + 0.7200 B88
 Correlation:  0.1900 VWN1RPA + 0.8100 LYP
 Using SG-1 standard quadrature grid
 A restricted SCF calculation will be
 performed using DIIS
 SCF converges when DIIS error is below 1.0e-08
 ---------------------------------------
  Cycle       Energy         DIIS error
 ---------------------------------------
    1   -1136.4271147192      4.62e-04  
    2   -1136.4277944083      2.33e-04  
    3   -1136.4277980474      2.33e-04  
    4   -1136.4279607265      3.27e-05  
    5   -1136.4279637391      7.01e-06  
    6   -1136.4279638913      2.15e-06  
    7   -1136.4279639064      6.27e-07  
    8   -1136.4279639074      2.35e-07  
    9   -1136.4279639075      3.64e-08  
   10   -1136.4279639076      6.45e-09  Convergence criterion met
 ---------------------------------------
 SCF time:   CPU 31.13s  wall 46.00s 
 SCF   energy in the final basis set =    -1136.4279639076
 Total energy in the final basis set =    -1136.4279639076

 --------------------------------------------------------------

                    Orbital Energies (a.u.)
 --------------------------------------------------------------

 Alpha MOs
 -- Occupied --
*******-101.571 -24.701 -10.315 -10.295 -10.220  -9.488  -9.485
 -7.253  -7.250  -7.242  -7.242  -7.240  -7.239  -1.241  -0.952
 -0.845  -0.843  -0.657  -0.611  -0.563  -0.534  -0.484  -0.472
 -0.449  -0.428  -0.397  -0.374  -0.337  -0.323  -0.321  -0.292
 -- Virtual --
 -0.026  -0.022  -0.002   0.014   0.023   0.024   0.050   0.057
  0.068   0.071   0.076   0.092   0.104   0.110   0.111   0.117
  0.119   0.127   0.133   0.137   0.140   0.144   0.171   0.182
  0.188   0.201   0.210   0.234   0.247   0.251   0.262   0.272
  0.315   0.357   0.366   0.399   0.409   0.421   0.444   0.450
  0.458   0.475   0.479   0.494   0.499   0.527   0.529   0.561
  0.581   0.612   0.620   0.635   0.652   0.662   0.785   0.824
  0.835   0.851   0.874   0.915   0.919   0.924   0.934   0.945
  0.966   1.060   1.086   1.116   1.187   1.219   1.322   1.371
  1.387   1.425   1.436   1.453   1.497   1.515   1.527   1.551
  1.638   1.681   1.717   1.782   1.822   1.866   1.875   1.964
  1.972   2.041   2.126   2.167   2.180   2.225   2.270   2.275
  2.305   2.330   2.458   2.467   2.522   2.561   2.602   2.702
  2.706   2.814   2.822   2.830   3.061   3.143   3.290   3.403
  3.710   3.776   3.811   3.881   4.002   4.067   4.236   4.849
  6.342   6.374   6.678   9.719   9.763  23.558  23.744  23.858
 25.837  25.861  25.881  25.947  26.451  26.456  66.770 215.706
215.753
 --------------------------------------------------------------

          Ground-State Mulliken Net Atomic Charges

     Atom                 Charge (a.u.)
  ----------------------------------------
      1 C                    -0.475295
      2 C                    -0.303075
      3 C                    -0.210665
      4 F                    -0.106146
      5 H                     0.199237
      6 Cl                    0.257677
      7 Cl                    0.289891
      8 H                     0.154091
      9 H                     0.194285
  ----------------------------------------
  Sum of atomic charges =     0.000000

 -----------------------------------------------------------------
                    Cartesian Multipole Moments
 -----------------------------------------------------------------
    Charge (ESU x 10^10)
                 0.0000
    Dipole Moment (Debye)
         X      -0.0105      Y      -1.8352      Z       1.2495
       Tot       2.2202
    Quadrupole Moments (Debye-Ang)
        XX     -52.8465     XY       0.0457     YY     -45.9603
        XZ       1.9423     YZ      -0.4126     ZZ     -47.0063
    Octopole Moments (Debye-Ang^2)
       XXX      -3.1098    XXY       1.8692    XYY       4.2967
       YYY       0.8248    XXZ       0.8672    XYZ       0.3845
       YYZ      -2.8008    XZZ       4.4882    YZZ      -2.2403
       ZZZ      -2.1872
    Hexadecapole Moments (Debye-Ang^3)
      XXXX    -496.9574   XXXY       5.6353   XXYY    -145.6458
      XYYY      -2.6130   YYYY    -347.5059   XXXZ       4.7715
      XXYZ       1.7058   XYYZ      -5.2156   YYYZ       3.1634
      XXZZ    -106.6413   XYZZ      -1.2244   YYZZ     -84.2381
      XZZZ      -4.2286   YZZZ       0.1431   ZZZZ    -143.4707
 -----------------------------------------------------------------
 Calculating analytic gradient of the SCF energy
 Gradient of SCF Energy
            1           2           3           4           5           6
    1   0.0017127   0.0101300  -0.0077207  -0.0048390  -0.0015659   0.0009763
    2   0.0005017  -0.0016466   0.0030082  -0.0006268   0.0001006  -0.0008479
    3   0.0038471  -0.0068943  -0.0016218   0.0020874   0.0007473   0.0000561
            7           8           9
    1   0.0019816  -0.0002376  -0.0004376
    2   0.0001475   0.0000035  -0.0006401
    3   0.0006028   0.0000140   0.0011616
 Max gradient component =       1.013E-02
 RMS gradient           =       3.228E-03
 Gradient time:  CPU 10.44 s  wall 15.08 s
 Geometry Optimization Parameters
   NAtoms,    NIC,     NZ,  NCons,   NDum,   NFix, NCnnct, MaxDiis
        9      69       9       0       0       0       0       0

 Cartesian Hessian Update
 Hessian Updated using BFGS Update


** GEOMETRY OPTIMIZATION IN DELOCALIZED INTERNAL COORDINATES **
   Searching for a Minimum

   Optimization Cycle:   2

                       Coordinates (Angstroms)
     ATOM                X               Y               Z
      1  C         0.5469268549   -0.8779360930    1.2130651845
      2  C         0.9334156010   -1.0213601439   -0.2440892496
      3  C        -0.1670656022   -0.0683071378    0.1551018914
      4  F         2.1200696558   -0.5039735881   -0.6500574912
      5  H         0.6486715406   -1.9125143207   -0.7905170908
      6  Cl        0.1602740827    1.6646908577    0.0634763387
      7  Cl       -1.8313077722   -0.5123388015   -0.2626559320
      8  H         0.0026433470   -1.6922027174    1.6765213262
      9  H         1.2246356969   -0.3386390441    1.8638573013
   Point Group: c1    Number of degrees of freedom:    21


   Energy is  -1136.427963908

 Hessian Updated using BFGS Update

 20 Hessian modes will be used to form the next step
  Hessian Eigenvalues:
     0.016665    0.021152    0.023816    0.030349    0.031031    0.032078
     0.081136    0.083705    0.090894    0.106954    0.133018    0.137618
     0.233815    0.254162    0.266107    0.286290    0.293352    0.348112
     0.352085    0.543054

 Minimum Search - Taking Simple RFO Step
 Searching for Lamda that Minimizes Along All modes
 Value Taken    Lamda =  -0.00039480
 Step Taken.  Stepsize is  0.066250

                             Maximum     Tolerance    Cnvgd?
         Gradient           0.005414      0.000300      NO
         Displacement       0.040783      0.001200      NO
         Energy change     -0.002009      0.000001      NO


 New Cartesian Coordinates Obtained by Inverse Iteration

 Displacement from previous Coordinates is:  0.052988
 ----------------------------------------------------------------
             Standard Nuclear Orientation (Angstroms)
    I     Atom           X                Y                Z
 ----------------------------------------------------------------
    1      C       0.5442781073    -0.8769611128     1.2092682758
    2      C       0.9267354260    -1.0193626880    -0.2392153032
    3      C      -0.1636356661    -0.0692562217     0.1567535416
    4      F       2.1268108687    -0.5153644197    -0.6448307404
    5      H       0.6509703469    -1.9113364924    -0.7881184716
    6      Cl      0.1518003157     1.6675714874     0.0729756683
    7      Cl     -1.8322630381    -0.5117066351    -0.2661029161
    8      H       0.0041201851    -1.6915262614     1.6754334325
    9      H       1.2294468590    -0.3346386449     1.8485387915
 ----------------------------------------------------------------
 Molecular Point Group                 C1    NOp =  1
 Largest Abelian Subgroup              C1    NOp =  1
 Nuclear Repulsion Energy =   358.5671537455 hartrees
 There are       32 alpha and       32 beta electrons
 Applying Cartesian multipole field
    Component          Value
    ---------          -----
     (2,0,0)        1.00000E-11
     (0,2,0)        2.00000E-11
     (0,0,2)       -3.00000E-11
 Nucleus-field energy     =     0.0000000067 hartrees
 Requested basis set is 6-311++G(d,p)
 There are 65 shells and 169 basis functions
 A cutoff of  1.0D-11 yielded   1946 shell pairs
 There are     13776 function pairs (     14801 Cartesian)
 Smallest overlap matrix eigenvalue = 5.40E-05
 Guess MOs from SCF MO coefficient file

 -----------------------------------------------------------------------
  General SCF calculation program by
  Eric Jon Sundstrom, Paul Horn, Yuezhi Mao, Dmitri Zuev, Alec White,
  David Stuck, Shaama M.S., Shane Yost, Joonho Lee, David Small,
  Daniel Levine, Susi Lehtola, Hugh Burton, Evgeny Epifanovsky
 -----------------------------------------------------------------------
 Exchange:     0.2000 Hartree-Fock + 0.0800 Slater + 0.7200 B88
 Correlation:  0.1900 VWN1RPA + 0.8100 LYP
 Using SG-1 standard quadrature grid
 A restricted SCF calculation will be
 performed using DIIS
 SCF converges when DIIS error is below 1.0e-08
 ---------------------------------------
  Cycle       Energy         DIIS error
 ---------------------------------------
    1   -1136.4279408061      2.20e-04  
    2   -1136.4281582055      6.90e-05  
    3   -1136.4281514289      8.67e-05  
    4   -1136.4281713492      1.29e-05  
    5   -1136.4281717868      3.66e-06  
    6   -1136.4281718263      1.12e-06  
    7   -1136.4281718302      3.54e-07  
    8   -1136.4281718306      9.97e-08  
    9   -1136.4281718306      1.72e-08  
   10   -1136.4281718306      4.66e-09  Convergence criterion met
 ---------------------------------------
 SCF time:   CPU 31.41s  wall 62.00s 
 SCF   energy in the final basis set =    -1136.4281718306
 Total energy in the final basis set =    -1136.4281718306

 --------------------------------------------------------------

                    Orbital Energies (a.u.)
 --------------------------------------------------------------

 Alpha MOs
 -- Occupied --
*******-101.571 -24.700 -10.316 -10.294 -10.219  -9.488  -9.486
 -7.253  -7.251  -7.242  -7.242  -7.240  -7.240  -1.238  -0.955
 -0.846  -0.844  -0.657  -0.612  -0.563  -0.535  -0.482  -0.472
 -0.449  -0.428  -0.397  -0.375  -0.337  -0.323  -0.322  -0.294
 -- Virtual --
 -0.026  -0.024  -0.002   0.014   0.023   0.024   0.050   0.058
  0.068   0.071   0.075   0.092   0.104   0.110   0.111   0.117
  0.119   0.127   0.133   0.137   0.141   0.144   0.171   0.183
  0.188   0.201   0.210   0.234   0.248   0.252   0.264   0.273
  0.315   0.358   0.367   0.398   0.409   0.420   0.443   0.450
  0.458   0.475   0.479   0.494   0.499   0.527   0.529   0.562
  0.583   0.613   0.621   0.636   0.652   0.663   0.784   0.825
  0.834   0.851   0.874   0.914   0.918   0.924   0.934   0.946
  0.965   1.059   1.085   1.115   1.190   1.224   1.323   1.371
  1.388   1.425   1.437   1.453   1.497   1.516   1.525   1.555
  1.637   1.684   1.720   1.786   1.824   1.869   1.879   1.965
  1.976   2.045   2.131   2.165   2.186   2.222   2.269   2.274
  2.306   2.329   2.455   2.469   2.525   2.565   2.604   2.701
  2.708   2.819   2.827   2.838   3.058   3.147   3.296   3.414
  3.712   3.777   3.813   3.878   3.999   4.065   4.241   4.848
  6.344   6.375   6.672   9.718   9.762  23.567  23.757  23.867
 25.837  25.860  25.880  25.946  26.450  26.454  66.770 215.705
215.752
 --------------------------------------------------------------

          Ground-State Mulliken Net Atomic Charges

     Atom                 Charge (a.u.)
  ----------------------------------------
      1 C                    -0.476252
      2 C                    -0.307896
      3 C                    -0.197730
      4 F                    -0.111374
      5 H                     0.200131
      6 Cl                    0.261075
      7 Cl                    0.281784
      8 H                     0.154975
      9 H                     0.195285
  ----------------------------------------
  Sum of atomic charges =     0.000000

 -----------------------------------------------------------------
                    Cartesian Multipole Moments
 -----------------------------------------------------------------
    Charge (ESU x 10^10)
                 0.0000
    Dipole Moment (Debye)
         X      -0.0305      Y      -1.8231      Z       1.2703
       Tot       2.2222
    Quadrupole Moments (Debye-Ang)
        XX     -52.9548     XY       0.0594     YY     -45.9056
        XZ       1.9785     YZ      -0.4457     ZZ     -47.0167
    Octopole Moments (Debye-Ang^2)
       XXX      -3.0187    XXY       1.9650    XYY       4.3850
       YYY       0.7958    XXZ       0.8522    XYZ       0.3525
       YYZ      -2.7981    XZZ       4.5714    YZZ      -2.2564
       ZZZ      -2.5378
    Hexadecapole Moments (Debye-Ang^3)
      XXXX    -498.2497   XXXY       6.5893   XXYY    -146.0239
      XYYY      -2.1233   YYYY    -347.6054   XXXZ       4.6676
      XXYZ       1.3697   XYYZ      -5.2486   YYYZ       2.3885
      XXZZ    -106.6387   XYZZ      -0.9518   YYZZ     -84.1808
      XZZZ      -4.6524   YZZZ      -0.6806   ZZZZ    -143.0666
 -----------------------------------------------------------------
 Calculating analytic gradient of the SCF energy
 Gradient of SCF Energy
            1           2           3           4           5           6
    1   0.0006086   0.0017688  -0.0013298  -0.0014858  -0.0002833   0.0003553
    2   0.0015236   0.0013156  -0.0016763  -0.0007280   0.0000672  -0.0002410
    3  -0.0011859  -0.0001338   0.0002020   0.0006918   0.0005945   0.0002168
            7           8           9
    1   0.0007295  -0.0000512  -0.0003121
    2   0.0001632  -0.0000055  -0.0004188
    3   0.0002935  -0.0006529  -0.0000260
 Max gradient component =       1.769E-03
 RMS gradient           =       8.351E-04
 Gradient time:  CPU 10.28 s  wall 20.57 s
 Geometry Optimization Parameters
   NAtoms,    NIC,     NZ,  NCons,   NDum,   NFix, NCnnct, MaxDiis
        9      69       9       0       0       0       0       0

 Cartesian Hessian Update
 Hessian Updated using BFGS Update


** GEOMETRY OPTIMIZATION IN DELOCALIZED INTERNAL COORDINATES **
   Searching for a Minimum

   Optimization Cycle:   3

                       Coordinates (Angstroms)
     ATOM                X               Y               Z
      1  C         0.5442781073   -0.8769611128    1.2092682758
      2  C         0.9267354260   -1.0193626880   -0.2392153032
      3  C        -0.1636356661   -0.0692562217    0.1567535416
      4  F         2.1268108687   -0.5153644197   -0.6448307404
      5  H         0.6509703469   -1.9113364924   -0.7881184716
      6  Cl        0.1518003157    1.6675714874    0.0729756683
      7  Cl       -1.8322630381   -0.5117066351   -0.2661029161
      8  H         0.0041201851   -1.6915262614    1.6754334325
      9  H         1.2294468590   -0.3346386449    1.8485387915
   Point Group: c1    Number of degrees of freedom:    21


   Energy is  -1136.428171831

 Hessian Updated using BFGS Update

 21 Hessian modes will be used to form the next step
  Hessian Eigenvalues:
     0.016679    0.021202    0.023748    0.030312    0.030645    0.032444
     0.069839    0.083766    0.091150    0.108399    0.130407    0.137584
     0.250396    0.264030    0.266396    0.287167    0.307063    0.348113
     0.348262    0.354701    0.513504

 Minimum Search - Taking Simple RFO Step
 Searching for Lamda that Minimizes Along All modes
 Value Taken    Lamda =  -0.00004450
 Step Taken.  Stepsize is  0.026785

                             Maximum     Tolerance    Cnvgd?
         Gradient           0.001914      0.000300      NO
         Displacement       0.013984      0.001200      NO
         Energy change     -0.000208      0.000001      NO


 New Cartesian Coordinates Obtained by Inverse Iteration

 Displacement from previous Coordinates is:  0.021672
 ----------------------------------------------------------------
             Standard Nuclear Orientation (Angstroms)
    I     Atom           X                Y                Z
 ----------------------------------------------------------------
    1      C       0.5439786105    -0.8792283750     1.2117920774
    2      C       0.9257377595    -1.0207627016    -0.2380404411
    3      C      -0.1622138436    -0.0692179655     0.1581410823
    4      F       2.1272577560    -0.5154113309    -0.6460906837
    5      H       0.6504716953    -1.9091043820    -0.7936665321
    6      Cl      0.1500582844     1.6684706897     0.0721539709
    7      Cl     -1.8317176388    -0.5115272820    -0.2699793783
    8      H       0.0036848213    -1.6914137399     1.6825584246
    9      H       1.2310059599    -0.3343859015     1.8478337583
 ----------------------------------------------------------------
 Molecular Point Group                 C1    NOp =  1
 Largest Abelian Subgroup              C1    NOp =  1
 Nuclear Repulsion Energy =   358.3693141469 hartrees
 There are       32 alpha and       32 beta electrons
 Applying Cartesian multipole field
    Component          Value
    ---------          -----
     (2,0,0)        1.00000E-11
     (0,2,0)        2.00000E-11
     (0,0,2)       -3.00000E-11
 Nucleus-field energy     =     0.0000000067 hartrees
 Requested basis set is 6-311++G(d,p)
 There are 65 shells and 169 basis functions
 A cutoff of  1.0D-11 yielded   1944 shell pairs
 There are     13768 function pairs (     14793 Cartesian)
 Smallest overlap matrix eigenvalue = 5.39E-05
 Guess MOs from SCF MO coefficient file

 -----------------------------------------------------------------------
  General SCF calculation program by
  Eric Jon Sundstrom, Paul Horn, Yuezhi Mao, Dmitri Zuev, Alec White,
  David Stuck, Shaama M.S., Shane Yost, Joonho Lee, David Small,
  Daniel Levine, Susi Lehtola, Hugh Burton, Evgeny Epifanovsky
 -----------------------------------------------------------------------
 Exchange:     0.2000 Hartree-Fock + 0.0800 Slater + 0.7200 B88
 Correlation:  0.1900 VWN1RPA + 0.8100 LYP
 Using SG-1 standard quadrature grid
 A restricted SCF calculation will be
 performed using DIIS
 SCF converges when DIIS error is below 1.0e-08
 ---------------------------------------
  Cycle       Energy         DIIS error
 ---------------------------------------
    1   -1136.4281769386      6.72e-05  
    2   -1136.4281988467      1.40e-05  
    3   -1136.4281986984      1.61e-05  
    4   -1136.4281995361      3.38e-06  
    5   -1136.4281995704      1.18e-06  
    6   -1136.4281995743      2.89e-07  
    7   -1136.4281995745      9.37e-08  
    8   -1136.4281995745      3.16e-08  
    9   -1136.4281995745      4.91e-09  Convergence criterion met
 ---------------------------------------
 SCF time:   CPU 27.57s  wall 48.00s 
 SCF   energy in the final basis set =    -1136.4281995745
 Total energy in the final basis set =    -1136.4281995745

 --------------------------------------------------------------

                    Orbital Energies (a.u.)
 --------------------------------------------------------------

 Alpha MOs
 -- Occupied --
*******-101.571 -24.699 -10.316 -10.295 -10.220  -9.487  -9.486
 -7.252  -7.251  -7.242  -7.242  -7.240  -7.240  -1.237  -0.955
 -0.846  -0.844  -0.657  -0.612  -0.562  -0.535  -0.482  -0.472
 -0.449  -0.428  -0.397  -0.375  -0.337  -0.323  -0.322  -0.294
 -- Virtual --
 -0.027  -0.025  -0.003   0.014   0.023   0.024   0.050   0.058
  0.068   0.071   0.075   0.092   0.104   0.109   0.111   0.117
  0.119   0.127   0.133   0.137   0.140   0.144   0.171   0.182
  0.187   0.201   0.210   0.234   0.248   0.252   0.264   0.272
  0.315   0.358   0.367   0.399   0.409   0.420   0.443   0.450
  0.458   0.475   0.478   0.493   0.499   0.527   0.528   0.562
  0.582   0.613   0.621   0.636   0.652   0.662   0.784   0.825
  0.834   0.851   0.874   0.913   0.918   0.923   0.934   0.945
  0.964   1.059   1.086   1.114   1.189   1.222   1.323   1.371
  1.389   1.425   1.436   1.452   1.495   1.517   1.524   1.555
  1.637   1.684   1.719   1.786   1.823   1.870   1.879   1.965
  1.974   2.045   2.130   2.163   2.185   2.222   2.269   2.274
  2.306   2.329   2.454   2.468   2.524   2.564   2.604   2.701
  2.706   2.818   2.827   2.840   3.055   3.144   3.293   3.413
  3.710   3.777   3.812   3.876   3.996   4.063   4.240   4.846
  6.344   6.375   6.669   9.717   9.762  23.566  23.756  23.865
 25.837  25.860  25.880  25.946  26.449  26.453  66.771 215.704
215.751
 --------------------------------------------------------------

          Ground-State Mulliken Net Atomic Charges

     Atom                 Charge (a.u.)
  ----------------------------------------
      1 C                    -0.476513
      2 C                    -0.307356
      3 C                    -0.193511
      4 F                    -0.112834
      5 H                     0.200707
      6 Cl                    0.262955
      7 Cl                    0.276490
      8 H                     0.155123
      9 H                     0.194939
  ----------------------------------------
  Sum of atomic charges =     0.000000

 -----------------------------------------------------------------
                    Cartesian Multipole Moments
 -----------------------------------------------------------------
    Charge (ESU x 10^10)
                 0.0000
    Dipole Moment (Debye)
         X      -0.0347      Y      -1.8199      Z       1.2804
       Tot       2.2255
    Quadrupole Moments (Debye-Ang)
        XX     -53.0016     XY       0.0613     YY     -45.9030
        XZ       1.9870     YZ      -0.4553     ZZ     -46.9937
    Octopole Moments (Debye-Ang^2)
       XXX      -3.0286    XXY       2.0029    XYY       4.3772
       YYY       0.8721    XXZ       0.9017    XYZ       0.3548
       YYZ      -2.7639    XZZ       4.5652    YZZ      -2.3045
       ZZZ      -2.3793
    Hexadecapole Moments (Debye-Ang^3)
      XXXX    -498.4187   XXXY       6.7589   XXYY    -146.1307
      XYYY      -1.9923   YYYY    -347.9766   XXXZ       4.5349
      XXYZ       1.3934   XYYZ      -5.3484   YYYZ       2.4042
      XXZZ    -106.6979   XYZZ      -0.8817   YYZZ     -84.2157
      XZZZ      -4.9104   YZZZ      -0.6921   ZZZZ    -143.4883
 -----------------------------------------------------------------
 Calculating analytic gradient of the SCF energy
 Gradient of SCF Energy
            1           2           3           4           5           6
    1   0.0002835   0.0005101  -0.0003913  -0.0003537  -0.0001253   0.0001378
    2   0.0006736   0.0007062  -0.0013815  -0.0001826   0.0000556   0.0001708
    3  -0.0005011   0.0006774   0.0002390  -0.0001881   0.0000162   0.0000062
            7           8           9
    1   0.0001901  -0.0000925  -0.0001587
    2   0.0001517  -0.0000928  -0.0001008
    3  -0.0000252  -0.0002868   0.0000624
 Max gradient component =       1.382E-03
 RMS gradient           =       4.119E-04
 Gradient time:  CPU 10.20 s  wall 13.51 s
 Geometry Optimization Parameters
   NAtoms,    NIC,     NZ,  NCons,   NDum,   NFix, NCnnct, MaxDiis
        9      69       9       0       0       0       0       0

 Cartesian Hessian Update
 Hessian Updated using BFGS Update


** GEOMETRY OPTIMIZATION IN DELOCALIZED INTERNAL COORDINATES **
   Searching for a Minimum

   Optimization Cycle:   4

                       Coordinates (Angstroms)
     ATOM                X               Y               Z
      1  C         0.5439786105   -0.8792283750    1.2117920774
      2  C         0.9257377595   -1.0207627016   -0.2380404411
      3  C        -0.1622138436   -0.0692179655    0.1581410823
      4  F         2.1272577560   -0.5154113309   -0.6460906837
      5  H         0.6504716953   -1.9091043820   -0.7936665321
      6  Cl        0.1500582844    1.6684706897    0.0721539709
      7  Cl       -1.8317176388   -0.5115272820   -0.2699793783
      8  H         0.0036848213   -1.6914137399    1.6825584246
      9  H         1.2310059599   -0.3343859015    1.8478337583
   Point Group: c1    Number of degrees of freedom:    21


   Energy is  -1136.428199574

 Hessian Updated using BFGS Update

 21 Hessian modes will be used to form the next step
  Hessian Eigenvalues:
     0.016689    0.020676    0.021265    0.029171    0.030956    0.035575
     0.063399    0.083324    0.089884    0.107093    0.134757    0.138675
     0.251808    0.256108    0.267606    0.277358    0.294577    0.347787
     0.348122    0.353744    0.500085

 Minimum Search - Taking Simple RFO Step
 Searching for Lamda that Minimizes Along All modes
 Value Taken    Lamda =  -0.00001457
 Step Taken.  Stepsize is  0.020267

                             Maximum     Tolerance    Cnvgd?
         Gradient           0.000639      0.000300      NO
         Displacement       0.013547      0.001200      NO
         Energy change     -0.000028      0.000001      NO


 New Cartesian Coordinates Obtained by Inverse Iteration

 Displacement from previous Coordinates is:  0.016268
 ----------------------------------------------------------------
             Standard Nuclear Orientation (Angstroms)
    I     Atom           X                Y                Z
 ----------------------------------------------------------------
    1      C       0.5433185342    -0.8803062504     1.2117635172
    2      C       0.9247218607    -1.0214489715    -0.2390749061
    3      C      -0.1618873702    -0.0680228917     0.1575331287
    4      F       2.1294410298    -0.5168993091    -0.6426243811
    5      H       0.6512851969    -1.9089520608    -0.7969794696
    6      Cl      0.1476200022     1.6697679050     0.0726753105
    7      Cl     -1.8324773738    -0.5115470024    -0.2697978789
    8      H       0.0032507686    -1.6904247325     1.6863790711
    9      H       1.2329907563    -0.3347476755     1.8448278866
 ----------------------------------------------------------------
 Molecular Point Group                 C1    NOp =  1
 Largest Abelian Subgroup              C1    NOp =  1
 Nuclear Repulsion Energy =   358.2268246414 hartrees
 There are       32 alpha and       32 beta electrons
 Applying Cartesian multipole field
    Component          Value
    ---------          -----
     (2,0,0)        1.00000E-11
     (0,2,0)        2.00000E-11
     (0,0,2)       -3.00000E-11
 Nucleus-field energy     =     0.0000000067 hartrees
 Requested basis set is 6-311++G(d,p)
 There are 65 shells and 169 basis functions
 A cutoff of  1.0D-11 yielded   1944 shell pairs
 There are     13768 function pairs (     14793 Cartesian)
 Smallest overlap matrix eigenvalue = 5.40E-05
 Guess MOs from SCF MO coefficient file

 -----------------------------------------------------------------------
  General SCF calculation program by
  Eric Jon Sundstrom, Paul Horn, Yuezhi Mao, Dmitri Zuev, Alec White,
  David Stuck, Shaama M.S., Shane Yost, Joonho Lee, David Small,
  Daniel Levine, Susi Lehtola, Hugh Burton, Evgeny Epifanovsky
 -----------------------------------------------------------------------
 Exchange:     0.2000 Hartree-Fock + 0.0800 Slater + 0.7200 B88
 Correlation:  0.1900 VWN1RPA + 0.8100 LYP
 Using SG-1 standard quadrature grid
 A restricted SCF calculation will be
 performed using DIIS
 SCF converges when DIIS error is below 1.0e-08
 ---------------------------------------
  Cycle       Energy         DIIS error
 ---------------------------------------
    1   -1136.4281919769      5.38e-05  
    2   -1136.4282077492      1.04e-05  
    3   -1136.4282076494      1.23e-05  
    4   -1136.4282081508      2.62e-06  
    5   -1136.4282081705      9.63e-07  
    6   -1136.4282081731      1.81e-07  
    7   -1136.4282081732      6.38e-08  
    8   -1136.4282081732      2.02e-08  
    9   -1136.4282081732      3.85e-09  Convergence criterion met
 ---------------------------------------
 SCF time:   CPU 27.53s  wall 37.00s 
 SCF   energy in the final basis set =    -1136.4282081732
 Total energy in the final basis set =    -1136.4282081732

 --------------------------------------------------------------

                    Orbital Energies (a.u.)
 --------------------------------------------------------------

 Alpha MOs
 -- Occupied --
*******-101.572 -24.699 -10.316 -10.295 -10.220  -9.487  -9.486
 -7.252  -7.251  -7.242  -7.242  -7.241  -7.240  -1.236  -0.954
 -0.846  -0.844  -0.657  -0.612  -0.562  -0.534  -0.482  -0.472
 -0.449  -0.428  -0.397  -0.375  -0.337  -0.323  -0.322  -0.295
 -- Virtual --
 -0.027  -0.025  -0.003   0.014   0.023   0.024   0.050   0.058
  0.068   0.071   0.075   0.092   0.104   0.109   0.111   0.117
  0.119   0.127   0.134   0.137   0.140   0.144   0.171   0.183
  0.187   0.201   0.210   0.234   0.248   0.252   0.264   0.271
  0.315   0.358   0.368   0.399   0.409   0.419   0.443   0.450
  0.458   0.475   0.478   0.493   0.499   0.528   0.529   0.562
  0.582   0.613   0.621   0.636   0.652   0.662   0.784   0.825
  0.834   0.851   0.874   0.913   0.918   0.923   0.934   0.945
  0.964   1.059   1.086   1.114   1.189   1.223   1.323   1.370
  1.389   1.425   1.436   1.451   1.493   1.517   1.524   1.555
  1.637   1.684   1.719   1.786   1.822   1.869   1.878   1.964
  1.974   2.045   2.129   2.163   2.186   2.221   2.269   2.273
  2.306   2.329   2.453   2.468   2.523   2.563   2.605   2.700
  2.705   2.817   2.827   2.840   3.053   3.142   3.291   3.411
  3.710   3.777   3.812   3.875   3.995   4.062   4.240   4.845
  6.344   6.375   6.667   9.717   9.762  23.565  23.755  23.863
 25.837  25.860  25.879  25.946  26.448  26.452  66.771 215.704
215.751
 --------------------------------------------------------------

          Ground-State Mulliken Net Atomic Charges

     Atom                 Charge (a.u.)
  ----------------------------------------
      1 C                    -0.476639
      2 C                    -0.307548
      3 C                    -0.191894
      4 F                    -0.113662
      5 H                     0.201078
      6 Cl                    0.265457
      7 Cl                    0.273017
      8 H                     0.155342
      9 H                     0.194849
  ----------------------------------------
  Sum of atomic charges =     0.000000

 -----------------------------------------------------------------
                    Cartesian Multipole Moments
 -----------------------------------------------------------------
    Charge (ESU x 10^10)
                 0.0000
    Dipole Moment (Debye)
         X      -0.0369      Y      -1.8149      Z       1.2768
       Tot       2.2193
    Quadrupole Moments (Debye-Ang)
        XX     -53.0314     XY       0.0625     YY     -45.8944
        XZ       1.9776     YZ      -0.4528     ZZ     -46.9883
    Octopole Moments (Debye-Ang^2)
       XXX      -2.9735    XXY       2.0150    XYY       4.4054
       YYY       0.8889    XXZ       0.8889    XYZ       0.3638
       YYZ      -2.7799    XZZ       4.6033    YZZ      -2.3367
       ZZZ      -2.4303
    Hexadecapole Moments (Debye-Ang^3)
      XXXX    -498.9983   XXXY       7.0138   XXYY    -146.2964
      XYYY      -1.8398   YYYY    -348.3259   XXXZ       4.4727
      XXYZ       1.3867   XYYZ      -5.3768   YYYZ       2.4175
      XXZZ    -106.7631   XYZZ      -0.8219   YYZZ     -84.2153
      XZZZ      -5.0086   YZZZ      -0.7596   ZZZZ    -143.3964
 -----------------------------------------------------------------
 Calculating analytic gradient of the SCF energy
 Gradient of SCF Energy
            1           2           3           4           5           6
    1   0.0001664  -0.0001719  -0.0001374   0.0002921   0.0000526  -0.0000259
    2   0.0000736   0.0003046  -0.0006068  -0.0000138  -0.0000283   0.0002349
    3   0.0001143   0.0001850  -0.0000994  -0.0002123  -0.0000406   0.0000218
            7           8           9
    1  -0.0001169   0.0000152  -0.0000742
    2   0.0000961  -0.0001108   0.0000505
    3  -0.0000271  -0.0000534   0.0001117
 Max gradient component =       6.068E-04
 RMS gradient           =       1.776E-04
 Gradient time:  CPU 10.28 s  wall 13.58 s
 Geometry Optimization Parameters
   NAtoms,    NIC,     NZ,  NCons,   NDum,   NFix, NCnnct, MaxDiis
        9      69       9       0       0       0       0       0

 Cartesian Hessian Update
 Hessian Updated using BFGS Update


** GEOMETRY OPTIMIZATION IN DELOCALIZED INTERNAL COORDINATES **
   Searching for a Minimum

   Optimization Cycle:   5

                       Coordinates (Angstroms)
     ATOM                X               Y               Z
      1  C         0.5433185342   -0.8803062504    1.2117635172
      2  C         0.9247218607   -1.0214489715   -0.2390749061
      3  C        -0.1618873702   -0.0680228917    0.1575331287
      4  F         2.1294410298   -0.5168993091   -0.6426243811
      5  H         0.6512851969   -1.9089520608   -0.7969794696
      6  Cl        0.1476200022    1.6697679050    0.0726753105
      7  Cl       -1.8324773738   -0.5115470024   -0.2697978789
      8  H         0.0032507686   -1.6904247325    1.6863790711
      9  H         1.2329907563   -0.3347476755    1.8448278866
   Point Group: c1    Number of degrees of freedom:    21


   Energy is  -1136.428208173

 Hessian Updated using BFGS Update

 21 Hessian modes will be used to form the next step
  Hessian Eigenvalues:
     0.014424    0.017965    0.021520    0.028850    0.031111    0.038403
     0.061273    0.082467    0.088861    0.101762    0.133722    0.137793
     0.251771    0.257455    0.267689    0.277622    0.309202    0.347982
     0.348148    0.356638    0.531953

 Minimum Search - Taking Simple RFO Step
 Searching for Lamda that Minimizes Along All modes
 Value Taken    Lamda =  -0.00000359
 Step Taken.  Stepsize is  0.012530

                             Maximum     Tolerance    Cnvgd?
         Gradient           0.000282      0.000300     YES
         Displacement       0.007814      0.001200      NO
         Energy change     -0.000009      0.000001      NO


 New Cartesian Coordinates Obtained by Inverse Iteration

 Displacement from previous Coordinates is:  0.010044
 ----------------------------------------------------------------
             Standard Nuclear Orientation (Angstroms)
    I     Atom           X                Y                Z
 ----------------------------------------------------------------
    1      C       0.5428809462    -0.8806902574     1.2117860112
    2      C       0.9241696915    -1.0217873894    -0.2391290891
    3      C      -0.1616410405    -0.0673520721     0.1577045807
    4      F       2.1292116110    -0.5162171803    -0.6406205278
    5      H       0.6510862679    -1.9084958557    -0.7983539689
    6      Cl      0.1470940244     1.6699420224     0.0724297544
    7      Cl     -1.8317784667    -0.5127185727    -0.2702821698
    8      H       0.0020209781    -1.6890796304     1.6882914481
    9      H       1.2352193927    -0.3361820531     1.8428762396
 ----------------------------------------------------------------
 Molecular Point Group                 C1    NOp =  1
 Largest Abelian Subgroup              C1    NOp =  1
 Nuclear Repulsion Energy =   358.2593641486 hartrees
 There are       32 alpha and       32 beta electrons
 Applying Cartesian multipole field
    Component          Value
    ---------          -----
     (2,0,0)        1.00000E-11
     (0,2,0)        2.00000E-11
     (0,0,2)       -3.00000E-11
 Nucleus-field energy     =     0.0000000067 hartrees
 Requested basis set is 6-311++G(d,p)
 There are 65 shells and 169 basis functions
 A cutoff of  1.0D-11 yielded   1944 shell pairs
 There are     13768 function pairs (     14793 Cartesian)
 Smallest overlap matrix eigenvalue = 5.41E-05
 Guess MOs from SCF MO coefficient file

 -----------------------------------------------------------------------
  General SCF calculation program by
  Eric Jon Sundstrom, Paul Horn, Yuezhi Mao, Dmitri Zuev, Alec White,
  David Stuck, Shaama M.S., Shane Yost, Joonho Lee, David Small,
  Daniel Levine, Susi Lehtola, Hugh Burton, Evgeny Epifanovsky
 -----------------------------------------------------------------------
 Exchange:     0.2000 Hartree-Fock + 0.0800 Slater + 0.7200 B88
 Correlation:  0.1900 VWN1RPA + 0.8100 LYP
 Using SG-1 standard quadrature grid
 A restricted SCF calculation will be
 performed using DIIS
 SCF converges when DIIS error is below 1.0e-08
 ---------------------------------------
  Cycle       Energy         DIIS error
 ---------------------------------------
    1   -1136.4282059196      2.77e-05  
    2   -1136.4282103892      4.29e-06  
    3   -1136.4282104183      4.36e-06  
    4   -1136.4282104680      1.01e-06  
    5   -1136.4282104701      4.22e-07  
    6   -1136.4282104706      9.14e-08  
    7   -1136.4282104706      2.92e-08  
    8   -1136.4282104707      1.02e-08  
    9   -1136.4282104707      1.67e-09  Convergence criterion met
 ---------------------------------------
 SCF time:   CPU 27.47s  wall 36.00s 
 SCF   energy in the final basis set =    -1136.4282104707
 Total energy in the final basis set =    -1136.4282104707

 --------------------------------------------------------------

                    Orbital Energies (a.u.)
 --------------------------------------------------------------

 Alpha MOs
 -- Occupied --
*******-101.572 -24.699 -10.316 -10.295 -10.220  -9.487  -9.486
 -7.252  -7.251  -7.242  -7.242  -7.241  -7.240  -1.236  -0.954
 -0.846  -0.843  -0.657  -0.612  -0.562  -0.534  -0.482  -0.472
 -0.449  -0.428  -0.397  -0.375  -0.337  -0.323  -0.322  -0.295
 -- Virtual --
 -0.027  -0.025  -0.003   0.014   0.023   0.024   0.050   0.057
  0.068   0.071   0.075   0.092   0.104   0.109   0.111   0.117
  0.119   0.127   0.134   0.137   0.140   0.144   0.171   0.182
  0.187   0.200   0.210   0.234   0.248   0.252   0.264   0.271
  0.315   0.358   0.368   0.399   0.409   0.419   0.443   0.450
  0.458   0.475   0.478   0.492   0.499   0.528   0.529   0.562
  0.582   0.613   0.621   0.636   0.652   0.662   0.784   0.825
  0.834   0.851   0.874   0.913   0.918   0.923   0.934   0.945
  0.964   1.059   1.086   1.114   1.189   1.223   1.323   1.370
  1.389   1.424   1.436   1.451   1.493   1.517   1.524   1.556
  1.637   1.684   1.719   1.787   1.822   1.870   1.878   1.964
  1.973   2.045   2.129   2.163   2.186   2.222   2.269   2.273
  2.306   2.329   2.453   2.468   2.523   2.563   2.605   2.700
  2.705   2.817   2.827   2.841   3.053   3.142   3.291   3.411
  3.710   3.777   3.812   3.875   3.995   4.063   4.240   4.845
  6.345   6.375   6.667   9.717   9.762  23.565  23.755  23.863
 25.837  25.860  25.879  25.946  26.449  26.452  66.771 215.704
215.751
 --------------------------------------------------------------

          Ground-State Mulliken Net Atomic Charges

     Atom                 Charge (a.u.)
  ----------------------------------------
      1 C                    -0.477118
      2 C                    -0.306689
      3 C                    -0.192367
      4 F                    -0.113925
      5 H                     0.201131
      6 Cl                    0.267500
      7 Cl                    0.271269
      8 H                     0.155455
      9 H                     0.194743
  ----------------------------------------
  Sum of atomic charges =     0.000000

 -----------------------------------------------------------------
                    Cartesian Multipole Moments
 -----------------------------------------------------------------
    Charge (ESU x 10^10)
                 0.0000
    Dipole Moment (Debye)
         X      -0.0354      Y      -1.8128      Z       1.2746
       Tot       2.2163
    Quadrupole Moments (Debye-Ang)
        XX     -53.0317     XY       0.0612     YY     -45.8926
        XZ       1.9724     YZ      -0.4526     ZZ     -46.9852
    Octopole Moments (Debye-Ang^2)
       XXX      -2.9441    XXY       2.0171    XYY       4.4051
       YYY       0.9427    XXZ       0.8872    XYZ       0.3657
       YYZ      -2.7861    XZZ       4.6058    YZZ      -2.3412
       ZZZ      -2.4411
    Hexadecapole Moments (Debye-Ang^3)
      XXXX    -498.7936   XXXY       6.9536   XXYY    -146.2567
      XYYY      -1.9018   YYYY    -348.4629   XXXZ       4.3948
      XXYZ       1.4003   XYYZ      -5.4096   YYYZ       2.4532
      XXZZ    -106.6912   XYZZ      -0.8476   YYZZ     -84.2064
      XZZZ      -5.1187   YZZZ      -0.7606   ZZZZ    -143.3634
 -----------------------------------------------------------------
 Calculating analytic gradient of the SCF energy
 Gradient of SCF Energy
            1           2           3           4           5           6
    1   0.0000427  -0.0001663  -0.0000567   0.0002077   0.0000629  -0.0000471
    2  -0.0000906   0.0001043  -0.0001901   0.0001068  -0.0000239   0.0001052
    3   0.0001709   0.0000724  -0.0001098  -0.0001440  -0.0000112   0.0000255
            7           8           9
    1  -0.0000735   0.0000321  -0.0000018
    2   0.0000156  -0.0000495   0.0000222
    3  -0.0000603   0.0000222   0.0000343
 Max gradient component =       2.077E-04
 RMS gradient           =       9.491E-05
 Gradient time:  CPU 10.17 s  wall 13.25 s
 Geometry Optimization Parameters
   NAtoms,    NIC,     NZ,  NCons,   NDum,   NFix, NCnnct, MaxDiis
        9      69       9       0       0       0       0       0

 Cartesian Hessian Update
 Hessian Updated using BFGS Update


** GEOMETRY OPTIMIZATION IN DELOCALIZED INTERNAL COORDINATES **
   Searching for a Minimum

   Optimization Cycle:   6

                       Coordinates (Angstroms)
     ATOM                X               Y               Z
      1  C         0.5428809462   -0.8806902574    1.2117860112
      2  C         0.9241696915   -1.0217873894   -0.2391290891
      3  C        -0.1616410405   -0.0673520721    0.1577045807
      4  F         2.1292116110   -0.5162171803   -0.6406205278
      5  H         0.6510862679   -1.9084958557   -0.7983539689
      6  Cl        0.1470940244    1.6699420224    0.0724297544
      7  Cl       -1.8317784667   -0.5127185727   -0.2702821698
      8  H         0.0020209781   -1.6890796304    1.6882914481
      9  H         1.2352193927   -0.3361820531    1.8428762396
   Point Group: c1    Number of degrees of freedom:    21


   Energy is  -1136.428210471

 Hessian Updated using BFGS Update

 21 Hessian modes will be used to form the next step
  Hessian Eigenvalues:
     0.012031    0.018120    0.021874    0.028682    0.030819    0.038749
     0.064066    0.080917    0.087196    0.095093    0.128411    0.139116
     0.251758    0.263943    0.267702    0.277331    0.298565    0.347982
     0.348140    0.353917    0.504256

 Minimum Search - Taking Simple RFO Step
 Searching for Lamda that Minimizes Along All modes
 Value Taken    Lamda =  -0.00000116
 Step Taken.  Stepsize is  0.006976

                             Maximum     Tolerance    Cnvgd?
         Gradient           0.000235      0.000300     YES
         Displacement       0.004800      0.001200      NO
         Energy change     -0.000002      0.000001      NO


 New Cartesian Coordinates Obtained by Inverse Iteration

 Displacement from previous Coordinates is:  0.006375
 ----------------------------------------------------------------
             Standard Nuclear Orientation (Angstroms)
    I     Atom           X                Y                Z
 ----------------------------------------------------------------
    1      C       0.5426840541    -0.8806961688     1.2114696409
    2      C       0.9241040898    -1.0219551271    -0.2392675224
    3      C      -0.1614014239    -0.0669600940     0.1577412552
    4      F       2.1295073240    -0.5163424325    -0.6388346248
    5      H       0.6508061739    -1.9078637852    -0.7995685543
    6      Cl      0.1468555592     1.6699820104     0.0719019724
    7      Cl     -1.8313741733    -0.5137698119    -0.2692080407
    8      H       0.0011624886    -1.6882746251     1.6884810964
    9      H       1.2359193121    -0.3367009545     1.8419870558
 ----------------------------------------------------------------
 Molecular Point Group                 C1    NOp =  1
 Largest Abelian Subgroup              C1    NOp =  1
 Nuclear Repulsion Energy =   358.2957839811 hartrees
 There are       32 alpha and       32 beta electrons
 Applying Cartesian multipole field
    Component          Value
    ---------          -----
     (2,0,0)        1.00000E-11
     (0,2,0)        2.00000E-11
     (0,0,2)       -3.00000E-11
 Nucleus-field energy     =     0.0000000067 hartrees
 Requested basis set is 6-311++G(d,p)
 There are 65 shells and 169 basis functions
 A cutoff of  1.0D-11 yielded   1944 shell pairs
 There are     13768 function pairs (     14793 Cartesian)
 Smallest overlap matrix eigenvalue = 5.41E-05
 Guess MOs from SCF MO coefficient file

 -----------------------------------------------------------------------
  General SCF calculation program by
  Eric Jon Sundstrom, Paul Horn, Yuezhi Mao, Dmitri Zuev, Alec White,
  David Stuck, Shaama M.S., Shane Yost, Joonho Lee, David Small,
  Daniel Levine, Susi Lehtola, Hugh Burton, Evgeny Epifanovsky
 -----------------------------------------------------------------------
 Exchange:     0.2000 Hartree-Fock + 0.0800 Slater + 0.7200 B88
 Correlation:  0.1900 VWN1RPA + 0.8100 LYP
 Using SG-1 standard quadrature grid
 A restricted SCF calculation will be
 performed using DIIS
 SCF converges when DIIS error is below 1.0e-08
 ---------------------------------------
  Cycle       Energy         DIIS error
 ---------------------------------------
    1   -1136.4282089118      1.91e-05  
    2   -1136.4282110488      3.09e-06  
    3   -1136.4282110488      3.64e-06  
    4   -1136.4282110883      9.04e-07  
    5   -1136.4282110905      2.56e-07  
    6   -1136.4282110907      5.36e-08  
    7   -1136.4282110907      1.19e-08  
    8   -1136.4282110907      3.24e-09  Convergence criterion met
 ---------------------------------------
 SCF time:   CPU 24.96s  wall 43.00s 
 SCF   energy in the final basis set =    -1136.4282110907
 Total energy in the final basis set =    -1136.4282110907

 --------------------------------------------------------------

                    Orbital Energies (a.u.)
 --------------------------------------------------------------

 Alpha MOs
 -- Occupied --
*******-101.572 -24.699 -10.316 -10.295 -10.220  -9.487  -9.486
 -7.252  -7.251  -7.242  -7.242  -7.241  -7.240  -1.236  -0.954
 -0.846  -0.843  -0.657  -0.612  -0.562  -0.534  -0.482  -0.472
 -0.449  -0.428  -0.397  -0.375  -0.337  -0.323  -0.322  -0.295
 -- Virtual --
 -0.027  -0.025  -0.003   0.014   0.023   0.024   0.050   0.058
  0.068   0.071   0.075   0.092   0.104   0.109   0.111   0.117
  0.119   0.127   0.134   0.137   0.140   0.144   0.171   0.182
  0.187   0.200   0.210   0.234   0.248   0.252   0.264   0.271
  0.315   0.358   0.368   0.399   0.409   0.419   0.443   0.450
  0.458   0.475   0.478   0.492   0.499   0.527   0.529   0.562
  0.582   0.613   0.621   0.636   0.652   0.662   0.784   0.825
  0.834   0.851   0.874   0.913   0.918   0.923   0.934   0.945
  0.964   1.059   1.086   1.114   1.189   1.223   1.323   1.370
  1.389   1.424   1.436   1.451   1.492   1.517   1.524   1.556
  1.637   1.684   1.719   1.787   1.822   1.870   1.877   1.964
  1.973   2.045   2.129   2.163   2.186   2.222   2.269   2.274
  2.306   2.329   2.453   2.468   2.523   2.563   2.606   2.700
  2.705   2.817   2.827   2.841   3.053   3.143   3.291   3.411
  3.710   3.777   3.813   3.875   3.996   4.063   4.240   4.845
  6.345   6.375   6.667   9.717   9.762  23.565  23.755  23.864
 25.837  25.860  25.879  25.946  26.449  26.452  66.771 215.704
215.751
 --------------------------------------------------------------

          Ground-State Mulliken Net Atomic Charges

     Atom                 Charge (a.u.)
  ----------------------------------------
      1 C                    -0.477349
      2 C                    -0.306366
      3 C                    -0.193022
      4 F                    -0.113939
      5 H                     0.201176
      6 Cl                    0.268892
      7 Cl                    0.270358
      8 H                     0.155461
      9 H                     0.194788
  ----------------------------------------
  Sum of atomic charges =     0.000000

 -----------------------------------------------------------------
                    Cartesian Multipole Moments
 -----------------------------------------------------------------
    Charge (ESU x 10^10)
                 0.0000
    Dipole Moment (Debye)
         X      -0.0345      Y      -1.8103      Z       1.2717
       Tot       2.2126
    Quadrupole Moments (Debye-Ang)
        XX     -53.0313     XY       0.0622     YY     -45.8944
        XZ       1.9664     YZ      -0.4498     ZZ     -46.9826
    Octopole Moments (Debye-Ang^2)
       XXX      -2.9443    XXY       2.0252    XYY       4.3974
       YYY       0.9950    XXZ       0.8740    XYZ       0.3683
       YYZ      -2.8056    XZZ       4.6081    YZZ      -2.3325
       ZZZ      -2.4875
    Hexadecapole Moments (Debye-Ang^3)
      XXXX    -498.7267   XXXY       6.9204   XXYY    -146.2434
      XYYY      -1.9422   YYYY    -348.5729   XXXZ       4.4053
      XXYZ       1.4166   XYYZ      -5.3995   YYYZ       2.5027
      XXZZ    -106.6496   XYZZ      -0.8691   YYZZ     -84.1921
      XZZZ      -5.0976   YZZZ      -0.7116   ZZZZ    -143.2282
 -----------------------------------------------------------------
 Calculating analytic gradient of the SCF energy
 Gradient of SCF Energy
            1           2           3           4           5           6
    1   0.0000070  -0.0000437  -0.0000307   0.0000498   0.0000404  -0.0000492
    2  -0.0000632   0.0000248  -0.0000167   0.0000775   0.0000169  -0.0000026
    3   0.0000570  -0.0000241  -0.0000640   0.0000080  -0.0000183   0.0000256
            7           8           9
    1   0.0000017   0.0000410  -0.0000164
    2  -0.0000403  -0.0000274   0.0000310
    3  -0.0000024   0.0000120   0.0000063
 Max gradient component =       7.747E-05
 RMS gradient           =       3.604E-05
 Gradient time:  CPU 10.58 s  wall 14.28 s
 Geometry Optimization Parameters
   NAtoms,    NIC,     NZ,  NCons,   NDum,   NFix, NCnnct, MaxDiis
        9      69       9       0       0       0       0       0

 Cartesian Hessian Update
 Hessian Updated using BFGS Update


** GEOMETRY OPTIMIZATION IN DELOCALIZED INTERNAL COORDINATES **
   Searching for a Minimum

   Optimization Cycle:   7

                       Coordinates (Angstroms)
     ATOM                X               Y               Z
      1  C         0.5426840541   -0.8806961688    1.2114696409
      2  C         0.9241040898   -1.0219551271   -0.2392675224
      3  C        -0.1614014239   -0.0669600940    0.1577412552
      4  F         2.1295073240   -0.5163424325   -0.6388346248
      5  H         0.6508061739   -1.9078637852   -0.7995685543
      6  Cl        0.1468555592    1.6699820104    0.0719019724
      7  Cl       -1.8313741733   -0.5137698119   -0.2692080407
      8  H         0.0011624886   -1.6882746251    1.6884810964
      9  H         1.2359193121   -0.3367009545    1.8419870558
   Point Group: c1    Number of degrees of freedom:    21


   Energy is  -1136.428211091

 Hessian Updated using BFGS Update

 21 Hessian modes will be used to form the next step
  Hessian Eigenvalues:
     0.012038    0.018849    0.022332    0.028632    0.030116    0.039604
     0.063861    0.081160    0.085810    0.093420    0.126645    0.140171
     0.246601    0.257812    0.267769    0.277428    0.296176    0.347957
     0.348125    0.353081    0.487308

 Minimum Search - Taking Simple RFO Step
 Searching for Lamda that Minimizes Along All modes
 Value Taken    Lamda =   0.00000000
 Step Taken.  Stepsize is  0.001281

                             Maximum     Tolerance    Cnvgd?
         Gradient           0.000049      0.000300     YES
         Displacement       0.000961      0.001200     YES
         Energy change     -0.000001      0.000001     YES


                       Distance Matrix (Angstroms)
             C (  1)   C (  2)   C (  3)   F (  4)   H (  5)   Cl(  6)
   C (  2)  1.506676
   C (  3)  1.506070  1.499318
   F (  4)  2.464627  1.366856  2.466727
   H (  5)  2.260761  1.083265  2.228239  2.036842
   Cl(  6)  2.821569  2.819125  1.766171  3.035798  3.716774
   Cl(  7)  2.821913  2.802108  1.780655  3.978092  2.895859  2.966230
   H (  8)  1.083037  2.238754  2.235677  3.364473  2.580823  3.729939
   H (  9)  1.083540  2.213238  2.204983  2.642962  3.128694  2.888951
             Cl(  7)   H (  8)
   H (  8)  2.927490
   H (  9)  3.727840  1.837101

 Final energy is   -1136.4282110907307     


 ******************************
 **  OPTIMIZATION CONVERGED  **
 ******************************

                       Coordinates (Angstroms)
     ATOM                X               Y               Z
      1  C         0.5426840541   -0.8806961688    1.2114696409
      2  C         0.9241040898   -1.0219551271   -0.2392675224
      3  C        -0.1614014239   -0.0669600940    0.1577412552
      4  F         2.1295073240   -0.5163424325   -0.6388346248
      5  H         0.6508061739   -1.9078637852   -0.7995685543
      6  Cl        0.1468555592    1.6699820104    0.0719019724
      7  Cl       -1.8313741733   -0.5137698119   -0.2692080407
      8  H         0.0011624886   -1.6882746251    1.6884810964
      9  H         1.2359193121   -0.3367009545    1.8419870558

Z-matrix Print:
$molecule
0 1
Cl
C  1 1.766171
C  2 1.499318 1 119.155400
H  3 1.083265 2 118.373026 1 -140.353653 0
F  3 1.366856 2 118.703163 1 0.915096 0
C  2 1.506070 1 118.932109 3 69.979213 0
H  6 1.083037 2 118.508447 1 142.616260 0
H  6 1.083540 2 115.783418 1 -2.057568 0
Cl 2 1.780655 1 113.503416 3 -144.252592 0
$end


 --------------------------------------------------------------

                    Orbital Energies (a.u.)
 --------------------------------------------------------------

 Alpha MOs
 -- Occupied --
*******-101.572 -24.699 -10.316 -10.295 -10.220  -9.487  -9.486
 -7.252  -7.251  -7.242  -7.242  -7.241  -7.240  -1.236  -0.954
 -0.846  -0.843  -0.657  -0.612  -0.562  -0.534  -0.482  -0.472
 -0.449  -0.428  -0.397  -0.375  -0.337  -0.323  -0.322  -0.295
 -- Virtual --
 -0.027  -0.025  -0.003   0.014   0.023   0.024   0.050   0.058
  0.068   0.071   0.075   0.092   0.104   0.109   0.111   0.117
  0.119   0.127   0.134   0.137   0.140   0.144   0.171   0.182
  0.187   0.200   0.210   0.234   0.248   0.252   0.264   0.271
  0.315   0.358   0.368   0.399   0.409   0.419   0.443   0.450
  0.458   0.475   0.478   0.492   0.499   0.527   0.529   0.562
  0.582   0.613   0.621   0.636   0.652   0.662   0.784   0.825
  0.834   0.851   0.874   0.913   0.918   0.923   0.934   0.945
  0.964   1.059   1.086   1.114   1.189   1.223   1.323   1.370
  1.389   1.424   1.436   1.451   1.492   1.517   1.524   1.556
  1.637   1.684   1.719   1.787   1.822   1.870   1.877   1.964
  1.973   2.045   2.129   2.163   2.186   2.222   2.269   2.274
  2.306   2.329   2.453   2.468   2.523   2.563   2.606   2.700
  2.705   2.817   2.827   2.841   3.053   3.143   3.291   3.411
  3.710   3.777   3.813   3.875   3.996   4.063   4.240   4.845
  6.345   6.375   6.667   9.717   9.762  23.565  23.755  23.864
 25.837  25.860  25.879  25.946  26.449  26.452  66.771 215.704
215.751
 --------------------------------------------------------------

          Ground-State Mulliken Net Atomic Charges

     Atom                 Charge (a.u.)
  ----------------------------------------
      1 C                    -0.477349
      2 C                    -0.306366
      3 C                    -0.193022
      4 F                    -0.113939
      5 H                     0.201176
      6 Cl                    0.268892
      7 Cl                    0.270358
      8 H                     0.155461
      9 H                     0.194788
  ----------------------------------------
  Sum of atomic charges =     0.000000

 -----------------------------------------------------------------
                    Cartesian Multipole Moments
 -----------------------------------------------------------------
    Charge (ESU x 10^10)
                 0.0000
    Dipole Moment (Debye)
         X      -0.0345      Y      -1.8103      Z       1.2717
       Tot       2.2126
    Quadrupole Moments (Debye-Ang)
        XX     -53.0313     XY       0.0622     YY     -45.8944
        XZ       1.9664     YZ      -0.4498     ZZ     -46.9826
    Octopole Moments (Debye-Ang^2)
       XXX      -2.9443    XXY       2.0252    XYY       4.3974
       YYY       0.9950    XXZ       0.8740    XYZ       0.3683
       YYZ      -2.8056    XZZ       4.6081    YZZ      -2.3325
       ZZZ      -2.4875
    Hexadecapole Moments (Debye-Ang^3)
      XXXX    -498.7267   XXXY       6.9204   XXYY    -146.2434
      XYYY      -1.9422   YYYY    -348.5729   XXXZ       4.4053
      XXYZ       1.4166   XYYZ      -5.3995   YYYZ       2.5027
      XXZZ    -106.6496   XYZZ      -0.8691   YYZZ     -84.1921
      XZZZ      -5.0976   YZZZ      -0.7116   ZZZZ    -143.2282
 -----------------------------------------------------------------
Archival summary:
1\1\TWL02\OPT\ProcedureUnspecified\BasisUnspecified\l2133\taweetha\ThuOct1102:25:192018ThuOct1102:25:192018\0\\#,OPT,ProcedureUnspecified,BasisUnspecified,\\0,1\Cl\C,1,1.76617\C,2,1.49932,1,119.155\H,3,1.08327,2,118.373,1,-140.354,0\F,3,1.36686,2,118.703,1,0.915096,0\C,2,1.50607,1,118.932,3,69.9792,0\H,6,1.08304,2,118.508,1,142.616,0\H,6,1.08354,2,115.783,1,-2.05757,0\Cl,2,1.78066,1,113.503,3,-144.253,0\\\@

 Total job time:  429.05s(wall), 281.41s(cpu) 
 Thu Oct 11 02:25:19 2018

        *************************************************************
        *                                                           *
        *  Thank you very much for using Q-Chem.  Have a nice day.  *
        *                                                           *
        *************************************************************


 
User input: 2 of 2 
 
Q-Chem Developer Version!
                  Welcome to Q-Chem
     A Quantum Leap Into The Future Of Chemistry


 Q-Chem 5.1, Q-Chem, Inc., Pleasanton, CA (2018)

 Yihan Shao,  Zhengting Gan,  E. Epifanovsky,  A. T. B. Gilbert,  M. Wormit,  
 J. Kussmann,  A. W. Lange,  A. Behn,  Jia Deng,  Xintian Feng,  D. Ghosh,  
 M. Goldey,  P. R. Horn,  L. D. Jacobson,  I. Kaliman,  T. Kus,  A. Landau,  
 Jie Liu,  E. I. Proynov,  R. M. Richard,  R. P. Steele,  E. J. Sundstrom,  
 H. L. Woodcock III,  P. M. Zimmerman,  D. Zuev,  B. Albrecht,  E. Alguire,  
 S. A. Baeppler,  D. Barton,  Z. Benda,  Y. A. Bernard,  E. J. Berquist,  
 K. B. Bravaya,  H. Burton,  D. Casanova,  Chun-Min Chang,  Yunqing Chen,  
 A. Chien,  K. D. Closser,  M. P. Coons,  S. Coriani,  S. Dasgupta,  
 A. L. Dempwolff,  M. Diedenhofen,  Hainam Do,  R. G. Edgar,  Po-Tung Fang,  
 S. Faraji,  S. Fatehi,  Qingguo Feng,  K. D. Fenk,  J. Fosso-Tande,  
 Qinghui Ge,  A. Ghysels,  G. Gidofalvi,  J. Gomes,  J. Gonthier,  A. Gunina,  
 D. Hait,  M. W. D. Hanson-Heine,  P. H. P. Harbach,  A. W. Hauser,  
 J. E. Herr,  E. G. Hohenstein,  Z. C. Holden,  Kerwin Hui,  B. C. Huynh,  
 T.-C. Jagau,  Hyunjun Ji,  B. Kaduk,  K. Khistyaev,  Jaehoon Kim,  
 P. Klunzinger,  K. Koh,  D. Kosenkov,  L. Koulias,  T. Kowalczyk,  
 C. M. Krauter,  A. Kunitsa,  Ka Un Lao,  A. Laurent,  K. V. Lawler,  
 Joonho Lee,  D. Lefrancois,  S. Lehtola,  D. S. Levine,  Yi-Pei Li,  
 You-Sheng Lin,  Fenglai Liu,  E. Livshits,  A. Luenser,  P. Manohar,  
 E. Mansoor,  S. F. Manzer,  Shan-Ping Mao,  Yuezhi Mao,  N. Mardirossian,  
 A. V. Marenich,  T. Markovich,  L. A. Martinez-Martinez,  S. A. Maurer,  
 N. J. Mayhall,  S. C. McKenzie,  J.-M. Mewes,  A. F. Morrison,  
 J. W. Mullinax,  K. Nanda,  T. S. Nguyen-Beck,  R. Olivares-Amaya,  
 J. A. Parkhill,  T. M. Perrine,  F. Plasser,  P. Pokhilko,  S. Prager,  
 A. Prociuk,  E. Ramos,  D. R. Rehn,  F. Rob,  M. Schneider,  N. Sergueev,  
 S. M. Sharada,  S. Sharma,  D. W. Small,  T. Stauch,  T. Stein,  
 Yu-Chuan Su,  A. J. W. Thom,  A. Tkatchenko,  T. Tsuchimochi,  N. M. Tubman,  
 L. Vogt,  M. L. Vidal,  O. Vydrov,  M. A. Watson,  J. Wenzel,  
 M. de Wergifosse,  T. A. Wesolowski,  A. White,  J. Witte,  A. Yamada,  
 Jun Yang,  K. Yao,  S. Yeganeh,  S. R. Yost,  Zhi-Qiang You,  A. Zech,  
 Igor Ying Zhang,  Xing Zhang,  Yan Zhao,  Ying Zhu,  B. R. Brooks,  
 G. K. L. Chan,  C. J. Cramer,  M. S. Gordon,  W. J. Hehre,  A. Klamt,  
 M. W. Schmidt,  C. D. Sherrill,  D. G. Truhlar,  A. Aspuru-Guzik,  R. Baer,  
 A. T. Bell,  N. A. Besley,  Jeng-Da Chai,  A. E. DePrince, III,  
 R. A. DiStasio Jr.,  A. Dreuw,  B. D. Dunietz,  T. R. Furlani,  
 Chao-Ping Hsu,  Yousung Jung,  Jing Kong,  D. S. Lambrecht,  WanZhen Liang,  
 C. Ochsenfeld,  V. A. Rassolov,  L. V. Slipchenko,  J. E. Subotnik,  
 T. Van Voorhis,  J. M. Herbert,  A. I. Krylov,  P. M. W. Gill,  M. Head-Gordon

 Contributors to earlier versions of Q-Chem not listed above: 
 R. D. Adamson,  B. Austin,  J. Baker,  G. J. O. Beran,  K. Brandhorst,  
 S. T. Brown,  E. F. C. Byrd,  A. K. Chakraborty,  C.-L. Cheng,  
 Siu Hung Chien,  D. M. Chipman,  D. L. Crittenden,  H. Dachsel,  
 R. J. Doerksen,  A. D. Dutoi,  L. Fusti-Molnar,  W. A. Goddard III,  
 A. Golubeva-Zadorozhnaya,  S. R. Gwaltney,  G. Hawkins,  A. Heyden,  
 S. Hirata,  G. Kedziora,  F. J. Keil,  C. Kelley,  Jihan Kim,  R. A. King,  
 R. Z. Khaliullin,  P. P. Korambath,  W. Kurlancheek,  A. M. Lee,  M. S. Lee,  
 S. V. Levchenko,  Ching Yeh Lin,  D. Liotard,  R. C. Lochan,  I. Lotan,  
 P. E. Maslen,  N. Nair,  D. P. O'Neill,  D. Neuhauser,  E. Neuscamman,  
 C. M. Oana,  R. Olson,  B. Peters,  R. Peverati,  P. A. Pieniazek,  
 Y. M. Rhee,  J. Ritchie,  M. A. Rohrdanz,  E. Rosta,  N. J. Russ,  
 H. F. Schaefer III,  N. E. Schultz,  N. Shenvi,  A. C. Simmonett,  A. Sodt,  
 D. Stuck,  K. S. Thanthiriwatte,  V. Vanovschi,  Tao Wang,  A. Warshel,  
 C. F. Williams,  Q. Wu,  X. Xu,  W. Zhang

 Please cite Q-Chem as follows:
 Y. Shao et al., Mol. Phys. 113, 184-215 (2015)
 DOI: 10.1080/00268976.2014.952696

 Q-Chem 5.1.1 for Intel X86 EM64T Linux

 Parts of Q-Chem use Armadillo 8.300.2 (Tropical Shenanigans).
 http://arma.sourceforge.net/

 Q-Chem begins on Thu Oct 11 02:25:19 2018  

Host: 
0

     Scratch files written to /scratch/taweetham/qchem1894//
The previous job contains 0 fragments, simply inherited here
Input Ideriv = 2
Curr. Ideriv = -1
Max.  Ideriv = 2

Checking the input file for inconsistencies... 	...done.

--------------------------------------------------------------
User input:
--------------------------------------------------------------

$molecule
read
$end

$rem
   job_type 	frequency
   basis 	6-311++g**
   method	b3lyp	
$end


--------------------------------------------------------------
 ----------------------------------------------------------------
             Standard Nuclear Orientation (Angstroms)
    I     Atom           X                Y                Z
 ----------------------------------------------------------------
    1      C       0.5427853243    -0.8613046768     1.2089141827
    2      C       0.9144947636    -1.0161836802    -0.2429529741
    3      C      -0.1645624670    -0.0534204473     0.1528704126
    4      F       2.1194286822    -0.5189219949    -0.6542437365
    5      H       0.6340440973    -1.9055675486    -0.7941397902
    6      Cl      0.1502794984     1.6814524128     0.0506484955
    7      Cl     -1.8390070138    -0.4968089411    -0.2598955164
    8      H       0.0009610798    -1.6626374208     1.6960084437
    9      H       1.2421987211    -0.3149832700     1.8305346034
 ----------------------------------------------------------------
 Molecular Point Group                 C1    NOp =  1
 Largest Abelian Subgroup              C1    NOp =  1
 Nuclear Repulsion Energy =   358.2957839811 hartrees
 There are       32 alpha and       32 beta electrons
 Requested basis set is 6-311++G(d,p)
 There are 65 shells and 169 basis functions

 Total QAlloc Memory Limit   2000 MB
 Mega-Array Size       188 MB
 MEM_STATIC part       192 MB

                       Distance Matrix (Angstroms)
             C (  1)   C (  2)   C (  3)   F (  4)   H (  5)   Cl(  6)
   C (  2)  1.506676
   C (  3)  1.506070  1.499318
   F (  4)  2.464627  1.366856  2.466727
   H (  5)  2.260761  1.083265  2.228239  2.036842
   Cl(  6)  2.821569  2.819125  1.766171  3.035798  3.716774
   Cl(  7)  2.821913  2.802108  1.780655  3.978092  2.895859  2.966230
   H (  8)  1.083037  2.238754  2.235677  3.364473  2.580823  3.729939
   H (  9)  1.083540  2.213238  2.204983  2.642962  3.128694  2.888951
             Cl(  7)   H (  8)
   H (  8)  2.927490
   H (  9)  3.727840  1.837101

 A cutoff of  1.0D-11 yielded   1944 shell pairs
 There are     13768 function pairs (     14793 Cartesian)
 Smallest overlap matrix eigenvalue = 5.41E-05
 Guess from superposition of atomic densities
 Warning:  Energy on first SCF cycle will be non-variational
 SAD guess density has 64.000000 electrons

 -----------------------------------------------------------------------
  General SCF calculation program by
  Eric Jon Sundstrom, Paul Horn, Yuezhi Mao, Dmitri Zuev, Alec White,
  David Stuck, Shaama M.S., Shane Yost, Joonho Lee, David Small,
  Daniel Levine, Susi Lehtola, Hugh Burton, Evgeny Epifanovsky
 -----------------------------------------------------------------------
 Exchange:     0.2000 Hartree-Fock + 0.0800 Slater + 0.7200 B88
 Correlation:  0.1900 VWN1RPA + 0.8100 LYP
 Using SG-1 standard quadrature grid
 A restricted SCF calculation will be
 performed using DIIS
 SCF converges when DIIS error is below 1.0e-08
 ---------------------------------------
  Cycle       Energy         DIIS error
 ---------------------------------------
    1   -1137.5155910404      4.36e-02  
    2   -1136.3810393807      3.92e-03  
    3   -1136.3637172927      4.64e-03  
    4   -1136.4269172715      6.63e-04  
    5   -1136.4279044551      3.14e-04  
    6   -1136.4281963711      8.03e-05  
    7   -1136.4282173305      1.52e-05  
    8   -1136.4282179501      3.91e-06  
    9   -1136.4282179866      1.58e-06  
   10   -1136.4282179934      2.56e-07  
   11   -1136.4282179936      5.18e-08  
   12   -1136.4282179936      2.02e-08  
   13   -1136.4282179936      2.30e-09  Convergence criterion met
 ---------------------------------------
 SCF time:   CPU 41.03s  wall 82.00s 
 SCF   energy in the final basis set =    -1136.4282179936
 Total energy in the final basis set =    -1136.4282179936

 --------------------------------------------------------------

                    Orbital Energies (a.u.)
 --------------------------------------------------------------

 Alpha MOs
 -- Occupied --
*******-101.572 -24.699 -10.316 -10.295 -10.220  -9.487  -9.486
 -7.252  -7.251  -7.242  -7.242  -7.241  -7.240  -1.236  -0.954
 -0.846  -0.843  -0.657  -0.612  -0.562  -0.534  -0.482  -0.472
 -0.449  -0.428  -0.397  -0.375  -0.337  -0.323  -0.322  -0.295
 -- Virtual --
 -0.027  -0.025  -0.002   0.014   0.023   0.024   0.050   0.058
  0.068   0.071   0.075   0.092   0.104   0.109   0.111   0.117
  0.119   0.127   0.134   0.137   0.140   0.144   0.171   0.182
  0.187   0.200   0.210   0.234   0.248   0.252   0.264   0.271
  0.315   0.358   0.368   0.399   0.409   0.419   0.443   0.450
  0.458   0.475   0.478   0.492   0.499   0.527   0.529   0.562
  0.582   0.613   0.621   0.636   0.652   0.662   0.784   0.825
  0.834   0.851   0.874   0.913   0.918   0.923   0.934   0.945
  0.964   1.059   1.086   1.114   1.189   1.223   1.323   1.370
  1.389   1.424   1.436   1.451   1.492   1.517   1.524   1.556
  1.637   1.684   1.719   1.787   1.822   1.870   1.877   1.964
  1.973   2.045   2.129   2.163   2.186   2.222   2.269   2.274
  2.306   2.329   2.453   2.468   2.523   2.563   2.606   2.700
  2.705   2.817   2.827   2.841   3.053   3.143   3.291   3.411
  3.710   3.777   3.813   3.875   3.996   4.063   4.241   4.845
  6.345   6.375   6.667   9.717   9.762  23.565  23.755  23.864
 25.837  25.860  25.879  25.946  26.449  26.452  66.771 215.704
215.751
 --------------------------------------------------------------

          Ground-State Mulliken Net Atomic Charges

     Atom                 Charge (a.u.)
  ----------------------------------------
      1 C                    -0.477474
      2 C                    -0.306377
      3 C                    -0.192884
      4 F                    -0.113954
      5 H                     0.201170
      6 Cl                    0.268887
      7 Cl                    0.270357
      8 H                     0.155490
      9 H                     0.194785
  ----------------------------------------
  Sum of atomic charges =     0.000000

 -----------------------------------------------------------------
                    Cartesian Multipole Moments
 -----------------------------------------------------------------
    Charge (ESU x 10^10)
                 0.0000
    Dipole Moment (Debye)
         X      -0.0340      Y      -1.7995      Z       1.2869
       Tot       2.2126
    Quadrupole Moments (Debye-Ang)
        XX     -53.0055     XY       0.1117     YY     -45.9443
        XZ       1.9969     YZ      -0.4411     ZZ     -47.0164
    Octopole Moments (Debye-Ang^2)
       XXX      -2.2846    XXY       1.4721    XYY       4.5531
       YYY      -0.7223    XXZ       1.2609    XYZ       0.3512
       YYZ      -2.5977    XZZ       4.7224    YZZ      -2.8667
       ZZZ      -1.6090
    Hexadecapole Moments (Debye-Ang^3)
      XXXX    -498.4455   XXXY       7.1859   XXYY    -146.3502
      XYYY      -1.5258   YYYY    -348.4415   XXXZ       5.4879
      XXYZ       1.6263   XYYZ      -5.0193   YYYZ       3.2808
      XXZZ    -106.8505   XYZZ      -0.6883   YYZZ     -84.1976
      XZZZ      -4.0502   YZZZ       0.2578   ZZZZ    -143.0536
 -----------------------------------------------------------------
 Calculating MO derivatives via CPSCF
   1         3          27      0.156642    0.027794
   2         3          27      0.021406    0.003969
   3         3          27      0.001675    0.000324
   4         3          27      0.000113    0.000021
   5        28           2      0.000002    0.000001
   6        30           0      0.000000    0.000000    Roots Converged
 Time for AOints: 17.7 s (CPU) 23.3 s (wall)
 ------------------------------------------------------------------------------
                     AOints        : Timing summary (seconds)
 ------------------------------------------------------------------------------
     job step          cpu (% of tot)      sys (% of tot)     wall (% of tot)
 ------------------------------------------------------------------------------
  cpscf_lag         0.1928E+03 (48.6)   0.2830E-03 (15.9)   0.2684E+03 (49.9)
  iterzp            0.1857E+03 (46.8)   0.1499E-02 (84.1)   0.2460E+03 (45.7)
  make_fx           0.0000E+00 ( 0.0)   0.0000E+00 ( 0.0)   0.0000E+00 ( 0.0)
  AOints            0.1773E+02 ( 4.5)   0.0000E+00 ( 0.0)   0.2328E+02 ( 4.3)
 ------------------------------------------------------------------------------
   Grand Totals     0.3965E+03          0.1783E-02          0.5382E+03
 ------------------------------------------------------------------------------
 Calculating analytic Hessian of the SCF energy
 Polarizability Matrix (a.u.)
            1           2           3
    1 -64.0130801  -2.8785292  -2.9931092
    2  -2.8785292 -63.1657283   1.3381950
    3  -2.9931092   1.3381950 -50.0481439

 Direct stationary perturbation theory relativistic correction:

 rels  =       1.627771995349
 relv  =      -5.978003695682
 rel2e =       1.431050288205
 E_rel =      -2.919181412127

 Hessian of the SCF Energy
            1           2           3           4           5           6
    1   0.4320898   0.2147875   0.0696558  -0.0557321  -0.0146112   0.0096534
    2   0.2147875   0.4778202  -0.0608796  -0.0224057  -0.0456616  -0.0175869
    3   0.0696558  -0.0608796   0.5773331   0.0475205  -0.0432741  -0.1989394
    4  -0.0557321  -0.0224057   0.0475205   0.4820603   0.0782417  -0.0847770
    5  -0.0146112  -0.0456616  -0.0432741   0.0782417   0.5364739   0.1817362
    6   0.0096534  -0.0175869  -0.1989394  -0.0847770   0.1817362   0.4553531
    7  -0.0707747   0.0270205  -0.0813384  -0.1256776   0.0677909   0.0580433
    8   0.0160789  -0.0921648   0.0804924   0.0834669  -0.1296218  -0.0562744
    9  -0.0488584   0.0571036  -0.1231220   0.0296788  -0.0296445  -0.0371308
   10  -0.0067765  -0.0022253   0.0151988  -0.2279567  -0.0797639   0.0543382
   11  -0.0077840  -0.0058950   0.0025610  -0.0783634  -0.0956203   0.0171188
   12   0.0366002   0.0185629  -0.0069207   0.0566251   0.0185578  -0.0761096
   13  -0.0003238  -0.0016926   0.0007759  -0.0598609  -0.0547311  -0.0336633
   14   0.0065877   0.0081079   0.0046825  -0.0600372  -0.2424571  -0.1266379
   15  -0.0067956  -0.0218471  -0.0106353  -0.0357563  -0.1314981  -0.1240740
   16   0.0006974   0.0030440  -0.0017564   0.0027737   0.0091511  -0.0010700
   17   0.0012195  -0.0206491   0.0023510  -0.0067669  -0.0264680   0.0068592
   18   0.0061595   0.0203837   0.0024618  -0.0060748  -0.0107560   0.0006522
   19  -0.0178712   0.0016542  -0.0059750  -0.0211675  -0.0067327  -0.0108436
   20   0.0036680   0.0019482   0.0027225   0.0055003   0.0021915   0.0004795
   21  -0.0212294  -0.0093542  -0.0012258   0.0038609   0.0082322   0.0034874
   22  -0.1189539  -0.1170980   0.0654925  -0.0073412  -0.0119084  -0.0028668
   23  -0.1150948  -0.2048677   0.0958333   0.0079843   0.0112319  -0.0001515
   24   0.0621299   0.0951461  -0.1000813   0.0073172   0.0168296  -0.0083795
   25  -0.1623551  -0.1030845  -0.1095737   0.0129020   0.0125636   0.0111858
   26  -0.1048516  -0.1186382  -0.0844891  -0.0076200  -0.0100684  -0.0055429
   27  -0.1073153  -0.0815284  -0.1388704  -0.0183942  -0.0101830  -0.0148592
            7           8           9          10          11          12
    1  -0.0707747   0.0160789  -0.0488584  -0.0067765  -0.0077840   0.0366002
    2   0.0270205  -0.0921648   0.0571036  -0.0022253  -0.0058950   0.0185629
    3  -0.0813384   0.0804924  -0.1231220   0.0151988   0.0025610  -0.0069207
    4  -0.1256776   0.0834669   0.0296788  -0.2279567  -0.0783634   0.0566251
    5   0.0677909  -0.1296218  -0.0296445  -0.0797639  -0.0956203   0.0185578
    6   0.0580433  -0.0562744  -0.0371308   0.0543382   0.0171188  -0.0761096
    7   0.3794278  -0.0743134   0.0394704  -0.0311683   0.0108376   0.0041327
    8  -0.0743134   0.4017345  -0.0304505  -0.0152151   0.0105519  -0.0041341
    9   0.0394704  -0.0304505   0.2528491   0.0092301  -0.0061607  -0.0042571
   10  -0.0311683  -0.0152151   0.0092301   0.2941658   0.1031327  -0.0898490
   11   0.0108376   0.0105519  -0.0061607   0.1031327   0.0909105  -0.0282935
   12   0.0041327  -0.0041341  -0.0042571  -0.0898490  -0.0282935   0.0758679
   13   0.0056301   0.0155834   0.0092189  -0.0222934  -0.0315336  -0.0087267
   14  -0.0048371  -0.0134762  -0.0109935  -0.0095347  -0.0064296  -0.0005781
   15  -0.0003162   0.0062044   0.0002964   0.0081766   0.0138350   0.0084751
   16  -0.0331330  -0.0199380   0.0013050   0.0013121   0.0027708   0.0010568
   17  -0.0062463  -0.1419539   0.0082396   0.0002963   0.0033604  -0.0029425
   18  -0.0004717   0.0060345  -0.0309203  -0.0016834   0.0006945   0.0009873
   19  -0.1227309  -0.0105752  -0.0222689  -0.0061521   0.0013451  -0.0008234
   20  -0.0217934  -0.0330833  -0.0057056   0.0014953   0.0003601   0.0008421
   21  -0.0205058  -0.0030035  -0.0378497   0.0029130  -0.0009931   0.0005811
   22   0.0104183   0.0158307  -0.0080067  -0.0019527  -0.0006733   0.0049932
   23  -0.0111847  -0.0126163   0.0041180   0.0027819   0.0016209  -0.0050726
   24   0.0045420   0.0053929  -0.0099642   0.0004184   0.0018416  -0.0034116
   25  -0.0119918  -0.0109182  -0.0097692   0.0008217   0.0002680  -0.0040088
   26   0.0127259   0.0106299   0.0134937  -0.0009671   0.0011412   0.0030580
   27  -0.0035563  -0.0042616  -0.0099014   0.0012572  -0.0006036   0.0047875
           13          14          15          16          17          18
    1  -0.0003238   0.0065877  -0.0067956   0.0006974   0.0012195   0.0061595
    2  -0.0016926   0.0081079  -0.0218471   0.0030440  -0.0206491   0.0203837
    3   0.0007759   0.0046825  -0.0106353  -0.0017564   0.0023510   0.0024618
    4  -0.0598609  -0.0600372  -0.0357563   0.0027737  -0.0067669  -0.0060748
    5  -0.0547311  -0.2424571  -0.1314981   0.0091511  -0.0264680  -0.0107560
    6  -0.0336633  -0.1266379  -0.1240740  -0.0010700   0.0068592   0.0006522
    7   0.0056301  -0.0048371  -0.0003162  -0.0331330  -0.0062463  -0.0004717
    8   0.0155834  -0.0134762   0.0062044  -0.0199380  -0.1419539   0.0060345
    9   0.0092189  -0.0109935   0.0002964   0.0013050   0.0082396  -0.0309203
   10  -0.0222934  -0.0095347   0.0081766   0.0013121   0.0002963  -0.0016834
   11  -0.0315336  -0.0064296   0.0138350   0.0027708   0.0033604   0.0006945
   12  -0.0087267  -0.0005781   0.0084751   0.0010568  -0.0029425   0.0009873
   13   0.0764524   0.0694412   0.0309792  -0.0009254   0.0018917   0.0014321
   14   0.0694412   0.2529298   0.1324477   0.0006577  -0.0012427  -0.0010972
   15   0.0309792   0.1324477   0.1252382  -0.0006018   0.0018891   0.0007440
   16  -0.0009254   0.0006577  -0.0006018   0.0409970   0.0292685   0.0026959
   17   0.0018917  -0.0012427   0.0018891   0.0292685   0.2056723  -0.0121318
   18   0.0014321  -0.0010972   0.0007440   0.0026959  -0.0121318   0.0224366
   19   0.0008935  -0.0017202   0.0022452  -0.0128500  -0.0198044  -0.0018437
   20   0.0005622   0.0015399  -0.0002187  -0.0265666  -0.0173229  -0.0051351
   21  -0.0004647   0.0009990   0.0005900  -0.0016263  -0.0035850   0.0025641
   22   0.0010396   0.0003788  -0.0014267  -0.0001152   0.0025521  -0.0024902
   23  -0.0000380   0.0000541   0.0013608   0.0006870  -0.0022469   0.0028199
   24   0.0008768  -0.0010170   0.0018490   0.0006435  -0.0016263   0.0002092
   25  -0.0006121  -0.0009361   0.0034956   0.0012434  -0.0024105   0.0022761
   26   0.0005167   0.0009741  -0.0021729   0.0009254   0.0008509  -0.0008125
   27  -0.0004282   0.0021945  -0.0024832  -0.0006468   0.0009465   0.0008651
           19          20          21          22          23          24
    1  -0.0178712   0.0036680  -0.0212294  -0.1189539  -0.1150948   0.0621299
    2   0.0016542   0.0019482  -0.0093542  -0.1170980  -0.2048677   0.0951461
    3  -0.0059750   0.0027225  -0.0012258   0.0654925   0.0958333  -0.1000813
    4  -0.0211675   0.0055003   0.0038609  -0.0073412   0.0079843   0.0073172
    5  -0.0067327   0.0021915   0.0082322  -0.0119084   0.0112319   0.0168296
    6  -0.0108436   0.0004795   0.0034874  -0.0028668  -0.0001515  -0.0083795
    7  -0.1227309  -0.0217934  -0.0205058   0.0104183  -0.0111847   0.0045420
    8  -0.0105752  -0.0330833  -0.0030035   0.0158307  -0.0126163   0.0053929
    9  -0.0222689  -0.0057056  -0.0378497  -0.0080067   0.0041180  -0.0099642
   10  -0.0061521   0.0014953   0.0029130  -0.0019527   0.0027819   0.0004184
   11   0.0013451   0.0003601  -0.0009931  -0.0006733   0.0016209   0.0018416
   12  -0.0008234   0.0008421   0.0005811   0.0049932  -0.0050726  -0.0034116
   13   0.0008935   0.0005622  -0.0004647   0.0010396  -0.0000380   0.0008768
   14  -0.0017202   0.0015399   0.0009990   0.0003788   0.0000541  -0.0010170
   15   0.0022452  -0.0002187   0.0005900  -0.0014267   0.0013608   0.0018490
   16  -0.0128500  -0.0265666  -0.0016263  -0.0001152   0.0006870   0.0006435
   17  -0.0198044  -0.0173229  -0.0035850   0.0025521  -0.0022469  -0.0016263
   18  -0.0018437  -0.0051351   0.0025641  -0.0024902   0.0028199   0.0002092
   19   0.1802402   0.0357772   0.0388877   0.0022567  -0.0024689  -0.0012713
   20   0.0357772   0.0430928   0.0070797   0.0002432   0.0016552   0.0003113
   21   0.0388877   0.0070797   0.0304866   0.0013394  -0.0022187   0.0009168
   22   0.0022567   0.0002432   0.0013394   0.1204873   0.1213020  -0.0668338
   23  -0.0024689   0.0016552  -0.0022187   0.1213020   0.2122975  -0.1034355
   24  -0.0012713   0.0003113   0.0009168  -0.0668338  -0.1034355   0.1072924
   25  -0.0026188   0.0011139  -0.0031748  -0.0058389  -0.0039688  -0.0078228
   26   0.0025249  -0.0003814   0.0028436  -0.0106269  -0.0071288  -0.0134427
   27   0.0018929  -0.0003756   0.0004496   0.0097991   0.0067464   0.0115693
           25          26          27
    1  -0.1623551  -0.1048516  -0.1073153
    2  -0.1030845  -0.1186382  -0.0815284
    3  -0.1095737  -0.0844891  -0.1388704
    4   0.0129020  -0.0076200  -0.0183942
    5   0.0125636  -0.0100684  -0.0101830
    6   0.0111858  -0.0055429  -0.0148592
    7  -0.0119918   0.0127259  -0.0035563
    8  -0.0109182   0.0106299  -0.0042616
    9  -0.0097692   0.0134937  -0.0099014
   10   0.0008217  -0.0009671   0.0012572
   11   0.0002680   0.0011412  -0.0006036
   12  -0.0040088   0.0030580   0.0047875
   13  -0.0006121   0.0005167  -0.0004282
   14  -0.0009361   0.0009741   0.0021945
   15   0.0034956  -0.0021729  -0.0024832
   16   0.0012434   0.0009254  -0.0006468
   17  -0.0024105   0.0008509   0.0009465
   18   0.0022761  -0.0008125   0.0008651
   19  -0.0026188   0.0025249   0.0018929
   20   0.0011139  -0.0003814  -0.0003756
   21  -0.0031748   0.0028436   0.0004496
   22  -0.0058389  -0.0106269   0.0097991
   23  -0.0039688  -0.0071288   0.0067464
   24  -0.0078228  -0.0134427   0.0115693
   25   0.1684495   0.1073726   0.1173918
   26   0.1073726   0.1226207   0.0870648
   27   0.1173918   0.0870648   0.1484427
 Gradient time:  CPU 487.24 s  wall 737.39 s
 **********************************************************************
 **                                                                  **
 **                       VIBRATIONAL ANALYSIS                       **
 **                       --------------------                       **
 **                                                                  **
 **        VIBRATIONAL FREQUENCIES (CM**-1) AND NORMAL MODES         **
 **     FORCE CONSTANTS (mDYN/ANGSTROM) AND REDUCED MASSES (AMU)     **
 **                  INFRARED INTENSITIES (KM/MOL)                   **
 **                                                                  **
 **********************************************************************


 Mode:                 1                      2                      3
 Frequency:       168.56                 209.27                 265.94
 Force Cnst:      0.1874                 0.1876                 0.4308
 Red. Mass:      11.1944                 7.2702                10.3384
 IR Active:          YES                    YES                    YES
 IR Intens:        2.595                  2.607                  1.760
 Raman Active:       YES                    YES                    YES
               X      Y      Z        X      Y      Z        X      Y      Z
 C         -0.092 -0.204 -0.061   -0.052 -0.185 -0.232    0.225 -0.004  0.099
 C          0.043  0.032 -0.053    0.031 -0.025 -0.209    0.234 -0.093  0.120
 C         -0.065 -0.123 -0.014    0.071  0.049 -0.121    0.059 -0.208  0.029
 F         -0.039  0.478  0.205    0.246 -0.141  0.245    0.136  0.013 -0.078
 H          0.340  0.055 -0.240    0.027  0.136 -0.469    0.344 -0.248  0.310
 Cl         0.194 -0.188 -0.161   -0.145  0.093 -0.062   -0.236 -0.212 -0.020
 Cl        -0.134  0.046  0.106   -0.003  0.051  0.150   -0.040  0.312 -0.039
 H         -0.128 -0.317 -0.286   -0.237 -0.112 -0.322    0.447 -0.126  0.154
 H         -0.174 -0.312  0.123    0.100 -0.433 -0.183    0.039  0.252  0.086
 TransDip  -0.001 -0.045 -0.025   -0.011  0.004 -0.050    0.018 -0.028  0.026

 Mode:                 4                      5                      6
 Frequency:       321.64                 444.68                 464.20
 Force Cnst:      0.4385                 0.2848                 0.7496
 Red. Mass:       7.1937                 2.4447                 5.9046
 IR Active:          YES                    YES                    YES
 IR Intens:        0.347                  3.079                  5.193
 Raman Active:       YES                    YES                    YES
               X      Y      Z        X      Y      Z        X      Y      Z
 C          0.016 -0.287  0.098    0.239  0.022 -0.049   -0.129  0.249 -0.132
 C         -0.163 -0.050  0.016   -0.099 -0.028 -0.074   -0.086 -0.132 -0.091
 C          0.072  0.018  0.246   -0.019  0.004  0.058    0.012 -0.018 -0.287
 F         -0.235  0.061  0.012   -0.051 -0.002  0.137   -0.137  0.054  0.092
 H         -0.284  0.125 -0.205   -0.117  0.030 -0.160    0.035 -0.204 -0.038
 Cl        -0.094  0.026 -0.106    0.014 -0.001  0.003   -0.029 -0.128  0.067
 Cl         0.253  0.071 -0.022   -0.052 -0.006 -0.048    0.178  0.044  0.065
 H         -0.166 -0.228 -0.007    0.426  0.139  0.345   -0.212  0.508  0.188
 H          0.248 -0.608  0.120    0.545  0.119 -0.472   -0.008  0.394 -0.400
 TransDip  -0.001 -0.018 -0.006    0.035 -0.014 -0.042   -0.050  0.007 -0.053

 Mode:                 7                      8                      9
 Frequency:       548.50                 747.57                 806.20
 Force Cnst:      1.1825                 0.8878                 0.8720
 Red. Mass:       6.6708                 2.6961                 2.2770
 IR Active:          YES                    YES                    YES
 IR Intens:       27.701                 64.457                 25.609
 Raman Active:       YES                    YES                    YES
               X      Y      Z        X      Y      Z        X      Y      Z
 C         -0.055  0.110 -0.004    0.012  0.058  0.061   -0.161  0.001  0.088
 C         -0.144  0.408 -0.109    0.021 -0.077 -0.004   -0.016 -0.102 -0.092
 C         -0.104  0.208  0.199    0.280  0.174  0.005   -0.027 -0.099  0.135
 F          0.136 -0.086 -0.011   -0.012  0.031 -0.017    0.116  0.049 -0.062
 H         -0.417  0.597 -0.260   -0.074  0.048 -0.154    0.008  0.081 -0.398
 Cl        -0.009 -0.224 -0.016   -0.019 -0.053  0.010    0.005  0.022 -0.005
 Cl         0.051  0.003  0.002   -0.074 -0.017 -0.021    0.001  0.004 -0.003
 H          0.044 -0.008 -0.095   -0.573  0.400 -0.034   -0.132  0.321  0.657
 H         -0.029  0.055  0.015    0.348 -0.453  0.138    0.140  0.152 -0.373
 TransDip  -0.056  0.158 -0.020    0.196  0.162  0.037   -0.145 -0.062  0.039

 Mode:                10                     11                     12
 Frequency:       935.45                 979.27                1037.05
 Force Cnst:      1.4809                 1.9759                 1.2025
 Red. Mass:       2.8723                 3.4972                 1.8977
 IR Active:          YES                    YES                    YES
 IR Intens:       14.320                 10.329                 42.687
 Raman Active:       YES                    YES                    YES
               X      Y      Z        X      Y      Z        X      Y      Z
 C          0.003  0.134 -0.184   -0.056 -0.154 -0.115   -0.001  0.025  0.144
 C          0.025 -0.155  0.008    0.046 -0.046  0.314   -0.131  0.058 -0.013
 C         -0.175  0.069  0.231   -0.105  0.220 -0.108   -0.084 -0.054 -0.139
 F          0.039  0.016 -0.011    0.043  0.032 -0.059    0.069  0.015 -0.022
 H          0.331 -0.423  0.286   -0.152  0.241 -0.031    0.190 -0.218  0.270
 Cl         0.003 -0.006 -0.000   -0.001 -0.026  0.001    0.002  0.004  0.005
 Cl         0.017  0.000 -0.009    0.007 -0.002  0.007    0.011  0.004  0.003
 H         -0.210  0.111 -0.462    0.160  0.009  0.399   -0.017 -0.083 -0.043
 H          0.202 -0.387  0.043    0.347 -0.095 -0.619    0.623 -0.607  0.003
 TransDip  -0.038 -0.085  0.078   -0.046  0.050  0.077   -0.181 -0.102 -0.025

 Mode:                13                     14                     15
 Frequency:      1080.32                1115.72                1154.46
 Force Cnst:      1.0907                 1.1412                 1.8629
 Red. Mass:       1.5862                 1.5560                 2.3724
 IR Active:          YES                    YES                    YES
 IR Intens:       50.156                 17.900                 42.373
 Raman Active:       YES                    YES                    YES
               X      Y      Z        X      Y      Z        X      Y      Z
 C         -0.157  0.097  0.001   -0.036 -0.097 -0.013   -0.058 -0.038 -0.064
 C          0.054 -0.019 -0.012   -0.101  0.022 -0.066    0.177  0.212 -0.005
 C          0.108  0.003  0.039    0.096  0.105  0.032    0.019 -0.096  0.045
 F         -0.033 -0.008  0.009    0.032  0.019 -0.003   -0.110 -0.067  0.015
 H         -0.027  0.017 -0.024    0.264 -0.523  0.633    0.520 -0.025  0.232
 Cl        -0.002 -0.000 -0.002   -0.004 -0.007 -0.001    0.002  0.004 -0.002
 Cl        -0.008 -0.002 -0.001   -0.005 -0.005 -0.000   -0.005  0.003 -0.001
 H          0.676 -0.561 -0.157    0.111 -0.056  0.221   -0.325  0.328  0.232
 H          0.259 -0.167 -0.234   -0.191  0.279 -0.172    0.337 -0.176 -0.387
 TransDip   0.226 -0.018 -0.016    0.056  0.108  0.059    0.198 -0.033 -0.055

 Mode:                16                     17                     18
 Frequency:      1254.76                1386.72                1458.56
 Force Cnst:      1.7254                 1.6649                 1.7855
 Red. Mass:       1.8600                 1.4695                 1.4245
 IR Active:          YES                    YES                    YES
 IR Intens:       23.552                 17.235                 29.627
 Raman Active:       YES                    YES                    YES
               X      Y      Z        X      Y      Z        X      Y      Z
 C          0.013 -0.021  0.111    0.014  0.011 -0.008   -0.011  0.035 -0.132
 C          0.079 -0.043 -0.093   -0.142  0.016  0.112   -0.088  0.029  0.064
 C         -0.100  0.173 -0.037    0.071 -0.045  0.021    0.057 -0.052  0.004
 F         -0.050 -0.036  0.006    0.015 -0.010 -0.019    0.011 -0.002 -0.007
 H          0.741 -0.049 -0.450    0.650  0.098 -0.403    0.237  0.048 -0.115
 Cl        -0.001 -0.012  0.001   -0.001  0.003  0.000   -0.000  0.003  0.000
 Cl         0.006 -0.001  0.001   -0.003 -0.000 -0.001   -0.002  0.000 -0.000
 H          0.210 -0.103  0.225   -0.145 -0.104 -0.410    0.347  0.179  0.519
 H         -0.086 -0.015  0.243    0.013  0.297 -0.275   -0.212 -0.419  0.498
 TransDip   0.095  0.097 -0.074   -0.116  0.019  0.062   -0.057 -0.025  0.163

 Mode:                19                     20                     21
 Frequency:      3133.96                3181.50                3228.65
 Force Cnst:      6.0990                 6.5086                 6.8701
 Red. Mass:       1.0540                 1.0914                 1.1186
 IR Active:          YES                    YES                    YES
 IR Intens:        0.081                  3.197                  0.711
 Raman Active:       YES                    YES                    YES
               X      Y      Z        X      Y      Z        X      Y      Z
 C          0.008 -0.015  0.062    0.007  0.006  0.004   -0.068 -0.073 -0.008
 C          0.002  0.001 -0.001   -0.020 -0.071 -0.045   -0.002 -0.006 -0.003
 C         -0.002  0.002 -0.001   -0.002  0.002 -0.001   -0.001  0.000 -0.000
 F          0.000 -0.000 -0.000   -0.000  0.000  0.000    0.000  0.000 -0.000
 H         -0.004 -0.018 -0.012    0.255  0.816  0.504    0.020  0.064  0.044
 Cl        -0.000  0.000 -0.000   -0.000  0.000  0.000    0.000  0.000 -0.000
 Cl        -0.000  0.000 -0.000    0.000  0.000  0.000    0.000  0.000  0.000
 H          0.363  0.528 -0.308   -0.018 -0.032  0.017    0.350  0.514 -0.312
 H         -0.453 -0.360 -0.394   -0.049 -0.034 -0.035    0.453  0.355  0.409
 TransDip  -0.006 -0.007 -0.001   -0.037 -0.035 -0.027    0.010 -0.001  0.025

 STANDARD THERMODYNAMIC QUANTITIES AT   298.15 K  AND     1.00 ATM

   This Molecule has  0 Imaginary Frequencies
   Zero point vibrational energy:       34.200 kcal/mol

   Atom    1 Element C  Has Mass   12.00000
   Atom    2 Element C  Has Mass   12.00000
   Atom    3 Element C  Has Mass   12.00000
   Atom    4 Element F  Has Mass   18.99840
   Atom    5 Element H  Has Mass    1.00783
   Atom    6 Element Cl Has Mass   34.96885
   Atom    7 Element Cl Has Mass   34.96885
   Atom    8 Element H  Has Mass    1.00783
   Atom    9 Element H  Has Mass    1.00783
   Molecular Mass:   127.959590 amu
   Principal axes and moments of inertia in amu*Bohr^2:
                             1           2           3
    Eigenvalues --      629.14808   914.64595  1287.96612
          X               0.99969    -0.02004     0.01491
          Y               0.02040     0.99949    -0.02453
          Z              -0.01442     0.02483     0.99959
   Rotational Symmetry Number is   1
   The Molecule is an Asymmetric Top
   Translational Enthalpy:        0.889 kcal/mol
   Rotational Enthalpy:           0.889 kcal/mol
   Vibrational Enthalpy:         36.155 kcal/mol
   gas constant (RT):             0.592 kcal/mol
   Translational Entropy:        40.453  cal/mol.K
   Rotational Entropy:           28.096  cal/mol.K
   Vibrational Entropy:          10.541  cal/mol.K

   Total Enthalpy:               38.524 kcal/mol
   Total Entropy:                79.089  cal/mol.K

 ======================================================================

 STANDARD THERMODYNAMIC QUANTITIES FOR ANHARMONIC VIBRATION -- TOSH

   Zero point vibrational energy: ************ kcal/mol

   Vibrational Enthalpy:       Infinity kcal/mol
   Vibrational Entropy:             NaN  cal/mol.K

   Total Enthalpy:             Infinity kcal/mol
   Total Entropy:                   NaN  cal/mol.K

 ======================================================================

 STANDARD THERMODYNAMIC QUANTITIES FOR ANHARMONIC VIBRATION -- VPT2

   Zero point vibrational energy: ************ kcal/mol

   Vibrational Enthalpy:       Infinity kcal/mol
   Vibrational Entropy:             NaN  cal/mol.K

   Total Enthalpy:             Infinity kcal/mol
   Total Entropy:                   NaN  cal/mol.K

 ======================================================================

Archival summary:
1\1\TWL02\FREQ\ProcedureUnspecified\BasisUnspecified\l2133\taweetha\ThuOct1102:38:592018ThuOct1102:38:592018\0\\#,FREQ,ProcedureUnspecified,BasisUnspecified,\\0,1\Cl\C,1,1.76617\C,2,1.49932,1,119.155\H,3,1.08327,2,118.373,1,-140.354,0\F,3,1.36686,2,118.703,1,0.915096,0\C,2,1.50607,1,118.932,3,69.9792,0\H,6,1.08304,2,118.508,1,142.616,0\H,6,1.08354,2,115.783,1,-2.05757,0\Cl,2,1.78066,1,113.503,3,-144.253,0\\\@

 Total job time:  819.73s(wall), 528.38s(cpu) 
 Thu Oct 11 02:38:59 2018

        *************************************************************
        *                                                           *
        *  Thank you very much for using Q-Chem.  Have a nice day.  *
        *                                                           *
        *************************************************************
