# Supplementary material for: Geometric and energetic data from ab initio calculations of haloethene, haloimine, halomethylenephosphine, haloiminophosphine, halodiazene, halodiphosphene and halocyclopropane
Source: Data Brief. 2019 Nov 2;27:104738. doi: 10.1016/j.dib.2019.104738 (PMC6861602; doi:10.1016/j.dib.2019.104738)
Supplement: Multimedia component 3 [file mmc3.zip › CCC/B3LYP/FHCCCClF.out]

Q-Chem Developer Version!
                  Welcome to Q-Chem
     A Quantum Leap Into The Future Of Chemistry


 Q-Chem 5.1, Q-Chem, Inc., Pleasanton, CA (2018)

 Yihan Shao,  Zhengting Gan,  E. Epifanovsky,  A. T. B. Gilbert,  M. Wormit,  
 J. Kussmann,  A. W. Lange,  A. Behn,  Jia Deng,  Xintian Feng,  D. Ghosh,  
 M. Goldey,  P. R. Horn,  L. D. Jacobson,  I. Kaliman,  T. Kus,  A. Landau,  
 Jie Liu,  E. I. Proynov,  R. M. Richard,  R. P. Steele,  E. J. Sundstrom,  
 H. L. Woodcock III,  P. M. Zimmerman,  D. Zuev,  B. Albrecht,  E. Alguire,  
 S. A. Baeppler,  D. Barton,  Z. Benda,  Y. A. Bernard,  E. J. Berquist,  
 K. B. Bravaya,  H. Burton,  D. Casanova,  Chun-Min Chang,  Yunqing Chen,  
 A. Chien,  K. D. Closser,  M. P. Coons,  S. Coriani,  S. Dasgupta,  
 A. L. Dempwolff,  M. Diedenhofen,  Hainam Do,  R. G. Edgar,  Po-Tung Fang,  
 S. Faraji,  S. Fatehi,  Qingguo Feng,  K. D. Fenk,  J. Fosso-Tande,  
 Qinghui Ge,  A. Ghysels,  G. Gidofalvi,  J. Gomes,  J. Gonthier,  A. Gunina,  
 D. Hait,  M. W. D. Hanson-Heine,  P. H. P. Harbach,  A. W. Hauser,  
 J. E. Herr,  E. G. Hohenstein,  Z. C. Holden,  Kerwin Hui,  B. C. Huynh,  
 T.-C. Jagau,  Hyunjun Ji,  B. Kaduk,  K. Khistyaev,  Jaehoon Kim,  
 P. Klunzinger,  K. Koh,  D. Kosenkov,  L. Koulias,  T. Kowalczyk,  
 C. M. Krauter,  A. Kunitsa,  Ka Un Lao,  A. Laurent,  K. V. Lawler,  
 Joonho Lee,  D. Lefrancois,  S. Lehtola,  D. S. Levine,  Yi-Pei Li,  
 You-Sheng Lin,  Fenglai Liu,  E. Livshits,  A. Luenser,  P. Manohar,  
 E. Mansoor,  S. F. Manzer,  Shan-Ping Mao,  Yuezhi Mao,  N. Mardirossian,  
 A. V. Marenich,  T. Markovich,  L. A. Martinez-Martinez,  S. A. Maurer,  
 N. J. Mayhall,  S. C. McKenzie,  J.-M. Mewes,  A. F. Morrison,  
 J. W. Mullinax,  K. Nanda,  T. S. Nguyen-Beck,  R. Olivares-Amaya,  
 J. A. Parkhill,  T. M. Perrine,  F. Plasser,  P. Pokhilko,  S. Prager,  
 A. Prociuk,  E. Ramos,  D. R. Rehn,  F. Rob,  M. Schneider,  N. Sergueev,  
 S. M. Sharada,  S. Sharma,  D. W. Small,  T. Stauch,  T. Stein,  
 Yu-Chuan Su,  A. J. W. Thom,  A. Tkatchenko,  T. Tsuchimochi,  N. M. Tubman,  
 L. Vogt,  M. L. Vidal,  O. Vydrov,  M. A. Watson,  J. Wenzel,  
 M. de Wergifosse,  T. A. Wesolowski,  A. White,  J. Witte,  A. Yamada,  
 Jun Yang,  K. Yao,  S. Yeganeh,  S. R. Yost,  Zhi-Qiang You,  A. Zech,  
 Igor Ying Zhang,  Xing Zhang,  Yan Zhao,  Ying Zhu,  B. R. Brooks,  
 G. K. L. Chan,  C. J. Cramer,  M. S. Gordon,  W. J. Hehre,  A. Klamt,  
 M. W. Schmidt,  C. D. Sherrill,  D. G. Truhlar,  A. Aspuru-Guzik,  R. Baer,  
 A. T. Bell,  N. A. Besley,  Jeng-Da Chai,  A. E. DePrince, III,  
 R. A. DiStasio Jr.,  A. Dreuw,  B. D. Dunietz,  T. R. Furlani,  
 Chao-Ping Hsu,  Yousung Jung,  Jing Kong,  D. S. Lambrecht,  WanZhen Liang,  
 C. Ochsenfeld,  V. A. Rassolov,  L. V. Slipchenko,  J. E. Subotnik,  
 T. Van Voorhis,  J. M. Herbert,  A. I. Krylov,  P. M. W. Gill,  M. Head-Gordon

 Contributors to earlier versions of Q-Chem not listed above: 
 R. D. Adamson,  B. Austin,  J. Baker,  G. J. O. Beran,  K. Brandhorst,  
 S. T. Brown,  E. F. C. Byrd,  A. K. Chakraborty,  C.-L. Cheng,  
 Siu Hung Chien,  D. M. Chipman,  D. L. Crittenden,  H. Dachsel,  
 R. J. Doerksen,  A. D. Dutoi,  L. Fusti-Molnar,  W. A. Goddard III,  
 A. Golubeva-Zadorozhnaya,  S. R. Gwaltney,  G. Hawkins,  A. Heyden,  
 S. Hirata,  G. Kedziora,  F. J. Keil,  C. Kelley,  Jihan Kim,  R. A. King,  
 R. Z. Khaliullin,  P. P. Korambath,  W. Kurlancheek,  A. M. Lee,  M. S. Lee,  
 S. V. Levchenko,  Ching Yeh Lin,  D. Liotard,  R. C. Lochan,  I. Lotan,  
 P. E. Maslen,  N. Nair,  D. P. O'Neill,  D. Neuhauser,  E. Neuscamman,  
 C. M. Oana,  R. Olson,  B. Peters,  R. Peverati,  P. A. Pieniazek,  
 Y. M. Rhee,  J. Ritchie,  M. A. Rohrdanz,  E. Rosta,  N. J. Russ,  
 H. F. Schaefer III,  N. E. Schultz,  N. Shenvi,  A. C. Simmonett,  A. Sodt,  
 D. Stuck,  K. S. Thanthiriwatte,  V. Vanovschi,  Tao Wang,  A. Warshel,  
 C. F. Williams,  Q. Wu,  X. Xu,  W. Zhang

 Please cite Q-Chem as follows:
 Y. Shao et al., Mol. Phys. 113, 184-215 (2015)
 DOI: 10.1080/00268976.2014.952696

 Q-Chem 5.1.1 for Intel X86 EM64T Linux

 Parts of Q-Chem use Armadillo 8.300.2 (Tropical Shenanigans).
 http://arma.sourceforge.net/

 Q-Chem begins on Thu Oct 11 02:18:10 2018  

Host: 
0

     Scratch files written to /scratch/taweetham/qchem1895//
Input Ideriv = 2
Curr. Ideriv = -1
Max.  Ideriv = 2

Checking the input file for inconsistencies... 	...done.

--------------------------------------------------------------
User input:
--------------------------------------------------------------
$molecule
0 1
C 
C 1 CC 
C 2 CC 1 60.0
F 2 CF 1 ANG  3 pDHA
H 2 CH 1 ANG  3 mDHA
Cl 3 CCl 1 ANG  2 mDHA
F 3 CF 1 ANG  2 pDHA
H 1 CH 2 ANG  3 pDHA
H 1 CH 2 ANG  3 mDHA

CC=1.54
CH=1.09
CF=1.35
CCl=1.77
CBr=1.94
CI=2.14
ANG=118.0
pDHA=107.9
mDHA=-107.9
$end

$rem
   job_type	optimization
   basis	6-311++g**
   method	b3lyp
   mem_total	32000
$end

--------------------------------------------------------------
 ----------------------------------------------------------------
             Standard Nuclear Orientation (Angstroms)
    I     Atom           X                Y                Z
 ----------------------------------------------------------------
    1      C       0.8287987149    -0.6564996427     1.1042075279
    2      C       1.2657624705    -0.1667919940    -0.2889360738
    3      C      -0.2149477409    -0.4900774642    -0.0158357724
    4      F       1.6174582452     1.1296256306    -0.4235147674
    5      H       1.8321096091    -0.8532893643    -0.9182788097
    6      Cl     -1.3527542697     0.8605759835     0.1026191438
    7      F      -0.7330229380    -1.6065847162    -0.5703712955
    8      H       1.1047499544    -1.6684452709     1.4007154690
    9      H       0.8223645894     0.0647892926     1.9213983708
 ----------------------------------------------------------------
 Molecular Point Group                 C1    NOp =  1
 Largest Abelian Subgroup              C1    NOp =  1
 Nuclear Repulsion Energy =   299.5210848665 hartrees
 There are       28 alpha and       28 beta electrons
 Requested basis set is 6-311++G(d,p)
 There are 58 shells and 161 basis functions

 Total QAlloc Memory Limit  32000 MB
 Mega-Array Size       188 MB
 MEM_STATIC part       192 MB
 A cutoff of  1.0D-11 yielded   1586 shell pairs
 There are     12626 function pairs (     13596 Cartesian)
 Smallest overlap matrix eigenvalue = 5.93E-05

 Scale SEOQF with 1.000000e-01/1.000000e-01/1.000000e-01

 Standard Electronic Orientation quadrupole field applied
 Nucleus-field energy     =     0.0000000047 hartrees
 Guess from superposition of atomic densities
 Warning:  Energy on first SCF cycle will be non-variational
 SAD guess density has 56.000000 electrons

 -----------------------------------------------------------------------
  General SCF calculation program by
  Eric Jon Sundstrom, Paul Horn, Yuezhi Mao, Dmitri Zuev, Alec White,
  David Stuck, Shaama M.S., Shane Yost, Joonho Lee, David Small,
  Daniel Levine, Susi Lehtola, Hugh Burton, Evgeny Epifanovsky
 -----------------------------------------------------------------------
 Exchange:     0.2000 Hartree-Fock + 0.0800 Slater + 0.7200 B88
 Correlation:  0.1900 VWN1RPA + 0.8100 LYP
 Using SG-1 standard quadrature grid
 A restricted SCF calculation will be
 performed using DIIS
 SCF converges when DIIS error is below 1.0e-08
 ---------------------------------------
  Cycle       Energy         DIIS error
 ---------------------------------------
    1    -777.0647172721      4.50e-02  
    2    -776.0121088336      4.83e-03  
    3    -775.9740200848      6.22e-03  
    4    -776.0702054050      7.89e-04  
    5    -776.0715785060      3.45e-04  
    6    -776.0719096678      7.07e-05  
    7    -776.0719229766      2.30e-05  
    8    -776.0719241491      6.15e-06  
    9    -776.0719242387      1.21e-06  
   10    -776.0719242426      3.47e-07  
   11    -776.0719242430      9.40e-08  
   12    -776.0719242430      2.32e-08  
   13    -776.0719242430      3.63e-09  Convergence criterion met
 ---------------------------------------
 SCF time:   CPU 32.35s  wall 49.00s 
 SCF   energy in the final basis set =     -776.0719242430
 Total energy in the final basis set =     -776.0719242430

 --------------------------------------------------------------

                    Orbital Energies (a.u.)
 --------------------------------------------------------------

 Alpha MOs
 -- Occupied --
******* -24.716 -24.702 -10.341 -10.295 -10.219  -9.485  -7.250
 -7.240  -7.239  -1.259  -1.244  -0.911  -0.840  -0.656  -0.639
 -0.574  -0.560  -0.508  -0.500  -0.488  -0.452  -0.433  -0.418
 -0.366  -0.343  -0.325  -0.293
 -- Virtual --
 -0.020  -0.001   0.011   0.021   0.027   0.040   0.054   0.067
  0.073   0.075   0.091   0.097   0.109   0.114   0.123   0.130
  0.132   0.137   0.146   0.149   0.164   0.195   0.203   0.222
  0.233   0.235   0.261   0.265   0.299   0.313   0.345   0.348
  0.353   0.373   0.389   0.412   0.421   0.450   0.471   0.478
  0.494   0.517   0.529   0.563   0.582   0.587   0.625   0.633
  0.641   0.666   0.692   0.774   0.840   0.868   0.890   0.931
  0.959   0.973   1.064   1.097   1.210   1.258   1.287   1.347
  1.377   1.403   1.418   1.422   1.432   1.459   1.491   1.506
  1.526   1.545   1.633   1.683   1.724   1.766   1.810   1.835
  1.859   1.926   1.952   1.996   2.046   2.116   2.155   2.163
  2.236   2.284   2.308   2.459   2.496   2.521   2.569   2.673
  2.680   2.776   2.791   2.800   3.036   3.060   3.254   3.343
  3.676   3.753   3.773   3.783   3.806   3.837   3.978   3.991
  4.049   4.066   4.221   4.807   4.878   6.318   6.343   6.362
  6.379   6.622   6.714   9.732  23.538  23.706  23.830  25.851
 25.943  26.413  66.752  66.769 215.717
 --------------------------------------------------------------

          Ground-State Mulliken Net Atomic Charges

     Atom                 Charge (a.u.)
  ----------------------------------------
      1 C                    -0.322715
      2 C                    -0.147700
      3 C                    -0.115728
      4 F                    -0.103880
      5 H                     0.196844
      6 Cl                    0.189010
      7 F                    -0.047216
      8 H                     0.177658
      9 H                     0.173728
  ----------------------------------------
  Sum of atomic charges =     0.000000

 -----------------------------------------------------------------
                    Cartesian Multipole Moments
 -----------------------------------------------------------------
    Charge (ESU x 10^10)
                 0.0000
    Dipole Moment (Debye)
         X       1.4782      Y      -1.2716      Z       1.0983
       Tot       2.2380
    Quadrupole Moments (Debye-Ang)
        XX     -41.4394     XY      -4.4517     YY     -42.4215
        XZ       0.1051     YZ      -0.2442     ZZ     -39.0485
    Octopole Moments (Debye-Ang^2)
       XXX       0.5817    XXY      -3.0095    XYY       0.5307
       YYY       0.8136    XXZ      -3.0471    XYZ       1.4922
       YYZ       1.2501    XZZ       3.9042    YZZ      -0.7966
       ZZZ      -3.6844
    Hexadecapole Moments (Debye-Ang^3)
      XXXX    -370.0496   XXXY       2.6557   XXYY    -100.3691
      XYYY       3.1960   YYYY    -247.6832   XXXZ      -6.5116
      XXYZ       4.0577   XYYZ      -0.0428   YYYZ      -0.4422
      XXZZ     -81.0540   XYZZ       3.2585   YYZZ     -61.0371
      XZZZ       0.1226   YZZZ       4.2780   ZZZZ    -118.8180
 -----------------------------------------------------------------
 Calculating analytic gradient of the SCF energy
 Gradient of SCF Energy
            1           2           3           4           5           6
    1   0.0075335   0.0242700  -0.0361334  -0.0048159   0.0021610   0.0006862
    2  -0.0026602   0.0193828  -0.0116225  -0.0068307  -0.0041589   0.0058986
    3   0.0144450  -0.0139817  -0.0168808   0.0024172   0.0001770   0.0026457
            7           8           9
    1   0.0034453   0.0011443   0.0017091
    2   0.0014653  -0.0024740   0.0009996
    3   0.0023083   0.0036794   0.0051898
 Max gradient component =       3.613E-02
 RMS gradient           =       1.117E-02
 Gradient time:  CPU 8.90 s  wall 11.81 s
 Geometry Optimization Parameters
   NAtoms,    NIC,     NZ,  NCons,   NDum,   NFix, NCnnct, MaxDiis
        9      69       9       0       0       0       0       0


** GEOMETRY OPTIMIZATION IN DELOCALIZED INTERNAL COORDINATES **
   Searching for a Minimum

   Optimization Cycle:   1

                       Coordinates (Angstroms)
     ATOM                X               Y               Z
      1  C         0.8287987149   -0.6564996427    1.1042075279
      2  C         1.2657624705   -0.1667919940   -0.2889360738
      3  C        -0.2149477409   -0.4900774642   -0.0158357724
      4  F         1.6174582452    1.1296256306   -0.4235147674
      5  H         1.8321096091   -0.8532893643   -0.9182788097
      6  Cl       -1.3527542697    0.8605759835    0.1026191438
      7  F        -0.7330229380   -1.6065847162   -0.5703712955
      8  H         1.1047499544   -1.6684452709    1.4007154690
      9  H         0.8223645894    0.0647892926    1.9213983708
   Point Group: c1    Number of degrees of freedom:    21


   Energy is   -776.071924243


 Attempting to Generate Delocalized Internal Coordinates

 21 Hessian modes will be used to form the next step
  Hessian Eigenvalues:
     0.016341    0.020947    0.023307    0.030304    0.030782    0.032544
     0.083421    0.087153    0.090379    0.107532    0.134223    0.138421
     0.253751    0.264506    0.285189    0.286300    0.348126    0.348126
     0.348126    0.550214    0.550214

 Minimum Search - Taking Simple RFO Step
 Searching for Lamda that Minimizes Along All modes
 Value Taken    Lamda =  -0.00421773
 Step Taken.  Stepsize is  0.159479

                             Maximum     Tolerance    Cnvgd?
         Gradient           0.020225      0.000300      NO
         Displacement       0.086580      0.001200      NO
         Energy change     *********      0.000001      NO


 New Cartesian Coordinates Obtained by Inverse Iteration

 Displacement from previous Coordinates is:  0.131996
 ----------------------------------------------------------------
             Standard Nuclear Orientation (Angstroms)
    I     Atom           X                Y                Z
 ----------------------------------------------------------------
    1      C       0.8274524969    -0.6530645053     1.1016921685
    2      C       1.2560460750    -0.1722867283    -0.2756993512
    3      C      -0.1887185973    -0.4837843929     0.0034947582
    4      F       1.6330576410     1.1241750429    -0.4185576949
    5      H       1.7967871843    -0.8499333936    -0.9272796158
    6      Cl     -1.3477317378     0.8403831435     0.0969972496
    7      F      -0.7110168308    -1.5967066570    -0.5623263947
    8      H       1.0962425469    -1.6648719995     1.3851368745
    9      H       0.8083998568     0.0693919445     1.9085457985
 ----------------------------------------------------------------
 Molecular Point Group                 C1    NOp =  1
 Largest Abelian Subgroup              C1    NOp =  1
 Nuclear Repulsion Energy =   301.4657399706 hartrees
 There are       28 alpha and       28 beta electrons
 Applying Cartesian multipole field
    Component          Value
    ---------          -----
     (2,0,0)        1.00000E-11
     (0,2,0)        2.00000E-11
     (0,0,2)       -3.00000E-11
 Nucleus-field energy     =     0.0000000046 hartrees
 Requested basis set is 6-311++G(d,p)
 There are 58 shells and 161 basis functions
 A cutoff of  1.0D-11 yielded   1587 shell pairs
 There are     12630 function pairs (     13600 Cartesian)
 Smallest overlap matrix eigenvalue = 5.06E-05
 Guess MOs from SCF MO coefficient file

 -----------------------------------------------------------------------
  General SCF calculation program by
  Eric Jon Sundstrom, Paul Horn, Yuezhi Mao, Dmitri Zuev, Alec White,
  David Stuck, Shaama M.S., Shane Yost, Joonho Lee, David Small,
  Daniel Levine, Susi Lehtola, Hugh Burton, Evgeny Epifanovsky
 -----------------------------------------------------------------------
 Exchange:     0.2000 Hartree-Fock + 0.0800 Slater + 0.7200 B88
 Correlation:  0.1900 VWN1RPA + 0.8100 LYP
 Using SG-1 standard quadrature grid
 A restricted SCF calculation will be
 performed using DIIS
 SCF converges when DIIS error is below 1.0e-08
 ---------------------------------------
  Cycle       Energy         DIIS error
 ---------------------------------------
    1    -776.0734273431      5.41e-04  
    2    -776.0744411740      2.75e-04  
    3    -776.0744624642      2.68e-04  
    4    -776.0746345825      2.97e-05  
    5    -776.0746364248      7.70e-06  
    6    -776.0746365698      2.52e-06  
    7    -776.0746365858      6.53e-07  
    8    -776.0746365868      2.13e-07  
    9    -776.0746365869      4.70e-08  
   10    -776.0746365869      1.41e-08  
   11    -776.0746365869      5.15e-09  Convergence criterion met
 ---------------------------------------
 SCF time:   CPU 28.72s  wall 43.00s 
 SCF   energy in the final basis set =     -776.0746365869
 Total energy in the final basis set =     -776.0746365869

 --------------------------------------------------------------

                    Orbital Energies (a.u.)
 --------------------------------------------------------------

 Alpha MOs
 -- Occupied --
******* -24.713 -24.700 -10.338 -10.292 -10.217  -9.485  -7.250
 -7.240  -7.239  -1.257  -1.239  -0.922  -0.847  -0.659  -0.638
 -0.577  -0.562  -0.507  -0.499  -0.486  -0.453  -0.434  -0.419
 -0.368  -0.343  -0.329  -0.296
 -- Virtual --
 -0.021  -0.001   0.012   0.021   0.027   0.042   0.056   0.068
  0.072   0.075   0.091   0.100   0.110   0.114   0.123   0.131
  0.132   0.138   0.149   0.150   0.165   0.196   0.204   0.223
  0.234   0.240   0.269   0.274   0.302   0.317   0.345   0.350
  0.354   0.374   0.390   0.414   0.422   0.448   0.471   0.478
  0.493   0.520   0.526   0.566   0.586   0.593   0.624   0.640
  0.644   0.668   0.694   0.773   0.840   0.867   0.893   0.935
  0.961   0.980   1.067   1.101   1.211   1.260   1.299   1.352
  1.381   1.407   1.419   1.426   1.436   1.471   1.494   1.514
  1.530   1.542   1.642   1.687   1.723   1.782   1.819   1.851
  1.871   1.937   1.958   2.011   2.062   2.137   2.163   2.170
  2.237   2.287   2.312   2.469   2.502   2.537   2.579   2.678
  2.690   2.804   2.813   2.819   3.039   3.095   3.278   3.374
  3.689   3.759   3.776   3.788   3.812   3.843   3.981   3.993
  4.054   4.072   4.243   4.818   4.889   6.322   6.346   6.364
  6.382   6.628   6.718   9.736  23.581  23.745  23.860  25.852
 25.946  26.420  66.756  66.771 215.722
 --------------------------------------------------------------

          Ground-State Mulliken Net Atomic Charges

     Atom                 Charge (a.u.)
  ----------------------------------------
      1 C                    -0.319183
      2 C                    -0.144316
      3 C                    -0.120993
      4 F                    -0.112421
      5 H                     0.198815
      6 Cl                    0.196378
      7 F                    -0.053909
      8 H                     0.178863
      9 H                     0.176766
  ----------------------------------------
  Sum of atomic charges =     0.000000

 -----------------------------------------------------------------
                    Cartesian Multipole Moments
 -----------------------------------------------------------------
    Charge (ESU x 10^10)
                 0.0000
    Dipole Moment (Debye)
         X       1.4249      Y      -1.2837      Z       1.1491
       Tot       2.2357
    Quadrupole Moments (Debye-Ang)
        XX     -41.5537     XY      -4.5311     YY     -42.4223
        XZ       0.1263     YZ      -0.2770     ZZ     -38.9031
    Octopole Moments (Debye-Ang^2)
       XXX      -0.9398    XXY      -2.8674    XYY       0.2633
       YYY       1.1600    XXZ      -3.1082    XYZ       1.5788
       YYZ       1.1562    XZZ       3.5983    YZZ      -0.6369
       ZZZ      -4.0072
    Hexadecapole Moments (Debye-Ang^3)
      XXXX    -368.0175   XXXY       1.6759   XXYY     -99.4135
      XYYY       2.6809   YYYY    -243.7871   XXXZ      -6.1022
      XXYZ       4.0581   XYYZ       0.0884   YYYZ      -0.3300
      XXZZ     -80.4024   XYZZ       3.0562   YYZZ     -60.0335
      XZZZ      -0.2109   YZZZ       4.7482   ZZZZ    -117.0651
 -----------------------------------------------------------------
 Calculating analytic gradient of the SCF energy
 Gradient of SCF Energy
            1           2           3           4           5           6
    1   0.0022855   0.0087413  -0.0122749  -0.0026258  -0.0005767   0.0020698
    2   0.0016889   0.0075026  -0.0087613  -0.0042369  -0.0008195   0.0012883
    3   0.0033984  -0.0036514  -0.0062182   0.0013317   0.0003525   0.0008482
            7           8           9
    1   0.0024457  -0.0000184  -0.0000466
    2   0.0040965  -0.0000125  -0.0007461
    3   0.0024628   0.0005373   0.0009387
 Max gradient component =       1.227E-02
 RMS gradient           =       4.289E-03
 Gradient time:  CPU 9.09 s  wall 13.64 s
 Geometry Optimization Parameters
   NAtoms,    NIC,     NZ,  NCons,   NDum,   NFix, NCnnct, MaxDiis
        9      69       9       0       0       0       0       0

 Cartesian Hessian Update
 Hessian Updated using BFGS Update


** GEOMETRY OPTIMIZATION IN DELOCALIZED INTERNAL COORDINATES **
   Searching for a Minimum

   Optimization Cycle:   2

                       Coordinates (Angstroms)
     ATOM                X               Y               Z
      1  C         0.8274524969   -0.6530645053    1.1016921685
      2  C         1.2560460750   -0.1722867283   -0.2756993512
      3  C        -0.1887185973   -0.4837843929    0.0034947582
      4  F         1.6330576410    1.1241750429   -0.4185576949
      5  H         1.7967871843   -0.8499333936   -0.9272796158
      6  Cl       -1.3477317378    0.8403831435    0.0969972496
      7  F        -0.7110168308   -1.5967066570   -0.5623263947
      8  H         1.0962425469   -1.6648719995    1.3851368745
      9  H         0.8083998568    0.0693919445    1.9085457985
   Point Group: c1    Number of degrees of freedom:    21


   Energy is   -776.074636587

 Hessian Updated using BFGS Update

 20 Hessian modes will be used to form the next step
  Hessian Eigenvalues:
     0.016664    0.021060    0.023383    0.030256    0.030897    0.032063
     0.082499    0.083867    0.090219    0.107359    0.120530    0.135895
     0.248792    0.253868    0.265493    0.288837    0.348116    0.350804
     0.540841    0.555043

 Minimum Search - Taking Simple RFO Step
 Searching for Lamda that Minimizes Along All modes
 Value Taken    Lamda =  -0.00069700
 Step Taken.  Stepsize is  0.084596

                             Maximum     Tolerance    Cnvgd?
         Gradient           0.007192      0.000300      NO
         Displacement       0.047671      0.001200      NO
         Energy change     -0.002712      0.000001      NO


 New Cartesian Coordinates Obtained by Inverse Iteration

 Displacement from previous Coordinates is:  0.066629
 ----------------------------------------------------------------
             Standard Nuclear Orientation (Angstroms)
    I     Atom           X                Y                Z
 ----------------------------------------------------------------
    1      C       0.8243253693    -0.6530509340     1.1009275170
    2      C       1.2500208986    -0.1743553586    -0.2712266036
    3      C      -0.1804643329    -0.4758349698     0.0101652936
    4      F       1.6494307544     1.1223126330    -0.4177811062
    5      H       1.7891084049    -0.8504326734    -0.9251230507
    6      Cl     -1.3632622565     0.8279520121     0.0982564712
    7      F      -0.7038011487    -1.5926557024    -0.5643579503
    8      H       1.0905148049    -1.6660956126     1.3797796618
    9      H       0.8146461410     0.0754630599     1.9013635602
 ----------------------------------------------------------------
 Molecular Point Group                 C1    NOp =  1
 Largest Abelian Subgroup              C1    NOp =  1
 Nuclear Repulsion Energy =   301.4418810335 hartrees
 There are       28 alpha and       28 beta electrons
 Applying Cartesian multipole field
    Component          Value
    ---------          -----
     (2,0,0)        1.00000E-11
     (0,2,0)        2.00000E-11
     (0,0,2)       -3.00000E-11
 Nucleus-field energy     =     0.0000000046 hartrees
 Requested basis set is 6-311++G(d,p)
 There are 58 shells and 161 basis functions
 A cutoff of  1.0D-11 yielded   1586 shell pairs
 There are     12618 function pairs (     13588 Cartesian)
 Smallest overlap matrix eigenvalue = 4.75E-05
 Guess MOs from SCF MO coefficient file

 -----------------------------------------------------------------------
  General SCF calculation program by
  Eric Jon Sundstrom, Paul Horn, Yuezhi Mao, Dmitri Zuev, Alec White,
  David Stuck, Shaama M.S., Shane Yost, Joonho Lee, David Small,
  Daniel Levine, Susi Lehtola, Hugh Burton, Evgeny Epifanovsky
 -----------------------------------------------------------------------
 Exchange:     0.2000 Hartree-Fock + 0.0800 Slater + 0.7200 B88
 Correlation:  0.1900 VWN1RPA + 0.8100 LYP
 Using SG-1 standard quadrature grid
 A restricted SCF calculation will be
 performed using DIIS
 SCF converges when DIIS error is below 1.0e-08
 ---------------------------------------
  Cycle       Energy         DIIS error
 ---------------------------------------
    1    -776.0745596749      3.13e-04  
    2    -776.0749747278      1.18e-04  
    3    -776.0749640092      1.41e-04  
    4    -776.0750058541      1.39e-05  
    5    -776.0750062927      2.84e-06  
    6    -776.0750063122      1.03e-06  
    7    -776.0750063142      4.15e-07  
    8    -776.0750063146      7.38e-08  
    9    -776.0750063146      2.53e-08  
   10    -776.0750063146      6.19e-09  Convergence criterion met
 ---------------------------------------
 SCF time:   CPU 26.19s  wall 38.00s 
 SCF   energy in the final basis set =     -776.0750063146
 Total energy in the final basis set =     -776.0750063146

 --------------------------------------------------------------

                    Orbital Energies (a.u.)
 --------------------------------------------------------------

 Alpha MOs
 -- Occupied --
******* -24.711 -24.699 -10.338 -10.292 -10.217  -9.486  -7.251
 -7.240  -7.240  -1.253  -1.236  -0.927  -0.850  -0.660  -0.637
 -0.578  -0.561  -0.506  -0.497  -0.485  -0.453  -0.433  -0.419
 -0.369  -0.343  -0.330  -0.299
 -- Virtual --
 -0.023  -0.002   0.012   0.021   0.027   0.041   0.056   0.068
  0.072   0.076   0.090   0.101   0.109   0.114   0.123   0.131
  0.132   0.138   0.150   0.151   0.164   0.195   0.204   0.222
  0.233   0.242   0.269   0.277   0.302   0.319   0.344   0.351
  0.355   0.374   0.390   0.414   0.423   0.447   0.470   0.477
  0.493   0.521   0.524   0.566   0.588   0.595   0.623   0.641
  0.645   0.669   0.695   0.772   0.841   0.866   0.892   0.932
  0.960   0.983   1.067   1.100   1.213   1.262   1.302   1.353
  1.382   1.406   1.419   1.427   1.435   1.475   1.492   1.513
  1.533   1.540   1.642   1.690   1.726   1.785   1.819   1.857
  1.876   1.942   1.957   2.014   2.070   2.143   2.162   2.177
  2.233   2.287   2.310   2.472   2.502   2.540   2.580   2.679
  2.693   2.810   2.819   2.826   3.033   3.100   3.287   3.386
  3.688   3.758   3.777   3.789   3.811   3.842   3.979   3.990
  4.050   4.073   4.247   4.818   4.888   6.324   6.348   6.364
  6.383   6.623   6.712   9.736  23.590  23.763  23.871  25.851
 25.941  26.417  66.759  66.771 215.722
 --------------------------------------------------------------

          Ground-State Mulliken Net Atomic Charges

     Atom                 Charge (a.u.)
  ----------------------------------------
      1 C                    -0.315555
      2 C                    -0.145708
      3 C                    -0.120687
      4 F                    -0.118024
      5 H                     0.200184
      6 Cl                    0.202160
      7 F                    -0.060342
      8 H                     0.180278
      9 H                     0.177693
  ----------------------------------------
  Sum of atomic charges =     0.000000

 -----------------------------------------------------------------
                    Cartesian Multipole Moments
 -----------------------------------------------------------------
    Charge (ESU x 10^10)
                 0.0000
    Dipole Moment (Debye)
         X       1.4114      Y      -1.2737      Z       1.1912
       Tot       2.2434
    Quadrupole Moments (Debye-Ang)
        XX     -41.5806     XY      -4.6291     YY     -42.4664
        XZ       0.1707     YZ      -0.3076     ZZ     -38.8871
    Octopole Moments (Debye-Ang^2)
       XXX      -1.0394    XXY      -2.8082    XYY       0.3950
       YYY       1.3749    XXZ      -3.0584    XYZ       1.6183
       YYZ       1.1760    XZZ       3.7226    YZZ      -0.5066
       ZZZ      -4.1296
    Hexadecapole Moments (Debye-Ang^3)
      XXXX    -371.3575   XXXY       0.8326   XXYY     -99.6718
      XYYY       2.4949   YYYY    -241.9463   XXXZ      -5.6642
      XXYZ       4.0648   XYYZ       0.2311   YYYZ      -0.5524
      XXZZ     -80.9065   XYZZ       2.9768   YYZZ     -59.5883
      XZZZ       0.0843   YZZZ       4.7131   ZZZZ    -116.7894
 -----------------------------------------------------------------
 Calculating analytic gradient of the SCF energy
 Gradient of SCF Energy
            1           2           3           4           5           6
    1  -0.0008041  -0.0009517   0.0009290  -0.0002420  -0.0000529   0.0005311
    2   0.0019854   0.0014120  -0.0044696  -0.0009789  -0.0001339   0.0002897
    3  -0.0015739   0.0013252  -0.0009267   0.0000493   0.0003887   0.0002727
            7           8           9
    1   0.0004960  -0.0000005   0.0000951
    2   0.0022556   0.0000588  -0.0004192
    3   0.0009757  -0.0003512  -0.0001598
 Max gradient component =       4.470E-03
 RMS gradient           =       1.242E-03
 Gradient time:  CPU 9.06 s  wall 11.81 s
 Geometry Optimization Parameters
   NAtoms,    NIC,     NZ,  NCons,   NDum,   NFix, NCnnct, MaxDiis
        9      69       9       0       0       0       0       0

 Cartesian Hessian Update
 Hessian Updated using BFGS Update


** GEOMETRY OPTIMIZATION IN DELOCALIZED INTERNAL COORDINATES **
   Searching for a Minimum

   Optimization Cycle:   3

                       Coordinates (Angstroms)
     ATOM                X               Y               Z
      1  C         0.8243253693   -0.6530509340    1.1009275170
      2  C         1.2500208986   -0.1743553586   -0.2712266036
      3  C        -0.1804643329   -0.4758349698    0.0101652936
      4  F         1.6494307544    1.1223126330   -0.4177811062
      5  H         1.7891084049   -0.8504326734   -0.9251230507
      6  Cl       -1.3632622565    0.8279520121    0.0982564712
      7  F        -0.7038011487   -1.5926557024   -0.5643579503
      8  H         1.0905148049   -1.6660956126    1.3797796618
      9  H         0.8146461410    0.0754630599    1.9013635602
   Point Group: c1    Number of degrees of freedom:    21


   Energy is   -776.075006315

 Hessian Updated using BFGS Update

 21 Hessian modes will be used to form the next step
  Hessian Eigenvalues:
     0.016739    0.021158    0.023057    0.029806    0.030901    0.031533
     0.075275    0.083616    0.090981    0.104995    0.119374    0.135539
     0.253470    0.263039    0.287536    0.296565    0.348115    0.348258
     0.351906    0.511158    0.553547

 Minimum Search - Taking Simple RFO Step
 Searching for Lamda that Minimizes Along All modes
 Value Taken    Lamda =  -0.00006154
 Step Taken.  Stepsize is  0.029035

                             Maximum     Tolerance    Cnvgd?
         Gradient           0.002090      0.000300      NO
         Displacement       0.016520      0.001200      NO
         Energy change     -0.000370      0.000001      NO


 New Cartesian Coordinates Obtained by Inverse Iteration

 Displacement from previous Coordinates is:  0.023232
 ----------------------------------------------------------------
             Standard Nuclear Orientation (Angstroms)
    I     Atom           X                Y                Z
 ----------------------------------------------------------------
    1      C       0.8253792350    -0.6542501419     1.1028900046
    2      C       1.2509588560    -0.1748180231    -0.2713038298
    3      C      -0.1800284768    -0.4726077222     0.0115819376
    4      F       1.6539014345     1.1225369835    -0.4170266921
    5      H       1.7857241563    -0.8491314959    -0.9307692764
    6      Cl     -1.3686679462     0.8262173069     0.0958102161
    7      F      -0.7015180224    -1.5930367922    -0.5647468678
    8      H       1.0886506809    -1.6677120328     1.3832593017
    9      H       0.8161187176     0.0761043722     1.9023089991
 ----------------------------------------------------------------
 Molecular Point Group                 C1    NOp =  1
 Largest Abelian Subgroup              C1    NOp =  1
 Nuclear Repulsion Energy =   301.1385417350 hartrees
 There are       28 alpha and       28 beta electrons
 Applying Cartesian multipole field
    Component          Value
    ---------          -----
     (2,0,0)        1.00000E-11
     (0,2,0)        2.00000E-11
     (0,0,2)       -3.00000E-11
 Nucleus-field energy     =     0.0000000046 hartrees
 Requested basis set is 6-311++G(d,p)
 There are 58 shells and 161 basis functions
 A cutoff of  1.0D-11 yielded   1586 shell pairs
 There are     12618 function pairs (     13588 Cartesian)
 Smallest overlap matrix eigenvalue = 4.74E-05
 Guess MOs from SCF MO coefficient file

 -----------------------------------------------------------------------
  General SCF calculation program by
  Eric Jon Sundstrom, Paul Horn, Yuezhi Mao, Dmitri Zuev, Alec White,
  David Stuck, Shaama M.S., Shane Yost, Joonho Lee, David Small,
  Daniel Levine, Susi Lehtola, Hugh Burton, Evgeny Epifanovsky
 -----------------------------------------------------------------------
 Exchange:     0.2000 Hartree-Fock + 0.0800 Slater + 0.7200 B88
 Correlation:  0.1900 VWN1RPA + 0.8100 LYP
 Using SG-1 standard quadrature grid
 A restricted SCF calculation will be
 performed using DIIS
 SCF converges when DIIS error is below 1.0e-08
 ---------------------------------------
  Cycle       Energy         DIIS error
 ---------------------------------------
    1    -776.0750164758      8.31e-05  
    2    -776.0750478886      2.52e-05  
    3    -776.0750478899      2.61e-05  
    4    -776.0750493964      4.29e-06  
    5    -776.0750494384      1.34e-06  
    6    -776.0750494427      3.10e-07  
    7    -776.0750494430      8.73e-08  
    8    -776.0750494430      3.48e-08  
    9    -776.0750494430      5.86e-09  Convergence criterion met
 ---------------------------------------
 SCF time:   CPU 23.36s  wall 31.00s 
 SCF   energy in the final basis set =     -776.0750494430
 Total energy in the final basis set =     -776.0750494430

 --------------------------------------------------------------

                    Orbital Energies (a.u.)
 --------------------------------------------------------------

 Alpha MOs
 -- Occupied --
******* -24.711 -24.699 -10.338 -10.292 -10.218  -9.486  -7.251
 -7.241  -7.240  -1.252  -1.236  -0.927  -0.850  -0.660  -0.636
 -0.577  -0.561  -0.505  -0.496  -0.484  -0.452  -0.433  -0.419
 -0.369  -0.343  -0.330  -0.300
 -- Virtual --
 -0.023  -0.002   0.012   0.021   0.027   0.040   0.056   0.068
  0.072   0.075   0.090   0.101   0.109   0.114   0.123   0.131
  0.132   0.137   0.150   0.151   0.164   0.195   0.204   0.221
  0.232   0.242   0.269   0.276   0.302   0.318   0.344   0.351
  0.355   0.375   0.390   0.414   0.422   0.446   0.470   0.477
  0.492   0.522   0.524   0.567   0.588   0.595   0.623   0.641
  0.645   0.669   0.695   0.771   0.841   0.866   0.892   0.931
  0.959   0.984   1.067   1.099   1.212   1.261   1.303   1.353
  1.382   1.406   1.419   1.427   1.435   1.475   1.489   1.514
  1.533   1.540   1.641   1.690   1.724   1.785   1.818   1.857
  1.875   1.942   1.956   2.014   2.069   2.142   2.161   2.176
  2.232   2.286   2.309   2.471   2.499   2.539   2.580   2.678
  2.692   2.810   2.818   2.825   3.030   3.097   3.284   3.384
  3.687   3.757   3.777   3.790   3.809   3.841   3.977   3.988
  4.048   4.073   4.246   4.816   4.885   6.324   6.348   6.364
  6.383   6.620   6.709   9.736  23.588  23.761  23.868  25.850
 25.938  26.415  66.759  66.771 215.721
 --------------------------------------------------------------

          Ground-State Mulliken Net Atomic Charges

     Atom                 Charge (a.u.)
  ----------------------------------------
      1 C                    -0.314101
      2 C                    -0.145390
      3 C                    -0.122604
      4 F                    -0.118947
      5 H                     0.200847
      6 Cl                    0.204644
      7 F                    -0.062447
      8 H                     0.180361
      9 H                     0.177639
  ----------------------------------------
  Sum of atomic charges =     0.000000

 -----------------------------------------------------------------
                    Cartesian Multipole Moments
 -----------------------------------------------------------------
    Charge (ESU x 10^10)
                 0.0000
    Dipole Moment (Debye)
         X       1.4035      Y      -1.2613      Z       1.1978
       Tot       2.2350
    Quadrupole Moments (Debye-Ang)
        XX     -41.5970     XY      -4.6558     YY     -42.4953
        XZ       0.1664     YZ      -0.3224     ZZ     -38.8704
    Octopole Moments (Debye-Ang^2)
       XXX      -1.1119    XXY      -2.7745    XYY       0.4138
       YYY       1.4386    XXZ      -3.0579    XYZ       1.6303
       YYZ       1.2142    XZZ       3.7767    YZZ      -0.5089
       ZZZ      -4.0744
    Hexadecapole Moments (Debye-Ang^3)
      XXXX    -372.9146   XXXY       0.7607   XXYY     -99.9313
      XYYY       2.5386   YYYY    -241.8900   XXXZ      -5.7773
      XXYZ       4.0942   XYYZ       0.2241   YYYZ      -0.5254
      XXZZ     -81.1667   XYZZ       2.9548   YYZZ     -59.5536
      XZZZ      -0.0484   YZZZ       4.8004   ZZZZ    -116.9261
 -----------------------------------------------------------------
 Calculating analytic gradient of the SCF energy
 Gradient of SCF Energy
            1           2           3           4           5           6
    1  -0.0004201  -0.0007698   0.0012941   0.0001457  -0.0000264  -0.0001144
    2   0.0009642   0.0004179  -0.0024742  -0.0000557   0.0000070   0.0004123
    3  -0.0004559   0.0008821  -0.0004312  -0.0002658   0.0000226   0.0000601
            7           8           9
    1  -0.0000798   0.0000909  -0.0001203
    2   0.0009581  -0.0000117  -0.0002179
    3   0.0003452  -0.0002106   0.0000536
 Max gradient component =       2.474E-03
 RMS gradient           =       6.746E-04
 Gradient time:  CPU 8.88 s  wall 11.81 s
 Geometry Optimization Parameters
   NAtoms,    NIC,     NZ,  NCons,   NDum,   NFix, NCnnct, MaxDiis
        9      69       9       0       0       0       0       0

 Cartesian Hessian Update
 Hessian Updated using BFGS Update


** GEOMETRY OPTIMIZATION IN DELOCALIZED INTERNAL COORDINATES **
   Searching for a Minimum

   Optimization Cycle:   4

                       Coordinates (Angstroms)
     ATOM                X               Y               Z
      1  C         0.8253792350   -0.6542501419    1.1028900046
      2  C         1.2509588560   -0.1748180231   -0.2713038298
      3  C        -0.1800284768   -0.4726077222    0.0115819376
      4  F         1.6539014345    1.1225369835   -0.4170266921
      5  H         1.7857241563   -0.8491314959   -0.9307692764
      6  Cl       -1.3686679462    0.8262173069    0.0958102161
      7  F        -0.7015180224   -1.5930367922   -0.5647468678
      8  H         1.0886506809   -1.6677120328    1.3832593017
      9  H         0.8161187176    0.0761043722    1.9023089991
   Point Group: c1    Number of degrees of freedom:    21


   Energy is   -776.075049443

 Hessian Updated using BFGS Update

 21 Hessian modes will be used to form the next step
  Hessian Eigenvalues:
     0.016938    0.019197    0.021460    0.027374    0.030960    0.031322
     0.066301    0.083579    0.089741    0.099942    0.125343    0.133213
     0.253473    0.258564    0.269368    0.301581    0.347956    0.348126
     0.352297    0.490045    0.551033

 Minimum Search - Taking Simple RFO Step
 Searching for Lamda that Minimizes Along All modes
 Value Taken    Lamda =  -0.00003304
 Step Taken.  Stepsize is  0.033672

                             Maximum     Tolerance    Cnvgd?
         Gradient           0.000971      0.000300      NO
         Displacement       0.021615      0.001200      NO
         Energy change     -0.000043      0.000001      NO


 New Cartesian Coordinates Obtained by Inverse Iteration

 Displacement from previous Coordinates is:  0.025988
 ----------------------------------------------------------------
             Standard Nuclear Orientation (Angstroms)
    I     Atom           X                Y                Z
 ----------------------------------------------------------------
    1      C       0.8259041946    -0.6551786086     1.1033385095
    2      C       1.2512078228    -0.1753593451    -0.2721855777
    3      C      -0.1810483374    -0.4691911163     0.0122944489
    4      F       1.6572228116     1.1223478307    -0.4130404071
    5      H       1.7840668350    -0.8485132646    -0.9343664938
    6      Cl     -1.3744529646     0.8235530493     0.0947789234
    7      F      -0.6984312596    -1.5938620503    -0.5655410278
    8      H       1.0841402202    -1.6690702803     1.3866163858
    9      H       0.8219093124     0.0785762394     1.9001090318
 ----------------------------------------------------------------
 Molecular Point Group                 C1    NOp =  1
 Largest Abelian Subgroup              C1    NOp =  1
 Nuclear Repulsion Energy =   300.9450803181 hartrees
 There are       28 alpha and       28 beta electrons
 Applying Cartesian multipole field
    Component          Value
    ---------          -----
     (2,0,0)        1.00000E-11
     (0,2,0)        2.00000E-11
     (0,0,2)       -3.00000E-11
 Nucleus-field energy     =     0.0000000047 hartrees
 Requested basis set is 6-311++G(d,p)
 There are 58 shells and 161 basis functions
 A cutoff of  1.0D-11 yielded   1586 shell pairs
 There are     12618 function pairs (     13588 Cartesian)
 Smallest overlap matrix eigenvalue = 4.75E-05
 Guess MOs from SCF MO coefficient file

 -----------------------------------------------------------------------
  General SCF calculation program by
  Eric Jon Sundstrom, Paul Horn, Yuezhi Mao, Dmitri Zuev, Alec White,
  David Stuck, Shaama M.S., Shane Yost, Joonho Lee, David Small,
  Daniel Levine, Susi Lehtola, Hugh Burton, Evgeny Epifanovsky
 -----------------------------------------------------------------------
 Exchange:     0.2000 Hartree-Fock + 0.0800 Slater + 0.7200 B88
 Correlation:  0.1900 VWN1RPA + 0.8100 LYP
 Using SG-1 standard quadrature grid
 A restricted SCF calculation will be
 performed using DIIS
 SCF converges when DIIS error is below 1.0e-08
 ---------------------------------------
  Cycle       Energy         DIIS error
 ---------------------------------------
    1    -776.0750261150      9.14e-05  
    2    -776.0750677137      2.49e-05  
    3    -776.0750675505      2.83e-05  
    4    -776.0750691934      4.28e-06  
    5    -776.0750692312      1.43e-06  
    6    -776.0750692366      3.00e-07  
    7    -776.0750692368      8.88e-08  
    8    -776.0750692368      3.99e-08  
    9    -776.0750692368      5.46e-09  Convergence criterion met
 ---------------------------------------
 SCF time:   CPU 23.06s  wall 31.00s 
 SCF   energy in the final basis set =     -776.0750692368
 Total energy in the final basis set =     -776.0750692368

 --------------------------------------------------------------

                    Orbital Energies (a.u.)
 --------------------------------------------------------------

 Alpha MOs
 -- Occupied --
******* -24.710 -24.699 -10.338 -10.292 -10.218  -9.486  -7.252
 -7.241  -7.241  -1.250  -1.235  -0.926  -0.850  -0.660  -0.636
 -0.577  -0.561  -0.505  -0.496  -0.484  -0.452  -0.433  -0.419
 -0.370  -0.343  -0.330  -0.300
 -- Virtual --
 -0.023  -0.002   0.012   0.020   0.027   0.040   0.056   0.068
  0.072   0.075   0.090   0.101   0.109   0.114   0.122   0.131
  0.132   0.137   0.150   0.151   0.164   0.195   0.204   0.220
  0.231   0.242   0.269   0.275   0.302   0.318   0.344   0.351
  0.355   0.375   0.391   0.414   0.422   0.447   0.470   0.476
  0.491   0.523   0.524   0.567   0.588   0.595   0.624   0.641
  0.644   0.669   0.695   0.771   0.841   0.865   0.892   0.929
  0.958   0.984   1.067   1.098   1.212   1.261   1.303   1.353
  1.382   1.406   1.419   1.427   1.434   1.475   1.487   1.514
  1.534   1.540   1.641   1.691   1.724   1.785   1.816   1.858
  1.874   1.942   1.956   2.014   2.070   2.142   2.160   2.176
  2.232   2.285   2.309   2.472   2.496   2.539   2.580   2.677
  2.691   2.810   2.816   2.824   3.028   3.094   3.282   3.383
  3.687   3.755   3.778   3.790   3.808   3.840   3.977   3.986
  4.048   4.074   4.245   4.815   4.883   6.324   6.348   6.364
  6.383   6.617   6.707   9.736  23.586  23.759  23.866  25.849
 25.936  26.413  66.760  66.771 215.721
 --------------------------------------------------------------

          Ground-State Mulliken Net Atomic Charges

     Atom                 Charge (a.u.)
  ----------------------------------------
      1 C                    -0.313044
      2 C                    -0.144967
      3 C                    -0.125130
      4 F                    -0.119665
      5 H                     0.201301
      6 Cl                    0.207999
      7 F                    -0.064524
      8 H                     0.180548
      9 H                     0.177483
  ----------------------------------------
  Sum of atomic charges =     0.000000

 -----------------------------------------------------------------
                    Cartesian Multipole Moments
 -----------------------------------------------------------------
    Charge (ESU x 10^10)
                 0.0000
    Dipole Moment (Debye)
         X       1.3947      Y      -1.2430      Z       1.1985
       Tot       2.2197
    Quadrupole Moments (Debye-Ang)
        XX     -41.5922     XY      -4.6712     YY     -42.5168
        XZ       0.1601     YZ      -0.3376     ZZ     -38.8683
    Octopole Moments (Debye-Ang^2)
       XXX      -1.0943    XXY      -2.7158    XYY       0.4455
       YYY       1.5537    XXZ      -3.0686    XYZ       1.6374
       YYZ       1.2379    XZZ       3.8472    YZZ      -0.4809
       ZZZ      -4.0950
    Hexadecapole Moments (Debye-Ang^3)
      XXXX    -374.2373   XXXY       0.6889   XXYY    -100.1508
      XYYY       2.5877   YYYY    -241.6952   XXXZ      -5.9001
      XXYZ       4.0955   XYYZ       0.1918   YYYZ      -0.6269
      XXZZ     -81.3588   XYZZ       2.9545   YYZZ     -59.4600
      XZZZ      -0.1419   YZZZ       4.7355   ZZZZ    -116.9706
 -----------------------------------------------------------------
 Calculating analytic gradient of the SCF energy
 Gradient of SCF Energy
            1           2           3           4           5           6
    1  -0.0000088  -0.0003935   0.0006525   0.0002447   0.0001060  -0.0003261
    2   0.0000701  -0.0000174  -0.0004694   0.0003398  -0.0000030   0.0002364
    3   0.0003462   0.0001029  -0.0001016  -0.0002544   0.0000442  -0.0000041
            7           8           9
    1  -0.0002838   0.0000737  -0.0000647
    2  -0.0001238  -0.0000117  -0.0000210
    3  -0.0001819  -0.0000425   0.0000913
 Max gradient component =       6.525E-04
 RMS gradient           =       2.366E-04
 Gradient time:  CPU 8.86 s  wall 16.95 s
 Geometry Optimization Parameters
   NAtoms,    NIC,     NZ,  NCons,   NDum,   NFix, NCnnct, MaxDiis
        9      69       9       0       0       0       0       0

 Cartesian Hessian Update
 Hessian Updated using BFGS Update


** GEOMETRY OPTIMIZATION IN DELOCALIZED INTERNAL COORDINATES **
   Searching for a Minimum

   Optimization Cycle:   5

                       Coordinates (Angstroms)
     ATOM                X               Y               Z
      1  C         0.8259041946   -0.6551786086    1.1033385095
      2  C         1.2512078228   -0.1753593451   -0.2721855777
      3  C        -0.1810483374   -0.4691911163    0.0122944489
      4  F         1.6572228116    1.1223478307   -0.4130404071
      5  H         1.7840668350   -0.8485132646   -0.9343664938
      6  Cl       -1.3744529646    0.8235530493    0.0947789234
      7  F        -0.6984312596   -1.5938620503   -0.5655410278
      8  H         1.0841402202   -1.6690702803    1.3866163858
      9  H         0.8219093124    0.0785762394    1.9001090318
   Point Group: c1    Number of degrees of freedom:    21


   Energy is   -776.075069237

 Hessian Updated using BFGS Update

 21 Hessian modes will be used to form the next step
  Hessian Eigenvalues:
     0.014091    0.017884    0.021416    0.027061    0.030949    0.031760
     0.065059    0.083273    0.088842    0.097978    0.123231    0.131953
     0.253754    0.259256    0.269212    0.307121    0.348076    0.348126
     0.352869    0.531642    0.554101

 Minimum Search - Taking Simple RFO Step
 Searching for Lamda that Minimizes Along All modes
 Value Taken    Lamda =  -0.00000591
 Step Taken.  Stepsize is  0.015979

                             Maximum     Tolerance    Cnvgd?
         Gradient           0.000407      0.000300      NO
         Displacement       0.011337      0.001200      NO
         Energy change     -0.000020      0.000001      NO


 New Cartesian Coordinates Obtained by Inverse Iteration

 Displacement from previous Coordinates is:  0.012831
 ----------------------------------------------------------------
             Standard Nuclear Orientation (Angstroms)
    I     Atom           X                Y                Z
 ----------------------------------------------------------------
    1      C       0.8260583432    -0.6554925990     1.1030444089
    2      C       1.2514345556    -0.1756831426    -0.2723775936
    3      C      -0.1813174295    -0.4680868190     0.0125918911
    4      F       1.6575697024     1.1221322715    -0.4098121158
    5      H       1.7826011205    -0.8478076523    -0.9368912059
    6      Cl     -1.3752773810     0.8227327641     0.0935405182
    7      F      -0.6965322163    -1.5946250708    -0.5644604822
    8      H       1.0817512315    -1.6695666211     1.3878166372
    9      H       0.8242307085     0.0796993234     1.8985517350
 ----------------------------------------------------------------
 Molecular Point Group                 C1    NOp =  1
 Largest Abelian Subgroup              C1    NOp =  1
 Nuclear Repulsion Energy =   300.9799202954 hartrees
 There are       28 alpha and       28 beta electrons
 Applying Cartesian multipole field
    Component          Value
    ---------          -----
     (2,0,0)        1.00000E-11
     (0,2,0)        2.00000E-11
     (0,0,2)       -3.00000E-11
 Nucleus-field energy     =     0.0000000047 hartrees
 Requested basis set is 6-311++G(d,p)
 There are 58 shells and 161 basis functions
 A cutoff of  1.0D-11 yielded   1586 shell pairs
 There are     12618 function pairs (     13588 Cartesian)
 Smallest overlap matrix eigenvalue = 4.74E-05
 Guess MOs from SCF MO coefficient file

 -----------------------------------------------------------------------
  General SCF calculation program by
  Eric Jon Sundstrom, Paul Horn, Yuezhi Mao, Dmitri Zuev, Alec White,
  David Stuck, Shaama M.S., Shane Yost, Joonho Lee, David Small,
  Daniel Levine, Susi Lehtola, Hugh Burton, Evgeny Epifanovsky
 -----------------------------------------------------------------------
 Exchange:     0.2000 Hartree-Fock + 0.0800 Slater + 0.7200 B88
 Correlation:  0.1900 VWN1RPA + 0.8100 LYP
 Using SG-1 standard quadrature grid
 A restricted SCF calculation will be
 performed using DIIS
 SCF converges when DIIS error is below 1.0e-08
 ---------------------------------------
  Cycle       Energy         DIIS error
 ---------------------------------------
    1    -776.0750638463      4.11e-05  
    2    -776.0750727747      9.74e-06  
    3    -776.0750727050      1.27e-05  
    4    -776.0750730158      1.62e-06  
    5    -776.0750730207      5.50e-07  
    6    -776.0750730216      1.21e-07  
    7    -776.0750730216      4.72e-08  
    8    -776.0750730216      1.76e-08  
    9    -776.0750730216      2.18e-09  Convergence criterion met
 ---------------------------------------
 SCF time:   CPU 23.26s  wall 46.00s 
 SCF   energy in the final basis set =     -776.0750730216
 Total energy in the final basis set =     -776.0750730216

 --------------------------------------------------------------

                    Orbital Energies (a.u.)
 --------------------------------------------------------------

 Alpha MOs
 -- Occupied --
******* -24.710 -24.699 -10.338 -10.292 -10.218  -9.487  -7.252
 -7.241  -7.241  -1.250  -1.235  -0.926  -0.850  -0.660  -0.636
 -0.577  -0.560  -0.505  -0.496  -0.484  -0.452  -0.433  -0.419
 -0.370  -0.344  -0.330  -0.300
 -- Virtual --
 -0.023  -0.002   0.012   0.020   0.027   0.040   0.056   0.068
  0.072   0.075   0.090   0.101   0.109   0.114   0.122   0.131
  0.132   0.137   0.150   0.151   0.164   0.195   0.204   0.220
  0.231   0.242   0.269   0.275   0.302   0.318   0.344   0.351
  0.355   0.374   0.391   0.414   0.422   0.447   0.470   0.476
  0.491   0.523   0.524   0.567   0.588   0.595   0.624   0.642
  0.644   0.669   0.696   0.771   0.841   0.866   0.893   0.929
  0.958   0.985   1.067   1.098   1.212   1.260   1.303   1.354
  1.382   1.406   1.418   1.426   1.434   1.475   1.486   1.515
  1.535   1.541   1.641   1.691   1.724   1.785   1.816   1.858
  1.874   1.942   1.956   2.014   2.070   2.143   2.160   2.176
  2.233   2.285   2.309   2.472   2.495   2.539   2.580   2.677
  2.691   2.811   2.817   2.825   3.028   3.094   3.282   3.382
  3.687   3.755   3.778   3.790   3.808   3.840   3.977   3.987
  4.048   4.075   4.244   4.815   4.883   6.324   6.348   6.364
  6.383   6.617   6.707   9.736  23.586  23.759  23.866  25.849
 25.936  26.414  66.760  66.771 215.722
 --------------------------------------------------------------

          Ground-State Mulliken Net Atomic Charges

     Atom                 Charge (a.u.)
  ----------------------------------------
      1 C                    -0.313185
      2 C                    -0.144394
      3 C                    -0.126364
      4 F                    -0.119774
      5 H                     0.201417
      6 Cl                    0.209336
      7 F                    -0.065102
      8 H                     0.180590
      9 H                     0.177476
  ----------------------------------------
  Sum of atomic charges =     0.000000

 -----------------------------------------------------------------
                    Cartesian Multipole Moments
 -----------------------------------------------------------------
    Charge (ESU x 10^10)
                 0.0000
    Dipole Moment (Debye)
         X       1.3899      Y      -1.2353      Z       1.1943
       Tot       2.2100
    Quadrupole Moments (Debye-Ang)
        XX     -41.5894     XY      -4.6684     YY     -42.5218
        XZ       0.1534     YZ      -0.3424     ZZ     -38.8628
    Octopole Moments (Debye-Ang^2)
       XXX      -1.1310    XXY      -2.6842    XYY       0.4354
       YYY       1.6079    XXZ      -3.0842    XYZ       1.6377
       YYZ       1.2380    XZZ       3.8575    YZZ      -0.4712
       ZZZ      -4.1207
    Hexadecapole Moments (Debye-Ang^3)
      XXXX    -374.3495   XXXY       0.7141   XXYY    -100.1817
      XYYY       2.6142   YYYY    -241.6570   XXXZ      -6.0154
      XXYZ       4.0921   XYYZ       0.1560   YYYZ      -0.6444
      XXZZ     -81.3312   XYZZ       2.9613   YYZZ     -59.4036
      XZZZ      -0.2622   YZZZ       4.7323   ZZZZ    -116.8554
 -----------------------------------------------------------------
 Calculating analytic gradient of the SCF energy
 Gradient of SCF Energy
            1           2           3           4           5           6
    1   0.0000476  -0.0001125   0.0002462   0.0000861   0.0000352  -0.0001416
    2  -0.0001028   0.0000055   0.0001275   0.0001763  -0.0000068   0.0000291
    3   0.0002879  -0.0000451  -0.0000586  -0.0001015   0.0000120  -0.0000341
            7           8           9
    1  -0.0001350   0.0000587  -0.0000847
    2  -0.0002568   0.0000025   0.0000254
    3  -0.0001244   0.0000081   0.0000557
 Max gradient component =       2.879E-04
 RMS gradient           =       1.182E-04
 Gradient time:  CPU 8.98 s  wall 17.98 s
 Geometry Optimization Parameters
   NAtoms,    NIC,     NZ,  NCons,   NDum,   NFix, NCnnct, MaxDiis
        9      69       9       0       0       0       0       0

 Cartesian Hessian Update
 Hessian Updated using BFGS Update


** GEOMETRY OPTIMIZATION IN DELOCALIZED INTERNAL COORDINATES **
   Searching for a Minimum

   Optimization Cycle:   6

                       Coordinates (Angstroms)
     ATOM                X               Y               Z
      1  C         0.8260583432   -0.6554925990    1.1030444089
      2  C         1.2514345556   -0.1756831426   -0.2723775936
      3  C        -0.1813174295   -0.4680868190    0.0125918911
      4  F         1.6575697024    1.1221322715   -0.4098121158
      5  H         1.7826011205   -0.8478076523   -0.9368912059
      6  Cl       -1.3752773810    0.8227327641    0.0935405182
      7  F        -0.6965322163   -1.5946250708   -0.5644604822
      8  H         1.0817512315   -1.6695666211    1.3878166372
      9  H         0.8242307085    0.0796993234    1.8985517350
   Point Group: c1    Number of degrees of freedom:    21


   Energy is   -776.075073022

 Hessian Updated using BFGS Update

 21 Hessian modes will be used to form the next step
  Hessian Eigenvalues:
     0.011618    0.018563    0.021667    0.026840    0.031138    0.031381
     0.067185    0.082763    0.087033    0.097376    0.115142    0.132560
     0.252760    0.259945    0.274433    0.294328    0.348049    0.348142
     0.352005    0.497299    0.546473

 Minimum Search - Taking Simple RFO Step
 Searching for Lamda that Minimizes Along All modes
 Value Taken    Lamda =  -0.00000141
 Step Taken.  Stepsize is  0.007468

                             Maximum     Tolerance    Cnvgd?
         Gradient           0.000278      0.000300     YES
         Displacement       0.004836      0.001200      NO
         Energy change     -0.000004      0.000001      NO


 New Cartesian Coordinates Obtained by Inverse Iteration

 Displacement from previous Coordinates is:  0.006358
 ----------------------------------------------------------------
             Standard Nuclear Orientation (Angstroms)
    I     Atom           X                Y                Z
 ----------------------------------------------------------------
    1      C       0.8260297451    -0.6555331086     1.1027134152
    2      C       1.2514122260    -0.1759194780    -0.2723832442
    3      C      -0.1815921426    -0.4679791233     0.0128146292
    4      F       1.6571603291     1.1219508214    -0.4081755551
    5      H       1.7823351648    -0.8474767501    -0.9376049836
    6      Cl     -1.3753910256     0.8223981262     0.0930626756
    7      F      -0.6957159920    -1.5948046575    -0.5641772159
    8      H       1.0803859966    -1.6696889186     1.3882338897
    9      H       0.8258943335     0.0803555429     1.8975201819
 ----------------------------------------------------------------
 Molecular Point Group                 C1    NOp =  1
 Largest Abelian Subgroup              C1    NOp =  1
 Nuclear Repulsion Energy =   301.0280654693 hartrees
 There are       28 alpha and       28 beta electrons
 Applying Cartesian multipole field
    Component          Value
    ---------          -----
     (2,0,0)        1.00000E-11
     (0,2,0)        2.00000E-11
     (0,0,2)       -3.00000E-11
 Nucleus-field energy     =     0.0000000047 hartrees
 Requested basis set is 6-311++G(d,p)
 There are 58 shells and 161 basis functions
 A cutoff of  1.0D-11 yielded   1586 shell pairs
 There are     12618 function pairs (     13588 Cartesian)
 Smallest overlap matrix eigenvalue = 4.74E-05
 Guess MOs from SCF MO coefficient file

 -----------------------------------------------------------------------
  General SCF calculation program by
  Eric Jon Sundstrom, Paul Horn, Yuezhi Mao, Dmitri Zuev, Alec White,
  David Stuck, Shaama M.S., Shane Yost, Joonho Lee, David Small,
  Daniel Levine, Susi Lehtola, Hugh Burton, Evgeny Epifanovsky
 -----------------------------------------------------------------------
 Exchange:     0.2000 Hartree-Fock + 0.0800 Slater + 0.7200 B88
 Correlation:  0.1900 VWN1RPA + 0.8100 LYP
 Using SG-1 standard quadrature grid
 A restricted SCF calculation will be
 performed using DIIS
 SCF converges when DIIS error is below 1.0e-08
 ---------------------------------------
  Cycle       Energy         DIIS error
 ---------------------------------------
    1    -776.0750719166      1.88e-05  
    2    -776.0750737477      3.57e-06  
    3    -776.0750737402      4.71e-06  
    4    -776.0750737891      7.56e-07  
    5    -776.0750737901      1.88e-07  
    6    -776.0750737902      4.34e-08  
    7    -776.0750737902      2.45e-08  
    8    -776.0750737902      3.53e-09  Convergence criterion met
 ---------------------------------------
 SCF time:   CPU 20.63s  wall 42.00s 
 SCF   energy in the final basis set =     -776.0750737902
 Total energy in the final basis set =     -776.0750737902

 --------------------------------------------------------------

                    Orbital Energies (a.u.)
 --------------------------------------------------------------

 Alpha MOs
 -- Occupied --
******* -24.710 -24.699 -10.338 -10.292 -10.218  -9.487  -7.252
 -7.241  -7.241  -1.250  -1.236  -0.926  -0.850  -0.660  -0.636
 -0.577  -0.560  -0.505  -0.496  -0.484  -0.451  -0.434  -0.419
 -0.370  -0.344  -0.330  -0.300
 -- Virtual --
 -0.023  -0.002   0.012   0.020   0.027   0.040   0.056   0.068
  0.072   0.075   0.090   0.101   0.109   0.114   0.122   0.131
  0.132   0.137   0.150   0.151   0.164   0.195   0.204   0.220
  0.231   0.242   0.269   0.275   0.302   0.318   0.344   0.351
  0.355   0.374   0.391   0.414   0.422   0.447   0.470   0.476
  0.491   0.523   0.524   0.567   0.588   0.595   0.624   0.642
  0.644   0.669   0.696   0.771   0.841   0.866   0.893   0.928
  0.958   0.985   1.067   1.098   1.213   1.260   1.303   1.354
  1.381   1.407   1.418   1.426   1.435   1.475   1.486   1.515
  1.535   1.541   1.641   1.691   1.724   1.786   1.816   1.858
  1.874   1.942   1.956   2.014   2.070   2.143   2.160   2.177
  2.233   2.285   2.309   2.472   2.495   2.539   2.581   2.677
  2.691   2.811   2.817   2.825   3.028   3.094   3.282   3.383
  3.687   3.755   3.778   3.790   3.808   3.841   3.977   3.987
  4.049   4.075   4.245   4.815   4.884   6.325   6.348   6.364
  6.383   6.617   6.708   9.737  23.586  23.759  23.867  25.849
 25.936  26.414  66.761  66.771 215.722
 --------------------------------------------------------------

          Ground-State Mulliken Net Atomic Charges

     Atom                 Charge (a.u.)
  ----------------------------------------
      1 C                    -0.313322
      2 C                    -0.144090
      3 C                    -0.126838
      4 F                    -0.119785
      5 H                     0.201397
      6 Cl                    0.209694
      7 F                    -0.065138
      8 H                     0.180590
      9 H                     0.177491
  ----------------------------------------
  Sum of atomic charges =     0.000000

 -----------------------------------------------------------------
                    Cartesian Multipole Moments
 -----------------------------------------------------------------
    Charge (ESU x 10^10)
                 0.0000
    Dipole Moment (Debye)
         X       1.3887      Y      -1.2337      Z       1.1924
       Tot       2.2074
    Quadrupole Moments (Debye-Ang)
        XX     -41.5859     XY      -4.6627     YY     -42.5202
        XZ       0.1519     YZ      -0.3442     ZZ     -38.8618
    Octopole Moments (Debye-Ang^2)
       XXX      -1.1277    XXY      -2.6694    XYY       0.4301
       YYY       1.6293    XXZ      -3.0907    XYZ       1.6382
       YYZ       1.2356    XZZ       3.8641    YZZ      -0.4650
       ZZZ      -4.1366
    Hexadecapole Moments (Debye-Ang^3)
      XXXX    -374.2801   XXXY       0.7452   XXYY    -100.1746
      XYYY       2.6374   YYYY    -241.6135   XXXZ      -6.0704
      XXYZ       4.0873   XYYZ       0.1356   YYYZ      -0.6612
      XXZZ     -81.2934   XYZZ       2.9727   YYZZ     -59.3730
      XZZZ      -0.3157   YZZZ       4.7195   ZZZZ    -116.7907
 -----------------------------------------------------------------
 Calculating analytic gradient of the SCF energy
 Gradient of SCF Energy
            1           2           3           4           5           6
    1   0.0000231   0.0000135  -0.0000122  -0.0000322   0.0000217  -0.0000133
    2  -0.0000403   0.0000789   0.0001031   0.0000055  -0.0000057  -0.0000709
    3   0.0000873  -0.0000291   0.0000296  -0.0000159   0.0000322  -0.0000427
            7           8           9
    1   0.0000185   0.0000156  -0.0000347
    2  -0.0001226   0.0000242   0.0000278
    3  -0.0000759   0.0000147  -0.0000001
 Max gradient component =       1.226E-04
 RMS gradient           =       4.821E-05
 Gradient time:  CPU 8.93 s  wall 17.84 s
 Geometry Optimization Parameters
   NAtoms,    NIC,     NZ,  NCons,   NDum,   NFix, NCnnct, MaxDiis
        9      69       9       0       0       0       0       0

 Cartesian Hessian Update
 Hessian Updated using BFGS Update


** GEOMETRY OPTIMIZATION IN DELOCALIZED INTERNAL COORDINATES **
   Searching for a Minimum

   Optimization Cycle:   7

                       Coordinates (Angstroms)
     ATOM                X               Y               Z
      1  C         0.8260297451   -0.6555331086    1.1027134152
      2  C         1.2514122260   -0.1759194780   -0.2723832442
      3  C        -0.1815921426   -0.4679791233    0.0128146292
      4  F         1.6571603291    1.1219508214   -0.4081755551
      5  H         1.7823351648   -0.8474767501   -0.9376049836
      6  Cl       -1.3753910256    0.8223981262    0.0930626756
      7  F        -0.6957159920   -1.5948046575   -0.5641772159
      8  H         1.0803859966   -1.6696889186    1.3882338897
      9  H         0.8258943335    0.0803555429    1.8975201819
   Point Group: c1    Number of degrees of freedom:    21


   Energy is   -776.075073790

 Hessian Updated using BFGS Update

 21 Hessian modes will be used to form the next step
  Hessian Eigenvalues:
     0.012014    0.018668    0.021760    0.026507    0.030632    0.032280
     0.067058    0.082725    0.085300    0.098589    0.111244    0.132975
     0.247802    0.260238    0.268853    0.295464    0.347954    0.348205
     0.352032    0.463012    0.553212

 Minimum Search - Taking Simple RFO Step
 Searching for Lamda that Minimizes Along All modes
 Value Taken    Lamda =   0.00000000
 Step Taken.  Stepsize is  0.001527

                             Maximum     Tolerance    Cnvgd?
         Gradient           0.000072      0.000300     YES
         Displacement       0.000565      0.001200     YES
         Energy change     -0.000001      0.000001     YES


                       Distance Matrix (Angstroms)
             C (  1)   C (  2)   C (  3)   F (  4)   H (  5)   Cl(  6)
   C (  2)  1.517192
   C (  3)  1.496114  1.490013
   F (  4)  2.476492  1.366579  2.467006
   H (  5)  2.261473  1.084153  2.214571  2.043186
   Cl(  6)  2.837240  2.833776  1.759735  3.088258  3.717794
   F (  7)  2.444681  2.426868  1.366374  3.597377  2.615088  2.595533
   H (  8)  1.083850  2.240144  2.220017  3.369422  2.564818  3.730792
   H (  9)  1.083167  2.226033  2.206313  2.663110  3.132664  2.941488
             F (  7)   H (  8)
   H (  8)  2.640465
   H (  9)  3.343862  1.840324

 Final energy is   -776.07507379024923     


 ******************************
 **  OPTIMIZATION CONVERGED  **
 ******************************

                       Coordinates (Angstroms)
     ATOM                X               Y               Z
      1  C         0.8260297451   -0.6555331086    1.1027134152
      2  C         1.2514122260   -0.1759194780   -0.2723832442
      3  C        -0.1815921426   -0.4679791233    0.0128146292
      4  F         1.6571603291    1.1219508214   -0.4081755551
      5  H         1.7823351648   -0.8474767501   -0.9376049836
      6  Cl       -1.3753910256    0.8223981262    0.0930626756
      7  F        -0.6957159920   -1.5948046575   -0.5641772159
      8  H         1.0803859966   -1.6696889186    1.3882338897
      9  H         0.8258943335    0.0803555429    1.8975201819

Z-matrix Print:
$molecule
0 1
Cl
C  1 1.759735
F  2 1.366374 1 111.636711
C  2 1.490013 1 121.160588 3 142.788295 0
H  4 1.084153 2 117.840020 1 -139.196520 0
F  4 1.366579 2 119.388174 1 3.283523 0
C  2 1.496114 1 121.037499 3 -144.420667 0
H  7 1.083167 2 116.698567 1 -4.238370 0
H  7 1.083850 2 117.856605 1 141.444531 0
$end


 --------------------------------------------------------------

                    Orbital Energies (a.u.)
 --------------------------------------------------------------

 Alpha MOs
 -- Occupied --
******* -24.710 -24.699 -10.338 -10.292 -10.218  -9.487  -7.252
 -7.241  -7.241  -1.250  -1.236  -0.926  -0.850  -0.660  -0.636
 -0.577  -0.560  -0.505  -0.496  -0.484  -0.451  -0.434  -0.419
 -0.370  -0.344  -0.330  -0.300
 -- Virtual --
 -0.023  -0.002   0.012   0.020   0.027   0.040   0.056   0.068
  0.072   0.075   0.090   0.101   0.109   0.114   0.122   0.131
  0.132   0.137   0.150   0.151   0.164   0.195   0.204   0.220
  0.231   0.242   0.269   0.275   0.302   0.318   0.344   0.351
  0.355   0.374   0.391   0.414   0.422   0.447   0.470   0.476
  0.491   0.523   0.524   0.567   0.588   0.595   0.624   0.642
  0.644   0.669   0.696   0.771   0.841   0.866   0.893   0.928
  0.958   0.985   1.067   1.098   1.213   1.260   1.303   1.354
  1.381   1.407   1.418   1.426   1.435   1.475   1.486   1.515
  1.535   1.541   1.641   1.691   1.724   1.786   1.816   1.858
  1.874   1.942   1.956   2.014   2.070   2.143   2.160   2.177
  2.233   2.285   2.309   2.472   2.495   2.539   2.581   2.677
  2.691   2.811   2.817   2.825   3.028   3.094   3.282   3.383
  3.687   3.755   3.778   3.790   3.808   3.841   3.977   3.987
  4.049   4.075   4.245   4.815   4.884   6.325   6.348   6.364
  6.383   6.617   6.708   9.737  23.586  23.759  23.867  25.849
 25.936  26.414  66.761  66.771 215.722
 --------------------------------------------------------------

          Ground-State Mulliken Net Atomic Charges

     Atom                 Charge (a.u.)
  ----------------------------------------
      1 C                    -0.313322
      2 C                    -0.144090
      3 C                    -0.126838
      4 F                    -0.119785
      5 H                     0.201397
      6 Cl                    0.209694
      7 F                    -0.065138
      8 H                     0.180590
      9 H                     0.177491
  ----------------------------------------
  Sum of atomic charges =     0.000000

 -----------------------------------------------------------------
                    Cartesian Multipole Moments
 -----------------------------------------------------------------
    Charge (ESU x 10^10)
                 0.0000
    Dipole Moment (Debye)
         X       1.3887      Y      -1.2337      Z       1.1924
       Tot       2.2074
    Quadrupole Moments (Debye-Ang)
        XX     -41.5859     XY      -4.6627     YY     -42.5202
        XZ       0.1519     YZ      -0.3442     ZZ     -38.8618
    Octopole Moments (Debye-Ang^2)
       XXX      -1.1277    XXY      -2.6694    XYY       0.4301
       YYY       1.6293    XXZ      -3.0907    XYZ       1.6382
       YYZ       1.2356    XZZ       3.8641    YZZ      -0.4650
       ZZZ      -4.1366
    Hexadecapole Moments (Debye-Ang^3)
      XXXX    -374.2801   XXXY       0.7452   XXYY    -100.1746
      XYYY       2.6374   YYYY    -241.6135   XXXZ      -6.0704
      XXYZ       4.0873   XYYZ       0.1356   YYYZ      -0.6612
      XXZZ     -81.2934   XYZZ       2.9727   YYZZ     -59.3730
      XZZZ      -0.3157   YZZZ       4.7195   ZZZZ    -116.7907
 -----------------------------------------------------------------
Archival summary:
1\1\TWL02\OPT\ProcedureUnspecified\BasisUnspecified\l1233\taweetha\ThuOct1102:24:322018ThuOct1102:24:322018\0\\#,OPT,ProcedureUnspecified,BasisUnspecified,\\0,1\Cl\C,1,1.75974\F,2,1.36637,1,111.637\C,2,1.49001,1,121.161,3,142.788,0\H,4,1.08415,2,117.84,1,-139.197,0\F,4,1.36658,2,119.388,1,3.28352,0\C,2,1.49611,1,121.037,3,-144.421,0\H,7,1.08317,2,116.699,1,-4.23837,0\H,7,1.08385,2,117.857,1,141.445,0\\\@

 Total job time:  381.44s(wall), 240.76s(cpu) 
 Thu Oct 11 02:24:32 2018

        *************************************************************
        *                                                           *
        *  Thank you very much for using Q-Chem.  Have a nice day.  *
        *                                                           *
        *************************************************************


 
User input: 2 of 2 
 
Q-Chem Developer Version!
                  Welcome to Q-Chem
     A Quantum Leap Into The Future Of Chemistry


 Q-Chem 5.1, Q-Chem, Inc., Pleasanton, CA (2018)

 Yihan Shao,  Zhengting Gan,  E. Epifanovsky,  A. T. B. Gilbert,  M. Wormit,  
 J. Kussmann,  A. W. Lange,  A. Behn,  Jia Deng,  Xintian Feng,  D. Ghosh,  
 M. Goldey,  P. R. Horn,  L. D. Jacobson,  I. Kaliman,  T. Kus,  A. Landau,  
 Jie Liu,  E. I. Proynov,  R. M. Richard,  R. P. Steele,  E. J. Sundstrom,  
 H. L. Woodcock III,  P. M. Zimmerman,  D. Zuev,  B. Albrecht,  E. Alguire,  
 S. A. Baeppler,  D. Barton,  Z. Benda,  Y. A. Bernard,  E. J. Berquist,  
 K. B. Bravaya,  H. Burton,  D. Casanova,  Chun-Min Chang,  Yunqing Chen,  
 A. Chien,  K. D. Closser,  M. P. Coons,  S. Coriani,  S. Dasgupta,  
 A. L. Dempwolff,  M. Diedenhofen,  Hainam Do,  R. G. Edgar,  Po-Tung Fang,  
 S. Faraji,  S. Fatehi,  Qingguo Feng,  K. D. Fenk,  J. Fosso-Tande,  
 Qinghui Ge,  A. Ghysels,  G. Gidofalvi,  J. Gomes,  J. Gonthier,  A. Gunina,  
 D. Hait,  M. W. D. Hanson-Heine,  P. H. P. Harbach,  A. W. Hauser,  
 J. E. Herr,  E. G. Hohenstein,  Z. C. Holden,  Kerwin Hui,  B. C. Huynh,  
 T.-C. Jagau,  Hyunjun Ji,  B. Kaduk,  K. Khistyaev,  Jaehoon Kim,  
 P. Klunzinger,  K. Koh,  D. Kosenkov,  L. Koulias,  T. Kowalczyk,  
 C. M. Krauter,  A. Kunitsa,  Ka Un Lao,  A. Laurent,  K. V. Lawler,  
 Joonho Lee,  D. Lefrancois,  S. Lehtola,  D. S. Levine,  Yi-Pei Li,  
 You-Sheng Lin,  Fenglai Liu,  E. Livshits,  A. Luenser,  P. Manohar,  
 E. Mansoor,  S. F. Manzer,  Shan-Ping Mao,  Yuezhi Mao,  N. Mardirossian,  
 A. V. Marenich,  T. Markovich,  L. A. Martinez-Martinez,  S. A. Maurer,  
 N. J. Mayhall,  S. C. McKenzie,  J.-M. Mewes,  A. F. Morrison,  
 J. W. Mullinax,  K. Nanda,  T. S. Nguyen-Beck,  R. Olivares-Amaya,  
 J. A. Parkhill,  T. M. Perrine,  F. Plasser,  P. Pokhilko,  S. Prager,  
 A. Prociuk,  E. Ramos,  D. R. Rehn,  F. Rob,  M. Schneider,  N. Sergueev,  
 S. M. Sharada,  S. Sharma,  D. W. Small,  T. Stauch,  T. Stein,  
 Yu-Chuan Su,  A. J. W. Thom,  A. Tkatchenko,  T. Tsuchimochi,  N. M. Tubman,  
 L. Vogt,  M. L. Vidal,  O. Vydrov,  M. A. Watson,  J. Wenzel,  
 M. de Wergifosse,  T. A. Wesolowski,  A. White,  J. Witte,  A. Yamada,  
 Jun Yang,  K. Yao,  S. Yeganeh,  S. R. Yost,  Zhi-Qiang You,  A. Zech,  
 Igor Ying Zhang,  Xing Zhang,  Yan Zhao,  Ying Zhu,  B. R. Brooks,  
 G. K. L. Chan,  C. J. Cramer,  M. S. Gordon,  W. J. Hehre,  A. Klamt,  
 M. W. Schmidt,  C. D. Sherrill,  D. G. Truhlar,  A. Aspuru-Guzik,  R. Baer,  
 A. T. Bell,  N. A. Besley,  Jeng-Da Chai,  A. E. DePrince, III,  
 R. A. DiStasio Jr.,  A. Dreuw,  B. D. Dunietz,  T. R. Furlani,  
 Chao-Ping Hsu,  Yousung Jung,  Jing Kong,  D. S. Lambrecht,  WanZhen Liang,  
 C. Ochsenfeld,  V. A. Rassolov,  L. V. Slipchenko,  J. E. Subotnik,  
 T. Van Voorhis,  J. M. Herbert,  A. I. Krylov,  P. M. W. Gill,  M. Head-Gordon

 Contributors to earlier versions of Q-Chem not listed above: 
 R. D. Adamson,  B. Austin,  J. Baker,  G. J. O. Beran,  K. Brandhorst,  
 S. T. Brown,  E. F. C. Byrd,  A. K. Chakraborty,  C.-L. Cheng,  
 Siu Hung Chien,  D. M. Chipman,  D. L. Crittenden,  H. Dachsel,  
 R. J. Doerksen,  A. D. Dutoi,  L. Fusti-Molnar,  W. A. Goddard III,  
 A. Golubeva-Zadorozhnaya,  S. R. Gwaltney,  G. Hawkins,  A. Heyden,  
 S. Hirata,  G. Kedziora,  F. J. Keil,  C. Kelley,  Jihan Kim,  R. A. King,  
 R. Z. Khaliullin,  P. P. Korambath,  W. Kurlancheek,  A. M. Lee,  M. S. Lee,  
 S. V. Levchenko,  Ching Yeh Lin,  D. Liotard,  R. C. Lochan,  I. Lotan,  
 P. E. Maslen,  N. Nair,  D. P. O'Neill,  D. Neuhauser,  E. Neuscamman,  
 C. M. Oana,  R. Olson,  B. Peters,  R. Peverati,  P. A. Pieniazek,  
 Y. M. Rhee,  J. Ritchie,  M. A. Rohrdanz,  E. Rosta,  N. J. Russ,  
 H. F. Schaefer III,  N. E. Schultz,  N. Shenvi,  A. C. Simmonett,  A. Sodt,  
 D. Stuck,  K. S. Thanthiriwatte,  V. Vanovschi,  Tao Wang,  A. Warshel,  
 C. F. Williams,  Q. Wu,  X. Xu,  W. Zhang

 Please cite Q-Chem as follows:
 Y. Shao et al., Mol. Phys. 113, 184-215 (2015)
 DOI: 10.1080/00268976.2014.952696

 Q-Chem 5.1.1 for Intel X86 EM64T Linux

 Parts of Q-Chem use Armadillo 8.300.2 (Tropical Shenanigans).
 http://arma.sourceforge.net/

 Q-Chem begins on Thu Oct 11 02:24:32 2018  

Host: 
0

     Scratch files written to /scratch/taweetham/qchem1895//
The previous job contains 0 fragments, simply inherited here
Input Ideriv = 2
Curr. Ideriv = -1
Max.  Ideriv = 2

Checking the input file for inconsistencies... 	...done.

--------------------------------------------------------------
User input:
--------------------------------------------------------------

$molecule
read
$end

$rem
   job_type 	frequency
   basis 	6-311++g**
   method	b3lyp	
$end


--------------------------------------------------------------
 ----------------------------------------------------------------
             Standard Nuclear Orientation (Angstroms)
    I     Atom           X                Y                Z
 ----------------------------------------------------------------
    1      C       0.8167617544    -0.6577481975     1.0942004100
    2      C       1.2439323574    -0.1740551360    -0.2789116067
    3      C      -0.1907462902    -0.4576281042     0.0064333311
    4      F       1.6585271527     1.1216490964    -0.4085267556
    5      H       1.7694410538    -0.8458600624    -0.9481701891
    6      Cl     -1.3754705763     0.8405685152     0.0946539144
    7      F      -0.7133201597    -1.5778894764    -0.5757261961
    8      H       1.0643907217    -1.6750934268     1.3742354614
    9      H       0.8226181546     0.0740407779     1.8927619419
 ----------------------------------------------------------------
 Molecular Point Group                 C1    NOp =  1
 Largest Abelian Subgroup              C1    NOp =  1
 Nuclear Repulsion Energy =   301.0280654693 hartrees
 There are       28 alpha and       28 beta electrons
 Requested basis set is 6-311++G(d,p)
 There are 58 shells and 161 basis functions

 Total QAlloc Memory Limit   2000 MB
 Mega-Array Size       188 MB
 MEM_STATIC part       192 MB

                       Distance Matrix (Angstroms)
             C (  1)   C (  2)   C (  3)   F (  4)   H (  5)   Cl(  6)
   C (  2)  1.517192
   C (  3)  1.496114  1.490013
   F (  4)  2.476492  1.366579  2.467006
   H (  5)  2.261473  1.084153  2.214571  2.043186
   Cl(  6)  2.837240  2.833776  1.759735  3.088258  3.717794
   F (  7)  2.444681  2.426868  1.366374  3.597377  2.615088  2.595533
   H (  8)  1.083850  2.240144  2.220017  3.369422  2.564818  3.730792
   H (  9)  1.083167  2.226033  2.206313  2.663110  3.132664  2.941488
             F (  7)   H (  8)
   H (  8)  2.640465
   H (  9)  3.343862  1.840324

 A cutoff of  1.0D-11 yielded   1586 shell pairs
 There are     12618 function pairs (     13588 Cartesian)
 Smallest overlap matrix eigenvalue = 4.74E-05
 Guess from superposition of atomic densities
 Warning:  Energy on first SCF cycle will be non-variational
 SAD guess density has 56.000000 electrons

 -----------------------------------------------------------------------
  General SCF calculation program by
  Eric Jon Sundstrom, Paul Horn, Yuezhi Mao, Dmitri Zuev, Alec White,
  David Stuck, Shaama M.S., Shane Yost, Joonho Lee, David Small,
  Daniel Levine, Susi Lehtola, Hugh Burton, Evgeny Epifanovsky
 -----------------------------------------------------------------------
 Exchange:     0.2000 Hartree-Fock + 0.0800 Slater + 0.7200 B88
 Correlation:  0.1900 VWN1RPA + 0.8100 LYP
 Using SG-1 standard quadrature grid
 A restricted SCF calculation will be
 performed using DIIS
 SCF converges when DIIS error is below 1.0e-08
 ---------------------------------------
  Cycle       Energy         DIIS error
 ---------------------------------------
    1    -777.1446746147      4.62e-02  
    2    -776.0162533950      4.82e-03  
    3    -775.9871955937      5.99e-03  
    4    -776.0734299082      8.07e-04  
    5    -776.0747484556      3.50e-04  
    6    -776.0750686689      6.70e-05  
    7    -776.0750805106      2.11e-05  
    8    -776.0750815427      5.33e-06  
    9    -776.0750816126      1.22e-06  
   10    -776.0750816165      3.02e-07  
   11    -776.0750816168      8.17e-08  
   12    -776.0750816168      2.53e-08  
   13    -776.0750816168      7.46e-09  Convergence criterion met
 ---------------------------------------
 SCF time:   CPU 32.81s  wall 48.00s 
 SCF   energy in the final basis set =     -776.0750816168
 Total energy in the final basis set =     -776.0750816168

 --------------------------------------------------------------

                    Orbital Energies (a.u.)
 --------------------------------------------------------------

 Alpha MOs
 -- Occupied --
******* -24.710 -24.699 -10.338 -10.292 -10.218  -9.487  -7.252
 -7.241  -7.241  -1.250  -1.236  -0.926  -0.850  -0.660  -0.636
 -0.577  -0.560  -0.505  -0.496  -0.484  -0.451  -0.434  -0.419
 -0.370  -0.344  -0.330  -0.300
 -- Virtual --
 -0.023  -0.002   0.012   0.020   0.027   0.040   0.056   0.068
  0.072   0.075   0.090   0.101   0.109   0.114   0.122   0.131
  0.132   0.137   0.150   0.151   0.164   0.195   0.204   0.220
  0.231   0.242   0.269   0.275   0.302   0.318   0.344   0.351
  0.355   0.374   0.391   0.414   0.422   0.447   0.470   0.476
  0.491   0.523   0.524   0.567   0.588   0.595   0.624   0.642
  0.644   0.669   0.696   0.771   0.841   0.866   0.893   0.928
  0.958   0.985   1.067   1.098   1.213   1.260   1.303   1.354
  1.381   1.407   1.418   1.426   1.435   1.475   1.486   1.515
  1.535   1.541   1.641   1.691   1.724   1.786   1.816   1.858
  1.874   1.942   1.956   2.014   2.070   2.143   2.160   2.177
  2.233   2.285   2.309   2.472   2.495   2.539   2.581   2.677
  2.691   2.811   2.817   2.825   3.028   3.094   3.282   3.383
  3.687   3.755   3.778   3.790   3.808   3.841   3.977   3.987
  4.049   4.075   4.245   4.815   4.884   6.325   6.348   6.364
  6.383   6.617   6.708   9.737  23.586  23.759  23.867  25.849
 25.936  26.414  66.761  66.771 215.722
 --------------------------------------------------------------

          Ground-State Mulliken Net Atomic Charges

     Atom                 Charge (a.u.)
  ----------------------------------------
      1 C                    -0.313295
      2 C                    -0.144088
      3 C                    -0.126876
      4 F                    -0.119775
      5 H                     0.201392
      6 Cl                    0.209725
      7 F                    -0.065145
      8 H                     0.180582
      9 H                     0.177482
  ----------------------------------------
  Sum of atomic charges =     0.000000

 -----------------------------------------------------------------
                    Cartesian Multipole Moments
 -----------------------------------------------------------------
    Charge (ESU x 10^10)
                 0.0000
    Dipole Moment (Debye)
         X       1.3814      Y      -1.2494      Z       1.1845
       Tot       2.2074
    Quadrupole Moments (Debye-Ang)
        XX     -41.6667     XY      -4.6499     YY     -42.4747
        XZ       0.1159     YZ      -0.3423     ZZ     -38.8757
    Octopole Moments (Debye-Ang^2)
       XXX      -0.4528    XXY      -2.9611    XYY       0.6291
       YYY       0.4368    XXZ      -2.8981    XYZ       1.6758
       YYZ       1.3970    XZZ       4.1093    YZZ      -0.8141
       ZZZ      -3.6677
    Hexadecapole Moments (Debye-Ang^3)
      XXXX    -374.2594   XXXY       1.3430   XXYY    -100.2482
      XYYY       3.0522   YYYY    -241.6379   XXXZ      -5.7764
      XXYZ       4.0038   XYYZ       0.1232   YYYZ      -0.9597
      XXZZ     -81.2189   XYZZ       3.1487   YYZZ     -59.4934
      XZZZ      -0.1209   YZZZ       4.3679   ZZZZ    -116.6313
 -----------------------------------------------------------------
 Calculating MO derivatives via CPSCF
   1         3          27      0.154731    0.027907
   2         3          27      0.019651    0.003959
   3         3          27      0.001587    0.000373
   4         4          26      0.000101    0.000022
   5        28           2      0.000002    0.000001
   6        30           0      0.000000    0.000000    Roots Converged
 Time for AOints: 14.7 s (CPU) 25.0 s (wall)
 ------------------------------------------------------------------------------
                     AOints        : Timing summary (seconds)
 ------------------------------------------------------------------------------
     job step          cpu (% of tot)      sys (% of tot)     wall (% of tot)
 ------------------------------------------------------------------------------
  cpscf_lag         0.1882E+03 (50.4)   0.2830E-03 (16.6)   0.3186E+03 (49.6)
  iterzp            0.1703E+03 (45.6)   0.1416E-02 (83.2)   0.2987E+03 (46.5)
  make_fx           0.0000E+00 ( 0.0)   0.0000E+00 ( 0.0)   0.0000E+00 ( 0.0)
  AOints            0.1468E+02 ( 3.9)   0.0000E+00 ( 0.0)   0.2504E+02 ( 3.9)
 ------------------------------------------------------------------------------
   Grand Totals     0.3734E+03          0.1701E-02          0.6427E+03
 ------------------------------------------------------------------------------
 Calculating analytic Hessian of the SCF energy
 Polarizability Matrix (a.u.)
            1           2           3
    1 -51.2178578   5.6672614  -0.7267959
    2   5.6672614 -48.1703169   0.8717220
    3  -0.7267959   0.8717220 -42.2670656

 Direct stationary perturbation theory relativistic correction:

 rels  =       0.901241245395
 relv  =      -3.353493929727
 rel2e =       0.843080173020
 E_rel =      -1.609172511311

 Hessian of the SCF Energy
            1           2           3           4           5           6
    1   0.2441983  -0.0766266   0.0759326  -0.0337517  -0.0023910   0.0225587
    2  -0.0766266   0.6512057   0.0359790  -0.0185004  -0.0732799   0.0189917
    3   0.0759326   0.0359790   0.5942866   0.0631411   0.0299100  -0.1773693
    4  -0.0337517  -0.0185004   0.0631411   0.4706000   0.0072694  -0.1932135
    5  -0.0023910  -0.0732799   0.0299100   0.0072694   0.5608635   0.0773850
    6   0.0225587   0.0189917  -0.1773693  -0.1932135   0.0773850   0.4444950
    7  -0.1004066   0.0372136  -0.1087452  -0.2242731  -0.0330573   0.0703657
    8   0.0142229  -0.0680137   0.0089609  -0.0187015  -0.0514853  -0.0015981
    9  -0.0796345   0.0266375  -0.1361934   0.0368104  -0.0067510  -0.0373454
   10  -0.0024721   0.0004096   0.0092330  -0.0763858  -0.0600477   0.0098556
   11  -0.0050383  -0.0213347   0.0108855  -0.0608701  -0.2661028   0.0095343
   12   0.0087249   0.0357381   0.0050050   0.0105247   0.0132137  -0.0584943
   13   0.0018945  -0.0075880  -0.0039849  -0.1191598   0.0899990   0.0957794
   14  -0.0032093   0.0076037   0.0074959   0.0835303  -0.1488163  -0.1079404
   15   0.0130633  -0.0160405  -0.0128548   0.0956469  -0.1122212  -0.1568614
   16  -0.0135504   0.0094986  -0.0009900  -0.0144454   0.0237053  -0.0035080
   17   0.0122336  -0.0074799  -0.0022571   0.0047223  -0.0060178   0.0038017
   18  -0.0101612   0.0148394   0.0055177   0.0046997  -0.0110937  -0.0003461
   19  -0.0079012  -0.0122361  -0.0141328  -0.0053785  -0.0253209  -0.0128174
   20  -0.0056019   0.0020199  -0.0090288  -0.0022364  -0.0178826  -0.0082460
   21  -0.0083832  -0.0346443  -0.0128762  -0.0065160   0.0076854   0.0085069
   22  -0.0535840   0.0645705  -0.0185021   0.0063681  -0.0192118  -0.0052293
   23   0.0650983  -0.3065221   0.0669065   0.0031680  -0.0051078  -0.0014272
   24  -0.0193215   0.0644891  -0.0622650  -0.0074782   0.0160737  -0.0064018
   25  -0.0344269   0.0032589  -0.0019518  -0.0035739   0.0190550   0.0162088
   26   0.0013123  -0.1841991  -0.1488519   0.0016185   0.0078290   0.0094990
   27  -0.0027793  -0.1459903  -0.2032504  -0.0036152  -0.0142019  -0.0161835
            7           8           9          10          11          12
    1  -0.1004066   0.0142229  -0.0796345  -0.0024721  -0.0050383   0.0087249
    2   0.0372136  -0.0680137   0.0266375   0.0004096  -0.0213347   0.0357381
    3  -0.1087452   0.0089609  -0.1361934   0.0092330   0.0108855   0.0050050
    4  -0.2242731  -0.0187015   0.0368104  -0.0763858  -0.0608701   0.0105247
    5  -0.0330573  -0.0514853  -0.0067510  -0.0600477  -0.2661028   0.0132137
    6   0.0703657  -0.0015981  -0.0373454   0.0098556   0.0095343  -0.0584943
    7   0.5313959   0.0239854   0.0755287   0.0000095  -0.0034354   0.0055754
    8   0.0239854   0.4002268   0.0494197  -0.0324960  -0.0159124  -0.0029631
    9   0.0755287   0.0494197   0.3251981   0.0017228  -0.0011116  -0.0049252
   10   0.0000095  -0.0324960   0.0017228   0.0758904   0.0932456  -0.0171033
   11  -0.0034354  -0.0159124  -0.0011116   0.0932456   0.3363611  -0.0277207
   12   0.0055754  -0.0029631  -0.0049252  -0.0171033  -0.0277207   0.0470218
   13  -0.0103871   0.0177202   0.0190840   0.0079717  -0.0143500  -0.0087202
   14   0.0002598   0.0017477  -0.0000876   0.0082471  -0.0349827  -0.0154773
   15  -0.0055881   0.0054074   0.0012412  -0.0039421   0.0053339   0.0073755
   16  -0.0948931   0.0499380  -0.0001607   0.0012725  -0.0014220   0.0026515
   17   0.0602973  -0.0803849   0.0005261  -0.0011147   0.0048258  -0.0008003
   18   0.0018617  -0.0020745  -0.0317343  -0.0019104   0.0000244   0.0008125
   19  -0.1002076  -0.0623282  -0.0345352  -0.0067625  -0.0045993  -0.0031193
   20  -0.0833995  -0.1860751  -0.0716401  -0.0072037  -0.0037426  -0.0012765
   21  -0.0417337  -0.0650926  -0.0972223   0.0021139   0.0012245   0.0012004
   22  -0.0045921   0.0276801  -0.0018911  -0.0013213  -0.0052667   0.0064383
   23  -0.0020299   0.0013128  -0.0005351  -0.0000977  -0.0000487   0.0013082
   24   0.0003365   0.0123100  -0.0086650  -0.0011451   0.0019827  -0.0025697
   25   0.0033541  -0.0200209  -0.0169245   0.0017976   0.0017362  -0.0049720
   26   0.0001659  -0.0014159   0.0035420  -0.0009426   0.0009370  -0.0020221
   27   0.0023990  -0.0043697  -0.0103536   0.0011755  -0.0001528   0.0045741
           13          14          15          16          17          18
    1   0.0018945  -0.0032093   0.0130633  -0.0135504   0.0122336  -0.0101612
    2  -0.0075880   0.0076037  -0.0160405   0.0094986  -0.0074799   0.0148394
    3  -0.0039849   0.0074959  -0.0128548  -0.0009900  -0.0022571   0.0055177
    4  -0.1191598   0.0835303   0.0956469  -0.0144454   0.0047223   0.0046997
    5   0.0899990  -0.1488163  -0.1122212   0.0237053  -0.0060178  -0.0110937
    6   0.0957794  -0.1079404  -0.1568614  -0.0035080   0.0038017  -0.0003461
    7  -0.0103871   0.0002598  -0.0055881  -0.0948931   0.0602973   0.0018617
    8   0.0177202   0.0017477   0.0054074   0.0499380  -0.0803849  -0.0020745
    9   0.0190840  -0.0000876   0.0012412  -0.0001607   0.0005261  -0.0317343
   10   0.0079717   0.0082471  -0.0039421   0.0012725  -0.0011147  -0.0019104
   11  -0.0143500  -0.0349827   0.0053339  -0.0014220   0.0048258   0.0000244
   12  -0.0087202  -0.0154773   0.0073755   0.0026515  -0.0008003   0.0008125
   13   0.1177319  -0.0865673  -0.1008756  -0.0023556   0.0000455   0.0014454
   14  -0.0865673   0.1731053   0.1144906  -0.0002591   0.0000302   0.0001319
   15  -0.1008756   0.1144906   0.1595986  -0.0020817   0.0004296   0.0008446
   16  -0.0023556  -0.0002591  -0.0020817   0.1149298  -0.0908027  -0.0017416
   17   0.0000455   0.0000302   0.0004296  -0.0908027   0.1319387   0.0118145
   18   0.0014454   0.0001319   0.0008446  -0.0017416   0.0118145   0.0230521
   19   0.0034825  -0.0008423   0.0021321   0.0104057   0.0139536   0.0075291
   20   0.0003745   0.0008179   0.0014605   0.0079206  -0.0436489  -0.0145599
   21  -0.0025431   0.0000077   0.0006532   0.0053530  -0.0133579   0.0005364
   22   0.0004001   0.0011823  -0.0020291  -0.0028298   0.0020822  -0.0034446
   23   0.0000333   0.0011434  -0.0004947  -0.0005376   0.0005881  -0.0000233
   24   0.0017134   0.0000082   0.0019237   0.0012958  -0.0002252   0.0001280
   25   0.0004217  -0.0023414   0.0036744   0.0014663  -0.0014170   0.0017218
   26   0.0003328  -0.0006493   0.0016344   0.0019590   0.0001487   0.0009411
   27  -0.0018983   0.0013709  -0.0019206  -0.0008182   0.0000686   0.0011891
           19          20          21          22          23          24
    1  -0.0079012  -0.0056019  -0.0083832  -0.0535840   0.0650983  -0.0193215
    2  -0.0122361   0.0020199  -0.0346443   0.0645705  -0.3065221   0.0644891
    3  -0.0141328  -0.0090288  -0.0128762  -0.0185021   0.0669065  -0.0622650
    4  -0.0053785  -0.0022364  -0.0065160   0.0063681   0.0031680  -0.0074782
    5  -0.0253209  -0.0178826   0.0076854  -0.0192118  -0.0051078   0.0160737
    6  -0.0128174  -0.0082460   0.0085069  -0.0052293  -0.0014272  -0.0064018
    7  -0.1002076  -0.0833995  -0.0417337  -0.0045921  -0.0020299   0.0003365
    8  -0.0623282  -0.1860751  -0.0650926   0.0276801   0.0013128   0.0123100
    9  -0.0345352  -0.0716401  -0.0972223  -0.0018911  -0.0005351  -0.0086650
   10  -0.0067625  -0.0072037   0.0021139  -0.0013213  -0.0000977  -0.0011451
   11  -0.0045993  -0.0037426   0.0012245  -0.0052667  -0.0000487   0.0019827
   12  -0.0031193  -0.0012765   0.0012004   0.0064383   0.0013082  -0.0025697
   13   0.0034825   0.0003745  -0.0025431   0.0004001   0.0000333   0.0017134
   14  -0.0008423   0.0008179   0.0000077   0.0011823   0.0011434   0.0000082
   15   0.0021321   0.0014605   0.0006532  -0.0020291  -0.0004947   0.0019237
   16   0.0104057   0.0079206   0.0053530  -0.0028298  -0.0005376   0.0012958
   17   0.0139536  -0.0436489  -0.0133579   0.0020822   0.0005881  -0.0002252
   18   0.0075291  -0.0145599   0.0005364  -0.0034446  -0.0000233   0.0001280
   19   0.1072160   0.0922252   0.0548110   0.0036026   0.0000086  -0.0010978
   20   0.0922252   0.2468801   0.1043677  -0.0004277   0.0010973  -0.0018146
   21   0.0548110   0.1043677   0.0970264   0.0043330   0.0003046   0.0020330
   22   0.0036026  -0.0004277   0.0043330   0.0517491  -0.0693770   0.0197666
   23   0.0000086   0.0010973   0.0003046  -0.0693770   0.3191451  -0.0729544
   24  -0.0010978  -0.0018146   0.0020330   0.0197666  -0.0729544   0.0655806
   25  -0.0044571  -0.0016513  -0.0074348   0.0002074   0.0037338   0.0059302
   26  -0.0008606   0.0005339  -0.0004952  -0.0012319  -0.0116082  -0.0198696
   27   0.0012303   0.0007376   0.0001421   0.0005583   0.0069154   0.0102363
           25          26          27
    1  -0.0344269   0.0013123  -0.0027793
    2   0.0032589  -0.1841991  -0.1459903
    3  -0.0019518  -0.1488519  -0.2032504
    4  -0.0035739   0.0016185  -0.0036152
    5   0.0190550   0.0078290  -0.0142019
    6   0.0162088   0.0094990  -0.0161835
    7   0.0033541   0.0001659   0.0023990
    8  -0.0200209  -0.0014159  -0.0043697
    9  -0.0169245   0.0035420  -0.0103536
   10   0.0017976  -0.0009426   0.0011755
   11   0.0017362   0.0009370  -0.0001528
   12  -0.0049720  -0.0020221   0.0045741
   13   0.0004217   0.0003328  -0.0018983
   14  -0.0023414  -0.0006493   0.0013709
   15   0.0036744   0.0016344  -0.0019206
   16   0.0014663   0.0019590  -0.0008182
   17  -0.0014170   0.0001487   0.0000686
   18   0.0017218   0.0009411   0.0011891
   19  -0.0044571  -0.0008606   0.0012303
   20  -0.0016513   0.0005339   0.0007376
   21  -0.0074348  -0.0004952   0.0001421
   22   0.0002074  -0.0012319   0.0005583
   23   0.0037338  -0.0116082   0.0069154
   24   0.0059302  -0.0198696   0.0102363
   25   0.0352108  -0.0023534   0.0037478
   26  -0.0023534   0.1884239   0.1556222
   27   0.0037478   0.1556222   0.2155666
 Gradient time:  CPU 455.49 s  wall 826.12 s
 **********************************************************************
 **                                                                  **
 **                       VIBRATIONAL ANALYSIS                       **
 **                       --------------------                       **
 **                                                                  **
 **        VIBRATIONAL FREQUENCIES (CM**-1) AND NORMAL MODES         **
 **     FORCE CONSTANTS (mDYN/ANGSTROM) AND REDUCED MASSES (AMU)     **
 **                  INFRARED INTENSITIES (KM/MOL)                   **
 **                                                                  **
 **********************************************************************


 Mode:                 1                      2                      3
 Frequency:       167.11                 229.87                 358.92
 Force Cnst:      0.2297                 0.1614                 0.6979
 Red. Mass:      13.9600                 5.1852                 9.1945
 IR Active:          YES                    YES                    YES
 IR Intens:        2.345                  4.697                  2.827
 Raman Active:       YES                    YES                    YES
               X      Y      Z        X      Y      Z        X      Y      Z
 C         -0.071  0.186  0.024    0.176 -0.100 -0.194   -0.017 -0.141  0.001
 C          0.046 -0.001  0.006    0.002  0.007 -0.189   -0.163 -0.114 -0.067
 C         -0.022  0.178 -0.026   -0.005  0.077  0.016   -0.076  0.071  0.099
 F          0.553 -0.186 -0.136    0.106  0.027  0.233   -0.143 -0.157 -0.021
 H         -0.180 -0.247  0.072   -0.123  0.173 -0.453   -0.433 -0.098 -0.294
 Cl        -0.341 -0.107  0.123   -0.099  0.005 -0.098   -0.084  0.228  0.028
 F          0.128  0.137 -0.103   -0.055 -0.019  0.229    0.478 -0.122 -0.032
 H         -0.173  0.224  0.250   -0.017 -0.181 -0.321   -0.282 -0.227 -0.085
 H         -0.079  0.342 -0.116    0.554 -0.142 -0.159    0.347 -0.151  0.005
 TransDip  -0.040  0.022  0.018    0.009  0.005 -0.069   -0.046  0.026 -0.009

 Mode:                 4                      5                      6
 Frequency:       379.99                 447.81                 534.52
 Force Cnst:      0.5366                 0.3018                 0.7454
 Red. Mass:       6.3078                 2.5541                 4.4280
 IR Active:          YES                    YES                    YES
 IR Intens:        3.890                  2.592                  5.438
 Raman Active:       YES                    YES                    YES
               X      Y      Z        X      Y      Z        X      Y      Z
 C          0.239 -0.192  0.167    0.105  0.177 -0.001   -0.160 -0.032 -0.059
 C          0.018 -0.044  0.126   -0.011 -0.124 -0.085    0.269 -0.141 -0.010
 C          0.082  0.061  0.263    0.014  0.007  0.004    0.166  0.151 -0.206
 F         -0.101 -0.046 -0.117   -0.101 -0.103  0.115   -0.142 -0.041 -0.013
 H         -0.158 -0.060  0.002   -0.059 -0.086 -0.162    0.501 -0.089  0.115
 Cl        -0.066 -0.062 -0.104    0.015 -0.026  0.007   -0.037 -0.023  0.034
 F         -0.018  0.309 -0.055   -0.006  0.071 -0.072    0.043  0.115  0.125
 H          0.212 -0.283 -0.128    0.056  0.301  0.478   -0.632 -0.166 -0.128
 H          0.430 -0.396  0.353    0.236  0.583 -0.368   -0.032 -0.108  0.004
 TransDip   0.033 -0.032  0.044    0.040  0.010 -0.031    0.056 -0.032 -0.037

 Mode:                 7                      8                      9
 Frequency:       563.69                 802.43                 875.24
 Force Cnst:      1.0963                 0.7819                 0.8496
 Red. Mass:       5.8561                 2.0610                 1.8825
 IR Active:          YES                    YES                    YES
 IR Intens:       36.978                 22.598                 36.316
 Raman Active:       YES                    YES                    YES
               X      Y      Z        X      Y      Z        X      Y      Z
 C          0.241 -0.010  0.023   -0.084 -0.149  0.068    0.015  0.066  0.045
 C          0.255 -0.074  0.117    0.061 -0.046 -0.093    0.072 -0.055  0.047
 C          0.106 -0.191 -0.073    0.057 -0.089  0.089   -0.073  0.113  0.060
 F         -0.028  0.007 -0.002    0.034  0.118 -0.032    0.010  0.058 -0.021
 H          0.558 -0.039  0.311   -0.088  0.129 -0.385    0.004  0.035 -0.094
 Cl        -0.166  0.172  0.013   -0.014  0.015 -0.003    0.014 -0.013  0.004
 F         -0.104 -0.152 -0.087   -0.007  0.013 -0.001   -0.052 -0.107 -0.078
 H          0.523  0.080  0.122   -0.283 -0.031  0.685   -0.606 -0.129 -0.097
 H         -0.002  0.018  0.004   -0.073  0.288 -0.324    0.720 -0.014  0.118
 TransDip   0.173 -0.083  0.034   -0.018 -0.150  0.022   -0.013  0.136  0.136

 Mode:                10                     11                     12
 Frequency:       969.57                 995.97                1043.32
 Force Cnst:      1.5499                 2.4438                 0.9578
 Red. Mass:       2.7984                 4.1814                 1.4934
 IR Active:          YES                    YES                    YES
 IR Intens:       18.265                 34.367                  9.667
 Raman Active:       YES                    YES                    YES
               X      Y      Z        X      Y      Z        X      Y      Z
 C          0.100 -0.124 -0.067    0.077  0.010  0.315   -0.091 -0.068  0.087
 C          0.006  0.019  0.262   -0.105  0.100 -0.151   -0.079 -0.029 -0.008
 C         -0.056  0.156 -0.176    0.248  0.106 -0.202    0.004  0.003 -0.113
 F         -0.015  0.003 -0.029   -0.009 -0.055  0.026    0.017  0.036 -0.007
 H         -0.597  0.077 -0.263   -0.412  0.095 -0.401    0.204 -0.049  0.241
 Cl         0.012 -0.012  0.000   -0.013  0.007  0.005    0.000 -0.001  0.003
 F         -0.008 -0.030  0.027   -0.065 -0.082 -0.022    0.010  0.017  0.017
 H          0.111  0.018  0.439   -0.177 -0.120  0.083    0.508  0.054  0.002
 H         -0.105  0.220 -0.378   -0.181 -0.190  0.510    0.742  0.164 -0.129
 TransDip  -0.086  0.106 -0.011    0.065  0.133 -0.116    0.050 -0.061 -0.061

 Mode:                13                     14                     15
 Frequency:      1098.94                1156.08                1177.57
 Force Cnst:      1.1941                 2.1197                 2.4917
 Red. Mass:       1.6782                 2.6918                 3.0498
 IR Active:          YES                    YES                    YES
 IR Intens:       34.270                 67.862                154.370
 Raman Active:       YES                    YES                    YES
               X      Y      Z        X      Y      Z        X      Y      Z
 C         -0.154  0.044 -0.009   -0.032 -0.040 -0.053   -0.024 -0.118 -0.006
 C          0.147  0.027  0.024   -0.007  0.299  0.053    0.041  0.058 -0.120
 C          0.048  0.003  0.068    0.084 -0.075  0.036    0.005  0.316  0.158
 F         -0.021 -0.042  0.005   -0.025 -0.155 -0.014   -0.024 -0.039  0.009
 H         -0.438  0.124 -0.542    0.289  0.498  0.109    0.446 -0.136  0.397
 Cl        -0.003  0.002 -0.001   -0.002  0.005 -0.001    0.007 -0.012 -0.004
 F         -0.016 -0.021 -0.014   -0.017 -0.004 -0.005   -0.035 -0.103 -0.046
 H          0.560  0.150 -0.275   -0.403 -0.072  0.152    0.470  0.078  0.258
 H          0.155 -0.029  0.055    0.444  0.216 -0.291   -0.339  0.085 -0.184
 TransDip   0.155  0.105  0.009    0.214  0.153 -0.012    0.054  0.382  0.098

 Mode:                16                     17                     18
 Frequency:      1269.76                1391.68                1467.94
 Force Cnst:      1.5682                 1.6056                 2.2996
 Red. Mass:       1.6509                 1.4071                 1.8113
 IR Active:          YES                    YES                    YES
 IR Intens:       29.233                  4.315                 36.556
 Raman Active:       YES                    YES                    YES
               X      Y      Z        X      Y      Z        X      Y      Z
 C         -0.029  0.003 -0.078   -0.004 -0.006 -0.024   -0.042  0.046 -0.142
 C         -0.055  0.008  0.035    0.096  0.103 -0.065   -0.121 -0.087  0.065
 C          0.196 -0.009  0.057   -0.087 -0.035 -0.037    0.138  0.032  0.034
 F         -0.003  0.039  0.010   -0.016 -0.011  0.013    0.013  0.013 -0.008
 H         -0.468 -0.648  0.386   -0.281 -0.486  0.210    0.178  0.323 -0.087
 Cl        -0.009  0.007 -0.001    0.003 -0.002  0.000   -0.005  0.002  0.000
 F         -0.024 -0.025 -0.015    0.009  0.014  0.009   -0.010 -0.015 -0.008
 H         -0.159 -0.048 -0.198   -0.001  0.134  0.542    0.078  0.264  0.545
 H          0.086  0.157 -0.237    0.235 -0.369  0.320    0.148 -0.509  0.361
 TransDip   0.154 -0.040  0.068    0.041  0.037 -0.037    0.033 -0.062  0.180

 Mode:                19                     20                     21
 Frequency:      3132.36                3174.16                3229.43
 Force Cnst:      6.0946                 6.4753                 6.8732
 Red. Mass:       1.0543                 1.0908                 1.1186
 IR Active:          YES                    YES                    YES
 IR Intens:        0.202                  5.007                  0.585
 Raman Active:       YES                    YES                    YES
               X      Y      Z        X      Y      Z        X      Y      Z
 C          0.016 -0.022  0.059    0.000  0.007  0.007    0.012 -0.094 -0.032
 C          0.000  0.003  0.000    0.044 -0.052 -0.054    0.003 -0.004 -0.004
 C         -0.003 -0.000 -0.001   -0.003 -0.001 -0.001   -0.000 -0.001 -0.000
 F          0.000  0.000 -0.000   -0.000 -0.000  0.000    0.000  0.000 -0.000
 H          0.017 -0.020 -0.022   -0.487  0.613  0.612   -0.036  0.044  0.048
 Cl        -0.000  0.000 -0.000   -0.000  0.000  0.000   -0.000  0.000 -0.000
 F         -0.000  0.000 -0.000    0.000  0.000  0.000    0.000  0.000  0.000
 H         -0.171  0.701 -0.181    0.008 -0.021  0.006   -0.152  0.619 -0.171
 H          0.000 -0.455 -0.484   -0.004 -0.054 -0.052    0.004  0.497  0.550
 TransDip  -0.003 -0.012 -0.007   -0.001 -0.057 -0.043    0.005 -0.002  0.024

 STANDARD THERMODYNAMIC QUANTITIES AT   298.15 K  AND     1.00 ATM

   This Molecule has  0 Imaginary Frequencies
   Zero point vibrational energy:       34.976 kcal/mol

   Atom    1 Element C  Has Mass   12.00000
   Atom    2 Element C  Has Mass   12.00000
   Atom    3 Element C  Has Mass   12.00000
   Atom    4 Element F  Has Mass   18.99840
   Atom    5 Element H  Has Mass    1.00783
   Atom    6 Element Cl Has Mass   34.96885
   Atom    7 Element F  Has Mass   18.99840
   Atom    8 Element H  Has Mass    1.00783
   Atom    9 Element H  Has Mass    1.00783
   Molecular Mass:   111.989140 amu
   Principal axes and moments of inertia in amu*Bohr^2:
                             1           2           3
    Eigenvalues --      494.06656   684.87001   955.16615
          X               0.99527    -0.09596     0.01536
          Y               0.09634     0.99499    -0.02671
          Z              -0.01272     0.02806     0.99953
   Rotational Symmetry Number is   1
   The Molecule is an Asymmetric Top
   Translational Enthalpy:        0.889 kcal/mol
   Rotational Enthalpy:           0.889 kcal/mol
   Vibrational Enthalpy:         36.729 kcal/mol
   gas constant (RT):             0.592 kcal/mol
   Translational Entropy:        40.055  cal/mol.K
   Rotational Entropy:           27.271  cal/mol.K
   Vibrational Entropy:           9.269  cal/mol.K

   Total Enthalpy:               39.099 kcal/mol
   Total Entropy:                76.595  cal/mol.K

 ======================================================================

 STANDARD THERMODYNAMIC QUANTITIES FOR ANHARMONIC VIBRATION -- TOSH

   Zero point vibrational energy: ************ kcal/mol

   Vibrational Enthalpy:       Infinity kcal/mol
   Vibrational Entropy:             NaN  cal/mol.K

   Total Enthalpy:             Infinity kcal/mol
   Total Entropy:                   NaN  cal/mol.K

 ======================================================================

 STANDARD THERMODYNAMIC QUANTITIES FOR ANHARMONIC VIBRATION -- VPT2

   Zero point vibrational energy: ************ kcal/mol

   Vibrational Enthalpy:       Infinity kcal/mol
   Vibrational Entropy:             NaN  cal/mol.K

   Total Enthalpy:             Infinity kcal/mol
   Total Entropy:                   NaN  cal/mol.K

 ======================================================================

Archival summary:
1\1\TWL02\FREQ\ProcedureUnspecified\BasisUnspecified\l1233\taweetha\ThuOct1102:39:062018ThuOct1102:39:062018\0\\#,FREQ,ProcedureUnspecified,BasisUnspecified,\\0,1\Cl\C,1,1.75974\F,2,1.36637,1,111.637\C,2,1.49001,1,121.161,3,142.788,0\H,4,1.08415,2,117.84,1,-139.197,0\F,4,1.36658,2,119.388,1,3.28352,0\C,2,1.49611,1,121.037,3,-144.421,0\H,7,1.08317,2,116.699,1,-4.23837,0\H,7,1.08385,2,117.857,1,141.445,0\\\@

 Total job time:  874.53s(wall), 488.38s(cpu) 
 Thu Oct 11 02:39:06 2018

        *************************************************************
        *                                                           *
        *  Thank you very much for using Q-Chem.  Have a nice day.  *
        *                                                           *
        *************************************************************
