# Supplementary material for: Geometric and energetic data from ab initio calculations of haloethene, haloimine, halomethylenephosphine, haloiminophosphine, halodiazene, halodiphosphene and halocyclopropane
Source: Data Brief. 2019 Nov 2;27:104738. doi: 10.1016/j.dib.2019.104738 (PMC6861602; doi:10.1016/j.dib.2019.104738)
Supplement: Multimedia component 3 [file mmc3.zip › CCC/B3LYP/FHCCCClI.out]

Q-Chem Developer Version!
                  Welcome to Q-Chem
     A Quantum Leap Into The Future Of Chemistry


 Q-Chem 5.1, Q-Chem, Inc., Pleasanton, CA (2018)

 Yihan Shao,  Zhengting Gan,  E. Epifanovsky,  A. T. B. Gilbert,  M. Wormit,  
 J. Kussmann,  A. W. Lange,  A. Behn,  Jia Deng,  Xintian Feng,  D. Ghosh,  
 M. Goldey,  P. R. Horn,  L. D. Jacobson,  I. Kaliman,  T. Kus,  A. Landau,  
 Jie Liu,  E. I. Proynov,  R. M. Richard,  R. P. Steele,  E. J. Sundstrom,  
 H. L. Woodcock III,  P. M. Zimmerman,  D. Zuev,  B. Albrecht,  E. Alguire,  
 S. A. Baeppler,  D. Barton,  Z. Benda,  Y. A. Bernard,  E. J. Berquist,  
 K. B. Bravaya,  H. Burton,  D. Casanova,  Chun-Min Chang,  Yunqing Chen,  
 A. Chien,  K. D. Closser,  M. P. Coons,  S. Coriani,  S. Dasgupta,  
 A. L. Dempwolff,  M. Diedenhofen,  Hainam Do,  R. G. Edgar,  Po-Tung Fang,  
 S. Faraji,  S. Fatehi,  Qingguo Feng,  K. D. Fenk,  J. Fosso-Tande,  
 Qinghui Ge,  A. Ghysels,  G. Gidofalvi,  J. Gomes,  J. Gonthier,  A. Gunina,  
 D. Hait,  M. W. D. Hanson-Heine,  P. H. P. Harbach,  A. W. Hauser,  
 J. E. Herr,  E. G. Hohenstein,  Z. C. Holden,  Kerwin Hui,  B. C. Huynh,  
 T.-C. Jagau,  Hyunjun Ji,  B. Kaduk,  K. Khistyaev,  Jaehoon Kim,  
 P. Klunzinger,  K. Koh,  D. Kosenkov,  L. Koulias,  T. Kowalczyk,  
 C. M. Krauter,  A. Kunitsa,  Ka Un Lao,  A. Laurent,  K. V. Lawler,  
 Joonho Lee,  D. Lefrancois,  S. Lehtola,  D. S. Levine,  Yi-Pei Li,  
 You-Sheng Lin,  Fenglai Liu,  E. Livshits,  A. Luenser,  P. Manohar,  
 E. Mansoor,  S. F. Manzer,  Shan-Ping Mao,  Yuezhi Mao,  N. Mardirossian,  
 A. V. Marenich,  T. Markovich,  L. A. Martinez-Martinez,  S. A. Maurer,  
 N. J. Mayhall,  S. C. McKenzie,  J.-M. Mewes,  A. F. Morrison,  
 J. W. Mullinax,  K. Nanda,  T. S. Nguyen-Beck,  R. Olivares-Amaya,  
 J. A. Parkhill,  T. M. Perrine,  F. Plasser,  P. Pokhilko,  S. Prager,  
 A. Prociuk,  E. Ramos,  D. R. Rehn,  F. Rob,  M. Schneider,  N. Sergueev,  
 S. M. Sharada,  S. Sharma,  D. W. Small,  T. Stauch,  T. Stein,  
 Yu-Chuan Su,  A. J. W. Thom,  A. Tkatchenko,  T. Tsuchimochi,  N. M. Tubman,  
 L. Vogt,  M. L. Vidal,  O. Vydrov,  M. A. Watson,  J. Wenzel,  
 M. de Wergifosse,  T. A. Wesolowski,  A. White,  J. Witte,  A. Yamada,  
 Jun Yang,  K. Yao,  S. Yeganeh,  S. R. Yost,  Zhi-Qiang You,  A. Zech,  
 Igor Ying Zhang,  Xing Zhang,  Yan Zhao,  Ying Zhu,  B. R. Brooks,  
 G. K. L. Chan,  C. J. Cramer,  M. S. Gordon,  W. J. Hehre,  A. Klamt,  
 M. W. Schmidt,  C. D. Sherrill,  D. G. Truhlar,  A. Aspuru-Guzik,  R. Baer,  
 A. T. Bell,  N. A. Besley,  Jeng-Da Chai,  A. E. DePrince, III,  
 R. A. DiStasio Jr.,  A. Dreuw,  B. D. Dunietz,  T. R. Furlani,  
 Chao-Ping Hsu,  Yousung Jung,  Jing Kong,  D. S. Lambrecht,  WanZhen Liang,  
 C. Ochsenfeld,  V. A. Rassolov,  L. V. Slipchenko,  J. E. Subotnik,  
 T. Van Voorhis,  J. M. Herbert,  A. I. Krylov,  P. M. W. Gill,  M. Head-Gordon

 Contributors to earlier versions of Q-Chem not listed above: 
 R. D. Adamson,  B. Austin,  J. Baker,  G. J. O. Beran,  K. Brandhorst,  
 S. T. Brown,  E. F. C. Byrd,  A. K. Chakraborty,  C.-L. Cheng,  
 Siu Hung Chien,  D. M. Chipman,  D. L. Crittenden,  H. Dachsel,  
 R. J. Doerksen,  A. D. Dutoi,  L. Fusti-Molnar,  W. A. Goddard III,  
 A. Golubeva-Zadorozhnaya,  S. R. Gwaltney,  G. Hawkins,  A. Heyden,  
 S. Hirata,  G. Kedziora,  F. J. Keil,  C. Kelley,  Jihan Kim,  R. A. King,  
 R. Z. Khaliullin,  P. P. Korambath,  W. Kurlancheek,  A. M. Lee,  M. S. Lee,  
 S. V. Levchenko,  Ching Yeh Lin,  D. Liotard,  R. C. Lochan,  I. Lotan,  
 P. E. Maslen,  N. Nair,  D. P. O'Neill,  D. Neuhauser,  E. Neuscamman,  
 C. M. Oana,  R. Olson,  B. Peters,  R. Peverati,  P. A. Pieniazek,  
 Y. M. Rhee,  J. Ritchie,  M. A. Rohrdanz,  E. Rosta,  N. J. Russ,  
 H. F. Schaefer III,  N. E. Schultz,  N. Shenvi,  A. C. Simmonett,  A. Sodt,  
 D. Stuck,  K. S. Thanthiriwatte,  V. Vanovschi,  Tao Wang,  A. Warshel,  
 C. F. Williams,  Q. Wu,  X. Xu,  W. Zhang

 Please cite Q-Chem as follows:
 Y. Shao et al., Mol. Phys. 113, 184-215 (2015)
 DOI: 10.1080/00268976.2014.952696

 Q-Chem 5.1.1 for Intel X86 EM64T Linux

 Parts of Q-Chem use Armadillo 8.300.2 (Tropical Shenanigans).
 http://arma.sourceforge.net/

 Q-Chem begins on Thu Oct 11 02:18:10 2018  

Host: 
0

     Scratch files written to /scratch/taweetham/qchem1896//
Input Ideriv = 2
Curr. Ideriv = -1
Max.  Ideriv = 2

Checking the input file for inconsistencies... 	...done.

--------------------------------------------------------------
User input:
--------------------------------------------------------------
$molecule
0 1
C 
C 1 CC 
C 2 CC 1 60.0
F 2 CF 1 ANG  3 pDHA
H 2 CH 1 ANG  3 mDHA
Cl 3 CCl 1 ANG  2 mDHA
I 3 CI 1 ANG  2 pDHA
H 1 CH 2 ANG  3 pDHA
H 1 CH 2 ANG  3 mDHA

CC=1.54
CH=1.09
CF=1.35
CCl=1.77
CBr=1.94
CI=2.14
ANG=118.0
pDHA=107.9
mDHA=-107.9
$end

$rem
   job_type	optimization
   basis	6-311++g**
   method	b3lyp
   mem_total	32000
$end

--------------------------------------------------------------
 ----------------------------------------------------------------
             Standard Nuclear Orientation (Angstroms)
    I     Atom           X                Y                Z
 ----------------------------------------------------------------
    1      C      -1.3549451730     0.8977831738     1.2526157769
    2      C      -1.5702171971     1.1551056135    -0.2503955729
    3      C      -0.7131626070    -0.0380791408     0.2115217052
    4      F      -2.7894527724     0.8969394117    -0.7693510857
    5      H      -1.0612973859     2.0067743580    -0.7017944823
    6      Cl     -1.3862406566    -1.6650031972     0.0299065798
    7      I       1.4049372494     0.0762301619    -0.0716502945
    8      H      -0.7029606059     1.5784414391     1.8000830820
    9      H      -2.1963002519     0.5183273909     1.8324734663
 ----------------------------------------------------------------
 Molecular Point Group                 C1    NOp =  1
 Largest Abelian Subgroup              C1    NOp =  1
 Nuclear Repulsion Energy =   620.0879623897 hartrees
 There are       50 alpha and       50 beta electrons
 Requested basis set is 6-311++G(d,p)
 There are 76 shells and 201 basis functions

 Total QAlloc Memory Limit  32000 MB
 Mega-Array Size       188 MB
 MEM_STATIC part       192 MB
 A cutoff of  1.0D-11 yielded   2505 shell pairs
 There are     18336 function pairs (     20228 Cartesian)
 Smallest overlap matrix eigenvalue = 6.33E-05

 Scale SEOQF with 1.000000e-01/1.000000e-01/1.000000e-01

 Standard Electronic Orientation quadrupole field applied
 Nucleus-field energy     =     0.0000000115 hartrees
 Guess from superposition of atomic densities
 Warning:  Energy on first SCF cycle will be non-variational
 SAD guess density has 100.000000 electrons

 -----------------------------------------------------------------------
  General SCF calculation program by
  Eric Jon Sundstrom, Paul Horn, Yuezhi Mao, Dmitri Zuev, Alec White,
  David Stuck, Shaama M.S., Shane Yost, Joonho Lee, David Small,
  Daniel Levine, Susi Lehtola, Hugh Burton, Evgeny Epifanovsky
 -----------------------------------------------------------------------
 Exchange:     0.2000 Hartree-Fock + 0.0800 Slater + 0.7200 B88
 Correlation:  0.1900 VWN1RPA + 0.8100 LYP
 Using SG-1 standard quadrature grid
 A restricted SCF calculation will be
 performed using DIIS
 SCF converges when DIIS error is below 1.0e-08
 ---------------------------------------
  Cycle       Energy         DIIS error
 ---------------------------------------
    1   -7596.6355917424      3.84e-02  
    2   -7595.6723729344      3.27e-03  
    3   -7595.6510572068      3.91e-03  
    4   -7595.7171591497      4.34e-04  
    5   -7595.7177581494      2.03e-04  
    6   -7595.7179051844      7.93e-05  
    7   -7595.7179344855      2.17e-05  
    8   -7595.7179362227      6.28e-06  
    9   -7595.7179363810      1.69e-06  
   10   -7595.7179363920      3.05e-07  
   11   -7595.7179363926      1.38e-07  
   12   -7595.7179363925      1.94e-08  
   13   -7595.7179363925      4.38e-09  Convergence criterion met
 ---------------------------------------
 SCF time:   CPU 55.90s  wall 104.00s 
 SCF   energy in the final basis set =    -7595.7179363925
 Total energy in the final basis set =    -7595.7179363925

 --------------------------------------------------------------

                    Orbital Energies (a.u.)
 --------------------------------------------------------------

 Alpha MOs
 -- Occupied --
*******-176.314-165.718-165.715-165.715-101.570 -35.810 -31.304
-31.297 -31.297 -24.703 -22.954 -22.953 -22.953 -22.948 -22.948
-10.303 -10.298 -10.221  -9.484  -7.250  -7.239  -7.239  -6.360
 -4.772  -4.757  -4.757  -2.038  -2.034  -2.033  -2.020  -2.020
 -1.245  -0.921  -0.837  -0.687  -0.653  -0.598  -0.556  -0.516
 -0.483  -0.457  -0.440  -0.401  -0.387  -0.357  -0.309  -0.307
 -0.280  -0.272
 -- Virtual --
 -0.073  -0.024   0.000   0.015   0.024   0.028   0.050   0.057
  0.065   0.077   0.083   0.089   0.105   0.110   0.115   0.119
  0.124   0.132   0.139   0.155   0.166   0.171   0.176   0.201
  0.218   0.223   0.233   0.246   0.252   0.263   0.269   0.304
  0.354   0.359   0.389   0.395   0.401   0.427   0.436   0.444
  0.453   0.474   0.481   0.487   0.517   0.526   0.559   0.576
  0.589   0.604   0.615   0.643   0.648   0.680   0.702   0.742
  0.791   0.854   0.870   0.904   0.932   0.969   0.991   1.082
  1.119   1.210   1.231   1.318   1.341   1.360   1.378   1.389
  1.419   1.436   1.459   1.493   1.497   1.531   1.583   1.631
  1.676   1.705   1.766   1.785   1.854   1.863   1.941   1.966
  2.010   2.114   2.165   2.171   2.226   2.284   2.309   2.454
  2.472   2.523   2.572   2.683   2.690   2.778   2.789   2.803
  2.947   3.067   3.265   3.367   3.677   3.756   3.800   3.830
  3.980   3.995   4.002   4.058   4.061   4.128   4.215   4.252
  4.425   4.842   6.025   6.047   6.094   6.335   6.370   6.678
  9.737  23.536  23.702  23.825  25.852  25.935  26.417  27.870
 28.360  28.377  28.390  28.540  28.545  28.573  28.607  28.691
 66.765 127.899 127.912 127.940 151.665 215.7241901.828
 --------------------------------------------------------------

          Ground-State Mulliken Net Atomic Charges

     Atom                 Charge (a.u.)
  ----------------------------------------
      1 C                    -0.431626
      2 C                    -0.232595
      3 C                    -0.085151
      4 F                    -0.105481
      5 H                     0.190947
      6 Cl                    0.203514
      7 I                     0.111026
      8 H                     0.167379
      9 H                     0.181987
  ----------------------------------------
  Sum of atomic charges =     0.000000

 -----------------------------------------------------------------
                    Cartesian Multipole Moments
 -----------------------------------------------------------------
    Charge (ESU x 10^10)
                 0.0000
    Dipole Moment (Debye)
         X       0.5463      Y       1.7059      Z       1.2122
       Tot       2.1628
    Quadrupole Moments (Debye-Ang)
        XX     -66.8936     XY      -0.3863     YY     -62.8177
        XZ      -3.5752     YZ       0.9627     ZZ     -63.6746
    Octopole Moments (Debye-Ang^2)
       XXX      65.9438    XXY      -2.6508    XYY      10.4974
       YYY       5.3506    XXZ       4.5346    XYZ      -1.7272
       YYZ      -3.8382    XZZ      10.4125    YZZ       4.2451
       ZZZ      -4.7992
    Hexadecapole Moments (Debye-Ang^3)
      XXXX    -984.5119   XXXY      15.3927   XXYY    -232.3011
      XYYY       2.2097   YYYY    -387.6730   XXXZ     -19.4444
      XXYZ       3.2882   XYYZ       5.7225   YYYZ      -5.8686
      XXZZ    -190.7456   XYZZ      -3.1920   YYZZ     -96.3584
      XZZZ       2.6915   YZZZ      -0.7761   ZZZZ    -176.3967
 -----------------------------------------------------------------
 Calculating analytic gradient of the SCF energy
 Gradient of SCF Energy
            1           2           3           4           5           6
    1  -0.0024715  -0.0206211   0.0192766   0.0059184   0.0043818   0.0007275
    2   0.0018901   0.0097362  -0.0185249  -0.0004091   0.0041973  -0.0014799
    3   0.0159406  -0.0253017  -0.0069728   0.0041449   0.0019770  -0.0000245
            7           8           9
    1  -0.0067770   0.0022557  -0.0026904
    2   0.0005022   0.0025756   0.0015124
    3   0.0020845   0.0032777   0.0048743
 Max gradient component =       2.530E-02
 RMS gradient           =       9.407E-03
 Gradient time:  CPU 15.62 s  wall 24.52 s
 Geometry Optimization Parameters
   NAtoms,    NIC,     NZ,  NCons,   NDum,   NFix, NCnnct, MaxDiis
        9      69       9       0       0       0       0       0


** GEOMETRY OPTIMIZATION IN DELOCALIZED INTERNAL COORDINATES **
   Searching for a Minimum

   Optimization Cycle:   1

                       Coordinates (Angstroms)
     ATOM                X               Y               Z
      1  C        -1.3549451730    0.8977831738    1.2526157769
      2  C        -1.5702171971    1.1551056135   -0.2503955729
      3  C        -0.7131626070   -0.0380791408    0.2115217052
      4  F        -2.7894527724    0.8969394117   -0.7693510857
      5  H        -1.0612973859    2.0067743580   -0.7017944823
      6  Cl       -1.3862406566   -1.6650031972    0.0299065798
      7  I         1.4049372494    0.0762301619   -0.0716502945
      8  H        -0.7029606059    1.5784414391    1.8000830820
      9  H        -2.1963002519    0.5183273909    1.8324734663
   Point Group: c1    Number of degrees of freedom:    21


   Energy is  -7595.717936392


 Attempting to Generate Delocalized Internal Coordinates

 21 Hessian modes will be used to form the next step
  Hessian Eigenvalues:
     0.016341    0.020947    0.023307    0.030304    0.030782    0.032544
     0.083421    0.087153    0.090379    0.107532    0.108095    0.134223
     0.138421    0.253751    0.264506    0.285189    0.286300    0.348126
     0.348126    0.348126    0.550214

 Minimum Search - Taking Simple RFO Step
 Searching for Lamda that Minimizes Along All modes
 Value Taken    Lamda =  -0.00351270
 Step Taken.  Stepsize is  0.158968

                             Maximum     Tolerance    Cnvgd?
         Gradient           0.015027      0.000300      NO
         Displacement       0.079177      0.001200      NO
         Energy change     *********      0.000001      NO


 New Cartesian Coordinates Obtained by Inverse Iteration

 Displacement from previous Coordinates is:  0.140731
 ----------------------------------------------------------------
             Standard Nuclear Orientation (Angstroms)
    I     Atom           X                Y                Z
 ----------------------------------------------------------------
    1      C      -1.3577043239     0.8999679535     1.2499376920
    2      C      -1.5603507957     1.1515663422    -0.2279625715
    3      C      -0.7208534240    -0.0208781402     0.2282840903
    4      F      -2.7800440922     0.8940322781    -0.7630582024
    5      H      -1.0563984482     1.9820615972    -0.7071331101
    6      Cl     -1.4086301385    -1.6383428840     0.0379817640
    7      I       1.4261885655     0.0823171264    -0.0924041270
    8      H      -0.7178373297     1.5796258891     1.7989685644
    9      H      -2.1940094136     0.4961690487     1.8087950752
 ----------------------------------------------------------------
 Molecular Point Group                 C1    NOp =  1
 Largest Abelian Subgroup              C1    NOp =  1
 Nuclear Repulsion Energy =   618.7860873680 hartrees
 There are       50 alpha and       50 beta electrons
 Applying Cartesian multipole field
    Component          Value
    ---------          -----
     (2,0,0)        1.00000E-11
     (0,2,0)        2.00000E-11
     (0,0,2)       -3.00000E-11
 Nucleus-field energy     =     0.0000000116 hartrees
 Requested basis set is 6-311++G(d,p)
 There are 76 shells and 201 basis functions
 A cutoff of  1.0D-11 yielded   2503 shell pairs
 There are     18329 function pairs (     20219 Cartesian)
 Smallest overlap matrix eigenvalue = 5.85E-05
 Guess MOs from SCF MO coefficient file

 -----------------------------------------------------------------------
  General SCF calculation program by
  Eric Jon Sundstrom, Paul Horn, Yuezhi Mao, Dmitri Zuev, Alec White,
  David Stuck, Shaama M.S., Shane Yost, Joonho Lee, David Small,
  Daniel Levine, Susi Lehtola, Hugh Burton, Evgeny Epifanovsky
 -----------------------------------------------------------------------
 Exchange:     0.2000 Hartree-Fock + 0.0800 Slater + 0.7200 B88
 Correlation:  0.1900 VWN1RPA + 0.8100 LYP
 Using SG-1 standard quadrature grid
 A restricted SCF calculation will be
 performed using DIIS
 SCF converges when DIIS error is below 1.0e-08
 ---------------------------------------
  Cycle       Energy         DIIS error
 ---------------------------------------
    1   -7595.7191074907      4.20e-04  
    2   -7595.7199859652      1.65e-04  
    3   -7595.7200032996      1.59e-04  
    4   -7595.7201001493      3.09e-05  
    5   -7595.7201035056      9.05e-06  
    6   -7595.7201038074      3.39e-06  
    7   -7595.7201038602      9.42e-07  
    8   -7595.7201038641      3.79e-07  
    9   -7595.7201038647      3.86e-08  
   10   -7595.7201038649      8.31e-09  Convergence criterion met
 ---------------------------------------
 SCF time:   CPU 44.52s  wall 60.00s 
 SCF   energy in the final basis set =    -7595.7201038649
 Total energy in the final basis set =    -7595.7201038649

 --------------------------------------------------------------

                    Orbital Energies (a.u.)
 --------------------------------------------------------------

 Alpha MOs
 -- Occupied --
*******-176.314-165.717-165.715-165.715-101.570 -35.810 -31.303
-31.297 -31.297 -24.700 -22.954 -22.952 -22.952 -22.948 -22.948
-10.302 -10.295 -10.220  -9.485  -7.250  -7.239  -7.239  -6.359
 -4.772  -4.757  -4.756  -2.037  -2.033  -2.033  -2.020  -2.020
 -1.240  -0.931  -0.841  -0.683  -0.655  -0.600  -0.558  -0.518
 -0.481  -0.459  -0.441  -0.400  -0.387  -0.358  -0.310  -0.309
 -0.280  -0.273
 -- Virtual --
 -0.079  -0.024  -0.000   0.015   0.024   0.028   0.051   0.060
  0.067   0.077   0.083   0.090   0.106   0.110   0.116   0.119
  0.125   0.135   0.139   0.155   0.168   0.171   0.178   0.202
  0.219   0.225   0.236   0.246   0.256   0.263   0.275   0.309
  0.355   0.360   0.390   0.397   0.399   0.429   0.436   0.442
  0.453   0.475   0.482   0.486   0.514   0.525   0.561   0.577
  0.593   0.606   0.619   0.641   0.647   0.678   0.701   0.736
  0.793   0.854   0.870   0.906   0.942   0.973   0.991   1.083
  1.118   1.213   1.224   1.322   1.343   1.363   1.379   1.389
  1.423   1.442   1.465   1.502   1.510   1.526   1.586   1.636
  1.679   1.704   1.786   1.794   1.867   1.873   1.952   1.974
  2.024   2.134   2.166   2.185   2.223   2.287   2.314   2.466
  2.474   2.536   2.586   2.685   2.695   2.806   2.814   2.819
  2.963   3.091   3.285   3.398   3.691   3.764   3.806   3.841
  3.979   3.993   4.002   4.057   4.062   4.125   4.239   4.251
  4.417   4.849   6.024   6.045   6.089   6.339   6.373   6.679
  9.738  23.571  23.742  23.854  25.855  25.940  26.424  27.864
 28.359  28.376  28.387  28.540  28.545  28.571  28.605  28.688
 66.769 127.898 127.910 127.938 151.660 215.7261901.823
 --------------------------------------------------------------

          Ground-State Mulliken Net Atomic Charges

     Atom                 Charge (a.u.)
  ----------------------------------------
      1 C                    -0.439703
      2 C                    -0.234193
      3 C                    -0.062104
      4 F                    -0.111810
      5 H                     0.193134
      6 Cl                    0.202071
      7 I                     0.100390
      8 H                     0.168432
      9 H                     0.183784
  ----------------------------------------
  Sum of atomic charges =     0.000000

 -----------------------------------------------------------------
                    Cartesian Multipole Moments
 -----------------------------------------------------------------
    Charge (ESU x 10^10)
                -0.0000
    Dipole Moment (Debye)
         X       0.5362      Y       1.6805      Z       1.2620
       Tot       2.1689
    Quadrupole Moments (Debye-Ang)
        XX     -66.9651     XY      -0.3071     YY     -62.8136
        XZ      -3.7482     YZ       1.0215     ZZ     -63.5801
    Octopole Moments (Debye-Ang^2)
       XXX      64.9594    XXY      -3.5367    XYY      10.0370
       YYY       3.7435    XXZ       4.8058    XYZ      -1.8300
       YYZ      -3.4067    XZZ      10.0424    YZZ       3.7240
       ZZZ      -3.8121
    Hexadecapole Moments (Debye-Ang^3)
      XXXX    -997.5408   XXXY      14.9124   XXYY    -233.1705
      XYYY       0.9629   YYYY    -380.9836   XXXZ     -16.6670
      XXYZ       3.5005   XYYZ       6.9033   YYYZ      -5.1482
      XXZZ    -192.8438   XYZZ      -3.5381   YYZZ     -94.7741
      XZZZ       6.8827   YZZZ      -0.6035   ZZZZ    -175.7153
 -----------------------------------------------------------------
 Calculating analytic gradient of the SCF energy
 Gradient of SCF Energy
            1           2           3           4           5           6
    1  -0.0024170  -0.0097829   0.0062357   0.0049535   0.0018627  -0.0008093
    2  -0.0001762   0.0040190  -0.0052204  -0.0004416  -0.0005353   0.0003448
    3   0.0043478  -0.0080751  -0.0010740   0.0027136   0.0010657  -0.0003048
            7           8           9
    1  -0.0006054   0.0003524   0.0002103
    2   0.0014433  -0.0002106   0.0007770
    3   0.0006123  -0.0002598   0.0009745
 Max gradient component =       9.783E-03
 RMS gradient           =       3.397E-03
 Gradient time:  CPU 15.23 s  wall 19.95 s
 Geometry Optimization Parameters
   NAtoms,    NIC,     NZ,  NCons,   NDum,   NFix, NCnnct, MaxDiis
        9      69       9       0       0       0       0       0

 Cartesian Hessian Update
 Hessian Updated using BFGS Update


** GEOMETRY OPTIMIZATION IN DELOCALIZED INTERNAL COORDINATES **
   Searching for a Minimum

   Optimization Cycle:   2

                       Coordinates (Angstroms)
     ATOM                X               Y               Z
      1  C        -1.3577043239    0.8999679535    1.2499376920
      2  C        -1.5603507957    1.1515663422   -0.2279625715
      3  C        -0.7208534240   -0.0208781402    0.2282840903
      4  F        -2.7800440922    0.8940322781   -0.7630582024
      5  H        -1.0563984482    1.9820615972   -0.7071331101
      6  Cl       -1.4086301385   -1.6383428840    0.0379817640
      7  I         1.4261885655    0.0823171264   -0.0924041270
      8  H        -0.7178373297    1.5796258891    1.7989685644
      9  H        -2.1940094136    0.4961690487    1.8087950752
   Point Group: c1    Number of degrees of freedom:    21


   Energy is  -7595.720103865

 Hessian Updated using BFGS Update

 20 Hessian modes will be used to form the next step
  Hessian Eigenvalues:
     0.016546    0.021004    0.023786    0.030135    0.031214    0.032263
     0.078537    0.083581    0.090753    0.105841    0.109112    0.132349
     0.140696    0.241692    0.254705    0.266268    0.286322    0.348121
     0.352470    0.543503

 Minimum Search - Taking Simple RFO Step
 Searching for Lamda that Minimizes Along All modes
 Value Taken    Lamda =  -0.00051391
 Step Taken.  Stepsize is  0.078627

                             Maximum     Tolerance    Cnvgd?
         Gradient           0.005603      0.000300      NO
         Displacement       0.045738      0.001200      NO
         Energy change     -0.002167      0.000001      NO


 New Cartesian Coordinates Obtained by Inverse Iteration

 Displacement from previous Coordinates is:  0.073498
 ----------------------------------------------------------------
             Standard Nuclear Orientation (Angstroms)
    I     Atom           X                Y                Z
 ----------------------------------------------------------------
    1      C      -1.3553841272     0.9002599360     1.2460343304
    2      C      -1.5532030692     1.1502386964    -0.2226932056
    3      C      -0.7223718962    -0.0153601706     0.2305126785
    4      F      -2.7811664421     0.9030696803    -0.7623274635
    5      H      -1.0642542359     1.9879572631    -0.7034095830
    6      Cl     -1.4027877636    -1.6369402979     0.0539539436
    7      I       1.4309808559     0.0687478441    -0.1016754237
    8      H      -0.7278589331     1.5850810195     1.8014698205
    9      H      -2.1935937888     0.4834652402     1.7915440775
 ----------------------------------------------------------------
 Molecular Point Group                 C1    NOp =  1
 Largest Abelian Subgroup              C1    NOp =  1
 Nuclear Repulsion Energy =   618.6583178178 hartrees
 There are       50 alpha and       50 beta electrons
 Applying Cartesian multipole field
    Component          Value
    ---------          -----
     (2,0,0)        1.00000E-11
     (0,2,0)        2.00000E-11
     (0,0,2)       -3.00000E-11
 Nucleus-field energy     =     0.0000000116 hartrees
 Requested basis set is 6-311++G(d,p)
 There are 76 shells and 201 basis functions
 A cutoff of  1.0D-11 yielded   2503 shell pairs
 There are     18331 function pairs (     20222 Cartesian)
 Smallest overlap matrix eigenvalue = 5.62E-05
 Guess MOs from SCF MO coefficient file

 -----------------------------------------------------------------------
  General SCF calculation program by
  Eric Jon Sundstrom, Paul Horn, Yuezhi Mao, Dmitri Zuev, Alec White,
  David Stuck, Shaama M.S., Shane Yost, Joonho Lee, David Small,
  Daniel Levine, Susi Lehtola, Hugh Burton, Evgeny Epifanovsky
 -----------------------------------------------------------------------
 Exchange:     0.2000 Hartree-Fock + 0.0800 Slater + 0.7200 B88
 Correlation:  0.1900 VWN1RPA + 0.8100 LYP
 Using SG-1 standard quadrature grid
 A restricted SCF calculation will be
 performed using DIIS
 SCF converges when DIIS error is below 1.0e-08
 ---------------------------------------
  Cycle       Energy         DIIS error
 ---------------------------------------
    1   -7595.7201144661      2.01e-04  
    2   -7595.7203551672      6.76e-05  
    3   -7595.7203444283      8.52e-05  
    4   -7595.7203731402      1.60e-05  
    5   -7595.7203743289      4.52e-06  
    6   -7595.7203744071      1.56e-06  
    7   -7595.7203744174      3.08e-07  
    8   -7595.7203744179      1.22e-07  
    9   -7595.7203744178      2.04e-08  
   10   -7595.7203744179      4.99e-09  Convergence criterion met
 ---------------------------------------
 SCF time:   CPU 43.72s  wall 69.00s 
 SCF   energy in the final basis set =    -7595.7203744179
 Total energy in the final basis set =    -7595.7203744179

 --------------------------------------------------------------

                    Orbital Energies (a.u.)
 --------------------------------------------------------------

 Alpha MOs
 -- Occupied --
*******-176.313-165.717-165.715-165.715-101.571 -35.810 -31.303
-31.297 -31.297 -24.698 -22.954 -22.952 -22.952 -22.948 -22.948
-10.302 -10.294 -10.219  -9.485  -7.250  -7.240  -7.239  -6.359
 -4.772  -4.757  -4.756  -2.037  -2.033  -2.032  -2.020  -2.019
 -1.237  -0.935  -0.843  -0.683  -0.654  -0.601  -0.557  -0.518
 -0.479  -0.459  -0.440  -0.399  -0.388  -0.359  -0.311  -0.309
 -0.280  -0.274
 -- Virtual --
 -0.080  -0.025  -0.001   0.015   0.024   0.029   0.050   0.060
  0.068   0.077   0.083   0.091   0.106   0.110   0.116   0.120
  0.125   0.135   0.139   0.155   0.167   0.171   0.178   0.203
  0.218   0.225   0.237   0.245   0.255   0.264   0.278   0.310
  0.355   0.360   0.390   0.397   0.399   0.429   0.437   0.442
  0.454   0.474   0.482   0.485   0.513   0.524   0.563   0.576
  0.595   0.607   0.620   0.640   0.647   0.679   0.701   0.734
  0.793   0.854   0.869   0.905   0.944   0.974   0.990   1.082
  1.119   1.216   1.226   1.322   1.342   1.363   1.379   1.390
  1.424   1.442   1.463   1.503   1.514   1.523   1.587   1.637
  1.682   1.710   1.788   1.798   1.870   1.878   1.953   1.976
  2.030   2.139   2.164   2.192   2.219   2.288   2.315   2.469
  2.477   2.536   2.589   2.685   2.698   2.812   2.820   2.825
  2.968   3.092   3.289   3.409   3.692   3.766   3.808   3.840
  3.980   3.993   3.998   4.057   4.059   4.125   4.244   4.252
  4.415   4.848   6.024   6.044   6.089   6.341   6.374   6.672
  9.738  23.581  23.757  23.865  25.855  25.941  26.424  27.863
 28.359  28.375  28.387  28.540  28.545  28.571  28.605  28.687
 66.770 127.898 127.910 127.938 151.659 215.7251901.822
 --------------------------------------------------------------

          Ground-State Mulliken Net Atomic Charges

     Atom                 Charge (a.u.)
  ----------------------------------------
      1 C                    -0.441652
      2 C                    -0.238191
      3 C                    -0.052622
      4 F                    -0.117101
      5 H                     0.194877
      6 Cl                    0.202648
      7 I                     0.098358
      8 H                     0.169699
      9 H                     0.183985
  ----------------------------------------
  Sum of atomic charges =     0.000000

 -----------------------------------------------------------------
                    Cartesian Multipole Moments
 -----------------------------------------------------------------
    Charge (ESU x 10^10)
                 0.0000
    Dipole Moment (Debye)
         X       0.5536      Y       1.6666      Z       1.2886
       Tot       2.1782
    Quadrupole Moments (Debye-Ang)
        XX     -67.1140     XY      -0.2877     YY     -62.7215
        XZ      -3.8261     YZ       1.0631     ZZ     -63.5879
    Octopole Moments (Debye-Ang^2)
       XXX      64.7802    XXY      -3.6047    XYY       9.7268
       YYY       4.7836    XXZ       4.9314    XYZ      -1.8530
       YYZ      -3.2071    XZZ       9.9040    YZZ       4.0399
       ZZZ      -3.6453
    Hexadecapole Moments (Debye-Ang^3)
      XXXX    -999.8379   XXXY      17.4501   XXYY    -233.5452
      XYYY       3.1615   YYYY    -379.6880   XXXZ     -15.3395
      XXYZ       3.9436   XYYZ       7.3097   YYYZ      -4.1038
      XXZZ    -193.1481   XYZZ      -2.6822   YYZZ     -94.5632
      XZZZ       8.9962   YZZZ       0.5191   ZZZZ    -175.6004
 -----------------------------------------------------------------
 Calculating analytic gradient of the SCF energy
 Gradient of SCF Energy
            1           2           3           4           5           6
    1  -0.0008536  -0.0018318   0.0001932   0.0019255   0.0000264   0.0000335
    2  -0.0011284  -0.0003289   0.0003284   0.0001603  -0.0001757   0.0005207
    3  -0.0014045  -0.0004062   0.0006183   0.0009488   0.0006846   0.0001552
            7           8           9
    1   0.0002835  -0.0001293   0.0003527
    2   0.0006924  -0.0000842   0.0000155
    3   0.0003073  -0.0007314  -0.0001721
 Max gradient component =       1.926E-03
 RMS gradient           =       7.436E-04
 Gradient time:  CPU 15.44 s  wall 30.04 s
 Geometry Optimization Parameters
   NAtoms,    NIC,     NZ,  NCons,   NDum,   NFix, NCnnct, MaxDiis
        9      69       9       0       0       0       0       0

 Cartesian Hessian Update
 Hessian Updated using BFGS Update


** GEOMETRY OPTIMIZATION IN DELOCALIZED INTERNAL COORDINATES **
   Searching for a Minimum

   Optimization Cycle:   3

                       Coordinates (Angstroms)
     ATOM                X               Y               Z
      1  C        -1.3553841272    0.9002599360    1.2460343304
      2  C        -1.5532030692    1.1502386964   -0.2226932056
      3  C        -0.7223718962   -0.0153601706    0.2305126785
      4  F        -2.7811664421    0.9030696803   -0.7623274635
      5  H        -1.0642542359    1.9879572631   -0.7034095830
      6  Cl       -1.4027877636   -1.6369402979    0.0539539436
      7  I         1.4309808559    0.0687478441   -0.1016754237
      8  H        -0.7278589331    1.5850810195    1.8014698205
      9  H        -2.1935937888    0.4834652402    1.7915440775
   Point Group: c1    Number of degrees of freedom:    21


   Energy is  -7595.720374418

 Hessian Updated using BFGS Update

 21 Hessian modes will be used to form the next step
  Hessian Eigenvalues:
     0.016546    0.021001    0.024460    0.029883    0.030929    0.032676
     0.068928    0.083845    0.090720    0.105694    0.109303    0.126879
     0.139770    0.253325    0.265263    0.281099    0.291326    0.348124
     0.348132    0.354821    0.514720

 Minimum Search - Taking Simple RFO Step
 Searching for Lamda that Minimizes Along All modes
 Value Taken    Lamda =  -0.00004804
 Step Taken.  Stepsize is  0.024951

                             Maximum     Tolerance    Cnvgd?
         Gradient           0.001832      0.000300      NO
         Displacement       0.010578      0.001200      NO
         Energy change     -0.000271      0.000001      NO


 New Cartesian Coordinates Obtained by Inverse Iteration

 Displacement from previous Coordinates is:  0.025896
 ----------------------------------------------------------------
             Standard Nuclear Orientation (Angstroms)
    I     Atom           X                Y                Z
 ----------------------------------------------------------------
    1      C      -1.3549042544     0.9024615518     1.2493004739
    2      C      -1.5520077699     1.1510345770    -0.2213599879
    3      C      -0.7223709071    -0.0140460199     0.2320697208
    4      F      -2.7811669218     0.9022296857    -0.7645604813
    5      H      -1.0641349440     1.9863834258    -0.7083269693
    6      Cl     -1.3998091102    -1.6373153045     0.0524279807
    7      I       1.4302427119     0.0655794958    -0.1070643555
    8      H      -0.7299478352     1.5862003305     1.8098834255
    9      H      -2.1955403697     0.4839914689     1.7910393680
 ----------------------------------------------------------------
 Molecular Point Group                 C1    NOp =  1
 Largest Abelian Subgroup              C1    NOp =  1
 Nuclear Repulsion Energy =   618.5977106549 hartrees
 There are       50 alpha and       50 beta electrons
 Applying Cartesian multipole field
    Component          Value
    ---------          -----
     (2,0,0)        1.00000E-11
     (0,2,0)        2.00000E-11
     (0,0,2)       -3.00000E-11
 Nucleus-field energy     =     0.0000000115 hartrees
 Requested basis set is 6-311++G(d,p)
 There are 76 shells and 201 basis functions
 A cutoff of  1.0D-11 yielded   2503 shell pairs
 There are     18333 function pairs (     20225 Cartesian)
 Smallest overlap matrix eigenvalue = 5.61E-05
 Guess MOs from SCF MO coefficient file

 -----------------------------------------------------------------------
  General SCF calculation program by
  Eric Jon Sundstrom, Paul Horn, Yuezhi Mao, Dmitri Zuev, Alec White,
  David Stuck, Shaama M.S., Shane Yost, Joonho Lee, David Small,
  Daniel Levine, Susi Lehtola, Hugh Burton, Evgeny Epifanovsky
 -----------------------------------------------------------------------
 Exchange:     0.2000 Hartree-Fock + 0.0800 Slater + 0.7200 B88
 Correlation:  0.1900 VWN1RPA + 0.8100 LYP
 Using SG-1 standard quadrature grid
 A restricted SCF calculation will be
 performed using DIIS
 SCF converges when DIIS error is below 1.0e-08
 ---------------------------------------
  Cycle       Energy         DIIS error
 ---------------------------------------
    1   -7595.7203801837      5.64e-05  
    2   -7595.7204015022      1.38e-05  
    3   -7595.7204016977      1.27e-05  
    4   -7595.7204025104      2.76e-06  
    5   -7595.7204025445      1.18e-06  
    6   -7595.7204025500      4.13e-07  
    7   -7595.7204025509      7.18e-08  
    8   -7595.7204025509      1.92e-08  
    9   -7595.7204025509      7.29e-09  Convergence criterion met
 ---------------------------------------
 SCF time:   CPU 39.40s  wall 56.00s 
 SCF   energy in the final basis set =    -7595.7204025509
 Total energy in the final basis set =    -7595.7204025509

 --------------------------------------------------------------

                    Orbital Energies (a.u.)
 --------------------------------------------------------------

 Alpha MOs
 -- Occupied --
*******-176.314-165.717-165.715-165.715-101.571 -35.810 -31.303
-31.297 -31.297 -24.698 -22.954 -22.952 -22.952 -22.948 -22.948
-10.302 -10.294 -10.220  -9.485  -7.250  -7.240  -7.239  -6.359
 -4.772  -4.757  -4.756  -2.037  -2.033  -2.032  -2.020  -2.019
 -1.235  -0.935  -0.843  -0.683  -0.654  -0.601  -0.556  -0.518
 -0.478  -0.459  -0.440  -0.399  -0.388  -0.359  -0.311  -0.310
 -0.280  -0.274
 -- Virtual --
 -0.080  -0.026  -0.001   0.015   0.024   0.029   0.050   0.060
  0.067   0.077   0.083   0.091   0.106   0.110   0.116   0.120
  0.125   0.135   0.139   0.154   0.167   0.171   0.178   0.202
  0.218   0.225   0.237   0.245   0.255   0.264   0.277   0.309
  0.356   0.360   0.391   0.397   0.399   0.429   0.437   0.442
  0.454   0.474   0.482   0.485   0.512   0.525   0.563   0.577
  0.595   0.607   0.619   0.639   0.647   0.679   0.700   0.734
  0.792   0.854   0.869   0.905   0.944   0.974   0.991   1.081
  1.118   1.216   1.225   1.322   1.342   1.363   1.379   1.391
  1.424   1.441   1.463   1.501   1.514   1.523   1.587   1.637
  1.682   1.709   1.789   1.796   1.870   1.878   1.952   1.974
  2.030   2.138   2.162   2.191   2.217   2.288   2.315   2.468
  2.476   2.534   2.588   2.684   2.696   2.812   2.820   2.825
  2.967   3.088   3.286   3.408   3.690   3.765   3.807   3.839
  3.980   3.992   3.996   4.056   4.057   4.125   4.243   4.251
  4.415   4.846   6.024   6.044   6.089   6.341   6.375   6.669
  9.738  23.580  23.756  23.862  25.855  25.942  26.422  27.863
 28.359  28.375  28.387  28.540  28.545  28.571  28.605  28.687
 66.770 127.898 127.910 127.938 151.659 215.7251901.822
 --------------------------------------------------------------

          Ground-State Mulliken Net Atomic Charges

     Atom                 Charge (a.u.)
  ----------------------------------------
      1 C                    -0.441335
      2 C                    -0.237902
      3 C                    -0.052275
      4 F                    -0.118425
      5 H                     0.195558
      6 Cl                    0.202548
      7 I                     0.098501
      8 H                     0.169721
      9 H                     0.183609
  ----------------------------------------
  Sum of atomic charges =     0.000000

 -----------------------------------------------------------------
                    Cartesian Multipole Moments
 -----------------------------------------------------------------
    Charge (ESU x 10^10)
                 0.0000
    Dipole Moment (Debye)
         X       0.5648      Y       1.6655      Z       1.2982
       Tot       2.1859
    Quadrupole Moments (Debye-Ang)
        XX     -67.1626     XY      -0.2917     YY     -62.7274
        XZ      -3.8608     YZ       1.0816     ZZ     -63.5626
    Octopole Moments (Debye-Ang^2)
       XXX      64.8687    XXY      -3.6014    XYY       9.7343
       YYY       4.9609    XXZ       5.0858    XYZ      -1.8768
       YYZ      -3.0567    XZZ       9.9042    YZZ       4.1700
       ZZZ      -3.1245
    Hexadecapole Moments (Debye-Ang^3)
      XXXX    -999.3716   XXXY      17.9938   XXYY    -233.5402
      XYYY       3.8025   YYYY    -379.8767   XXXZ     -15.0682
      XXYZ       3.9489   XYYZ       7.5202   YYYZ      -4.2395
      XXZZ    -193.0844   XYZZ      -2.5040   YYZZ     -94.5922
      XZZZ       9.5449   YZZZ       0.4438   ZZZZ    -176.1621
 -----------------------------------------------------------------
 Calculating analytic gradient of the SCF energy
 Gradient of SCF Energy
            1           2           3           4           5           6
    1  -0.0003150  -0.0006740  -0.0000056   0.0005627   0.0000016   0.0002916
    2  -0.0005124  -0.0003316   0.0005196  -0.0000992  -0.0000482   0.0001771
    3  -0.0004391   0.0004351   0.0003584  -0.0001785   0.0000692  -0.0001156
            7           8           9
    1   0.0002361  -0.0001393   0.0000421
    2   0.0003712   0.0000665  -0.0001430
    3   0.0001372  -0.0002101  -0.0000566
 Max gradient component =       6.740E-04
 RMS gradient           =       3.048E-04
 Gradient time:  CPU 15.26 s  wall 20.07 s
 Geometry Optimization Parameters
   NAtoms,    NIC,     NZ,  NCons,   NDum,   NFix, NCnnct, MaxDiis
        9      69       9       0       0       0       0       0

 Cartesian Hessian Update
 Hessian Updated using BFGS Update


** GEOMETRY OPTIMIZATION IN DELOCALIZED INTERNAL COORDINATES **
   Searching for a Minimum

   Optimization Cycle:   4

                       Coordinates (Angstroms)
     ATOM                X               Y               Z
      1  C        -1.3549042544    0.9024615518    1.2493004739
      2  C        -1.5520077699    1.1510345770   -0.2213599879
      3  C        -0.7223709071   -0.0140460199    0.2320697208
      4  F        -2.7811669218    0.9022296857   -0.7645604813
      5  H        -1.0641349440    1.9863834258   -0.7083269693
      6  Cl       -1.3998091102   -1.6373153045    0.0524279807
      7  I         1.4302427119    0.0655794958   -0.1070643555
      8  H        -0.7299478352    1.5862003305    1.8098834255
      9  H        -2.1955403697    0.4839914689    1.7910393680
   Point Group: c1    Number of degrees of freedom:    21


   Energy is  -7595.720402551

 Hessian Updated using BFGS Update

 21 Hessian modes will be used to form the next step
  Hessian Eigenvalues:
     0.016566    0.021003    0.023659    0.028976    0.030474    0.035294
     0.066076    0.083377    0.089947    0.107612    0.109157    0.126108
     0.142687    0.252126    0.260861    0.266406    0.285040    0.347776
     0.348126    0.352944    0.484869

 Minimum Search - Taking Simple RFO Step
 Searching for Lamda that Minimizes Along All modes
 Value Taken    Lamda =  -0.00000888
 Step Taken.  Stepsize is  0.014388

                             Maximum     Tolerance    Cnvgd?
         Gradient           0.000330      0.000300      NO
         Displacement       0.009386      0.001200      NO
         Energy change     -0.000028      0.000001      NO


 New Cartesian Coordinates Obtained by Inverse Iteration

 Displacement from previous Coordinates is:  0.012966
 ----------------------------------------------------------------
             Standard Nuclear Orientation (Angstroms)
    I     Atom           X                Y                Z
 ----------------------------------------------------------------
    1      C      -1.3542559005     0.9031163630     1.2491715812
    2      C      -1.5510906314     1.1513136612    -0.2223844946
    3      C      -0.7218790736    -0.0143251813     0.2311996080
    4      F      -2.7830795912     0.9037724230    -0.7622196661
    5      H      -1.0648411133     1.9871085741    -0.7103629532
    6      Cl     -1.3978492447    -1.6389169752     0.0535296938
    7      I       1.4304654592     0.0644965099    -0.1069941117
    8      H      -0.7304647645     1.5854649381     1.8129141809
    9      H      -2.1966445404     0.4844888984     1.7885553367
 ----------------------------------------------------------------
 Molecular Point Group                 C1    NOp =  1
 Largest Abelian Subgroup              C1    NOp =  1
 Nuclear Repulsion Energy =   618.5116314330 hartrees
 There are       50 alpha and       50 beta electrons
 Applying Cartesian multipole field
    Component          Value
    ---------          -----
     (2,0,0)        1.00000E-11
     (0,2,0)        2.00000E-11
     (0,0,2)       -3.00000E-11
 Nucleus-field energy     =     0.0000000115 hartrees
 Requested basis set is 6-311++G(d,p)
 There are 76 shells and 201 basis functions
 A cutoff of  1.0D-11 yielded   2502 shell pairs
 There are     18330 function pairs (     20222 Cartesian)
 Smallest overlap matrix eigenvalue = 5.61E-05
 Guess MOs from SCF MO coefficient file

 -----------------------------------------------------------------------
  General SCF calculation program by
  Eric Jon Sundstrom, Paul Horn, Yuezhi Mao, Dmitri Zuev, Alec White,
  David Stuck, Shaama M.S., Shane Yost, Joonho Lee, David Small,
  Daniel Levine, Susi Lehtola, Hugh Burton, Evgeny Epifanovsky
 -----------------------------------------------------------------------
 Exchange:     0.2000 Hartree-Fock + 0.0800 Slater + 0.7200 B88
 Correlation:  0.1900 VWN1RPA + 0.8100 LYP
 Using SG-1 standard quadrature grid
 A restricted SCF calculation will be
 performed using DIIS
 SCF converges when DIIS error is below 1.0e-08
 ---------------------------------------
  Cycle       Energy         DIIS error
 ---------------------------------------
    1   -7595.7203984287      3.44e-05  
    2   -7595.7204071541      6.72e-06  
    3   -7595.7204071373      7.35e-06  
    4   -7595.7204073986      1.73e-06  
    5   -7595.7204074107      8.50e-07  
    6   -7595.7204074138      1.35e-07  
    7   -7595.7204074138      5.09e-08  
    8   -7595.7204074139      1.25e-08  
    9   -7595.7204074138      5.11e-09  Convergence criterion met
 ---------------------------------------
 SCF time:   CPU 41.12s  wall 65.00s 
 SCF   energy in the final basis set =    -7595.7204074138
 Total energy in the final basis set =    -7595.7204074138

 --------------------------------------------------------------

                    Orbital Energies (a.u.)
 --------------------------------------------------------------

 Alpha MOs
 -- Occupied --
*******-176.314-165.717-165.715-165.715-101.571 -35.810 -31.303
-31.297 -31.297 -24.698 -22.954 -22.952 -22.952 -22.948 -22.948
-10.303 -10.294 -10.220  -9.485  -7.250  -7.240  -7.239  -6.359
 -4.772  -4.757  -4.756  -2.037  -2.033  -2.032  -2.020  -2.020
 -1.235  -0.934  -0.843  -0.683  -0.654  -0.601  -0.556  -0.518
 -0.478  -0.458  -0.440  -0.399  -0.388  -0.359  -0.311  -0.310
 -0.280  -0.274
 -- Virtual --
 -0.080  -0.026  -0.001   0.015   0.024   0.029   0.050   0.060
  0.067   0.077   0.083   0.091   0.106   0.110   0.116   0.119
  0.125   0.135   0.139   0.154   0.167   0.171   0.178   0.202
  0.218   0.225   0.237   0.245   0.254   0.264   0.277   0.309
  0.356   0.360   0.391   0.397   0.399   0.429   0.437   0.442
  0.454   0.474   0.482   0.485   0.512   0.525   0.563   0.576
  0.595   0.607   0.619   0.639   0.647   0.679   0.700   0.734
  0.792   0.853   0.869   0.905   0.944   0.974   0.991   1.081
  1.118   1.216   1.226   1.321   1.342   1.363   1.379   1.391
  1.424   1.441   1.462   1.500   1.514   1.523   1.587   1.637
  1.682   1.710   1.788   1.795   1.869   1.878   1.951   1.974
  2.030   2.137   2.162   2.192   2.217   2.287   2.315   2.468
  2.475   2.533   2.588   2.683   2.696   2.812   2.820   2.824
  2.966   3.085   3.284   3.407   3.690   3.765   3.807   3.838
  3.980   3.992   3.995   4.055   4.057   4.125   4.243   4.251
  4.415   4.845   6.024   6.044   6.088   6.341   6.375   6.667
  9.738  23.579  23.755  23.861  25.855  25.941  26.422  27.863
 28.359  28.375  28.387  28.540  28.545  28.571  28.605  28.687
 66.770 127.898 127.910 127.938 151.659 215.7251901.822
 --------------------------------------------------------------

          Ground-State Mulliken Net Atomic Charges

     Atom                 Charge (a.u.)
  ----------------------------------------
      1 C                    -0.441448
      2 C                    -0.238058
      3 C                    -0.052056
      4 F                    -0.119037
      5 H                     0.195854
      6 Cl                    0.202576
      7 I                     0.098805
      8 H                     0.169846
      9 H                     0.183517
  ----------------------------------------
  Sum of atomic charges =     0.000000

 -----------------------------------------------------------------
                    Cartesian Multipole Moments
 -----------------------------------------------------------------
    Charge (ESU x 10^10)
                 0.0000
    Dipole Moment (Debye)
         X       0.5732      Y       1.6646      Z       1.2953
       Tot       2.1857
    Quadrupole Moments (Debye-Ang)
        XX     -67.1861     XY      -0.2889     YY     -62.7279
        XZ      -3.8536     YZ       1.0789     ZZ     -63.5594
    Octopole Moments (Debye-Ang^2)
       XXX      64.9034    XXY      -3.5976    XYY       9.7170
       YYY       5.0687    XXZ       5.0716    XYZ      -1.8706
       YYZ      -3.0733    XZZ       9.8789    YZZ       4.2310
       ZZZ      -3.1713
    Hexadecapole Moments (Debye-Ang^3)
      XXXX    -999.5461   XXXY      18.3126   XXYY    -233.6726
      XYYY       4.0765   YYYY    -380.3200   XXXZ     -14.9958
      XXYZ       3.9672   XYYZ       7.5319   YYYZ      -4.2305
      XXZZ    -193.0730   XYZZ      -2.4359   YYZZ     -94.6370
      XZZZ       9.6463   YZZZ       0.5396   ZZZZ    -176.0610
 -----------------------------------------------------------------
 Calculating analytic gradient of the SCF energy
 Gradient of SCF Energy
            1           2           3           4           5           6
    1  -0.0002796  -0.0000595   0.0002707  -0.0000577  -0.0000957   0.0003626
    2  -0.0001684  -0.0002668   0.0003011  -0.0000809   0.0000908  -0.0000561
    3   0.0000876  -0.0000148  -0.0000038  -0.0002574   0.0000609  -0.0000744
            7           8           9
    1   0.0001517  -0.0002175  -0.0000750
    2   0.0002817   0.0000810  -0.0001824
    3   0.0001849   0.0000105   0.0000065
 Max gradient component =       3.626E-04
 RMS gradient           =       1.743E-04
 Gradient time:  CPU 16.17 s  wall 21.25 s
 Geometry Optimization Parameters
   NAtoms,    NIC,     NZ,  NCons,   NDum,   NFix, NCnnct, MaxDiis
        9      69       9       0       0       0       0       0

 Cartesian Hessian Update
 Hessian Updated using BFGS Update


** GEOMETRY OPTIMIZATION IN DELOCALIZED INTERNAL COORDINATES **
   Searching for a Minimum

   Optimization Cycle:   5

                       Coordinates (Angstroms)
     ATOM                X               Y               Z
      1  C        -1.3542559005    0.9031163630    1.2491715812
      2  C        -1.5510906314    1.1513136612   -0.2223844946
      3  C        -0.7218790736   -0.0143251813    0.2311996080
      4  F        -2.7830795912    0.9037724230   -0.7622196661
      5  H        -1.0648411133    1.9871085741   -0.7103629532
      6  Cl       -1.3978492447   -1.6389169752    0.0535296938
      7  I         1.4304654592    0.0644965099   -0.1069941117
      8  H        -0.7304647645    1.5854649381    1.8129141809
      9  H        -2.1966445404    0.4844888984    1.7885553367
   Point Group: c1    Number of degrees of freedom:    21


   Energy is  -7595.720407414

 Hessian Updated using BFGS Update

 21 Hessian modes will be used to form the next step
  Hessian Eigenvalues:
     0.016028    0.019950    0.021046    0.028923    0.030336    0.038303
     0.063664    0.082194    0.089470    0.101402    0.109370    0.128951
     0.140678    0.251836    0.266311    0.278662    0.288212    0.347937
     0.348126    0.355476    0.508808

 Minimum Search - Taking Simple RFO Step
 Searching for Lamda that Minimizes Along All modes
 Value Taken    Lamda =  -0.00000148
 Step Taken.  Stepsize is  0.006713

                             Maximum     Tolerance    Cnvgd?
         Gradient           0.000160      0.000300     YES
         Displacement       0.004397      0.001200      NO
         Energy change     -0.000005      0.000001      NO


 New Cartesian Coordinates Obtained by Inverse Iteration

 Displacement from previous Coordinates is:  0.005766
 ----------------------------------------------------------------
             Standard Nuclear Orientation (Angstroms)
    I     Atom           X                Y                Z
 ----------------------------------------------------------------
    1      C      -1.3538667810     0.9034216826     1.2491923240
    2      C      -1.5506775178     1.1515412937    -0.2223524648
    3      C      -0.7219451149    -0.0144405239     0.2311900199
    4      F      -2.7830621883     0.9031277613    -0.7610577889
    5      H      -1.0646674923     1.9868318629    -0.7113571357
    6      Cl     -1.3979815894    -1.6390399728     0.0534269382
    7      I       1.4300573011     0.0651726385    -0.1071417064
    8      H      -0.7301617837     1.5846959064     1.8142746167
    9      H      -2.1973342341     0.4852085623     1.7872343718
 ----------------------------------------------------------------
 Molecular Point Group                 C1    NOp =  1
 Largest Abelian Subgroup              C1    NOp =  1
 Nuclear Repulsion Energy =   618.5641543111 hartrees
 There are       50 alpha and       50 beta electrons
 Applying Cartesian multipole field
    Component          Value
    ---------          -----
     (2,0,0)        1.00000E-11
     (0,2,0)        2.00000E-11
     (0,0,2)       -3.00000E-11
 Nucleus-field energy     =     0.0000000115 hartrees
 Requested basis set is 6-311++G(d,p)
 There are 76 shells and 201 basis functions
 A cutoff of  1.0D-11 yielded   2502 shell pairs
 There are     18330 function pairs (     20222 Cartesian)
 Smallest overlap matrix eigenvalue = 5.62E-05
 Guess MOs from SCF MO coefficient file

 -----------------------------------------------------------------------
  General SCF calculation program by
  Eric Jon Sundstrom, Paul Horn, Yuezhi Mao, Dmitri Zuev, Alec White,
  David Stuck, Shaama M.S., Shane Yost, Joonho Lee, David Small,
  Daniel Levine, Susi Lehtola, Hugh Burton, Evgeny Epifanovsky
 -----------------------------------------------------------------------
 Exchange:     0.2000 Hartree-Fock + 0.0800 Slater + 0.7200 B88
 Correlation:  0.1900 VWN1RPA + 0.8100 LYP
 Using SG-1 standard quadrature grid
 A restricted SCF calculation will be
 performed using DIIS
 SCF converges when DIIS error is below 1.0e-08
 ---------------------------------------
  Cycle       Energy         DIIS error
 ---------------------------------------
    1   -7595.7204071586      1.31e-05  
    2   -7595.7204084178      2.24e-06  
    3   -7595.7204084134      2.90e-06  
    4   -7595.7204084445      6.26e-07  
    5   -7595.7204084458      2.67e-07  
    6   -7595.7204084462      5.62e-08  
    7   -7595.7204084463      2.47e-08  
    8   -7595.7204084463      5.01e-09  Convergence criterion met
 ---------------------------------------
 SCF time:   CPU 39.47s  wall 53.00s 
 SCF   energy in the final basis set =    -7595.7204084463
 Total energy in the final basis set =    -7595.7204084463

 --------------------------------------------------------------

                    Orbital Energies (a.u.)
 --------------------------------------------------------------

 Alpha MOs
 -- Occupied --
*******-176.314-165.717-165.715-165.715-101.571 -35.810 -31.303
-31.297 -31.297 -24.698 -22.954 -22.952 -22.952 -22.948 -22.948
-10.303 -10.294 -10.220  -9.485  -7.250  -7.240  -7.239  -6.359
 -4.772  -4.757  -4.756  -2.037  -2.033  -2.033  -2.020  -2.020
 -1.235  -0.934  -0.843  -0.683  -0.654  -0.601  -0.556  -0.518
 -0.478  -0.458  -0.440  -0.399  -0.388  -0.359  -0.311  -0.310
 -0.280  -0.274
 -- Virtual --
 -0.080  -0.026  -0.001   0.015   0.024   0.029   0.050   0.060
  0.067   0.077   0.083   0.091   0.106   0.110   0.116   0.119
  0.125   0.135   0.139   0.154   0.167   0.171   0.178   0.202
  0.218   0.225   0.237   0.245   0.254   0.264   0.277   0.309
  0.356   0.360   0.391   0.397   0.399   0.429   0.437   0.442
  0.454   0.474   0.482   0.485   0.512   0.525   0.562   0.576
  0.595   0.607   0.619   0.639   0.647   0.679   0.700   0.735
  0.792   0.853   0.869   0.905   0.943   0.974   0.991   1.081
  1.118   1.216   1.226   1.321   1.342   1.363   1.379   1.391
  1.424   1.441   1.462   1.500   1.514   1.523   1.587   1.637
  1.682   1.710   1.788   1.795   1.869   1.878   1.951   1.974
  2.030   2.137   2.161   2.192   2.218   2.287   2.315   2.468
  2.475   2.533   2.589   2.683   2.696   2.812   2.820   2.824
  2.966   3.085   3.284   3.407   3.690   3.765   3.807   3.838
  3.980   3.992   3.996   4.055   4.057   4.125   4.243   4.251
  4.415   4.845   6.024   6.044   6.088   6.341   6.375   6.667
  9.738  23.579  23.755  23.861  25.855  25.941  26.422  27.863
 28.359  28.375  28.387  28.540  28.545  28.571  28.605  28.687
 66.770 127.898 127.910 127.938 151.659 215.7251901.822
 --------------------------------------------------------------

          Ground-State Mulliken Net Atomic Charges

     Atom                 Charge (a.u.)
  ----------------------------------------
      1 C                    -0.441549
      2 C                    -0.237618
      3 C                    -0.052656
      4 F                    -0.119176
      5 H                     0.195909
      6 Cl                    0.202871
      7 I                     0.098865
      8 H                     0.169900
      9 H                     0.183454
  ----------------------------------------
  Sum of atomic charges =     0.000000

 -----------------------------------------------------------------
                    Cartesian Multipole Moments
 -----------------------------------------------------------------
    Charge (ESU x 10^10)
                 0.0000
    Dipole Moment (Debye)
         X       0.5745      Y       1.6653      Z       1.2938
       Tot       2.1857
    Quadrupole Moments (Debye-Ang)
        XX     -67.1872     XY      -0.2891     YY     -62.7285
        XZ      -3.8493     YZ       1.0774     ZZ     -63.5562
    Octopole Moments (Debye-Ang^2)
       XXX      64.9317    XXY      -3.6035    XYY       9.7256
       YYY       5.0121    XXZ       5.0617    XYZ      -1.8685
       YYZ      -3.0779    XZZ       9.8907    YZZ       4.2244
       ZZZ      -3.1728
    Hexadecapole Moments (Debye-Ang^3)
      XXXX    -999.3297   XXXY      18.2002   XXYY    -233.6250
      XYYY       3.9570   YYYY    -380.3745   XXXZ     -14.9345
      XXYZ       3.9508   XYYZ       7.5553   YYYZ      -4.2704
      XXZZ    -193.0279   XYZZ      -2.4881   YYZZ     -94.6217
      XZZZ       9.7207   YZZZ       0.5249   ZZZZ    -176.0142
 -----------------------------------------------------------------
 Calculating analytic gradient of the SCF energy
 Gradient of SCF Energy
            1           2           3           4           5           6
    1  -0.0001862  -0.0000093   0.0002446  -0.0000436  -0.0000923   0.0003356
    2  -0.0000645  -0.0001546   0.0002363  -0.0001856   0.0000739  -0.0000901
    3   0.0001105  -0.0000215  -0.0000652  -0.0002219   0.0000631  -0.0000787
            7           8           9
    1   0.0000925  -0.0002450  -0.0000963
    2   0.0003172   0.0000475  -0.0001801
    3   0.0001917   0.0000668  -0.0000447
 Max gradient component =       3.356E-04
 RMS gradient           =       1.590E-04
 Gradient time:  CPU 16.74 s  wall 22.55 s
 Geometry Optimization Parameters
   NAtoms,    NIC,     NZ,  NCons,   NDum,   NFix, NCnnct, MaxDiis
        9      69       9       0       0       0       0       0

 Cartesian Hessian Update
 Hessian Updated using BFGS Update


** GEOMETRY OPTIMIZATION IN DELOCALIZED INTERNAL COORDINATES **
   Searching for a Minimum

   Optimization Cycle:   6

                       Coordinates (Angstroms)
     ATOM                X               Y               Z
      1  C        -1.3538667810    0.9034216826    1.2491923240
      2  C        -1.5506775178    1.1515412937   -0.2223524648
      3  C        -0.7219451149   -0.0144405239    0.2311900199
      4  F        -2.7830621883    0.9031277613   -0.7610577889
      5  H        -1.0646674923    1.9868318629   -0.7113571357
      6  Cl       -1.3979815894   -1.6390399728    0.0534269382
      7  I         1.4300573011    0.0651726385   -0.1071417064
      8  H        -0.7301617837    1.5846959064    1.8142746167
      9  H        -2.1973342341    0.4852085623    1.7872343718
   Point Group: c1    Number of degrees of freedom:    21


   Energy is  -7595.720408446

 Hessian Updated using BFGS Update

 21 Hessian modes will be used to form the next step
  Hessian Eigenvalues:
     0.013178    0.017208    0.021030    0.028746    0.030022    0.038310
     0.064086    0.080533    0.088655    0.094112    0.110610    0.124919
     0.139016    0.260164    0.267451    0.273119    0.288666    0.347962
     0.348147    0.353034    0.493805

 Minimum Search - Taking Simple RFO Step
 Searching for Lamda that Minimizes Along All modes
 Value Taken    Lamda =   0.00000000
 Step Taken.  Stepsize is  0.006052

                             Maximum     Tolerance    Cnvgd?
         Gradient           0.000120      0.000300     YES
         Displacement       0.004245      0.001200      NO
         Energy change     -0.000001      0.000001      NO


 New Cartesian Coordinates Obtained by Inverse Iteration

 Displacement from previous Coordinates is:  0.005373
 ----------------------------------------------------------------
             Standard Nuclear Orientation (Angstroms)
    I     Atom           X                Y                Z
 ----------------------------------------------------------------
    1      C      -1.3535657310     0.9035396031     1.2490263312
    2      C      -1.5503984116     1.1516726613    -0.2223473354
    3      C      -0.7220930282    -0.0147250693     0.2312806834
    4      F      -2.7833138474     0.9030893842    -0.7595568524
    5      H      -1.0644598612     1.9863012020    -0.7124562279
    6      Cl     -1.3981263951    -1.6391360899     0.0531595943
    7      I       1.4299550778     0.0660692866    -0.1067394457
    8      H      -0.7298037181     1.5839972503     1.8149328396
    9      H      -2.1978334857     0.4857109828     1.7861095877
 ----------------------------------------------------------------
 Molecular Point Group                 C1    NOp =  1
 Largest Abelian Subgroup              C1    NOp =  1
 Nuclear Repulsion Energy =   618.5856616112 hartrees
 There are       50 alpha and       50 beta electrons
 Applying Cartesian multipole field
    Component          Value
    ---------          -----
     (2,0,0)        1.00000E-11
     (0,2,0)        2.00000E-11
     (0,0,2)       -3.00000E-11
 Nucleus-field energy     =     0.0000000116 hartrees
 Requested basis set is 6-311++G(d,p)
 There are 76 shells and 201 basis functions
 A cutoff of  1.0D-11 yielded   2502 shell pairs
 There are     18330 function pairs (     20222 Cartesian)
 Smallest overlap matrix eigenvalue = 5.62E-05
 Guess MOs from SCF MO coefficient file

 -----------------------------------------------------------------------
  General SCF calculation program by
  Eric Jon Sundstrom, Paul Horn, Yuezhi Mao, Dmitri Zuev, Alec White,
  David Stuck, Shaama M.S., Shane Yost, Joonho Lee, David Small,
  Daniel Levine, Susi Lehtola, Hugh Burton, Evgeny Epifanovsky
 -----------------------------------------------------------------------
 Exchange:     0.2000 Hartree-Fock + 0.0800 Slater + 0.7200 B88
 Correlation:  0.1900 VWN1RPA + 0.8100 LYP
 Using SG-1 standard quadrature grid
 A restricted SCF calculation will be
 performed using DIIS
 SCF converges when DIIS error is below 1.0e-08
 ---------------------------------------
  Cycle       Energy         DIIS error
 ---------------------------------------
    1   -7595.7204075736      1.29e-05  
    2   -7595.7204088294      2.05e-06  
    3   -7595.7204088352      2.26e-06  
    4   -7595.7204088535      5.90e-07  
    5   -7595.7204088546      2.25e-07  
    6   -7595.7204088549      7.27e-08  
    7   -7595.7204088550      1.87e-08  
    8   -7595.7204088549      6.59e-09  Convergence criterion met
 ---------------------------------------
 SCF time:   CPU 38.80s  wall 78.00s 
 SCF   energy in the final basis set =    -7595.7204088549
 Total energy in the final basis set =    -7595.7204088549

 --------------------------------------------------------------

                    Orbital Energies (a.u.)
 --------------------------------------------------------------

 Alpha MOs
 -- Occupied --
*******-176.314-165.717-165.715-165.715-101.571 -35.810 -31.303
-31.297 -31.297 -24.698 -22.954 -22.952 -22.952 -22.948 -22.948
-10.303 -10.294 -10.220  -9.485  -7.250  -7.240  -7.239  -6.359
 -4.772  -4.757  -4.756  -2.037  -2.033  -2.033  -2.020  -2.020
 -1.235  -0.934  -0.843  -0.683  -0.654  -0.601  -0.556  -0.518
 -0.478  -0.458  -0.440  -0.399  -0.388  -0.359  -0.311  -0.310
 -0.280  -0.274
 -- Virtual --
 -0.080  -0.026  -0.001   0.015   0.024   0.028   0.050   0.060
  0.067   0.077   0.083   0.091   0.106   0.110   0.116   0.119
  0.125   0.135   0.139   0.154   0.167   0.171   0.178   0.202
  0.218   0.225   0.237   0.245   0.254   0.264   0.277   0.309
  0.355   0.360   0.391   0.397   0.399   0.429   0.437   0.442
  0.454   0.474   0.482   0.485   0.512   0.525   0.562   0.577
  0.595   0.607   0.619   0.639   0.647   0.679   0.700   0.735
  0.792   0.853   0.869   0.905   0.943   0.974   0.991   1.081
  1.118   1.216   1.226   1.322   1.342   1.363   1.379   1.391
  1.424   1.441   1.462   1.500   1.514   1.523   1.587   1.638
  1.682   1.710   1.789   1.795   1.869   1.878   1.951   1.974
  2.030   2.138   2.161   2.192   2.218   2.287   2.315   2.469
  2.475   2.533   2.589   2.683   2.696   2.812   2.820   2.825
  2.966   3.085   3.284   3.407   3.690   3.765   3.807   3.838
  3.980   3.992   3.996   4.055   4.057   4.125   4.243   4.251
  4.415   4.845   6.024   6.044   6.088   6.341   6.375   6.667
  9.738  23.579  23.755  23.861  25.855  25.941  26.422  27.863
 28.359  28.375  28.387  28.540  28.545  28.571  28.605  28.687
 66.770 127.898 127.910 127.938 151.659 215.7251901.822
 --------------------------------------------------------------

          Ground-State Mulliken Net Atomic Charges

     Atom                 Charge (a.u.)
  ----------------------------------------
      1 C                    -0.441750
      2 C                    -0.237226
      3 C                    -0.053167
      4 F                    -0.119233
      5 H                     0.195954
      6 Cl                    0.203250
      7 I                     0.098785
      8 H                     0.169928
      9 H                     0.183459
  ----------------------------------------
  Sum of atomic charges =     0.000000

 -----------------------------------------------------------------
                    Cartesian Multipole Moments
 -----------------------------------------------------------------
    Charge (ESU x 10^10)
                 0.0000
    Dipole Moment (Debye)
         X       0.5744      Y       1.6647      Z       1.2919
       Tot       2.1841
    Quadrupole Moments (Debye-Ang)
        XX     -67.1876     XY      -0.2862     YY     -62.7301
        XZ      -3.8435     YZ       1.0750     ZZ     -63.5535
    Octopole Moments (Debye-Ang^2)
       XXX      64.9406    XXY      -3.6196    XYY       9.7294
       YYY       4.9311    XXZ       5.0395    XYZ      -1.8667
       YYZ      -3.0976    XZZ       9.8908    YZZ       4.2072
       ZZZ      -3.2219
    Hexadecapole Moments (Debye-Ang^3)
      XXXX    -999.3187   XXXY      18.1067   XXYY    -233.6198
      XYYY       3.8365   YYYY    -380.4412   XXXZ     -14.9196
      XXYZ       3.9343   XYYZ       7.5568   YYYZ      -4.3027
      XXZZ    -193.0064   XYZZ      -2.5405   YYZZ     -94.6020
      XZZZ       9.7291   YZZZ       0.4989   ZZZZ    -175.9178
 -----------------------------------------------------------------
 Calculating analytic gradient of the SCF energy
 Gradient of SCF Energy
            1           2           3           4           5           6
    1  -0.0001397  -0.0000250   0.0001825   0.0000349  -0.0000989   0.0003144
    2  -0.0000320  -0.0000704   0.0001390  -0.0002114   0.0000422  -0.0000684
    3   0.0000287  -0.0000383  -0.0000154  -0.0001200   0.0000489  -0.0000874
            7           8           9
    1   0.0000996  -0.0002697  -0.0000982
    2   0.0003719   0.0000243  -0.0001952
    3   0.0001998   0.0000723  -0.0000886
 Max gradient component =       3.719E-04
 RMS gradient           =       1.477E-04
 Gradient time:  CPU 17.32 s  wall 34.67 s
 Geometry Optimization Parameters
   NAtoms,    NIC,     NZ,  NCons,   NDum,   NFix, NCnnct, MaxDiis
        9      69       9       0       0       0       0       0

 Cartesian Hessian Update
 Hessian Updated using BFGS Update


** GEOMETRY OPTIMIZATION IN DELOCALIZED INTERNAL COORDINATES **
   Searching for a Minimum

   Optimization Cycle:   7

                       Coordinates (Angstroms)
     ATOM                X               Y               Z
      1  C        -1.3535657310    0.9035396031    1.2490263312
      2  C        -1.5503984116    1.1516726613   -0.2223473354
      3  C        -0.7220930282   -0.0147250693    0.2312806834
      4  F        -2.7833138474    0.9030893842   -0.7595568524
      5  H        -1.0644598612    1.9863012020   -0.7124562279
      6  Cl       -1.3981263951   -1.6391360899    0.0531595943
      7  I         1.4299550778    0.0660692866   -0.1067394457
      8  H        -0.7298037181    1.5839972503    1.8149328396
      9  H        -2.1978334857    0.4857109828    1.7861095877
   Point Group: c1    Number of degrees of freedom:    21


   Energy is  -7595.720408855

 Hessian Updated using BFGS Update

 21 Hessian modes will be used to form the next step
  Hessian Eigenvalues:
     0.012271    0.017765    0.021048    0.029185    0.029789    0.038289
     0.063606    0.080141    0.087866    0.092687    0.110336    0.122005
     0.144659    0.254319    0.265051    0.271795    0.284621    0.347950
     0.348149    0.353192    0.493052

 Minimum Search - Taking Simple RFO Step
 Searching for Lamda that Minimizes Along All modes
 Value Taken    Lamda =   0.00000000
 Step Taken.  Stepsize is  0.001111

                             Maximum     Tolerance    Cnvgd?
         Gradient           0.000046      0.000300     YES
         Displacement       0.000673      0.001200     YES
         Energy change     -0.000000      0.000001     YES


                       Distance Matrix (Angstroms)
             C (  1)   C (  2)   C (  3)   F (  4)   H (  5)   Cl(  6)
   C (  2)  1.505076
   C (  3)  1.509230  1.500784
   F (  4)  2.465479  1.367651  2.464300
   H (  5)  2.259064  1.083027  2.238741  2.032246
   Cl(  6)  2.810210  2.808506  1.768462  3.007019  3.720389
   I (  7)  3.207405  3.174021  2.179930  4.344929  3.205665  3.306257
   H (  8)  1.082752  2.238480  2.250317  3.362817  2.580996  3.733509
   H (  9)  1.084356  2.212821  2.201304  2.645262  3.127161  2.856155
             I (  7)   H (  8)
   H (  8)  3.265193
   H (  9)  4.113372  1.833623

 Final energy is   -7595.7204088549315     


 ******************************
 **  OPTIMIZATION CONVERGED  **
 ******************************

                       Coordinates (Angstroms)
     ATOM                X               Y               Z
      1  C        -1.3535657310    0.9035396031    1.2490263312
      2  C        -1.5503984116    1.1516726613   -0.2223473354
      3  C        -0.7220930282   -0.0147250693    0.2312806834
      4  F        -2.7833138474    0.9030893842   -0.7595568524
      5  H        -1.0644598612    1.9863012020   -0.7124562279
      6  Cl       -1.3981263951   -1.6391360899    0.0531595943
      7  I         1.4299550778    0.0660692866   -0.1067394457
      8  H        -0.7298037181    1.5839972503    1.8149328396
      9  H        -2.1978334857    0.4857109828    1.7861095877

Z-matrix Print:
$molecule
0 1
I 
C  1 2.179930
C  2 1.500784 1 117.981242
H  3 1.083027 2 119.214880 1 0.855851 0
F  3 1.367651 2 118.359877 1 142.065260 0
C  3 1.505076 2 60.277310 1 -109.913587 0
H  6 1.082752 3 118.860815 2 109.334592 0
H  6 1.084356 3 116.481805 2 -105.033193 0
Cl 2 1.768462 1 113.316405 3 144.249425 0
$end


 --------------------------------------------------------------

                    Orbital Energies (a.u.)
 --------------------------------------------------------------

 Alpha MOs
 -- Occupied --
*******-176.314-165.717-165.715-165.715-101.571 -35.810 -31.303
-31.297 -31.297 -24.698 -22.954 -22.952 -22.952 -22.948 -22.948
-10.303 -10.294 -10.220  -9.485  -7.250  -7.240  -7.239  -6.359
 -4.772  -4.757  -4.756  -2.037  -2.033  -2.033  -2.020  -2.020
 -1.235  -0.934  -0.843  -0.683  -0.654  -0.601  -0.556  -0.518
 -0.478  -0.458  -0.440  -0.399  -0.388  -0.359  -0.311  -0.310
 -0.280  -0.274
 -- Virtual --
 -0.080  -0.026  -0.001   0.015   0.024   0.028   0.050   0.060
  0.067   0.077   0.083   0.091   0.106   0.110   0.116   0.119
  0.125   0.135   0.139   0.154   0.167   0.171   0.178   0.202
  0.218   0.225   0.237   0.245   0.254   0.264   0.277   0.309
  0.355   0.360   0.391   0.397   0.399   0.429   0.437   0.442
  0.454   0.474   0.482   0.485   0.512   0.525   0.562   0.577
  0.595   0.607   0.619   0.639   0.647   0.679   0.700   0.735
  0.792   0.853   0.869   0.905   0.943   0.974   0.991   1.081
  1.118   1.216   1.226   1.322   1.342   1.363   1.379   1.391
  1.424   1.441   1.462   1.500   1.514   1.523   1.587   1.638
  1.682   1.710   1.789   1.795   1.869   1.878   1.951   1.974
  2.030   2.138   2.161   2.192   2.218   2.287   2.315   2.469
  2.475   2.533   2.589   2.683   2.696   2.812   2.820   2.825
  2.966   3.085   3.284   3.407   3.690   3.765   3.807   3.838
  3.980   3.992   3.996   4.055   4.057   4.125   4.243   4.251
  4.415   4.845   6.024   6.044   6.088   6.341   6.375   6.667
  9.738  23.579  23.755  23.861  25.855  25.941  26.422  27.863
 28.359  28.375  28.387  28.540  28.545  28.571  28.605  28.687
 66.770 127.898 127.910 127.938 151.659 215.7251901.822
 --------------------------------------------------------------

          Ground-State Mulliken Net Atomic Charges

     Atom                 Charge (a.u.)
  ----------------------------------------
      1 C                    -0.441750
      2 C                    -0.237226
      3 C                    -0.053167
      4 F                    -0.119233
      5 H                     0.195954
      6 Cl                    0.203250
      7 I                     0.098785
      8 H                     0.169928
      9 H                     0.183459
  ----------------------------------------
  Sum of atomic charges =     0.000000

 -----------------------------------------------------------------
                    Cartesian Multipole Moments
 -----------------------------------------------------------------
    Charge (ESU x 10^10)
                 0.0000
    Dipole Moment (Debye)
         X       0.5744      Y       1.6647      Z       1.2919
       Tot       2.1841
    Quadrupole Moments (Debye-Ang)
        XX     -67.1876     XY      -0.2862     YY     -62.7301
        XZ      -3.8435     YZ       1.0750     ZZ     -63.5535
    Octopole Moments (Debye-Ang^2)
       XXX      64.9406    XXY      -3.6196    XYY       9.7294
       YYY       4.9311    XXZ       5.0395    XYZ      -1.8667
       YYZ      -3.0976    XZZ       9.8908    YZZ       4.2072
       ZZZ      -3.2219
    Hexadecapole Moments (Debye-Ang^3)
      XXXX    -999.3187   XXXY      18.1067   XXYY    -233.6198
      XYYY       3.8365   YYYY    -380.4412   XXXZ     -14.9196
      XXYZ       3.9343   XYYZ       7.5568   YYYZ      -4.3027
      XXZZ    -193.0064   XYZZ      -2.5405   YYZZ     -94.6020
      XZZZ       9.7291   YZZZ       0.4989   ZZZZ    -175.9178
 -----------------------------------------------------------------
Archival summary:
1\1\TWL02\OPT\ProcedureUnspecified\BasisUnspecified\1l1133\taweetha\ThuOct1102:29:092018ThuOct1102:29:092018\0\\#,OPT,ProcedureUnspecified,BasisUnspecified,\\0,1\I\C,1,2.17993\C,2,1.50078,1,117.981\H,3,1.08303,2,119.215,1,0.855851,0\F,3,1.36765,2,118.36,1,142.065,0\C,3,1.50508,2,60.2773,1,-109.914,0\H,6,1.08275,3,118.861,2,109.335,0\H,6,1.08436,3,116.482,2,-105.033,0\Cl,2,1.76846,1,113.316,3,144.249,0\\\@

 Total job time:  658.97s(wall), 415.56s(cpu) 
 Thu Oct 11 02:29:09 2018

        *************************************************************
        *                                                           *
        *  Thank you very much for using Q-Chem.  Have a nice day.  *
        *                                                           *
        *************************************************************


 
User input: 2 of 2 
 
Q-Chem Developer Version!
                  Welcome to Q-Chem
     A Quantum Leap Into The Future Of Chemistry


 Q-Chem 5.1, Q-Chem, Inc., Pleasanton, CA (2018)

 Yihan Shao,  Zhengting Gan,  E. Epifanovsky,  A. T. B. Gilbert,  M. Wormit,  
 J. Kussmann,  A. W. Lange,  A. Behn,  Jia Deng,  Xintian Feng,  D. Ghosh,  
 M. Goldey,  P. R. Horn,  L. D. Jacobson,  I. Kaliman,  T. Kus,  A. Landau,  
 Jie Liu,  E. I. Proynov,  R. M. Richard,  R. P. Steele,  E. J. Sundstrom,  
 H. L. Woodcock III,  P. M. Zimmerman,  D. Zuev,  B. Albrecht,  E. Alguire,  
 S. A. Baeppler,  D. Barton,  Z. Benda,  Y. A. Bernard,  E. J. Berquist,  
 K. B. Bravaya,  H. Burton,  D. Casanova,  Chun-Min Chang,  Yunqing Chen,  
 A. Chien,  K. D. Closser,  M. P. Coons,  S. Coriani,  S. Dasgupta,  
 A. L. Dempwolff,  M. Diedenhofen,  Hainam Do,  R. G. Edgar,  Po-Tung Fang,  
 S. Faraji,  S. Fatehi,  Qingguo Feng,  K. D. Fenk,  J. Fosso-Tande,  
 Qinghui Ge,  A. Ghysels,  G. Gidofalvi,  J. Gomes,  J. Gonthier,  A. Gunina,  
 D. Hait,  M. W. D. Hanson-Heine,  P. H. P. Harbach,  A. W. Hauser,  
 J. E. Herr,  E. G. Hohenstein,  Z. C. Holden,  Kerwin Hui,  B. C. Huynh,  
 T.-C. Jagau,  Hyunjun Ji,  B. Kaduk,  K. Khistyaev,  Jaehoon Kim,  
 P. Klunzinger,  K. Koh,  D. Kosenkov,  L. Koulias,  T. Kowalczyk,  
 C. M. Krauter,  A. Kunitsa,  Ka Un Lao,  A. Laurent,  K. V. Lawler,  
 Joonho Lee,  D. Lefrancois,  S. Lehtola,  D. S. Levine,  Yi-Pei Li,  
 You-Sheng Lin,  Fenglai Liu,  E. Livshits,  A. Luenser,  P. Manohar,  
 E. Mansoor,  S. F. Manzer,  Shan-Ping Mao,  Yuezhi Mao,  N. Mardirossian,  
 A. V. Marenich,  T. Markovich,  L. A. Martinez-Martinez,  S. A. Maurer,  
 N. J. Mayhall,  S. C. McKenzie,  J.-M. Mewes,  A. F. Morrison,  
 J. W. Mullinax,  K. Nanda,  T. S. Nguyen-Beck,  R. Olivares-Amaya,  
 J. A. Parkhill,  T. M. Perrine,  F. Plasser,  P. Pokhilko,  S. Prager,  
 A. Prociuk,  E. Ramos,  D. R. Rehn,  F. Rob,  M. Schneider,  N. Sergueev,  
 S. M. Sharada,  S. Sharma,  D. W. Small,  T. Stauch,  T. Stein,  
 Yu-Chuan Su,  A. J. W. Thom,  A. Tkatchenko,  T. Tsuchimochi,  N. M. Tubman,  
 L. Vogt,  M. L. Vidal,  O. Vydrov,  M. A. Watson,  J. Wenzel,  
 M. de Wergifosse,  T. A. Wesolowski,  A. White,  J. Witte,  A. Yamada,  
 Jun Yang,  K. Yao,  S. Yeganeh,  S. R. Yost,  Zhi-Qiang You,  A. Zech,  
 Igor Ying Zhang,  Xing Zhang,  Yan Zhao,  Ying Zhu,  B. R. Brooks,  
 G. K. L. Chan,  C. J. Cramer,  M. S. Gordon,  W. J. Hehre,  A. Klamt,  
 M. W. Schmidt,  C. D. Sherrill,  D. G. Truhlar,  A. Aspuru-Guzik,  R. Baer,  
 A. T. Bell,  N. A. Besley,  Jeng-Da Chai,  A. E. DePrince, III,  
 R. A. DiStasio Jr.,  A. Dreuw,  B. D. Dunietz,  T. R. Furlani,  
 Chao-Ping Hsu,  Yousung Jung,  Jing Kong,  D. S. Lambrecht,  WanZhen Liang,  
 C. Ochsenfeld,  V. A. Rassolov,  L. V. Slipchenko,  J. E. Subotnik,  
 T. Van Voorhis,  J. M. Herbert,  A. I. Krylov,  P. M. W. Gill,  M. Head-Gordon

 Contributors to earlier versions of Q-Chem not listed above: 
 R. D. Adamson,  B. Austin,  J. Baker,  G. J. O. Beran,  K. Brandhorst,  
 S. T. Brown,  E. F. C. Byrd,  A. K. Chakraborty,  C.-L. Cheng,  
 Siu Hung Chien,  D. M. Chipman,  D. L. Crittenden,  H. Dachsel,  
 R. J. Doerksen,  A. D. Dutoi,  L. Fusti-Molnar,  W. A. Goddard III,  
 A. Golubeva-Zadorozhnaya,  S. R. Gwaltney,  G. Hawkins,  A. Heyden,  
 S. Hirata,  G. Kedziora,  F. J. Keil,  C. Kelley,  Jihan Kim,  R. A. King,  
 R. Z. Khaliullin,  P. P. Korambath,  W. Kurlancheek,  A. M. Lee,  M. S. Lee,  
 S. V. Levchenko,  Ching Yeh Lin,  D. Liotard,  R. C. Lochan,  I. Lotan,  
 P. E. Maslen,  N. Nair,  D. P. O'Neill,  D. Neuhauser,  E. Neuscamman,  
 C. M. Oana,  R. Olson,  B. Peters,  R. Peverati,  P. A. Pieniazek,  
 Y. M. Rhee,  J. Ritchie,  M. A. Rohrdanz,  E. Rosta,  N. J. Russ,  
 H. F. Schaefer III,  N. E. Schultz,  N. Shenvi,  A. C. Simmonett,  A. Sodt,  
 D. Stuck,  K. S. Thanthiriwatte,  V. Vanovschi,  Tao Wang,  A. Warshel,  
 C. F. Williams,  Q. Wu,  X. Xu,  W. Zhang

 Please cite Q-Chem as follows:
 Y. Shao et al., Mol. Phys. 113, 184-215 (2015)
 DOI: 10.1080/00268976.2014.952696

 Q-Chem 5.1.1 for Intel X86 EM64T Linux

 Parts of Q-Chem use Armadillo 8.300.2 (Tropical Shenanigans).
 http://arma.sourceforge.net/

 Q-Chem begins on Thu Oct 11 02:29:09 2018  

Host: 
0

     Scratch files written to /scratch/taweetham/qchem1896//
The previous job contains 0 fragments, simply inherited here
Input Ideriv = 2
Curr. Ideriv = -1
Max.  Ideriv = 2

Checking the input file for inconsistencies... 	...done.

--------------------------------------------------------------
User input:
--------------------------------------------------------------

$molecule
read
$end

$rem
   job_type 	frequency
   basis 	6-311++g**
   method	b3lyp	
$end


--------------------------------------------------------------
 ----------------------------------------------------------------
             Standard Nuclear Orientation (Angstroms)
    I     Atom           X                Y                Z
 ----------------------------------------------------------------
    1      C      -1.3924729713     0.8826413581     1.2456171818
    2      C      -1.5651473574     1.1446192377    -0.2263898604
    3      C      -0.7383078849    -0.0218063121     0.2298335246
    4      F      -2.7871482349     0.8948084548    -0.7874394222
    5      H      -1.0754687369     1.9868044421    -0.6995565670
    6      Cl     -1.4020340122    -1.6479733911     0.0236596692
    7      I       1.4187918051     0.0740988031    -0.0698655280
    8      H      -0.7824429627     1.5606988519     1.8291009076
    9      H      -2.2435723668     0.4548059948     1.7637039919
 ----------------------------------------------------------------
 Molecular Point Group                 C1    NOp =  1
 Largest Abelian Subgroup              C1    NOp =  1
 Nuclear Repulsion Energy =   618.5856616112 hartrees
 There are       50 alpha and       50 beta electrons
 Requested basis set is 6-311++G(d,p)
 There are 76 shells and 201 basis functions

 Total QAlloc Memory Limit   2000 MB
 Mega-Array Size       188 MB
 MEM_STATIC part       192 MB

                       Distance Matrix (Angstroms)
             C (  1)   C (  2)   C (  3)   F (  4)   H (  5)   Cl(  6)
   C (  2)  1.505076
   C (  3)  1.509230  1.500784
   F (  4)  2.465479  1.367651  2.464300
   H (  5)  2.259064  1.083027  2.238741  2.032246
   Cl(  6)  2.810210  2.808506  1.768462  3.007019  3.720389
   I (  7)  3.207405  3.174021  2.179930  4.344929  3.205665  3.306257
   H (  8)  1.082752  2.238480  2.250317  3.362817  2.580996  3.733509
   H (  9)  1.084356  2.212821  2.201304  2.645262  3.127161  2.856155
             I (  7)   H (  8)
   H (  8)  3.265193
   H (  9)  4.113372  1.833623

 A cutoff of  1.0D-11 yielded   2502 shell pairs
 There are     18330 function pairs (     20222 Cartesian)
 Smallest overlap matrix eigenvalue = 5.62E-05
 Guess from superposition of atomic densities
 Warning:  Energy on first SCF cycle will be non-variational
 SAD guess density has 100.000000 electrons

 -----------------------------------------------------------------------
  General SCF calculation program by
  Eric Jon Sundstrom, Paul Horn, Yuezhi Mao, Dmitri Zuev, Alec White,
  David Stuck, Shaama M.S., Shane Yost, Joonho Lee, David Small,
  Daniel Levine, Susi Lehtola, Hugh Burton, Evgeny Epifanovsky
 -----------------------------------------------------------------------
 Exchange:     0.2000 Hartree-Fock + 0.0800 Slater + 0.7200 B88
 Correlation:  0.1900 VWN1RPA + 0.8100 LYP
 Using SG-1 standard quadrature grid
 A restricted SCF calculation will be
 performed using DIIS
 SCF converges when DIIS error is below 1.0e-08
 ---------------------------------------
  Cycle       Energy         DIIS error
 ---------------------------------------
    1   -7596.6869286865      3.89e-02  
    2   -7595.6732586074      3.33e-03  
    3   -7595.6536036745      3.93e-03  
    4   -7595.7195653976      4.37e-04  
    5   -7595.7201973563      1.87e-04  
    6   -7595.7203031363      6.48e-05  
    7   -7595.7203193296      2.00e-05  
    8   -7595.7203206784      6.72e-06  
    9   -7595.7203208798      2.01e-06  
   10   -7595.7203208986      3.04e-07  
   11   -7595.7203208991      1.36e-07  
   12   -7595.7203208992      2.33e-08  
   13   -7595.7203208992      6.66e-09  Convergence criterion met
 ---------------------------------------
 SCF time:   CPU 58.62s  wall 118.00s 
 SCF   energy in the final basis set =    -7595.7203208992
 Total energy in the final basis set =    -7595.7203208992

 --------------------------------------------------------------

                    Orbital Energies (a.u.)
 --------------------------------------------------------------

 Alpha MOs
 -- Occupied --
*******-176.314-165.717-165.715-165.715-101.571 -35.810 -31.303
-31.297 -31.297 -24.698 -22.954 -22.952 -22.952 -22.948 -22.948
-10.303 -10.294 -10.220  -9.485  -7.250  -7.240  -7.239  -6.359
 -4.772  -4.757  -4.756  -2.037  -2.033  -2.032  -2.020  -2.020
 -1.235  -0.934  -0.843  -0.683  -0.654  -0.601  -0.556  -0.518
 -0.478  -0.458  -0.440  -0.399  -0.388  -0.359  -0.311  -0.310
 -0.280  -0.274
 -- Virtual --
 -0.080  -0.026  -0.001   0.015   0.024   0.028   0.050   0.060
  0.067   0.077   0.083   0.091   0.106   0.110   0.116   0.119
  0.125   0.135   0.139   0.154   0.167   0.171   0.178   0.202
  0.218   0.225   0.237   0.245   0.254   0.264   0.277   0.309
  0.355   0.360   0.391   0.397   0.399   0.429   0.437   0.442
  0.454   0.474   0.482   0.485   0.512   0.525   0.562   0.577
  0.595   0.607   0.619   0.639   0.647   0.679   0.700   0.735
  0.792   0.853   0.869   0.905   0.943   0.974   0.991   1.081
  1.118   1.216   1.226   1.322   1.342   1.362   1.379   1.391
  1.424   1.441   1.462   1.500   1.514   1.523   1.587   1.638
  1.682   1.710   1.789   1.795   1.869   1.878   1.951   1.974
  2.030   2.138   2.161   2.192   2.218   2.287   2.315   2.469
  2.475   2.533   2.589   2.683   2.696   2.812   2.820   2.825
  2.966   3.085   3.284   3.407   3.690   3.765   3.807   3.838
  3.980   3.992   3.996   4.055   4.057   4.125   4.243   4.251
  4.415   4.845   6.024   6.044   6.088   6.341   6.375   6.667
  9.738  23.579  23.755  23.861  25.855  25.941  26.422  27.863
 28.359  28.375  28.387  28.540  28.545  28.571  28.605  28.687
 66.770 127.898 127.910 127.938 151.659 215.7251901.822
 --------------------------------------------------------------

          Ground-State Mulliken Net Atomic Charges

     Atom                 Charge (a.u.)
  ----------------------------------------
      1 C                    -0.441855
      2 C                    -0.237204
      3 C                    -0.053024
      4 F                    -0.119201
      5 H                     0.195924
      6 Cl                    0.203172
      7 I                     0.098762
      8 H                     0.169946
      9 H                     0.183480
  ----------------------------------------
  Sum of atomic charges =     0.000000

 -----------------------------------------------------------------
                    Cartesian Multipole Moments
 -----------------------------------------------------------------
    Charge (ESU x 10^10)
                 0.0000
    Dipole Moment (Debye)
         X       0.5424      Y       1.6546      Z       1.3185
       Tot       2.1841
    Quadrupole Moments (Debye-Ang)
        XX     -67.0635     XY      -0.3110     YY     -62.7579
        XZ      -3.9234     YZ       1.0749     ZZ     -63.6371
    Octopole Moments (Debye-Ang^2)
       XXX      67.2100    XXY      -3.2954    XYY      10.5331
       YYY       5.3384    XXZ       5.1438    XYZ      -1.9692
       YYZ      -3.6946    XZZ      10.7681    YZZ       4.2400
       ZZZ      -4.7337
    Hexadecapole Moments (Debye-Ang^3)
      XXXX   -1001.6902   XXXY      16.5195   XXYY    -234.0099
      XYYY       1.8628   YYYY    -380.2055   XXXZ     -21.5406
      XXYZ       3.7547   XYYZ       5.4513   YYYZ      -5.0549
      XXZZ    -193.8912   XYZZ      -2.9880   YYZZ     -94.5843
      XZZZ       3.0206   YZZZ      -0.5535   ZZZZ    -175.6595
 -----------------------------------------------------------------
 Calculating MO derivatives via CPSCF
   1         3          27      0.135875    0.029744
   2         3          27      0.017561    0.003842
   3         3          27      0.001750    0.000604
   4         7          23      0.000143    0.000060
   5        28           2      0.000006    0.000005
   6        30           0      0.000000    0.000000    Roots Converged
 Time for AOints: 29.9 s (CPU) 44.5 s (wall)
 ------------------------------------------------------------------------------
                     AOints        : Timing summary (seconds)
 ------------------------------------------------------------------------------
     job step          cpu (% of tot)      sys (% of tot)     wall (% of tot)
 ------------------------------------------------------------------------------
  cpscf_lag         0.2164E+03 (44.5)   0.3170E-03 (16.7)   0.3942E+03 (47.6)
  iterzp            0.2396E+03 (49.3)   0.1582E-02 (83.3)   0.3890E+03 (46.9)
  make_fx           0.0000E+00 ( 0.0)   0.0000E+00 ( 0.0)   0.0000E+00 ( 0.0)
  AOints            0.2989E+02 ( 6.1)   0.0000E+00 ( 0.0)   0.4449E+02 ( 5.4)
 ------------------------------------------------------------------------------
   Grand Totals     0.4864E+03          0.1899E-02          0.8287E+03
 ------------------------------------------------------------------------------
 Calculating analytic Hessian of the SCF energy
 Polarizability Matrix (a.u.)
            1           2           3
    1 -95.4711435  -2.6708244   3.5232244
    2  -2.6708244 -75.2361532  -2.4908897
    3   3.5232244  -2.4908897 -63.2757018

 Direct stationary perturbation theory relativistic correction:

 rels  =      97.802361581748
 relv  =    -324.493434988282
 rel2e =      42.467646016708
 E_rel =    -184.223427389827

 Hessian of the SCF Energy
            1           2           3           4           5           6
    1   0.5108465   0.2018433  -0.0551074  -0.0589991  -0.0170786   0.0090337
    2   0.2018433   0.3937498   0.0914576  -0.0202088  -0.0406335   0.0201285
    3  -0.0551074   0.0914576   0.5694091  -0.0236090   0.0559078  -0.2018034
    4  -0.0589991  -0.0202088  -0.0236090   0.4869244   0.1047187   0.0569300
    5  -0.0170786  -0.0406335   0.0559078   0.1047187   0.5142338  -0.1811129
    6   0.0090337   0.0201285  -0.2018034   0.0569300  -0.1811129   0.4550547
    7  -0.0725275   0.0228318   0.0716384  -0.0868269   0.0542009  -0.0522007
    8   0.0210745  -0.0923001  -0.0921797   0.0723216  -0.1564177   0.0698731
    9   0.0502708  -0.0570215  -0.1118793  -0.0312897   0.0327351  -0.0393145
   10  -0.0024536   0.0004052  -0.0142842  -0.2335678  -0.0484404  -0.0746701
   11  -0.0058737  -0.0037504  -0.0006465  -0.0459041  -0.0697332  -0.0124023
   12  -0.0391735  -0.0110896  -0.0128030  -0.0770872  -0.0137197  -0.0902202
   13  -0.0001305  -0.0025453  -0.0004658  -0.0975493  -0.0987288   0.0555599
   14   0.0078014   0.0064095  -0.0029409  -0.1032824  -0.2231309   0.1041998
   15   0.0122220   0.0204992  -0.0094464   0.0584376   0.1096102  -0.1044224
   16   0.0011301   0.0012598   0.0013443   0.0007341   0.0028105  -0.0001100
   17  -0.0036218  -0.0199499  -0.0046284  -0.0124587  -0.0259683  -0.0073135
   18  -0.0110339  -0.0198872   0.0002037   0.0083609   0.0095335   0.0013684
   19  -0.0135572   0.0059097  -0.0004140  -0.0158074   0.0013859   0.0095891
   20   0.0043104  -0.0004105  -0.0021126   0.0066577   0.0005136  -0.0011107
   21   0.0132587   0.0030593   0.0012111  -0.0043596  -0.0051216   0.0016596
   22  -0.1416797  -0.1116535  -0.0891130  -0.0065461  -0.0067070   0.0026670
   23  -0.1100855  -0.1571149  -0.0979725   0.0114328   0.0116700   0.0017355
   24  -0.0861430  -0.0986086  -0.1252173  -0.0099431  -0.0151758  -0.0099316
   25  -0.2226290  -0.0978423   0.1100107   0.0116380   0.0078387  -0.0067989
   26  -0.0983701  -0.0859999   0.0531153  -0.0132768  -0.0105338   0.0060024
   27   0.1066727   0.0514623  -0.1096745   0.0225602   0.0073433  -0.0123906
            7           8           9          10          11          12
    1  -0.0725275   0.0210745   0.0502708  -0.0024536  -0.0058737  -0.0391735
    2   0.0228318  -0.0923001  -0.0570215   0.0004052  -0.0037504  -0.0110896
    3   0.0716384  -0.0921797  -0.1118793  -0.0142842  -0.0006465  -0.0128030
    4  -0.0868269   0.0723216  -0.0312897  -0.2335678  -0.0459041  -0.0770872
    5   0.0542009  -0.1564177   0.0327351  -0.0484404  -0.0697332  -0.0137197
    6  -0.0522007   0.0698731  -0.0393145  -0.0746701  -0.0124023  -0.0902202
    7   0.2920397  -0.0591820  -0.0190284  -0.0315414   0.0189086  -0.0057936
    8  -0.0591820   0.4061791   0.0338844  -0.0049152   0.0082934   0.0046671
    9  -0.0190284   0.0338844   0.2226242  -0.0133253   0.0116137  -0.0055869
   10  -0.0315414  -0.0049152  -0.0133253   0.2977899   0.0542951   0.1197911
   11   0.0189086   0.0082934   0.0116137   0.0542951   0.0600381   0.0165707
   12  -0.0057936   0.0046671  -0.0055869   0.1197911   0.0165707   0.0993229
   13   0.0072655   0.0130195  -0.0051847  -0.0290782  -0.0261774   0.0035748
   14  -0.0087655  -0.0142425   0.0100805  -0.0049907   0.0007212  -0.0015738
   15  -0.0008839  -0.0048413   0.0001908  -0.0151820  -0.0152455   0.0071859
   16  -0.0447421  -0.0482188  -0.0068296   0.0022777   0.0037159  -0.0003897
   17  -0.0280795  -0.1305052  -0.0130737  -0.0005196   0.0023277   0.0029855
   18  -0.0031517  -0.0122452  -0.0307660   0.0016698  -0.0005544   0.0011482
   19  -0.0610527   0.0004553   0.0084739  -0.0029126   0.0005439  -0.0000475
   20  -0.0050374  -0.0183020   0.0020352   0.0020134  -0.0001602  -0.0003681
   21   0.0070933   0.0011668  -0.0174152  -0.0020826   0.0012260   0.0001707
   22   0.0100300   0.0118618   0.0088198  -0.0008305   0.0002050  -0.0035993
   23  -0.0134071  -0.0115417  -0.0062940   0.0024123   0.0009407   0.0061059
   24  -0.0026669  -0.0032635  -0.0084302  -0.0002863  -0.0015554  -0.0037095
   25  -0.0126446  -0.0064168   0.0080932   0.0003166   0.0002867   0.0027249
   26   0.0185302   0.0088367  -0.0139598  -0.0002601   0.0013226  -0.0035781
   27   0.0049936   0.0029383  -0.0094227  -0.0016304   0.0009937   0.0044919
           13          14          15          16          17          18
    1  -0.0001305   0.0078014   0.0122220   0.0011301  -0.0036218  -0.0110339
    2  -0.0025453   0.0064095   0.0204992   0.0012598  -0.0199499  -0.0198872
    3  -0.0004658  -0.0029409  -0.0094464   0.0013443  -0.0046284   0.0002037
    4  -0.0975493  -0.1032824   0.0584376   0.0007341  -0.0124587   0.0083609
    5  -0.0987288  -0.2231309   0.1096102   0.0028105  -0.0259683   0.0095335
    6   0.0555599   0.1041998  -0.1044224  -0.0001100  -0.0073135   0.0013684
    7   0.0072655  -0.0087655  -0.0008839  -0.0447421  -0.0280795  -0.0031517
    8   0.0130195  -0.0142425  -0.0048413  -0.0482188  -0.1305052  -0.0122452
    9  -0.0051847   0.0100805   0.0001908  -0.0068296  -0.0130737  -0.0307660
   10  -0.0290782  -0.0049907  -0.0151820   0.0022777  -0.0005196   0.0016698
   11  -0.0261774   0.0007212  -0.0152455   0.0037159   0.0023277  -0.0005544
   12   0.0035748  -0.0015738   0.0071859  -0.0003897   0.0029855   0.0011482
   13   0.1185621   0.1105817  -0.0512184  -0.0002074   0.0022909  -0.0015540
   14   0.1105817   0.2299213  -0.1098561   0.0002912  -0.0017772   0.0014471
   15  -0.0512184  -0.1098561   0.1063232   0.0001313  -0.0020332   0.0006335
   16  -0.0002074   0.0002912   0.0001313   0.0570392   0.0566597   0.0056854
   17   0.0022909  -0.0017772  -0.0020332   0.0566597   0.1834069   0.0226489
   18  -0.0015540   0.0014471   0.0006335   0.0056854   0.0226489   0.0243426
   19   0.0005932  -0.0013113  -0.0017454  -0.0178736  -0.0139169   0.0000051
   20   0.0010298   0.0012042   0.0004179  -0.0180269  -0.0056444   0.0011774
   21  -0.0002836  -0.0003911   0.0004581  -0.0001260   0.0007875   0.0020510
   22   0.0009076  -0.0000025   0.0011263   0.0004739   0.0019477   0.0022584
   23   0.0000132  -0.0000231  -0.0014977   0.0004426  -0.0028624  -0.0034206
   24  -0.0007408   0.0011535   0.0018137  -0.0003601   0.0020295   0.0003250
   25  -0.0003630  -0.0003219  -0.0028874   0.0011681  -0.0023018  -0.0022399
   26   0.0005164   0.0009176   0.0029465   0.0010661   0.0009728   0.0013004
   27   0.0003128  -0.0021190  -0.0027363   0.0006545  -0.0014026   0.0006937
           19          20          21          22          23          24
    1  -0.0135572   0.0043104   0.0132587  -0.1416797  -0.1100855  -0.0861430
    2   0.0059097  -0.0004105   0.0030593  -0.1116535  -0.1571149  -0.0986086
    3  -0.0004140  -0.0021126   0.0012111  -0.0891130  -0.0979725  -0.1252173
    4  -0.0158074   0.0066577  -0.0043596  -0.0065461   0.0114328  -0.0099431
    5   0.0013859   0.0005136  -0.0051216  -0.0067070   0.0116700  -0.0151758
    6   0.0095891  -0.0011107   0.0016596   0.0026670   0.0017355  -0.0099316
    7  -0.0610527  -0.0050374   0.0070933   0.0100300  -0.0134071  -0.0026669
    8   0.0004553  -0.0183020   0.0011668   0.0118618  -0.0115417  -0.0032635
    9   0.0084739   0.0020352  -0.0174152   0.0088198  -0.0062940  -0.0084302
   10  -0.0029126   0.0020134  -0.0020826  -0.0008305   0.0024123  -0.0002863
   11   0.0005439  -0.0001602   0.0012260   0.0002050   0.0009407  -0.0015554
   12  -0.0000475  -0.0003681   0.0001707  -0.0035993   0.0061059  -0.0037095
   13   0.0005932   0.0010298  -0.0002836   0.0009076   0.0000132  -0.0007408
   14  -0.0013113   0.0012042  -0.0003911  -0.0000025  -0.0000231   0.0011535
   15  -0.0017454   0.0004179   0.0004581   0.0011263  -0.0014977   0.0018137
   16  -0.0178736  -0.0180269  -0.0001260   0.0004739   0.0004426  -0.0003601
   17  -0.0139169  -0.0056444   0.0007875   0.0019477  -0.0028624   0.0020295
   18   0.0000051   0.0011774   0.0020510   0.0022584  -0.0034206   0.0003250
   19   0.1106382   0.0075257  -0.0151052   0.0012614  -0.0024440   0.0011401
   20   0.0075257   0.0222693  -0.0001183   0.0006872   0.0012545  -0.0005263
   21  -0.0151052  -0.0001183   0.0108145   0.0000279   0.0014002   0.0006900
   22   0.0012614   0.0006872   0.0000279   0.1447145   0.1153032   0.0912131
   23  -0.0024440   0.0012545   0.0014002   0.1153032   0.1623293   0.1058883
   24   0.0011401  -0.0005263   0.0006900   0.0912131   0.1058883   0.1332012
   25  -0.0012894   0.0008401   0.0015772  -0.0083311  -0.0036673   0.0077870
   26   0.0018517  -0.0007244  -0.0020088  -0.0116420  -0.0046525   0.0100583
   27  -0.0018962   0.0006056   0.0003602  -0.0134003  -0.0059452   0.0112587
           25          26          27
    1  -0.2226290  -0.0983701   0.1066727
    2  -0.0978423  -0.0859999   0.0514623
    3   0.1100107   0.0531153  -0.1096745
    4   0.0116380  -0.0132768   0.0225602
    5   0.0078387  -0.0105338   0.0073433
    6  -0.0067989   0.0060024  -0.0123906
    7  -0.0126446   0.0185302   0.0049936
    8  -0.0064168   0.0088367   0.0029383
    9   0.0080932  -0.0139598  -0.0094227
   10   0.0003166  -0.0002601  -0.0016304
   11   0.0002867   0.0013226   0.0009937
   12   0.0027249  -0.0035781   0.0044919
   13  -0.0003630   0.0005164   0.0003128
   14  -0.0003219   0.0009176  -0.0021190
   15  -0.0028874   0.0029465  -0.0027363
   16   0.0011681   0.0010661   0.0006545
   17  -0.0023018   0.0009728  -0.0014026
   18  -0.0022399   0.0013004   0.0006937
   19  -0.0012894   0.0018517  -0.0018962
   20   0.0008401  -0.0007244   0.0006056
   21   0.0015772  -0.0020088   0.0003602
   22  -0.0083311  -0.0116420  -0.0134003
   23  -0.0036673  -0.0046525  -0.0059452
   24   0.0077870   0.0100583   0.0112587
   25   0.2321344   0.1015846  -0.1182669
   26   0.1015846   0.0898608  -0.0538763
   27  -0.1182669  -0.0538763   0.1174197
 Gradient time:  CPU 608.52 s  wall 1015.48 s
 **********************************************************************
 **                                                                  **
 **                       VIBRATIONAL ANALYSIS                       **
 **                       --------------------                       **
 **                                                                  **
 **        VIBRATIONAL FREQUENCIES (CM**-1) AND NORMAL MODES         **
 **     FORCE CONSTANTS (mDYN/ANGSTROM) AND REDUCED MASSES (AMU)     **
 **                  INFRARED INTENSITIES (KM/MOL)                   **
 **                                                                  **
 **********************************************************************


 Mode:                 1                      2                      3
 Frequency:       145.98                 188.27                 196.10
 Force Cnst:      0.1101                 0.2139                 0.2611
 Red. Mass:       8.7699                10.2424                11.5236
 IR Active:          YES                    YES                    YES
 IR Intens:        1.708                  1.646                  1.194
 Raman Active:       YES                    YES                    YES
               X      Y      Z        X      Y      Z        X      Y      Z
 C         -0.096 -0.172  0.121    0.185  0.118 -0.223   -0.236  0.100  0.127
 C          0.177 -0.014  0.115    0.044  0.058 -0.200   -0.157  0.149  0.127
 C          0.009 -0.116  0.130   -0.035 -0.045 -0.202    0.023  0.276  0.122
 F          0.294  0.277 -0.243   -0.196  0.336  0.187   -0.012 -0.070 -0.095
 H          0.422 -0.031  0.339    0.118 -0.100 -0.406   -0.263  0.297  0.277
 Cl         0.058 -0.144  0.134    0.244 -0.184  0.003    0.382  0.180 -0.029
 I         -0.069  0.031 -0.040   -0.061 -0.014  0.037   -0.062 -0.092 -0.017
 H         -0.193 -0.257  0.323    0.353 -0.013 -0.250   -0.435  0.231  0.187
 H         -0.193 -0.231 -0.086    0.094  0.322 -0.199   -0.152 -0.138  0.070
 TransDip  -0.012 -0.030  0.026    0.018 -0.023 -0.029   -0.023  0.017  0.020

 Mode:                 4                      5                      6
 Frequency:       225.67                 373.46                 448.98
 Force Cnst:      0.2508                 0.3499                 0.3045
 Red. Mass:       8.3601                 4.2587                 2.5637
 IR Active:          YES                    YES                    YES
 IR Intens:        1.574                  2.752                  4.973
 Raman Active:       YES                    YES                    YES
               X      Y      Z        X      Y      Z        X      Y      Z
 C         -0.295 -0.157 -0.008   -0.219  0.269  0.034   -0.152 -0.106 -0.126
 C         -0.275  0.032  0.030    0.069 -0.018 -0.023    0.129  0.033 -0.088
 C         -0.138  0.033 -0.079   -0.128 -0.038  0.279    0.053 -0.002 -0.069
 F         -0.272  0.242 -0.095    0.014  0.008  0.082    0.049 -0.030  0.153
 H         -0.245  0.139  0.248    0.180 -0.200 -0.231    0.093  0.033 -0.127
 Cl        -0.029 -0.047  0.107   -0.008 -0.097 -0.077    0.000  0.058  0.035
 I          0.123 -0.012 -0.012    0.030  0.001 -0.016   -0.005 -0.001 -0.002
 H         -0.476 -0.098  0.113   -0.220  0.228  0.085   -0.385 -0.262  0.291
 H         -0.225 -0.404 -0.094   -0.459  0.542 -0.126   -0.396 -0.202 -0.600
 TransDip  -0.029 -0.017  0.023   -0.046  0.019 -0.020    0.030  0.002 -0.065

 Mode:                 7                      8                      9
 Frequency:       541.99                 685.88                 802.53
 Force Cnst:      1.1924                 0.9095                 0.9309
 Red. Mass:       6.8895                 3.2813                 2.4533
 IR Active:          YES                    YES                    YES
 IR Intens:       20.737                 59.184                 31.696
 Raman Active:       YES                    YES                    YES
               X      Y      Z        X      Y      Z        X      Y      Z
 C         -0.019  0.095  0.002   -0.022  0.092 -0.061    0.153 -0.049  0.094
 C         -0.055  0.440  0.107   -0.018 -0.063  0.030    0.047  0.110 -0.091
 C         -0.083  0.227 -0.235    0.377  0.111  0.053    0.044  0.095  0.159
 F          0.153 -0.131  0.036   -0.033  0.042  0.010   -0.123 -0.025 -0.079
 H         -0.276  0.640  0.214   -0.127  0.086  0.176    0.001 -0.037 -0.397
 Cl        -0.048 -0.203  0.012   -0.047 -0.075 -0.020   -0.012 -0.023 -0.006
 I          0.007 -0.001  0.001   -0.011 -0.000  0.002   -0.000 -0.001 -0.001
 H          0.078 -0.114  0.148   -0.513  0.523 -0.042    0.016 -0.384  0.634
 H         -0.044  0.065 -0.065    0.212 -0.409 -0.093   -0.130 -0.092 -0.387
 TransDip  -0.031  0.141  0.016    0.206  0.135  0.005    0.173  0.026  0.043

 Mode:                10                     11                     12
 Frequency:       910.29                 965.97                1031.29
 Force Cnst:      1.2913                 1.9308                 1.2489
 Red. Mass:       2.6450                 3.5121                 1.9930
 IR Active:          YES                    YES                    YES
 IR Intens:        7.233                 13.800                 60.715
 Raman Active:       YES                    YES                    YES
               X      Y      Z        X      Y      Z        X      Y      Z
 C         -0.022 -0.124 -0.187    0.064  0.156 -0.071   -0.065 -0.019  0.147
 C         -0.015  0.164  0.013   -0.054  0.050  0.301    0.131 -0.078 -0.019
 C          0.099 -0.116  0.213    0.084 -0.246 -0.115    0.112  0.047 -0.122
 F         -0.030 -0.008 -0.010   -0.058 -0.024 -0.072   -0.072 -0.002 -0.028
 H         -0.254  0.435  0.243    0.093 -0.235 -0.036   -0.182  0.251  0.239
 Cl         0.001  0.008  0.002    0.008  0.028  0.003   -0.005 -0.006  0.005
 I         -0.001  0.001 -0.002    0.000  0.000  0.001   -0.002 -0.000  0.000
 H          0.302 -0.164 -0.486   -0.100 -0.108  0.416    0.219 -0.092 -0.059
 H         -0.101  0.403  0.109   -0.314  0.270 -0.591   -0.457  0.695  0.094
 TransDip  -0.000  0.069  0.052    0.068 -0.052  0.083    0.246  0.043 -0.002

 Mode:                13                     14                     15
 Frequency:      1075.93                1106.27                1149.99
 Force Cnst:      0.9391                 1.1081                 1.7452
 Red. Mass:       1.3769                 1.5367                 2.2398
 IR Active:          YES                    YES                    YES
 IR Intens:       32.407                 12.728                 30.137
 Raman Active:       YES                    YES                    YES
               X      Y      Z        X      Y      Z        X      Y      Z
 C          0.133 -0.094  0.019    0.026  0.105 -0.011   -0.070 -0.036  0.064
 C         -0.004  0.003 -0.004    0.120 -0.033 -0.049    0.191  0.176  0.027
 C         -0.080  0.005  0.010   -0.083 -0.084  0.015    0.006 -0.092 -0.046
 F          0.008 -0.001  0.002   -0.046 -0.014 -0.011   -0.107 -0.041 -0.027
 H         -0.059  0.115  0.148   -0.233  0.541  0.606    0.501 -0.136 -0.240
 Cl         0.002  0.000 -0.002    0.005  0.006 -0.000    0.003  0.003  0.002
 I          0.000  0.000  0.000    0.000  0.001  0.000   -0.001  0.001 -0.000
 H         -0.518  0.636 -0.151   -0.050 -0.030  0.230   -0.247  0.405 -0.256
 H         -0.252  0.272 -0.309    0.211 -0.360 -0.094    0.238 -0.228  0.413
 TransDip  -0.170  0.065 -0.008   -0.039 -0.084  0.066    0.147 -0.057  0.077

 Mode:                16                     17                     18
 Frequency:      1250.25                1381.87                1460.12
 Force Cnst:      1.8297                 1.6653                 1.6601
 Red. Mass:       1.9867                 1.4802                 1.3217
 IR Active:          YES                    YES                    YES
 IR Intens:       35.265                 25.877                 28.143
 Raman Active:       YES                    YES                    YES
               X      Y      Z        X      Y      Z        X      Y      Z
 C          0.017 -0.019 -0.123    0.016  0.010  0.022    0.017 -0.031 -0.124
 C          0.079 -0.061  0.120   -0.124  0.046 -0.131    0.058 -0.038  0.058
 C         -0.064  0.188  0.034    0.056 -0.054 -0.013   -0.032  0.049 -0.002
 F         -0.062 -0.027 -0.017    0.008 -0.015  0.020   -0.007  0.003 -0.006
 H          0.667 -0.211  0.499    0.658 -0.034  0.517   -0.175 -0.005 -0.108
 Cl        -0.004 -0.011 -0.002    0.000  0.003 -0.000   -0.000 -0.002  0.000
 I          0.001 -0.000 -0.000   -0.000  0.000  0.000    0.000 -0.000  0.000
 H          0.218 -0.137 -0.223   -0.164 -0.070  0.329   -0.433 -0.127  0.478
 H         -0.038 -0.013 -0.242    0.006  0.255  0.225    0.219  0.379  0.552
 TransDip   0.162  0.038  0.092   -0.134  0.052 -0.077    0.058  0.010  0.159

 Mode:                19                     20                     21
 Frequency:      3131.00                3180.72                3222.81
 Force Cnst:      6.0895                 6.5048                 6.8422
 Red. Mass:       1.0543                 1.0913                 1.1181
 IR Active:          YES                    YES                    YES
 IR Intens:        0.067                  1.739                  0.792
 Raman Active:       YES                    YES                    YES
               X      Y      Z        X      Y      Z        X      Y      Z
 C         -0.015  0.013  0.062    0.008  0.005 -0.003   -0.079 -0.061 -0.006
 C         -0.002  0.000 -0.002   -0.037 -0.068  0.039   -0.003 -0.006  0.003
 C          0.001 -0.002 -0.001   -0.001  0.002  0.001   -0.001  0.000  0.000
 F         -0.000  0.000 -0.000   -0.000  0.000 -0.000    0.000  0.000  0.000
 H          0.006  0.012 -0.009    0.449  0.772 -0.434    0.036  0.063 -0.039
 Cl         0.000 -0.000 -0.000   -0.000  0.000 -0.000    0.000  0.000  0.000
 I          0.000 -0.000 -0.000    0.000  0.000 -0.000    0.000  0.000 -0.000
 H         -0.395 -0.430 -0.356   -0.027 -0.033 -0.025    0.410  0.453  0.388
 H          0.572  0.293 -0.340   -0.053 -0.023  0.026    0.529  0.266 -0.330
 TransDip  -0.000  0.008  0.000   -0.032 -0.024  0.014    0.018  0.000 -0.022

 STANDARD THERMODYNAMIC QUANTITIES AT   298.15 K  AND     1.00 ATM

   This Molecule has  0 Imaginary Frequencies
   Zero point vibrational energy:       33.560 kcal/mol

   Atom    1 Element C  Has Mass   12.00000
   Atom    2 Element C  Has Mass   12.00000
   Atom    3 Element C  Has Mass   12.00000
   Atom    4 Element F  Has Mass   18.99840
   Atom    5 Element H  Has Mass    1.00783
   Atom    6 Element Cl Has Mass   34.96885
   Atom    7 Element I  Has Mass  126.90440
   Atom    8 Element H  Has Mass    1.00783
   Atom    9 Element H  Has Mass    1.00783
   Molecular Mass:   219.895140 amu
   Principal axes and moments of inertia in amu*Bohr^2:
                             1           2           3
    Eigenvalues --      648.31796  2046.35292  2416.06491
          X               0.99980    -0.01671    -0.01127
          Y               0.01705     0.99936     0.03134
          Z               0.01074    -0.03153     0.99945
   Rotational Symmetry Number is   1
   The Molecule is an Asymmetric Top
   Translational Enthalpy:        0.889 kcal/mol
   Rotational Enthalpy:           0.889 kcal/mol
   Vibrational Enthalpy:         35.779 kcal/mol
   gas constant (RT):             0.592 kcal/mol
   Translational Entropy:        42.067  cal/mol.K
   Rotational Entropy:           29.551  cal/mol.K
   Vibrational Entropy:          12.576  cal/mol.K

   Total Enthalpy:               38.149 kcal/mol
   Total Entropy:                84.194  cal/mol.K

 ======================================================================

 STANDARD THERMODYNAMIC QUANTITIES FOR ANHARMONIC VIBRATION -- TOSH

   Zero point vibrational energy: ************ kcal/mol

   Vibrational Enthalpy:       Infinity kcal/mol
   Vibrational Entropy:             NaN  cal/mol.K

   Total Enthalpy:             Infinity kcal/mol
   Total Entropy:                   NaN  cal/mol.K

 ======================================================================

 STANDARD THERMODYNAMIC QUANTITIES FOR ANHARMONIC VIBRATION -- VPT2

   Zero point vibrational energy: ************ kcal/mol

   Vibrational Enthalpy:       Infinity kcal/mol
   Vibrational Entropy:             NaN  cal/mol.K

   Total Enthalpy:             Infinity kcal/mol
   Total Entropy:                   NaN  cal/mol.K

 ======================================================================

Archival summary:
1\1\TWL02\FREQ\ProcedureUnspecified\BasisUnspecified\1l1133\taweetha\ThuOct1102:48:022018ThuOct1102:48:022018\0\\#,FREQ,ProcedureUnspecified,BasisUnspecified,\\0,1\I\C,1,2.17993\C,2,1.50078,1,117.981\H,3,1.08303,2,119.215,1,0.855851,0\F,3,1.36765,2,118.36,1,142.065,0\C,3,1.50508,2,60.2773,1,-109.914,0\H,6,1.08275,3,118.861,2,109.335,0\H,6,1.08436,3,116.482,2,-105.033,0\Cl,2,1.76846,1,113.316,3,144.249,0\\\@

 Total job time:  1133.15s(wall), 667.30s(cpu) 
 Thu Oct 11 02:48:02 2018

        *************************************************************
        *                                                           *
        *  Thank you very much for using Q-Chem.  Have a nice day.  *
        *                                                           *
        *************************************************************
