# Supplementary material for: Geometric and energetic data from ab initio calculations of haloethene, haloimine, halomethylenephosphine, haloiminophosphine, halodiazene, halodiphosphene and halocyclopropane
Source: Data Brief. 2019 Nov 2;27:104738. doi: 10.1016/j.dib.2019.104738 (PMC6861602; doi:10.1016/j.dib.2019.104738)
Supplement: Multimedia component 3 [file mmc3.zip › CCC/B3LYP/FHCCCFBr.out]

Q-Chem Developer Version!
                  Welcome to Q-Chem
     A Quantum Leap Into The Future Of Chemistry


 Q-Chem 5.1, Q-Chem, Inc., Pleasanton, CA (2018)

 Yihan Shao,  Zhengting Gan,  E. Epifanovsky,  A. T. B. Gilbert,  M. Wormit,  
 J. Kussmann,  A. W. Lange,  A. Behn,  Jia Deng,  Xintian Feng,  D. Ghosh,  
 M. Goldey,  P. R. Horn,  L. D. Jacobson,  I. Kaliman,  T. Kus,  A. Landau,  
 Jie Liu,  E. I. Proynov,  R. M. Richard,  R. P. Steele,  E. J. Sundstrom,  
 H. L. Woodcock III,  P. M. Zimmerman,  D. Zuev,  B. Albrecht,  E. Alguire,  
 S. A. Baeppler,  D. Barton,  Z. Benda,  Y. A. Bernard,  E. J. Berquist,  
 K. B. Bravaya,  H. Burton,  D. Casanova,  Chun-Min Chang,  Yunqing Chen,  
 A. Chien,  K. D. Closser,  M. P. Coons,  S. Coriani,  S. Dasgupta,  
 A. L. Dempwolff,  M. Diedenhofen,  Hainam Do,  R. G. Edgar,  Po-Tung Fang,  
 S. Faraji,  S. Fatehi,  Qingguo Feng,  K. D. Fenk,  J. Fosso-Tande,  
 Qinghui Ge,  A. Ghysels,  G. Gidofalvi,  J. Gomes,  J. Gonthier,  A. Gunina,  
 D. Hait,  M. W. D. Hanson-Heine,  P. H. P. Harbach,  A. W. Hauser,  
 J. E. Herr,  E. G. Hohenstein,  Z. C. Holden,  Kerwin Hui,  B. C. Huynh,  
 T.-C. Jagau,  Hyunjun Ji,  B. Kaduk,  K. Khistyaev,  Jaehoon Kim,  
 P. Klunzinger,  K. Koh,  D. Kosenkov,  L. Koulias,  T. Kowalczyk,  
 C. M. Krauter,  A. Kunitsa,  Ka Un Lao,  A. Laurent,  K. V. Lawler,  
 Joonho Lee,  D. Lefrancois,  S. Lehtola,  D. S. Levine,  Yi-Pei Li,  
 You-Sheng Lin,  Fenglai Liu,  E. Livshits,  A. Luenser,  P. Manohar,  
 E. Mansoor,  S. F. Manzer,  Shan-Ping Mao,  Yuezhi Mao,  N. Mardirossian,  
 A. V. Marenich,  T. Markovich,  L. A. Martinez-Martinez,  S. A. Maurer,  
 N. J. Mayhall,  S. C. McKenzie,  J.-M. Mewes,  A. F. Morrison,  
 J. W. Mullinax,  K. Nanda,  T. S. Nguyen-Beck,  R. Olivares-Amaya,  
 J. A. Parkhill,  T. M. Perrine,  F. Plasser,  P. Pokhilko,  S. Prager,  
 A. Prociuk,  E. Ramos,  D. R. Rehn,  F. Rob,  M. Schneider,  N. Sergueev,  
 S. M. Sharada,  S. Sharma,  D. W. Small,  T. Stauch,  T. Stein,  
 Yu-Chuan Su,  A. J. W. Thom,  A. Tkatchenko,  T. Tsuchimochi,  N. M. Tubman,  
 L. Vogt,  M. L. Vidal,  O. Vydrov,  M. A. Watson,  J. Wenzel,  
 M. de Wergifosse,  T. A. Wesolowski,  A. White,  J. Witte,  A. Yamada,  
 Jun Yang,  K. Yao,  S. Yeganeh,  S. R. Yost,  Zhi-Qiang You,  A. Zech,  
 Igor Ying Zhang,  Xing Zhang,  Yan Zhao,  Ying Zhu,  B. R. Brooks,  
 G. K. L. Chan,  C. J. Cramer,  M. S. Gordon,  W. J. Hehre,  A. Klamt,  
 M. W. Schmidt,  C. D. Sherrill,  D. G. Truhlar,  A. Aspuru-Guzik,  R. Baer,  
 A. T. Bell,  N. A. Besley,  Jeng-Da Chai,  A. E. DePrince, III,  
 R. A. DiStasio Jr.,  A. Dreuw,  B. D. Dunietz,  T. R. Furlani,  
 Chao-Ping Hsu,  Yousung Jung,  Jing Kong,  D. S. Lambrecht,  WanZhen Liang,  
 C. Ochsenfeld,  V. A. Rassolov,  L. V. Slipchenko,  J. E. Subotnik,  
 T. Van Voorhis,  J. M. Herbert,  A. I. Krylov,  P. M. W. Gill,  M. Head-Gordon

 Contributors to earlier versions of Q-Chem not listed above: 
 R. D. Adamson,  B. Austin,  J. Baker,  G. J. O. Beran,  K. Brandhorst,  
 S. T. Brown,  E. F. C. Byrd,  A. K. Chakraborty,  C.-L. Cheng,  
 Siu Hung Chien,  D. M. Chipman,  D. L. Crittenden,  H. Dachsel,  
 R. J. Doerksen,  A. D. Dutoi,  L. Fusti-Molnar,  W. A. Goddard III,  
 A. Golubeva-Zadorozhnaya,  S. R. Gwaltney,  G. Hawkins,  A. Heyden,  
 S. Hirata,  G. Kedziora,  F. J. Keil,  C. Kelley,  Jihan Kim,  R. A. King,  
 R. Z. Khaliullin,  P. P. Korambath,  W. Kurlancheek,  A. M. Lee,  M. S. Lee,  
 S. V. Levchenko,  Ching Yeh Lin,  D. Liotard,  R. C. Lochan,  I. Lotan,  
 P. E. Maslen,  N. Nair,  D. P. O'Neill,  D. Neuhauser,  E. Neuscamman,  
 C. M. Oana,  R. Olson,  B. Peters,  R. Peverati,  P. A. Pieniazek,  
 Y. M. Rhee,  J. Ritchie,  M. A. Rohrdanz,  E. Rosta,  N. J. Russ,  
 H. F. Schaefer III,  N. E. Schultz,  N. Shenvi,  A. C. Simmonett,  A. Sodt,  
 D. Stuck,  K. S. Thanthiriwatte,  V. Vanovschi,  Tao Wang,  A. Warshel,  
 C. F. Williams,  Q. Wu,  X. Xu,  W. Zhang

 Please cite Q-Chem as follows:
 Y. Shao et al., Mol. Phys. 113, 184-215 (2015)
 DOI: 10.1080/00268976.2014.952696

 Q-Chem 5.1.1 for Intel X86 EM64T Linux

 Parts of Q-Chem use Armadillo 8.300.2 (Tropical Shenanigans).
 http://arma.sourceforge.net/

 Q-Chem begins on Wed Oct 10 04:34:07 2018  

Host: 
0

     Scratch files written to /scratch/taweetham/qchem25309//
Input Ideriv = 2
Curr. Ideriv = -1
Max.  Ideriv = 2

Checking the input file for inconsistencies... 	...done.

--------------------------------------------------------------
User input:
--------------------------------------------------------------
$molecule
0 1
C 
C 1 CC 
C 2 CC 1 60.0
F 2 CF 1 ANG  3 pDHA
H 2 CH 1 ANG  3 mDHA
F 3 CF 1 ANG  2 mDHA
Br 3 CBr 1 ANG  2 pDHA
H 1 CH 2 ANG  3 pDHA
H 1 CH 2 ANG  3 mDHA

CC=1.54
CH=1.09
CF=1.35
CCl=1.77
CBr=1.94
CI=2.14
ANG=118.0
pDHA=107.9
mDHA=-107.9
$end

$rem
   job_type	optimization
   basis	6-311++g**
   method	b3lyp
   mem_total	32000
$end

--------------------------------------------------------------
 ----------------------------------------------------------------
             Standard Nuclear Orientation (Angstroms)
    I     Atom           X                Y                Z
 ----------------------------------------------------------------
    1      C      -1.1634131770     0.5309928963     1.2338509712
    2      C      -1.4620274582     0.6904451281    -0.2684820468
    3      C      -0.3909842520    -0.3112910291     0.2016148814
    4      F      -2.6278552278     0.1982388828    -0.7386720337
    5      H      -1.1280552918     1.6028195947    -0.7625826689
    6      F      -0.6746998362    -1.6285281094     0.1185971640
    7      Br      1.4710528060     0.1269682467    -0.1214126744
    8      H      -0.6309889387     1.3373991364     1.7381657601
    9      H      -1.9062590819     0.0276137014     1.8526315039
 ----------------------------------------------------------------
 Molecular Point Group                 C1    NOp =  1
 Largest Abelian Subgroup              C1    NOp =  1
 Nuclear Repulsion Energy =   417.2693367505 hartrees
 There are       37 alpha and       37 beta electrons
 Requested basis set is 6-311++G(d,p)
 There are 64 shells and 179 basis functions

 Total QAlloc Memory Limit  32000 MB
 Mega-Array Size       188 MB
 MEM_STATIC part       192 MB
 A cutoff of  1.0D-11 yielded   1873 shell pairs
 There are     15138 function pairs (     16515 Cartesian)

 -------------------------------------------------------
 OpenMP Integral Computing Module                       
 Release: version 1.0, May 2013, Q-Chem Inc. Pittsburgh 
 -------------------------------------------------------
 Integral Job Info:
 Integral job number is                      11
 Integral operator is                         1
 short-range coefficients                     0
 long-range coefficients              100000000
 Omega coefficients                           0
 if combine SR and LR in K                    0
 Integral screening is                        0
 Integral computing path is                   2
 max size of driver memory is            800000
 size of driver memory is                593474
 size of scratch memory is             29623520
 max col of scratch BK array               1296
 max len of scratch array in speh3          155
 max len of scratch index in speh4           18
 max int batch size is                      520
 min int batch size is                       52
 fixed nKL is                                45
 max L of basis functions is                  2
 order of int derivative is                   0
 number of shells is                         64
 number of basis is                         187
 number of cartesian basis is               187
 number of contracted shell pairs          1873
 number of primitive shell pairs           4897
 maxK2 (contraction) of shell pair           36
 max number of K2 of shell pair               1
 max number of CS2 of shell pair            246
 max number of PS2 of shell pair            558
 mem total for path MDJ                  529068
 -------------------------------------------------------
 Smallest overlap matrix eigenvalue = 7.36E-05

 Scale SEOQF with 1.000000e-01/1.000000e-01/1.000000e-01

 Standard Electronic Orientation quadrupole field applied
 Nucleus-field energy     =     0.0000000061 hartrees
 Guess from superposition of atomic densities
 Warning:  Energy on first SCF cycle will be non-variational
 SAD guess density has 74.000000 electrons

 -----------------------------------------------------------------------
  General SCF calculation program by
  Eric Jon Sundstrom, Paul Horn, Yuezhi Mao, Dmitri Zuev, Alec White,
  David Stuck, Shaama M.S., Shane Yost, Joonho Lee, David Small,
  Daniel Levine, Susi Lehtola, Hugh Burton, Evgeny Epifanovsky
 -----------------------------------------------------------------------
 Exchange:     0.2000 Hartree-Fock + 0.0800 Slater + 0.7200 B88
 Correlation:  0.1900 VWN1RPA + 0.8100 LYP
 Using SG-1 standard quadrature grid
 using 4 threads for integral computing
 -------------------------------------------------------
 OpenMP Integral computing Module                
 Release: version 2.0, May 2017, Q-Chem Inc. Pleasanton 
 -------------------------------------------------------
 -------------------------------------------------------
 OpenMP BLAS3 based DFT computing Module                
 Release: version 1.0, May 2013, Q-Chem Inc. Pittsburgh 
 -------------------------------------------------------
 A restricted SCF calculation will be
 performed using DIIS
 SCF converges when DIIS error is below 1.0e-08
 ---------------------------------------
  Cycle       Energy         DIIS error
 ---------------------------------------
    1   -2890.9138751637      4.25e-02  
    2   -2889.9293589299      4.55e-03  
    3   -2889.8904022745      5.71e-03  
    4   -2889.9868475665      8.27e-04  
    5   -2889.9885703410      3.38e-04  
    6   -2889.9889558287      6.23e-05  
    7   -2889.9889714163      1.77e-05  
    8   -2889.9889722309      3.93e-06  
    9   -2889.9889722624      1.39e-06  
   10   -2889.9889722669      5.17e-07  
   11   -2889.9889722674      4.46e-08  
   12   -2889.9889722674      2.87e-08  
   13   -2889.9889722674      4.65e-09  Convergence criterion met
 ---------------------------------------
 SCF time:   CPU 31.74s  wall 8.00s 
 SCF   energy in the final basis set =    -2889.9889722674
 Total energy in the final basis set =    -2889.9889722674

 --------------------------------------------------------------

                    Orbital Energies (a.u.)
 --------------------------------------------------------------

 Alpha MOs
 -- Occupied --
******* -62.502 -56.322 -56.318 -56.318 -24.716 -24.704 -10.337
-10.296 -10.220  -8.710  -6.542  -6.529  -6.528  -2.653  -2.649
 -2.649  -2.638  -2.638  -1.259  -1.243  -0.896  -0.801  -0.656
 -0.639  -0.570  -0.559  -0.502  -0.497  -0.486  -0.443  -0.436
 -0.414  -0.346  -0.330  -0.310  -0.287
 -- Virtual --
 -0.043  -0.012   0.008   0.020   0.023   0.032   0.056   0.063
  0.065   0.070   0.078   0.084   0.104   0.107   0.114   0.127
  0.132   0.139   0.144   0.151   0.164   0.167   0.192   0.217
  0.223   0.242   0.256   0.266   0.293   0.301   0.346   0.361
  0.366   0.369   0.378   0.397   0.425   0.428   0.449   0.454
  0.464   0.488   0.517   0.522   0.548   0.579   0.580   0.597
  0.630   0.638   0.651   0.668   0.685   0.712   0.772   0.797
  0.857   0.886   0.943   1.014   1.209   1.247   1.276   1.331
  1.367   1.384   1.403   1.414   1.434   1.466   1.487   1.511
  1.518   1.553   1.629   1.675   1.706   1.755   1.782   1.835
  1.863   1.930   1.954   1.976   1.995   2.026   2.078   2.117
  2.158   2.175   2.219   2.249   2.476   2.513   2.566   2.663
  2.666   2.761   2.786   2.793   2.966   3.055   3.244   3.342
  3.677   3.724   3.770   3.791   3.805   3.820   3.941   3.994
  4.012   4.024   4.036   4.084   4.113   4.212   4.219   4.390
  4.793   4.889   6.327   6.335   6.365   6.413   6.562   6.660
  6.748   7.563   7.582   7.686  23.558  23.704  23.826  47.906
 66.753  66.765 289.758 289.776 289.9061020.697
 --------------------------------------------------------------

          Ground-State Mulliken Net Atomic Charges

     Atom                 Charge (a.u.)
  ----------------------------------------
      1 C                    -0.295667
      2 C                    -0.078502
      3 C                     0.025315
      4 F                    -0.122592
      5 H                     0.181824
      6 F                    -0.056993
      7 Br                   -0.021814
      8 H                     0.161673
      9 H                     0.206756
  ----------------------------------------
  Sum of atomic charges =     0.000000

 -----------------------------------------------------------------
                    Cartesian Multipole Moments
 -----------------------------------------------------------------
    Charge (ESU x 10^10)
                 0.0000
    Dipole Moment (Debye)
         X       0.0988      Y       2.0607      Z       1.2292
       Tot       2.4015
    Quadrupole Moments (Debye-Ang)
        XX     -49.5623     XY      -1.1714     YY     -46.7752
        XZ      -3.0701     YZ      -0.0176     ZZ     -45.0094
    Octopole Moments (Debye-Ang^2)
       XXX      42.0171    XXY      -0.8041    XYY       7.2721
       YYY       0.4928    XXZ       3.2154    XYZ       0.7716
       YYZ      -3.4471    XZZ       4.4506    YZZ      -0.3063
       ZZZ      -4.3753
    Hexadecapole Moments (Debye-Ang^3)
      XXXX    -663.4417   XXXY      18.8361   XXYY    -137.2138
      XYYY       5.4717   YYYY    -176.3887   XXXZ     -15.1486
      XXYZ      -3.4457   XYYZ       4.7657   YYYZ      -3.2928
      XXZZ    -130.2595   XYZZ       3.3527   YYZZ     -50.8789
      XZZZ       0.6240   YZZZ      -1.0272   ZZZZ    -143.2291
 -----------------------------------------------------------------
 Calculating analytic gradient of the SCF energy
 Gradient of SCF Energy
            1           2           3           4           5           6
    1  -0.0070385  -0.0257414   0.0229145   0.0065350   0.0037206  -0.0021616
    2   0.0054139   0.0056012  -0.0270743   0.0027210   0.0043940  -0.0002583
    3   0.0141048  -0.0193882  -0.0086415   0.0033565   0.0009883   0.0005581
            7           8           9
    1   0.0019926   0.0021228  -0.0023441
    2   0.0042586   0.0029555   0.0019884
    3   0.0006534   0.0031479   0.0052207
 Max gradient component =       2.707E-02
 RMS gradient           =       1.030E-02
 Gradient time:  CPU 7.53 s  wall 1.94 s
 Geometry Optimization Parameters
   NAtoms,    NIC,     NZ,  NCons,   NDum,   NFix, NCnnct, MaxDiis
        9      69       9       0       0       0       0       0


** GEOMETRY OPTIMIZATION IN DELOCALIZED INTERNAL COORDINATES **
   Searching for a Minimum

   Optimization Cycle:   1

                       Coordinates (Angstroms)
     ATOM                X               Y               Z
      1  C        -1.1634131770    0.5309928963    1.2338509712
      2  C        -1.4620274582    0.6904451281   -0.2684820468
      3  C        -0.3909842520   -0.3112910291    0.2016148814
      4  F        -2.6278552278    0.1982388828   -0.7386720337
      5  H        -1.1280552918    1.6028195947   -0.7625826689
      6  F        -0.6746998362   -1.6285281094    0.1185971640
      7  Br        1.4710528060    0.1269682467   -0.1214126744
      8  H        -0.6309889387    1.3373991364    1.7381657601
      9  H        -1.9062590819    0.0276137014    1.8526315039
   Point Group: c1    Number of degrees of freedom:    21


   Energy is  -2889.988972267


 Attempting to Generate Delocalized Internal Coordinates

 21 Hessian modes will be used to form the next step
  Hessian Eigenvalues:
     0.016341    0.020947    0.023307    0.030304    0.030782    0.032544
     0.083421    0.087153    0.090379    0.107532    0.134223    0.138421
     0.175927    0.253751    0.264506    0.285189    0.348126    0.348126
     0.348126    0.550214    0.550214

 Minimum Search - Taking Simple RFO Step
 Searching for Lamda that Minimizes Along All modes
 Value Taken    Lamda =  -0.00401227
 Step Taken.  Stepsize is  0.149310

                             Maximum     Tolerance    Cnvgd?
         Gradient           0.017264      0.000300      NO
         Displacement       0.074486      0.001200      NO
         Energy change     *********      0.000001      NO


 New Cartesian Coordinates Obtained by Inverse Iteration

 Displacement from previous Coordinates is:  0.138699
 ----------------------------------------------------------------
             Standard Nuclear Orientation (Angstroms)
    I     Atom           X                Y                Z
 ----------------------------------------------------------------
    1      C      -1.1588847993     0.5340284332     1.2302342126
    2      C      -1.4491592234     0.6941678879    -0.2536579816
    3      C      -0.4041766698    -0.2832445112     0.2150015514
    4      F      -2.6139081016     0.1882328159    -0.7332809484
    5      H      -1.1253115189     1.5910495994    -0.7680399241
    6      F      -0.6873389124    -1.5996625893     0.1274252489
    7      Br      1.4552738054     0.1122764636    -0.1284121504
    8      H      -0.6392528093     1.3374890475     1.7374604154
    9      H      -1.8904722282     0.0003213010     1.8269804329
 ----------------------------------------------------------------
 Molecular Point Group                 C1    NOp =  1
 Largest Abelian Subgroup              C1    NOp =  1
 Nuclear Repulsion Energy =   420.5973752679 hartrees
 There are       37 alpha and       37 beta electrons
 Applying Cartesian multipole field
    Component          Value
    ---------          -----
     (2,0,0)        1.00000E-11
     (0,2,0)        2.00000E-11
     (0,0,2)       -3.00000E-11
 Nucleus-field energy     =     0.0000000059 hartrees
 Requested basis set is 6-311++G(d,p)
 There are 64 shells and 179 basis functions
 A cutoff of  1.0D-11 yielded   1875 shell pairs
 There are     15146 function pairs (     16523 Cartesian)
 Smallest overlap matrix eigenvalue = 6.30E-05
 Guess MOs from SCF MO coefficient file

 -----------------------------------------------------------------------
  General SCF calculation program by
  Eric Jon Sundstrom, Paul Horn, Yuezhi Mao, Dmitri Zuev, Alec White,
  David Stuck, Shaama M.S., Shane Yost, Joonho Lee, David Small,
  Daniel Levine, Susi Lehtola, Hugh Burton, Evgeny Epifanovsky
 -----------------------------------------------------------------------
 Exchange:     0.2000 Hartree-Fock + 0.0800 Slater + 0.7200 B88
 Correlation:  0.1900 VWN1RPA + 0.8100 LYP
 Using SG-1 standard quadrature grid
 using 4 threads for integral computing
 -------------------------------------------------------
 OpenMP Integral computing Module                
 Release: version 2.0, May 2017, Q-Chem Inc. Pleasanton 
 -------------------------------------------------------
 -------------------------------------------------------
 OpenMP BLAS3 based DFT computing Module                
 Release: version 1.0, May 2013, Q-Chem Inc. Pittsburgh 
 -------------------------------------------------------
 A restricted SCF calculation will be
 performed using DIIS
 SCF converges when DIIS error is below 1.0e-08
 ---------------------------------------
  Cycle       Energy         DIIS error
 ---------------------------------------
    1   -2889.9905028177      4.76e-04  
    2   -2889.9913482421      2.45e-04  
    3   -2889.9913644948      2.41e-04  
    4   -2889.9915471517      2.91e-05  
    5   -2889.9915495596      6.07e-06  
    6   -2889.9915496829      2.37e-06  
    7   -2889.9915497013      6.33e-07  
    8   -2889.9915497018      1.54e-07  
    9   -2889.9915497019      6.40e-08  
   10   -2889.9915497019      1.29e-08  
   11   -2889.9915497019      2.51e-09  Convergence criterion met
 ---------------------------------------
 SCF time:   CPU 27.93s  wall 7.00s 
 SCF   energy in the final basis set =    -2889.9915497019
 Total energy in the final basis set =    -2889.9915497019

 --------------------------------------------------------------

                    Orbital Energies (a.u.)
 --------------------------------------------------------------

 Alpha MOs
 -- Occupied --
******* -62.501 -56.322 -56.318 -56.317 -24.714 -24.701 -10.334
-10.293 -10.218  -8.710  -6.542  -6.528  -6.528  -2.652  -2.649
 -2.648  -2.638  -2.638  -1.258  -1.238  -0.910  -0.804  -0.658
 -0.638  -0.572  -0.561  -0.502  -0.496  -0.485  -0.445  -0.434
 -0.415  -0.348  -0.331  -0.311  -0.289
 -- Virtual --
 -0.042  -0.012   0.008   0.020   0.024   0.031   0.058   0.064
  0.066   0.069   0.077   0.086   0.104   0.108   0.114   0.128
  0.133   0.140   0.147   0.152   0.165   0.169   0.193   0.220
  0.227   0.245   0.266   0.272   0.297   0.305   0.346   0.362
  0.366   0.370   0.377   0.397   0.425   0.428   0.448   0.454
  0.464   0.490   0.521   0.524   0.553   0.584   0.586   0.599
  0.636   0.639   0.653   0.670   0.687   0.714   0.773   0.800
  0.858   0.888   0.949   1.019   1.210   1.251   1.287   1.341
  1.370   1.384   1.407   1.421   1.444   1.469   1.485   1.518
  1.522   1.555   1.635   1.681   1.713   1.772   1.794   1.849
  1.871   1.937   1.965   1.983   2.004   2.031   2.081   2.135
  2.169   2.187   2.219   2.258   2.495   2.529   2.575   2.666
  2.675   2.787   2.809   2.813   2.977   3.089   3.259   3.372
  3.689   3.732   3.773   3.799   3.812   3.827   3.942   4.003
  4.015   4.027   4.038   4.091   4.120   4.223   4.240   4.394
  4.803   4.904   6.329   6.341   6.370   6.414   6.570   6.662
  6.758   7.564   7.583   7.689  23.600  23.745  23.857  47.910
 66.757  66.769 289.759 289.778 289.9081020.702
 --------------------------------------------------------------

          Ground-State Mulliken Net Atomic Charges

     Atom                 Charge (a.u.)
  ----------------------------------------
      1 C                    -0.298992
      2 C                    -0.070738
      3 C                     0.024057
      4 F                    -0.131629
      5 H                     0.183294
      6 F                    -0.058825
      7 Br                   -0.020708
      8 H                     0.162563
      9 H                     0.210978
  ----------------------------------------
  Sum of atomic charges =     0.000000

 -----------------------------------------------------------------
                    Cartesian Multipole Moments
 -----------------------------------------------------------------
    Charge (ESU x 10^10)
                 0.0000
    Dipole Moment (Debye)
         X       0.1416      Y       2.0778      Z       1.2772
       Tot       2.4431
    Quadrupole Moments (Debye-Ang)
        XX     -49.6805     XY      -1.2314     YY     -46.7035
        XZ      -3.1510     YZ      -0.0442     ZZ     -44.8626
    Octopole Moments (Debye-Ang^2)
       XXX      43.0462    XXY      -1.0218    XYY       7.4146
       YYY       0.5453    XXZ       3.1579    XYZ       0.8585
       YYZ      -3.3924    XZZ       4.7646    YZZ      -0.2714
       ZZZ      -4.4069
    Hexadecapole Moments (Debye-Ang^3)
      XXXX    -656.2656   XXXY      18.9542   XXYY    -135.3851
      XYYY       6.1072   YYYY    -172.2768   XXXZ     -14.4174
      XXYZ      -3.5859   XYYZ       5.0179   YYYZ      -3.2020
      XXZZ    -128.8500   XYZZ       3.6822   YYZZ     -49.8451
      XZZZ       1.8462   YZZZ      -1.2902   ZZZZ    -142.0858
 -----------------------------------------------------------------
 Calculating analytic gradient of the SCF energy
 Gradient of SCF Energy
            1           2           3           4           5           6
    1  -0.0029258  -0.0103363   0.0068744   0.0049381   0.0021396  -0.0002582
    2   0.0010506   0.0019734  -0.0110240   0.0016049  -0.0000727   0.0034177
    3   0.0028787  -0.0058548  -0.0020424   0.0020899   0.0008792   0.0000634
            7           8           9
    1  -0.0016270   0.0007033   0.0004920
    2   0.0019243  -0.0000641   0.0011899
    3   0.0006118  -0.0002598   0.0016341
 Max gradient component =       1.102E-02
 RMS gradient           =       3.830E-03
 Gradient time:  CPU 7.61 s  wall 1.96 s
 Geometry Optimization Parameters
   NAtoms,    NIC,     NZ,  NCons,   NDum,   NFix, NCnnct, MaxDiis
        9      69       9       0       0       0       0       0

 Cartesian Hessian Update
 Hessian Updated using BFGS Update


** GEOMETRY OPTIMIZATION IN DELOCALIZED INTERNAL COORDINATES **
   Searching for a Minimum

   Optimization Cycle:   2

                       Coordinates (Angstroms)
     ATOM                X               Y               Z
      1  C        -1.1588847993    0.5340284332    1.2302342126
      2  C        -1.4491592234    0.6941678879   -0.2536579816
      3  C        -0.4041766698   -0.2832445112    0.2150015514
      4  F        -2.6139081016    0.1882328159   -0.7332809484
      5  H        -1.1253115189    1.5910495994   -0.7680399241
      6  F        -0.6873389124   -1.5996625893    0.1274252489
      7  Br        1.4552738054    0.1122764636   -0.1284121504
      8  H        -0.6392528093    1.3374890475    1.7374604154
      9  H        -1.8904722282    0.0003213010    1.8269804329
   Point Group: c1    Number of degrees of freedom:    21


   Energy is  -2889.991549702

 Hessian Updated using BFGS Update

 20 Hessian modes will be used to form the next step
  Hessian Eigenvalues:
     0.016524    0.021057    0.023494    0.030288    0.030949    0.032428
     0.079051    0.083525    0.090462    0.107063    0.116532    0.138041
     0.178164    0.253166    0.260016    0.264892    0.348115    0.351822
     0.542121    0.558232

 Minimum Search - Taking Simple RFO Step
 Searching for Lamda that Minimizes Along All modes
 Value Taken    Lamda =  -0.00077405
 Step Taken.  Stepsize is  0.093305

                             Maximum     Tolerance    Cnvgd?
         Gradient           0.006494      0.000300      NO
         Displacement       0.051154      0.001200      NO
         Energy change     -0.002577      0.000001      NO


 New Cartesian Coordinates Obtained by Inverse Iteration

 Displacement from previous Coordinates is:  0.094116
 ----------------------------------------------------------------
             Standard Nuclear Orientation (Angstroms)
    I     Atom           X                Y                Z
 ----------------------------------------------------------------
    1      C      -1.1528684910     0.5363492478     1.2280213052
    2      C      -1.4403249944     0.6958679555    -0.2495749428
    3      C      -0.4044197087    -0.2695199740     0.2182826274
    4      F      -2.6131147038     0.1846729299    -0.7267062514
    5      H      -1.1402431246     1.5979286774    -0.7673394804
    6      F      -0.6880087690    -1.5907294598     0.1389587646
    7      Br      1.4650056159     0.0895798991    -0.1358756698
    8      H      -0.6503230207     1.3436177524     1.7442485153
    9      H      -1.8889332612    -0.0131085805     1.8036959888
 ----------------------------------------------------------------
 Molecular Point Group                 C1    NOp =  1
 Largest Abelian Subgroup              C1    NOp =  1
 Nuclear Repulsion Energy =   420.6637723092 hartrees
 There are       37 alpha and       37 beta electrons
 Applying Cartesian multipole field
    Component          Value
    ---------          -----
     (2,0,0)        1.00000E-11
     (0,2,0)        2.00000E-11
     (0,0,2)       -3.00000E-11
 Nucleus-field energy     =     0.0000000059 hartrees
 Requested basis set is 6-311++G(d,p)
 There are 64 shells and 179 basis functions
 A cutoff of  1.0D-11 yielded   1875 shell pairs
 There are     15146 function pairs (     16523 Cartesian)
 Smallest overlap matrix eigenvalue = 5.82E-05
 Guess MOs from SCF MO coefficient file

 -----------------------------------------------------------------------
  General SCF calculation program by
  Eric Jon Sundstrom, Paul Horn, Yuezhi Mao, Dmitri Zuev, Alec White,
  David Stuck, Shaama M.S., Shane Yost, Joonho Lee, David Small,
  Daniel Levine, Susi Lehtola, Hugh Burton, Evgeny Epifanovsky
 -----------------------------------------------------------------------
 Exchange:     0.2000 Hartree-Fock + 0.0800 Slater + 0.7200 B88
 Correlation:  0.1900 VWN1RPA + 0.8100 LYP
 Using SG-1 standard quadrature grid
 using 4 threads for integral computing
 -------------------------------------------------------
 OpenMP Integral computing Module                
 Release: version 2.0, May 2017, Q-Chem Inc. Pleasanton 
 -------------------------------------------------------
 -------------------------------------------------------
 OpenMP BLAS3 based DFT computing Module                
 Release: version 1.0, May 2013, Q-Chem Inc. Pittsburgh 
 -------------------------------------------------------
 A restricted SCF calculation will be
 performed using DIIS
 SCF converges when DIIS error is below 1.0e-08
 ---------------------------------------
  Cycle       Energy         DIIS error
 ---------------------------------------
    1   -2889.9915402139      2.79e-04  
    2   -2889.9919320467      1.02e-04  
    3   -2889.9919240771      1.19e-04  
    4   -2889.9919625309      1.71e-05  
    5   -2889.9919634765      3.26e-06  
    6   -2889.9919635103      1.25e-06  
    7   -2889.9919635156      3.60e-07  
    8   -2889.9919635159      1.05e-07  
    9   -2889.9919635159      2.93e-08  
   10   -2889.9919635159      6.69e-09  Convergence criterion met
 ---------------------------------------
 SCF time:   CPU 25.39s  wall 7.00s 
 SCF   energy in the final basis set =    -2889.9919635159
 Total energy in the final basis set =    -2889.9919635159

 --------------------------------------------------------------

                    Orbital Energies (a.u.)
 --------------------------------------------------------------

 Alpha MOs
 -- Occupied --
******* -62.501 -56.322 -56.318 -56.317 -24.712 -24.699 -10.334
-10.292 -10.217  -8.710  -6.542  -6.528  -6.528  -2.652  -2.649
 -2.648  -2.638  -2.638  -1.256  -1.234  -0.916  -0.804  -0.659
 -0.638  -0.572  -0.562  -0.502  -0.494  -0.483  -0.445  -0.432
 -0.416  -0.350  -0.332  -0.311  -0.291
 -- Virtual --
 -0.044  -0.012   0.008   0.020   0.023   0.030   0.058   0.064
  0.066   0.069   0.076   0.087   0.104   0.108   0.114   0.128
  0.133   0.140   0.148   0.152   0.165   0.170   0.193   0.219
  0.229   0.243   0.267   0.274   0.298   0.305   0.346   0.363
  0.367   0.370   0.377   0.397   0.426   0.429   0.448   0.454
  0.464   0.492   0.521   0.528   0.554   0.585   0.590   0.599
  0.636   0.640   0.652   0.669   0.686   0.716   0.772   0.797
  0.855   0.883   0.951   1.021   1.214   1.253   1.291   1.341
  1.370   1.383   1.407   1.422   1.446   1.468   1.481   1.519
  1.521   1.556   1.634   1.685   1.724   1.774   1.798   1.853
  1.873   1.939   1.965   1.986   2.007   2.031   2.078   2.141
  2.167   2.197   2.215   2.257   2.504   2.532   2.576   2.663
  2.676   2.793   2.816   2.820   2.977   3.091   3.261   3.382
  3.689   3.730   3.774   3.802   3.813   3.828   3.939   4.005
  4.015   4.023   4.036   4.088   4.120   4.221   4.249   4.395
  4.803   4.905   6.330   6.343   6.371   6.415   6.569   6.659
  6.754   7.564   7.582   7.687  23.609  23.763  23.870  47.910
 66.759  66.771 289.759 289.777 289.9071020.702
 --------------------------------------------------------------

          Ground-State Mulliken Net Atomic Charges

     Atom                 Charge (a.u.)
  ----------------------------------------
      1 C                    -0.306301
      2 C                    -0.067898
      3 C                     0.030433
      4 F                    -0.136235
      5 H                     0.185143
      6 F                    -0.061063
      7 Br                   -0.021058
      8 H                     0.163407
      9 H                     0.213572
  ----------------------------------------
  Sum of atomic charges =     0.000000

 -----------------------------------------------------------------
                    Cartesian Multipole Moments
 -----------------------------------------------------------------
    Charge (ESU x 10^10)
                 0.0000
    Dipole Moment (Debye)
         X       0.1586      Y       2.1277      Z       1.2966
       Tot       2.4967
    Quadrupole Moments (Debye-Ang)
        XX     -49.7563     XY      -1.3351     YY     -46.6502
        XZ      -3.1919     YZ      -0.0114     ZZ     -44.8399
    Octopole Moments (Debye-Ang^2)
       XXX      42.7777    XXY      -0.8454    XYY       6.9858
       YYY       1.6728    XXZ       3.1917    XYZ       0.8865
       YYZ      -3.3030    XZZ       4.5722    YZZ       0.1246
       ZZZ      -4.2848
    Hexadecapole Moments (Debye-Ang^3)
      XXXX    -658.7215   XXXY      20.1261   XXYY    -135.5555
      XYYY       7.5172   YYYY    -170.5203   XXXZ     -13.8768
      XXYZ      -3.5805   XYYZ       5.3060   YYYZ      -3.0687
      XXZZ    -129.1898   XYZZ       4.1846   YYZZ     -49.3357
      XZZZ       2.9227   YZZZ      -1.1524   ZZZZ    -141.7134
 -----------------------------------------------------------------
 Calculating analytic gradient of the SCF energy
 Gradient of SCF Energy
            1           2           3           4           5           6
    1  -0.0000396  -0.0002843  -0.0022201   0.0013218   0.0003242   0.0003658
    2  -0.0012288  -0.0011407  -0.0008791   0.0006610  -0.0001243   0.0016756
    3  -0.0020797   0.0006385   0.0005303   0.0006529   0.0006772   0.0002294
            7           8           9
    1  -0.0000136   0.0002254   0.0003204
    2   0.0006302  -0.0001706   0.0005767
    3   0.0000791  -0.0007666   0.0000389
 Max gradient component =       2.220E-03
 RMS gradient           =       8.882E-04
 Gradient time:  CPU 7.60 s  wall 1.96 s
 Geometry Optimization Parameters
   NAtoms,    NIC,     NZ,  NCons,   NDum,   NFix, NCnnct, MaxDiis
        9      69       9       0       0       0       0       0

 Cartesian Hessian Update
 Hessian Updated using BFGS Update


** GEOMETRY OPTIMIZATION IN DELOCALIZED INTERNAL COORDINATES **
   Searching for a Minimum

   Optimization Cycle:   3

                       Coordinates (Angstroms)
     ATOM                X               Y               Z
      1  C        -1.1528684910    0.5363492478    1.2280213052
      2  C        -1.4403249944    0.6958679555   -0.2495749428
      3  C        -0.4044197087   -0.2695199740    0.2182826274
      4  F        -2.6131147038    0.1846729299   -0.7267062514
      5  H        -1.1402431246    1.5979286774   -0.7673394804
      6  F        -0.6880087690   -1.5907294598    0.1389587646
      7  Br        1.4650056159    0.0895798991   -0.1358756698
      8  H        -0.6503230207    1.3436177524    1.7442485153
      9  H        -1.8889332612   -0.0131085805    1.8036959888
   Point Group: c1    Number of degrees of freedom:    21


   Energy is  -2889.991963516

 Hessian Updated using BFGS Update

 21 Hessian modes will be used to form the next step
  Hessian Eigenvalues:
     0.016574    0.021144    0.023878    0.030070    0.030973    0.032485
     0.067937    0.083729    0.090751    0.103750    0.111738    0.137923
     0.179981    0.253953    0.264874    0.307017    0.348119    0.348128
     0.355010    0.522031    0.554156

 Minimum Search - Taking Simple RFO Step
 Searching for Lamda that Minimizes Along All modes
 Value Taken    Lamda =  -0.00007371
 Step Taken.  Stepsize is  0.028275

                             Maximum     Tolerance    Cnvgd?
         Gradient           0.002629      0.000300      NO
         Displacement       0.015249      0.001200      NO
         Energy change     -0.000414      0.000001      NO


 New Cartesian Coordinates Obtained by Inverse Iteration

 Displacement from previous Coordinates is:  0.033838
 ----------------------------------------------------------------
             Standard Nuclear Orientation (Angstroms)
    I     Atom           X                Y                Z
 ----------------------------------------------------------------
    1      C      -1.1520742034     0.5393854677     1.2309086620
    2      C      -1.4396411513     0.6984466492    -0.2492383418
    3      C      -0.4024685129    -0.2660810268     0.2191947538
    4      F      -2.6126369227     0.1822948695    -0.7272212602
    5      H      -1.1434849600     1.5983863824    -0.7735980503
    6      F      -0.6886465025    -1.5887238292     0.1383439408
    7      Br      1.4679852488     0.0817225618    -0.1394107136
    8      H      -0.6548933391     1.3466750409     1.7531313084
    9      H      -1.8873701143    -0.0174476674     1.8016005576
 ----------------------------------------------------------------
 Molecular Point Group                 C1    NOp =  1
 Largest Abelian Subgroup              C1    NOp =  1
 Nuclear Repulsion Energy =   420.3913962509 hartrees
 There are       37 alpha and       37 beta electrons
 Applying Cartesian multipole field
    Component          Value
    ---------          -----
     (2,0,0)        1.00000E-11
     (0,2,0)        2.00000E-11
     (0,0,2)       -3.00000E-11
 Nucleus-field energy     =     0.0000000059 hartrees
 Requested basis set is 6-311++G(d,p)
 There are 64 shells and 179 basis functions
 A cutoff of  1.0D-11 yielded   1874 shell pairs
 There are     15142 function pairs (     16519 Cartesian)
 Smallest overlap matrix eigenvalue = 5.80E-05
 Guess MOs from SCF MO coefficient file

 -----------------------------------------------------------------------
  General SCF calculation program by
  Eric Jon Sundstrom, Paul Horn, Yuezhi Mao, Dmitri Zuev, Alec White,
  David Stuck, Shaama M.S., Shane Yost, Joonho Lee, David Small,
  Daniel Levine, Susi Lehtola, Hugh Burton, Evgeny Epifanovsky
 -----------------------------------------------------------------------
 Exchange:     0.2000 Hartree-Fock + 0.0800 Slater + 0.7200 B88
 Correlation:  0.1900 VWN1RPA + 0.8100 LYP
 Using SG-1 standard quadrature grid
 using 4 threads for integral computing
 -------------------------------------------------------
 OpenMP Integral computing Module                
 Release: version 2.0, May 2017, Q-Chem Inc. Pleasanton 
 -------------------------------------------------------
 -------------------------------------------------------
 OpenMP BLAS3 based DFT computing Module                
 Release: version 1.0, May 2013, Q-Chem Inc. Pittsburgh 
 -------------------------------------------------------
 A restricted SCF calculation will be
 performed using DIIS
 SCF converges when DIIS error is below 1.0e-08
 ---------------------------------------
  Cycle       Energy         DIIS error
 ---------------------------------------
    1   -2889.9919699797      8.06e-05  
    2   -2889.9920082415      2.17e-05  
    3   -2889.9920086592      1.98e-05  
    4   -2889.9920098021      4.95e-06  
    5   -2889.9920098755      1.17e-06  
    6   -2889.9920098791      3.76e-07  
    7   -2889.9920098796      1.12e-07  
    8   -2889.9920098797      4.00e-08  
    9   -2889.9920098796      1.30e-08  
   10   -2889.9920098796      2.34e-09  Convergence criterion met
 ---------------------------------------
 SCF time:   CPU 25.38s  wall 6.00s 
 SCF   energy in the final basis set =    -2889.9920098796
 Total energy in the final basis set =    -2889.9920098796

 --------------------------------------------------------------

                    Orbital Energies (a.u.)
 --------------------------------------------------------------

 Alpha MOs
 -- Occupied --
******* -62.501 -56.322 -56.318 -56.318 -24.712 -24.699 -10.334
-10.293 -10.218  -8.710  -6.542  -6.528  -6.528  -2.653  -2.649
 -2.648  -2.638  -2.638  -1.255  -1.233  -0.915  -0.804  -0.659
 -0.637  -0.571  -0.562  -0.501  -0.494  -0.482  -0.445  -0.431
 -0.415  -0.350  -0.332  -0.312  -0.292
 -- Virtual --
 -0.044  -0.012   0.008   0.020   0.023   0.030   0.058   0.063
  0.066   0.069   0.076   0.087   0.104   0.108   0.114   0.128
  0.133   0.140   0.147   0.152   0.164   0.170   0.192   0.219
  0.229   0.242   0.265   0.273   0.298   0.305   0.346   0.363
  0.367   0.370   0.378   0.397   0.426   0.429   0.448   0.454
  0.464   0.492   0.521   0.529   0.553   0.586   0.591   0.598
  0.635   0.640   0.652   0.669   0.685   0.716   0.772   0.795
  0.855   0.882   0.952   1.021   1.213   1.253   1.290   1.341
  1.370   1.383   1.406   1.422   1.445   1.467   1.480   1.517
  1.521   1.556   1.634   1.685   1.724   1.774   1.796   1.854
  1.871   1.938   1.963   1.986   2.007   2.031   2.076   2.140
  2.165   2.197   2.214   2.257   2.503   2.529   2.576   2.661
  2.675   2.793   2.816   2.820   2.974   3.086   3.256   3.381
  3.688   3.728   3.775   3.802   3.813   3.828   3.937   4.004
  4.014   4.021   4.035   4.086   4.120   4.219   4.248   4.395
  4.801   4.903   6.330   6.344   6.372   6.415   6.567   6.658
  6.750   7.563   7.581   7.687  23.607  23.760  23.866  47.909
 66.759  66.771 289.759 289.776 289.9071020.701
 --------------------------------------------------------------

          Ground-State Mulliken Net Atomic Charges

     Atom                 Charge (a.u.)
  ----------------------------------------
      1 C                    -0.306490
      2 C                    -0.066922
      3 C                     0.029222
      4 F                    -0.136853
      5 H                     0.185645
      6 F                    -0.061473
      7 Br                   -0.020252
      8 H                     0.163379
      9 H                     0.213745
  ----------------------------------------
  Sum of atomic charges =     0.000000

 -----------------------------------------------------------------
                    Cartesian Multipole Moments
 -----------------------------------------------------------------
    Charge (ESU x 10^10)
                 0.0000
    Dipole Moment (Debye)
         X       0.1740      Y       2.1442      Z       1.3030
       Tot       2.5151
    Quadrupole Moments (Debye-Ang)
        XX     -49.7849     XY      -1.3652     YY     -46.6590
        XZ      -3.2044     YZ      -0.0129     ZZ     -44.8134
    Octopole Moments (Debye-Ang^2)
       XXX      42.7704    XXY      -0.7881    XYY       6.9065
       YYY       2.0027    XXZ       3.2074    XYZ       0.9113
       YYZ      -3.2450    XZZ       4.5161    YZZ       0.2874
       ZZZ      -4.0974
    Hexadecapole Moments (Debye-Ang^3)
      XXXX    -659.6853   XXXY      20.6286   XXYY    -135.7242
      XYYY       8.1643   YYYY    -170.3904   XXXZ     -13.6301
      XXYZ      -3.6684   XYYZ       5.4243   YYYZ      -3.2180
      XXZZ    -129.4351   XYZZ       4.3724   YYZZ     -49.2797
      XZZZ       3.2510   YZZZ      -1.2502   ZZZZ    -142.1036
 -----------------------------------------------------------------
 Calculating analytic gradient of the SCF energy
 Gradient of SCF Energy
            1           2           3           4           5           6
    1   0.0001905   0.0003807  -0.0016960   0.0001437   0.0001067   0.0003525
    2  -0.0004373  -0.0002677  -0.0001662   0.0001230  -0.0001166   0.0005209
    3  -0.0005588   0.0004963   0.0005845  -0.0000748   0.0000213  -0.0001506
            7           8           9
    1   0.0002440   0.0001177   0.0001604
    2   0.0001826   0.0000369   0.0001243
    3  -0.0000917  -0.0003044   0.0000782
 Max gradient component =       1.696E-03
 RMS gradient           =       4.299E-04
 Gradient time:  CPU 7.61 s  wall 1.96 s
 Geometry Optimization Parameters
   NAtoms,    NIC,     NZ,  NCons,   NDum,   NFix, NCnnct, MaxDiis
        9      69       9       0       0       0       0       0

 Cartesian Hessian Update
 Hessian Updated using BFGS Update


** GEOMETRY OPTIMIZATION IN DELOCALIZED INTERNAL COORDINATES **
   Searching for a Minimum

   Optimization Cycle:   4

                       Coordinates (Angstroms)
     ATOM                X               Y               Z
      1  C        -1.1520742034    0.5393854677    1.2309086620
      2  C        -1.4396411513    0.6984466492   -0.2492383418
      3  C        -0.4024685129   -0.2660810268    0.2191947538
      4  F        -2.6126369227    0.1822948695   -0.7272212602
      5  H        -1.1434849600    1.5983863824   -0.7735980503
      6  F        -0.6886465025   -1.5887238292    0.1383439408
      7  Br        1.4679852488    0.0817225618   -0.1394107136
      8  H        -0.6548933391    1.3466750409    1.7531313084
      9  H        -1.8873701143   -0.0174476674    1.8016005576
   Point Group: c1    Number of degrees of freedom:    21


   Energy is  -2889.992009880

 Hessian Updated using BFGS Update

 21 Hessian modes will be used to form the next step
  Hessian Eigenvalues:
     0.017007    0.021150    0.024203    0.029476    0.031441    0.032728
     0.060714    0.083602    0.090125    0.099061    0.110973    0.137707
     0.178468    0.253891    0.260996    0.276034    0.348008    0.348133
     0.352214    0.510657    0.549742

 Minimum Search - Taking Simple RFO Step
 Searching for Lamda that Minimizes Along All modes
 Value Taken    Lamda =  -0.00001715
 Step Taken.  Stepsize is  0.016004

                             Maximum     Tolerance    Cnvgd?
         Gradient           0.000621      0.000300      NO
         Displacement       0.007491      0.001200      NO
         Energy change     -0.000046      0.000001      NO


 New Cartesian Coordinates Obtained by Inverse Iteration

 Displacement from previous Coordinates is:  0.019269
 ----------------------------------------------------------------
             Standard Nuclear Orientation (Angstroms)
    I     Atom           X                Y                Z
 ----------------------------------------------------------------
    1      C      -1.1512814351     0.5406125270     1.2308152561
    2      C      -1.4391452405     0.6996224171    -0.2501583964
    3      C      -0.4000623234    -0.2647258928     0.2180517925
    4      F      -2.6130927558     0.1814627263    -0.7255738321
    5      H      -1.1468462897     1.6006049969    -0.7751272012
    6      F      -0.6885911859    -1.5881850794     0.1409424294
    7      Br      1.4701267644     0.0773291592    -0.1403608253
    8      H      -0.6568671017     1.3470884822     1.7571573033
    9      H      -1.8874708899    -0.0191508884     1.7979643304
 ----------------------------------------------------------------
 Molecular Point Group                 C1    NOp =  1
 Largest Abelian Subgroup              C1    NOp =  1
 Nuclear Repulsion Energy =   420.2712673962 hartrees
 There are       37 alpha and       37 beta electrons
 Applying Cartesian multipole field
    Component          Value
    ---------          -----
     (2,0,0)        1.00000E-11
     (0,2,0)        2.00000E-11
     (0,0,2)       -3.00000E-11
 Nucleus-field energy     =     0.0000000059 hartrees
 Requested basis set is 6-311++G(d,p)
 There are 64 shells and 179 basis functions
 A cutoff of  1.0D-11 yielded   1874 shell pairs
 There are     15142 function pairs (     16519 Cartesian)
 Smallest overlap matrix eigenvalue = 5.80E-05
 Guess MOs from SCF MO coefficient file

 -----------------------------------------------------------------------
  General SCF calculation program by
  Eric Jon Sundstrom, Paul Horn, Yuezhi Mao, Dmitri Zuev, Alec White,
  David Stuck, Shaama M.S., Shane Yost, Joonho Lee, David Small,
  Daniel Levine, Susi Lehtola, Hugh Burton, Evgeny Epifanovsky
 -----------------------------------------------------------------------
 Exchange:     0.2000 Hartree-Fock + 0.0800 Slater + 0.7200 B88
 Correlation:  0.1900 VWN1RPA + 0.8100 LYP
 Using SG-1 standard quadrature grid
 using 4 threads for integral computing
 -------------------------------------------------------
 OpenMP Integral computing Module                
 Release: version 2.0, May 2017, Q-Chem Inc. Pleasanton 
 -------------------------------------------------------
 -------------------------------------------------------
 OpenMP BLAS3 based DFT computing Module                
 Release: version 1.0, May 2013, Q-Chem Inc. Pittsburgh 
 -------------------------------------------------------
 A restricted SCF calculation will be
 performed using DIIS
 SCF converges when DIIS error is below 1.0e-08
 ---------------------------------------
  Cycle       Energy         DIIS error
 ---------------------------------------
    1   -2889.9920015131      5.32e-05  
    2   -2889.9920182774      1.31e-05  
    3   -2889.9920183469      1.32e-05  
    4   -2889.9920188064      3.17e-06  
    5   -2889.9920188337      6.93e-07  
    6   -2889.9920188350      2.22e-07  
    7   -2889.9920188352      6.53e-08  
    8   -2889.9920188351      2.49e-08  
    9   -2889.9920188352      6.89e-09  Convergence criterion met
 ---------------------------------------
 SCF time:   CPU 22.85s  wall 6.00s 
 SCF   energy in the final basis set =    -2889.9920188352
 Total energy in the final basis set =    -2889.9920188352

 --------------------------------------------------------------

                    Orbital Energies (a.u.)
 --------------------------------------------------------------

 Alpha MOs
 -- Occupied --
******* -62.501 -56.322 -56.318 -56.318 -24.711 -24.699 -10.334
-10.293 -10.218  -8.710  -6.542  -6.529  -6.528  -2.653  -2.649
 -2.649  -2.638  -2.638  -1.254  -1.233  -0.915  -0.805  -0.659
 -0.637  -0.571  -0.561  -0.501  -0.493  -0.482  -0.444  -0.431
 -0.415  -0.350  -0.332  -0.312  -0.292
 -- Virtual --
 -0.044  -0.012   0.008   0.019   0.023   0.030   0.057   0.063
  0.066   0.069   0.076   0.087   0.104   0.108   0.114   0.128
  0.133   0.140   0.147   0.152   0.164   0.170   0.192   0.219
  0.229   0.241   0.264   0.273   0.298   0.305   0.346   0.363
  0.367   0.370   0.378   0.397   0.426   0.428   0.448   0.454
  0.464   0.492   0.521   0.530   0.553   0.586   0.591   0.598
  0.634   0.640   0.651   0.668   0.685   0.716   0.771   0.794
  0.855   0.881   0.952   1.021   1.213   1.253   1.291   1.340
  1.370   1.382   1.406   1.422   1.445   1.466   1.480   1.517
  1.521   1.556   1.634   1.685   1.725   1.774   1.796   1.853
  1.870   1.938   1.962   1.987   2.007   2.030   2.075   2.139
  2.165   2.197   2.213   2.257   2.502   2.528   2.576   2.660
  2.675   2.792   2.815   2.820   2.973   3.084   3.254   3.379
  3.687   3.727   3.775   3.802   3.813   3.828   3.937   4.003
  4.014   4.020   4.035   4.085   4.119   4.219   4.247   4.395
  4.800   4.902   6.331   6.344   6.372   6.416   6.566   6.658
  6.748   7.563   7.581   7.686  23.605  23.758  23.864  47.909
 66.760  66.771 289.758 289.776 289.9061020.701
 --------------------------------------------------------------

          Ground-State Mulliken Net Atomic Charges

     Atom                 Charge (a.u.)
  ----------------------------------------
      1 C                    -0.307833
      2 C                    -0.065799
      3 C                     0.028611
      4 F                    -0.136841
      5 H                     0.185781
      6 F                    -0.061840
      7 Br                   -0.019200
      8 H                     0.163198
      9 H                     0.213923
  ----------------------------------------
  Sum of atomic charges =     0.000000

 -----------------------------------------------------------------
                    Cartesian Multipole Moments
 -----------------------------------------------------------------
    Charge (ESU x 10^10)
                 0.0000
    Dipole Moment (Debye)
         X       0.1866      Y       2.1547      Z       1.2959
       Tot       2.5212
    Quadrupole Moments (Debye-Ang)
        XX     -49.7827     XY      -1.3846     YY     -46.6623
        XZ      -3.1926     YZ      -0.0094     ZZ     -44.8144
    Octopole Moments (Debye-Ang^2)
       XXX      42.7188    XXY      -0.7311    XYY       6.8441
       YYY       2.2237    XXZ       3.1861    XYZ       0.9222
       YYZ      -3.2479    XZZ       4.4805    YZZ       0.3752
       ZZZ      -4.0800
    Hexadecapole Moments (Debye-Ang^3)
      XXXX    -660.2608   XXXY      20.9201   XXYY    -135.8224
      XYYY       8.5196   YYYY    -170.3606   XXXZ     -13.4842
      XXYZ      -3.6789   XYYZ       5.4828   YYYZ      -3.2293
      XXZZ    -129.5624   XYZZ       4.4804   YYZZ     -49.2456
      XZZZ       3.4198   YZZZ      -1.2068   ZZZZ    -142.1022
 -----------------------------------------------------------------
 Calculating analytic gradient of the SCF energy
 Gradient of SCF Energy
            1           2           3           4           5           6
    1   0.0000589   0.0004321  -0.0005273  -0.0002691  -0.0000907   0.0002104
    2  -0.0000798   0.0001393  -0.0000783  -0.0000426   0.0000250   0.0000126
    3   0.0002162  -0.0000721  -0.0000762  -0.0001014  -0.0000168   0.0000696
            7           8           9
    1   0.0001377   0.0000671  -0.0000192
    2  -0.0000349   0.0000216   0.0000370
    3  -0.0000336  -0.0000407   0.0000549
 Max gradient component =       5.273E-04
 RMS gradient           =       1.648E-04
 Gradient time:  CPU 7.60 s  wall 1.96 s
 Geometry Optimization Parameters
   NAtoms,    NIC,     NZ,  NCons,   NDum,   NFix, NCnnct, MaxDiis
        9      69       9       0       0       0       0       0

 Cartesian Hessian Update
 Hessian Updated using BFGS Update


** GEOMETRY OPTIMIZATION IN DELOCALIZED INTERNAL COORDINATES **
   Searching for a Minimum

   Optimization Cycle:   5

                       Coordinates (Angstroms)
     ATOM                X               Y               Z
      1  C        -1.1512814351    0.5406125270    1.2308152561
      2  C        -1.4391452405    0.6996224171   -0.2501583964
      3  C        -0.4000623234   -0.2647258928    0.2180517925
      4  F        -2.6130927558    0.1814627263   -0.7255738321
      5  H        -1.1468462897    1.6006049969   -0.7751272012
      6  F        -0.6885911859   -1.5881850794    0.1409424294
      7  Br        1.4701267644    0.0773291592   -0.1403608253
      8  H        -0.6568671017    1.3470884822    1.7571573033
      9  H        -1.8874708899   -0.0191508884    1.7979643304
   Point Group: c1    Number of degrees of freedom:    21


   Energy is  -2889.992018835

 Hessian Updated using BFGS Update

 21 Hessian modes will be used to form the next step
  Hessian Eigenvalues:
     0.017200    0.021147    0.024253    0.029287    0.031109    0.036870
     0.056137    0.082500    0.089952    0.095625    0.111506    0.125682
     0.175482    0.253629    0.261405    0.289050    0.348126    0.348197
     0.353251    0.523198    0.547890

 Minimum Search - Taking Simple RFO Step
 Searching for Lamda that Minimizes Along All modes
 Value Taken    Lamda =  -0.00000175
 Step Taken.  Stepsize is  0.005347

                             Maximum     Tolerance    Cnvgd?
         Gradient           0.000277      0.000300     YES
         Displacement       0.002697      0.001200      NO
         Energy change     -0.000009      0.000001      NO


 New Cartesian Coordinates Obtained by Inverse Iteration

 Displacement from previous Coordinates is:  0.005055
 ----------------------------------------------------------------
             Standard Nuclear Orientation (Angstroms)
    I     Atom           X                Y                Z
 ----------------------------------------------------------------
    1      C      -1.1512172651     0.5410387261     1.2309147313
    2      C      -1.4389989197     0.6996625480    -0.2498658667
    3      C      -0.3994357715    -0.2644276146     0.2183673958
    4      F      -2.6124663480     0.1806428115    -0.7249441813
    5      H      -1.1465696823     1.6002690428    -0.7754404822
    6      F      -0.6897048073    -1.5876478957     0.1401929665
    7      Br      1.4701502456     0.0769435799    -0.1408995465
    8      H      -0.6577120640     1.3476452308     1.7579197022
    9      H      -1.8872758453    -0.0194679809     1.7974661377
 ----------------------------------------------------------------
 Molecular Point Group                 C1    NOp =  1
 Largest Abelian Subgroup              C1    NOp =  1
 Nuclear Repulsion Energy =   420.3050849110 hartrees
 There are       37 alpha and       37 beta electrons
 Applying Cartesian multipole field
    Component          Value
    ---------          -----
     (2,0,0)        1.00000E-11
     (0,2,0)        2.00000E-11
     (0,0,2)       -3.00000E-11
 Nucleus-field energy     =     0.0000000059 hartrees
 Requested basis set is 6-311++G(d,p)
 There are 64 shells and 179 basis functions
 A cutoff of  1.0D-11 yielded   1876 shell pairs
 There are     15150 function pairs (     16527 Cartesian)
 Smallest overlap matrix eigenvalue = 5.80E-05
 Guess MOs from SCF MO coefficient file

 -----------------------------------------------------------------------
  General SCF calculation program by
  Eric Jon Sundstrom, Paul Horn, Yuezhi Mao, Dmitri Zuev, Alec White,
  David Stuck, Shaama M.S., Shane Yost, Joonho Lee, David Small,
  Daniel Levine, Susi Lehtola, Hugh Burton, Evgeny Epifanovsky
 -----------------------------------------------------------------------
 Exchange:     0.2000 Hartree-Fock + 0.0800 Slater + 0.7200 B88
 Correlation:  0.1900 VWN1RPA + 0.8100 LYP
 Using SG-1 standard quadrature grid
 using 4 threads for integral computing
 -------------------------------------------------------
 OpenMP Integral computing Module                
 Release: version 2.0, May 2017, Q-Chem Inc. Pleasanton 
 -------------------------------------------------------
 -------------------------------------------------------
 OpenMP BLAS3 based DFT computing Module                
 Release: version 1.0, May 2013, Q-Chem Inc. Pittsburgh 
 -------------------------------------------------------
 A restricted SCF calculation will be
 performed using DIIS
 SCF converges when DIIS error is below 1.0e-08
 ---------------------------------------
  Cycle       Energy         DIIS error
 ---------------------------------------
    1   -2889.9920179949      1.75e-05  
    2   -2889.9920198113      3.79e-06  
    3   -2889.9920198030      4.59e-06  
    4   -2889.9920198507      7.83e-07  
    5   -2889.9920198522      1.87e-07  
    6   -2889.9920198523      7.43e-08  
    7   -2889.9920198523      1.86e-08  
    8   -2889.9920198523      5.71e-09  Convergence criterion met
 ---------------------------------------
 SCF time:   CPU 20.31s  wall 5.00s 
 SCF   energy in the final basis set =    -2889.9920198523
 Total energy in the final basis set =    -2889.9920198523

 --------------------------------------------------------------

                    Orbital Energies (a.u.)
 --------------------------------------------------------------

 Alpha MOs
 -- Occupied --
******* -62.501 -56.322 -56.318 -56.318 -24.711 -24.699 -10.334
-10.293 -10.218  -8.710  -6.542  -6.529  -6.528  -2.653  -2.649
 -2.649  -2.638  -2.638  -1.254  -1.233  -0.915  -0.805  -0.659
 -0.637  -0.571  -0.561  -0.501  -0.493  -0.482  -0.444  -0.431
 -0.415  -0.350  -0.332  -0.312  -0.292
 -- Virtual --
 -0.044  -0.012   0.008   0.019   0.023   0.030   0.057   0.063
  0.066   0.069   0.076   0.087   0.104   0.108   0.114   0.128
  0.133   0.141   0.147   0.152   0.164   0.170   0.192   0.219
  0.229   0.241   0.264   0.273   0.298   0.305   0.346   0.363
  0.367   0.370   0.378   0.397   0.426   0.428   0.448   0.454
  0.464   0.491   0.521   0.530   0.553   0.586   0.591   0.598
  0.634   0.640   0.651   0.668   0.685   0.716   0.772   0.794
  0.855   0.881   0.952   1.021   1.213   1.253   1.291   1.341
  1.370   1.382   1.406   1.422   1.445   1.466   1.480   1.517
  1.522   1.556   1.634   1.685   1.725   1.774   1.796   1.853
  1.870   1.938   1.962   1.987   2.007   2.030   2.075   2.139
  2.165   2.197   2.213   2.258   2.502   2.528   2.576   2.660
  2.675   2.792   2.815   2.820   2.973   3.084   3.254   3.379
  3.688   3.727   3.775   3.802   3.813   3.828   3.937   4.003
  4.014   4.020   4.035   4.085   4.119   4.219   4.247   4.395
  4.800   4.902   6.330   6.344   6.372   6.416   6.566   6.658
  6.748   7.563   7.581   7.686  23.605  23.758  23.864  47.909
 66.760  66.771 289.758 289.776 289.9061020.701
 --------------------------------------------------------------

          Ground-State Mulliken Net Atomic Charges

     Atom                 Charge (a.u.)
  ----------------------------------------
      1 C                    -0.307918
      2 C                    -0.065802
      3 C                     0.028598
      4 F                    -0.136766
      5 H                     0.185682
      6 F                    -0.062018
      7 Br                   -0.018833
      8 H                     0.163170
      9 H                     0.213887
  ----------------------------------------
  Sum of atomic charges =     0.000000

 -----------------------------------------------------------------
                    Cartesian Multipole Moments
 -----------------------------------------------------------------
    Charge (ESU x 10^10)
                 0.0000
    Dipole Moment (Debye)
         X       0.1901      Y       2.1566      Z       1.2956
       Tot       2.5230
    Quadrupole Moments (Debye-Ang)
        XX     -49.7779     XY      -1.3885     YY     -46.6633
        XZ      -3.1925     YZ      -0.0097     ZZ     -44.8117
    Octopole Moments (Debye-Ang^2)
       XXX      42.7083    XXY      -0.7193    XYY       6.8471
       YYY       2.2374    XXZ       3.1780    XYZ       0.9215
       YYZ      -3.2358    XZZ       4.4801    YZZ       0.3850
       ZZZ      -4.0633
    Hexadecapole Moments (Debye-Ang^3)
      XXXX    -660.1056   XXXY      20.8851   XXYY    -135.7995
      XYYY       8.5126   YYYY    -170.3222   XXXZ     -13.3939
      XXYZ      -3.6972   XYYZ       5.5024   YYYZ      -3.2638
      XXZZ    -129.5388   XYZZ       4.4710   YYZZ     -49.2264
      XZZZ       3.5091   YZZZ      -1.2438   ZZZZ    -142.0967
 -----------------------------------------------------------------
 Calculating analytic gradient of the SCF energy
 Gradient of SCF Energy
            1           2           3           4           5           6
    1   0.0000294   0.0001954  -0.0001459  -0.0001526  -0.0000351   0.0000481
    2   0.0000341   0.0000887  -0.0000910  -0.0000419  -0.0000023  -0.0000097
    3   0.0001639  -0.0000621   0.0000403  -0.0000211  -0.0000396  -0.0000418
            7           8           9
    1   0.0000384   0.0000283  -0.0000059
    2  -0.0000269   0.0000302   0.0000189
    3  -0.0000477  -0.0000075   0.0000156
 Max gradient component =       1.954E-04
 RMS gradient           =       7.437E-05
 Gradient time:  CPU 7.71 s  wall 1.99 s
 Geometry Optimization Parameters
   NAtoms,    NIC,     NZ,  NCons,   NDum,   NFix, NCnnct, MaxDiis
        9      69       9       0       0       0       0       0

 Cartesian Hessian Update
 Hessian Updated using BFGS Update


** GEOMETRY OPTIMIZATION IN DELOCALIZED INTERNAL COORDINATES **
   Searching for a Minimum

   Optimization Cycle:   6

                       Coordinates (Angstroms)
     ATOM                X               Y               Z
      1  C        -1.1512172651    0.5410387261    1.2309147313
      2  C        -1.4389989197    0.6996625480   -0.2498658667
      3  C        -0.3994357715   -0.2644276146    0.2183673958
      4  F        -2.6124663480    0.1806428115   -0.7249441813
      5  H        -1.1465696823    1.6002690428   -0.7754404822
      6  F        -0.6897048073   -1.5876478957    0.1401929665
      7  Br        1.4701502456    0.0769435799   -0.1408995465
      8  H        -0.6577120640    1.3476452308    1.7579197022
      9  H        -1.8872758453   -0.0194679809    1.7974661377
   Point Group: c1    Number of degrees of freedom:    21


   Energy is  -2889.992019852

 Hessian Updated using BFGS Update

 21 Hessian modes will be used to form the next step
  Hessian Eigenvalues:
     0.017305    0.020983    0.024160    0.027825    0.032040    0.042523
     0.058621    0.073331    0.089818    0.092246    0.110888    0.116381
     0.174682    0.256955    0.261632    0.279765    0.348064    0.348202
     0.352381    0.502674    0.531998

 Minimum Search - Taking Simple RFO Step
 Searching for Lamda that Minimizes Along All modes
 Value Taken    Lamda =   0.00000000
 Step Taken.  Stepsize is  0.002663

                             Maximum     Tolerance    Cnvgd?
         Gradient           0.000154      0.000300     YES
         Displacement       0.001680      0.001200      NO
         Energy change     -0.000001      0.000001      NO


 New Cartesian Coordinates Obtained by Inverse Iteration

 Displacement from previous Coordinates is:  0.002056
 ----------------------------------------------------------------
             Standard Nuclear Orientation (Angstroms)
    I     Atom           X                Y                Z
 ----------------------------------------------------------------
    1      C      -1.1512085260     0.5410966840     1.2306722882
    2      C      -1.4391501187     0.6997518849    -0.2498158214
    3      C      -0.3993078135    -0.2642466406     0.2182120201
    4      F      -2.6122021335     0.1804581219    -0.7250248829
    5      H      -1.1465609551     1.6003632370    -0.7752859120
    6      F      -0.6902111170    -1.5874234818     0.1406764362
    7      Br      1.4700745628     0.0769203658    -0.1408839508
    8      H      -0.6577654699     1.3475631045     1.7579069874
    9      H      -1.8868988866    -0.0198248277     1.7972536919
 ----------------------------------------------------------------
 Molecular Point Group                 C1    NOp =  1
 Largest Abelian Subgroup              C1    NOp =  1
 Nuclear Repulsion Energy =   420.3283699054 hartrees
 There are       37 alpha and       37 beta electrons
 Applying Cartesian multipole field
    Component          Value
    ---------          -----
     (2,0,0)        1.00000E-11
     (0,2,0)        2.00000E-11
     (0,0,2)       -3.00000E-11
 Nucleus-field energy     =     0.0000000059 hartrees
 Requested basis set is 6-311++G(d,p)
 There are 64 shells and 179 basis functions
 A cutoff of  1.0D-11 yielded   1876 shell pairs
 There are     15150 function pairs (     16527 Cartesian)
 Smallest overlap matrix eigenvalue = 5.79E-05
 Guess MOs from SCF MO coefficient file

 -----------------------------------------------------------------------
  General SCF calculation program by
  Eric Jon Sundstrom, Paul Horn, Yuezhi Mao, Dmitri Zuev, Alec White,
  David Stuck, Shaama M.S., Shane Yost, Joonho Lee, David Small,
  Daniel Levine, Susi Lehtola, Hugh Burton, Evgeny Epifanovsky
 -----------------------------------------------------------------------
 Exchange:     0.2000 Hartree-Fock + 0.0800 Slater + 0.7200 B88
 Correlation:  0.1900 VWN1RPA + 0.8100 LYP
 Using SG-1 standard quadrature grid
 using 4 threads for integral computing
 -------------------------------------------------------
 OpenMP Integral computing Module                
 Release: version 2.0, May 2017, Q-Chem Inc. Pleasanton 
 -------------------------------------------------------
 -------------------------------------------------------
 OpenMP BLAS3 based DFT computing Module                
 Release: version 1.0, May 2013, Q-Chem Inc. Pittsburgh 
 -------------------------------------------------------
 A restricted SCF calculation will be
 performed using DIIS
 SCF converges when DIIS error is below 1.0e-08
 ---------------------------------------
  Cycle       Energy         DIIS error
 ---------------------------------------
    1   -2889.9920196792      8.13e-06  
    2   -2889.9920200560      1.94e-06  
    3   -2889.9920200513      2.48e-06  
    4   -2889.9920200666      3.65e-07  
    5   -2889.9920200669      1.29e-07  
    6   -2889.9920200670      3.13e-08  
    7   -2889.9920200670      1.23e-08  
    8   -2889.9920200670      2.26e-09  Convergence criterion met
 ---------------------------------------
 SCF time:   CPU 20.41s  wall 6.00s 
 SCF   energy in the final basis set =    -2889.9920200670
 Total energy in the final basis set =    -2889.9920200670

 --------------------------------------------------------------

                    Orbital Energies (a.u.)
 --------------------------------------------------------------

 Alpha MOs
 -- Occupied --
******* -62.501 -56.322 -56.318 -56.318 -24.711 -24.699 -10.334
-10.293 -10.218  -8.710  -6.542  -6.529  -6.528  -2.653  -2.649
 -2.649  -2.638  -2.638  -1.254  -1.233  -0.915  -0.805  -0.659
 -0.637  -0.571  -0.561  -0.501  -0.493  -0.482  -0.444  -0.431
 -0.416  -0.350  -0.332  -0.312  -0.292
 -- Virtual --
 -0.044  -0.012   0.008   0.020   0.023   0.030   0.057   0.063
  0.066   0.069   0.076   0.087   0.104   0.108   0.114   0.128
  0.133   0.141   0.147   0.152   0.164   0.170   0.192   0.219
  0.229   0.241   0.264   0.273   0.298   0.306   0.346   0.363
  0.367   0.370   0.378   0.397   0.426   0.428   0.448   0.454
  0.464   0.492   0.521   0.530   0.553   0.586   0.591   0.598
  0.634   0.640   0.651   0.668   0.685   0.716   0.772   0.794
  0.855   0.881   0.952   1.021   1.213   1.253   1.291   1.341
  1.370   1.382   1.406   1.422   1.445   1.466   1.480   1.517
  1.522   1.556   1.634   1.685   1.725   1.774   1.796   1.853
  1.870   1.938   1.962   1.987   2.007   2.030   2.075   2.139
  2.165   2.197   2.213   2.258   2.502   2.528   2.576   2.660
  2.675   2.793   2.815   2.820   2.973   3.084   3.254   3.379
  3.688   3.727   3.775   3.802   3.813   3.828   3.937   4.003
  4.014   4.020   4.035   4.085   4.120   4.219   4.247   4.395
  4.800   4.902   6.330   6.344   6.372   6.416   6.566   6.658
  6.748   7.563   7.581   7.686  23.605  23.758  23.865  47.909
 66.760  66.771 289.758 289.776 289.9061020.701
 --------------------------------------------------------------

          Ground-State Mulliken Net Atomic Charges

     Atom                 Charge (a.u.)
  ----------------------------------------
      1 C                    -0.308041
      2 C                    -0.065647
      3 C                     0.028526
      4 F                    -0.136671
      5 H                     0.185618
      6 F                    -0.062121
      7 Br                   -0.018690
      8 H                     0.163136
      9 H                     0.213890
  ----------------------------------------
  Sum of atomic charges =     0.000000

 -----------------------------------------------------------------
                    Cartesian Multipole Moments
 -----------------------------------------------------------------
    Charge (ESU x 10^10)
                 0.0000
    Dipole Moment (Debye)
         X       0.1911      Y       2.1571      Z       1.2948
       Tot       2.5231
    Quadrupole Moments (Debye-Ang)
        XX     -49.7738     XY      -1.3896     YY     -46.6637
        XZ      -3.1902     YZ      -0.0097     ZZ     -44.8121
    Octopole Moments (Debye-Ang^2)
       XXX      42.7081    XXY      -0.7168    XYY       6.8512
       YYY       2.2342    XXZ       3.1725    XYZ       0.9222
       YYZ      -3.2377    XZZ       4.4851    YZZ       0.3820
       ZZZ      -4.0656
    Hexadecapole Moments (Debye-Ang^3)
      XXXX    -660.0143   XXXY      20.8672   XXYY    -135.7852
      XYYY       8.5027   YYYY    -170.3074   XXXZ     -13.3779
      XXYZ      -3.6960   XYYZ       5.5022   YYYZ      -3.2545
      XXZZ    -129.5331   XYZZ       4.4701   YYZZ     -49.2226
      XZZZ       3.5132   YZZZ      -1.2368   ZZZZ    -142.0768
 -----------------------------------------------------------------
 Calculating analytic gradient of the SCF energy
 Gradient of SCF Energy
            1           2           3           4           5           6
    1   0.0000144   0.0000454  -0.0000315  -0.0000303  -0.0000112  -0.0000170
    2   0.0000252   0.0000704  -0.0000660  -0.0000266  -0.0000132   0.0000075
    3   0.0000328  -0.0000012  -0.0000154   0.0000223  -0.0000261   0.0000114
            7           8           9
    1  -0.0000133   0.0000357   0.0000077
    2  -0.0000139  -0.0000007   0.0000173
    3  -0.0000249  -0.0000027   0.0000037
 Max gradient component =       7.035E-05
 RMS gradient           =       2.772E-05
 Gradient time:  CPU 7.69 s  wall 1.98 s
 Geometry Optimization Parameters
   NAtoms,    NIC,     NZ,  NCons,   NDum,   NFix, NCnnct, MaxDiis
        9      69       9       0       0       0       0       0

 Cartesian Hessian Update
 Hessian Updated using BFGS Update


** GEOMETRY OPTIMIZATION IN DELOCALIZED INTERNAL COORDINATES **
   Searching for a Minimum

   Optimization Cycle:   7

                       Coordinates (Angstroms)
     ATOM                X               Y               Z
      1  C        -1.1512085260    0.5410966840    1.2306722882
      2  C        -1.4391501187    0.6997518849   -0.2498158214
      3  C        -0.3993078135   -0.2642466406    0.2182120201
      4  F        -2.6122021335    0.1804581219   -0.7250248829
      5  H        -1.1465609551    1.6003632370   -0.7752859120
      6  F        -0.6902111170   -1.5874234818    0.1406764362
      7  Br        1.4700745628    0.0769203658   -0.1408839508
      8  H        -0.6577654699    1.3475631045    1.7579069874
      9  H        -1.8868988866   -0.0198248277    1.7972536919
   Point Group: c1    Number of degrees of freedom:    21


   Energy is  -2889.992020067

 Hessian Updated using BFGS Update

 21 Hessian modes will be used to form the next step
  Hessian Eigenvalues:
     0.016806    0.020922    0.023931    0.027489    0.032555    0.043256
     0.059085    0.066423    0.089443    0.090499    0.109790    0.128708
     0.174897    0.252991    0.262079    0.274438    0.348059    0.348202
     0.352323    0.491133    0.530954

 Minimum Search - Taking Simple RFO Step
 Searching for Lamda that Minimizes Along All modes
 Value Taken    Lamda =   0.00000000
 Step Taken.  Stepsize is  0.001300

                             Maximum     Tolerance    Cnvgd?
         Gradient           0.000029      0.000300     YES
         Displacement       0.000713      0.001200     YES
         Energy change     -0.000000      0.000001     YES


                       Distance Matrix (Angstroms)
             C (  1)   C (  2)   C (  3)   F (  4)   H (  5)   F (  6)
   C (  2)  1.516551
   C (  3)  1.496332  1.493190
   F (  4)  2.467654  1.368043  2.446295
   H (  5)  2.268465  1.082972  2.241026  2.041265
   F (  6)  2.435407  2.438148  1.356994  2.751162  3.348018
   Br(  7)  2.994620  2.977142  1.933891  4.125157  3.093562  2.741560
   H (  8)  1.082520  2.249705  2.243968  3.368517  2.592276  3.351214
   H (  9)  1.084845  2.215573  2.183127  2.632122  3.129068  2.575592
             Br(  7)   H (  8)
   H (  8)  3.122122
   H (  9)  3.877500  1.839040

 Final energy is   -2889.9920200669758     


 ******************************
 **  OPTIMIZATION CONVERGED  **
 ******************************

                       Coordinates (Angstroms)
     ATOM                X               Y               Z
      1  C        -1.1512085260    0.5410966840    1.2306722882
      2  C        -1.4391501187    0.6997518849   -0.2498158214
      3  C        -0.3993078135   -0.2642466406    0.2182120201
      4  F        -2.6122021335    0.1804581219   -0.7250248829
      5  H        -1.1465609551    1.6003632370   -0.7752859120
      6  F        -0.6902111170   -1.5874234818    0.1406764362
      7  Br        1.4700745628    0.0769203658   -0.1408839508
      8  H        -0.6577654699    1.3475631045    1.7579069874
      9  H        -1.8868988866   -0.0198248277    1.7972536919

Z-matrix Print:
$molecule
0 1
Br
C  1 1.933891
F  2 1.356994 1 111.631221
C  2 1.493190 1 120.070553 3 -143.541510 0
H  4 1.082972 2 120.054629 1 -1.112154 0
F  4 1.368043 2 117.448347 1 141.419848 0
C  2 1.496332 1 121.092815 3 144.259318 0
H  7 1.082520 2 120.096502 1 1.641614 0
H  7 1.084845 2 114.573977 1 -143.865351 0
$end


 --------------------------------------------------------------

                    Orbital Energies (a.u.)
 --------------------------------------------------------------

 Alpha MOs
 -- Occupied --
******* -62.501 -56.322 -56.318 -56.318 -24.711 -24.699 -10.334
-10.293 -10.218  -8.710  -6.542  -6.529  -6.528  -2.653  -2.649
 -2.649  -2.638  -2.638  -1.254  -1.233  -0.915  -0.805  -0.659
 -0.637  -0.571  -0.561  -0.501  -0.493  -0.482  -0.444  -0.431
 -0.416  -0.350  -0.332  -0.312  -0.292
 -- Virtual --
 -0.044  -0.012   0.008   0.020   0.023   0.030   0.057   0.063
  0.066   0.069   0.076   0.087   0.104   0.108   0.114   0.128
  0.133   0.141   0.147   0.152   0.164   0.170   0.192   0.219
  0.229   0.241   0.264   0.273   0.298   0.306   0.346   0.363
  0.367   0.370   0.378   0.397   0.426   0.428   0.448   0.454
  0.464   0.492   0.521   0.530   0.553   0.586   0.591   0.598
  0.634   0.640   0.651   0.668   0.685   0.716   0.772   0.794
  0.855   0.881   0.952   1.021   1.213   1.253   1.291   1.341
  1.370   1.382   1.406   1.422   1.445   1.466   1.480   1.517
  1.522   1.556   1.634   1.685   1.725   1.774   1.796   1.853
  1.870   1.938   1.962   1.987   2.007   2.030   2.075   2.139
  2.165   2.197   2.213   2.258   2.502   2.528   2.576   2.660
  2.675   2.793   2.815   2.820   2.973   3.084   3.254   3.379
  3.688   3.727   3.775   3.802   3.813   3.828   3.937   4.003
  4.014   4.020   4.035   4.085   4.120   4.219   4.247   4.395
  4.800   4.902   6.330   6.344   6.372   6.416   6.566   6.658
  6.748   7.563   7.581   7.686  23.605  23.758  23.865  47.909
 66.760  66.771 289.758 289.776 289.9061020.701
 --------------------------------------------------------------

          Ground-State Mulliken Net Atomic Charges

     Atom                 Charge (a.u.)
  ----------------------------------------
      1 C                    -0.308041
      2 C                    -0.065647
      3 C                     0.028526
      4 F                    -0.136671
      5 H                     0.185618
      6 F                    -0.062121
      7 Br                   -0.018690
      8 H                     0.163136
      9 H                     0.213890
  ----------------------------------------
  Sum of atomic charges =     0.000000

 -----------------------------------------------------------------
                    Cartesian Multipole Moments
 -----------------------------------------------------------------
    Charge (ESU x 10^10)
                 0.0000
    Dipole Moment (Debye)
         X       0.1911      Y       2.1571      Z       1.2948
       Tot       2.5231
    Quadrupole Moments (Debye-Ang)
        XX     -49.7738     XY      -1.3896     YY     -46.6637
        XZ      -3.1902     YZ      -0.0097     ZZ     -44.8121
    Octopole Moments (Debye-Ang^2)
       XXX      42.7081    XXY      -0.7168    XYY       6.8512
       YYY       2.2342    XXZ       3.1725    XYZ       0.9222
       YYZ      -3.2377    XZZ       4.4851    YZZ       0.3820
       ZZZ      -4.0656
    Hexadecapole Moments (Debye-Ang^3)
      XXXX    -660.0143   XXXY      20.8672   XXYY    -135.7852
      XYYY       8.5027   YYYY    -170.3074   XXXZ     -13.3779
      XXYZ      -3.6960   XYYZ       5.5022   YYYZ      -3.2545
      XXZZ    -129.5331   XYZZ       4.4701   YYZZ     -49.2226
      XZZZ       3.5132   YZZZ      -1.2368   ZZZZ    -142.0768
 -----------------------------------------------------------------
Archival summary:
1\1\garfield\OPT\ProcedureUnspecified\BasisUnspecified\r1233\taweetha\WedOct1004:35:062018WedOct1004:35:062018\0\\#,OPT,ProcedureUnspecified,BasisUnspecified,\\0,1\Br\C,1,1.93389\F,2,1.35699,1,111.631\C,2,1.49319,1,120.071,3,-143.542,0\H,4,1.08297,2,120.055,1,-1.11215,0\F,4,1.36804,2,117.448,1,141.42,0\C,2,1.49633,1,121.093,3,144.259,0\H,7,1.08252,2,120.097,1,1.64161,0\H,7,1.08484,2,114.574,1,-143.865,0\\\@

 Total job time:  59.03s(wall), 228.55s(cpu) 
 Wed Oct 10 04:35:06 2018

        *************************************************************
        *                                                           *
        *  Thank you very much for using Q-Chem.  Have a nice day.  *
        *                                                           *
        *************************************************************


 
User input: 2 of 2 
 
Q-Chem Developer Version!
                  Welcome to Q-Chem
     A Quantum Leap Into The Future Of Chemistry


 Q-Chem 5.1, Q-Chem, Inc., Pleasanton, CA (2018)

 Yihan Shao,  Zhengting Gan,  E. Epifanovsky,  A. T. B. Gilbert,  M. Wormit,  
 J. Kussmann,  A. W. Lange,  A. Behn,  Jia Deng,  Xintian Feng,  D. Ghosh,  
 M. Goldey,  P. R. Horn,  L. D. Jacobson,  I. Kaliman,  T. Kus,  A. Landau,  
 Jie Liu,  E. I. Proynov,  R. M. Richard,  R. P. Steele,  E. J. Sundstrom,  
 H. L. Woodcock III,  P. M. Zimmerman,  D. Zuev,  B. Albrecht,  E. Alguire,  
 S. A. Baeppler,  D. Barton,  Z. Benda,  Y. A. Bernard,  E. J. Berquist,  
 K. B. Bravaya,  H. Burton,  D. Casanova,  Chun-Min Chang,  Yunqing Chen,  
 A. Chien,  K. D. Closser,  M. P. Coons,  S. Coriani,  S. Dasgupta,  
 A. L. Dempwolff,  M. Diedenhofen,  Hainam Do,  R. G. Edgar,  Po-Tung Fang,  
 S. Faraji,  S. Fatehi,  Qingguo Feng,  K. D. Fenk,  J. Fosso-Tande,  
 Qinghui Ge,  A. Ghysels,  G. Gidofalvi,  J. Gomes,  J. Gonthier,  A. Gunina,  
 D. Hait,  M. W. D. Hanson-Heine,  P. H. P. Harbach,  A. W. Hauser,  
 J. E. Herr,  E. G. Hohenstein,  Z. C. Holden,  Kerwin Hui,  B. C. Huynh,  
 T.-C. Jagau,  Hyunjun Ji,  B. Kaduk,  K. Khistyaev,  Jaehoon Kim,  
 P. Klunzinger,  K. Koh,  D. Kosenkov,  L. Koulias,  T. Kowalczyk,  
 C. M. Krauter,  A. Kunitsa,  Ka Un Lao,  A. Laurent,  K. V. Lawler,  
 Joonho Lee,  D. Lefrancois,  S. Lehtola,  D. S. Levine,  Yi-Pei Li,  
 You-Sheng Lin,  Fenglai Liu,  E. Livshits,  A. Luenser,  P. Manohar,  
 E. Mansoor,  S. F. Manzer,  Shan-Ping Mao,  Yuezhi Mao,  N. Mardirossian,  
 A. V. Marenich,  T. Markovich,  L. A. Martinez-Martinez,  S. A. Maurer,  
 N. J. Mayhall,  S. C. McKenzie,  J.-M. Mewes,  A. F. Morrison,  
 J. W. Mullinax,  K. Nanda,  T. S. Nguyen-Beck,  R. Olivares-Amaya,  
 J. A. Parkhill,  T. M. Perrine,  F. Plasser,  P. Pokhilko,  S. Prager,  
 A. Prociuk,  E. Ramos,  D. R. Rehn,  F. Rob,  M. Schneider,  N. Sergueev,  
 S. M. Sharada,  S. Sharma,  D. W. Small,  T. Stauch,  T. Stein,  
 Yu-Chuan Su,  A. J. W. Thom,  A. Tkatchenko,  T. Tsuchimochi,  N. M. Tubman,  
 L. Vogt,  M. L. Vidal,  O. Vydrov,  M. A. Watson,  J. Wenzel,  
 M. de Wergifosse,  T. A. Wesolowski,  A. White,  J. Witte,  A. Yamada,  
 Jun Yang,  K. Yao,  S. Yeganeh,  S. R. Yost,  Zhi-Qiang You,  A. Zech,  
 Igor Ying Zhang,  Xing Zhang,  Yan Zhao,  Ying Zhu,  B. R. Brooks,  
 G. K. L. Chan,  C. J. Cramer,  M. S. Gordon,  W. J. Hehre,  A. Klamt,  
 M. W. Schmidt,  C. D. Sherrill,  D. G. Truhlar,  A. Aspuru-Guzik,  R. Baer,  
 A. T. Bell,  N. A. Besley,  Jeng-Da Chai,  A. E. DePrince, III,  
 R. A. DiStasio Jr.,  A. Dreuw,  B. D. Dunietz,  T. R. Furlani,  
 Chao-Ping Hsu,  Yousung Jung,  Jing Kong,  D. S. Lambrecht,  WanZhen Liang,  
 C. Ochsenfeld,  V. A. Rassolov,  L. V. Slipchenko,  J. E. Subotnik,  
 T. Van Voorhis,  J. M. Herbert,  A. I. Krylov,  P. M. W. Gill,  M. Head-Gordon

 Contributors to earlier versions of Q-Chem not listed above: 
 R. D. Adamson,  B. Austin,  J. Baker,  G. J. O. Beran,  K. Brandhorst,  
 S. T. Brown,  E. F. C. Byrd,  A. K. Chakraborty,  C.-L. Cheng,  
 Siu Hung Chien,  D. M. Chipman,  D. L. Crittenden,  H. Dachsel,  
 R. J. Doerksen,  A. D. Dutoi,  L. Fusti-Molnar,  W. A. Goddard III,  
 A. Golubeva-Zadorozhnaya,  S. R. Gwaltney,  G. Hawkins,  A. Heyden,  
 S. Hirata,  G. Kedziora,  F. J. Keil,  C. Kelley,  Jihan Kim,  R. A. King,  
 R. Z. Khaliullin,  P. P. Korambath,  W. Kurlancheek,  A. M. Lee,  M. S. Lee,  
 S. V. Levchenko,  Ching Yeh Lin,  D. Liotard,  R. C. Lochan,  I. Lotan,  
 P. E. Maslen,  N. Nair,  D. P. O'Neill,  D. Neuhauser,  E. Neuscamman,  
 C. M. Oana,  R. Olson,  B. Peters,  R. Peverati,  P. A. Pieniazek,  
 Y. M. Rhee,  J. Ritchie,  M. A. Rohrdanz,  E. Rosta,  N. J. Russ,  
 H. F. Schaefer III,  N. E. Schultz,  N. Shenvi,  A. C. Simmonett,  A. Sodt,  
 D. Stuck,  K. S. Thanthiriwatte,  V. Vanovschi,  Tao Wang,  A. Warshel,  
 C. F. Williams,  Q. Wu,  X. Xu,  W. Zhang

 Please cite Q-Chem as follows:
 Y. Shao et al., Mol. Phys. 113, 184-215 (2015)
 DOI: 10.1080/00268976.2014.952696

 Q-Chem 5.1.1 for Intel X86 EM64T Linux

 Parts of Q-Chem use Armadillo 8.300.2 (Tropical Shenanigans).
 http://arma.sourceforge.net/

 Q-Chem begins on Wed Oct 10 04:35:06 2018  

Host: 
0

     Scratch files written to /scratch/taweetham/qchem25309//
The previous job contains 0 fragments, simply inherited here
Input Ideriv = 2
Curr. Ideriv = -1
Max.  Ideriv = 2

Checking the input file for inconsistencies... 	...done.

--------------------------------------------------------------
User input:
--------------------------------------------------------------

$molecule
read
$end

$rem
   job_type 	frequency
   basis 	6-311++g**
   method	b3lyp	
$end


--------------------------------------------------------------
 ----------------------------------------------------------------
             Standard Nuclear Orientation (Angstroms)
    I     Atom           X                Y                Z
 ----------------------------------------------------------------
    1      C      -1.1751990858     0.5491499387     1.2156750933
    2      C      -1.4494352673     0.6891788074    -0.2692872998
    3      C      -0.3989021180    -0.2528715825     0.2191145865
    4      F      -2.6083806805     0.1459112065    -0.7522433399
    5      H      -1.1661150416     1.5896365668    -0.8000730527
    6      F      -0.6668678928    -1.5813993546     0.1509841655
    7      Br      1.4683797304     0.1162027072    -0.1229058494
    8      H      -0.7010802085     1.3686385238     1.7405563315
    9      H      -1.9076393273    -0.0187194917     1.7795397389
 ----------------------------------------------------------------
 Molecular Point Group                 C1    NOp =  1
 Largest Abelian Subgroup              C1    NOp =  1
 Nuclear Repulsion Energy =   420.3283699054 hartrees
 There are       37 alpha and       37 beta electrons
 Requested basis set is 6-311++G(d,p)
 There are 64 shells and 179 basis functions

 Total QAlloc Memory Limit   2000 MB
 Mega-Array Size       188 MB
 MEM_STATIC part       192 MB

                       Distance Matrix (Angstroms)
             C (  1)   C (  2)   C (  3)   F (  4)   H (  5)   F (  6)
   C (  2)  1.516551
   C (  3)  1.496332  1.493190
   F (  4)  2.467654  1.368043  2.446295
   H (  5)  2.268465  1.082972  2.241026  2.041265
   F (  6)  2.435407  2.438148  1.356994  2.751162  3.348018
   Br(  7)  2.994620  2.977142  1.933891  4.125157  3.093562  2.741560
   H (  8)  1.082520  2.249705  2.243968  3.368517  2.592276  3.351214
   H (  9)  1.084845  2.215573  2.183127  2.632122  3.129068  2.575592
             Br(  7)   H (  8)
   H (  8)  3.122122
   H (  9)  3.877500  1.839040

 A cutoff of  1.0D-11 yielded   1876 shell pairs
 There are     15150 function pairs (     16527 Cartesian)

 -------------------------------------------------------
 OpenMP Integral Computing Module                       
 Release: version 1.0, May 2013, Q-Chem Inc. Pittsburgh 
 -------------------------------------------------------
 Integral Job Info:
 Integral job number is                      11
 Integral operator is                         1
 short-range coefficients                     0
 long-range coefficients              100000000
 Omega coefficients                           0
 if combine SR and LR in K                    0
 Integral screening is                        0
 Integral computing path is                   2
 max size of driver memory is            800000
 size of driver memory is                593474
 size of scratch memory is             29623520
 max col of scratch BK array               1296
 max len of scratch array in speh3          155
 max len of scratch index in speh4           18
 max int batch size is                      520
 min int batch size is                       52
 fixed nKL is                                45
 max L of basis functions is                  2
 order of int derivative is                   0
 number of shells is                         64
 number of basis is                         187
 number of cartesian basis is               187
 number of contracted shell pairs          1876
 number of primitive shell pairs           4913
 maxK2 (contraction) of shell pair           36
 max number of K2 of shell pair               1
 max number of CS2 of shell pair            247
 max number of PS2 of shell pair            558
 mem total for path MDJ                  528444
 -------------------------------------------------------
 Smallest overlap matrix eigenvalue = 5.79E-05
 Guess from superposition of atomic densities
 Warning:  Energy on first SCF cycle will be non-variational
 SAD guess density has 74.000000 electrons

 -----------------------------------------------------------------------
  General SCF calculation program by
  Eric Jon Sundstrom, Paul Horn, Yuezhi Mao, Dmitri Zuev, Alec White,
  David Stuck, Shaama M.S., Shane Yost, Joonho Lee, David Small,
  Daniel Levine, Susi Lehtola, Hugh Burton, Evgeny Epifanovsky
 -----------------------------------------------------------------------
 Exchange:     0.2000 Hartree-Fock + 0.0800 Slater + 0.7200 B88
 Correlation:  0.1900 VWN1RPA + 0.8100 LYP
 Using SG-1 standard quadrature grid
 using 4 threads for integral computing
 -------------------------------------------------------
 OpenMP Integral computing Module                
 Release: version 2.0, May 2017, Q-Chem Inc. Pleasanton 
 -------------------------------------------------------
 -------------------------------------------------------
 OpenMP BLAS3 based DFT computing Module                
 Release: version 1.0, May 2013, Q-Chem Inc. Pittsburgh 
 -------------------------------------------------------
 A restricted SCF calculation will be
 performed using DIIS
 SCF converges when DIIS error is below 1.0e-08
 ---------------------------------------
  Cycle       Energy         DIIS error
 ---------------------------------------
    1   -2890.9972264807      4.36e-02  
    2   -2889.9327814326      4.56e-03  
    3   -2889.9017974365      5.55e-03  
    4   -2889.9901026289      8.14e-04  
    5   -2889.9916515662      3.37e-04  
    6   -2889.9920153417      5.85e-05  
    7   -2889.9920287927      1.84e-05  
    8   -2889.9920296048      3.82e-06  
    9   -2889.9920296298      1.35e-06  
   10   -2889.9920296336      5.05e-07  
   11   -2889.9920296343      4.04e-08  
   12   -2889.9920296343      2.60e-08  
   13   -2889.9920296343      5.17e-09  Convergence criterion met
 ---------------------------------------
 SCF time:   CPU 31.99s  wall 8.00s 
 SCF   energy in the final basis set =    -2889.9920296343
 Total energy in the final basis set =    -2889.9920296343

 --------------------------------------------------------------

                    Orbital Energies (a.u.)
 --------------------------------------------------------------

 Alpha MOs
 -- Occupied --
******* -62.501 -56.322 -56.318 -56.318 -24.711 -24.699 -10.334
-10.293 -10.218  -8.710  -6.542  -6.529  -6.528  -2.653  -2.649
 -2.649  -2.638  -2.638  -1.254  -1.233  -0.915  -0.805  -0.659
 -0.637  -0.571  -0.561  -0.501  -0.493  -0.482  -0.444  -0.431
 -0.416  -0.350  -0.332  -0.312  -0.292
 -- Virtual --
 -0.044  -0.012   0.008   0.019   0.023   0.030   0.057   0.063
  0.066   0.069   0.076   0.087   0.104   0.108   0.114   0.128
  0.133   0.141   0.147   0.152   0.164   0.170   0.192   0.219
  0.229   0.241   0.264   0.273   0.298   0.305   0.346   0.363
  0.367   0.370   0.378   0.397   0.426   0.428   0.448   0.454
  0.464   0.492   0.521   0.530   0.553   0.586   0.591   0.598
  0.634   0.640   0.651   0.668   0.685   0.716   0.772   0.794
  0.855   0.881   0.952   1.021   1.213   1.253   1.291   1.341
  1.370   1.382   1.406   1.422   1.445   1.466   1.480   1.517
  1.522   1.556   1.634   1.685   1.725   1.774   1.796   1.853
  1.870   1.938   1.962   1.987   2.007   2.030   2.075   2.139
  2.165   2.197   2.213   2.258   2.502   2.528   2.576   2.660
  2.675   2.793   2.815   2.820   2.973   3.084   3.254   3.379
  3.688   3.727   3.775   3.802   3.813   3.828   3.937   4.003
  4.014   4.020   4.035   4.085   4.120   4.219   4.247   4.395
  4.800   4.902   6.330   6.344   6.372   6.416   6.566   6.658
  6.748   7.563   7.581   7.686  23.605  23.758  23.865  47.909
 66.760  66.771 289.758 289.776 289.9061020.701
 --------------------------------------------------------------

          Ground-State Mulliken Net Atomic Charges

     Atom                 Charge (a.u.)
  ----------------------------------------
      1 C                    -0.307973
      2 C                    -0.065907
      3 C                     0.028768
      4 F                    -0.136669
      5 H                     0.185652
      6 F                    -0.062166
      7 Br                   -0.018660
      8 H                     0.163108
      9 H                     0.213846
  ----------------------------------------
  Sum of atomic charges =     0.000000

 -----------------------------------------------------------------
                    Cartesian Multipole Moments
 -----------------------------------------------------------------
    Charge (ESU x 10^10)
                 0.0000
    Dipole Moment (Debye)
         X       0.1410      Y       2.1718      Z       1.2763
       Tot       2.5230
    Quadrupole Moments (Debye-Ang)
        XX     -49.6558     XY      -1.4717     YY     -46.6425
        XZ      -3.2310     YZ      -0.0353     ZZ     -44.8744
    Octopole Moments (Debye-Ang^2)
       XXX      42.8719    XXY      -1.0114    XYY       6.8805
       YYY       0.2490    XXZ       3.3864    XYZ       0.9441
       YYZ      -3.2744    XZZ       4.6339    YZZ      -0.2165
       ZZZ      -4.2989
    Hexadecapole Moments (Debye-Ang^3)
      XXXX    -660.9006   XXXY      17.3065   XXYY    -135.6029
      XYYY       5.0465   YYYY    -169.8901   XXXZ     -16.2240
      XXYZ      -3.8817   XYYZ       4.5417   YYYZ      -2.8672
      XXZZ    -129.9529   XYZZ       3.0567   YYZZ     -48.9672
      XZZZ       0.7714   YZZZ      -1.0947   ZZZZ    -141.9867
 -----------------------------------------------------------------
 Calculating MO derivatives via CPSCF
 D1JvT checksum  = 491616 34579.3830546742
 D1KAT checksum  = 1046628 2302.9631128516
   1         3          27      0.137180    0.027914
   2         3          27      0.017875    0.003444
   3         3          27      0.001704    0.000526
   4         4          26      0.000130    0.000043
   5        29           1      0.000002    0.000002
   6        30           0      0.000000    0.000000    Roots Converged
 Time for AOints: 15.7 s (CPU) 3.9 s (wall)
 ------------------------------------------------------------------------------
                     AOints        : Timing summary (seconds)
 ------------------------------------------------------------------------------
     job step          cpu (% of tot)      sys (% of tot)     wall (% of tot)
 ------------------------------------------------------------------------------
  cpscf_lag         0.7627E+02 (28.2)   0.5000E-05 (12.8)   0.1944E+02 (27.7)
  iterzp            0.1785E+03 (65.9)   0.3200E-04 (82.1)   0.4649E+02 (66.3)
  make_fx           0.0000E+00 ( 0.0)   0.0000E+00 ( 0.0)   0.0000E+00 ( 0.0)
  AOints            0.1567E+02 ( 5.8)   0.1000E-05 ( 2.6)   0.3935E+01 ( 5.6)
 ------------------------------------------------------------------------------
   Grand Totals     0.2706E+03          0.3900E-04          0.7007E+02
 ------------------------------------------------------------------------------
 Calculating analytic Hessian of the SCF energy
 Polarizability Matrix (a.u.)
            1           2           3
    1 -68.8779618  -0.2940845   3.3476197
    2  -0.2940845 -47.0463113  -0.5356816
    3   3.3476197  -0.5356816 -48.6688030

 Direct stationary perturbation theory relativistic correction:

 rels  =      16.918252339197
 relv  =     -57.312446763642
 rel2e =       9.097338760674
 E_rel =     -31.296855663771

 Hessian of the SCF Energy
            1           2           3           4           5           6
    1   0.4265508   0.2027506  -0.0847757  -0.0515443  -0.0159359   0.0017990
    2   0.2027506   0.5019314   0.0883412  -0.0234716  -0.0441208   0.0127700
    3  -0.0847757   0.0883412   0.5561646  -0.0340336   0.0397473  -0.1903106
    4  -0.0515443  -0.0234716  -0.0340336   0.4675952   0.0818867   0.0923867
    5  -0.0159359  -0.0441208   0.0397473   0.0818867   0.5528116  -0.1789654
    6   0.0017990   0.0127700  -0.1903106   0.0923867  -0.1789654   0.4538111
    7  -0.0827555   0.0292989   0.0896397  -0.1292573   0.0597378  -0.0713328
    8   0.0300451  -0.0968957  -0.0763026   0.0940740  -0.1262628   0.0585439
    9   0.0673431  -0.0454063  -0.1208312  -0.0495387   0.0268867  -0.0450998
   10  -0.0023844   0.0000240  -0.0151163  -0.2166606  -0.0820901  -0.0630954
   11  -0.0082281  -0.0067351  -0.0039746  -0.0822772  -0.1004920  -0.0229869
   12  -0.0358146  -0.0189873  -0.0101988  -0.0653330  -0.0242058  -0.0821556
   13  -0.0009716  -0.0038704  -0.0002843  -0.0616132  -0.0561977   0.0320484
   14   0.0065770   0.0083870  -0.0037594  -0.0608743  -0.2483846   0.1242730
   15   0.0063637   0.0216227  -0.0102529   0.0355232   0.1297972  -0.1182320
   16   0.0017565   0.0075672   0.0011731   0.0029051   0.0138914   0.0021346
   17  -0.0039706  -0.0268115  -0.0107014  -0.0134117  -0.0369596   0.0007696
   18  -0.0122945  -0.0315829   0.0035572   0.0105521   0.0197433   0.0021300
   19  -0.0168949   0.0033526   0.0006068  -0.0166670  -0.0021483   0.0120949
   20   0.0031012   0.0022108  -0.0024620   0.0040633   0.0024968   0.0002422
   21   0.0155008   0.0065588   0.0018602  -0.0036346  -0.0066081   0.0027492
   22  -0.1014379  -0.1057664  -0.0615202  -0.0069823  -0.0113404   0.0031734
   23  -0.1035463  -0.2145548  -0.1077837   0.0073313   0.0112236   0.0004630
   24  -0.0592839  -0.1081491  -0.1094942  -0.0063619  -0.0172164  -0.0089009
   25  -0.1723186  -0.1098849   0.1043105   0.0122244   0.0121965  -0.0092088
   26  -0.1107930  -0.1234112   0.0768953  -0.0073204  -0.0103122   0.0048907
   27   0.1011622   0.0748329  -0.1204943   0.0204399   0.0108212  -0.0139913
            7           8           9          10          11          12
    1  -0.0827555   0.0300451   0.0673431  -0.0023844  -0.0082281  -0.0358146
    2   0.0292989  -0.0968957  -0.0454063   0.0000240  -0.0067351  -0.0189873
    3   0.0896397  -0.0763026  -0.1208312  -0.0151163  -0.0039746  -0.0101988
    4  -0.1292573   0.0940740  -0.0495387  -0.2166606  -0.0822772  -0.0653330
    5   0.0597378  -0.1262628   0.0268867  -0.0820901  -0.1004920  -0.0242058
    6  -0.0713328   0.0585439  -0.0450998  -0.0630954  -0.0229869  -0.0821556
    7   0.4157525  -0.0679539  -0.0300509  -0.0330438   0.0101308  -0.0055223
    8  -0.0679539   0.5266961   0.0283601  -0.0213875   0.0079466   0.0014938
    9  -0.0300509   0.0283601   0.2796878  -0.0132795   0.0081612  -0.0067827
   10  -0.0330438  -0.0213875  -0.0132795   0.2732232   0.1095818   0.1014114
   11   0.0101308   0.0079466   0.0081612   0.1095818   0.0966294   0.0380947
   12  -0.0055223   0.0014938  -0.0067827   0.1014114   0.0380947   0.0877174
   13   0.0078157   0.0142769  -0.0067435  -0.0200888  -0.0308121   0.0072976
   14  -0.0063515  -0.0106057   0.0083873  -0.0100903  -0.0076798   0.0000320
   15   0.0000806  -0.0042979  -0.0014204  -0.0094036  -0.0162017   0.0082617
   16  -0.0608490  -0.0488343  -0.0029484   0.0052247   0.0019783  -0.0002828
   17  -0.0180662  -0.2788128  -0.0133808   0.0013069   0.0075153   0.0026708
   18   0.0002550  -0.0105093  -0.0552459   0.0038036  -0.0022489   0.0015549
   19  -0.1134365  -0.0022650   0.0171455  -0.0052000  -0.0000889  -0.0004068
   20  -0.0092068  -0.0233214   0.0022682   0.0013955   0.0000847  -0.0006901
   21   0.0155303   0.0009615  -0.0309093  -0.0025679   0.0006782   0.0005022
   22   0.0104763   0.0148098   0.0061560  -0.0016084  -0.0005624  -0.0050210
   23  -0.0109613  -0.0107110  -0.0015407   0.0021914   0.0016390   0.0049228
   24  -0.0024153  -0.0030485  -0.0088584  -0.0000749  -0.0021065  -0.0037465
   25  -0.0147024  -0.0127651   0.0119164   0.0005382   0.0002777   0.0036713
   26   0.0133722   0.0119667  -0.0137356  -0.0009315   0.0010919  -0.0033310
   27   0.0038156   0.0047990  -0.0105402  -0.0016775   0.0005845   0.0048474
           13          14          15          16          17          18
    1  -0.0009716   0.0065770   0.0063637   0.0017565  -0.0039706  -0.0122945
    2  -0.0038704   0.0083870   0.0216227   0.0075672  -0.0268115  -0.0315829
    3  -0.0002843  -0.0037594  -0.0102529   0.0011731  -0.0107014   0.0035572
    4  -0.0616132  -0.0608743   0.0355232   0.0029051  -0.0134117   0.0105521
    5  -0.0561977  -0.2483846   0.1297972   0.0138914  -0.0369596   0.0197433
    6   0.0320484   0.1242730  -0.1182320   0.0021346   0.0007696   0.0021300
    7   0.0078157  -0.0063515   0.0000806  -0.0608490  -0.0180662   0.0002550
    8   0.0142769  -0.0106057  -0.0042979  -0.0488343  -0.2788128  -0.0105093
    9  -0.0067435   0.0083873  -0.0014204  -0.0029484  -0.0133808  -0.0552459
   10  -0.0200888  -0.0100903  -0.0094036   0.0052247   0.0013069   0.0038036
   11  -0.0308121  -0.0076798  -0.0162017   0.0019783   0.0075153  -0.0022489
   12   0.0072976   0.0000320   0.0082617  -0.0002828   0.0026708   0.0015549
   13   0.0746994   0.0716390  -0.0295589  -0.0013790   0.0042716  -0.0027289
   14   0.0716390   0.2588611  -0.1289612   0.0011039  -0.0028482   0.0017829
   15  -0.0295589  -0.1289612   0.1202704   0.0009873  -0.0030209   0.0013213
   16  -0.0013790   0.0011039   0.0009873   0.0674120   0.0522487  -0.0017162
   17   0.0042716  -0.0028482  -0.0030209   0.0522487   0.3538521   0.0197208
   18  -0.0027289   0.0017829   0.0013213  -0.0017162   0.0197208   0.0413814
   19   0.0008213  -0.0014352  -0.0020456  -0.0170082  -0.0252439   0.0013938
   20   0.0004339   0.0011670   0.0003059  -0.0290387  -0.0138752   0.0041325
   21   0.0003209  -0.0007090   0.0005431   0.0017632   0.0035297   0.0031407
   22   0.0012392   0.0002270   0.0015334  -0.0003371   0.0051411   0.0045423
   23  -0.0001370   0.0001604  -0.0014384   0.0012065  -0.0034465  -0.0041966
   24  -0.0009540   0.0011244   0.0022020  -0.0012989   0.0014775   0.0004254
   25  -0.0005229  -0.0007956  -0.0034802   0.0022751  -0.0022758  -0.0038071
   26   0.0003959   0.0009427   0.0021942  -0.0001231   0.0013862   0.0031581
   27   0.0006027  -0.0021701  -0.0026932   0.0001881  -0.0010653   0.0017349
           19          20          21          22          23          24
    1  -0.0168949   0.0031012   0.0155008  -0.1014379  -0.1035463  -0.0592839
    2   0.0033526   0.0022108   0.0065588  -0.1057664  -0.2145548  -0.1081491
    3   0.0006068  -0.0024620   0.0018602  -0.0615202  -0.1077837  -0.1094942
    4  -0.0166670   0.0040633  -0.0036346  -0.0069823   0.0073313  -0.0063619
    5  -0.0021483   0.0024968  -0.0066081  -0.0113404   0.0112236  -0.0172164
    6   0.0120949   0.0002422   0.0027492   0.0031734   0.0004630  -0.0089009
    7  -0.1134365  -0.0092068   0.0155303   0.0104763  -0.0109613  -0.0024153
    8  -0.0022650  -0.0233214   0.0009615   0.0148098  -0.0107110  -0.0030485
    9   0.0171455   0.0022682  -0.0309093   0.0061560  -0.0015407  -0.0088584
   10  -0.0052000   0.0013955  -0.0025679  -0.0016084   0.0021914  -0.0000749
   11  -0.0000889   0.0000847   0.0006782  -0.0005624   0.0016390  -0.0021065
   12  -0.0004068  -0.0006901   0.0005022  -0.0050210   0.0049228  -0.0037465
   13   0.0008213   0.0004339   0.0003209   0.0012392  -0.0001370  -0.0009540
   14  -0.0014352   0.0011670  -0.0007090   0.0002270   0.0001604   0.0011244
   15  -0.0020456   0.0003059   0.0005431   0.0015334  -0.0014384   0.0022020
   16  -0.0170082  -0.0290387   0.0017632  -0.0003371   0.0012065  -0.0012989
   17  -0.0252439  -0.0138752   0.0035297   0.0051411  -0.0034465   0.0014775
   18   0.0013938   0.0041325   0.0031407   0.0045423  -0.0041966   0.0004254
   19   0.1684804   0.0281176  -0.0283578   0.0020444  -0.0022640   0.0014905
   20   0.0281176   0.0305237  -0.0038614  -0.0000091   0.0012847  -0.0004208
   21  -0.0283578  -0.0038614   0.0208754  -0.0009312   0.0014087   0.0007062
   22   0.0020444  -0.0000091  -0.0009312   0.1016790   0.1092347   0.0629908
   23  -0.0022640   0.0012847   0.0014087   0.1092347   0.2218915   0.1153846
   24   0.0014905  -0.0004208   0.0007062   0.0629908   0.1153846   0.1163447
   25  -0.0021393   0.0011432   0.0023763  -0.0050731  -0.0030552   0.0059075
   26   0.0019751  -0.0005711  -0.0019584  -0.0117344  -0.0074869   0.0129547
   27  -0.0019215   0.0004856   0.0005322  -0.0109236  -0.0072197   0.0113217
           25          26          27
    1  -0.1723186  -0.1107930   0.1011622
    2  -0.1098849  -0.1234112   0.0748329
    3   0.1043105   0.0768953  -0.1204943
    4   0.0122244  -0.0073204   0.0204399
    5   0.0121965  -0.0103122   0.0108212
    6  -0.0092088   0.0048907  -0.0139913
    7  -0.0147024   0.0133722   0.0038156
    8  -0.0127651   0.0119667   0.0047990
    9   0.0119164  -0.0137356  -0.0105402
   10   0.0005382  -0.0009315  -0.0016775
   11   0.0002777   0.0010919   0.0005845
   12   0.0036713  -0.0033310   0.0048474
   13  -0.0005229   0.0003959   0.0006027
   14  -0.0007956   0.0009427  -0.0021701
   15  -0.0034802   0.0021942  -0.0026932
   16   0.0022751  -0.0001231   0.0001881
   17  -0.0022758   0.0013862  -0.0010653
   18  -0.0038071   0.0031581   0.0017349
   19  -0.0021393   0.0019751  -0.0019215
   20   0.0011432  -0.0005711   0.0004856
   21   0.0023763  -0.0019584   0.0005322
   22  -0.0050731  -0.0117344  -0.0109236
   23  -0.0030552  -0.0074869  -0.0072197
   24   0.0059075   0.0129547   0.0113217
   25   0.1797185   0.1151593  -0.1116859
   26   0.1151593   0.1263938  -0.0810681
   27  -0.1116859  -0.0810681   0.1292828
 Gradient time:  CPU 355.69 s  wall 92.47 s
 **********************************************************************
 **                                                                  **
 **                       VIBRATIONAL ANALYSIS                       **
 **                       --------------------                       **
 **                                                                  **
 **        VIBRATIONAL FREQUENCIES (CM**-1) AND NORMAL MODES         **
 **     FORCE CONSTANTS (mDYN/ANGSTROM) AND REDUCED MASSES (AMU)     **
 **                  INFRARED INTENSITIES (KM/MOL)                   **
 **                                                                  **
 **********************************************************************


 Mode:                 1                      2                      3
 Frequency:       170.23                 202.59                 261.68
 Force Cnst:      0.1507                 0.1747                 0.2930
 Red. Mass:       8.8284                 7.2231                 7.2617
 IR Active:          YES                    YES                    YES
 IR Intens:        1.653                  3.461                  2.288
 Raman Active:       YES                    YES                    YES
               X      Y      Z        X      Y      Z        X      Y      Z
 C         -0.088 -0.169  0.153    0.156  0.022 -0.211    0.232  0.101  0.004
 C          0.142 -0.044  0.114    0.091 -0.089 -0.196    0.274  0.003 -0.032
 C          0.018 -0.124  0.189   -0.012 -0.217 -0.126    0.031 -0.123  0.042
 F          0.188  0.247 -0.282   -0.214  0.252  0.139    0.307 -0.132  0.082
 H          0.420 -0.023  0.300    0.268 -0.261 -0.395    0.321 -0.124 -0.219
 F          0.091 -0.146  0.285    0.135 -0.249  0.047   -0.214 -0.064 -0.126
 Br        -0.079  0.034 -0.078   -0.025  0.044  0.047   -0.115  0.046  0.012
 H         -0.207 -0.208  0.321    0.360 -0.080 -0.238    0.528 -0.006 -0.100
 H         -0.135 -0.279 -0.018   -0.023  0.259 -0.201    0.026  0.428  0.062
 TransDip  -0.012 -0.031  0.025    0.021 -0.035 -0.044    0.044  0.012 -0.016

 Mode:                 4                      5                      6
 Frequency:       316.57                 423.01                 496.98
 Force Cnst:      1.1150                 0.2894                 0.4663
 Red. Mass:      18.8833                 2.7452                 3.2041
 IR Active:          YES                    YES                    YES
 IR Intens:        0.571                  2.472                 11.612
 Raman Active:       YES                    YES                    YES
               X      Y      Z        X      Y      Z        X      Y      Z
 C         -0.031  0.222 -0.000    0.266 -0.034  0.045   -0.052  0.197  0.126
 C          0.062  0.173 -0.003   -0.113 -0.024  0.063   -0.053 -0.094  0.083
 C          0.077  0.231  0.047    0.030  0.031 -0.117   -0.083 -0.078  0.196
 F          0.130 -0.021  0.072   -0.043 -0.004 -0.144   -0.058  0.017 -0.089
 H         -0.007  0.137 -0.107   -0.172  0.076  0.203    0.071 -0.173  0.019
 F          0.734  0.132 -0.192    0.013  0.027  0.037    0.030 -0.094 -0.133
 Br        -0.222 -0.129  0.024   -0.031 -0.003  0.022    0.033  0.005 -0.011
 H         -0.020  0.180  0.060    0.394  0.092 -0.263    0.164  0.341 -0.282
 H         -0.141  0.281 -0.083    0.598 -0.061  0.442   -0.060  0.573  0.493
 TransDip  -0.020  0.014 -0.001    0.034 -0.003  0.037   -0.074  0.001  0.080

 Mode:                 7                      8                      9
 Frequency:       658.91                 776.55                 873.43
 Force Cnst:      1.3374                 0.7568                 1.0153
 Red. Mass:       5.2282                 2.1300                 2.2590
 IR Active:          YES                    YES                    YES
 IR Intens:       36.391                  8.709                 67.547
 Raman Active:       YES                    YES                    YES
               X      Y      Z        X      Y      Z        X      Y      Z
 C         -0.055  0.042 -0.031   -0.108  0.062 -0.125    0.097  0.163  0.013
 C         -0.163  0.357  0.099   -0.026 -0.070  0.109   -0.024  0.086  0.072
 C         -0.226 -0.040 -0.184    0.139 -0.003 -0.089    0.135  0.039  0.033
 F          0.129 -0.056  0.011    0.076  0.046  0.054   -0.067 -0.037 -0.054
 H         -0.309  0.435  0.135   -0.085  0.121  0.398   -0.011 -0.060 -0.172
 F          0.039 -0.220  0.067   -0.024 -0.065 -0.007   -0.031 -0.127 -0.027
 Br         0.029  0.005 -0.003   -0.010  0.001  0.003   -0.005  0.000  0.002
 H          0.390 -0.214 -0.028   -0.427  0.459 -0.459   -0.355  0.045  0.621
 H         -0.224  0.338  0.049    0.280 -0.136  0.167    0.114 -0.351 -0.470
 TransDip  -0.162  0.105  0.002    0.021  0.087 -0.031    0.205  0.147  0.075

 Mode:                10                     11                     12
 Frequency:       928.04                1016.46                1056.94
 Force Cnst:      1.5099                 1.2337                 1.2529
 Red. Mass:       2.9755                 2.0266                 1.9035
 IR Active:          YES                    YES                    YES
 IR Intens:       42.753                 10.852                 32.860
 Raman Active:       YES                    YES                    YES
               X      Y      Z        X      Y      Z        X      Y      Z
 C          0.022 -0.119 -0.153    0.041  0.000 -0.027    0.065 -0.040  0.176
 C          0.012  0.149 -0.015    0.003 -0.041  0.208    0.103 -0.013 -0.124
 C          0.207 -0.030  0.248    0.056 -0.096 -0.127    0.001  0.067 -0.081
 F         -0.076 -0.026 -0.029   -0.032 -0.016 -0.038   -0.031 -0.008 -0.001
 H         -0.436  0.457  0.266    0.128 -0.179  0.060   -0.310  0.365  0.290
 F         -0.019 -0.010 -0.004    0.006  0.085  0.016   -0.007 -0.058  0.006
 Br        -0.008  0.000 -0.003   -0.002 -0.000  0.001   -0.002 -0.000  0.001
 H          0.237 -0.123 -0.343   -0.032  0.014  0.015   -0.447  0.419 -0.069
 H         -0.224  0.343 -0.015   -0.651  0.526 -0.399   -0.368  0.301 -0.038
 TransDip   0.146  0.107  0.105    0.080 -0.068  0.008    0.013  0.169 -0.071

 Mode:                13                     14                     15
 Frequency:      1093.74                1135.02                1162.72
 Force Cnst:      1.4139                 1.4106                 2.1422
 Red. Mass:       2.0060                 1.8585                 2.6895
 IR Active:          YES                    YES                    YES
 IR Intens:       80.093                 88.467                 27.370
 Raman Active:       YES                    YES                    YES
               X      Y      Z        X      Y      Z        X      Y      Z
 C         -0.152  0.115  0.055    0.086  0.092 -0.087   -0.022  0.012 -0.023
 C          0.131 -0.064 -0.007   -0.013 -0.114 -0.016    0.216  0.167  0.053
 C          0.106  0.013 -0.110   -0.150 -0.084  0.071   -0.103 -0.147 -0.016
 F         -0.055 -0.016 -0.018    0.032  0.014  0.006   -0.120 -0.086 -0.027
 H         -0.210  0.227  0.303   -0.361  0.362  0.635    0.585  0.200  0.296
 F         -0.010 -0.009  0.013    0.018  0.043 -0.008    0.022  0.051  0.004
 Br        -0.003 -0.000  0.001    0.004  0.001 -0.000    0.001  0.001 -0.000
 H          0.619 -0.470  0.287   -0.017 -0.067  0.246   -0.260  0.246 -0.178
 H          0.053 -0.017  0.188    0.036 -0.162 -0.410    0.357 -0.284  0.162
 TransDip   0.286 -0.004 -0.019   -0.280 -0.099  0.053    0.088 -0.060  0.129

 Mode:                16                     17                     18
 Frequency:      1293.53                1388.51                1462.81
 Force Cnst:      1.8543                 1.6368                 2.1754
 Red. Mass:       1.8810                 1.4410                 1.7255
 IR Active:          YES                    YES                    YES
 IR Intens:       49.411                 14.867                 47.090
 Raman Active:       YES                    YES                    YES
               X      Y      Z        X      Y      Z        X      Y      Z
 C          0.024 -0.027 -0.055    0.013  0.007 -0.011    0.027 -0.047 -0.142
 C          0.007 -0.049  0.029   -0.125  0.016 -0.107    0.115 -0.038  0.089
 C         -0.050  0.240  0.030    0.074 -0.067 -0.014   -0.082  0.106  0.004
 F         -0.026 -0.025  0.001    0.015 -0.007  0.018   -0.015  0.001 -0.011
 H          0.704 -0.014  0.485    0.519  0.101  0.361   -0.283 -0.069 -0.152
 F         -0.013 -0.072 -0.005   -0.001  0.019  0.001   -0.001 -0.023  0.001
 Br         0.002 -0.001 -0.000   -0.002  0.000  0.000    0.001 -0.000 -0.000
 H          0.256 -0.091 -0.188   -0.239 -0.135  0.472   -0.378 -0.188  0.448
 H         -0.149  0.029 -0.248    0.021  0.349  0.361    0.160  0.419  0.498
 TransDip   0.069  0.214  0.015   -0.095 -0.057 -0.055    0.056  0.119  0.176

 Mode:                19                     20                     21
 Frequency:      3130.89                3184.00                3227.34
 Force Cnst:      6.0885                 6.5212                 6.8626
 Red. Mass:       1.0542                 1.0918                 1.1183
 IR Active:          YES                    YES                    YES
 IR Intens:        0.180                  3.364                  0.643
 Raman Active:       YES                    YES                    YES
               X      Y      Z        X      Y      Z        X      Y      Z
 C         -0.019  0.010  0.061    0.007  0.006 -0.002   -0.064 -0.077 -0.003
 C         -0.002  0.000 -0.001   -0.021 -0.072  0.043   -0.002 -0.006  0.004
 C          0.002 -0.002 -0.001   -0.002  0.002  0.001   -0.001  0.000  0.000
 F         -0.000  0.000 -0.000   -0.000  0.000 -0.000    0.000  0.000  0.000
 H          0.002  0.008 -0.007    0.257  0.827 -0.485    0.021  0.069 -0.044
 F          0.000 -0.000 -0.000   -0.000  0.000 -0.000    0.000  0.000  0.000
 Br         0.000 -0.000 -0.000    0.000  0.000 -0.000    0.000  0.000 -0.000
 H         -0.292 -0.497 -0.305   -0.023 -0.044 -0.026    0.331  0.571  0.364
 H          0.511  0.400 -0.387   -0.044 -0.030  0.027    0.433  0.334 -0.340
 TransDip   0.009 -0.001 -0.011   -0.039 -0.038  0.022    0.012  0.002 -0.022

 STANDARD THERMODYNAMIC QUANTITIES AT   298.15 K  AND     1.00 ATM

   This Molecule has  0 Imaginary Frequencies
   Zero point vibrational energy:       34.681 kcal/mol

   Atom    1 Element C  Has Mass   12.00000
   Atom    2 Element C  Has Mass   12.00000
   Atom    3 Element C  Has Mass   12.00000
   Atom    4 Element F  Has Mass   18.99840
   Atom    5 Element H  Has Mass    1.00783
   Atom    6 Element F  Has Mass   18.99840
   Atom    7 Element Br Has Mass   78.91830
   Atom    8 Element H  Has Mass    1.00783
   Atom    9 Element H  Has Mass    1.00783
   Molecular Mass:   155.938590 amu
   Principal axes and moments of inertia in amu*Bohr^2:
                             1           2           3
    Eigenvalues --      362.83398  1407.75418  1498.12252
          X               0.99975    -0.01687    -0.01457
          Y               0.01782     0.99755     0.06762
          Z               0.01339    -0.06787     0.99760
   Rotational Symmetry Number is   1
   The Molecule is an Asymmetric Top
   Translational Enthalpy:        0.889 kcal/mol
   Rotational Enthalpy:           0.889 kcal/mol
   Vibrational Enthalpy:         36.582 kcal/mol
   gas constant (RT):             0.592 kcal/mol
   Translational Entropy:        41.042  cal/mol.K
   Rotational Entropy:           28.127  cal/mol.K
   Vibrational Entropy:          10.323  cal/mol.K

   Total Enthalpy:               38.952 kcal/mol
   Total Entropy:                79.492  cal/mol.K

 ======================================================================

 STANDARD THERMODYNAMIC QUANTITIES FOR ANHARMONIC VIBRATION -- TOSH

   Zero point vibrational energy: ************ kcal/mol

   Vibrational Enthalpy:       Infinity kcal/mol
   Vibrational Entropy:             NaN  cal/mol.K

   Total Enthalpy:             Infinity kcal/mol
   Total Entropy:                   NaN  cal/mol.K

 ======================================================================

 STANDARD THERMODYNAMIC QUANTITIES FOR ANHARMONIC VIBRATION -- VPT2

   Zero point vibrational energy: ************ kcal/mol

   Vibrational Enthalpy:       Infinity kcal/mol
   Vibrational Entropy:             NaN  cal/mol.K

   Total Enthalpy:             Infinity kcal/mol
   Total Entropy:                   NaN  cal/mol.K

 ======================================================================

Archival summary:
1\1\garfield\FREQ\ProcedureUnspecified\BasisUnspecified\r1233\taweetha\WedOct1004:36:462018WedOct1004:36:462018\0\\#,FREQ,ProcedureUnspecified,BasisUnspecified,\\0,1\Br\C,1,1.93389\F,2,1.35699,1,111.631\C,2,1.49319,1,120.071,3,-143.542,0\H,4,1.08297,2,120.055,1,-1.11215,0\F,4,1.36804,2,117.448,1,141.42,0\C,2,1.49633,1,121.093,3,144.259,0\H,7,1.08252,2,120.097,1,1.64161,0\H,7,1.08484,2,114.574,1,-143.865,0\\\@

 Total job time:  100.77s(wall), 387.86s(cpu) 
 Wed Oct 10 04:36:46 2018

        *************************************************************
        *                                                           *
        *  Thank you very much for using Q-Chem.  Have a nice day.  *
        *                                                           *
        *************************************************************
