# Supplementary material for: Geometric and energetic data from ab initio calculations of haloethene, haloimine, halomethylenephosphine, haloiminophosphine, halodiazene, halodiphosphene and halocyclopropane
Source: Data Brief. 2019 Nov 2;27:104738. doi: 10.1016/j.dib.2019.104738 (PMC6861602; doi:10.1016/j.dib.2019.104738)
Supplement: Multimedia component 3 [file mmc3.zip › CCC/B3LYP/FHCCCFCl.out]

Q-Chem Developer Version!
                  Welcome to Q-Chem
     A Quantum Leap Into The Future Of Chemistry


 Q-Chem 5.1, Q-Chem, Inc., Pleasanton, CA (2018)

 Yihan Shao,  Zhengting Gan,  E. Epifanovsky,  A. T. B. Gilbert,  M. Wormit,  
 J. Kussmann,  A. W. Lange,  A. Behn,  Jia Deng,  Xintian Feng,  D. Ghosh,  
 M. Goldey,  P. R. Horn,  L. D. Jacobson,  I. Kaliman,  T. Kus,  A. Landau,  
 Jie Liu,  E. I. Proynov,  R. M. Richard,  R. P. Steele,  E. J. Sundstrom,  
 H. L. Woodcock III,  P. M. Zimmerman,  D. Zuev,  B. Albrecht,  E. Alguire,  
 S. A. Baeppler,  D. Barton,  Z. Benda,  Y. A. Bernard,  E. J. Berquist,  
 K. B. Bravaya,  H. Burton,  D. Casanova,  Chun-Min Chang,  Yunqing Chen,  
 A. Chien,  K. D. Closser,  M. P. Coons,  S. Coriani,  S. Dasgupta,  
 A. L. Dempwolff,  M. Diedenhofen,  Hainam Do,  R. G. Edgar,  Po-Tung Fang,  
 S. Faraji,  S. Fatehi,  Qingguo Feng,  K. D. Fenk,  J. Fosso-Tande,  
 Qinghui Ge,  A. Ghysels,  G. Gidofalvi,  J. Gomes,  J. Gonthier,  A. Gunina,  
 D. Hait,  M. W. D. Hanson-Heine,  P. H. P. Harbach,  A. W. Hauser,  
 J. E. Herr,  E. G. Hohenstein,  Z. C. Holden,  Kerwin Hui,  B. C. Huynh,  
 T.-C. Jagau,  Hyunjun Ji,  B. Kaduk,  K. Khistyaev,  Jaehoon Kim,  
 P. Klunzinger,  K. Koh,  D. Kosenkov,  L. Koulias,  T. Kowalczyk,  
 C. M. Krauter,  A. Kunitsa,  Ka Un Lao,  A. Laurent,  K. V. Lawler,  
 Joonho Lee,  D. Lefrancois,  S. Lehtola,  D. S. Levine,  Yi-Pei Li,  
 You-Sheng Lin,  Fenglai Liu,  E. Livshits,  A. Luenser,  P. Manohar,  
 E. Mansoor,  S. F. Manzer,  Shan-Ping Mao,  Yuezhi Mao,  N. Mardirossian,  
 A. V. Marenich,  T. Markovich,  L. A. Martinez-Martinez,  S. A. Maurer,  
 N. J. Mayhall,  S. C. McKenzie,  J.-M. Mewes,  A. F. Morrison,  
 J. W. Mullinax,  K. Nanda,  T. S. Nguyen-Beck,  R. Olivares-Amaya,  
 J. A. Parkhill,  T. M. Perrine,  F. Plasser,  P. Pokhilko,  S. Prager,  
 A. Prociuk,  E. Ramos,  D. R. Rehn,  F. Rob,  M. Schneider,  N. Sergueev,  
 S. M. Sharada,  S. Sharma,  D. W. Small,  T. Stauch,  T. Stein,  
 Yu-Chuan Su,  A. J. W. Thom,  A. Tkatchenko,  T. Tsuchimochi,  N. M. Tubman,  
 L. Vogt,  M. L. Vidal,  O. Vydrov,  M. A. Watson,  J. Wenzel,  
 M. de Wergifosse,  T. A. Wesolowski,  A. White,  J. Witte,  A. Yamada,  
 Jun Yang,  K. Yao,  S. Yeganeh,  S. R. Yost,  Zhi-Qiang You,  A. Zech,  
 Igor Ying Zhang,  Xing Zhang,  Yan Zhao,  Ying Zhu,  B. R. Brooks,  
 G. K. L. Chan,  C. J. Cramer,  M. S. Gordon,  W. J. Hehre,  A. Klamt,  
 M. W. Schmidt,  C. D. Sherrill,  D. G. Truhlar,  A. Aspuru-Guzik,  R. Baer,  
 A. T. Bell,  N. A. Besley,  Jeng-Da Chai,  A. E. DePrince, III,  
 R. A. DiStasio Jr.,  A. Dreuw,  B. D. Dunietz,  T. R. Furlani,  
 Chao-Ping Hsu,  Yousung Jung,  Jing Kong,  D. S. Lambrecht,  WanZhen Liang,  
 C. Ochsenfeld,  V. A. Rassolov,  L. V. Slipchenko,  J. E. Subotnik,  
 T. Van Voorhis,  J. M. Herbert,  A. I. Krylov,  P. M. W. Gill,  M. Head-Gordon

 Contributors to earlier versions of Q-Chem not listed above: 
 R. D. Adamson,  B. Austin,  J. Baker,  G. J. O. Beran,  K. Brandhorst,  
 S. T. Brown,  E. F. C. Byrd,  A. K. Chakraborty,  C.-L. Cheng,  
 Siu Hung Chien,  D. M. Chipman,  D. L. Crittenden,  H. Dachsel,  
 R. J. Doerksen,  A. D. Dutoi,  L. Fusti-Molnar,  W. A. Goddard III,  
 A. Golubeva-Zadorozhnaya,  S. R. Gwaltney,  G. Hawkins,  A. Heyden,  
 S. Hirata,  G. Kedziora,  F. J. Keil,  C. Kelley,  Jihan Kim,  R. A. King,  
 R. Z. Khaliullin,  P. P. Korambath,  W. Kurlancheek,  A. M. Lee,  M. S. Lee,  
 S. V. Levchenko,  Ching Yeh Lin,  D. Liotard,  R. C. Lochan,  I. Lotan,  
 P. E. Maslen,  N. Nair,  D. P. O'Neill,  D. Neuhauser,  E. Neuscamman,  
 C. M. Oana,  R. Olson,  B. Peters,  R. Peverati,  P. A. Pieniazek,  
 Y. M. Rhee,  J. Ritchie,  M. A. Rohrdanz,  E. Rosta,  N. J. Russ,  
 H. F. Schaefer III,  N. E. Schultz,  N. Shenvi,  A. C. Simmonett,  A. Sodt,  
 D. Stuck,  K. S. Thanthiriwatte,  V. Vanovschi,  Tao Wang,  A. Warshel,  
 C. F. Williams,  Q. Wu,  X. Xu,  W. Zhang

 Please cite Q-Chem as follows:
 Y. Shao et al., Mol. Phys. 113, 184-215 (2015)
 DOI: 10.1080/00268976.2014.952696

 Q-Chem 5.1.1 for Intel X86 EM64T Linux

 Parts of Q-Chem use Armadillo 8.300.2 (Tropical Shenanigans).
 http://arma.sourceforge.net/

 Q-Chem begins on Thu Oct 11 02:18:10 2018  

Host: 
0

     Scratch files written to /scratch/taweetham/qchem1897//
Input Ideriv = 2
Curr. Ideriv = -1
Max.  Ideriv = 2

Checking the input file for inconsistencies... 	...done.

--------------------------------------------------------------
User input:
--------------------------------------------------------------
$molecule
0 1
C 
C 1 CC 
C 2 CC 1 60.0
F 2 CF 1 ANG  3 pDHA
H 2 CH 1 ANG  3 mDHA
F 3 CF 1 ANG  2 mDHA
Cl 3 CCl 1 ANG  2 pDHA
H 1 CH 2 ANG  3 pDHA
H 1 CH 2 ANG  3 mDHA

CC=1.54
CH=1.09
CF=1.35
CCl=1.77
CBr=1.94
CI=2.14
ANG=118.0
pDHA=107.9
mDHA=-107.9
$end

$rem
   job_type	optimization
   basis	6-311++g**
   method	b3lyp
   mem_total	32000
$end

--------------------------------------------------------------
 ----------------------------------------------------------------
             Standard Nuclear Orientation (Angstroms)
    I     Atom           X                Y                Z
 ----------------------------------------------------------------
    1      C       0.6092421576    -0.6311007349     1.1785779602
    2      C       1.0151021062    -0.6404256363    -0.3069491343
    3      C      -0.1615197506     0.2342489477     0.1643314381
    4      F       2.1647692736    -0.0235822545    -0.6537482787
    5      H       0.7884982219    -1.5305961361    -0.8937601438
    6      F       0.0190805560     1.5714751344     0.2056794135
    7      Cl     -1.8000455243    -0.2667553771    -0.2796595024
    8      H       0.1129132373    -1.5150741232     1.5790135377
    9      H       1.2677669086    -0.1268597076     1.8858163491
 ----------------------------------------------------------------
 Molecular Point Group                 C1    NOp =  1
 Largest Abelian Subgroup              C1    NOp =  1
 Nuclear Repulsion Energy =   296.7718599154 hartrees
 There are       28 alpha and       28 beta electrons
 Requested basis set is 6-311++G(d,p)
 There are 58 shells and 161 basis functions

 Total QAlloc Memory Limit  32000 MB
 Mega-Array Size       188 MB
 MEM_STATIC part       192 MB
 A cutoff of  1.0D-11 yielded   1587 shell pairs
 There are     12637 function pairs (     13602 Cartesian)
 Smallest overlap matrix eigenvalue = 5.85E-05

 Scale SEOQF with 1.000000e-01/1.000000e-01/1.000000e-01

 Standard Electronic Orientation quadrupole field applied
 Nucleus-field energy     =     0.0000000039 hartrees
 Guess from superposition of atomic densities
 Warning:  Energy on first SCF cycle will be non-variational
 SAD guess density has 56.000000 electrons

 -----------------------------------------------------------------------
  General SCF calculation program by
  Eric Jon Sundstrom, Paul Horn, Yuezhi Mao, Dmitri Zuev, Alec White,
  David Stuck, Shaama M.S., Shane Yost, Joonho Lee, David Small,
  Daniel Levine, Susi Lehtola, Hugh Burton, Evgeny Epifanovsky
 -----------------------------------------------------------------------
 Exchange:     0.2000 Hartree-Fock + 0.0800 Slater + 0.7200 B88
 Correlation:  0.1900 VWN1RPA + 0.8100 LYP
 Using SG-1 standard quadrature grid
 A restricted SCF calculation will be
 performed using DIIS
 SCF converges when DIIS error is below 1.0e-08
 ---------------------------------------
  Cycle       Energy         DIIS error
 ---------------------------------------
    1    -777.0636182589      4.50e-02  
    2    -776.0112351807      4.84e-03  
    3    -775.9728330962      6.25e-03  
    4    -776.0693877004      8.24e-04  
    5    -776.0708818698      3.47e-04  
    6    -776.0712032716      7.75e-05  
    7    -776.0712190962      2.32e-05  
    8    -776.0712203004      6.35e-06  
    9    -776.0712204047      1.28e-06  
   10    -776.0712204095      2.75e-07  
   11    -776.0712204097      1.23e-07  
   12    -776.0712204097      1.97e-08  
   13    -776.0712204097      9.46e-09  Convergence criterion met
 ---------------------------------------
 SCF time:   CPU 32.30s  wall 43.00s 
 SCF   energy in the final basis set =     -776.0712204097
 Total energy in the final basis set =     -776.0712204097

 --------------------------------------------------------------

                    Orbital Energies (a.u.)
 --------------------------------------------------------------

 Alpha MOs
 -- Occupied --
******* -24.715 -24.704 -10.342 -10.296 -10.219  -9.489  -7.254
 -7.244  -7.243  -1.259  -1.242  -0.914  -0.841  -0.656  -0.641
 -0.572  -0.561  -0.507  -0.503  -0.487  -0.444  -0.441  -0.422
 -0.367  -0.351  -0.324  -0.294
 -- Virtual --
 -0.017  -0.009   0.009   0.022   0.025   0.035   0.060   0.065
  0.073   0.076   0.087   0.097   0.110   0.116   0.122   0.126
  0.135   0.139   0.146   0.150   0.166   0.182   0.209   0.219
  0.225   0.243   0.262   0.271   0.299   0.311   0.340   0.358
  0.362   0.367   0.371   0.415   0.443   0.454   0.465   0.473
  0.495   0.504   0.538   0.553   0.575   0.592   0.614   0.640
  0.644   0.664   0.701   0.767   0.825   0.860   0.885   0.927
  0.948   1.013   1.058   1.095   1.210   1.272   1.293   1.338
  1.370   1.388   1.402   1.416   1.434   1.469   1.479   1.519
  1.530   1.554   1.634   1.681   1.721   1.759   1.805   1.839
  1.862   1.937   1.961   1.977   2.037   2.108   2.155   2.175
  2.231   2.282   2.309   2.446   2.513   2.523   2.575   2.665
  2.669   2.765   2.792   2.800   3.019   3.091   3.246   3.344
  3.684   3.753   3.772   3.794   3.812   3.831   3.948   4.008
  4.026   4.099   4.211   4.791   4.885   6.327   6.335   6.357
  6.391   6.592   6.746   9.724  23.541  23.705  23.828  25.855
 25.927  26.409  66.752  66.765 215.709
 --------------------------------------------------------------

          Ground-State Mulliken Net Atomic Charges

     Atom                 Charge (a.u.)
  ----------------------------------------
      1 C                    -0.328460
      2 C                    -0.126319
      3 C                    -0.074548
      4 F                    -0.123243
      5 H                     0.168044
      6 F                    -0.045526
      7 Cl                    0.177174
      8 H                     0.142948
      9 H                     0.209929
  ----------------------------------------
  Sum of atomic charges =    -0.000000

 -----------------------------------------------------------------
                    Cartesian Multipole Moments
 -----------------------------------------------------------------
    Charge (ESU x 10^10)
                -0.0000
    Dipole Moment (Debye)
         X       0.0440      Y      -2.1750      Z       1.0658
       Tot       2.4225
    Quadrupole Moments (Debye-Ang)
        XX     -44.6251     XY      -0.6579     YY     -40.7770
        XZ       1.8879     YZ       0.0404     ZZ     -38.9435
    Octopole Moments (Debye-Ang^2)
       XXX      -2.3620    XXY       2.3210    XYY       3.5978
       YYY       3.4679    XXZ       1.3619    XYZ       1.0639
       YYZ      -2.1818    XZZ       5.2793    YZZ       1.3613
       ZZZ      -0.7690
    Hexadecapole Moments (Debye-Ang^3)
      XXXX    -489.9894   XXXY       7.3379   XXYY    -107.7378
      XYYY       1.1849   YYYY    -165.8237   XXXZ       5.1953
      XXYZ       3.7223   XYYZ      -4.7800   YYYZ       2.2379
      XXZZ    -102.5840   XYZZ       0.7193   YYZZ     -47.1610
      XZZZ      -3.4351   YZZZ       1.9041   ZZZZ    -131.8157
 -----------------------------------------------------------------
 Calculating analytic gradient of the SCF energy
 Gradient of SCF Energy
            1           2           3           4           5           6
    1   0.0062073   0.0270092  -0.0273977  -0.0067952  -0.0028866   0.0028863
    2  -0.0064827  -0.0025762   0.0268847  -0.0035055  -0.0046051   0.0004370
    3   0.0136472  -0.0179277  -0.0089820   0.0026358   0.0005210   0.0010700
            7           8           9
    1   0.0004148  -0.0015955   0.0021573
    2  -0.0047034  -0.0033901  -0.0020587
    3   0.0006588   0.0030303   0.0053466
 Max gradient component =       2.740E-02
 RMS gradient           =       1.066E-02
 Gradient time:  CPU 8.93 s  wall 12.36 s
 Geometry Optimization Parameters
   NAtoms,    NIC,     NZ,  NCons,   NDum,   NFix, NCnnct, MaxDiis
        9      69       9       0       0       0       0       0


** GEOMETRY OPTIMIZATION IN DELOCALIZED INTERNAL COORDINATES **
   Searching for a Minimum

   Optimization Cycle:   1

                       Coordinates (Angstroms)
     ATOM                X               Y               Z
      1  C         0.6092421576   -0.6311007349    1.1785779602
      2  C         1.0151021062   -0.6404256363   -0.3069491343
      3  C        -0.1615197506    0.2342489477    0.1643314381
      4  F         2.1647692736   -0.0235822545   -0.6537482787
      5  H         0.7884982219   -1.5305961361   -0.8937601438
      6  F         0.0190805560    1.5714751344    0.2056794135
      7  Cl       -1.8000455243   -0.2667553771   -0.2796595024
      8  H         0.1129132373   -1.5150741232    1.5790135377
      9  H         1.2677669086   -0.1268597076    1.8858163491
   Point Group: c1    Number of degrees of freedom:    21


   Energy is   -776.071220410


 Attempting to Generate Delocalized Internal Coordinates

 21 Hessian modes will be used to form the next step
  Hessian Eigenvalues:
     0.016341    0.020947    0.023307    0.030304    0.030782    0.032544
     0.083421    0.087153    0.090379    0.107532    0.134223    0.138421
     0.253751    0.264506    0.285189    0.286300    0.348126    0.348126
     0.348126    0.550214    0.550214

 Minimum Search - Taking Simple RFO Step
 Searching for Lamda that Minimizes Along All modes
 Value Taken    Lamda =  -0.00408164
 Step Taken.  Stepsize is  0.150860

                             Maximum     Tolerance    Cnvgd?
         Gradient           0.018120      0.000300      NO
         Displacement       0.090180      0.001200      NO
         Energy change     *********      0.000001      NO


 New Cartesian Coordinates Obtained by Inverse Iteration

 Displacement from previous Coordinates is:  0.131222
 ----------------------------------------------------------------
             Standard Nuclear Orientation (Angstroms)
    I     Atom           X                Y                Z
 ----------------------------------------------------------------
    1      C       0.6064098113    -0.6338103366     1.1747700426
    2      C       1.0038486837    -0.6455609030    -0.2932652387
    3      C      -0.1446710757     0.2061879779     0.1764994264
    4      F       2.1537712037    -0.0161668517    -0.6466511599
    5      H       0.7834407853    -1.5159192439    -0.9004561008
    6      F       0.0321622188     1.5433086498     0.2105528186
    7      Cl     -1.7896815092    -0.2537450392    -0.2819959308
    8      H       0.1168606201    -1.5120212648     1.5775316070
    9      H       1.2536664483    -0.1009428761     1.8623161751
 ----------------------------------------------------------------
 Molecular Point Group                 C1    NOp =  1
 Largest Abelian Subgroup              C1    NOp =  1
 Nuclear Repulsion Energy =   299.0144484774 hartrees
 There are       28 alpha and       28 beta electrons
 Applying Cartesian multipole field
    Component          Value
    ---------          -----
     (2,0,0)        1.00000E-11
     (0,2,0)        2.00000E-11
     (0,0,2)       -3.00000E-11
 Nucleus-field energy     =     0.0000000038 hartrees
 Requested basis set is 6-311++G(d,p)
 There are 58 shells and 161 basis functions
 A cutoff of  1.0D-11 yielded   1589 shell pairs
 There are     12661 function pairs (     13630 Cartesian)
 Smallest overlap matrix eigenvalue = 5.03E-05
 Guess MOs from SCF MO coefficient file

 -----------------------------------------------------------------------
  General SCF calculation program by
  Eric Jon Sundstrom, Paul Horn, Yuezhi Mao, Dmitri Zuev, Alec White,
  David Stuck, Shaama M.S., Shane Yost, Joonho Lee, David Small,
  Daniel Levine, Susi Lehtola, Hugh Burton, Evgeny Epifanovsky
 -----------------------------------------------------------------------
 Exchange:     0.2000 Hartree-Fock + 0.0800 Slater + 0.7200 B88
 Correlation:  0.1900 VWN1RPA + 0.8100 LYP
 Using SG-1 standard quadrature grid
 A restricted SCF calculation will be
 performed using DIIS
 SCF converges when DIIS error is below 1.0e-08
 ---------------------------------------
  Cycle       Energy         DIIS error
 ---------------------------------------
    1    -776.0727609330      5.19e-04  
    2    -776.0736613188      2.60e-04  
    3    -776.0736854970      2.50e-04  
    4    -776.0738377195      3.20e-05  
    5    -776.0738399842      7.78e-06  
    6    -776.0738401375      2.49e-06  
    7    -776.0738401544      6.68e-07  
    8    -776.0738401555      2.22e-07  
    9    -776.0738401556      4.14e-08  
   10    -776.0738401556      1.14e-08  
   11    -776.0738401556      4.12e-09  Convergence criterion met
 ---------------------------------------
 SCF time:   CPU 28.74s  wall 37.00s 
 SCF   energy in the final basis set =     -776.0738401556
 Total energy in the final basis set =     -776.0738401556

 --------------------------------------------------------------

                    Orbital Energies (a.u.)
 --------------------------------------------------------------

 Alpha MOs
 -- Occupied --
******* -24.713 -24.701 -10.339 -10.292 -10.217  -9.488  -7.253
 -7.243  -7.242  -1.259  -1.238  -0.924  -0.847  -0.659  -0.640
 -0.574  -0.564  -0.505  -0.503  -0.485  -0.446  -0.439  -0.423
 -0.367  -0.351  -0.327  -0.298
 -- Virtual --
 -0.019  -0.007   0.010   0.022   0.025   0.035   0.062   0.066
  0.073   0.076   0.087   0.099   0.111   0.116   0.122   0.127
  0.136   0.140   0.149   0.151   0.168   0.183   0.209   0.221
  0.230   0.248   0.274   0.275   0.302   0.314   0.339   0.359
  0.363   0.368   0.372   0.416   0.445   0.451   0.465   0.473
  0.494   0.504   0.543   0.557   0.583   0.594   0.617   0.642
  0.647   0.668   0.703   0.766   0.826   0.861   0.887   0.928
  0.950   1.021   1.060   1.100   1.210   1.278   1.301   1.348
  1.373   1.387   1.407   1.421   1.441   1.471   1.481   1.526
  1.530   1.556   1.639   1.688   1.725   1.776   1.813   1.854
  1.871   1.947   1.971   1.985   2.050   2.127   2.167   2.183
  2.238   2.286   2.310   2.449   2.526   2.543   2.586   2.671
  2.674   2.791   2.813   2.822   3.025   3.124   3.264   3.375
  3.698   3.757   3.775   3.803   3.819   3.837   3.949   4.018
  4.031   4.109   4.237   4.802   4.900   6.329   6.342   6.363
  6.390   6.596   6.756   9.727  23.585  23.745  23.860  25.857
 25.929  26.416  66.756  66.769 215.712
 --------------------------------------------------------------

          Ground-State Mulliken Net Atomic Charges

     Atom                 Charge (a.u.)
  ----------------------------------------
      1 C                    -0.333166
      2 C                    -0.116585
      3 C                    -0.076742
      4 F                    -0.132242
      5 H                     0.169253
      6 F                    -0.047409
      7 Cl                    0.179500
      8 H                     0.143515
      9 H                     0.213876
  ----------------------------------------
  Sum of atomic charges =     0.000000

 -----------------------------------------------------------------
                    Cartesian Multipole Moments
 -----------------------------------------------------------------
    Charge (ESU x 10^10)
                 0.0000
    Dipole Moment (Debye)
         X       0.0184      Y      -2.2023      Z       1.1171
       Tot       2.4695
    Quadrupole Moments (Debye-Ang)
        XX     -44.7125     XY      -0.6856     YY     -40.7274
        XZ       1.9099     YZ       0.0631     ZZ     -38.7834
    Octopole Moments (Debye-Ang^2)
       XXX      -2.9477    XXY       2.5880    XYY       3.5058
       YYY       3.7835    XXZ       1.2452    XYZ       1.1527
       YYZ      -2.1935    XZZ       5.0558    YZZ       1.4427
       ZZZ      -1.0460
    Hexadecapole Moments (Debye-Ang^3)
      XXXX    -484.9697   XXXY       6.9041   XXYY    -106.5528
      XYYY       1.1880   YYYY    -162.0031   XXXZ       4.9261
      XXYZ       3.7453   XYYZ      -4.9311   YYYZ       2.2128
      XXZZ    -101.5181   XYZZ       0.8501   YYZZ     -46.2086
      XZZZ      -4.1049   YZZZ       2.2877   ZZZZ    -130.4448
 -----------------------------------------------------------------
 Calculating analytic gradient of the SCF energy
 Gradient of SCF Energy
            1           2           3           4           5           6
    1   0.0030274   0.0108010  -0.0087359  -0.0047386  -0.0020793   0.0008026
    2  -0.0011407  -0.0006653   0.0104351  -0.0020597  -0.0001281  -0.0033693
    3   0.0027079  -0.0049136  -0.0019484   0.0015162   0.0006771  -0.0001373
            7           8           9
    1   0.0020170  -0.0006081  -0.0004860
    2  -0.0018353   0.0000872  -0.0013239
    3   0.0006406  -0.0000629   0.0015204
 Max gradient component =       1.080E-02
 RMS gradient           =       3.880E-03
 Gradient time:  CPU 9.02 s  wall 11.78 s
 Geometry Optimization Parameters
   NAtoms,    NIC,     NZ,  NCons,   NDum,   NFix, NCnnct, MaxDiis
        9      69       9       0       0       0       0       0

 Cartesian Hessian Update
 Hessian Updated using BFGS Update


** GEOMETRY OPTIMIZATION IN DELOCALIZED INTERNAL COORDINATES **
   Searching for a Minimum

   Optimization Cycle:   2

                       Coordinates (Angstroms)
     ATOM                X               Y               Z
      1  C         0.6064098113   -0.6338103366    1.1747700426
      2  C         1.0038486837   -0.6455609030   -0.2932652387
      3  C        -0.1446710757    0.2061879779    0.1764994264
      4  F         2.1537712037   -0.0161668517   -0.6466511599
      5  H         0.7834407853   -1.5159192439   -0.9004561008
      6  F         0.0321622188    1.5433086498    0.2105528186
      7  Cl       -1.7896815092   -0.2537450392   -0.2819959308
      8  H         0.1168606201   -1.5120212648    1.5775316070
      9  H         1.2536664483   -0.1009428761    1.8623161751
   Point Group: c1    Number of degrees of freedom:    21


   Energy is   -776.073840156

 Hessian Updated using BFGS Update

 20 Hessian modes will be used to form the next step
  Hessian Eigenvalues:
     0.016530    0.021088    0.023611    0.030290    0.030947    0.032436
     0.079720    0.083504    0.090547    0.107348    0.117205    0.138295
     0.251012    0.255177    0.264956    0.291118    0.348118    0.351638
     0.541621    0.558110

 Minimum Search - Taking Simple RFO Step
 Searching for Lamda that Minimizes Along All modes
 Value Taken    Lamda =  -0.00072530
 Step Taken.  Stepsize is  0.089964

                             Maximum     Tolerance    Cnvgd?
         Gradient           0.006572      0.000300      NO
         Displacement       0.049949      0.001200      NO
         Energy change     -0.002620      0.000001      NO


 New Cartesian Coordinates Obtained by Inverse Iteration

 Displacement from previous Coordinates is:  0.082976
 ----------------------------------------------------------------
             Standard Nuclear Orientation (Angstroms)
    I     Atom           X                Y                Z
 ----------------------------------------------------------------
    1      C       0.6003943018    -0.6356494599     1.1720749395
    2      C       0.9951020181    -0.6477619046    -0.2903899003
    3      C      -0.1422122257     0.1942370715     0.1786569071
    4      F       2.1531148714    -0.0146512046    -0.6400882095
    5      H       0.7967332962    -1.5215021317    -0.8989335425
    6      F       0.0322308583     1.5356475650     0.2209261234
    7      Cl     -1.7979159192    -0.2343310429    -0.2863893191
    8      H       0.1255725443    -1.5174955338     1.5819927519
    9      H       1.2527874412    -0.0871632468     1.8414518890
 ----------------------------------------------------------------
 Molecular Point Group                 C1    NOp =  1
 Largest Abelian Subgroup              C1    NOp =  1
 Nuclear Repulsion Energy =   299.2646489430 hartrees
 There are       28 alpha and       28 beta electrons
 Applying Cartesian multipole field
    Component          Value
    ---------          -----
     (2,0,0)        1.00000E-11
     (0,2,0)        2.00000E-11
     (0,0,2)       -3.00000E-11
 Nucleus-field energy     =     0.0000000038 hartrees
 Requested basis set is 6-311++G(d,p)
 There are 58 shells and 161 basis functions
 A cutoff of  1.0D-11 yielded   1589 shell pairs
 There are     12661 function pairs (     13630 Cartesian)
 Smallest overlap matrix eigenvalue = 4.73E-05
 Guess MOs from SCF MO coefficient file

 -----------------------------------------------------------------------
  General SCF calculation program by
  Eric Jon Sundstrom, Paul Horn, Yuezhi Mao, Dmitri Zuev, Alec White,
  David Stuck, Shaama M.S., Shane Yost, Joonho Lee, David Small,
  Daniel Levine, Susi Lehtola, Hugh Burton, Evgeny Epifanovsky
 -----------------------------------------------------------------------
 Exchange:     0.2000 Hartree-Fock + 0.0800 Slater + 0.7200 B88
 Correlation:  0.1900 VWN1RPA + 0.8100 LYP
 Using SG-1 standard quadrature grid
 A restricted SCF calculation will be
 performed using DIIS
 SCF converges when DIIS error is below 1.0e-08
 ---------------------------------------
  Cycle       Energy         DIIS error
 ---------------------------------------
    1    -776.0738160481      2.98e-04  
    2    -776.0741938070      1.06e-04  
    3    -776.0741866297      1.24e-04  
    4    -776.0742209156      1.65e-05  
    5    -776.0742215886      3.85e-06  
    6    -776.0742216253      1.34e-06  
    7    -776.0742216304      3.20e-07  
    8    -776.0742216307      1.17e-07  
    9    -776.0742216307      1.87e-08  
   10    -776.0742216307      3.44e-09  Convergence criterion met
 ---------------------------------------
 SCF time:   CPU 26.21s  wall 38.00s 
 SCF   energy in the final basis set =     -776.0742216307
 Total energy in the final basis set =     -776.0742216307

 --------------------------------------------------------------

                    Orbital Energies (a.u.)
 --------------------------------------------------------------

 Alpha MOs
 -- Occupied --
******* -24.712 -24.699 -10.340 -10.292 -10.217  -9.488  -7.253
 -7.243  -7.242  -1.257  -1.235  -0.928  -0.849  -0.660  -0.640
 -0.574  -0.565  -0.504  -0.502  -0.484  -0.447  -0.437  -0.423
 -0.368  -0.350  -0.328  -0.301
 -- Virtual --
 -0.022  -0.008   0.010   0.021   0.025   0.034   0.062   0.066
  0.073   0.077   0.086   0.099   0.111   0.116   0.122   0.128
  0.136   0.140   0.150   0.152   0.170   0.184   0.209   0.221
  0.232   0.248   0.274   0.280   0.303   0.314   0.338   0.359
  0.364   0.369   0.372   0.416   0.445   0.450   0.465   0.472
  0.492   0.504   0.544   0.557   0.588   0.596   0.618   0.642
  0.649   0.668   0.705   0.765   0.826   0.861   0.886   0.924
  0.950   1.023   1.058   1.102   1.215   1.280   1.304   1.346
  1.373   1.386   1.407   1.422   1.442   1.470   1.480   1.524
  1.530   1.558   1.637   1.693   1.733   1.779   1.815   1.858
  1.874   1.950   1.972   1.988   2.052   2.132   2.165   2.189
  2.237   2.289   2.307   2.449   2.531   2.551   2.588   2.668
  2.675   2.796   2.819   2.832   3.021   3.125   3.271   3.385
  3.699   3.756   3.776   3.806   3.821   3.834   3.946   4.018
  4.028   4.108   4.246   4.802   4.901   6.331   6.343   6.365
  6.391   6.592   6.752   9.727  23.595  23.762  23.872  25.856
 25.926  26.415  66.758  66.770 215.712
 --------------------------------------------------------------

          Ground-State Mulliken Net Atomic Charges

     Atom                 Charge (a.u.)
  ----------------------------------------
      1 C                    -0.340231
      2 C                    -0.114906
      3 C                    -0.070491
      4 F                    -0.136655
      5 H                     0.171294
      6 F                    -0.050167
      7 Cl                    0.180447
      8 H                     0.144742
      9 H                     0.215966
  ----------------------------------------
  Sum of atomic charges =     0.000000

 -----------------------------------------------------------------
                    Cartesian Multipole Moments
 -----------------------------------------------------------------
    Charge (ESU x 10^10)
                 0.0000
    Dipole Moment (Debye)
         X       0.0131      Y      -2.2578      Z       1.1320
       Tot       2.5257
    Quadrupole Moments (Debye-Ang)
        XX     -44.7827     XY      -0.7398     YY     -40.6681
        XZ       1.9245     YZ       0.0366     ZZ     -38.7691
    Octopole Moments (Debye-Ang^2)
       XXX      -2.7329    XXY       2.5239    XYY       3.8117
       YYY       3.1515    XXZ       1.2189    XYZ       1.2082
       YYZ      -2.1638    XZZ       5.1861    YZZ       1.2355
       ZZZ      -1.1459
    Hexadecapole Moments (Debye-Ang^3)
      XXXX    -486.5214   XXXY       7.6024   XXYY    -106.7422
      XYYY       2.0018   YYYY    -160.2613   XXXZ       4.6776
      XXYZ       3.7113   XYYZ      -5.1265   YYYZ       2.0479
      XXZZ    -101.6934   XYZZ       1.1820   YYZZ     -45.7270
      XZZZ      -4.7171   YZZZ       2.2148   ZZZZ    -130.1432
 -----------------------------------------------------------------
 Calculating analytic gradient of the SCF energy
 Gradient of SCF Energy
            1           2           3           4           5           6
    1   0.0001891   0.0002907   0.0015243  -0.0012622  -0.0003993  -0.0003937
    2   0.0014357   0.0011817   0.0006573  -0.0007970  -0.0000736  -0.0016366
    3  -0.0019499   0.0007343   0.0004630   0.0004821   0.0006358   0.0000218
            7           8           9
    1   0.0004842  -0.0001510  -0.0002821
    2  -0.0003475   0.0001535  -0.0005734
    3   0.0002295  -0.0006544   0.0000378
 Max gradient component =       1.950E-03
 RMS gradient           =       8.175E-04
 Gradient time:  CPU 9.01 s  wall 11.57 s
 Geometry Optimization Parameters
   NAtoms,    NIC,     NZ,  NCons,   NDum,   NFix, NCnnct, MaxDiis
        9      69       9       0       0       0       0       0

 Cartesian Hessian Update
 Hessian Updated using BFGS Update


** GEOMETRY OPTIMIZATION IN DELOCALIZED INTERNAL COORDINATES **
   Searching for a Minimum

   Optimization Cycle:   3

                       Coordinates (Angstroms)
     ATOM                X               Y               Z
      1  C         0.6003943018   -0.6356494599    1.1720749395
      2  C         0.9951020181   -0.6477619046   -0.2903899003
      3  C        -0.1422122257    0.1942370715    0.1786569071
      4  F         2.1531148714   -0.0146512046   -0.6400882095
      5  H         0.7967332962   -1.5215021317   -0.8989335425
      6  F         0.0322308583    1.5356475650    0.2209261234
      7  Cl       -1.7979159192   -0.2343310429   -0.2863893191
      8  H         0.1255725443   -1.5174955338    1.5819927519
      9  H         1.2527874412   -0.0871632468    1.8414518890
   Point Group: c1    Number of degrees of freedom:    21


   Energy is   -776.074221631

 Hessian Updated using BFGS Update

 21 Hessian modes will be used to form the next step
  Hessian Eigenvalues:
     0.016572    0.021163    0.024129    0.030134    0.031031    0.032459
     0.069157    0.083691    0.090828    0.105526    0.112648    0.138525
     0.253946    0.263830    0.282459    0.307690    0.348122    0.348153
     0.353919    0.521431    0.554372

 Minimum Search - Taking Simple RFO Step
 Searching for Lamda that Minimizes Along All modes
 Value Taken    Lamda =  -0.00006252
 Step Taken.  Stepsize is  0.026052

                             Maximum     Tolerance    Cnvgd?
         Gradient           0.002523      0.000300      NO
         Displacement       0.013844      0.001200      NO
         Energy change     -0.000381      0.000001      NO


 New Cartesian Coordinates Obtained by Inverse Iteration

 Displacement from previous Coordinates is:  0.029428
 ----------------------------------------------------------------
             Standard Nuclear Orientation (Angstroms)
    I     Atom           X                Y                Z
 ----------------------------------------------------------------
    1      C       0.5996519382    -0.6386673400     1.1747999209
    2      C       0.9944885117    -0.6500972266    -0.2901643887
    3      C      -0.1434963138     0.1914388568     0.1795844844
    4      F       2.1524193746    -0.0125698982    -0.6405115251
    5      H       0.7992583194    -1.5204252900    -0.9049425129
    6      F       0.0341021326     1.5344043344     0.2204736363
    7      Cl     -1.8010450875    -0.2290125980    -0.2901276527
    8      H       0.1284423307    -1.5201220857     1.5904725845
    9      H       1.2519859805    -0.0836186404     1.8397170927
 ----------------------------------------------------------------
 Molecular Point Group                 C1    NOp =  1
 Largest Abelian Subgroup              C1    NOp =  1
 Nuclear Repulsion Energy =   299.0252171747 hartrees
 There are       28 alpha and       28 beta electrons
 Applying Cartesian multipole field
    Component          Value
    ---------          -----
     (2,0,0)        1.00000E-11
     (0,2,0)        2.00000E-11
     (0,0,2)       -3.00000E-11
 Nucleus-field energy     =     0.0000000038 hartrees
 Requested basis set is 6-311++G(d,p)
 There are 58 shells and 161 basis functions
 A cutoff of  1.0D-11 yielded   1587 shell pairs
 There are     12648 function pairs (     13617 Cartesian)
 Smallest overlap matrix eigenvalue = 4.73E-05
 Guess MOs from SCF MO coefficient file

 -----------------------------------------------------------------------
  General SCF calculation program by
  Eric Jon Sundstrom, Paul Horn, Yuezhi Mao, Dmitri Zuev, Alec White,
  David Stuck, Shaama M.S., Shane Yost, Joonho Lee, David Small,
  Daniel Levine, Susi Lehtola, Hugh Burton, Evgeny Epifanovsky
 -----------------------------------------------------------------------
 Exchange:     0.2000 Hartree-Fock + 0.0800 Slater + 0.7200 B88
 Correlation:  0.1900 VWN1RPA + 0.8100 LYP
 Using SG-1 standard quadrature grid
 A restricted SCF calculation will be
 performed using DIIS
 SCF converges when DIIS error is below 1.0e-08
 ---------------------------------------
  Cycle       Energy         DIIS error
 ---------------------------------------
    1    -776.0742254622      8.48e-05  
    2    -776.0742589543      2.01e-05  
    3    -776.0742591960      1.84e-05  
    4    -776.0742601585      5.14e-06  
    5    -776.0742602297      1.13e-06  
    6    -776.0742602320      4.26e-07  
    7    -776.0742602325      9.62e-08  
    8    -776.0742602325      3.67e-08  
    9    -776.0742602325      7.64e-09  Convergence criterion met
 ---------------------------------------
 SCF time:   CPU 23.55s  wall 32.00s 
 SCF   energy in the final basis set =     -776.0742602325
 Total energy in the final basis set =     -776.0742602325

 --------------------------------------------------------------

                    Orbital Energies (a.u.)
 --------------------------------------------------------------

 Alpha MOs
 -- Occupied --
******* -24.711 -24.699 -10.340 -10.293 -10.218  -9.488  -7.253
 -7.243  -7.242  -1.256  -1.234  -0.928  -0.849  -0.660  -0.639
 -0.573  -0.565  -0.503  -0.502  -0.483  -0.447  -0.436  -0.422
 -0.368  -0.350  -0.328  -0.301
 -- Virtual --
 -0.022  -0.008   0.010   0.021   0.025   0.033   0.062   0.066
  0.073   0.076   0.086   0.099   0.110   0.116   0.122   0.128
  0.136   0.140   0.150   0.151   0.170   0.184   0.208   0.220
  0.232   0.247   0.272   0.279   0.303   0.314   0.338   0.359
  0.364   0.369   0.372   0.415   0.445   0.450   0.465   0.472
  0.492   0.504   0.544   0.557   0.588   0.596   0.618   0.642
  0.649   0.668   0.705   0.764   0.826   0.861   0.886   0.922
  0.949   1.024   1.058   1.102   1.213   1.279   1.304   1.347
  1.373   1.385   1.407   1.421   1.442   1.469   1.479   1.524
  1.529   1.558   1.637   1.692   1.733   1.779   1.813   1.859
  1.872   1.950   1.970   1.989   2.051   2.131   2.163   2.188
  2.237   2.289   2.306   2.448   2.528   2.551   2.587   2.666
  2.674   2.796   2.818   2.832   3.016   3.121   3.266   3.384
  3.697   3.755   3.776   3.806   3.819   3.833   3.944   4.016
  4.027   4.106   4.245   4.800   4.899   6.331   6.344   6.365
  6.390   6.589   6.748   9.727  23.593  23.759  23.868  25.855
 25.924  26.413  66.758  66.770 215.711
 --------------------------------------------------------------

          Ground-State Mulliken Net Atomic Charges

     Atom                 Charge (a.u.)
  ----------------------------------------
      1 C                    -0.341333
      2 C                    -0.113578
      3 C                    -0.071181
      4 F                    -0.137253
      5 H                     0.171724
      6 F                    -0.050812
      7 Cl                    0.181525
      8 H                     0.144947
      9 H                     0.215960
  ----------------------------------------
  Sum of atomic charges =     0.000000

 -----------------------------------------------------------------
                    Cartesian Multipole Moments
 -----------------------------------------------------------------
    Charge (ESU x 10^10)
                 0.0000
    Dipole Moment (Debye)
         X       0.0033      Y      -2.2743      Z       1.1381
       Tot       2.5431
    Quadrupole Moments (Debye-Ang)
        XX     -44.8027     XY      -0.7515     YY     -40.6789
        XZ       1.9275     YZ       0.0357     ZZ     -38.7443
    Octopole Moments (Debye-Ang^2)
       XXX      -2.6914    XXY       2.5136    XYY       3.8614
       YYY       3.0425    XXZ       1.2210    XYZ       1.2300
       YYZ      -2.1142    XZZ       5.2163    YZZ       1.1439
       ZZZ      -1.0350
    Hexadecapole Moments (Debye-Ang^3)
      XXXX    -487.2649   XXXY       7.8003   XXYY    -106.9149
      XYYY       2.2810   YYYY    -160.1960   XXXZ       4.4783
      XXYZ       3.7780   XYYZ      -5.2420   YYYZ       2.1420
      XXZZ    -101.9000   XYZZ       1.2713   YYZZ     -45.6875
      XZZZ      -5.0339   YZZZ       2.3150   ZZZZ    -130.5910
 -----------------------------------------------------------------
 Calculating analytic gradient of the SCF energy
 Gradient of SCF Energy
            1           2           3           4           5           6
    1  -0.0000103  -0.0001662   0.0012958  -0.0001926  -0.0001720  -0.0002877
    2   0.0005213   0.0002742  -0.0000071  -0.0001536   0.0000518  -0.0004236
    3  -0.0004938   0.0005055   0.0006288  -0.0001293   0.0000431  -0.0002448
            7           8           9
    1  -0.0002265  -0.0001046  -0.0001359
    2  -0.0001094   0.0000023  -0.0001558
    3  -0.0001051  -0.0002847   0.0000803
 Max gradient component =       1.296E-03
 RMS gradient           =       3.650E-04
 Gradient time:  CPU 8.81 s  wall 12.11 s
 Geometry Optimization Parameters
   NAtoms,    NIC,     NZ,  NCons,   NDum,   NFix, NCnnct, MaxDiis
        9      69       9       0       0       0       0       0

 Cartesian Hessian Update
 Hessian Updated using BFGS Update


** GEOMETRY OPTIMIZATION IN DELOCALIZED INTERNAL COORDINATES **
   Searching for a Minimum

   Optimization Cycle:   4

                       Coordinates (Angstroms)
     ATOM                X               Y               Z
      1  C         0.5996519382   -0.6386673400    1.1747999209
      2  C         0.9944885117   -0.6500972266   -0.2901643887
      3  C        -0.1434963138    0.1914388568    0.1795844844
      4  F         2.1524193746   -0.0125698982   -0.6405115251
      5  H         0.7992583194   -1.5204252900   -0.9049425129
      6  F         0.0341021326    1.5344043344    0.2204736363
      7  Cl       -1.8010450875   -0.2290125980   -0.2901276527
      8  H         0.1284423307   -1.5201220857    1.5904725845
      9  H         1.2519859805   -0.0836186404    1.8397170927
   Point Group: c1    Number of degrees of freedom:    21


   Energy is   -776.074260232

 Hessian Updated using BFGS Update

 21 Hessian modes will be used to form the next step
  Hessian Eigenvalues:
     0.016816    0.021165    0.024510    0.029658    0.031037    0.033723
     0.061436    0.083558    0.090035    0.103553    0.111432    0.134775
     0.253429    0.257438    0.267947    0.302237    0.347914    0.348126
     0.352182    0.507999    0.549676

 Minimum Search - Taking Simple RFO Step
 Searching for Lamda that Minimizes Along All modes
 Value Taken    Lamda =  -0.00001412
 Step Taken.  Stepsize is  0.015101

                             Maximum     Tolerance    Cnvgd?
         Gradient           0.000560      0.000300      NO
         Displacement       0.007700      0.001200      NO
         Energy change     -0.000039      0.000001      NO


 New Cartesian Coordinates Obtained by Inverse Iteration

 Displacement from previous Coordinates is:  0.017339
 ----------------------------------------------------------------
             Standard Nuclear Orientation (Angstroms)
    I     Atom           X                Y                Z
 ----------------------------------------------------------------
    1      C       0.5987785545    -0.6397849435     1.1745379691
    2      C       0.9939245225    -0.6511052366    -0.2912890216
    3      C      -0.1452092118     0.1905948257     0.1783632848
    4      F       2.1530020280    -0.0124354759    -0.6384358404
    5      H       0.8022313747    -1.5217442427    -0.9068151067
    6      F       0.0344368900     1.5340624317     0.2231529766
    7      Cl     -1.8033424859    -0.2261362470    -0.2907120817
    8      H       0.1298021377    -1.5205721556     1.5943620442
    9      H       1.2521833766    -0.0815488438     1.8361374151
 ----------------------------------------------------------------
 Molecular Point Group                 C1    NOp =  1
 Largest Abelian Subgroup              C1    NOp =  1
 Nuclear Repulsion Energy =   298.9188848664 hartrees
 There are       28 alpha and       28 beta electrons
 Applying Cartesian multipole field
    Component          Value
    ---------          -----
     (2,0,0)        1.00000E-11
     (0,2,0)        2.00000E-11
     (0,0,2)       -3.00000E-11
 Nucleus-field energy     =     0.0000000038 hartrees
 Requested basis set is 6-311++G(d,p)
 There are 58 shells and 161 basis functions
 A cutoff of  1.0D-11 yielded   1587 shell pairs
 There are     12648 function pairs (     13617 Cartesian)
 Smallest overlap matrix eigenvalue = 4.74E-05
 Guess MOs from SCF MO coefficient file

 -----------------------------------------------------------------------
  General SCF calculation program by
  Eric Jon Sundstrom, Paul Horn, Yuezhi Mao, Dmitri Zuev, Alec White,
  David Stuck, Shaama M.S., Shane Yost, Joonho Lee, David Small,
  Daniel Levine, Susi Lehtola, Hugh Burton, Evgeny Epifanovsky
 -----------------------------------------------------------------------
 Exchange:     0.2000 Hartree-Fock + 0.0800 Slater + 0.7200 B88
 Correlation:  0.1900 VWN1RPA + 0.8100 LYP
 Using SG-1 standard quadrature grid
 A restricted SCF calculation will be
 performed using DIIS
 SCF converges when DIIS error is below 1.0e-08
 ---------------------------------------
  Cycle       Energy         DIIS error
 ---------------------------------------
    1    -776.0742527026      5.50e-05  
    2    -776.0742673283      1.11e-05  
    3    -776.0742674013      1.03e-05  
    4    -776.0742676835      3.21e-06  
    5    -776.0742677084      7.09e-07  
    6    -776.0742677093      2.34e-07  
    7    -776.0742677094      5.64e-08  
    8    -776.0742677094      2.17e-08  
    9    -776.0742677094      4.50e-09  Convergence criterion met
 ---------------------------------------
 SCF time:   CPU 23.05s  wall 30.00s 
 SCF   energy in the final basis set =     -776.0742677094
 Total energy in the final basis set =     -776.0742677094

 --------------------------------------------------------------

                    Orbital Energies (a.u.)
 --------------------------------------------------------------

 Alpha MOs
 -- Occupied --
******* -24.711 -24.699 -10.340 -10.293 -10.218  -9.488  -7.253
 -7.243  -7.242  -1.255  -1.233  -0.927  -0.849  -0.660  -0.639
 -0.573  -0.565  -0.503  -0.501  -0.483  -0.446  -0.436  -0.422
 -0.368  -0.350  -0.328  -0.301
 -- Virtual --
 -0.022  -0.008   0.010   0.021   0.025   0.033   0.062   0.066
  0.073   0.076   0.086   0.099   0.110   0.116   0.122   0.127
  0.136   0.140   0.150   0.151   0.170   0.184   0.208   0.220
  0.232   0.246   0.271   0.279   0.303   0.314   0.338   0.359
  0.364   0.369   0.372   0.415   0.445   0.451   0.465   0.472
  0.492   0.504   0.544   0.557   0.589   0.596   0.618   0.642
  0.648   0.668   0.705   0.764   0.826   0.861   0.886   0.921
  0.948   1.024   1.058   1.102   1.214   1.279   1.304   1.346
  1.373   1.385   1.406   1.421   1.442   1.468   1.479   1.524
  1.529   1.558   1.637   1.693   1.734   1.779   1.813   1.859
  1.870   1.949   1.969   1.989   2.051   2.130   2.162   2.188
  2.237   2.289   2.305   2.448   2.528   2.551   2.587   2.664
  2.674   2.796   2.817   2.833   3.014   3.119   3.265   3.382
  3.697   3.755   3.776   3.807   3.819   3.833   3.944   4.016
  4.026   4.105   4.245   4.799   4.898   6.331   6.344   6.366
  6.391   6.588   6.746   9.727  23.591  23.757  23.867  25.855
 25.923  26.412  66.758  66.770 215.711
 --------------------------------------------------------------

          Ground-State Mulliken Net Atomic Charges

     Atom                 Charge (a.u.)
  ----------------------------------------
      1 C                    -0.342786
      2 C                    -0.113220
      3 C                    -0.071325
      4 F                    -0.137286
      5 H                     0.171973
      6 F                    -0.051220
      7 Cl                    0.182879
      8 H                     0.144915
      9 H                     0.216071
  ----------------------------------------
  Sum of atomic charges =     0.000000

 -----------------------------------------------------------------
                    Cartesian Multipole Moments
 -----------------------------------------------------------------
    Charge (ESU x 10^10)
                 0.0000
    Dipole Moment (Debye)
         X      -0.0053      Y      -2.2827      Z       1.1294
       Tot       2.5468
    Quadrupole Moments (Debye-Ang)
        XX     -44.7992     XY      -0.7574     YY     -40.6802
        XZ       1.9183     YZ       0.0329     ZZ     -38.7464
    Octopole Moments (Debye-Ang^2)
       XXX      -2.6554    XXY       2.4922    XYY       3.9090
       YYY       2.9584    XXZ       1.1993    XYZ       1.2425
       YYZ      -2.1227    XZZ       5.2457    YZZ       1.0994
       ZZZ      -1.0577
    Hexadecapole Moments (Debye-Ang^3)
      XXXX    -487.8341   XXXY       7.9694   XXYY    -107.0235
      XYYY       2.4547   YYYY    -160.1644   XXXZ       4.3938
      XXYZ       3.7791   XYYZ      -5.2823   YYYZ       2.1180
      XXZZ    -102.0174   XYZZ       1.3283   YYZZ     -45.6419
      XZZZ      -5.1638   YZZZ       2.2597   ZZZZ    -130.6125
 -----------------------------------------------------------------
 Calculating analytic gradient of the SCF energy
 Gradient of SCF Energy
            1           2           3           4           5           6
    1   0.0000364  -0.0002674   0.0005251   0.0002014   0.0000444  -0.0001410
    2   0.0001276  -0.0001057  -0.0000012   0.0000118  -0.0000316   0.0000540
    3   0.0002322  -0.0000991  -0.0000251  -0.0000999   0.0000096   0.0000292
            7           8           9
    1  -0.0003498  -0.0000512   0.0000021
    2  -0.0000235  -0.0000118  -0.0000196
    3  -0.0000565  -0.0000562   0.0000658
 Max gradient component =       5.251E-04
 RMS gradient           =       1.557E-04
 Gradient time:  CPU 8.78 s  wall 12.02 s
 Geometry Optimization Parameters
   NAtoms,    NIC,     NZ,  NCons,   NDum,   NFix, NCnnct, MaxDiis
        9      69       9       0       0       0       0       0

 Cartesian Hessian Update
 Hessian Updated using BFGS Update


** GEOMETRY OPTIMIZATION IN DELOCALIZED INTERNAL COORDINATES **
   Searching for a Minimum

   Optimization Cycle:   5

                       Coordinates (Angstroms)
     ATOM                X               Y               Z
      1  C         0.5987785545   -0.6397849435    1.1745379691
      2  C         0.9939245225   -0.6511052366   -0.2912890216
      3  C        -0.1452092118    0.1905948257    0.1783632848
      4  F         2.1530020280   -0.0124354759   -0.6384358404
      5  H         0.8022313747   -1.5217442427   -0.9068151067
      6  F         0.0344368900    1.5340624317    0.2231529766
      7  Cl       -1.8033424859   -0.2261362470   -0.2907120817
      8  H         0.1298021377   -1.5205721556    1.5943620442
      9  H         1.2521833766   -0.0815488438    1.8361374151
   Point Group: c1    Number of degrees of freedom:    21


   Energy is   -776.074267709

 Hessian Updated using BFGS Update

 21 Hessian modes will be used to form the next step
  Hessian Eigenvalues:
     0.016856    0.021157    0.024430    0.028699    0.030439    0.038541
     0.055923    0.082649    0.089702    0.102949    0.111357    0.122653
     0.247759    0.255371    0.267674    0.319551    0.348116    0.348200
     0.354533    0.529035    0.547492

 Minimum Search - Taking Simple RFO Step
 Searching for Lamda that Minimizes Along All modes
 Value Taken    Lamda =  -0.00000176
 Step Taken.  Stepsize is  0.005103

                             Maximum     Tolerance    Cnvgd?
         Gradient           0.000280      0.000300     YES
         Displacement       0.002333      0.001200      NO
         Energy change     -0.000007      0.000001      NO


 New Cartesian Coordinates Obtained by Inverse Iteration

 Displacement from previous Coordinates is:  0.005299
 ----------------------------------------------------------------
             Standard Nuclear Orientation (Angstroms)
    I     Atom           X                Y                Z
 ----------------------------------------------------------------
    1      C       0.5985450903    -0.6402677682     1.1745907793
    2      C       0.9935719628    -0.6512195419    -0.2910847881
    3      C      -0.1457813017     0.1903405163     0.1786256252
    4      F       2.1522566227    -0.0117224896    -0.6375911751
    5      H       0.8020540980    -1.5214663221    -0.9072384353
    6      F       0.0353610994     1.5337356365     0.2227306866
    7      Cl     -1.8030131469    -0.2257769156    -0.2914189155
    8      H       0.1304040095    -1.5209651369     1.5955421239
    9      H       1.2524087522    -0.0813278662     1.8351457384
 ----------------------------------------------------------------
 Molecular Point Group                 C1    NOp =  1
 Largest Abelian Subgroup              C1    NOp =  1
 Nuclear Repulsion Energy =   298.9625829119 hartrees
 There are       28 alpha and       28 beta electrons
 Applying Cartesian multipole field
    Component          Value
    ---------          -----
     (2,0,0)        1.00000E-11
     (0,2,0)        2.00000E-11
     (0,0,2)       -3.00000E-11
 Nucleus-field energy     =     0.0000000038 hartrees
 Requested basis set is 6-311++G(d,p)
 There are 58 shells and 161 basis functions
 A cutoff of  1.0D-11 yielded   1587 shell pairs
 There are     12648 function pairs (     13617 Cartesian)
 Smallest overlap matrix eigenvalue = 4.74E-05
 Guess MOs from SCF MO coefficient file

 -----------------------------------------------------------------------
  General SCF calculation program by
  Eric Jon Sundstrom, Paul Horn, Yuezhi Mao, Dmitri Zuev, Alec White,
  David Stuck, Shaama M.S., Shane Yost, Joonho Lee, David Small,
  Daniel Levine, Susi Lehtola, Hugh Burton, Evgeny Epifanovsky
 -----------------------------------------------------------------------
 Exchange:     0.2000 Hartree-Fock + 0.0800 Slater + 0.7200 B88
 Correlation:  0.1900 VWN1RPA + 0.8100 LYP
 Using SG-1 standard quadrature grid
 A restricted SCF calculation will be
 performed using DIIS
 SCF converges when DIIS error is below 1.0e-08
 ---------------------------------------
  Cycle       Energy         DIIS error
 ---------------------------------------
    1    -776.0742670546      1.83e-05  
    2    -776.0742687179      3.67e-06  
    3    -776.0742687143      4.23e-06  
    4    -776.0742687540      9.05e-07  
    5    -776.0742687557      2.10e-07  
    6    -776.0742687558      8.48e-08  
    7    -776.0742687558      1.60e-08  
    8    -776.0742687558      6.00e-09  Convergence criterion met
 ---------------------------------------
 SCF time:   CPU 20.50s  wall 27.00s 
 SCF   energy in the final basis set =     -776.0742687558
 Total energy in the final basis set =     -776.0742687558

 --------------------------------------------------------------

                    Orbital Energies (a.u.)
 --------------------------------------------------------------

 Alpha MOs
 -- Occupied --
******* -24.711 -24.699 -10.340 -10.293 -10.218  -9.488  -7.253
 -7.243  -7.243  -1.255  -1.233  -0.927  -0.849  -0.660  -0.639
 -0.573  -0.565  -0.503  -0.501  -0.483  -0.446  -0.436  -0.422
 -0.368  -0.350  -0.328  -0.301
 -- Virtual --
 -0.022  -0.008   0.010   0.021   0.025   0.033   0.062   0.066
  0.073   0.076   0.086   0.099   0.110   0.116   0.122   0.127
  0.136   0.140   0.150   0.151   0.170   0.184   0.208   0.220
  0.232   0.246   0.271   0.279   0.303   0.314   0.338   0.359
  0.364   0.369   0.372   0.415   0.445   0.451   0.465   0.472
  0.492   0.504   0.544   0.557   0.589   0.596   0.618   0.642
  0.648   0.668   0.705   0.764   0.826   0.861   0.886   0.920
  0.948   1.024   1.058   1.102   1.214   1.279   1.304   1.346
  1.373   1.385   1.406   1.421   1.442   1.468   1.479   1.524
  1.529   1.558   1.637   1.693   1.734   1.779   1.813   1.859
  1.870   1.949   1.969   1.989   2.051   2.130   2.162   2.188
  2.238   2.289   2.305   2.448   2.528   2.551   2.587   2.664
  2.674   2.796   2.817   2.833   3.014   3.119   3.265   3.382
  3.697   3.755   3.776   3.807   3.819   3.833   3.944   4.016
  4.027   4.105   4.245   4.799   4.898   6.331   6.344   6.366
  6.391   6.588   6.746   9.727  23.591  23.757  23.867  25.855
 25.923  26.412  66.758  66.770 215.711
 --------------------------------------------------------------

          Ground-State Mulliken Net Atomic Charges

     Atom                 Charge (a.u.)
  ----------------------------------------
      1 C                    -0.343174
      2 C                    -0.112771
      3 C                    -0.071866
      4 F                    -0.137287
      5 H                     0.171903
      6 F                    -0.051330
      7 Cl                    0.183562
      8 H                     0.144944
      9 H                     0.216018
  ----------------------------------------
  Sum of atomic charges =     0.000000

 -----------------------------------------------------------------
                    Cartesian Multipole Moments
 -----------------------------------------------------------------
    Charge (ESU x 10^10)
                 0.0000
    Dipole Moment (Debye)
         X      -0.0092      Y      -2.2846      Z       1.1285
       Tot       2.5481
    Quadrupole Moments (Debye-Ang)
        XX     -44.7912     XY      -0.7593     YY     -40.6806
        XZ       1.9174     YZ       0.0322     ZZ     -38.7445
    Octopole Moments (Debye-Ang^2)
       XXX      -2.6562    XXY       2.4868    XYY       3.9046
       YYY       2.9512    XXZ       1.1919    XYZ       1.2409
       YYZ      -2.1137    XZZ       5.2408    YZZ       1.0905
       ZZZ      -1.0537
    Hexadecapole Moments (Debye-Ang^3)
      XXXX    -487.5749   XXXY       7.9464   XXYY    -106.9816
      XYYY       2.4459   YYYY    -160.1518   XXXZ       4.3177
      XXYZ       3.7930   XYYZ      -5.3051   YYYZ       2.1367
      XXZZ    -101.9684   XYZZ       1.3228   YYZZ     -45.6266
      XZZZ      -5.2571   YZZZ       2.2790   ZZZZ    -130.6264
 -----------------------------------------------------------------
 Calculating analytic gradient of the SCF energy
 Gradient of SCF Energy
            1           2           3           4           5           6
    1   0.0000076  -0.0001306   0.0001492   0.0001013   0.0000198  -0.0000131
    2   0.0000035  -0.0000650   0.0000362   0.0000216  -0.0000243   0.0000460
    3   0.0001806  -0.0000868   0.0000550  -0.0000475  -0.0000022  -0.0000516
            7           8           9
    1  -0.0001365  -0.0000124   0.0000146
    2  -0.0000052  -0.0000177   0.0000049
    3  -0.0000504  -0.0000059   0.0000089
 Max gradient component =       1.806E-04
 RMS gradient           =       6.913E-05
 Gradient time:  CPU 8.80 s  wall 11.46 s
 Geometry Optimization Parameters
   NAtoms,    NIC,     NZ,  NCons,   NDum,   NFix, NCnnct, MaxDiis
        9      69       9       0       0       0       0       0

 Cartesian Hessian Update
 Hessian Updated using BFGS Update


** GEOMETRY OPTIMIZATION IN DELOCALIZED INTERNAL COORDINATES **
   Searching for a Minimum

   Optimization Cycle:   6

                       Coordinates (Angstroms)
     ATOM                X               Y               Z
      1  C         0.5985450903   -0.6402677682    1.1745907793
      2  C         0.9935719628   -0.6512195419   -0.2910847881
      3  C        -0.1457813017    0.1903405163    0.1786256252
      4  F         2.1522566227   -0.0117224896   -0.6375911751
      5  H         0.8020540980   -1.5214663221   -0.9072384353
      6  F         0.0353610994    1.5337356365    0.2227306866
      7  Cl       -1.8030131469   -0.2257769156   -0.2914189155
      8  H         0.1304040095   -1.5209651369    1.5955421239
      9  H         1.2524087522   -0.0813278662    1.8351457384
   Point Group: c1    Number of degrees of freedom:    21


   Energy is   -776.074268756

 Hessian Updated using BFGS Update

 21 Hessian modes will be used to form the next step
  Hessian Eigenvalues:
     0.016850    0.021337    0.023144    0.028746    0.031190    0.042934
     0.058425    0.076182    0.089643    0.101883    0.111048    0.114489
     0.243887    0.256725    0.268275    0.284816    0.348082    0.348248
     0.352000    0.505644    0.546150

 Minimum Search - Taking Simple RFO Step
 Searching for Lamda that Minimizes Along All modes
 Value Taken    Lamda =   0.00000000
 Step Taken.  Stepsize is  0.002374

                             Maximum     Tolerance    Cnvgd?
         Gradient           0.000163      0.000300     YES
         Displacement       0.001381      0.001200      NO
         Energy change     -0.000001      0.000001      NO


 New Cartesian Coordinates Obtained by Inverse Iteration

 Displacement from previous Coordinates is:  0.001964
 ----------------------------------------------------------------
             Standard Nuclear Orientation (Angstroms)
    I     Atom           X                Y                Z
 ----------------------------------------------------------------
    1      C       0.5984764681    -0.6403522926     1.1743251570
    2      C       0.9936512854    -0.6513212119    -0.2910670030
    3      C      -0.1458677106     0.1902072456     0.1784542769
    4      F       2.1521637882    -0.0116600321    -0.6372743688
    5      H       0.8019770750    -1.5213781151    -0.9074306562
    6      F       0.0355905805     1.5335334155     0.2230797752
    7      Cl     -1.8027434497    -0.2258676953    -0.2912465160
    8      H       0.1302951655    -1.5207464400     1.5957966382
    9      H       1.2522639839    -0.0810847618     1.8346643360
 ----------------------------------------------------------------
 Molecular Point Group                 C1    NOp =  1
 Largest Abelian Subgroup              C1    NOp =  1
 Nuclear Repulsion Energy =   298.9925222438 hartrees
 There are       28 alpha and       28 beta electrons
 Applying Cartesian multipole field
    Component          Value
    ---------          -----
     (2,0,0)        1.00000E-11
     (0,2,0)        2.00000E-11
     (0,0,2)       -3.00000E-11
 Nucleus-field energy     =     0.0000000038 hartrees
 Requested basis set is 6-311++G(d,p)
 There are 58 shells and 161 basis functions
 A cutoff of  1.0D-11 yielded   1587 shell pairs
 There are     12648 function pairs (     13617 Cartesian)
 Smallest overlap matrix eigenvalue = 4.74E-05
 Guess MOs from SCF MO coefficient file

 -----------------------------------------------------------------------
  General SCF calculation program by
  Eric Jon Sundstrom, Paul Horn, Yuezhi Mao, Dmitri Zuev, Alec White,
  David Stuck, Shaama M.S., Shane Yost, Joonho Lee, David Small,
  Daniel Levine, Susi Lehtola, Hugh Burton, Evgeny Epifanovsky
 -----------------------------------------------------------------------
 Exchange:     0.2000 Hartree-Fock + 0.0800 Slater + 0.7200 B88
 Correlation:  0.1900 VWN1RPA + 0.8100 LYP
 Using SG-1 standard quadrature grid
 A restricted SCF calculation will be
 performed using DIIS
 SCF converges when DIIS error is below 1.0e-08
 ---------------------------------------
  Cycle       Energy         DIIS error
 ---------------------------------------
    1    -776.0742686734      7.45e-06  
    2    -776.0742689288      2.01e-06  
    3    -776.0742689227      2.60e-06  
    4    -776.0742689403      3.47e-07  
    5    -776.0742689405      1.23e-07  
    6    -776.0742689406      3.73e-08  
    7    -776.0742689406      8.62e-09  Convergence criterion met
 ---------------------------------------
 SCF time:   CPU 18.03s  wall 24.00s 
 SCF   energy in the final basis set =     -776.0742689406
 Total energy in the final basis set =     -776.0742689406

 --------------------------------------------------------------

                    Orbital Energies (a.u.)
 --------------------------------------------------------------

 Alpha MOs
 -- Occupied --
******* -24.711 -24.699 -10.340 -10.293 -10.218  -9.488  -7.253
 -7.243  -7.243  -1.255  -1.233  -0.927  -0.849  -0.660  -0.639
 -0.573  -0.565  -0.503  -0.501  -0.483  -0.446  -0.436  -0.422
 -0.368  -0.350  -0.328  -0.301
 -- Virtual --
 -0.021  -0.008   0.010   0.021   0.025   0.033   0.062   0.066
  0.073   0.076   0.086   0.099   0.110   0.116   0.122   0.127
  0.136   0.140   0.150   0.151   0.170   0.184   0.208   0.220
  0.232   0.246   0.271   0.279   0.303   0.314   0.338   0.359
  0.364   0.369   0.372   0.415   0.445   0.451   0.465   0.472
  0.492   0.504   0.544   0.557   0.589   0.596   0.618   0.642
  0.648   0.668   0.705   0.764   0.826   0.861   0.886   0.921
  0.948   1.024   1.058   1.102   1.214   1.280   1.304   1.346
  1.373   1.385   1.406   1.421   1.442   1.468   1.479   1.524
  1.529   1.558   1.637   1.693   1.734   1.779   1.813   1.859
  1.870   1.949   1.969   1.989   2.051   2.130   2.162   2.188
  2.238   2.289   2.305   2.448   2.528   2.551   2.587   2.664
  2.674   2.796   2.817   2.833   3.014   3.119   3.265   3.382
  3.697   3.755   3.776   3.807   3.819   3.833   3.944   4.016
  4.027   4.106   4.245   4.799   4.898   6.331   6.344   6.366
  6.391   6.588   6.746   9.727  23.591  23.757  23.867  25.855
 25.923  26.412  66.758  66.770 215.712
 --------------------------------------------------------------

          Ground-State Mulliken Net Atomic Charges

     Atom                 Charge (a.u.)
  ----------------------------------------
      1 C                    -0.343228
      2 C                    -0.112591
      3 C                    -0.072242
      4 F                    -0.137242
      5 H                     0.171859
      6 F                    -0.051372
      7 Cl                    0.183881
      8 H                     0.144910
      9 H                     0.216024
  ----------------------------------------
  Sum of atomic charges =     0.000000

 -----------------------------------------------------------------
                    Cartesian Multipole Moments
 -----------------------------------------------------------------
    Charge (ESU x 10^10)
                 0.0000
    Dipole Moment (Debye)
         X      -0.0108      Y      -2.2846      Z       1.1269
       Tot       2.5475
    Quadrupole Moments (Debye-Ang)
        XX     -44.7866     XY      -0.7588     YY     -40.6817
        XZ       1.9153     YZ       0.0322     ZZ     -38.7442
    Octopole Moments (Debye-Ang^2)
       XXX      -2.6700    XXY       2.4884    XYY       3.8983
       YYY       2.9633    XXZ       1.1858    XYZ       1.2415
       YYZ      -2.1184    XZZ       5.2346    YZZ       1.0934
       ZZZ      -1.0662
    Hexadecapole Moments (Debye-Ang^3)
      XXXX    -487.4610   XXXY       7.9377   XXYY    -106.9606
      XYYY       2.4398   YYYY    -160.1491   XXXZ       4.3151
      XXYZ       3.7908   XYYZ      -5.3019   YYYZ       2.1304
      XXZZ    -101.9485   XYZZ       1.3211   YYZZ     -45.6183
      XZZZ      -5.2584   YZZZ       2.2704   ZZZZ    -130.5892
 -----------------------------------------------------------------
 Calculating analytic gradient of the SCF energy
 Gradient of SCF Energy
            1           2           3           4           5           6
    1   0.0000010  -0.0000288   0.0000195   0.0000078  -0.0000056   0.0000196
    2   0.0000066  -0.0000449   0.0000290   0.0000011  -0.0000109  -0.0000133
    3   0.0000525  -0.0000228  -0.0000219  -0.0000076   0.0000026  -0.0000112
            7           8           9
    1  -0.0000042  -0.0000162   0.0000069
    2   0.0000055   0.0000159   0.0000109
    3   0.0000059   0.0000093  -0.0000069
 Max gradient component =       5.250E-05
 RMS gradient           =       1.898E-05
 Gradient time:  CPU 8.79 s  wall 11.81 s
 Geometry Optimization Parameters
   NAtoms,    NIC,     NZ,  NCons,   NDum,   NFix, NCnnct, MaxDiis
        9      69       9       0       0       0       0       0

 Cartesian Hessian Update
 Hessian Updated using BFGS Update


** GEOMETRY OPTIMIZATION IN DELOCALIZED INTERNAL COORDINATES **
   Searching for a Minimum

   Optimization Cycle:   7

                       Coordinates (Angstroms)
     ATOM                X               Y               Z
      1  C         0.5984764681   -0.6403522926    1.1743251570
      2  C         0.9936512854   -0.6513212119   -0.2910670030
      3  C        -0.1458677106    0.1902072456    0.1784542769
      4  F         2.1521637882   -0.0116600321   -0.6372743688
      5  H         0.8019770750   -1.5213781151   -0.9074306562
      6  F         0.0355905805    1.5335334155    0.2230797752
      7  Cl       -1.8027434497   -0.2258676953   -0.2912465160
      8  H         0.1302951655   -1.5207464400    1.5957966382
      9  H         1.2522639839   -0.0810847618    1.8346643360
   Point Group: c1    Number of degrees of freedom:    21


   Energy is   -776.074268941

 Hessian Updated using BFGS Update

 21 Hessian modes will be used to form the next step
  Hessian Eigenvalues:
     0.016757    0.021436    0.024262    0.028422    0.031540    0.044315
     0.059174    0.071778    0.089528    0.101230    0.111584    0.118878
     0.233088    0.253622    0.264890    0.283326    0.348069    0.348243
     0.351652    0.501099    0.547545

 Minimum Search - Taking Simple RFO Step
 Searching for Lamda that Minimizes Along All modes
 Value Taken    Lamda =   0.00000000
 Step Taken.  Stepsize is  0.000616

                             Maximum     Tolerance    Cnvgd?
         Gradient           0.000029      0.000300     YES
         Displacement       0.000342      0.001200     YES
         Energy change     -0.000000      0.000001     YES


                       Distance Matrix (Angstroms)
             C (  1)   C (  2)   C (  3)   F (  4)   H (  5)   F (  6)
   C (  2)  1.517780
   C (  3)  1.495204  1.492355
   F (  4)  2.468014  1.367910  2.446858
   H (  5)  2.269653  1.083348  2.237651  2.043340
   F (  6)  2.438747  2.440454  1.356261  2.758209  3.346324
   Cl(  7)  2.843511  2.828575  1.771715  3.975791  2.973651  2.596054
   H (  8)  1.082555  2.249786  2.238859  3.369258  2.591776  3.349917
   H (  9)  1.084558  2.216029  2.184354  2.631562  3.129902  2.585438
             Cl(  7)   H (  8)
   H (  8)  2.995710
   H (  9)  3.724719  1.840787

 Final energy is   -776.07426894058494     


 ******************************
 **  OPTIMIZATION CONVERGED  **
 ******************************

                       Coordinates (Angstroms)
     ATOM                X               Y               Z
      1  C         0.5984764681   -0.6403522926    1.1743251570
      2  C         0.9936512854   -0.6513212119   -0.2910670030
      3  C        -0.1458677106    0.1902072456    0.1784542769
      4  F         2.1521637882   -0.0116600321   -0.6372743688
      5  H         0.8019770750   -1.5213781151   -0.9074306562
      6  F         0.0355905805    1.5335334155    0.2230797752
      7  Cl       -1.8027434497   -0.2258676953   -0.2912465160
      8  H         0.1302951655   -1.5207464400    1.5957966382
      9  H         1.2522639839   -0.0810847618    1.8346643360

Z-matrix Print:
$molecule
0 1
Cl
C  1 1.771715
F  2 1.356261 1 111.496671
C  2 1.492355 1 119.883811 3 -143.594954 0
H  4 1.083348 2 119.786919 1 -0.776680 0
F  4 1.367910 2 117.556612 1 141.821320 0
C  2 1.495204 1 120.775618 3 144.297256 0
H  7 1.082555 2 119.720093 1 1.545362 0
H  7 1.084558 2 114.782562 1 -144.087278 0
$end


 --------------------------------------------------------------

                    Orbital Energies (a.u.)
 --------------------------------------------------------------

 Alpha MOs
 -- Occupied --
******* -24.711 -24.699 -10.340 -10.293 -10.218  -9.488  -7.253
 -7.243  -7.243  -1.255  -1.233  -0.927  -0.849  -0.660  -0.639
 -0.573  -0.565  -0.503  -0.501  -0.483  -0.446  -0.436  -0.422
 -0.368  -0.350  -0.328  -0.301
 -- Virtual --
 -0.021  -0.008   0.010   0.021   0.025   0.033   0.062   0.066
  0.073   0.076   0.086   0.099   0.110   0.116   0.122   0.127
  0.136   0.140   0.150   0.151   0.170   0.184   0.208   0.220
  0.232   0.246   0.271   0.279   0.303   0.314   0.338   0.359
  0.364   0.369   0.372   0.415   0.445   0.451   0.465   0.472
  0.492   0.504   0.544   0.557   0.589   0.596   0.618   0.642
  0.648   0.668   0.705   0.764   0.826   0.861   0.886   0.921
  0.948   1.024   1.058   1.102   1.214   1.280   1.304   1.346
  1.373   1.385   1.406   1.421   1.442   1.468   1.479   1.524
  1.529   1.558   1.637   1.693   1.734   1.779   1.813   1.859
  1.870   1.949   1.969   1.989   2.051   2.130   2.162   2.188
  2.238   2.289   2.305   2.448   2.528   2.551   2.587   2.664
  2.674   2.796   2.817   2.833   3.014   3.119   3.265   3.382
  3.697   3.755   3.776   3.807   3.819   3.833   3.944   4.016
  4.027   4.106   4.245   4.799   4.898   6.331   6.344   6.366
  6.391   6.588   6.746   9.727  23.591  23.757  23.867  25.855
 25.923  26.412  66.758  66.770 215.712
 --------------------------------------------------------------

          Ground-State Mulliken Net Atomic Charges

     Atom                 Charge (a.u.)
  ----------------------------------------
      1 C                    -0.343228
      2 C                    -0.112591
      3 C                    -0.072242
      4 F                    -0.137242
      5 H                     0.171859
      6 F                    -0.051372
      7 Cl                    0.183881
      8 H                     0.144910
      9 H                     0.216024
  ----------------------------------------
  Sum of atomic charges =     0.000000

 -----------------------------------------------------------------
                    Cartesian Multipole Moments
 -----------------------------------------------------------------
    Charge (ESU x 10^10)
                 0.0000
    Dipole Moment (Debye)
         X      -0.0108      Y      -2.2846      Z       1.1269
       Tot       2.5475
    Quadrupole Moments (Debye-Ang)
        XX     -44.7866     XY      -0.7588     YY     -40.6817
        XZ       1.9153     YZ       0.0322     ZZ     -38.7442
    Octopole Moments (Debye-Ang^2)
       XXX      -2.6700    XXY       2.4884    XYY       3.8983
       YYY       2.9633    XXZ       1.1858    XYZ       1.2415
       YYZ      -2.1184    XZZ       5.2346    YZZ       1.0934
       ZZZ      -1.0662
    Hexadecapole Moments (Debye-Ang^3)
      XXXX    -487.4610   XXXY       7.9377   XXYY    -106.9606
      XYYY       2.4398   YYYY    -160.1491   XXXZ       4.3151
      XXYZ       3.7908   XYYZ      -5.3019   YYYZ       2.1304
      XXZZ    -101.9485   XYZZ       1.3211   YYZZ     -45.6183
      XZZZ      -5.2584   YZZZ       2.2704   ZZZZ    -130.5892
 -----------------------------------------------------------------
Archival summary:
1\1\TWL02\OPT\ProcedureUnspecified\BasisUnspecified\l1233\taweetha\ThuOct1102:23:252018ThuOct1102:23:252018\0\\#,OPT,ProcedureUnspecified,BasisUnspecified,\\0,1\Cl\C,1,1.77172\F,2,1.35626,1,111.497\C,2,1.49236,1,119.884,3,-143.595,0\H,4,1.08335,2,119.787,1,-0.77668,0\F,4,1.36791,2,117.557,1,141.821,0\C,2,1.4952,1,120.776,3,144.297,0\H,7,1.08256,2,119.72,1,1.54536,0\H,7,1.08456,2,114.783,1,-144.087,0\\\@

 Total job time:  315.30s(wall), 235.02s(cpu) 
 Thu Oct 11 02:23:25 2018

        *************************************************************
        *                                                           *
        *  Thank you very much for using Q-Chem.  Have a nice day.  *
        *                                                           *
        *************************************************************


 
User input: 2 of 2 
 
Q-Chem Developer Version!
                  Welcome to Q-Chem
     A Quantum Leap Into The Future Of Chemistry


 Q-Chem 5.1, Q-Chem, Inc., Pleasanton, CA (2018)

 Yihan Shao,  Zhengting Gan,  E. Epifanovsky,  A. T. B. Gilbert,  M. Wormit,  
 J. Kussmann,  A. W. Lange,  A. Behn,  Jia Deng,  Xintian Feng,  D. Ghosh,  
 M. Goldey,  P. R. Horn,  L. D. Jacobson,  I. Kaliman,  T. Kus,  A. Landau,  
 Jie Liu,  E. I. Proynov,  R. M. Richard,  R. P. Steele,  E. J. Sundstrom,  
 H. L. Woodcock III,  P. M. Zimmerman,  D. Zuev,  B. Albrecht,  E. Alguire,  
 S. A. Baeppler,  D. Barton,  Z. Benda,  Y. A. Bernard,  E. J. Berquist,  
 K. B. Bravaya,  H. Burton,  D. Casanova,  Chun-Min Chang,  Yunqing Chen,  
 A. Chien,  K. D. Closser,  M. P. Coons,  S. Coriani,  S. Dasgupta,  
 A. L. Dempwolff,  M. Diedenhofen,  Hainam Do,  R. G. Edgar,  Po-Tung Fang,  
 S. Faraji,  S. Fatehi,  Qingguo Feng,  K. D. Fenk,  J. Fosso-Tande,  
 Qinghui Ge,  A. Ghysels,  G. Gidofalvi,  J. Gomes,  J. Gonthier,  A. Gunina,  
 D. Hait,  M. W. D. Hanson-Heine,  P. H. P. Harbach,  A. W. Hauser,  
 J. E. Herr,  E. G. Hohenstein,  Z. C. Holden,  Kerwin Hui,  B. C. Huynh,  
 T.-C. Jagau,  Hyunjun Ji,  B. Kaduk,  K. Khistyaev,  Jaehoon Kim,  
 P. Klunzinger,  K. Koh,  D. Kosenkov,  L. Koulias,  T. Kowalczyk,  
 C. M. Krauter,  A. Kunitsa,  Ka Un Lao,  A. Laurent,  K. V. Lawler,  
 Joonho Lee,  D. Lefrancois,  S. Lehtola,  D. S. Levine,  Yi-Pei Li,  
 You-Sheng Lin,  Fenglai Liu,  E. Livshits,  A. Luenser,  P. Manohar,  
 E. Mansoor,  S. F. Manzer,  Shan-Ping Mao,  Yuezhi Mao,  N. Mardirossian,  
 A. V. Marenich,  T. Markovich,  L. A. Martinez-Martinez,  S. A. Maurer,  
 N. J. Mayhall,  S. C. McKenzie,  J.-M. Mewes,  A. F. Morrison,  
 J. W. Mullinax,  K. Nanda,  T. S. Nguyen-Beck,  R. Olivares-Amaya,  
 J. A. Parkhill,  T. M. Perrine,  F. Plasser,  P. Pokhilko,  S. Prager,  
 A. Prociuk,  E. Ramos,  D. R. Rehn,  F. Rob,  M. Schneider,  N. Sergueev,  
 S. M. Sharada,  S. Sharma,  D. W. Small,  T. Stauch,  T. Stein,  
 Yu-Chuan Su,  A. J. W. Thom,  A. Tkatchenko,  T. Tsuchimochi,  N. M. Tubman,  
 L. Vogt,  M. L. Vidal,  O. Vydrov,  M. A. Watson,  J. Wenzel,  
 M. de Wergifosse,  T. A. Wesolowski,  A. White,  J. Witte,  A. Yamada,  
 Jun Yang,  K. Yao,  S. Yeganeh,  S. R. Yost,  Zhi-Qiang You,  A. Zech,  
 Igor Ying Zhang,  Xing Zhang,  Yan Zhao,  Ying Zhu,  B. R. Brooks,  
 G. K. L. Chan,  C. J. Cramer,  M. S. Gordon,  W. J. Hehre,  A. Klamt,  
 M. W. Schmidt,  C. D. Sherrill,  D. G. Truhlar,  A. Aspuru-Guzik,  R. Baer,  
 A. T. Bell,  N. A. Besley,  Jeng-Da Chai,  A. E. DePrince, III,  
 R. A. DiStasio Jr.,  A. Dreuw,  B. D. Dunietz,  T. R. Furlani,  
 Chao-Ping Hsu,  Yousung Jung,  Jing Kong,  D. S. Lambrecht,  WanZhen Liang,  
 C. Ochsenfeld,  V. A. Rassolov,  L. V. Slipchenko,  J. E. Subotnik,  
 T. Van Voorhis,  J. M. Herbert,  A. I. Krylov,  P. M. W. Gill,  M. Head-Gordon

 Contributors to earlier versions of Q-Chem not listed above: 
 R. D. Adamson,  B. Austin,  J. Baker,  G. J. O. Beran,  K. Brandhorst,  
 S. T. Brown,  E. F. C. Byrd,  A. K. Chakraborty,  C.-L. Cheng,  
 Siu Hung Chien,  D. M. Chipman,  D. L. Crittenden,  H. Dachsel,  
 R. J. Doerksen,  A. D. Dutoi,  L. Fusti-Molnar,  W. A. Goddard III,  
 A. Golubeva-Zadorozhnaya,  S. R. Gwaltney,  G. Hawkins,  A. Heyden,  
 S. Hirata,  G. Kedziora,  F. J. Keil,  C. Kelley,  Jihan Kim,  R. A. King,  
 R. Z. Khaliullin,  P. P. Korambath,  W. Kurlancheek,  A. M. Lee,  M. S. Lee,  
 S. V. Levchenko,  Ching Yeh Lin,  D. Liotard,  R. C. Lochan,  I. Lotan,  
 P. E. Maslen,  N. Nair,  D. P. O'Neill,  D. Neuhauser,  E. Neuscamman,  
 C. M. Oana,  R. Olson,  B. Peters,  R. Peverati,  P. A. Pieniazek,  
 Y. M. Rhee,  J. Ritchie,  M. A. Rohrdanz,  E. Rosta,  N. J. Russ,  
 H. F. Schaefer III,  N. E. Schultz,  N. Shenvi,  A. C. Simmonett,  A. Sodt,  
 D. Stuck,  K. S. Thanthiriwatte,  V. Vanovschi,  Tao Wang,  A. Warshel,  
 C. F. Williams,  Q. Wu,  X. Xu,  W. Zhang

 Please cite Q-Chem as follows:
 Y. Shao et al., Mol. Phys. 113, 184-215 (2015)
 DOI: 10.1080/00268976.2014.952696

 Q-Chem 5.1.1 for Intel X86 EM64T Linux

 Parts of Q-Chem use Armadillo 8.300.2 (Tropical Shenanigans).
 http://arma.sourceforge.net/

 Q-Chem begins on Thu Oct 11 02:23:25 2018  

Host: 
0

     Scratch files written to /scratch/taweetham/qchem1897//
The previous job contains 0 fragments, simply inherited here
Input Ideriv = 2
Curr. Ideriv = -1
Max.  Ideriv = 2

Checking the input file for inconsistencies... 	...done.

--------------------------------------------------------------
User input:
--------------------------------------------------------------

$molecule
read
$end

$rem
   job_type 	frequency
   basis 	6-311++g**
   method	b3lyp	
$end


--------------------------------------------------------------
 ----------------------------------------------------------------
             Standard Nuclear Orientation (Angstroms)
    I     Atom           X                Y                Z
 ----------------------------------------------------------------
    1      C       0.6162226140    -0.6475536309     1.1593649644
    2      C       0.9985735721    -0.6417897544    -0.3094550241
    3      C      -0.1443259868     0.1850793978     0.1775685099
    4      F       2.1481700980     0.0114778479    -0.6599496058
    5      H       0.8093516361    -1.5079990375    -0.9319650301
    6      F       0.0253759476     1.5295494335     0.2327529448
    7      Cl     -1.8014436331    -0.2418501345    -0.2814158984
    8      H       0.1597391164    -1.5359186662     1.5769247528
    9      H       1.2707154033    -0.0882916164     1.8190097977
 ----------------------------------------------------------------
 Molecular Point Group                 C1    NOp =  1
 Largest Abelian Subgroup              C1    NOp =  1
 Nuclear Repulsion Energy =   298.9925222438 hartrees
 There are       28 alpha and       28 beta electrons
 Requested basis set is 6-311++G(d,p)
 There are 58 shells and 161 basis functions

 Total QAlloc Memory Limit   2000 MB
 Mega-Array Size       188 MB
 MEM_STATIC part       192 MB

                       Distance Matrix (Angstroms)
             C (  1)   C (  2)   C (  3)   F (  4)   H (  5)   F (  6)
   C (  2)  1.517780
   C (  3)  1.495204  1.492355
   F (  4)  2.468014  1.367910  2.446858
   H (  5)  2.269653  1.083348  2.237651  2.043340
   F (  6)  2.438747  2.440454  1.356261  2.758209  3.346324
   Cl(  7)  2.843511  2.828575  1.771715  3.975791  2.973651  2.596054
   H (  8)  1.082555  2.249786  2.238859  3.369258  2.591776  3.349917
   H (  9)  1.084558  2.216029  2.184354  2.631562  3.129902  2.585438
             Cl(  7)   H (  8)
   H (  8)  2.995710
   H (  9)  3.724719  1.840787

 A cutoff of  1.0D-11 yielded   1587 shell pairs
 There are     12648 function pairs (     13617 Cartesian)
 Smallest overlap matrix eigenvalue = 4.74E-05
 Guess from superposition of atomic densities
 Warning:  Energy on first SCF cycle will be non-variational
 SAD guess density has 56.000000 electrons

 -----------------------------------------------------------------------
  General SCF calculation program by
  Eric Jon Sundstrom, Paul Horn, Yuezhi Mao, Dmitri Zuev, Alec White,
  David Stuck, Shaama M.S., Shane Yost, Joonho Lee, David Small,
  Daniel Levine, Susi Lehtola, Hugh Burton, Evgeny Epifanovsky
 -----------------------------------------------------------------------
 Exchange:     0.2000 Hartree-Fock + 0.0800 Slater + 0.7200 B88
 Correlation:  0.1900 VWN1RPA + 0.8100 LYP
 Using SG-1 standard quadrature grid
 A restricted SCF calculation will be
 performed using DIIS
 SCF converges when DIIS error is below 1.0e-08
 ---------------------------------------
  Cycle       Energy         DIIS error
 ---------------------------------------
    1    -777.1421665217      4.62e-02  
    2    -776.0150857965      4.83e-03  
    3    -775.9855194435      6.02e-03  
    4    -776.0724695418      8.47e-04  
    5    -776.0739436227      3.52e-04  
    6    -776.0742584268      7.31e-05  
    7    -776.0742724598      2.14e-05  
    8    -776.0742735403      5.39e-06  
    9    -776.0742736150      1.32e-06  
   10    -776.0742736200      2.17e-07  
   11    -776.0742736201      8.35e-08  
   12    -776.0742736201      1.76e-08  
   13    -776.0742736202      3.46e-09  Convergence criterion met
 ---------------------------------------
 SCF time:   CPU 32.08s  wall 64.00s 
 SCF   energy in the final basis set =     -776.0742736202
 Total energy in the final basis set =     -776.0742736202

 --------------------------------------------------------------

                    Orbital Energies (a.u.)
 --------------------------------------------------------------

 Alpha MOs
 -- Occupied --
******* -24.711 -24.699 -10.340 -10.293 -10.218  -9.488  -7.253
 -7.243  -7.243  -1.255  -1.233  -0.927  -0.849  -0.660  -0.639
 -0.573  -0.565  -0.503  -0.501  -0.483  -0.446  -0.436  -0.422
 -0.368  -0.350  -0.328  -0.301
 -- Virtual --
 -0.021  -0.008   0.010   0.021   0.025   0.033   0.062   0.066
  0.073   0.076   0.086   0.099   0.110   0.116   0.122   0.127
  0.136   0.140   0.150   0.151   0.170   0.184   0.208   0.220
  0.232   0.246   0.271   0.279   0.303   0.314   0.338   0.359
  0.364   0.369   0.372   0.415   0.445   0.451   0.465   0.472
  0.492   0.504   0.544   0.557   0.589   0.596   0.618   0.642
  0.648   0.668   0.705   0.764   0.826   0.861   0.886   0.921
  0.948   1.024   1.058   1.102   1.214   1.280   1.304   1.346
  1.373   1.385   1.406   1.421   1.442   1.468   1.479   1.524
  1.529   1.558   1.637   1.693   1.734   1.779   1.813   1.859
  1.870   1.949   1.969   1.989   2.051   2.130   2.162   2.188
  2.238   2.289   2.305   2.448   2.528   2.551   2.587   2.664
  2.674   2.796   2.817   2.833   3.014   3.119   3.265   3.382
  3.697   3.755   3.776   3.807   3.819   3.833   3.944   4.016
  4.027   4.106   4.245   4.799   4.898   6.331   6.344   6.366
  6.391   6.588   6.746   9.727  23.591  23.757  23.867  25.855
 25.923  26.413  66.758  66.770 215.712
 --------------------------------------------------------------

          Ground-State Mulliken Net Atomic Charges

     Atom                 Charge (a.u.)
  ----------------------------------------
      1 C                    -0.343320
      2 C                    -0.112619
      3 C                    -0.072078
      4 F                    -0.137257
      5 H                     0.171875
      6 F                    -0.051397
      7 Cl                    0.183864
      8 H                     0.144925
      9 H                     0.216007
  ----------------------------------------
  Sum of atomic charges =     0.000000

 -----------------------------------------------------------------
                    Cartesian Multipole Moments
 -----------------------------------------------------------------
    Charge (ESU x 10^10)
                 0.0000
    Dipole Moment (Debye)
         X       0.0197      Y      -2.2946      Z       1.1063
       Tot       2.5475
    Quadrupole Moments (Debye-Ang)
        XX     -44.7383     XY      -0.8168     YY     -40.6866
        XZ       1.9622     YZ       0.0457     ZZ     -38.7860
    Octopole Moments (Debye-Ang^2)
       XXX      -2.9294    XXY       2.4991    XYY       3.8093
       YYY       3.3930    XXZ       1.4798    XYZ       1.2470
       YYZ      -1.9652    XZZ       5.1353    YZZ       1.1753
       ZZZ      -0.7244
    Hexadecapole Moments (Debye-Ang^3)
      XXXX    -487.5625   XXXY       6.4991   XXYY    -107.0163
      XYYY       1.1134   YYYY    -160.1829   XXXZ       5.8834
      XXYZ       3.8293   XYYZ      -4.7382   YYYZ       1.7680
      XXZZ    -102.0590   XYZZ       0.6926   YYZZ     -45.5058
      XZZZ      -3.7753   YZZZ       2.1358   ZZZZ    -130.3379
 -----------------------------------------------------------------
 Calculating MO derivatives via CPSCF
   1         3          27      0.154100    0.027892
   2         3          27      0.019936    0.003680
   3         3          27      0.001583    0.000335
   4         3          27      0.000106    0.000022
   5        29           1      0.000001    0.000001
   6        30           0      0.000000    0.000000    Roots Converged
 Time for AOints: 14.8 s (CPU) 19.9 s (wall)
 ------------------------------------------------------------------------------
                     AOints        : Timing summary (seconds)
 ------------------------------------------------------------------------------
     job step          cpu (% of tot)      sys (% of tot)     wall (% of tot)
 ------------------------------------------------------------------------------
  cpscf_lag         0.1821E+03 (49.0)   0.2640E-03 (16.0)   0.2816E+03 (52.8)
  iterzp            0.1743E+03 (46.9)   0.1383E-02 (83.8)   0.2315E+03 (43.4)
  make_fx           0.0000E+00 ( 0.0)   0.0000E+00 ( 0.0)   0.0000E+00 ( 0.0)
  AOints            0.1476E+02 ( 4.0)   0.1000E-05 ( 0.1)   0.1994E+02 ( 3.7)
 ------------------------------------------------------------------------------
   Grand Totals     0.3714E+03          0.1650E-02          0.5334E+03
 ------------------------------------------------------------------------------
 Calculating analytic Hessian of the SCF energy
 Polarizability Matrix (a.u.)
            1           2           3
    1 -56.7332600  -1.0625709  -3.1094720
    2  -1.0625709 -42.1333620   0.4165784
    3  -3.1094720   0.4165784 -43.3629071

 Direct stationary perturbation theory relativistic correction:

 rels  =       0.901266775955
 relv  =      -3.349906439891
 rel2e =       0.839463550058
 E_rel =      -1.609176113878

 Hessian of the SCF Energy
            1           2           3           4           5           6
    1   0.3922547   0.1946108   0.0998513  -0.0512617  -0.0149856   0.0065628
    2   0.1946108   0.5405978  -0.0715213  -0.0270947  -0.0431723  -0.0018511
    3   0.0998513  -0.0715213   0.5552394   0.0432460  -0.0249432  -0.1892099
    4  -0.0512617  -0.0270947   0.0432460   0.4757628   0.0721276  -0.0955520
    5  -0.0149856  -0.0431723  -0.0249432   0.0721276   0.5309190   0.1829927
    6   0.0065628  -0.0018511  -0.1892099  -0.0955520   0.1829927   0.4691129
    7  -0.0775673   0.0359379  -0.0889656  -0.1495006   0.0575992   0.0731776
    8   0.0303164  -0.1039917   0.0745106   0.0927822  -0.1104741  -0.0544806
    9  -0.0620036   0.0481077  -0.1225077   0.0507110  -0.0278417  -0.0453294
   10  -0.0050489  -0.0025750   0.0153243  -0.2140040  -0.0948525   0.0438728
   11  -0.0112385  -0.0096272   0.0041760  -0.0957461  -0.1152151   0.0189282
   12   0.0339023   0.0211626  -0.0048169   0.0460385   0.0201185  -0.0692872
   13  -0.0008390  -0.0030022   0.0004841  -0.0520019  -0.0328488  -0.0223446
   14   0.0060828   0.0098843   0.0058733  -0.0373840  -0.2305782  -0.1384301
   15  -0.0038903  -0.0205166  -0.0118506  -0.0255970  -0.1434567  -0.1455991
   16   0.0009699   0.0073116  -0.0012557   0.0036695   0.0179105  -0.0007167
   17  -0.0031311  -0.0295676   0.0070888  -0.0098694  -0.0347005  -0.0040627
   18   0.0091420   0.0296950   0.0076859  -0.0094678  -0.0221406  -0.0004549
   19  -0.0178067   0.0019458  -0.0042267  -0.0182911  -0.0049875  -0.0133504
   20   0.0041065   0.0035816   0.0027669   0.0033912   0.0025357  -0.0002206
   21  -0.0191730  -0.0091065  -0.0003214   0.0032187   0.0075933   0.0039597
   22  -0.0959524  -0.1098934   0.0457745  -0.0068145  -0.0133686  -0.0042504
   23  -0.1072683  -0.2452282   0.0917553   0.0057889   0.0092406   0.0013753
   24   0.0434724   0.0915288  -0.0841233   0.0058223   0.0182919  -0.0071238
   25  -0.1447486  -0.0972408  -0.1102320   0.0124415   0.0134058   0.0126008
   26  -0.0984931  -0.1224768  -0.0897064  -0.0039957  -0.0085551  -0.0042511
   27  -0.1078637  -0.0874986  -0.1500956  -0.0184197  -0.0106142  -0.0160683
            7           8           9          10          11          12
    1  -0.0775673   0.0303164  -0.0620036  -0.0050489  -0.0112385   0.0339023
    2   0.0359379  -0.1039917   0.0481077  -0.0025750  -0.0096272   0.0211626
    3  -0.0889656   0.0745106  -0.1225077   0.0153243   0.0041760  -0.0048169
    4  -0.1495006   0.0927822   0.0507110  -0.2140040  -0.0957461   0.0460385
    5   0.0575992  -0.1104741  -0.0278417  -0.0948525  -0.1152151   0.0201185
    6   0.0731776  -0.0544806  -0.0453294   0.0438728   0.0189282  -0.0692872
    7   0.4405512  -0.0830371   0.0361254  -0.0316955   0.0072694   0.0044924
    8  -0.0830371   0.5308502  -0.0125560  -0.0258666   0.0076692  -0.0015098
    9   0.0361254  -0.0125560   0.2919533   0.0087583  -0.0053404  -0.0063589
   10  -0.0316955  -0.0258666   0.0087583   0.2708695   0.1305710  -0.0743846
   11   0.0072694   0.0076692  -0.0053404   0.1305710   0.1178015  -0.0342050
   12   0.0044924  -0.0015098  -0.0063589  -0.0743846  -0.0342050   0.0677068
   13   0.0071976   0.0144395   0.0094412  -0.0171319  -0.0314283  -0.0118060
   14  -0.0050098  -0.0098471  -0.0093896  -0.0110539  -0.0114318  -0.0029231
   15  -0.0004150   0.0044197  -0.0013339   0.0055416   0.0128090   0.0091402
   16  -0.0602958  -0.0269792  -0.0012989   0.0050610   0.0012821   0.0007654
   17  -0.0000586  -0.2831150  -0.0049016   0.0019644   0.0078164  -0.0021629
   18  -0.0017055  -0.0090538  -0.0562918  -0.0035575   0.0025872   0.0014058
   19  -0.1262580  -0.0047435  -0.0244869  -0.0067479   0.0000731  -0.0002052
   20  -0.0129135  -0.0311890  -0.0037444   0.0008093   0.0001811   0.0008356
   21  -0.0237258  -0.0016362  -0.0409678   0.0026985  -0.0005842   0.0008014
   22   0.0107300   0.0165521  -0.0037632  -0.0021421  -0.0014428   0.0054096
   23  -0.0104761  -0.0112513   0.0005286   0.0023323   0.0019542  -0.0040360
   24   0.0032563   0.0043488  -0.0087517   0.0002992   0.0025298  -0.0035708
   25  -0.0131617  -0.0134638  -0.0134832   0.0008397   0.0006602  -0.0042124
   26   0.0106887   0.0113487   0.0151375  -0.0013291   0.0008516   0.0027201
   27  -0.0022397  -0.0040427  -0.0104119   0.0014474  -0.0009006   0.0049797
           13          14          15          16          17          18
    1  -0.0008390   0.0060828  -0.0038903   0.0009699  -0.0031311   0.0091420
    2  -0.0030022   0.0098843  -0.0205166   0.0073116  -0.0295676   0.0296950
    3   0.0004841   0.0058733  -0.0118506  -0.0012557   0.0070888   0.0076859
    4  -0.0520019  -0.0373840  -0.0255970   0.0036695  -0.0098694  -0.0094678
    5  -0.0328488  -0.2305782  -0.1434567   0.0179105  -0.0347005  -0.0221406
    6  -0.0223446  -0.1384301  -0.1455991  -0.0007167  -0.0040627  -0.0004549
    7   0.0071976  -0.0050098  -0.0004150  -0.0602958  -0.0000586  -0.0017055
    8   0.0144395  -0.0098471   0.0044197  -0.0269792  -0.2831150  -0.0090538
    9   0.0094412  -0.0093896  -0.0013339  -0.0012989  -0.0049016  -0.0562918
   10  -0.0171319  -0.0110539   0.0055416   0.0050610   0.0019644  -0.0035575
   11  -0.0314283  -0.0114318   0.0128090   0.0012821   0.0078164   0.0025872
   12  -0.0118060  -0.0029231   0.0091402   0.0007654  -0.0021629   0.0014058
   13   0.0629493   0.0483977   0.0214783  -0.0018387   0.0039109   0.0027961
   14   0.0483977   0.2423177   0.1447584   0.0013872  -0.0026149  -0.0018167
   15   0.0214783   0.1447584   0.1477022  -0.0012498   0.0027896   0.0015091
   16  -0.0018387   0.0013872  -0.0012498   0.0654404   0.0320398   0.0081418
   17   0.0039109  -0.0026149   0.0027896   0.0320398   0.3644352   0.0096292
   18   0.0027961  -0.0018167   0.0015091   0.0081418   0.0096292   0.0415838
   19   0.0010558  -0.0015445   0.0021445  -0.0144708  -0.0280939  -0.0048492
   20   0.0002548   0.0011794  -0.0002789  -0.0340849  -0.0203787  -0.0095234
   21  -0.0005756   0.0008379   0.0006778  -0.0055183  -0.0080508   0.0022005
   22   0.0012735   0.0004656  -0.0016444  -0.0006206   0.0057631  -0.0042554
   23  -0.0001986   0.0002032   0.0011324   0.0010236  -0.0032426   0.0036348
   24   0.0010948  -0.0012903   0.0022243   0.0013325  -0.0012193   0.0004594
   25  -0.0006648  -0.0013412   0.0036322   0.0020851  -0.0025253   0.0037556
   26   0.0004751   0.0008874  -0.0016569   0.0001094   0.0013676  -0.0030118
   27  -0.0005684   0.0023803  -0.0024700  -0.0002002   0.0008898   0.0019021
           19          20          21          22          23          24
    1  -0.0178067   0.0041065  -0.0191730  -0.0959524  -0.1072683   0.0434724
    2   0.0019458   0.0035816  -0.0091065  -0.1098934  -0.2452282   0.0915288
    3  -0.0042267   0.0027669  -0.0003214   0.0457745   0.0917553  -0.0841233
    4  -0.0182911   0.0033912   0.0032187  -0.0068145   0.0057889   0.0058223
    5  -0.0049875   0.0025357   0.0075933  -0.0133686   0.0092406   0.0182919
    6  -0.0133504  -0.0002206   0.0039597  -0.0042504   0.0013753  -0.0071238
    7  -0.1262580  -0.0129135  -0.0237258   0.0107300  -0.0104761   0.0032563
    8  -0.0047435  -0.0311890  -0.0016362   0.0165521  -0.0112513   0.0043488
    9  -0.0244869  -0.0037444  -0.0409678  -0.0037632   0.0005286  -0.0087517
   10  -0.0067479   0.0008093   0.0026985  -0.0021421   0.0023323   0.0002992
   11   0.0000731   0.0001811  -0.0005842  -0.0014428   0.0019542   0.0025298
   12  -0.0002052   0.0008356   0.0008014   0.0054096  -0.0040360  -0.0035708
   13   0.0010558   0.0002548  -0.0005756   0.0012735  -0.0001986   0.0010948
   14  -0.0015445   0.0011794   0.0008379   0.0004656   0.0002032  -0.0012903
   15   0.0021445  -0.0002789   0.0006778  -0.0016444   0.0011324   0.0022243
   16  -0.0144708  -0.0340849  -0.0055183  -0.0006206   0.0010236   0.0013325
   17  -0.0280939  -0.0203787  -0.0080508   0.0057631  -0.0032426  -0.0012193
   18  -0.0048492  -0.0095234   0.0022005  -0.0042554   0.0036348   0.0004594
   19   0.1829072   0.0371892   0.0446594   0.0022976  -0.0019321  -0.0016514
   20   0.0371892   0.0431012   0.0103653  -0.0002414   0.0016031   0.0002648
   21   0.0446594   0.0103653   0.0321931   0.0014805  -0.0016771   0.0007989
   22   0.0022976  -0.0002414   0.0014805   0.0956430   0.1134657  -0.0472240
   23  -0.0019321   0.0016031  -0.0016771   0.1134657   0.2543675  -0.0987098
   24  -0.0016514   0.0002648   0.0007989  -0.0472240  -0.0987098   0.0891287
   25  -0.0026860   0.0014889  -0.0030644  -0.0044146  -0.0027353  -0.0064021
   26   0.0020934  -0.0006145   0.0022584  -0.0113002  -0.0076467  -0.0157447
   27   0.0019660  -0.0004653   0.0006577   0.0084727   0.0059965   0.0109583
           25          26          27
    1  -0.1447486  -0.0984931  -0.1078637
    2  -0.0972408  -0.1224768  -0.0874986
    3  -0.1102320  -0.0897064  -0.1500956
    4   0.0124415  -0.0039957  -0.0184197
    5   0.0134058  -0.0085551  -0.0106142
    6   0.0126008  -0.0042511  -0.0160683
    7  -0.0131617   0.0106887  -0.0022397
    8  -0.0134638   0.0113487  -0.0040427
    9  -0.0134832   0.0151375  -0.0104119
   10   0.0008397  -0.0013291   0.0014474
   11   0.0006602   0.0008516  -0.0009006
   12  -0.0042124   0.0027201   0.0049797
   13  -0.0006648   0.0004751  -0.0005684
   14  -0.0013412   0.0008874   0.0023803
   15   0.0036322  -0.0016569  -0.0024700
   16   0.0020851   0.0001094  -0.0002002
   17  -0.0025253   0.0013676   0.0008898
   18   0.0037556  -0.0030118   0.0019021
   19  -0.0026860   0.0020934   0.0019660
   20   0.0014889  -0.0006145  -0.0004653
   21  -0.0030644   0.0022584   0.0006577
   22  -0.0044146  -0.0113002   0.0084727
   23  -0.0027353  -0.0076467   0.0059965
   24  -0.0064021  -0.0157447   0.0109583
   25   0.1503093   0.1017515   0.1174056
   26   0.1017515   0.1248376   0.0942549
   27   0.1174056   0.0942549   0.1605479
 Gradient time:  CPU 454.71 s  wall 677.59 s
 **********************************************************************
 **                                                                  **
 **                       VIBRATIONAL ANALYSIS                       **
 **                       --------------------                       **
 **                                                                  **
 **        VIBRATIONAL FREQUENCIES (CM**-1) AND NORMAL MODES         **
 **     FORCE CONSTANTS (mDYN/ANGSTROM) AND REDUCED MASSES (AMU)     **
 **                  INFRARED INTENSITIES (KM/MOL)                   **
 **                                                                  **
 **********************************************************************


 Mode:                 1                      2                      3
 Frequency:       182.09                 215.91                 299.81
 Force Cnst:      0.1850                 0.2146                 0.3587
 Red. Mass:       9.4690                 7.8132                 6.7728
 IR Active:          YES                    YES                    YES
 IR Intens:        2.365                  3.536                  1.900
 Raman Active:       YES                    YES                    YES
               X      Y      Z        X      Y      Z        X      Y      Z
 C          0.074  0.181  0.141   -0.081 -0.029 -0.241    0.155  0.081  0.006
 C         -0.079  0.054  0.097   -0.036  0.088 -0.210    0.251 -0.012  0.054
 C         -0.009  0.117  0.143    0.020  0.187 -0.111   -0.019 -0.169 -0.084
 F         -0.021 -0.285 -0.296    0.272 -0.229  0.174    0.261 -0.043 -0.053
 H         -0.386  0.003  0.259   -0.169  0.269 -0.421    0.384 -0.181  0.246
 F         -0.179  0.134  0.321   -0.202  0.204  0.008   -0.216 -0.152  0.048
 Cl         0.117 -0.054 -0.161    0.004 -0.073  0.121   -0.178  0.135  0.001
 H          0.202  0.199  0.322   -0.278  0.063 -0.263    0.474 -0.048  0.085
 H          0.080  0.343  0.001    0.129 -0.252 -0.258   -0.136  0.423  0.010
 TransDip   0.008  0.039  0.029   -0.009  0.036 -0.047    0.039 -0.008  0.020

 Mode:                 4                      5                      6
 Frequency:       382.13                 439.39                 520.77
 Force Cnst:      0.8366                 0.2859                 0.7011
 Red. Mass:       9.7246                 2.5131                 4.3874
 IR Active:          YES                    YES                    YES
 IR Intens:        1.659                  2.608                 11.356
 Raman Active:       YES                    YES                    YES
               X      Y      Z        X      Y      Z        X      Y      Z
 C         -0.203  0.208 -0.028    0.215  0.068 -0.054    0.153 -0.204  0.111
 C          0.079  0.135  0.013   -0.097 -0.026 -0.082    0.006  0.141  0.087
 C         -0.049  0.096 -0.147   -0.018  0.006  0.037    0.022  0.077  0.260
 F          0.147 -0.006 -0.086   -0.045 -0.018  0.136    0.085 -0.020 -0.055
 H          0.120  0.013  0.175   -0.114  0.031 -0.158   -0.154  0.242 -0.001
 F          0.409  0.040  0.196    0.064 -0.003  0.029    0.026  0.105 -0.133
 Cl        -0.227 -0.183 -0.009   -0.067 -0.018 -0.048   -0.127 -0.032 -0.058
 H         -0.144  0.121 -0.156    0.406  0.170  0.364    0.101 -0.354 -0.253
 H         -0.525  0.361  0.158    0.492  0.249 -0.475    0.211 -0.557  0.352
 TransDip  -0.032  0.026 -0.001    0.019  0.008 -0.047    0.068  0.008  0.084

 Mode:                 7                      8                      9
 Frequency:       670.84                 782.12                 873.75
 Force Cnst:      1.3746                 0.7478                 0.9784
 Red. Mass:       5.1840                 2.0748                 2.1751
 IR Active:          YES                    YES                    YES
 IR Intens:       42.262                  7.710                 59.528
 Raman Active:       YES                    YES                    YES
               X      Y      Z        X      Y      Z        X      Y      Z
 C         -0.095  0.047  0.035    0.109 -0.032 -0.123   -0.089 -0.169 -0.009
 C         -0.181  0.336 -0.097    0.004  0.077  0.104    0.025 -0.079  0.067
 C         -0.201 -0.079  0.144   -0.124 -0.002 -0.097   -0.121 -0.051  0.006
 F          0.118 -0.039 -0.005   -0.079 -0.058  0.047    0.057  0.041 -0.042
 H         -0.345  0.435 -0.172    0.055 -0.138  0.384    0.006  0.080 -0.151
 F          0.043 -0.226 -0.074    0.019  0.052 -0.000    0.022  0.131 -0.015
 Cl         0.083  0.021  0.019    0.031  0.000  0.012    0.014 -0.001  0.008
 H          0.339 -0.136  0.112    0.476 -0.382 -0.473    0.350 -0.109  0.620
 H         -0.248  0.363 -0.080   -0.325  0.124  0.166   -0.137  0.398 -0.430
 TransDip  -0.181  0.102 -0.013   -0.026 -0.067 -0.053   -0.180 -0.164  0.043

 Mode:                10                     11                     12
 Frequency:       939.88                1016.84                1054.94
 Force Cnst:      1.5946                 1.2302                 1.2744
 Red. Mass:       3.0637                 2.0195                 1.9435
 IR Active:          YES                    YES                    YES
 IR Intens:       55.035                  7.910                 33.896
 Raman Active:       YES                    YES                    YES
               X      Y      Z        X      Y      Z        X      Y      Z
 C         -0.029  0.120 -0.143   -0.050  0.002 -0.036   -0.082  0.024  0.182
 C         -0.013 -0.142 -0.027   -0.017  0.025  0.211   -0.086  0.020 -0.135
 C         -0.236 -0.012  0.242   -0.048  0.099 -0.122    0.015 -0.061 -0.089
 F          0.078  0.034 -0.023    0.031  0.020 -0.034    0.025  0.006  0.004
 H          0.466 -0.469  0.282   -0.140  0.158  0.080    0.306 -0.346  0.249
 F          0.021  0.018 -0.004   -0.000 -0.084  0.009    0.002  0.058  0.011
 Cl         0.026  0.002 -0.007    0.005  0.001  0.005    0.004  0.000  0.002
 H         -0.168  0.111 -0.317    0.068 -0.038  0.006    0.502 -0.403 -0.081
 H          0.255 -0.302 -0.075    0.703 -0.439 -0.413    0.382 -0.275 -0.021
 TransDip  -0.165 -0.135  0.105   -0.066  0.061  0.006    0.020 -0.158 -0.097

 Mode:                13                     14                     15
 Frequency:      1095.45                1138.59                1162.89
 Force Cnst:      1.4264                 1.5024                 2.0873
 Red. Mass:       2.0174                 1.9670                 2.6198
 IR Active:          YES                    YES                    YES
 IR Intens:       72.365                102.886                 24.890
 Raman Active:       YES                    YES                    YES
               X      Y      Z        X      Y      Z        X      Y      Z
 C         -0.144  0.116 -0.054   -0.084 -0.085 -0.095   -0.013  0.016  0.028
 C          0.140 -0.066  0.007    0.029  0.129 -0.016    0.204  0.168 -0.018
 C          0.094  0.009  0.121    0.149  0.082  0.094   -0.108 -0.154 -0.010
 F         -0.056 -0.021  0.014   -0.045 -0.026  0.005   -0.112 -0.093  0.010
 H         -0.229  0.266 -0.344    0.390 -0.373  0.596    0.564  0.304 -0.309
 F         -0.008 -0.007 -0.014   -0.014 -0.041 -0.014    0.018  0.052  0.003
 Cl        -0.009 -0.002 -0.003   -0.012 -0.003 -0.002    0.004  0.004  0.001
 H          0.636 -0.392 -0.302    0.013  0.033  0.254   -0.288  0.212  0.154
 H          0.036  0.004 -0.137    0.002  0.187 -0.412    0.366 -0.253 -0.114
 TransDip   0.270  0.012  0.038    0.295  0.116  0.070    0.087 -0.051 -0.124

 Mode:                16                     17                     18
 Frequency:      1297.77                1388.80                1466.19
 Force Cnst:      1.8128                 1.6093                 2.3618
 Red. Mass:       1.8269                 1.4161                 1.8647
 IR Active:          YES                    YES                    YES
 IR Intens:       50.818                 11.976                 51.050
 Raman Active:       YES                    YES                    YES
               X      Y      Z        X      Y      Z        X      Y      Z
 C          0.022 -0.027  0.048   -0.011 -0.004 -0.020    0.022 -0.062  0.144
 C         -0.001 -0.049 -0.022    0.127  0.002 -0.092    0.135 -0.025 -0.090
 C         -0.062  0.233 -0.015   -0.078  0.065 -0.015   -0.104  0.115 -0.004
 F         -0.020 -0.024 -0.007   -0.017  0.004  0.016   -0.018 -0.001  0.011
 H          0.732  0.084 -0.445   -0.491 -0.156  0.296   -0.307 -0.107  0.134
 F         -0.006 -0.071 -0.001    0.003 -0.019 -0.000    0.001 -0.027 -0.002
 Cl         0.005 -0.002  0.001    0.004 -0.000  0.001    0.004 -0.000  0.001
 H          0.243 -0.088  0.187    0.210  0.113  0.518   -0.327 -0.169 -0.472
 H         -0.173 -0.001  0.239   -0.033 -0.401  0.352    0.165  0.468 -0.440
 TransDip   0.012  0.228  0.009    0.073  0.073 -0.040    0.036  0.152 -0.168

 Mode:                19                     20                     21
 Frequency:      3131.99                3182.03                3229.24
 Force Cnst:      6.0919                 6.5116                 6.8731
 Red. Mass:       1.0540                 1.0915                 1.1187
 IR Active:          YES                    YES                    YES
 IR Intens:        0.200                  4.159                  0.677
 Raman Active:       YES                    YES                    YES
               X      Y      Z        X      Y      Z        X      Y      Z
 C          0.014 -0.015  0.061    0.006  0.006  0.004   -0.059 -0.080 -0.009
 C          0.002  0.000 -0.001   -0.013 -0.069 -0.051   -0.001 -0.006 -0.004
 C         -0.002  0.002 -0.001   -0.002  0.002 -0.001   -0.001  0.000 -0.000
 F          0.000 -0.000 -0.000   -0.000  0.000  0.000    0.000  0.000 -0.000
 H         -0.001 -0.009 -0.009    0.170  0.795  0.571    0.013  0.062  0.048
 F         -0.000  0.000 -0.000   -0.000  0.000  0.000    0.000  0.000 -0.000
 Cl        -0.000  0.000 -0.000    0.000  0.000  0.000    0.000  0.000  0.000
 H          0.285  0.547 -0.243   -0.020 -0.043  0.018    0.314  0.611 -0.284
 H         -0.451 -0.389 -0.449   -0.039 -0.029 -0.031    0.395  0.334  0.405
 TransDip  -0.010  0.000 -0.010   -0.038 -0.042 -0.032    0.009 -0.001  0.025

 STANDARD THERMODYNAMIC QUANTITIES AT   298.15 K  AND     1.00 ATM

   This Molecule has  0 Imaginary Frequencies
   Zero point vibrational energy:       34.984 kcal/mol

   Atom    1 Element C  Has Mass   12.00000
   Atom    2 Element C  Has Mass   12.00000
   Atom    3 Element C  Has Mass   12.00000
   Atom    4 Element F  Has Mass   18.99840
   Atom    5 Element H  Has Mass    1.00783
   Atom    6 Element F  Has Mass   18.99840
   Atom    7 Element Cl Has Mass   34.96885
   Atom    8 Element H  Has Mass    1.00783
   Atom    9 Element H  Has Mass    1.00783
   Molecular Mass:   111.989140 amu
   Principal axes and moments of inertia in amu*Bohr^2:
                             1           2           3
    Eigenvalues --      348.79663   915.92969  1006.20595
          X               0.99980    -0.01213     0.01577
          Y               0.01319     0.99754    -0.06888
          Z              -0.01490     0.06907     0.99750
   Rotational Symmetry Number is   1
   The Molecule is an Asymmetric Top
   Translational Enthalpy:        0.889 kcal/mol
   Rotational Enthalpy:           0.889 kcal/mol
   Vibrational Enthalpy:         36.756 kcal/mol
   gas constant (RT):             0.592 kcal/mol
   Translational Entropy:        40.055  cal/mol.K
   Rotational Entropy:           27.266  cal/mol.K
   Vibrational Entropy:           9.411  cal/mol.K

   Total Enthalpy:               39.126 kcal/mol
   Total Entropy:                76.733  cal/mol.K

 ======================================================================

 STANDARD THERMODYNAMIC QUANTITIES FOR ANHARMONIC VIBRATION -- TOSH

   Zero point vibrational energy: ************ kcal/mol

   Vibrational Enthalpy:       Infinity kcal/mol
   Vibrational Entropy:             NaN  cal/mol.K

   Total Enthalpy:             Infinity kcal/mol
   Total Entropy:                   NaN  cal/mol.K

 ======================================================================

 STANDARD THERMODYNAMIC QUANTITIES FOR ANHARMONIC VIBRATION -- VPT2

   Zero point vibrational energy: ************ kcal/mol

   Vibrational Enthalpy:       Infinity kcal/mol
   Vibrational Entropy:             NaN  cal/mol.K

   Total Enthalpy:             Infinity kcal/mol
   Total Entropy:                   NaN  cal/mol.K

 ======================================================================

Archival summary:
1\1\TWL02\FREQ\ProcedureUnspecified\BasisUnspecified\l1233\taweetha\ThuOct1102:35:472018ThuOct1102:35:472018\0\\#,FREQ,ProcedureUnspecified,BasisUnspecified,\\0,1\Cl\C,1,1.77172\F,2,1.35626,1,111.497\C,2,1.49236,1,119.884,3,-143.595,0\H,4,1.08335,2,119.787,1,-0.77668,0\F,4,1.36791,2,117.557,1,141.821,0\C,2,1.4952,1,120.776,3,144.297,0\H,7,1.08256,2,119.72,1,1.54536,0\H,7,1.08456,2,114.783,1,-144.087,0\\\@

 Total job time:  742.07s(wall), 486.88s(cpu) 
 Thu Oct 11 02:35:47 2018

        *************************************************************
        *                                                           *
        *  Thank you very much for using Q-Chem.  Have a nice day.  *
        *                                                           *
        *************************************************************
