# Supplementary material for: Geometric and energetic data from ab initio calculations of haloethene, haloimine, halomethylenephosphine, haloiminophosphine, halodiazene, halodiphosphene and halocyclopropane
Source: Data Brief. 2019 Nov 2;27:104738. doi: 10.1016/j.dib.2019.104738 (PMC6861602; doi:10.1016/j.dib.2019.104738)
Supplement: Multimedia component 3 [file mmc3.zip › CCC/B3LYP/FHCCCFF.out]

Q-Chem Developer Version!
                  Welcome to Q-Chem
     A Quantum Leap Into The Future Of Chemistry


 Q-Chem 5.1, Q-Chem, Inc., Pleasanton, CA (2018)

 Yihan Shao,  Zhengting Gan,  E. Epifanovsky,  A. T. B. Gilbert,  M. Wormit,  
 J. Kussmann,  A. W. Lange,  A. Behn,  Jia Deng,  Xintian Feng,  D. Ghosh,  
 M. Goldey,  P. R. Horn,  L. D. Jacobson,  I. Kaliman,  T. Kus,  A. Landau,  
 Jie Liu,  E. I. Proynov,  R. M. Richard,  R. P. Steele,  E. J. Sundstrom,  
 H. L. Woodcock III,  P. M. Zimmerman,  D. Zuev,  B. Albrecht,  E. Alguire,  
 S. A. Baeppler,  D. Barton,  Z. Benda,  Y. A. Bernard,  E. J. Berquist,  
 K. B. Bravaya,  H. Burton,  D. Casanova,  Chun-Min Chang,  Yunqing Chen,  
 A. Chien,  K. D. Closser,  M. P. Coons,  S. Coriani,  S. Dasgupta,  
 A. L. Dempwolff,  M. Diedenhofen,  Hainam Do,  R. G. Edgar,  Po-Tung Fang,  
 S. Faraji,  S. Fatehi,  Qingguo Feng,  K. D. Fenk,  J. Fosso-Tande,  
 Qinghui Ge,  A. Ghysels,  G. Gidofalvi,  J. Gomes,  J. Gonthier,  A. Gunina,  
 D. Hait,  M. W. D. Hanson-Heine,  P. H. P. Harbach,  A. W. Hauser,  
 J. E. Herr,  E. G. Hohenstein,  Z. C. Holden,  Kerwin Hui,  B. C. Huynh,  
 T.-C. Jagau,  Hyunjun Ji,  B. Kaduk,  K. Khistyaev,  Jaehoon Kim,  
 P. Klunzinger,  K. Koh,  D. Kosenkov,  L. Koulias,  T. Kowalczyk,  
 C. M. Krauter,  A. Kunitsa,  Ka Un Lao,  A. Laurent,  K. V. Lawler,  
 Joonho Lee,  D. Lefrancois,  S. Lehtola,  D. S. Levine,  Yi-Pei Li,  
 You-Sheng Lin,  Fenglai Liu,  E. Livshits,  A. Luenser,  P. Manohar,  
 E. Mansoor,  S. F. Manzer,  Shan-Ping Mao,  Yuezhi Mao,  N. Mardirossian,  
 A. V. Marenich,  T. Markovich,  L. A. Martinez-Martinez,  S. A. Maurer,  
 N. J. Mayhall,  S. C. McKenzie,  J.-M. Mewes,  A. F. Morrison,  
 J. W. Mullinax,  K. Nanda,  T. S. Nguyen-Beck,  R. Olivares-Amaya,  
 J. A. Parkhill,  T. M. Perrine,  F. Plasser,  P. Pokhilko,  S. Prager,  
 A. Prociuk,  E. Ramos,  D. R. Rehn,  F. Rob,  M. Schneider,  N. Sergueev,  
 S. M. Sharada,  S. Sharma,  D. W. Small,  T. Stauch,  T. Stein,  
 Yu-Chuan Su,  A. J. W. Thom,  A. Tkatchenko,  T. Tsuchimochi,  N. M. Tubman,  
 L. Vogt,  M. L. Vidal,  O. Vydrov,  M. A. Watson,  J. Wenzel,  
 M. de Wergifosse,  T. A. Wesolowski,  A. White,  J. Witte,  A. Yamada,  
 Jun Yang,  K. Yao,  S. Yeganeh,  S. R. Yost,  Zhi-Qiang You,  A. Zech,  
 Igor Ying Zhang,  Xing Zhang,  Yan Zhao,  Ying Zhu,  B. R. Brooks,  
 G. K. L. Chan,  C. J. Cramer,  M. S. Gordon,  W. J. Hehre,  A. Klamt,  
 M. W. Schmidt,  C. D. Sherrill,  D. G. Truhlar,  A. Aspuru-Guzik,  R. Baer,  
 A. T. Bell,  N. A. Besley,  Jeng-Da Chai,  A. E. DePrince, III,  
 R. A. DiStasio Jr.,  A. Dreuw,  B. D. Dunietz,  T. R. Furlani,  
 Chao-Ping Hsu,  Yousung Jung,  Jing Kong,  D. S. Lambrecht,  WanZhen Liang,  
 C. Ochsenfeld,  V. A. Rassolov,  L. V. Slipchenko,  J. E. Subotnik,  
 T. Van Voorhis,  J. M. Herbert,  A. I. Krylov,  P. M. W. Gill,  M. Head-Gordon

 Contributors to earlier versions of Q-Chem not listed above: 
 R. D. Adamson,  B. Austin,  J. Baker,  G. J. O. Beran,  K. Brandhorst,  
 S. T. Brown,  E. F. C. Byrd,  A. K. Chakraborty,  C.-L. Cheng,  
 Siu Hung Chien,  D. M. Chipman,  D. L. Crittenden,  H. Dachsel,  
 R. J. Doerksen,  A. D. Dutoi,  L. Fusti-Molnar,  W. A. Goddard III,  
 A. Golubeva-Zadorozhnaya,  S. R. Gwaltney,  G. Hawkins,  A. Heyden,  
 S. Hirata,  G. Kedziora,  F. J. Keil,  C. Kelley,  Jihan Kim,  R. A. King,  
 R. Z. Khaliullin,  P. P. Korambath,  W. Kurlancheek,  A. M. Lee,  M. S. Lee,  
 S. V. Levchenko,  Ching Yeh Lin,  D. Liotard,  R. C. Lochan,  I. Lotan,  
 P. E. Maslen,  N. Nair,  D. P. O'Neill,  D. Neuhauser,  E. Neuscamman,  
 C. M. Oana,  R. Olson,  B. Peters,  R. Peverati,  P. A. Pieniazek,  
 Y. M. Rhee,  J. Ritchie,  M. A. Rohrdanz,  E. Rosta,  N. J. Russ,  
 H. F. Schaefer III,  N. E. Schultz,  N. Shenvi,  A. C. Simmonett,  A. Sodt,  
 D. Stuck,  K. S. Thanthiriwatte,  V. Vanovschi,  Tao Wang,  A. Warshel,  
 C. F. Williams,  Q. Wu,  X. Xu,  W. Zhang

 Please cite Q-Chem as follows:
 Y. Shao et al., Mol. Phys. 113, 184-215 (2015)
 DOI: 10.1080/00268976.2014.952696

 Q-Chem 5.1.1 for Intel X86 EM64T Linux

 Parts of Q-Chem use Armadillo 8.300.2 (Tropical Shenanigans).
 http://arma.sourceforge.net/

 Q-Chem begins on Wed Oct 10 05:27:03 2018  

Host: 
0

     Scratch files written to /scratch/taweetham/qchem25873//
Input Ideriv = 2
Curr. Ideriv = -1
Max.  Ideriv = 2

Checking the input file for inconsistencies... 	...done.

--------------------------------------------------------------
User input:
--------------------------------------------------------------
$molecule
0 1
C 
C 1 CC 
C 2 CC 1 60.0
F 2 CF 1 ANG  3 pDHA
H 2 CH 1 ANG  3 mDHA
F 3 CF 1 ANG  2 mDHA
F 3 CF 1 ANG  2 pDHA
H 1 CH 2 ANG  3 pDHA
H 1 CH 2 ANG  3 mDHA

CC=1.54
CH=1.09
CF=1.35
CCl=1.77
CBr=1.94
CI=2.14
ANG=118.0
pDHA=107.9
mDHA=-107.9
$end

$rem
   job_type	optimization
   basis	6-311++g**
   method	b3lyp
   mem_total	32000
$end

--------------------------------------------------------------
 ----------------------------------------------------------------
             Standard Nuclear Orientation (Angstroms)
    I     Atom           X                Y                Z
 ----------------------------------------------------------------
    1      C      -0.2022733317    -0.8814650348    -0.9808028966
    2      C      -0.8204541346    -0.4887899884     0.3739143444
    3      C       0.5657673086     0.0504218628    -0.0251353891
    4      F      -1.8607126540     0.3716454174     0.3702914625
    5      H      -0.8691757511    -1.2488322657     1.1536976097
    6      F       0.6672020652     1.3549526531    -0.3574160043
    7      F       1.6471172982    -0.4468195181     0.6119934906
    8      H       0.1598335652    -1.9024699702    -1.1013330469
    9      H      -0.6313572525    -0.4477057727    -1.8840414539
 ----------------------------------------------------------------
 Molecular Point Group                 C1    NOp =  1
 Largest Abelian Subgroup              C1    NOp =  1
 Nuclear Repulsion Energy =   248.6270970170 hartrees
 There are       24 alpha and       24 beta electrons
 Requested basis set is 6-311++G(d,p)
 There are 51 shells and 153 basis functions

 Total QAlloc Memory Limit  32000 MB
 Mega-Array Size       188 MB
 MEM_STATIC part       192 MB
 A cutoff of  1.0D-11 yielded   1268 shell pairs
 There are     11608 function pairs (     12534 Cartesian)

 -------------------------------------------------------
 OpenMP Integral Computing Module                       
 Release: version 1.0, May 2013, Q-Chem Inc. Pittsburgh 
 -------------------------------------------------------
 Integral Job Info:
 Integral job number is                      11
 Integral operator is                         1
 short-range coefficients                     0
 long-range coefficients              100000000
 Omega coefficients                           0
 if combine SR and LR in K                    0
 Integral screening is                        0
 Integral computing path is                   2
 max size of driver memory is            800000
 size of driver memory is                593474
 size of scratch memory is              2361544
 max col of scratch BK array               1296
 max len of scratch array in speh3          155
 max len of scratch index in speh4           18
 max int batch size is                      520
 min int batch size is                       52
 fixed nKL is                                52
 max L of basis functions is                  2
 order of int derivative is                   0
 number of shells is                         51
 number of basis is                         159
 number of cartesian basis is               159
 number of contracted shell pairs          1268
 number of primitive shell pairs           3492
 maxK2 (contraction) of shell pair           36
 max number of K2 of shell pair               1
 max number of CS2 of shell pair            178
 max number of PS2 of shell pair            624
 mem total for path MDJ                  528028
 -------------------------------------------------------
 Smallest overlap matrix eigenvalue = 8.12E-05

 Scale SEOQF with 1.000000e-01/1.000000e-01/1.000000e-01

 Standard Electronic Orientation quadrupole field applied
 Nucleus-field energy     =     0.0000000026 hartrees
 Guess from superposition of atomic densities
 Warning:  Energy on first SCF cycle will be non-variational
 SAD guess density has 48.000000 electrons

 -----------------------------------------------------------------------
  General SCF calculation program by
  Eric Jon Sundstrom, Paul Horn, Yuezhi Mao, Dmitri Zuev, Alec White,
  David Stuck, Shaama M.S., Shane Yost, Joonho Lee, David Small,
  Daniel Levine, Susi Lehtola, Hugh Burton, Evgeny Epifanovsky
 -----------------------------------------------------------------------
 Exchange:     0.2000 Hartree-Fock + 0.0800 Slater + 0.7200 B88
 Correlation:  0.1900 VWN1RPA + 0.8100 LYP
 Using SG-1 standard quadrature grid
 using 4 threads for integral computing
 -------------------------------------------------------
 OpenMP Integral computing Module                
 Release: version 2.0, May 2017, Q-Chem Inc. Pleasanton 
 -------------------------------------------------------
 -------------------------------------------------------
 OpenMP BLAS3 based DFT computing Module                
 Release: version 1.0, May 2013, Q-Chem Inc. Pittsburgh 
 -------------------------------------------------------
 A restricted SCF calculation will be
 performed using DIIS
 SCF converges when DIIS error is below 1.0e-08
 ---------------------------------------
  Cycle       Energy         DIIS error
 ---------------------------------------
    1    -416.6948853393      4.78e-02  
    2    -415.6437768602      5.93e-03  
    3    -415.5920214663      7.77e-03  
    4    -415.7184657299      8.05e-04  
    5    -415.7196167909      3.78e-04  
    6    -415.7199419448      8.10e-05  
    7    -415.7199560382      2.80e-05  
    8    -415.7199576498      4.06e-06  
    9    -415.7199576779      1.88e-06  
   10    -415.7199576842      3.61e-07  
   11    -415.7199576844      1.53e-07  
   12    -415.7199576845      2.32e-08  
   13    -415.7199576845      9.41e-09  Convergence criterion met
 ---------------------------------------
 SCF time:   CPU 19.28s  wall 5.00s 
 SCF   energy in the final basis set =     -415.7199576845
 Total energy in the final basis set =     -415.7199576845

 --------------------------------------------------------------

                    Orbital Energies (a.u.)
 --------------------------------------------------------------

 Alpha MOs
 -- Occupied --
-24.719 -24.717 -24.702 -10.366 -10.293 -10.216  -1.284  -1.243
 -1.233  -0.882  -0.662  -0.657  -0.595  -0.577  -0.536  -0.524
 -0.492  -0.468  -0.460  -0.444  -0.429  -0.422  -0.335  -0.300
 -- Virtual --
 -0.011   0.006   0.023   0.029   0.030   0.056   0.068   0.072
  0.077   0.098   0.108   0.114   0.119   0.130   0.139   0.147
  0.158   0.175   0.184   0.226   0.226   0.238   0.248   0.258
  0.269   0.285   0.293   0.337   0.348   0.352   0.360   0.361
  0.370   0.380   0.407   0.457   0.470   0.492   0.543   0.557
  0.568   0.591   0.611   0.629   0.650   0.672   0.712   0.727
  0.753   0.903   0.965   1.186   1.209   1.238   1.290   1.331
  1.354   1.368   1.388   1.408   1.415   1.423   1.429   1.457
  1.475   1.509   1.519   1.546   1.629   1.681   1.722   1.763
  1.798   1.836   1.860   1.935   1.945   1.968   2.012   2.070
  2.110   2.152   2.169   2.243   2.475   2.512   2.560   2.657
  2.664   2.757   2.778   2.783   2.996   3.045   3.236   3.320
  3.670   3.717   3.753   3.763   3.776   3.795   3.806   3.840
  3.887   3.959   3.998   4.026   4.074   4.165   4.220   4.742
  4.876   4.902   6.294   6.317   6.333   6.342   6.350   6.378
  6.542   6.712   6.785  23.564  23.708  23.829  66.747  66.759
 66.768
 --------------------------------------------------------------

          Ground-State Mulliken Net Atomic Charges

     Atom                 Charge (a.u.)
  ----------------------------------------
      1 C                    -0.200674
      2 C                    -0.002595
      3 C                    -0.027586
      4 F                    -0.123634
      5 H                     0.182805
      6 F                    -0.100044
      7 F                    -0.091055
      8 H                     0.166886
      9 H                     0.195896
  ----------------------------------------
  Sum of atomic charges =     0.000000

 -----------------------------------------------------------------
                    Cartesian Multipole Moments
 -----------------------------------------------------------------
    Charge (ESU x 10^10)
                 0.0000
    Dipole Moment (Debye)
         X      -0.4138      Y      -2.2641      Z      -0.6733
       Tot       2.3980
    Quadrupole Moments (Debye-Ang)
        XX     -37.9858     XY       1.2401     YY     -32.6727
        XZ      -0.2914     YZ       0.3328     ZZ     -30.8912
    Octopole Moments (Debye-Ang^2)
       XXX       5.7162    XXY       2.2144    XYY       0.1361
       YYY       3.1504    XXZ      -0.6248    XYZ       2.2405
       YYZ       1.9600    XZZ      -1.5990    YZZ       1.1317
       ZZZ       2.2536
    Hexadecapole Moments (Debye-Ang^3)
      XXXX    -283.7643   XXXY       0.5953   XXYY     -70.2429
      XYYY      -6.3574   YYYY    -142.4259   XXXZ       0.0948
      XXYZ      -2.6269   XYYZ      -1.4451   YYYZ      -2.7919
      XXZZ     -62.2819   XYZZ       0.1268   YYZZ     -40.1952
      XZZZ       2.5406   YZZZ      -5.2094   ZZZZ    -101.0112
 -----------------------------------------------------------------
 Calculating analytic gradient of the SCF energy
 Gradient of SCF Energy
            1           2           3           4           5           6
    1  -0.0098032  -0.0327421   0.0428169   0.0078600   0.0015750  -0.0072270
    2  -0.0101391   0.0025037   0.0248530  -0.0051110  -0.0038874   0.0055268
    3  -0.0110697   0.0088593   0.0140406  -0.0007371   0.0010521  -0.0052423
            7           8           9
    1  -0.0021625   0.0012756  -0.0015927
    2  -0.0083140  -0.0033280  -0.0021040
    3   0.0007710  -0.0025937  -0.0050802
 Max gradient component =       4.282E-02
 RMS gradient           =       1.287E-02
 Gradient time:  CPU 4.23 s  wall 1.12 s
 Geometry Optimization Parameters
   NAtoms,    NIC,     NZ,  NCons,   NDum,   NFix, NCnnct, MaxDiis
        9      69       9       0       0       0       0       0


** GEOMETRY OPTIMIZATION IN DELOCALIZED INTERNAL COORDINATES **
   Searching for a Minimum

   Optimization Cycle:   1

                       Coordinates (Angstroms)
     ATOM                X               Y               Z
      1  C        -0.2022733317   -0.8814650348   -0.9808028966
      2  C        -0.8204541346   -0.4887899884    0.3739143444
      3  C         0.5657673086    0.0504218628   -0.0251353891
      4  F        -1.8607126540    0.3716454174    0.3702914625
      5  H        -0.8691757511   -1.2488322657    1.1536976097
      6  F         0.6672020652    1.3549526531   -0.3574160043
      7  F         1.6471172982   -0.4468195181    0.6119934906
      8  H         0.1598335652   -1.9024699702   -1.1013330469
      9  H        -0.6313572525   -0.4477057727   -1.8840414539
   Point Group: c1    Number of degrees of freedom:    21


   Energy is   -415.719957684


 Attempting to Generate Delocalized Internal Coordinates

 21 Hessian modes will be used to form the next step
  Hessian Eigenvalues:
     0.016341    0.020947    0.023307    0.030304    0.030782    0.032544
     0.083421    0.087153    0.090379    0.107532    0.134223    0.138421
     0.253751    0.264506    0.285189    0.348126    0.348126    0.348126
     0.550214    0.550214    0.550214

 Minimum Search - Taking Simple RFO Step
 Searching for Lamda that Minimizes Along All modes
 Value Taken    Lamda =  -0.00556286
 Step Taken.  Stepsize is  0.171287

                             Maximum     Tolerance    Cnvgd?
         Gradient           0.022110      0.000300      NO
         Displacement       0.099929      0.001200      NO
         Energy change     *********      0.000001      NO


 New Cartesian Coordinates Obtained by Inverse Iteration

 Displacement from previous Coordinates is:  0.124234
 ----------------------------------------------------------------
             Standard Nuclear Orientation (Angstroms)
    I     Atom           X                Y                Z
 ----------------------------------------------------------------
    1      C      -0.1978820795    -0.8802304901    -0.9783595961
    2      C      -0.8082367930    -0.4922266169     0.3671932884
    3      C       0.5379724432     0.0271644451    -0.0385924365
    4      F      -1.8583185125     0.3702214299     0.3667582017
    5      H      -0.8566568252    -1.2349437751     1.1565735698
    6      F       0.6655293060     1.3280669658    -0.3521629646
    7      F       1.6311069958    -0.4332634589     0.6026185060
    8      H       0.1602781838    -1.8971110782    -1.0939838050
    9      H      -0.6178456053    -0.4267400383    -1.8688766471
 ----------------------------------------------------------------
 Molecular Point Group                 C1    NOp =  1
 Largest Abelian Subgroup              C1    NOp =  1
 Nuclear Repulsion Energy =   250.8152281033 hartrees
 There are       24 alpha and       24 beta electrons
 Applying Cartesian multipole field
    Component          Value
    ---------          -----
     (2,0,0)        1.00000E-11
     (0,2,0)        2.00000E-11
     (0,0,2)       -3.00000E-11
 Nucleus-field energy     =     0.0000000026 hartrees
 Requested basis set is 6-311++G(d,p)
 There are 51 shells and 153 basis functions
 A cutoff of  1.0D-11 yielded   1268 shell pairs
 There are     11608 function pairs (     12534 Cartesian)
 Smallest overlap matrix eigenvalue = 6.93E-05
 Guess MOs from SCF MO coefficient file

 -----------------------------------------------------------------------
  General SCF calculation program by
  Eric Jon Sundstrom, Paul Horn, Yuezhi Mao, Dmitri Zuev, Alec White,
  David Stuck, Shaama M.S., Shane Yost, Joonho Lee, David Small,
  Daniel Levine, Susi Lehtola, Hugh Burton, Evgeny Epifanovsky
 -----------------------------------------------------------------------
 Exchange:     0.2000 Hartree-Fock + 0.0800 Slater + 0.7200 B88
 Correlation:  0.1900 VWN1RPA + 0.8100 LYP
 Using SG-1 standard quadrature grid
 using 4 threads for integral computing
 -------------------------------------------------------
 OpenMP Integral computing Module                
 Release: version 2.0, May 2017, Q-Chem Inc. Pleasanton 
 -------------------------------------------------------
 -------------------------------------------------------
 OpenMP BLAS3 based DFT computing Module                
 Release: version 1.0, May 2013, Q-Chem Inc. Pittsburgh 
 -------------------------------------------------------
 A restricted SCF calculation will be
 performed using DIIS
 SCF converges when DIIS error is below 1.0e-08
 ---------------------------------------
  Cycle       Energy         DIIS error
 ---------------------------------------
    1    -415.7218401257      6.92e-04  
    2    -415.7232908676      3.13e-04  
    3    -415.7233037347      3.19e-04  
    4    -415.7235000615      3.91e-05  
    5    -415.7235028379      9.70e-06  
    6    -415.7235030281      3.19e-06  
    7    -415.7235030465      8.98e-07  
    8    -415.7235030478      1.93e-07  
    9    -415.7235030479      5.06e-08  
   10    -415.7235030479      1.43e-08  
   11    -415.7235030479      4.59e-09  Convergence criterion met
 ---------------------------------------
 SCF time:   CPU 16.84s  wall 4.00s 
 SCF   energy in the final basis set =     -415.7235030479
 Total energy in the final basis set =     -415.7235030479

 --------------------------------------------------------------

                    Orbital Energies (a.u.)
 --------------------------------------------------------------

 Alpha MOs
 -- Occupied --
-24.715 -24.714 -24.700 -10.362 -10.290 -10.215  -1.286  -1.239
 -1.230  -0.900  -0.662  -0.660  -0.597  -0.581  -0.534  -0.525
 -0.491  -0.467  -0.460  -0.442  -0.429  -0.422  -0.339  -0.307
 -- Virtual --
 -0.011   0.005   0.022   0.027   0.031   0.058   0.070   0.072
  0.077   0.098   0.110   0.117   0.120   0.132   0.139   0.149
  0.162   0.179   0.190   0.225   0.230   0.242   0.255   0.262
  0.269   0.295   0.302   0.340   0.348   0.354   0.361   0.363
  0.371   0.381   0.409   0.455   0.472   0.493   0.546   0.556
  0.576   0.595   0.613   0.630   0.650   0.675   0.711   0.727
  0.751   0.908   0.969   1.190   1.207   1.244   1.299   1.329
  1.359   1.370   1.392   1.410   1.420   1.425   1.438   1.462
  1.479   1.514   1.525   1.543   1.638   1.685   1.730   1.775
  1.808   1.855   1.867   1.941   1.955   1.978   2.015   2.087
  2.129   2.165   2.175   2.246   2.497   2.528   2.565   2.658
  2.674   2.781   2.799   2.806   3.003   3.082   3.254   3.349
  3.681   3.729   3.756   3.765   3.778   3.800   3.809   3.849
  3.890   3.973   4.002   4.025   4.081   4.182   4.249   4.766
  4.889   4.913   6.301   6.321   6.338   6.346   6.355   6.380
  6.560   6.718   6.795  23.618  23.745  23.861  66.752  66.763
 66.770
 --------------------------------------------------------------

          Ground-State Mulliken Net Atomic Charges

     Atom                 Charge (a.u.)
  ----------------------------------------
      1 C                    -0.190671
      2 C                     0.009950
      3 C                    -0.042431
      4 F                    -0.133343
      5 H                     0.185277
      6 F                    -0.101888
      7 F                    -0.096529
      8 H                     0.169218
      9 H                     0.200417
  ----------------------------------------
  Sum of atomic charges =     0.000000

 -----------------------------------------------------------------
                    Cartesian Multipole Moments
 -----------------------------------------------------------------
    Charge (ESU x 10^10)
                 0.0000
    Dipole Moment (Debye)
         X      -0.4198      Y      -2.3242      Z      -0.7293
       Tot       2.4718
    Quadrupole Moments (Debye-Ang)
        XX     -38.1400     XY       1.1722     YY     -32.5580
        XZ      -0.3326     YZ       0.3057     ZZ     -30.7117
    Octopole Moments (Debye-Ang^2)
       XXX       6.2166    XXY       2.3306    XYY       0.3430
       YYY       3.5378    XXZ      -0.6000    XYZ       2.2607
       YYZ       2.0070    XZZ      -1.4253    YZZ       1.2995
       ZZZ       2.5184
    Hexadecapole Moments (Debye-Ang^3)
      XXXX    -280.5263   XXXY       0.8030   XXYY     -69.1493
      XYYY      -5.9656   YYYY    -138.9178   XXXZ       0.4369
      XXYZ      -2.6821   XYYZ      -1.3901   YYYZ      -2.8689
      XXZZ     -61.4264   XYZZ       0.1713   YYZZ     -39.4647
      XZZZ       2.6354   YZZZ      -5.6106   ZZZZ     -99.2926
 -----------------------------------------------------------------
 Calculating analytic gradient of the SCF energy
 Gradient of SCF Energy
            1           2           3           4           5           6
    1  -0.0048548  -0.0115118   0.0161068   0.0044869   0.0015711  -0.0028401
    2  -0.0012119   0.0011547   0.0075184  -0.0028831  -0.0004835  -0.0017480
    3  -0.0016162   0.0010289   0.0046974  -0.0004712  -0.0000061  -0.0003817
            7           8           9
    1  -0.0040471   0.0005452   0.0005439
    2  -0.0008874  -0.0000860  -0.0013734
    3  -0.0017957  -0.0003567  -0.0010988
 Max gradient component =       1.611E-02
 RMS gradient           =       4.584E-03
 Gradient time:  CPU 4.26 s  wall 1.12 s
 Geometry Optimization Parameters
   NAtoms,    NIC,     NZ,  NCons,   NDum,   NFix, NCnnct, MaxDiis
        9      69       9       0       0       0       0       0

 Cartesian Hessian Update
 Hessian Updated using BFGS Update


** GEOMETRY OPTIMIZATION IN DELOCALIZED INTERNAL COORDINATES **
   Searching for a Minimum

   Optimization Cycle:   2

                       Coordinates (Angstroms)
     ATOM                X               Y               Z
      1  C        -0.1978820795   -0.8802304901   -0.9783595961
      2  C        -0.8082367930   -0.4922266169    0.3671932884
      3  C         0.5379724432    0.0271644451   -0.0385924365
      4  F        -1.8583185125    0.3702214299    0.3667582017
      5  H        -0.8566568252   -1.2349437751    1.1565735698
      6  F         0.6655293060    1.3280669658   -0.3521629646
      7  F         1.6311069958   -0.4332634589    0.6026185060
      8  H         0.1602781838   -1.8971110782   -1.0939838050
      9  H        -0.6178456053   -0.4267400383   -1.8688766471
   Point Group: c1    Number of degrees of freedom:    21


   Energy is   -415.723503048

 Hessian Updated using BFGS Update

 19 Hessian modes will be used to form the next step
  Hessian Eigenvalues:
     0.016492    0.020966    0.023341    0.030306    0.030861    0.032354
     0.082814    0.083500    0.090058    0.107367    0.118954    0.138160
     0.247545    0.253807    0.271696    0.348111    0.349313    0.540612
     0.569256

 Minimum Search - Taking Simple RFO Step
 Searching for Lamda that Minimizes Along All modes
 Value Taken    Lamda =  -0.00074368
 Step Taken.  Stepsize is  0.088691

                             Maximum     Tolerance    Cnvgd?
         Gradient           0.007319      0.000300      NO
         Displacement       0.048561      0.001200      NO
         Energy change     -0.003545      0.000001      NO


 New Cartesian Coordinates Obtained by Inverse Iteration

 Displacement from previous Coordinates is:  0.050944
 ----------------------------------------------------------------
             Standard Nuclear Orientation (Angstroms)
    I     Atom           X                Y                Z
 ----------------------------------------------------------------
    1      C      -0.1909641343    -0.8802762564    -0.9777005837
    2      C      -0.8007631305    -0.4927233969     0.3670825006
    3      C       0.5289028778     0.0204989133    -0.0423013621
    4      F      -1.8614698065     0.3680806866     0.3659814031
    5      H      -0.8613570852    -1.2362971843     1.1538356436
    6      F       0.6715911914     1.3215356961    -0.3581662364
    7      F       1.6313454834    -0.4240552260     0.6043260089
    8      H       0.1589417170    -1.8990810738    -1.0939967633
    9      H      -0.6202799999    -0.4167447752    -1.8578924942
 ----------------------------------------------------------------
 Molecular Point Group                 C1    NOp =  1
 Largest Abelian Subgroup              C1    NOp =  1
 Nuclear Repulsion Energy =   251.0658070886 hartrees
 There are       24 alpha and       24 beta electrons
 Applying Cartesian multipole field
    Component          Value
    ---------          -----
     (2,0,0)        1.00000E-11
     (0,2,0)        2.00000E-11
     (0,0,2)       -3.00000E-11
 Nucleus-field energy     =     0.0000000026 hartrees
 Requested basis set is 6-311++G(d,p)
 There are 51 shells and 153 basis functions
 A cutoff of  1.0D-11 yielded   1268 shell pairs
 There are     11608 function pairs (     12534 Cartesian)
 Smallest overlap matrix eigenvalue = 6.49E-05
 Guess MOs from SCF MO coefficient file

 -----------------------------------------------------------------------
  General SCF calculation program by
  Eric Jon Sundstrom, Paul Horn, Yuezhi Mao, Dmitri Zuev, Alec White,
  David Stuck, Shaama M.S., Shane Yost, Joonho Lee, David Small,
  Daniel Levine, Susi Lehtola, Hugh Burton, Evgeny Epifanovsky
 -----------------------------------------------------------------------
 Exchange:     0.2000 Hartree-Fock + 0.0800 Slater + 0.7200 B88
 Correlation:  0.1900 VWN1RPA + 0.8100 LYP
 Using SG-1 standard quadrature grid
 using 4 threads for integral computing
 -------------------------------------------------------
 OpenMP Integral computing Module                
 Release: version 2.0, May 2017, Q-Chem Inc. Pleasanton 
 -------------------------------------------------------
 -------------------------------------------------------
 OpenMP BLAS3 based DFT computing Module                
 Release: version 1.0, May 2013, Q-Chem Inc. Pittsburgh 
 -------------------------------------------------------
 A restricted SCF calculation will be
 performed using DIIS
 SCF converges when DIIS error is below 1.0e-08
 ---------------------------------------
  Cycle       Energy         DIIS error
 ---------------------------------------
    1    -415.7234809688      3.31e-04  
    2    -415.7238509504      1.18e-04  
    3    -415.7238407790      1.43e-04  
    4    -415.7238783531      1.22e-05  
    5    -415.7238785849      5.32e-06  
    6    -415.7238786475      1.04e-06  
    7    -415.7238786491      5.14e-07  
    8    -415.7238786495      7.46e-08  
    9    -415.7238786496      2.72e-08  
   10    -415.7238786496      6.16e-09  Convergence criterion met
 ---------------------------------------
 SCF time:   CPU 15.33s  wall 4.00s 
 SCF   energy in the final basis set =     -415.7238786496
 Total energy in the final basis set =     -415.7238786496

 --------------------------------------------------------------

                    Orbital Energies (a.u.)
 --------------------------------------------------------------

 Alpha MOs
 -- Occupied --
-24.713 -24.713 -24.699 -10.362 -10.290 -10.215  -1.285  -1.236
 -1.227  -0.907  -0.663  -0.659  -0.597  -0.581  -0.532  -0.524
 -0.490  -0.467  -0.459  -0.441  -0.428  -0.422  -0.339  -0.312
 -- Virtual --
 -0.012   0.005   0.022   0.025   0.031   0.058   0.069   0.072
  0.077   0.097   0.110   0.117   0.120   0.131   0.139   0.149
  0.163   0.179   0.191   0.223   0.229   0.243   0.256   0.263
  0.269   0.297   0.305   0.342   0.349   0.354   0.362   0.363
  0.372   0.381   0.410   0.453   0.472   0.494   0.545   0.555
  0.579   0.595   0.612   0.629   0.649   0.675   0.708   0.727
  0.750   0.910   0.969   1.190   1.208   1.247   1.300   1.328
  1.359   1.369   1.392   1.410   1.420   1.425   1.441   1.463
  1.479   1.513   1.526   1.542   1.637   1.687   1.737   1.775
  1.809   1.863   1.869   1.944   1.956   1.978   2.016   2.091
  2.134   2.163   2.181   2.241   2.506   2.531   2.565   2.657
  2.675   2.782   2.803   2.816   2.999   3.085   3.259   3.358
  3.680   3.727   3.758   3.766   3.778   3.800   3.807   3.851
  3.889   3.975   3.999   4.019   4.078   4.181   4.256   4.770
  4.888   4.911   6.303   6.322   6.340   6.347   6.355   6.380
  6.562   6.713   6.790  23.628  23.761  23.872  66.754  66.764
 66.770
 --------------------------------------------------------------

          Ground-State Mulliken Net Atomic Charges

     Atom                 Charge (a.u.)
  ----------------------------------------
      1 C                    -0.186519
      2 C                     0.016592
      3 C                    -0.049320
      4 F                    -0.137638
      5 H                     0.187225
      6 F                    -0.103430
      7 F                    -0.100597
      8 H                     0.170943
      9 H                     0.202744
  ----------------------------------------
  Sum of atomic charges =     0.000000

 -----------------------------------------------------------------
                    Cartesian Multipole Moments
 -----------------------------------------------------------------
    Charge (ESU x 10^10)
                 0.0000
    Dipole Moment (Debye)
         X      -0.4542      Y      -2.3754      Z      -0.7543
       Tot       2.5333
    Quadrupole Moments (Debye-Ang)
        XX     -38.2636     XY       1.1715     YY     -32.4770
        XZ      -0.3421     YZ       0.3143     ZZ     -30.6950
    Octopole Moments (Debye-Ang^2)
       XXX       6.1073    XXY       2.2934    XYY       0.2652
       YYY       3.4101    XXZ      -0.6282    XYZ       2.2959
       YYZ       2.0115    XZZ      -1.5131    YZZ       1.2920
       ZZZ       2.6076
    Hexadecapole Moments (Debye-Ang^3)
      XXXX    -281.0194   XXXY       0.7216   XXYY     -68.9911
      XYYY      -5.9258   YYYY    -137.6566   XXXZ       0.5927
      XXYZ      -2.6652   XYYZ      -1.3860   YYYZ      -2.6472
      XXZZ     -61.3914   XYZZ       0.1675   YYZZ     -39.2298
      XZZZ       2.7572   YZZZ      -5.5527   ZZZZ     -99.2785
 -----------------------------------------------------------------
 Calculating analytic gradient of the SCF energy
 Gradient of SCF Energy
            1           2           3           4           5           6
    1  -0.0005917   0.0000342   0.0006481   0.0008912   0.0003308  -0.0001334
    2   0.0020118   0.0010417  -0.0009481  -0.0007838  -0.0003525  -0.0012460
    3   0.0016924  -0.0014731   0.0006900  -0.0000162  -0.0002718   0.0001692
            7           8           9
    1  -0.0014657   0.0001631   0.0001234
    2   0.0008771   0.0000373  -0.0006374
    3  -0.0010054   0.0002710  -0.0000560
 Max gradient component =       2.012E-03
 RMS gradient           =       8.624E-04
 Gradient time:  CPU 4.26 s  wall 1.12 s
 Geometry Optimization Parameters
   NAtoms,    NIC,     NZ,  NCons,   NDum,   NFix, NCnnct, MaxDiis
        9      69       9       0       0       0       0       0

 Cartesian Hessian Update
 Hessian Updated using BFGS Update


** GEOMETRY OPTIMIZATION IN DELOCALIZED INTERNAL COORDINATES **
   Searching for a Minimum

   Optimization Cycle:   3

                       Coordinates (Angstroms)
     ATOM                X               Y               Z
      1  C        -0.1909641343   -0.8802762564   -0.9777005837
      2  C        -0.8007631305   -0.4927233969    0.3670825006
      3  C         0.5289028778    0.0204989133   -0.0423013621
      4  F        -1.8614698065    0.3680806866    0.3659814031
      5  H        -0.8613570852   -1.2362971843    1.1538356436
      6  F         0.6715911914    1.3215356961   -0.3581662364
      7  F         1.6313454834   -0.4240552260    0.6043260089
      8  H         0.1589417170   -1.8990810738   -1.0939967633
      9  H        -0.6202799999   -0.4167447752   -1.8578924942
   Point Group: c1    Number of degrees of freedom:    21


   Energy is   -415.723878650

 Hessian Updated using BFGS Update

 21 Hessian modes will be used to form the next step
  Hessian Eigenvalues:
     0.016613    0.021038    0.023596    0.030310    0.030911    0.031959
     0.075553    0.083633    0.090479    0.107297    0.120791    0.138731
     0.252677    0.253974    0.295904    0.348121    0.348150    0.349511
     0.522021    0.550339    0.562034

 Minimum Search - Taking Simple RFO Step
 Searching for Lamda that Minimizes Along All modes
 Value Taken    Lamda =  -0.00003947
 Step Taken.  Stepsize is  0.020259

                             Maximum     Tolerance    Cnvgd?
         Gradient           0.002237      0.000300      NO
         Displacement       0.008212      0.001200      NO
         Energy change     -0.000376      0.000001      NO


 New Cartesian Coordinates Obtained by Inverse Iteration

 Displacement from previous Coordinates is:  0.017112
 ----------------------------------------------------------------
             Standard Nuclear Orientation (Angstroms)
    I     Atom           X                Y                Z
 ----------------------------------------------------------------
    1      C      -0.1901507331    -0.8826055014    -0.9794994709
    2      C      -0.8007473473    -0.4938398417     0.3676537163
    3      C       0.5289216826     0.0200011959    -0.0432271930
    4      F      -1.8626779369     0.3676892964     0.3655458594
    5      H      -0.8616719684    -1.2330526199     1.1583529019
    6      F       0.6708460635     1.3227608242    -0.3575935726
    7      F       1.6325363361    -0.4239000338     0.6059920528
    8      H       0.1584476034    -1.9015154417    -1.0983806679
    9      H      -0.6195565867    -0.4146004947    -1.8576755097
 ----------------------------------------------------------------
 Molecular Point Group                 C1    NOp =  1
 Largest Abelian Subgroup              C1    NOp =  1
 Nuclear Repulsion Energy =   250.8457392934 hartrees
 There are       24 alpha and       24 beta electrons
 Applying Cartesian multipole field
    Component          Value
    ---------          -----
     (2,0,0)        1.00000E-11
     (0,2,0)        2.00000E-11
     (0,0,2)       -3.00000E-11
 Nucleus-field energy     =     0.0000000026 hartrees
 Requested basis set is 6-311++G(d,p)
 There are 51 shells and 153 basis functions
 A cutoff of  1.0D-11 yielded   1268 shell pairs
 There are     11608 function pairs (     12534 Cartesian)
 Smallest overlap matrix eigenvalue = 6.51E-05
 Guess MOs from SCF MO coefficient file

 -----------------------------------------------------------------------
  General SCF calculation program by
  Eric Jon Sundstrom, Paul Horn, Yuezhi Mao, Dmitri Zuev, Alec White,
  David Stuck, Shaama M.S., Shane Yost, Joonho Lee, David Small,
  Daniel Levine, Susi Lehtola, Hugh Burton, Evgeny Epifanovsky
 -----------------------------------------------------------------------
 Exchange:     0.2000 Hartree-Fock + 0.0800 Slater + 0.7200 B88
 Correlation:  0.1900 VWN1RPA + 0.8100 LYP
 Using SG-1 standard quadrature grid
 using 4 threads for integral computing
 -------------------------------------------------------
 OpenMP Integral computing Module                
 Release: version 2.0, May 2017, Q-Chem Inc. Pleasanton 
 -------------------------------------------------------
 -------------------------------------------------------
 OpenMP BLAS3 based DFT computing Module                
 Release: version 1.0, May 2013, Q-Chem Inc. Pittsburgh 
 -------------------------------------------------------
 A restricted SCF calculation will be
 performed using DIIS
 SCF converges when DIIS error is below 1.0e-08
 ---------------------------------------
  Cycle       Energy         DIIS error
 ---------------------------------------
    1    -415.7238905030      5.93e-05  
    2    -415.7239026849      1.46e-05  
    3    -415.7239027137      1.52e-05  
    4    -415.7239032229      3.78e-06  
    5    -415.7239032443      7.00e-07  
    6    -415.7239032453      1.78e-07  
    7    -415.7239032454      9.23e-08  
    8    -415.7239032454      9.40e-09  Convergence criterion met
 ---------------------------------------
 SCF time:   CPU 12.28s  wall 3.00s 
 SCF   energy in the final basis set =     -415.7239032454
 Total energy in the final basis set =     -415.7239032454

 --------------------------------------------------------------

                    Orbital Energies (a.u.)
 --------------------------------------------------------------

 Alpha MOs
 -- Occupied --
-24.713 -24.713 -24.699 -10.362 -10.291 -10.216  -1.284  -1.236
 -1.227  -0.906  -0.664  -0.659  -0.596  -0.581  -0.531  -0.524
 -0.490  -0.467  -0.459  -0.441  -0.428  -0.422  -0.339  -0.312
 -- Virtual --
 -0.012   0.004   0.021   0.024   0.031   0.057   0.069   0.072
  0.077   0.097   0.110   0.117   0.120   0.131   0.139   0.149
  0.163   0.179   0.190   0.223   0.229   0.242   0.255   0.263
  0.268   0.296   0.305   0.342   0.349   0.354   0.362   0.363
  0.371   0.381   0.410   0.453   0.472   0.493   0.545   0.555
  0.579   0.595   0.612   0.629   0.648   0.675   0.707   0.727
  0.750   0.910   0.969   1.190   1.207   1.246   1.299   1.328
  1.359   1.369   1.392   1.410   1.420   1.424   1.441   1.463
  1.478   1.513   1.526   1.541   1.636   1.687   1.736   1.776
  1.807   1.863   1.868   1.943   1.955   1.978   2.016   2.090
  2.133   2.161   2.181   2.239   2.506   2.530   2.565   2.656
  2.674   2.782   2.801   2.815   2.996   3.081   3.255   3.357
  3.679   3.724   3.758   3.766   3.777   3.800   3.807   3.850
  3.888   3.973   3.997   4.018   4.077   4.178   4.255   4.768
  4.886   4.910   6.303   6.322   6.339   6.347   6.355   6.381
  6.561   6.711   6.787  23.625  23.758  23.870  66.753  66.764
 66.770
 --------------------------------------------------------------

          Ground-State Mulliken Net Atomic Charges

     Atom                 Charge (a.u.)
  ----------------------------------------
      1 C                    -0.185413
      2 C                     0.016690
      3 C                    -0.050033
      4 F                    -0.138000
      5 H                     0.187697
      6 F                    -0.103421
      7 F                    -0.101485
      8 H                     0.171045
      9 H                     0.202920
  ----------------------------------------
  Sum of atomic charges =     0.000000

 -----------------------------------------------------------------
                    Cartesian Multipole Moments
 -----------------------------------------------------------------
    Charge (ESU x 10^10)
                 0.0000
    Dipole Moment (Debye)
         X      -0.4551      Y      -2.3807      Z      -0.7592
       Tot       2.5399
    Quadrupole Moments (Debye-Ang)
        XX     -38.2970     XY       1.1710     YY     -32.4804
        XZ      -0.3557     YZ       0.3175     ZZ     -30.6823
    Octopole Moments (Debye-Ang^2)
       XXX       6.1127    XXY       2.3155    XYY       0.2707
       YYY       3.4278    XXZ      -0.6284    XYZ       2.3064
       YYZ       1.9875    XZZ      -1.5287    YZZ       1.2820
       ZZZ       2.6267
    Hexadecapole Moments (Debye-Ang^3)
      XXXX    -281.4103   XXXY       0.7274   XXYY     -69.0961
      XYYY      -5.9408   YYYY    -137.8509   XXXZ       0.5392
      XXYZ      -2.6916   XYYZ      -1.4064   YYYZ      -2.6199
      XXZZ     -61.4851   XYZZ       0.1721   YYZZ     -39.2660
      XZZZ       2.6850   YZZZ      -5.6290   ZZZZ     -99.4925
 -----------------------------------------------------------------
 Calculating analytic gradient of the SCF energy
 Gradient of SCF Energy
            1           2           3           4           5           6
    1  -0.0002749  -0.0000094   0.0001561   0.0001263   0.0001700  -0.0000769
    2   0.0007939   0.0003051  -0.0008678  -0.0002263  -0.0000453  -0.0000343
    3   0.0003666  -0.0005289   0.0000664   0.0001233   0.0000009   0.0001540
            7           8           9
    1  -0.0002976   0.0000458   0.0001606
    2   0.0004286  -0.0000449  -0.0003090
    3  -0.0002257   0.0001853  -0.0001418
 Max gradient component =       8.678E-04
 RMS gradient           =       3.128E-04
 Gradient time:  CPU 4.26 s  wall 1.12 s
 Geometry Optimization Parameters
   NAtoms,    NIC,     NZ,  NCons,   NDum,   NFix, NCnnct, MaxDiis
        9      69       9       0       0       0       0       0

 Cartesian Hessian Update
 Hessian Updated using BFGS Update


** GEOMETRY OPTIMIZATION IN DELOCALIZED INTERNAL COORDINATES **
   Searching for a Minimum

   Optimization Cycle:   4

                       Coordinates (Angstroms)
     ATOM                X               Y               Z
      1  C        -0.1901507331   -0.8826055014   -0.9794994709
      2  C        -0.8007473473   -0.4938398417    0.3676537163
      3  C         0.5289216826    0.0200011959   -0.0432271930
      4  F        -1.8626779369    0.3676892964    0.3655458594
      5  H        -0.8616719684   -1.2330526199    1.1583529019
      6  F         0.6708460635    1.3227608242   -0.3575935726
      7  F         1.6325363361   -0.4239000338    0.6059920528
      8  H         0.1584476034   -1.9015154417   -1.0983806679
      9  H        -0.6195565867   -0.4146004947   -1.8576755097
   Point Group: c1    Number of degrees of freedom:    21


   Energy is   -415.723903245

 Hessian Updated using BFGS Update

 21 Hessian modes will be used to form the next step
  Hessian Eigenvalues:
     0.017534    0.020989    0.022705    0.029077    0.030514    0.032806
     0.066265    0.083645    0.089927    0.107286    0.121293    0.136020
     0.252867    0.253914    0.276902    0.347588    0.348152    0.349459
     0.497641    0.548830    0.562842

 Minimum Search - Taking Simple RFO Step
 Searching for Lamda that Minimizes Along All modes
 Value Taken    Lamda =  -0.00000958
 Step Taken.  Stepsize is  0.015514

                             Maximum     Tolerance    Cnvgd?
         Gradient           0.000469      0.000300      NO
         Displacement       0.008363      0.001200      NO
         Energy change     -0.000025      0.000001      NO


 New Cartesian Coordinates Obtained by Inverse Iteration

 Displacement from previous Coordinates is:  0.013111
 ----------------------------------------------------------------
             Standard Nuclear Orientation (Angstroms)
    I     Atom           X                Y                Z
 ----------------------------------------------------------------
    1      C      -0.1893447914    -0.8835253425    -0.9794014159
    2      C      -0.8006512054    -0.4943750270     0.3686427392
    3      C       0.5289873563     0.0203296771    -0.0427526024
    4      F      -1.8635264461     0.3669336067     0.3638766986
    5      H      -0.8631842014    -1.2325006360     1.1601363495
    6      F       0.6718842294     1.3225747904    -0.3601037427
    7      F       1.6331592720    -0.4242136865     0.6070278973
    8      H       0.1599589682    -1.9017343747    -1.1013519718
    9      H      -0.6213360683    -0.4125516242    -1.8549058354
 ----------------------------------------------------------------
 Molecular Point Group                 C1    NOp =  1
 Largest Abelian Subgroup              C1    NOp =  1
 Nuclear Repulsion Energy =   250.7488749151 hartrees
 There are       24 alpha and       24 beta electrons
 Applying Cartesian multipole field
    Component          Value
    ---------          -----
     (2,0,0)        1.00000E-11
     (0,2,0)        2.00000E-11
     (0,0,2)       -3.00000E-11
 Nucleus-field energy     =     0.0000000026 hartrees
 Requested basis set is 6-311++G(d,p)
 There are 51 shells and 153 basis functions
 A cutoff of  1.0D-11 yielded   1268 shell pairs
 There are     11608 function pairs (     12534 Cartesian)
 Smallest overlap matrix eigenvalue = 6.52E-05
 Guess MOs from SCF MO coefficient file

 -----------------------------------------------------------------------
  General SCF calculation program by
  Eric Jon Sundstrom, Paul Horn, Yuezhi Mao, Dmitri Zuev, Alec White,
  David Stuck, Shaama M.S., Shane Yost, Joonho Lee, David Small,
  Daniel Levine, Susi Lehtola, Hugh Burton, Evgeny Epifanovsky
 -----------------------------------------------------------------------
 Exchange:     0.2000 Hartree-Fock + 0.0800 Slater + 0.7200 B88
 Correlation:  0.1900 VWN1RPA + 0.8100 LYP
 Using SG-1 standard quadrature grid
 using 4 threads for integral computing
 -------------------------------------------------------
 OpenMP Integral computing Module                
 Release: version 2.0, May 2017, Q-Chem Inc. Pleasanton 
 -------------------------------------------------------
 -------------------------------------------------------
 OpenMP BLAS3 based DFT computing Module                
 Release: version 1.0, May 2013, Q-Chem Inc. Pittsburgh 
 -------------------------------------------------------
 A restricted SCF calculation will be
 performed using DIIS
 SCF converges when DIIS error is below 1.0e-08
 ---------------------------------------
  Cycle       Energy         DIIS error
 ---------------------------------------
    1    -415.7239001433      4.38e-05  
    2    -415.7239081877      9.53e-06  
    3    -415.7239081465      1.19e-05  
    4    -415.7239084154      2.08e-06  
    5    -415.7239084218      5.25e-07  
    6    -415.7239084224      1.47e-07  
    7    -415.7239084224      6.59e-08  
    8    -415.7239084224      8.08e-09  Convergence criterion met
 ---------------------------------------
 SCF time:   CPU 12.27s  wall 4.00s 
 SCF   energy in the final basis set =     -415.7239084224
 Total energy in the final basis set =     -415.7239084224

 --------------------------------------------------------------

                    Orbital Energies (a.u.)
 --------------------------------------------------------------

 Alpha MOs
 -- Occupied --
-24.713 -24.713 -24.699 -10.363 -10.291 -10.216  -1.283  -1.236
 -1.227  -0.906  -0.664  -0.659  -0.596  -0.581  -0.531  -0.524
 -0.490  -0.467  -0.459  -0.441  -0.428  -0.422  -0.339  -0.312
 -- Virtual --
 -0.012   0.004   0.021   0.024   0.031   0.057   0.069   0.072
  0.077   0.097   0.110   0.117   0.120   0.131   0.139   0.149
  0.163   0.179   0.189   0.223   0.229   0.242   0.255   0.263
  0.268   0.296   0.305   0.341   0.349   0.354   0.362   0.363
  0.371   0.381   0.410   0.453   0.472   0.493   0.545   0.555
  0.579   0.595   0.612   0.629   0.648   0.675   0.707   0.727
  0.749   0.910   0.969   1.190   1.207   1.246   1.299   1.328
  1.359   1.369   1.392   1.410   1.420   1.424   1.441   1.462
  1.477   1.513   1.526   1.541   1.636   1.687   1.737   1.775
  1.807   1.863   1.867   1.943   1.955   1.978   2.015   2.090
  2.133   2.160   2.181   2.239   2.505   2.531   2.565   2.655
  2.673   2.782   2.801   2.815   2.995   3.079   3.253   3.356
  3.679   3.723   3.758   3.766   3.777   3.799   3.807   3.849
  3.887   3.973   3.996   4.017   4.076   4.177   4.254   4.768
  4.885   4.909   6.303   6.322   6.339   6.347   6.355   6.381
  6.560   6.709   6.786  23.624  23.757  23.869  66.753  66.764
 66.770
 --------------------------------------------------------------

          Ground-State Mulliken Net Atomic Charges

     Atom                 Charge (a.u.)
  ----------------------------------------
      1 C                    -0.186257
      2 C                     0.017716
      3 C                    -0.050399
      4 F                    -0.138148
      5 H                     0.187934
      6 F                    -0.103108
      7 F                    -0.101992
      8 H                     0.171091
      9 H                     0.203163
  ----------------------------------------
  Sum of atomic charges =     0.000000

 -----------------------------------------------------------------
                    Cartesian Multipole Moments
 -----------------------------------------------------------------
    Charge (ESU x 10^10)
                 0.0000
    Dipole Moment (Debye)
         X      -0.4573      Y      -2.3793      Z      -0.7542
       Tot       2.5375
    Quadrupole Moments (Debye-Ang)
        XX     -38.3072     XY       1.1706     YY     -32.4786
        XZ      -0.3637     YZ       0.3203     ZZ     -30.6880
    Octopole Moments (Debye-Ang^2)
       XXX       6.0887    XXY       2.3234    XYY       0.2654
       YYY       3.4591    XXZ      -0.6190    XYZ       2.3205
       YYZ       1.9888    XZZ      -1.5475    YZZ       1.2833
       ZZZ       2.6728
    Hexadecapole Moments (Debye-Ang^3)
      XXXX    -281.6947   XXXY       0.7139   XXYY     -69.1346
      XYYY      -5.9694   YYYY    -137.8768   XXXZ       0.5079
      XXYZ      -2.6721   XYYZ      -1.4292   YYYZ      -2.5264
      XXZZ     -61.5279   XYZZ       0.1625   YYZZ     -39.2539
      XZZZ       2.6450   YZZZ      -5.5725   ZZZZ     -99.6351
 -----------------------------------------------------------------
 Calculating analytic gradient of the SCF energy
 Gradient of SCF Energy
            1           2           3           4           5           6
    1  -0.0000412  -0.0000144  -0.0001421  -0.0001531   0.0000102  -0.0000238
    2   0.0001620   0.0000105  -0.0003860   0.0000069  -0.0000342   0.0002954
    3  -0.0002567   0.0000334   0.0002868   0.0000944  -0.0000169  -0.0001879
            7           8           9
    1   0.0002544   0.0000710   0.0000390
    2   0.0000872  -0.0000156  -0.0001262
    3   0.0000452   0.0000855  -0.0000839
 Max gradient component =       3.860E-04
 RMS gradient           =       1.509E-04
 Gradient time:  CPU 4.26 s  wall 1.12 s
 Geometry Optimization Parameters
   NAtoms,    NIC,     NZ,  NCons,   NDum,   NFix, NCnnct, MaxDiis
        9      69       9       0       0       0       0       0

 Cartesian Hessian Update
 Hessian Updated using BFGS Update


** GEOMETRY OPTIMIZATION IN DELOCALIZED INTERNAL COORDINATES **
   Searching for a Minimum

   Optimization Cycle:   5

                       Coordinates (Angstroms)
     ATOM                X               Y               Z
      1  C        -0.1893447914   -0.8835253425   -0.9794014159
      2  C        -0.8006512054   -0.4943750270    0.3686427392
      3  C         0.5289873563    0.0203296771   -0.0427526024
      4  F        -1.8635264461    0.3669336067    0.3638766986
      5  H        -0.8631842014   -1.2325006360    1.1601363495
      6  F         0.6718842294    1.3225747904   -0.3601037427
      7  F         1.6331592720   -0.4242136865    0.6070278973
      8  H         0.1599589682   -1.9017343747   -1.1013519718
      9  H        -0.6213360683   -0.4125516242   -1.8549058354
   Point Group: c1    Number of degrees of freedom:    21


   Energy is   -415.723908422

 Hessian Updated using BFGS Update

 21 Hessian modes will be used to form the next step
  Hessian Eigenvalues:
     0.017334    0.018481    0.021406    0.026073    0.030638    0.038727
     0.061170    0.083370    0.089509    0.105795    0.117538    0.136493
     0.252784    0.253773    0.293608    0.347783    0.348177    0.349468
     0.525431    0.548313    0.603474

 Minimum Search - Taking Simple RFO Step
 Searching for Lamda that Minimizes Along All modes
 Value Taken    Lamda =  -0.00000202
 Step Taken.  Stepsize is  0.008261

                             Maximum     Tolerance    Cnvgd?
         Gradient           0.000286      0.000300     YES
         Displacement       0.005365      0.001200      NO
         Energy change     -0.000005      0.000001      NO


 New Cartesian Coordinates Obtained by Inverse Iteration

 Displacement from previous Coordinates is:  0.006770
 ----------------------------------------------------------------
             Standard Nuclear Orientation (Angstroms)
    I     Atom           X                Y                Z
 ----------------------------------------------------------------
    1      C      -0.1890966895    -0.8840804341    -0.9793835129
    2      C      -0.8001635246    -0.4945235421     0.3686611587
    3      C       0.5291972678     0.0203792272    -0.0432142775
    4      F      -1.8632525015     0.3665442068     0.3621778209
    5      H      -0.8627414225    -1.2315850693     1.1611286885
    6      F       0.6718184299     1.3226565024    -0.3596423445
    7      F       1.6326260351    -0.4244388056     0.6076764432
    8      H       0.1601371122    -1.9021092711    -1.1027018075
    9      H      -0.6225775936    -0.4119054308    -1.8535340525
 ----------------------------------------------------------------
 Molecular Point Group                 C1    NOp =  1
 Largest Abelian Subgroup              C1    NOp =  1
 Nuclear Repulsion Energy =   250.7683591441 hartrees
 There are       24 alpha and       24 beta electrons
 Applying Cartesian multipole field
    Component          Value
    ---------          -----
     (2,0,0)        1.00000E-11
     (0,2,0)        2.00000E-11
     (0,0,2)       -3.00000E-11
 Nucleus-field energy     =     0.0000000026 hartrees
 Requested basis set is 6-311++G(d,p)
 There are 51 shells and 153 basis functions
 A cutoff of  1.0D-11 yielded   1268 shell pairs
 There are     11608 function pairs (     12534 Cartesian)
 Smallest overlap matrix eigenvalue = 6.52E-05
 Guess MOs from SCF MO coefficient file

 -----------------------------------------------------------------------
  General SCF calculation program by
  Eric Jon Sundstrom, Paul Horn, Yuezhi Mao, Dmitri Zuev, Alec White,
  David Stuck, Shaama M.S., Shane Yost, Joonho Lee, David Small,
  Daniel Levine, Susi Lehtola, Hugh Burton, Evgeny Epifanovsky
 -----------------------------------------------------------------------
 Exchange:     0.2000 Hartree-Fock + 0.0800 Slater + 0.7200 B88
 Correlation:  0.1900 VWN1RPA + 0.8100 LYP
 Using SG-1 standard quadrature grid
 using 4 threads for integral computing
 -------------------------------------------------------
 OpenMP Integral computing Module                
 Release: version 2.0, May 2017, Q-Chem Inc. Pleasanton 
 -------------------------------------------------------
 -------------------------------------------------------
 OpenMP BLAS3 based DFT computing Module                
 Release: version 1.0, May 2013, Q-Chem Inc. Pittsburgh 
 -------------------------------------------------------
 A restricted SCF calculation will be
 performed using DIIS
 SCF converges when DIIS error is below 1.0e-08
 ---------------------------------------
  Cycle       Energy         DIIS error
 ---------------------------------------
    1    -415.7239073726      2.25e-05  
    2    -415.7239096296      4.58e-06  
    3    -415.7239096162      6.18e-06  
    4    -415.7239096802      7.08e-07  
    5    -415.7239096809      1.97e-07  
    6    -415.7239096810      7.67e-08  
    7    -415.7239096810      1.67e-08  
    8    -415.7239096810      6.18e-09  Convergence criterion met
 ---------------------------------------
 SCF time:   CPU 12.28s  wall 3.00s 
 SCF   energy in the final basis set =     -415.7239096810
 Total energy in the final basis set =     -415.7239096810

 --------------------------------------------------------------

                    Orbital Energies (a.u.)
 --------------------------------------------------------------

 Alpha MOs
 -- Occupied --
-24.713 -24.713 -24.699 -10.363 -10.291 -10.216  -1.284  -1.236
 -1.227  -0.906  -0.664  -0.659  -0.596  -0.581  -0.531  -0.524
 -0.490  -0.467  -0.459  -0.441  -0.428  -0.422  -0.339  -0.312
 -- Virtual --
 -0.012   0.004   0.021   0.024   0.031   0.057   0.069   0.072
  0.077   0.097   0.110   0.117   0.120   0.131   0.139   0.149
  0.163   0.179   0.189   0.223   0.229   0.242   0.255   0.262
  0.268   0.296   0.305   0.341   0.349   0.354   0.362   0.363
  0.371   0.381   0.410   0.453   0.471   0.493   0.545   0.555
  0.579   0.595   0.612   0.629   0.648   0.675   0.707   0.728
  0.749   0.910   0.969   1.190   1.207   1.246   1.299   1.329
  1.359   1.369   1.392   1.410   1.420   1.424   1.441   1.462
  1.477   1.513   1.527   1.541   1.636   1.687   1.737   1.776
  1.806   1.863   1.867   1.943   1.955   1.978   2.015   2.090
  2.133   2.160   2.181   2.239   2.505   2.531   2.565   2.655
  2.673   2.782   2.801   2.815   2.995   3.079   3.254   3.356
  3.679   3.723   3.758   3.766   3.777   3.799   3.807   3.849
  3.888   3.973   3.996   4.017   4.076   4.177   4.255   4.768
  4.885   4.909   6.303   6.322   6.339   6.347   6.355   6.381
  6.560   6.710   6.786  23.624  23.757  23.869  66.753  66.764
 66.770
 --------------------------------------------------------------

          Ground-State Mulliken Net Atomic Charges

     Atom                 Charge (a.u.)
  ----------------------------------------
      1 C                    -0.186167
      2 C                     0.017555
      3 C                    -0.050374
      4 F                    -0.138258
      5 H                     0.187995
      6 F                    -0.102869
      7 F                    -0.102164
      8 H                     0.171090
      9 H                     0.203191
  ----------------------------------------
  Sum of atomic charges =     0.000000

 -----------------------------------------------------------------
                    Cartesian Multipole Moments
 -----------------------------------------------------------------
    Charge (ESU x 10^10)
                 0.0000
    Dipole Moment (Debye)
         X      -0.4557      Y      -2.3777      Z      -0.7540
       Tot       2.5357
    Quadrupole Moments (Debye-Ang)
        XX     -38.3055     XY       1.1699     YY     -32.4773
        XZ      -0.3676     YZ       0.3217     ZZ     -30.6882
    Octopole Moments (Debye-Ang^2)
       XXX       6.0857    XXY       2.3317    XYY       0.2661
       YYY       3.4763    XXZ      -0.6132    XYZ       2.3194
       YYZ       1.9852    XZZ      -1.5551    YZZ       1.2874
       ZZZ       2.7026
    Hexadecapole Moments (Debye-Ang^3)
      XXXX    -281.5923   XXXY       0.7098   XXYY     -69.1243
      XYYY      -5.9776   YYYY    -137.8961   XXXZ       0.4381
      XXYZ      -2.6692   XYYZ      -1.4497   YYYZ      -2.5072
      XXZZ     -61.4990   XYZZ       0.1593   YYZZ     -39.2439
      XZZZ       2.5764   YZZZ      -5.5800   ZZZZ     -99.6478
 -----------------------------------------------------------------
 Calculating analytic gradient of the SCF energy
 Gradient of SCF Energy
            1           2           3           4           5           6
    1   0.0000092   0.0000160  -0.0000276  -0.0001031   0.0000025  -0.0001029
    2  -0.0000140   0.0000263  -0.0002184  -0.0000084  -0.0000182   0.0002327
    3  -0.0002374   0.0001137   0.0000016   0.0000310  -0.0000001  -0.0000690
            7           8           9
    1   0.0001606   0.0000368   0.0000086
    2   0.0000613  -0.0000231  -0.0000382
    3   0.0001154   0.0000633  -0.0000185
 Max gradient component =       2.374E-04
 RMS gradient           =       9.644E-05
 Gradient time:  CPU 4.42 s  wall 1.16 s
 Geometry Optimization Parameters
   NAtoms,    NIC,     NZ,  NCons,   NDum,   NFix, NCnnct, MaxDiis
        9      69       9       0       0       0       0       0

 Cartesian Hessian Update
 Hessian Updated using BFGS Update


** GEOMETRY OPTIMIZATION IN DELOCALIZED INTERNAL COORDINATES **
   Searching for a Minimum

   Optimization Cycle:   6

                       Coordinates (Angstroms)
     ATOM                X               Y               Z
      1  C        -0.1890966895   -0.8840804341   -0.9793835129
      2  C        -0.8001635246   -0.4945235421    0.3686611587
      3  C         0.5291972678    0.0203792272   -0.0432142775
      4  F        -1.8632525015    0.3665442068    0.3621778209
      5  H        -0.8627414225   -1.2315850693    1.1611286885
      6  F         0.6718184299    1.3226565024   -0.3596423445
      7  F         1.6326260351   -0.4244388056    0.6076764432
      8  H         0.1601371122   -1.9021092711   -1.1027018075
      9  H        -0.6225775936   -0.4119054308   -1.8535340525
   Point Group: c1    Number of degrees of freedom:    21


   Energy is   -415.723909681

 Hessian Updated using BFGS Update

 21 Hessian modes will be used to form the next step
  Hessian Eigenvalues:
     0.013036    0.017710    0.021321    0.026684    0.030801    0.047123
     0.063336    0.081542    0.089257    0.103108    0.116893    0.138933
     0.252142    0.255693    0.284722    0.347778    0.348117    0.349473
     0.503658    0.543264    0.551038

 Minimum Search - Taking Simple RFO Step
 Searching for Lamda that Minimizes Along All modes
 Value Taken    Lamda =   0.00000000
 Step Taken.  Stepsize is  0.005831

                             Maximum     Tolerance    Cnvgd?
         Gradient           0.000244      0.000300     YES
         Displacement       0.004450      0.001200      NO
         Energy change     -0.000001      0.000001      NO


 New Cartesian Coordinates Obtained by Inverse Iteration

 Displacement from previous Coordinates is:  0.004753
 ----------------------------------------------------------------
             Standard Nuclear Orientation (Angstroms)
    I     Atom           X                Y                Z
 ----------------------------------------------------------------
    1      C      -0.1890349747    -0.8842177966    -0.9790568441
    2      C      -0.8001759114    -0.4946628429     0.3686911760
    3      C       0.5290663054     0.0205523046    -0.0431871318
    4      F      -1.8634100615     0.3660974892     0.3610035428
    5      H      -0.8624817662    -1.2309400840     1.1619065533
    6      F       0.6722590696     1.3224703342    -0.3596107001
    7      F       1.6321785091    -0.4249658255     0.6074046672
    8      H       0.1608270984    -1.9018701920    -1.1034272179
    9      H      -0.6232811553    -0.4115260037    -1.8525559289
 ----------------------------------------------------------------
 Molecular Point Group                 C1    NOp =  1
 Largest Abelian Subgroup              C1    NOp =  1
 Nuclear Repulsion Energy =   250.7941475251 hartrees
 There are       24 alpha and       24 beta electrons
 Applying Cartesian multipole field
    Component          Value
    ---------          -----
     (2,0,0)        1.00000E-11
     (0,2,0)        2.00000E-11
     (0,0,2)       -3.00000E-11
 Nucleus-field energy     =     0.0000000026 hartrees
 Requested basis set is 6-311++G(d,p)
 There are 51 shells and 153 basis functions
 A cutoff of  1.0D-11 yielded   1268 shell pairs
 There are     11608 function pairs (     12534 Cartesian)
 Smallest overlap matrix eigenvalue = 6.52E-05
 Guess MOs from SCF MO coefficient file

 -----------------------------------------------------------------------
  General SCF calculation program by
  Eric Jon Sundstrom, Paul Horn, Yuezhi Mao, Dmitri Zuev, Alec White,
  David Stuck, Shaama M.S., Shane Yost, Joonho Lee, David Small,
  Daniel Levine, Susi Lehtola, Hugh Burton, Evgeny Epifanovsky
 -----------------------------------------------------------------------
 Exchange:     0.2000 Hartree-Fock + 0.0800 Slater + 0.7200 B88
 Correlation:  0.1900 VWN1RPA + 0.8100 LYP
 Using SG-1 standard quadrature grid
 using 4 threads for integral computing
 -------------------------------------------------------
 OpenMP Integral computing Module                
 Release: version 2.0, May 2017, Q-Chem Inc. Pleasanton 
 -------------------------------------------------------
 -------------------------------------------------------
 OpenMP BLAS3 based DFT computing Module                
 Release: version 1.0, May 2013, Q-Chem Inc. Pittsburgh 
 -------------------------------------------------------
 A restricted SCF calculation will be
 performed using DIIS
 SCF converges when DIIS error is below 1.0e-08
 ---------------------------------------
  Cycle       Energy         DIIS error
 ---------------------------------------
    1    -415.7239090493      1.55e-05  
    2    -415.7239101058      3.80e-06  
    3    -415.7239100925      5.17e-06  
    4    -415.7239101382      5.28e-07  
    5    -415.7239101386      1.84e-07  
    6    -415.7239101387      3.79e-08  
    7    -415.7239101387      2.10e-08  
    8    -415.7239101387      2.78e-09  Convergence criterion met
 ---------------------------------------
 SCF time:   CPU 12.62s  wall 3.00s 
 SCF   energy in the final basis set =     -415.7239101387
 Total energy in the final basis set =     -415.7239101387

 --------------------------------------------------------------

                    Orbital Energies (a.u.)
 --------------------------------------------------------------

 Alpha MOs
 -- Occupied --
-24.713 -24.713 -24.699 -10.363 -10.291 -10.216  -1.284  -1.236
 -1.227  -0.906  -0.664  -0.659  -0.596  -0.581  -0.531  -0.524
 -0.490  -0.467  -0.459  -0.441  -0.428  -0.422  -0.339  -0.312
 -- Virtual --
 -0.012   0.004   0.021   0.024   0.031   0.057   0.069   0.072
  0.077   0.097   0.110   0.117   0.120   0.131   0.139   0.149
  0.163   0.179   0.189   0.223   0.229   0.242   0.255   0.263
  0.268   0.296   0.305   0.341   0.349   0.354   0.362   0.363
  0.372   0.381   0.410   0.453   0.471   0.493   0.545   0.555
  0.579   0.595   0.612   0.629   0.648   0.675   0.707   0.728
  0.749   0.910   0.969   1.190   1.207   1.247   1.299   1.329
  1.359   1.369   1.392   1.410   1.420   1.424   1.441   1.462
  1.477   1.513   1.527   1.541   1.636   1.687   1.737   1.776
  1.806   1.863   1.867   1.943   1.955   1.978   2.015   2.090
  2.133   2.159   2.182   2.239   2.505   2.531   2.566   2.655
  2.673   2.783   2.801   2.815   2.996   3.079   3.254   3.356
  3.680   3.723   3.758   3.766   3.777   3.799   3.807   3.849
  3.888   3.973   3.997   4.017   4.077   4.177   4.255   4.768
  4.885   4.909   6.303   6.322   6.339   6.347   6.355   6.381
  6.560   6.710   6.786  23.625  23.757  23.869  66.753  66.764
 66.771
 --------------------------------------------------------------

          Ground-State Mulliken Net Atomic Charges

     Atom                 Charge (a.u.)
  ----------------------------------------
      1 C                    -0.186499
      2 C                     0.017780
      3 C                    -0.050386
      4 F                    -0.138299
      5 H                     0.187983
      6 F                    -0.102650
      7 F                    -0.102232
      8 H                     0.171083
      9 H                     0.203221
  ----------------------------------------
  Sum of atomic charges =     0.000000

 -----------------------------------------------------------------
                    Cartesian Multipole Moments
 -----------------------------------------------------------------
    Charge (ESU x 10^10)
                 0.0000
    Dipole Moment (Debye)
         X      -0.4548      Y      -2.3748      Z      -0.7519
       Tot       2.5322
    Quadrupole Moments (Debye-Ang)
        XX     -38.3039     XY       1.1682     YY     -32.4779
        XZ      -0.3698     YZ       0.3223     ZZ     -30.6872
    Octopole Moments (Debye-Ang^2)
       XXX       6.0952    XXY       2.3389    XYY       0.2710
       YYY       3.5019    XXZ      -0.6055    XYZ       2.3203
       YYZ       1.9867    XZZ      -1.5537    YZZ       1.2924
       ZZZ       2.7269
    Hexadecapole Moments (Debye-Ang^3)
      XXXX    -281.5779   XXXY       0.7015   XXYY     -69.1193
      XYYY      -5.9921   YYYY    -137.8953   XXXZ       0.4184
      XXYZ      -2.6613   XYYZ      -1.4578   YYYZ      -2.4878
      XXZZ     -61.4812   XYZZ       0.1533   YYZZ     -39.2265
      XZZZ       2.5516   YZZZ      -5.5697   ZZZZ     -99.6100
 -----------------------------------------------------------------
 Calculating analytic gradient of the SCF energy
 Gradient of SCF Energy
            1           2           3           4           5           6
    1   0.0000393  -0.0000197   0.0000078  -0.0000219   0.0000267  -0.0001014
    2  -0.0000529   0.0000179  -0.0000325  -0.0000450  -0.0000033   0.0000471
    3  -0.0000930   0.0000508   0.0000483  -0.0000172   0.0000112  -0.0000376
            7           8           9
    1   0.0000185   0.0000434   0.0000072
    2   0.0000739  -0.0000033  -0.0000019
    3  -0.0000072   0.0000316   0.0000131
 Max gradient component =       1.014E-04
 RMS gradient           =       4.139E-05
 Gradient time:  CPU 4.40 s  wall 1.16 s
 Geometry Optimization Parameters
   NAtoms,    NIC,     NZ,  NCons,   NDum,   NFix, NCnnct, MaxDiis
        9      69       9       0       0       0       0       0

 Cartesian Hessian Update
 Hessian Updated using BFGS Update


** GEOMETRY OPTIMIZATION IN DELOCALIZED INTERNAL COORDINATES **
   Searching for a Minimum

   Optimization Cycle:   7

                       Coordinates (Angstroms)
     ATOM                X               Y               Z
      1  C        -0.1890349747   -0.8842177966   -0.9790568441
      2  C        -0.8001759114   -0.4946628429    0.3686911760
      3  C         0.5290663054    0.0205523046   -0.0431871318
      4  F        -1.8634100615    0.3660974892    0.3610035428
      5  H        -0.8624817662   -1.2309400840    1.1619065533
      6  F         0.6722590696    1.3224703342   -0.3596107001
      7  F         1.6321785091   -0.4249658255    0.6074046672
      8  H         0.1608270984   -1.9018701920   -1.1034272179
      9  H        -0.6232811553   -0.4115260037   -1.8525559289
   Point Group: c1    Number of degrees of freedom:    21


   Energy is   -415.723910139

 Hessian Updated using BFGS Update

 21 Hessian modes will be used to form the next step
  Hessian Eigenvalues:
     0.011699    0.018395    0.021513    0.026691    0.030779    0.048700
     0.064179    0.079652    0.087439    0.102337    0.116892    0.134884
     0.246446    0.254821    0.276912    0.347776    0.348104    0.349472
     0.511004    0.541050    0.551108

 Minimum Search - Taking Simple RFO Step
 Searching for Lamda that Minimizes Along All modes
 Value Taken    Lamda =   0.00000000
 Step Taken.  Stepsize is  0.001806

                             Maximum     Tolerance    Cnvgd?
         Gradient           0.000058      0.000300     YES
         Displacement       0.001035      0.001200     YES
         Energy change     -0.000000      0.000001     YES


                       Distance Matrix (Angstroms)
             C (  1)   C (  2)   C (  3)   F (  4)   H (  5)   F (  6)
   C (  2)  1.530252
   C (  3)  1.486651  1.483905
   F (  4)  2.482455  1.368004  2.450860
   H (  5)  2.271007  1.084056  2.225958  2.047885
   F (  6)  2.448472  2.449584  1.347449  2.804203  3.345198
   F (  7)  2.458575  2.445034  1.355955  3.592441  2.679626  2.215874
   H (  8)  1.083276  2.251864  2.226077  3.374281  2.574693  3.348313
   H (  9)  1.083978  2.229830  2.188244  2.653764  3.132992  2.629459
             F (  7)   H (  8)
   H (  8)  2.696862
   H (  9)  3.337467  1.843135

 Final energy is   -415.72391013870907     


 ******************************
 **  OPTIMIZATION CONVERGED  **
 ******************************

                       Coordinates (Angstroms)
     ATOM                X               Y               Z
      1  C        -0.1890349747   -0.8842177966   -0.9790568441
      2  C        -0.8001759114   -0.4946628429    0.3686911760
      3  C         0.5290663054    0.0205523046   -0.0431871318
      4  F        -1.8634100615    0.3660974892    0.3610035428
      5  H        -0.8624817662   -1.2309400840    1.1619065533
      6  F         0.6722590696    1.3224703342   -0.3596107001
      7  F         1.6321785091   -0.4249658255    0.6074046672
      8  H         0.1608270984   -1.9018701920   -1.1034272179
      9  H        -0.6232811553   -0.4115260037   -1.8525559289

Z-matrix Print:
$molecule
0 1
C 
F  1 1.347449
F  1 1.355955 2 110.101316
C  1 1.483905 2 119.725429 3 143.070088 0
H  4 1.084056 1 119.366622 2 -141.344649 0
F  4 1.368004 1 118.436619 2 2.696547 0
C  1 1.486651 2 119.441397 3 -144.281131 0
H  7 1.083276 1 119.209134 2 142.933066 0
H  7 1.083978 1 115.810398 2 -4.065637 0
$end


 --------------------------------------------------------------

                    Orbital Energies (a.u.)
 --------------------------------------------------------------

 Alpha MOs
 -- Occupied --
-24.713 -24.713 -24.699 -10.363 -10.291 -10.216  -1.284  -1.236
 -1.227  -0.906  -0.664  -0.659  -0.596  -0.581  -0.531  -0.524
 -0.490  -0.467  -0.459  -0.441  -0.428  -0.422  -0.339  -0.312
 -- Virtual --
 -0.012   0.004   0.021   0.024   0.031   0.057   0.069   0.072
  0.077   0.097   0.110   0.117   0.120   0.131   0.139   0.149
  0.163   0.179   0.189   0.223   0.229   0.242   0.255   0.263
  0.268   0.296   0.305   0.341   0.349   0.354   0.362   0.363
  0.372   0.381   0.410   0.453   0.471   0.493   0.545   0.555
  0.579   0.595   0.612   0.629   0.648   0.675   0.707   0.728
  0.749   0.910   0.969   1.190   1.207   1.247   1.299   1.329
  1.359   1.369   1.392   1.410   1.420   1.424   1.441   1.462
  1.477   1.513   1.527   1.541   1.636   1.687   1.737   1.776
  1.806   1.863   1.867   1.943   1.955   1.978   2.015   2.090
  2.133   2.159   2.182   2.239   2.505   2.531   2.566   2.655
  2.673   2.783   2.801   2.815   2.996   3.079   3.254   3.356
  3.680   3.723   3.758   3.766   3.777   3.799   3.807   3.849
  3.888   3.973   3.997   4.017   4.077   4.177   4.255   4.768
  4.885   4.909   6.303   6.322   6.339   6.347   6.355   6.381
  6.560   6.710   6.786  23.625  23.757  23.869  66.753  66.764
 66.771
 --------------------------------------------------------------

          Ground-State Mulliken Net Atomic Charges

     Atom                 Charge (a.u.)
  ----------------------------------------
      1 C                    -0.186499
      2 C                     0.017780
      3 C                    -0.050386
      4 F                    -0.138299
      5 H                     0.187983
      6 F                    -0.102650
      7 F                    -0.102232
      8 H                     0.171083
      9 H                     0.203221
  ----------------------------------------
  Sum of atomic charges =     0.000000

 -----------------------------------------------------------------
                    Cartesian Multipole Moments
 -----------------------------------------------------------------
    Charge (ESU x 10^10)
                 0.0000
    Dipole Moment (Debye)
         X      -0.4548      Y      -2.3748      Z      -0.7519
       Tot       2.5322
    Quadrupole Moments (Debye-Ang)
        XX     -38.3039     XY       1.1682     YY     -32.4779
        XZ      -0.3698     YZ       0.3223     ZZ     -30.6872
    Octopole Moments (Debye-Ang^2)
       XXX       6.0952    XXY       2.3389    XYY       0.2710
       YYY       3.5019    XXZ      -0.6055    XYZ       2.3203
       YYZ       1.9867    XZZ      -1.5537    YZZ       1.2924
       ZZZ       2.7269
    Hexadecapole Moments (Debye-Ang^3)
      XXXX    -281.5779   XXXY       0.7015   XXYY     -69.1193
      XYYY      -5.9921   YYYY    -137.8953   XXXZ       0.4184
      XXYZ      -2.6613   XYYZ      -1.4578   YYYZ      -2.4878
      XXZZ     -61.4812   XYZZ       0.1533   YYZZ     -39.2265
      XZZZ       2.5516   YZZZ      -5.5697   ZZZZ     -99.6100
 -----------------------------------------------------------------
Archival summary:
1\1\garfield\OPT\ProcedureUnspecified\BasisUnspecified\333\taweetha\WedOct1005:27:382018WedOct1005:27:382018\0\\#,OPT,ProcedureUnspecified,BasisUnspecified,\\0,1\C\F,1,1.34745\F,1,1.35595,2,110.101\C,1,1.48391,2,119.725,3,143.07,0\H,4,1.08406,1,119.367,2,-141.345,0\F,4,1.368,1,118.437,2,2.69655,0\C,1,1.48665,2,119.441,3,-144.281,0\H,7,1.08328,1,119.209,2,142.933,0\H,7,1.08398,1,115.81,2,-4.06564,0\\\@

 Total job time:  34.13s(wall), 131.97s(cpu) 
 Wed Oct 10 05:27:38 2018

        *************************************************************
        *                                                           *
        *  Thank you very much for using Q-Chem.  Have a nice day.  *
        *                                                           *
        *************************************************************


 
User input: 2 of 2 
 
Q-Chem Developer Version!
                  Welcome to Q-Chem
     A Quantum Leap Into The Future Of Chemistry


 Q-Chem 5.1, Q-Chem, Inc., Pleasanton, CA (2018)

 Yihan Shao,  Zhengting Gan,  E. Epifanovsky,  A. T. B. Gilbert,  M. Wormit,  
 J. Kussmann,  A. W. Lange,  A. Behn,  Jia Deng,  Xintian Feng,  D. Ghosh,  
 M. Goldey,  P. R. Horn,  L. D. Jacobson,  I. Kaliman,  T. Kus,  A. Landau,  
 Jie Liu,  E. I. Proynov,  R. M. Richard,  R. P. Steele,  E. J. Sundstrom,  
 H. L. Woodcock III,  P. M. Zimmerman,  D. Zuev,  B. Albrecht,  E. Alguire,  
 S. A. Baeppler,  D. Barton,  Z. Benda,  Y. A. Bernard,  E. J. Berquist,  
 K. B. Bravaya,  H. Burton,  D. Casanova,  Chun-Min Chang,  Yunqing Chen,  
 A. Chien,  K. D. Closser,  M. P. Coons,  S. Coriani,  S. Dasgupta,  
 A. L. Dempwolff,  M. Diedenhofen,  Hainam Do,  R. G. Edgar,  Po-Tung Fang,  
 S. Faraji,  S. Fatehi,  Qingguo Feng,  K. D. Fenk,  J. Fosso-Tande,  
 Qinghui Ge,  A. Ghysels,  G. Gidofalvi,  J. Gomes,  J. Gonthier,  A. Gunina,  
 D. Hait,  M. W. D. Hanson-Heine,  P. H. P. Harbach,  A. W. Hauser,  
 J. E. Herr,  E. G. Hohenstein,  Z. C. Holden,  Kerwin Hui,  B. C. Huynh,  
 T.-C. Jagau,  Hyunjun Ji,  B. Kaduk,  K. Khistyaev,  Jaehoon Kim,  
 P. Klunzinger,  K. Koh,  D. Kosenkov,  L. Koulias,  T. Kowalczyk,  
 C. M. Krauter,  A. Kunitsa,  Ka Un Lao,  A. Laurent,  K. V. Lawler,  
 Joonho Lee,  D. Lefrancois,  S. Lehtola,  D. S. Levine,  Yi-Pei Li,  
 You-Sheng Lin,  Fenglai Liu,  E. Livshits,  A. Luenser,  P. Manohar,  
 E. Mansoor,  S. F. Manzer,  Shan-Ping Mao,  Yuezhi Mao,  N. Mardirossian,  
 A. V. Marenich,  T. Markovich,  L. A. Martinez-Martinez,  S. A. Maurer,  
 N. J. Mayhall,  S. C. McKenzie,  J.-M. Mewes,  A. F. Morrison,  
 J. W. Mullinax,  K. Nanda,  T. S. Nguyen-Beck,  R. Olivares-Amaya,  
 J. A. Parkhill,  T. M. Perrine,  F. Plasser,  P. Pokhilko,  S. Prager,  
 A. Prociuk,  E. Ramos,  D. R. Rehn,  F. Rob,  M. Schneider,  N. Sergueev,  
 S. M. Sharada,  S. Sharma,  D. W. Small,  T. Stauch,  T. Stein,  
 Yu-Chuan Su,  A. J. W. Thom,  A. Tkatchenko,  T. Tsuchimochi,  N. M. Tubman,  
 L. Vogt,  M. L. Vidal,  O. Vydrov,  M. A. Watson,  J. Wenzel,  
 M. de Wergifosse,  T. A. Wesolowski,  A. White,  J. Witte,  A. Yamada,  
 Jun Yang,  K. Yao,  S. Yeganeh,  S. R. Yost,  Zhi-Qiang You,  A. Zech,  
 Igor Ying Zhang,  Xing Zhang,  Yan Zhao,  Ying Zhu,  B. R. Brooks,  
 G. K. L. Chan,  C. J. Cramer,  M. S. Gordon,  W. J. Hehre,  A. Klamt,  
 M. W. Schmidt,  C. D. Sherrill,  D. G. Truhlar,  A. Aspuru-Guzik,  R. Baer,  
 A. T. Bell,  N. A. Besley,  Jeng-Da Chai,  A. E. DePrince, III,  
 R. A. DiStasio Jr.,  A. Dreuw,  B. D. Dunietz,  T. R. Furlani,  
 Chao-Ping Hsu,  Yousung Jung,  Jing Kong,  D. S. Lambrecht,  WanZhen Liang,  
 C. Ochsenfeld,  V. A. Rassolov,  L. V. Slipchenko,  J. E. Subotnik,  
 T. Van Voorhis,  J. M. Herbert,  A. I. Krylov,  P. M. W. Gill,  M. Head-Gordon

 Contributors to earlier versions of Q-Chem not listed above: 
 R. D. Adamson,  B. Austin,  J. Baker,  G. J. O. Beran,  K. Brandhorst,  
 S. T. Brown,  E. F. C. Byrd,  A. K. Chakraborty,  C.-L. Cheng,  
 Siu Hung Chien,  D. M. Chipman,  D. L. Crittenden,  H. Dachsel,  
 R. J. Doerksen,  A. D. Dutoi,  L. Fusti-Molnar,  W. A. Goddard III,  
 A. Golubeva-Zadorozhnaya,  S. R. Gwaltney,  G. Hawkins,  A. Heyden,  
 S. Hirata,  G. Kedziora,  F. J. Keil,  C. Kelley,  Jihan Kim,  R. A. King,  
 R. Z. Khaliullin,  P. P. Korambath,  W. Kurlancheek,  A. M. Lee,  M. S. Lee,  
 S. V. Levchenko,  Ching Yeh Lin,  D. Liotard,  R. C. Lochan,  I. Lotan,  
 P. E. Maslen,  N. Nair,  D. P. O'Neill,  D. Neuhauser,  E. Neuscamman,  
 C. M. Oana,  R. Olson,  B. Peters,  R. Peverati,  P. A. Pieniazek,  
 Y. M. Rhee,  J. Ritchie,  M. A. Rohrdanz,  E. Rosta,  N. J. Russ,  
 H. F. Schaefer III,  N. E. Schultz,  N. Shenvi,  A. C. Simmonett,  A. Sodt,  
 D. Stuck,  K. S. Thanthiriwatte,  V. Vanovschi,  Tao Wang,  A. Warshel,  
 C. F. Williams,  Q. Wu,  X. Xu,  W. Zhang

 Please cite Q-Chem as follows:
 Y. Shao et al., Mol. Phys. 113, 184-215 (2015)
 DOI: 10.1080/00268976.2014.952696

 Q-Chem 5.1.1 for Intel X86 EM64T Linux

 Parts of Q-Chem use Armadillo 8.300.2 (Tropical Shenanigans).
 http://arma.sourceforge.net/

 Q-Chem begins on Wed Oct 10 05:27:38 2018  

Host: 
0

     Scratch files written to /scratch/taweetham/qchem25873//
The previous job contains 0 fragments, simply inherited here
Input Ideriv = 2
Curr. Ideriv = -1
Max.  Ideriv = 2

Checking the input file for inconsistencies... 	...done.

--------------------------------------------------------------
User input:
--------------------------------------------------------------

$molecule
read
$end

$rem
   job_type 	frequency
   basis 	6-311++g**
   method	b3lyp	
$end


--------------------------------------------------------------
 ----------------------------------------------------------------
             Standard Nuclear Orientation (Angstroms)
    I     Atom           X                Y                Z
 ----------------------------------------------------------------
    1      C      -0.1857545541    -0.8861905636    -0.9664113364
    2      C      -0.7997420100    -0.4828493123     0.3759769350
    3      C       0.5316501619     0.0258352377    -0.0370729080
    4      F      -1.8612033379     0.3799298456     0.3573683158
    5      H      -0.8656834264    -1.2115643409     1.1758537799
    6      F       0.6783376018     1.3244536151    -0.3652370484
    7      F       1.6320951583    -0.4157996692     0.6206443914
    8      H       0.1623772031    -1.9056582782    -1.0803311162
    9      H      -0.6166801633    -0.4208036753    -1.8454597372
 ----------------------------------------------------------------
 Molecular Point Group                 C1    NOp =  1
 Largest Abelian Subgroup              C1    NOp =  1
 Nuclear Repulsion Energy =   250.7941475251 hartrees
 There are       24 alpha and       24 beta electrons
 Requested basis set is 6-311++G(d,p)
 There are 51 shells and 153 basis functions

 Total QAlloc Memory Limit   2000 MB
 Mega-Array Size       188 MB
 MEM_STATIC part       192 MB

                       Distance Matrix (Angstroms)
             C (  1)   C (  2)   C (  3)   F (  4)   H (  5)   F (  6)
   C (  2)  1.530252
   C (  3)  1.486651  1.483905
   F (  4)  2.482455  1.368004  2.450860
   H (  5)  2.271007  1.084056  2.225958  2.047885
   F (  6)  2.448472  2.449584  1.347449  2.804203  3.345198
   F (  7)  2.458575  2.445034  1.355955  3.592441  2.679626  2.215874
   H (  8)  1.083276  2.251864  2.226077  3.374281  2.574693  3.348313
   H (  9)  1.083978  2.229830  2.188244  2.653764  3.132992  2.629459
             F (  7)   H (  8)
   H (  8)  2.696862
   H (  9)  3.337467  1.843135

 A cutoff of  1.0D-11 yielded   1268 shell pairs
 There are     11608 function pairs (     12534 Cartesian)

 -------------------------------------------------------
 OpenMP Integral Computing Module                       
 Release: version 1.0, May 2013, Q-Chem Inc. Pittsburgh 
 -------------------------------------------------------
 Integral Job Info:
 Integral job number is                      11
 Integral operator is                         1
 short-range coefficients                     0
 long-range coefficients              100000000
 Omega coefficients                           0
 if combine SR and LR in K                    0
 Integral screening is                        0
 Integral computing path is                   2
 max size of driver memory is            800000
 size of driver memory is                593474
 size of scratch memory is              2361544
 max col of scratch BK array               1296
 max len of scratch array in speh3          155
 max len of scratch index in speh4           18
 max int batch size is                      520
 min int batch size is                       52
 fixed nKL is                                52
 max L of basis functions is                  2
 order of int derivative is                   0
 number of shells is                         51
 number of basis is                         159
 number of cartesian basis is               159
 number of contracted shell pairs          1268
 number of primitive shell pairs           3502
 maxK2 (contraction) of shell pair           36
 max number of K2 of shell pair               1
 max number of CS2 of shell pair            175
 max number of PS2 of shell pair            618
 mem total for path MDJ                  527534
 -------------------------------------------------------
 Smallest overlap matrix eigenvalue = 6.52E-05
 Guess from superposition of atomic densities
 Warning:  Energy on first SCF cycle will be non-variational
 SAD guess density has 48.000000 electrons

 -----------------------------------------------------------------------
  General SCF calculation program by
  Eric Jon Sundstrom, Paul Horn, Yuezhi Mao, Dmitri Zuev, Alec White,
  David Stuck, Shaama M.S., Shane Yost, Joonho Lee, David Small,
  Daniel Levine, Susi Lehtola, Hugh Burton, Evgeny Epifanovsky
 -----------------------------------------------------------------------
 Exchange:     0.2000 Hartree-Fock + 0.0800 Slater + 0.7200 B88
 Correlation:  0.1900 VWN1RPA + 0.8100 LYP
 Using SG-1 standard quadrature grid
 using 4 threads for integral computing
 -------------------------------------------------------
 OpenMP Integral computing Module                
 Release: version 2.0, May 2017, Q-Chem Inc. Pleasanton 
 -------------------------------------------------------
 -------------------------------------------------------
 OpenMP BLAS3 based DFT computing Module                
 Release: version 1.0, May 2013, Q-Chem Inc. Pittsburgh 
 -------------------------------------------------------
 A restricted SCF calculation will be
 performed using DIIS
 SCF converges when DIIS error is below 1.0e-08
 ---------------------------------------
  Cycle       Energy         DIIS error
 ---------------------------------------
    1    -416.7833317278      4.92e-02  
    2    -415.6508713868      5.86e-03  
    3    -415.6128913018      7.37e-03  
    4    -415.7222850715      8.65e-04  
    5    -415.7235647411      3.85e-04  
    6    -415.7238974117      7.02e-05  
    7    -415.7239078058      2.70e-05  
    8    -415.7239093025      4.61e-06  
    9    -415.7239093365      1.72e-06  
   10    -415.7239093415      2.58e-07  
   11    -415.7239093417      1.12e-07  
   12    -415.7239093417      2.64e-08  
   13    -415.7239093417      3.28e-09  Convergence criterion met
 ---------------------------------------
 SCF time:   CPU 19.55s  wall 5.00s 
 SCF   energy in the final basis set =     -415.7239093417
 Total energy in the final basis set =     -415.7239093417

 --------------------------------------------------------------

                    Orbital Energies (a.u.)
 --------------------------------------------------------------

 Alpha MOs
 -- Occupied --
-24.713 -24.713 -24.699 -10.363 -10.291 -10.216  -1.284  -1.236
 -1.227  -0.906  -0.664  -0.659  -0.596  -0.581  -0.531  -0.524
 -0.490  -0.467  -0.459  -0.441  -0.428  -0.422  -0.339  -0.312
 -- Virtual --
 -0.012   0.004   0.021   0.024   0.031   0.057   0.069   0.072
  0.077   0.097   0.110   0.117   0.120   0.131   0.139   0.149
  0.163   0.179   0.189   0.223   0.229   0.242   0.255   0.263
  0.268   0.296   0.305   0.341   0.349   0.354   0.362   0.363
  0.372   0.381   0.410   0.453   0.471   0.493   0.545   0.555
  0.579   0.595   0.612   0.629   0.648   0.675   0.707   0.728
  0.749   0.910   0.969   1.190   1.207   1.247   1.299   1.329
  1.359   1.369   1.392   1.410   1.420   1.424   1.441   1.462
  1.477   1.513   1.527   1.541   1.636   1.687   1.737   1.776
  1.806   1.863   1.867   1.943   1.955   1.978   2.015   2.090
  2.133   2.159   2.182   2.239   2.505   2.531   2.566   2.655
  2.673   2.783   2.801   2.815   2.996   3.079   3.254   3.356
  3.680   3.723   3.758   3.766   3.777   3.799   3.807   3.849
  3.888   3.973   3.996   4.017   4.077   4.177   4.255   4.768
  4.885   4.909   6.303   6.322   6.339   6.347   6.355   6.381
  6.560   6.710   6.786  23.625  23.757  23.869  66.753  66.764
 66.771
 --------------------------------------------------------------

          Ground-State Mulliken Net Atomic Charges

     Atom                 Charge (a.u.)
  ----------------------------------------
      1 C                    -0.186468
      2 C                     0.017767
      3 C                    -0.050399
      4 F                    -0.138292
      5 H                     0.187973
      6 F                    -0.102653
      7 F                    -0.102234
      8 H                     0.171085
      9 H                     0.203221
  ----------------------------------------
  Sum of atomic charges =     0.000000

 -----------------------------------------------------------------
                    Cartesian Multipole Moments
 -----------------------------------------------------------------
    Charge (ESU x 10^10)
                 0.0000
    Dipole Moment (Debye)
         X      -0.4576      Y      -2.3808      Z      -0.7309
       Tot       2.5322
    Quadrupole Moments (Debye-Ang)
        XX     -38.2993     XY       1.1666     YY     -32.5086
        XZ      -0.4046     YZ       0.3264     ZZ     -30.7027
    Octopole Moments (Debye-Ang^2)
       XXX       5.8351    XXY       2.0570    XYY       0.2435
       YYY       2.8978    XXZ      -0.7809    XYZ       2.3146
       YYZ       1.8158    XZZ      -1.6834    YZZ       1.0926
       ZZZ       2.2299
    Hexadecapole Moments (Debye-Ang^3)
      XXXX    -281.5164   XXXY       0.9311   XXYY     -69.1567
      XYYY      -5.8730   YYYY    -137.8498   XXXZ       0.1558
      XXYZ      -2.5777   XYYZ      -1.4367   YYYZ      -2.2531
      XXZZ     -61.4577   XYZZ       0.2630   YYZZ     -39.2584
      XZZZ       2.2869   YZZZ      -5.3683   ZZZZ     -99.3312
 -----------------------------------------------------------------
 Calculating MO derivatives via CPSCF
 D1JvT checksum  = 359424 26579.2475400389
 D1KAT checksum  = 726084 2363.8812739504
   1         3          27      0.152594    0.025409
   2         3          27      0.018587    0.003313
   3         3          27      0.001363    0.000260
   4         7          23      0.000084    0.000017
   5        30           0      0.000000    0.000000    Roots Converged
 Time for AOints: 8.9 s (CPU) 2.2 s (wall)
 ------------------------------------------------------------------------------
                     AOints        : Timing summary (seconds)
 ------------------------------------------------------------------------------
     job step          cpu (% of tot)      sys (% of tot)     wall (% of tot)
 ------------------------------------------------------------------------------
  cpscf_lag         0.4877E+02 (27.5)   0.5000E-05 (31.3)   0.1241E+02 (27.2)
  iterzp            0.1194E+03 (67.4)   0.1100E-04 (68.8)   0.3075E+02 (67.5)
  make_fx           0.0000E+00 ( 0.0)   0.0000E+00 ( 0.0)   0.0000E+00 ( 0.0)
  AOints            0.8941E+01 ( 5.0)   0.0000E+00 ( 0.0)   0.2248E+01 ( 4.9)
 ------------------------------------------------------------------------------
   Grand Totals     0.1773E+03          0.1600E-04          0.4554E+02
 ------------------------------------------------------------------------------
 Calculating analytic Hessian of the SCF energy
 Polarizability Matrix (a.u.)
            1           2           3
    1 -36.7387822   0.4540031   0.1059926
    2   0.4540031 -35.2847065  -0.7745512
    3   0.1059926  -0.7745512 -35.0618817

 Direct stationary perturbation theory relativistic correction:

 rels  =       0.174739664456
 relv  =      -0.748361977953
 rel2e =       0.274449339462
 E_rel =      -0.299172974034

 Hessian of the SCF Energy
            1           2           3           4           5           6
    1   0.3004958  -0.1336334   0.1213254  -0.0526575   0.0157678   0.0201971
    2  -0.1336334   0.6159835   0.0186492   0.0394541  -0.0508689  -0.0236176
    3   0.1213254   0.0186492   0.5737752   0.0545063  -0.0097530  -0.1638639
    4  -0.0526575   0.0394541   0.0545063   0.5139778  -0.0542561  -0.1090321
    5   0.0157678  -0.0508689  -0.0097530  -0.0542561   0.4713540  -0.1834465
    6   0.0201971  -0.0236176  -0.1638639  -0.1090321  -0.1834465   0.4940599
    7  -0.0721025  -0.0533595  -0.0781181  -0.2070259  -0.0446184   0.0679505
    8  -0.0323777  -0.1276772  -0.0717399  -0.0803280  -0.0732730   0.0413747
    9  -0.0524030  -0.0619037  -0.1242667   0.0510248   0.0265791  -0.0477176
   10  -0.0095345   0.0079473   0.0134474  -0.1929208   0.1107234  -0.0050655
   11   0.0171541  -0.0180026  -0.0002440   0.1135108  -0.1496354   0.0139264
   12   0.0246680  -0.0202869   0.0091740  -0.0032677   0.0114064  -0.0598637
   13  -0.0014936   0.0025566   0.0005271  -0.0506252  -0.0201827   0.0250993
   14  -0.0023831   0.0123240  -0.0121214  -0.0149998  -0.1713279   0.1459108
   15   0.0026738   0.0161326  -0.0139907   0.0202404   0.1497999  -0.2051332
   16   0.0002235  -0.0081399  -0.0023677   0.0031344  -0.0271262   0.0067705
   17  -0.0023452  -0.0330758   0.0031774   0.0022000  -0.0241722   0.0091304
   18   0.0015421  -0.0213747   0.0146819  -0.0047254   0.0241355  -0.0065694
   19  -0.0129111  -0.0013676  -0.0160766  -0.0193460   0.0159027  -0.0181828
   20  -0.0091732   0.0107598  -0.0046928  -0.0006847  -0.0002877   0.0010803
   21  -0.0249393   0.0173488  -0.0131649  -0.0001832  -0.0075764   0.0101574
   22  -0.0697075   0.0922851   0.0053889  -0.0044933   0.0180504  -0.0087648
   23   0.0910067  -0.3077904  -0.0264742  -0.0022574   0.0024545  -0.0036454
   24   0.0040073  -0.0259009  -0.0470477   0.0027905  -0.0185422  -0.0031587
   25  -0.0823126   0.0542574  -0.0986326   0.0099563  -0.0142609   0.0210278
   26   0.0559842  -0.1016522   0.1031986  -0.0026389  -0.0042435  -0.0007132
   27  -0.0970714   0.1009531  -0.2352973  -0.0113536   0.0073972  -0.0179108
            7           8           9          10          11          12
    1  -0.0721025  -0.0323777  -0.0524030  -0.0095345   0.0171541   0.0246680
    2  -0.0533595  -0.1276772  -0.0619037   0.0079473  -0.0180026  -0.0202869
    3  -0.0781181  -0.0717399  -0.1242667   0.0134474  -0.0002440   0.0091740
    4  -0.2070259  -0.0803280   0.0510248  -0.1929208   0.1135108  -0.0032677
    5  -0.0446184  -0.0732730   0.0265791   0.1107234  -0.1496354   0.0114064
    6   0.0679505   0.0413747  -0.0477176  -0.0050655   0.0139264  -0.0598637
    7   0.5876077   0.1017619   0.0763345  -0.0209290  -0.0017738   0.0030048
    8   0.1017619   0.5556191  -0.0291350   0.0342432   0.0040073   0.0037735
    9   0.0763345  -0.0291350   0.3796821  -0.0046866   0.0009805  -0.0078742
   10  -0.0209290   0.0342432  -0.0046866   0.2399682  -0.1603322  -0.0023008
   11  -0.0017738   0.0040073   0.0009805  -0.1603322   0.1706315  -0.0072546
   12   0.0030048   0.0037735  -0.0078742  -0.0023008  -0.0072546   0.0470919
   13   0.0054756  -0.0135367   0.0165506  -0.0072133   0.0286898  -0.0211634
   14   0.0021443  -0.0083065   0.0106125   0.0093913  -0.0178830   0.0120968
   15  -0.0002301  -0.0056751  -0.0009894  -0.0019100  -0.0025605   0.0062684
   16  -0.0750814  -0.0398154   0.0071459   0.0040797   0.0009329   0.0013519
   17  -0.0535690  -0.2736651   0.0435587  -0.0039426   0.0081566   0.0000705
   18   0.0099331   0.0466140  -0.0718676  -0.0020125  -0.0034849   0.0016236
   19  -0.2201454   0.0346484  -0.0827173  -0.0120222  -0.0001088  -0.0027925
   20   0.0438454  -0.0731778   0.0237685   0.0020525   0.0001522  -0.0005831
   21  -0.0848981   0.0196588  -0.1099014   0.0016193   0.0003833   0.0016150
   22   0.0102143  -0.0197131   0.0050345  -0.0033464   0.0039703   0.0054572
   23   0.0091510  -0.0119977   0.0023451  -0.0020129   0.0018055   0.0016282
   24   0.0058231  -0.0072422  -0.0070615   0.0003612  -0.0032209  -0.0024228
   25  -0.0080135   0.0151174  -0.0162834   0.0019184  -0.0020432  -0.0049576
   26  -0.0035820   0.0084709  -0.0168058   0.0019301   0.0007679  -0.0008507
   27   0.0002002   0.0023713  -0.0100037   0.0005474   0.0014747   0.0043879
           13          14          15          16          17          18
    1  -0.0014936  -0.0023831   0.0026738   0.0002235  -0.0023452   0.0015421
    2   0.0025566   0.0123240   0.0161326  -0.0081399  -0.0330758  -0.0213747
    3   0.0005271  -0.0121214  -0.0139907  -0.0023677   0.0031774   0.0146819
    4  -0.0506252  -0.0149998   0.0202404   0.0031344   0.0022000  -0.0047254
    5  -0.0201827  -0.1713279   0.1497999  -0.0271262  -0.0241722   0.0241355
    6   0.0250993   0.1459108  -0.2051332   0.0067705   0.0091304  -0.0065694
    7   0.0054756   0.0021443  -0.0002301  -0.0750814  -0.0535690   0.0099331
    8  -0.0135367  -0.0083065  -0.0056751  -0.0398154  -0.2736651   0.0466140
    9   0.0165506   0.0106125  -0.0009894   0.0071459   0.0435587  -0.0718676
   10  -0.0072133   0.0093913  -0.0019100   0.0040797  -0.0039426  -0.0020125
   11   0.0286898  -0.0178830  -0.0025605   0.0009329   0.0081566  -0.0034849
   12  -0.0211634   0.0120968   0.0062684   0.0013519   0.0000705   0.0016236
   13   0.0546874   0.0051665  -0.0223057  -0.0031583  -0.0028795   0.0028243
   14   0.0051665   0.1847345  -0.1555361  -0.0022060  -0.0019296   0.0018185
   15  -0.0223057  -0.1555361   0.2106978  -0.0022456  -0.0022074   0.0018233
   16  -0.0031583  -0.0022060  -0.0022456   0.0669615   0.0384358   0.0019449
   17  -0.0028795  -0.0019296  -0.0022074   0.0384358   0.3605714  -0.0788139
   18   0.0028243   0.0018185   0.0018233   0.0019449  -0.0788139   0.0653932
   19   0.0018822   0.0015107   0.0021275   0.0037929   0.0262767  -0.0090508
   20   0.0005097   0.0015341   0.0000669   0.0390347  -0.0346888   0.0308622
   21  -0.0021868  -0.0014624   0.0008602  -0.0135868   0.0251239  -0.0077632
   22   0.0013889  -0.0014293  -0.0018799  -0.0017078  -0.0069316  -0.0036370
   23   0.0002896   0.0005140  -0.0003913  -0.0005151  -0.0024510  -0.0023012
   24   0.0013620   0.0012229   0.0020945   0.0012271   0.0003664   0.0005957
   25  -0.0009439   0.0028053   0.0035295   0.0017555   0.0027554   0.0031814
   26  -0.0006134   0.0003405   0.0003711  -0.0006009   0.0012546   0.0025446
   27  -0.0007073  -0.0025416  -0.0016307  -0.0002402  -0.0004061   0.0020827
           19          20          21          22          23          24
    1  -0.0129111  -0.0091732  -0.0249393  -0.0697075   0.0910067   0.0040073
    2  -0.0013676   0.0107598   0.0173488   0.0922851  -0.3077904  -0.0259009
    3  -0.0160766  -0.0046928  -0.0131649   0.0053889  -0.0264742  -0.0470477
    4  -0.0193460  -0.0006847  -0.0001832  -0.0044933  -0.0022574   0.0027905
    5   0.0159027  -0.0002877  -0.0075764   0.0180504   0.0024545  -0.0185422
    6  -0.0181828   0.0010803   0.0101574  -0.0087648  -0.0036454  -0.0031587
    7  -0.2201454   0.0438454  -0.0848981   0.0102143   0.0091510   0.0058231
    8   0.0346484  -0.0731778   0.0196588  -0.0197131  -0.0119977  -0.0072422
    9  -0.0827173   0.0237685  -0.1099014   0.0050345   0.0023451  -0.0070615
   10  -0.0120222   0.0020525   0.0016193  -0.0033464  -0.0020129   0.0003612
   11  -0.0001088   0.0001522   0.0003833   0.0039703   0.0018055  -0.0032209
   12  -0.0027925  -0.0005831   0.0016150   0.0054572   0.0016282  -0.0024228
   13   0.0018822   0.0005097  -0.0021868   0.0013889   0.0002896   0.0013620
   14   0.0015107   0.0015341  -0.0014624  -0.0014293   0.0005140   0.0012229
   15   0.0021275   0.0000669   0.0008602  -0.0018799  -0.0003913   0.0020945
   16   0.0037929   0.0390347  -0.0135868  -0.0017078  -0.0005151   0.0012271
   17   0.0262767  -0.0346888   0.0251239  -0.0069316  -0.0024510   0.0003664
   18  -0.0090508   0.0308622  -0.0077632  -0.0036370  -0.0023012   0.0005957
   19   0.2604987  -0.0749230   0.1270049   0.0023407   0.0003078  -0.0021256
   20  -0.0749230   0.0941399  -0.0516111   0.0022556   0.0023660   0.0006795
   21   0.1270049  -0.0516111   0.1159957   0.0027958   0.0014548   0.0013728
   22   0.0023407   0.0022556   0.0027958   0.0677381  -0.0970401  -0.0075903
   23   0.0003078   0.0023660   0.0014548  -0.0970401   0.3210844   0.0300558
   24  -0.0021256   0.0006795   0.0013728  -0.0075903   0.0300558   0.0481930
   25  -0.0040898  -0.0029168  -0.0056258  -0.0024270   0.0010704  -0.0058554
   26  -0.0022469  -0.0007978  -0.0033197   0.0085528  -0.0059853   0.0225815
   27   0.0018131   0.0004295   0.0008285   0.0031955  -0.0026719   0.0074347
           25          26          27
    1  -0.0823126   0.0559842  -0.0970714
    2   0.0542574  -0.1016522   0.1009531
    3  -0.0986326   0.1031986  -0.2352973
    4   0.0099563  -0.0026389  -0.0113536
    5  -0.0142609  -0.0042435   0.0073972
    6   0.0210278  -0.0007132  -0.0179108
    7  -0.0080135  -0.0035820   0.0002002
    8   0.0151174   0.0084709   0.0023713
    9  -0.0162834  -0.0168058  -0.0100037
   10   0.0019184   0.0019301   0.0005474
   11  -0.0020432   0.0007679   0.0014747
   12  -0.0049576  -0.0008507   0.0043879
   13  -0.0009439  -0.0006134  -0.0007073
   14   0.0028053   0.0003405  -0.0025416
   15   0.0035295   0.0003711  -0.0016307
   16   0.0017555  -0.0006009  -0.0002402
   17   0.0027554   0.0012546  -0.0004061
   18   0.0031814   0.0025446   0.0020827
   19  -0.0040898  -0.0022469   0.0018131
   20  -0.0029168  -0.0007978   0.0004295
   21  -0.0056258  -0.0033197   0.0008285
   22  -0.0024270   0.0085528   0.0031955
   23   0.0010704  -0.0059853  -0.0026719
   24  -0.0058554   0.0225815   0.0074347
   25   0.0841566  -0.0567850   0.1036162
   26  -0.0567850   0.1018448  -0.1070063
   27   0.1036162  -0.1070063   0.2501087
 Gradient time:  CPU 228.51 s  wall 59.08 s
 **********************************************************************
 **                                                                  **
 **                       VIBRATIONAL ANALYSIS                       **
 **                       --------------------                       **
 **                                                                  **
 **        VIBRATIONAL FREQUENCIES (CM**-1) AND NORMAL MODES         **
 **     FORCE CONSTANTS (mDYN/ANGSTROM) AND REDUCED MASSES (AMU)     **
 **                  INFRARED INTENSITIES (KM/MOL)                   **
 **                                                                  **
 **********************************************************************


 Mode:                 1                      2                      3
 Frequency:       196.05                 242.11                 379.48
 Force Cnst:      0.2728                 0.2068                 0.4744
 Red. Mass:      12.0454                 5.9889                 5.5918
 IR Active:          YES                    YES                    YES
 IR Intens:        3.377                  4.409                  1.662
 Raman Active:       YES                    YES                    YES
               X      Y      Z        X      Y      Z        X      Y      Z
 C         -0.024  0.167 -0.046    0.056  0.049 -0.231   -0.054  0.114  0.027
 C          0.026  0.105 -0.016   -0.012 -0.072 -0.198   -0.175  0.020 -0.041
 C          0.020  0.155 -0.065    0.014 -0.111 -0.020    0.059 -0.123  0.161
 F         -0.312 -0.320  0.204    0.135  0.098  0.241   -0.223  0.018 -0.027
 H          0.388  0.073 -0.010   -0.022 -0.298 -0.404   -0.396 -0.183 -0.243
 F          0.454  0.056 -0.261   -0.116 -0.119 -0.143    0.049 -0.171  0.000
 F         -0.170 -0.036  0.147   -0.064  0.107  0.237    0.308  0.133 -0.049
 H         -0.069  0.174 -0.238   -0.188 -0.025 -0.304   -0.413  0.005 -0.097
 H         -0.056  0.324  0.049    0.380  0.291 -0.262    0.313  0.427  0.009
 TransDip   0.007  0.054 -0.022    0.008 -0.031 -0.059   -0.026 -0.032  0.005

 Mode:                 4                      5                      6
 Frequency:       447.01                 473.15                 602.30
 Force Cnst:      0.2733                 1.0231                 0.9702
 Red. Mass:       2.3210                 7.7566                 4.5394
 IR Active:          YES                    YES                    YES
 IR Intens:        2.773                 11.901                  8.121
 Raman Active:       YES                    YES                    YES
               X      Y      Z        X      Y      Z        X      Y      Z
 C          0.180 -0.101 -0.004   -0.237 -0.261 -0.096   -0.143 -0.117 -0.063
 C         -0.072  0.059 -0.100   -0.050 -0.110 -0.105    0.159  0.251 -0.087
 C         -0.012  0.019 -0.016   -0.080 -0.072 -0.175    0.193 -0.052 -0.180
 F         -0.105  0.054  0.112    0.052  0.014  0.034   -0.108 -0.031  0.002
 H         -0.071  0.007 -0.150    0.007 -0.037 -0.029    0.382  0.345  0.012
 F          0.009  0.031  0.032    0.271 -0.027  0.238   -0.118  0.054  0.077
 F         -0.000 -0.039 -0.069   -0.060  0.336 -0.027    0.109 -0.073  0.132
 H          0.287 -0.126  0.497   -0.226 -0.283  0.066   -0.595 -0.284  0.037
 H          0.448 -0.472 -0.326   -0.367 -0.498 -0.161   -0.074 -0.096 -0.089
 TransDip   0.029 -0.006 -0.044   -0.064 -0.073 -0.052    0.047  0.032 -0.071

 Mode:                 7                      8                      9
 Frequency:       723.63                 829.23                 892.82
 Force Cnst:      1.3634                 0.9037                 0.7840
 Red. Mass:       4.4190                 2.2306                 1.6694
 IR Active:          YES                    YES                    YES
 IR Intens:       25.689                 18.597                 17.888
 Raman Active:       YES                    YES                    YES
               X      Y      Z        X      Y      Z        X      Y      Z
 C         -0.207 -0.025  0.089   -0.071  0.111  0.060    0.046 -0.132  0.085
 C         -0.122 -0.182 -0.162    0.061  0.137 -0.036   -0.012 -0.001 -0.063
 C          0.028  0.085  0.090   -0.013  0.021  0.073    0.010 -0.028  0.076
 F          0.076 -0.025  0.003    0.096 -0.100 -0.027    0.016 -0.003  0.006
 H         -0.317 -0.401 -0.371    0.065 -0.169 -0.317    0.108  0.095  0.036
 F          0.024  0.237 -0.094   -0.005 -0.082  0.018    0.011  0.077 -0.002
 F          0.124 -0.093  0.084   -0.079  0.028 -0.056   -0.060  0.008 -0.060
 H         -0.232 -0.076  0.416   -0.394 -0.057  0.635   -0.462 -0.254 -0.367
 H         -0.086 -0.317 -0.123    0.382 -0.082 -0.254    0.442  0.514  0.231
 TransDip  -0.130 -0.095 -0.020   -0.029  0.106  0.083    0.069 -0.079  0.085

 Mode:                10                     11                     12
 Frequency:       999.12                1022.47                1044.10
 Force Cnst:      1.4170                 1.4071                 1.3140
 Red. Mass:       2.4093                 2.2845                 2.0458
 IR Active:          YES                    YES                    YES
 IR Intens:       65.854                 18.449                 54.545
 Raman Active:       YES                    YES                    YES
               X      Y      Z        X      Y      Z        X      Y      Z
 C          0.063  0.042  0.042   -0.094 -0.052 -0.151   -0.126  0.037  0.184
 C          0.028 -0.040  0.172   -0.050  0.060  0.197   -0.027 -0.046 -0.084
 C          0.151 -0.130 -0.162   -0.099 -0.070  0.005    0.085 -0.019 -0.151
 F         -0.040  0.021 -0.012    0.039 -0.039 -0.022    0.002  0.005  0.005
 H         -0.564 -0.578 -0.367   -0.069  0.047  0.200    0.131  0.108  0.067
 F          0.004  0.070 -0.002    0.020  0.079 -0.017   -0.013 -0.030  0.020
 F         -0.075  0.022 -0.009    0.048 -0.011  0.025   -0.016  0.007  0.007
 H         -0.258 -0.075  0.120    0.201  0.034 -0.073    0.641  0.326 -0.052
 H          0.062  0.036  0.043    0.744  0.107 -0.484    0.539  0.250 -0.024
 TransDip   0.116 -0.227 -0.050   -0.122  0.006  0.063    0.174  0.032 -0.157

 Mode:                13                     14                     15
 Frequency:      1114.15                1159.28                1233.58
 Force Cnst:      1.2384                 2.5720                 3.0065
 Red. Mass:       1.6933                 3.2482                 3.3533
 IR Active:          YES                    YES                    YES
 IR Intens:        9.952                108.668                166.877
 Raman Active:       YES                    YES                    YES
               X      Y      Z        X      Y      Z        X      Y      Z
 C          0.075  0.127  0.004   -0.085  0.002 -0.053   -0.070  0.044 -0.074
 C         -0.119 -0.117  0.011    0.240 -0.232  0.054    0.034 -0.002 -0.065
 C          0.008 -0.045 -0.095    0.029  0.076  0.100    0.240 -0.223  0.231
 F          0.019 -0.005 -0.006   -0.135  0.132 -0.035   -0.015 -0.016  0.015
 H          0.306  0.399  0.529    0.667 -0.303  0.042   -0.290  0.527  0.397
 F          0.002  0.014  0.004    0.002 -0.016 -0.008   -0.005  0.066 -0.030
 F          0.008  0.000  0.012   -0.031  0.001 -0.017   -0.099  0.043 -0.058
 H         -0.512 -0.103  0.332   -0.136 -0.045  0.188    0.321  0.151  0.066
 H          0.090 -0.065 -0.104    0.373 -0.036 -0.293   -0.200 -0.279 -0.181
 TransDip  -0.073 -0.046 -0.053    0.319 -0.087  0.044    0.293 -0.202  0.210

 Mode:                16                     17                     18
 Frequency:      1320.73                1398.98                1500.23
 Force Cnst:      1.7273                 1.4595                 4.0003
 Red. Mass:       1.6807                 1.2657                 3.0166
 IR Active:          YES                    YES                    YES
 IR Intens:       78.922                  4.208                 99.674
 Raman Active:       YES                    YES                    YES
               X      Y      Z        X      Y      Z        X      Y      Z
 C          0.020  0.022  0.022   -0.006 -0.021 -0.050   -0.026 -0.107 -0.146
 C         -0.043  0.056 -0.007    0.093 -0.027 -0.039   -0.218  0.013  0.086
 C         -0.073 -0.202  0.021   -0.080 -0.036 -0.023    0.244  0.160  0.032
 F         -0.003  0.016 -0.016   -0.014  0.003  0.008    0.028 -0.009 -0.009
 H          0.779 -0.307 -0.271   -0.317  0.178  0.099    0.406 -0.228 -0.045
 F          0.011  0.063 -0.013    0.007  0.015 -0.001   -0.017 -0.045  0.009
 F          0.012  0.009  0.002    0.016 -0.002  0.009   -0.037  0.003 -0.017
 H          0.213  0.079  0.172    0.137 -0.034  0.637    0.217 -0.104  0.472
 H         -0.225  0.062  0.175   -0.057  0.565  0.294   -0.135  0.505  0.219
 TransDip  -0.139 -0.241  0.057   -0.023 -0.061  0.001    0.118  0.251  0.160

 Mode:                19                     20                     21
 Frequency:      3132.70                3175.74                3230.69
 Force Cnst:      6.0952                 6.4842                 6.8806
 Red. Mass:       1.0541                 1.0912                 1.1189
 IR Active:          YES                    YES                    YES
 IR Intens:        0.391                  6.023                  0.513
 Raman Active:       YES                    YES                    YES
               X      Y      Z        X      Y      Z        X      Y      Z
 C         -0.005 -0.032 -0.056    0.004 -0.005  0.006    0.042 -0.081  0.041
 C         -0.002  0.001  0.000    0.008  0.058 -0.064   -0.001 -0.004  0.004
 C          0.003  0.002  0.001   -0.003 -0.001 -0.001    0.001 -0.000  0.001
 F         -0.000  0.000  0.000   -0.000 -0.000  0.000   -0.000  0.000  0.000
 H         -0.003 -0.012  0.015   -0.070 -0.668  0.732    0.006  0.045 -0.054
 F          0.000  0.000  0.000   -0.000 -0.000  0.000    0.000  0.000  0.000
 F          0.000  0.000  0.000    0.000 -0.000  0.000   -0.000  0.000 -0.000
 H         -0.226  0.662  0.063   -0.009  0.035  0.003   -0.224  0.664  0.074
 H          0.282 -0.310  0.571   -0.029  0.026 -0.045   -0.277  0.295 -0.570
 TransDip   0.013  0.002  0.015   -0.036  0.044 -0.054    0.000 -0.009 -0.021

 STANDARD THERMODYNAMIC QUANTITIES AT   298.15 K  AND     1.00 ATM

   This Molecule has  0 Imaginary Frequencies
   Zero point vibrational energy:       35.907 kcal/mol

   Atom    1 Element C  Has Mass   12.00000
   Atom    2 Element C  Has Mass   12.00000
   Atom    3 Element C  Has Mass   12.00000
   Atom    4 Element F  Has Mass   18.99840
   Atom    5 Element H  Has Mass    1.00783
   Atom    6 Element F  Has Mass   18.99840
   Atom    7 Element F  Has Mass   18.99840
   Atom    8 Element H  Has Mass    1.00783
   Atom    9 Element H  Has Mass    1.00783
   Molecular Mass:    96.018690 amu
   Principal axes and moments of inertia in amu*Bohr^2:
                             1           2           3
    Eigenvalues --      313.44939   602.70055   694.96907
          X               0.99981     0.01938     0.00016
          Y              -0.01933     0.99642     0.08232
          Z               0.00143    -0.08231     0.99661
   Rotational Symmetry Number is   1
   The Molecule is an Asymmetric Top
   Translational Enthalpy:        0.889 kcal/mol
   Rotational Enthalpy:           0.889 kcal/mol
   Vibrational Enthalpy:         37.461 kcal/mol
   gas constant (RT):             0.592 kcal/mol
   Translational Entropy:        39.597  cal/mol.K
   Rotational Entropy:           26.376  cal/mol.K
   Vibrational Entropy:           8.042  cal/mol.K

   Total Enthalpy:               39.831 kcal/mol
   Total Entropy:                74.014  cal/mol.K

 ======================================================================

 STANDARD THERMODYNAMIC QUANTITIES FOR ANHARMONIC VIBRATION -- TOSH

   Zero point vibrational energy: ************ kcal/mol

   Vibrational Enthalpy:       Infinity kcal/mol
   Vibrational Entropy:             NaN  cal/mol.K

   Total Enthalpy:             Infinity kcal/mol
   Total Entropy:                   NaN  cal/mol.K

 ======================================================================

 STANDARD THERMODYNAMIC QUANTITIES FOR ANHARMONIC VIBRATION -- VPT2

   Zero point vibrational energy: ************ kcal/mol

   Vibrational Enthalpy:       Infinity kcal/mol
   Vibrational Entropy:             NaN  cal/mol.K

   Total Enthalpy:             Infinity kcal/mol
   Total Entropy:                   NaN  cal/mol.K

 ======================================================================

Archival summary:
1\1\garfield\FREQ\ProcedureUnspecified\BasisUnspecified\333\taweetha\WedOct1005:28:422018WedOct1005:28:422018\0\\#,FREQ,ProcedureUnspecified,BasisUnspecified,\\0,1\C\F,1,1.34745\F,1,1.35595,2,110.101\C,1,1.48391,2,119.725,3,143.07,0\H,4,1.08406,1,119.367,2,-141.345,0\F,4,1.368,1,118.437,2,2.69655,0\C,1,1.48665,2,119.441,3,-144.281,0\H,7,1.08328,1,119.209,2,142.933,0\H,7,1.08398,1,115.81,2,-4.06564,0\\\@

 Total job time:  64.14s(wall), 248.22s(cpu) 
 Wed Oct 10 05:28:42 2018

        *************************************************************
        *                                                           *
        *  Thank you very much for using Q-Chem.  Have a nice day.  *
        *                                                           *
        *************************************************************
