# Supplementary material for: Geometric and energetic data from ab initio calculations of haloethene, haloimine, halomethylenephosphine, haloiminophosphine, halodiazene, halodiphosphene and halocyclopropane
Source: Data Brief. 2019 Nov 2;27:104738. doi: 10.1016/j.dib.2019.104738 (PMC6861602; doi:10.1016/j.dib.2019.104738)
Supplement: Multimedia component 3 [file mmc3.zip › CCC/B3LYP/FHCCCFI.out]

Q-Chem Developer Version!
                  Welcome to Q-Chem
     A Quantum Leap Into The Future Of Chemistry


 Q-Chem 5.1, Q-Chem, Inc., Pleasanton, CA (2018)

 Yihan Shao,  Zhengting Gan,  E. Epifanovsky,  A. T. B. Gilbert,  M. Wormit,  
 J. Kussmann,  A. W. Lange,  A. Behn,  Jia Deng,  Xintian Feng,  D. Ghosh,  
 M. Goldey,  P. R. Horn,  L. D. Jacobson,  I. Kaliman,  T. Kus,  A. Landau,  
 Jie Liu,  E. I. Proynov,  R. M. Richard,  R. P. Steele,  E. J. Sundstrom,  
 H. L. Woodcock III,  P. M. Zimmerman,  D. Zuev,  B. Albrecht,  E. Alguire,  
 S. A. Baeppler,  D. Barton,  Z. Benda,  Y. A. Bernard,  E. J. Berquist,  
 K. B. Bravaya,  H. Burton,  D. Casanova,  Chun-Min Chang,  Yunqing Chen,  
 A. Chien,  K. D. Closser,  M. P. Coons,  S. Coriani,  S. Dasgupta,  
 A. L. Dempwolff,  M. Diedenhofen,  Hainam Do,  R. G. Edgar,  Po-Tung Fang,  
 S. Faraji,  S. Fatehi,  Qingguo Feng,  K. D. Fenk,  J. Fosso-Tande,  
 Qinghui Ge,  A. Ghysels,  G. Gidofalvi,  J. Gomes,  J. Gonthier,  A. Gunina,  
 D. Hait,  M. W. D. Hanson-Heine,  P. H. P. Harbach,  A. W. Hauser,  
 J. E. Herr,  E. G. Hohenstein,  Z. C. Holden,  Kerwin Hui,  B. C. Huynh,  
 T.-C. Jagau,  Hyunjun Ji,  B. Kaduk,  K. Khistyaev,  Jaehoon Kim,  
 P. Klunzinger,  K. Koh,  D. Kosenkov,  L. Koulias,  T. Kowalczyk,  
 C. M. Krauter,  A. Kunitsa,  Ka Un Lao,  A. Laurent,  K. V. Lawler,  
 Joonho Lee,  D. Lefrancois,  S. Lehtola,  D. S. Levine,  Yi-Pei Li,  
 You-Sheng Lin,  Fenglai Liu,  E. Livshits,  A. Luenser,  P. Manohar,  
 E. Mansoor,  S. F. Manzer,  Shan-Ping Mao,  Yuezhi Mao,  N. Mardirossian,  
 A. V. Marenich,  T. Markovich,  L. A. Martinez-Martinez,  S. A. Maurer,  
 N. J. Mayhall,  S. C. McKenzie,  J.-M. Mewes,  A. F. Morrison,  
 J. W. Mullinax,  K. Nanda,  T. S. Nguyen-Beck,  R. Olivares-Amaya,  
 J. A. Parkhill,  T. M. Perrine,  F. Plasser,  P. Pokhilko,  S. Prager,  
 A. Prociuk,  E. Ramos,  D. R. Rehn,  F. Rob,  M. Schneider,  N. Sergueev,  
 S. M. Sharada,  S. Sharma,  D. W. Small,  T. Stauch,  T. Stein,  
 Yu-Chuan Su,  A. J. W. Thom,  A. Tkatchenko,  T. Tsuchimochi,  N. M. Tubman,  
 L. Vogt,  M. L. Vidal,  O. Vydrov,  M. A. Watson,  J. Wenzel,  
 M. de Wergifosse,  T. A. Wesolowski,  A. White,  J. Witte,  A. Yamada,  
 Jun Yang,  K. Yao,  S. Yeganeh,  S. R. Yost,  Zhi-Qiang You,  A. Zech,  
 Igor Ying Zhang,  Xing Zhang,  Yan Zhao,  Ying Zhu,  B. R. Brooks,  
 G. K. L. Chan,  C. J. Cramer,  M. S. Gordon,  W. J. Hehre,  A. Klamt,  
 M. W. Schmidt,  C. D. Sherrill,  D. G. Truhlar,  A. Aspuru-Guzik,  R. Baer,  
 A. T. Bell,  N. A. Besley,  Jeng-Da Chai,  A. E. DePrince, III,  
 R. A. DiStasio Jr.,  A. Dreuw,  B. D. Dunietz,  T. R. Furlani,  
 Chao-Ping Hsu,  Yousung Jung,  Jing Kong,  D. S. Lambrecht,  WanZhen Liang,  
 C. Ochsenfeld,  V. A. Rassolov,  L. V. Slipchenko,  J. E. Subotnik,  
 T. Van Voorhis,  J. M. Herbert,  A. I. Krylov,  P. M. W. Gill,  M. Head-Gordon

 Contributors to earlier versions of Q-Chem not listed above: 
 R. D. Adamson,  B. Austin,  J. Baker,  G. J. O. Beran,  K. Brandhorst,  
 S. T. Brown,  E. F. C. Byrd,  A. K. Chakraborty,  C.-L. Cheng,  
 Siu Hung Chien,  D. M. Chipman,  D. L. Crittenden,  H. Dachsel,  
 R. J. Doerksen,  A. D. Dutoi,  L. Fusti-Molnar,  W. A. Goddard III,  
 A. Golubeva-Zadorozhnaya,  S. R. Gwaltney,  G. Hawkins,  A. Heyden,  
 S. Hirata,  G. Kedziora,  F. J. Keil,  C. Kelley,  Jihan Kim,  R. A. King,  
 R. Z. Khaliullin,  P. P. Korambath,  W. Kurlancheek,  A. M. Lee,  M. S. Lee,  
 S. V. Levchenko,  Ching Yeh Lin,  D. Liotard,  R. C. Lochan,  I. Lotan,  
 P. E. Maslen,  N. Nair,  D. P. O'Neill,  D. Neuhauser,  E. Neuscamman,  
 C. M. Oana,  R. Olson,  B. Peters,  R. Peverati,  P. A. Pieniazek,  
 Y. M. Rhee,  J. Ritchie,  M. A. Rohrdanz,  E. Rosta,  N. J. Russ,  
 H. F. Schaefer III,  N. E. Schultz,  N. Shenvi,  A. C. Simmonett,  A. Sodt,  
 D. Stuck,  K. S. Thanthiriwatte,  V. Vanovschi,  Tao Wang,  A. Warshel,  
 C. F. Williams,  Q. Wu,  X. Xu,  W. Zhang

 Please cite Q-Chem as follows:
 Y. Shao et al., Mol. Phys. 113, 184-215 (2015)
 DOI: 10.1080/00268976.2014.952696

 Q-Chem 5.1.1 for Intel X86 EM64T Linux

 Parts of Q-Chem use Armadillo 8.300.2 (Tropical Shenanigans).
 http://arma.sourceforge.net/

 Q-Chem begins on Wed Oct 10 05:51:54 2018  

Host: 
0

     Scratch files written to /scratch/taweetham/qchem26193//
Input Ideriv = 2
Curr. Ideriv = -1
Max.  Ideriv = 2

Checking the input file for inconsistencies... 	...done.

--------------------------------------------------------------
User input:
--------------------------------------------------------------
$molecule
0 1
C 
C 1 CC 
C 2 CC 1 60.0
F 2 CF 1 ANG  3 pDHA
H 2 CH 1 ANG  3 mDHA
F 3 CF 1 ANG  2 mDHA
I 3 CI 1 ANG  2 pDHA
H 1 CH 2 ANG  3 pDHA
H 1 CH 2 ANG  3 mDHA

CC=1.54
CH=1.09
CF=1.35
CCl=1.77
CBr=1.94
CI=2.14
ANG=118.0
pDHA=107.9
mDHA=-107.9
$end

$rem
   job_type	optimization
   basis	6-311++g**
   method	b3lyp
   mem_total	32000
$end

--------------------------------------------------------------
 ----------------------------------------------------------------
             Standard Nuclear Orientation (Angstroms)
    I     Atom           X                Y                Z
 ----------------------------------------------------------------
    1      C      -1.5798037831     0.4874164009     1.2516480975
    2      C      -1.8292557254     0.7155777168    -0.2507886374
    3      C      -0.8084688102    -0.3421478609     0.2083526000
    4      F      -2.9978544164     0.2849575989    -0.7717909535
    5      H      -1.4489849047     1.6334865749    -0.6990490875
    6      F      -1.1363464440    -1.6439117530     0.0654994361
    7      I       1.2708165035     0.0790609215    -0.0722819417
    8      H      -1.0337530318     1.2536945810     1.8018719862
    9      H      -2.3575590920    -0.0119001501     1.8294713071
 ----------------------------------------------------------------
 Molecular Point Group                 C1    NOp =  1
 Largest Abelian Subgroup              C1    NOp =  1
 Nuclear Repulsion Energy =   521.3838335438 hartrees
 There are       46 alpha and       46 beta electrons
 Requested basis set is 6-311++G(d,p)
 There are 69 shells and 193 basis functions

 Total QAlloc Memory Limit  32000 MB
 Mega-Array Size       188 MB
 MEM_STATIC part       192 MB
 A cutoff of  1.0D-11 yielded   2112 shell pairs
 There are     17018 function pairs (     18801 Cartesian)

 -------------------------------------------------------
 OpenMP Integral Computing Module                       
 Release: version 1.0, May 2013, Q-Chem Inc. Pittsburgh 
 -------------------------------------------------------
 Integral Job Info:
 Integral job number is                      11
 Integral operator is                         1
 short-range coefficients                     0
 long-range coefficients              100000000
 Omega coefficients                           0
 if combine SR and LR in K                    0
 Integral screening is                        0
 Integral computing path is                   2
 max size of driver memory is            800000
 size of driver memory is                593474
 size of scratch memory is             11861008
 max col of scratch BK array               1296
 max len of scratch array in speh3          155
 max len of scratch index in speh4           18
 max int batch size is                      520
 min int batch size is                       52
 fixed nKL is                                52
 max L of basis functions is                  2
 order of int derivative is                   0
 number of shells is                         69
 number of basis is                         203
 number of cartesian basis is               203
 number of contracted shell pairs          2112
 number of primitive shell pairs           4764
 maxK2 (contraction) of shell pair           36
 max number of K2 of shell pair               1
 max number of CS2 of shell pair            261
 max number of PS2 of shell pair            438
 mem total for path MDJ                  533852
 -------------------------------------------------------
 Smallest overlap matrix eigenvalue = 7.42E-05

 Scale SEOQF with 1.000000e-01/1.000000e-01/1.000000e-01

 Standard Electronic Orientation quadrupole field applied
 Nucleus-field energy     =     0.0000000081 hartrees
 Guess from superposition of atomic densities
 Warning:  Energy on first SCF cycle will be non-variational
 SAD guess density has 92.000000 electrons

 -----------------------------------------------------------------------
  General SCF calculation program by
  Eric Jon Sundstrom, Paul Horn, Yuezhi Mao, Dmitri Zuev, Alec White,
  David Stuck, Shaama M.S., Shane Yost, Joonho Lee, David Small,
  Daniel Levine, Susi Lehtola, Hugh Burton, Evgeny Epifanovsky
 -----------------------------------------------------------------------
 Exchange:     0.2000 Hartree-Fock + 0.0800 Slater + 0.7200 B88
 Correlation:  0.1900 VWN1RPA + 0.8100 LYP
 Using SG-1 standard quadrature grid
 using 4 threads for integral computing
 -------------------------------------------------------
 OpenMP Integral computing Module                
 Release: version 2.0, May 2017, Q-Chem Inc. Pleasanton 
 -------------------------------------------------------
 -------------------------------------------------------
 OpenMP BLAS3 based DFT computing Module                
 Release: version 1.0, May 2013, Q-Chem Inc. Pittsburgh 
 -------------------------------------------------------
 A restricted SCF calculation will be
 performed using DIIS
 SCF converges when DIIS error is below 1.0e-08
 ---------------------------------------
  Cycle       Energy         DIIS error
 ---------------------------------------
    1   -7236.2620883629      4.03e-02  
    2   -7235.3051636691      3.97e-03  
    3   -7235.2702121343      5.01e-03  
    4   -7235.3601669400      6.64e-04  
    5   -7235.3613000507      3.32e-04  
    6   -7235.3617614178      5.26e-05  
    7   -7235.3617736516      2.06e-05  
    8   -7235.3617747210      4.59e-06  
    9   -7235.3617747848      2.13e-06  
   10   -7235.3617748005      2.61e-07  
   11   -7235.3617748007      1.24e-07  
   12   -7235.3617748009      1.97e-08  
   13   -7235.3617748008      5.20e-09  Convergence criterion met
 ---------------------------------------
 SCF time:   CPU 33.12s  wall 9.00s 
 SCF   energy in the final basis set =    -7235.3617748008
 Total energy in the final basis set =    -7235.3617748008

 --------------------------------------------------------------

                    Orbital Energies (a.u.)
 --------------------------------------------------------------

 Alpha MOs
 -- Occupied --
*******-176.314-165.718-165.716-165.715 -35.810 -31.303 -31.298
-31.297 -24.714 -24.703 -22.954 -22.953 -22.952 -22.948 -22.948
-10.327 -10.295 -10.219  -6.360  -4.772  -4.758  -4.757  -2.038
 -2.033  -2.033  -2.021  -2.020  -1.257  -1.242  -0.888  -0.695
 -0.654  -0.625  -0.567  -0.551  -0.499  -0.487  -0.484  -0.441
 -0.432  -0.400  -0.332  -0.316  -0.285  -0.272
 -- Virtual --
 -0.066  -0.010   0.009   0.022   0.027   0.035   0.062   0.065
  0.070   0.085   0.088   0.108   0.111   0.117   0.134   0.136
  0.149   0.158   0.181   0.192   0.210   0.215   0.226   0.242
  0.250   0.263   0.266   0.291   0.299   0.318   0.351   0.359
  0.362   0.370   0.400   0.411   0.424   0.431   0.451   0.471
  0.491   0.524   0.544   0.581   0.584   0.601   0.631   0.643
  0.657   0.674   0.709   0.718   0.761   0.799   0.920   0.996
  1.189   1.206   1.253   1.297   1.325   1.354   1.361   1.368
  1.381   1.407   1.416   1.428   1.461   1.485   1.513   1.532
  1.584   1.628   1.680   1.699   1.762   1.776   1.846   1.865
  1.935   1.965   1.978   2.034   2.112   2.159   2.175   2.237
  2.454   2.512   2.563   2.659   2.666   2.756   2.776   2.794
  2.912   3.049   3.246   3.343   3.669   3.713   3.770   3.792
  3.805   3.820   3.941   3.975   3.993   4.002   4.024   4.063
  4.079   4.138   4.212   4.260   4.416   4.789   4.888   6.016
  6.025   6.083   6.323   6.335   6.356   6.380   6.596   6.747
 23.565  23.704  23.823  27.857  28.354  28.361  28.386  28.538
 28.545  28.574  28.603  28.692  66.755  66.764 127.894 127.901
127.937 151.6541901.817
 --------------------------------------------------------------

          Ground-State Mulliken Net Atomic Charges

     Atom                 Charge (a.u.)
  ----------------------------------------
      1 C                    -0.291830
      2 C                    -0.062460
      3 C                    -0.058024
      4 F                    -0.126137
      5 H                     0.166860
      6 F                    -0.056106
      7 I                     0.072856
      8 H                     0.151443
      9 H                     0.203398
  ----------------------------------------
  Sum of atomic charges =     0.000000

 -----------------------------------------------------------------
                    Cartesian Multipole Moments
 -----------------------------------------------------------------
    Charge (ESU x 10^10)
                 0.0000
    Dipole Moment (Debye)
         X       0.3567      Y       1.9741      Z       1.2690
       Tot       2.3737
    Quadrupole Moments (Debye-Ang)
        XX     -58.9565     XY      -1.6395     YY     -57.2443
        XZ      -3.8767     YZ      -0.0114     ZZ     -55.5095
    Octopole Moments (Debye-Ang^2)
       XXX      56.0870    XXY       0.1864    XYY       9.7744
       YYY       0.4706    XXZ       6.0305    XYZ       0.6002
       YYZ      -3.4648    XZZ       5.9921    YZZ      -0.4959
       ZZZ      -4.4753
    Hexadecapole Moments (Debye-Ang^3)
      XXXX    -922.0044   XXXY      23.3644   XXYY    -182.4442
      XYYY       4.5067   YYYY    -197.5298   XXXZ     -22.4658
      XXYZ      -3.3022   XYYZ       6.0552   YYYZ      -3.4645
      XXZZ    -172.8764   XYZZ       3.8733   YYZZ     -58.1169
      XZZZ       2.8846   YZZZ      -0.3682   ZZZZ    -164.0169
 -----------------------------------------------------------------
 Calculating analytic gradient of the SCF energy
 Gradient of SCF Energy
            1           2           3           4           5           6
    1  -0.0058359  -0.0238469   0.0232856   0.0066191   0.0044492   0.0008194
    2   0.0041850   0.0066148  -0.0262149   0.0025498   0.0042689   0.0021585
    3   0.0143876  -0.0209217  -0.0087269   0.0035145   0.0014720   0.0003986
            7           8           9
    1  -0.0059589   0.0027221  -0.0022538
    2   0.0017075   0.0029202   0.0018104
    3   0.0016853   0.0029535   0.0052372
 Max gradient component =       2.621E-02
 RMS gradient           =       1.023E-02
 Gradient time:  CPU 8.04 s  wall 2.07 s
 Geometry Optimization Parameters
   NAtoms,    NIC,     NZ,  NCons,   NDum,   NFix, NCnnct, MaxDiis
        9      69       9       0       0       0       0       0


** GEOMETRY OPTIMIZATION IN DELOCALIZED INTERNAL COORDINATES **
   Searching for a Minimum

   Optimization Cycle:   1

                       Coordinates (Angstroms)
     ATOM                X               Y               Z
      1  C        -1.5798037831    0.4874164009    1.2516480975
      2  C        -1.8292557254    0.7155777168   -0.2507886374
      3  C        -0.8084688102   -0.3421478609    0.2083526000
      4  F        -2.9978544164    0.2849575989   -0.7717909535
      5  H        -1.4489849047    1.6334865749   -0.6990490875
      6  F        -1.1363464440   -1.6439117530    0.0654994361
      7  I         1.2708165035    0.0790609215   -0.0722819417
      8  H        -1.0337530318    1.2536945810    1.8018719862
      9  H        -2.3575590920   -0.0119001501    1.8294713071
   Point Group: c1    Number of degrees of freedom:    21


   Energy is  -7235.361774801


 Attempting to Generate Delocalized Internal Coordinates

 21 Hessian modes will be used to form the next step
  Hessian Eigenvalues:
     0.016341    0.020947    0.023307    0.030304    0.030782    0.032544
     0.083421    0.087153    0.090379    0.107532    0.108095    0.134223
     0.138421    0.253751    0.264506    0.285189    0.348126    0.348126
     0.348126    0.550214    0.550214

 Minimum Search - Taking Simple RFO Step
 Searching for Lamda that Minimizes Along All modes
 Value Taken    Lamda =  -0.00392024
 Step Taken.  Stepsize is  0.150681

                             Maximum     Tolerance    Cnvgd?
         Gradient           0.016723      0.000300      NO
         Displacement       0.076381      0.001200      NO
         Energy change     *********      0.000001      NO


 New Cartesian Coordinates Obtained by Inverse Iteration

 Displacement from previous Coordinates is:  0.148571
 ----------------------------------------------------------------
             Standard Nuclear Orientation (Angstroms)
    I     Atom           X                Y                Z
 ----------------------------------------------------------------
    1      C      -1.5776851958     0.4910742811     1.2478457182
    2      C      -1.8189907820     0.7185654510    -0.2338772737
    3      C      -0.8185725168    -0.3152952962     0.2215467955
    4      F      -2.9873537699     0.2723149988    -0.7617070634
    5      H      -1.4544506631     1.6236971118    -0.7042553010
    6      F      -1.1597489257    -1.6156330621     0.0753130054
    7      I       1.2922985058     0.0634989334    -0.0855965183
    8      H      -1.0497235352     1.2556804628     1.8035914640
    9      H      -2.3469828214    -0.0376688506     1.8000719800
 ----------------------------------------------------------------
 Molecular Point Group                 C1    NOp =  1
 Largest Abelian Subgroup              C1    NOp =  1
 Nuclear Repulsion Energy =   520.7445807178 hartrees
 There are       46 alpha and       46 beta electrons
 Applying Cartesian multipole field
    Component          Value
    ---------          -----
     (2,0,0)        1.00000E-11
     (0,2,0)        2.00000E-11
     (0,0,2)       -3.00000E-11
 Nucleus-field energy     =     0.0000000081 hartrees
 Requested basis set is 6-311++G(d,p)
 There are 69 shells and 193 basis functions
 A cutoff of  1.0D-11 yielded   2110 shell pairs
 There are     17012 function pairs (     18795 Cartesian)
 Smallest overlap matrix eigenvalue = 6.58E-05
 Guess MOs from SCF MO coefficient file

 -----------------------------------------------------------------------
  General SCF calculation program by
  Eric Jon Sundstrom, Paul Horn, Yuezhi Mao, Dmitri Zuev, Alec White,
  David Stuck, Shaama M.S., Shane Yost, Joonho Lee, David Small,
  Daniel Levine, Susi Lehtola, Hugh Burton, Evgeny Epifanovsky
 -----------------------------------------------------------------------
 Exchange:     0.2000 Hartree-Fock + 0.0800 Slater + 0.7200 B88
 Correlation:  0.1900 VWN1RPA + 0.8100 LYP
 Using SG-1 standard quadrature grid
 using 4 threads for integral computing
 -------------------------------------------------------
 OpenMP Integral computing Module                
 Release: version 2.0, May 2017, Q-Chem Inc. Pleasanton 
 -------------------------------------------------------
 -------------------------------------------------------
 OpenMP BLAS3 based DFT computing Module                
 Release: version 1.0, May 2013, Q-Chem Inc. Pittsburgh 
 -------------------------------------------------------
 A restricted SCF calculation will be
 performed using DIIS
 SCF converges when DIIS error is below 1.0e-08
 ---------------------------------------
  Cycle       Energy         DIIS error
 ---------------------------------------
    1   -7235.3632397401      4.67e-04  
    2   -7235.3642081803      1.75e-04  
    3   -7235.3642057779      1.85e-04  
    4   -7235.3643186753      3.45e-05  
    5   -7235.3643227365      7.46e-06  
    6   -7235.3643229310      2.97e-06  
    7   -7235.3643229674      8.21e-07  
    8   -7235.3643229703      3.51e-07  
    9   -7235.3643229708      4.16e-08  
   10   -7235.3643229708      1.71e-08  
   11   -7235.3643229708      7.23e-09  Convergence criterion met
 ---------------------------------------
 SCF time:   CPU 28.95s  wall 7.00s 
 SCF   energy in the final basis set =    -7235.3643229708
 Total energy in the final basis set =    -7235.3643229708

 --------------------------------------------------------------

                    Orbital Energies (a.u.)
 --------------------------------------------------------------

 Alpha MOs
 -- Occupied --
*******-176.313-165.717-165.715-165.715 -35.810 -31.303 -31.297
-31.297 -24.712 -24.701 -22.954 -22.952 -22.952 -22.948 -22.948
-10.326 -10.292 -10.217  -6.359  -4.771  -4.757  -4.756  -2.037
 -2.033  -2.032  -2.020  -2.020  -1.256  -1.237  -0.902  -0.692
 -0.657  -0.626  -0.569  -0.553  -0.500  -0.485  -0.482  -0.443
 -0.430  -0.401  -0.334  -0.318  -0.285  -0.273
 -- Virtual --
 -0.071  -0.010   0.008   0.022   0.028   0.034   0.063   0.066
  0.072   0.085   0.090   0.109   0.112   0.117   0.135   0.137
  0.150   0.160   0.181   0.193   0.213   0.216   0.230   0.243
  0.254   0.262   0.273   0.294   0.304   0.317   0.352   0.360
  0.363   0.371   0.398   0.411   0.426   0.432   0.452   0.473
  0.490   0.525   0.547   0.583   0.589   0.604   0.632   0.642
  0.654   0.673   0.710   0.721   0.760   0.796   0.920   0.999
  1.187   1.208   1.259   1.302   1.329   1.349   1.361   1.373
  1.381   1.414   1.422   1.430   1.463   1.490   1.519   1.531
  1.584   1.635   1.688   1.701   1.778   1.788   1.857   1.872
  1.942   1.974   1.986   2.040   2.131   2.167   2.188   2.243
  2.468   2.525   2.571   2.659   2.672   2.782   2.795   2.811
  2.928   3.073   3.257   3.371   3.679   3.721   3.773   3.799
  3.811   3.826   3.941   3.975   3.993   4.008   4.027   4.063
  4.082   4.138   4.239   4.262   4.409   4.798   4.900   6.015
  6.025   6.082   6.324   6.340   6.364   6.378   6.596   6.752
 23.599  23.743  23.854  27.852  28.354  28.360  28.384  28.538
 28.544  28.573  28.601  28.691  66.757  66.768 127.894 127.901
127.936 151.6501901.813
 --------------------------------------------------------------

          Ground-State Mulliken Net Atomic Charges

     Atom                 Charge (a.u.)
  ----------------------------------------
      1 C                    -0.304199
      2 C                    -0.062659
      3 C                    -0.032817
      4 F                    -0.134273
      5 H                     0.169707
      6 F                    -0.060288
      7 I                     0.064312
      8 H                     0.153264
      9 H                     0.206953
  ----------------------------------------
  Sum of atomic charges =     0.000000

 -----------------------------------------------------------------
                    Cartesian Multipole Moments
 -----------------------------------------------------------------
    Charge (ESU x 10^10)
                 0.0000
    Dipole Moment (Debye)
         X       0.3545      Y       1.9994      Z       1.3221
       Tot       2.4230
    Quadrupole Moments (Debye-Ang)
        XX     -59.0502     XY      -1.7685     YY     -57.1783
        XZ      -4.0158     YZ      -0.0201     ZZ     -55.3901
    Octopole Moments (Debye-Ang^2)
       XXX      54.8827    XXY       0.2682    XYY       8.9358
       YYY       1.1387    XXZ       6.2033    XYZ       0.6600
       YYZ      -3.1778    XZZ       5.3543    YZZ      -0.2042
       ZZZ      -3.8133
    Hexadecapole Moments (Debye-Ang^3)
      XXXX    -930.2284   XXXY      23.6255   XXYY    -183.2079
      XYYY       5.3742   YYYY    -193.3632   XXXZ     -20.5975
      XXYZ      -3.5034   XYYZ       6.7833   YYYZ      -3.3984
      XXZZ    -174.0782   XYZZ       4.1860   YYZZ     -57.0130
      XZZZ       5.6509   YZZZ      -0.5456   ZZZZ    -162.7243
 -----------------------------------------------------------------
 Calculating analytic gradient of the SCF energy
 Gradient of SCF Energy
            1           2           3           4           5           6
    1  -0.0032640  -0.0106415   0.0061253   0.0046995   0.0024071  -0.0003946
    2   0.0011463   0.0023572  -0.0103787   0.0016396  -0.0002448   0.0027221
    3   0.0034639  -0.0062571  -0.0024888   0.0023410   0.0010272   0.0001072
            7           8           9
    1  -0.0001738   0.0009542   0.0002879
    2   0.0015200  -0.0001880   0.0014262
    3   0.0006593  -0.0004165   0.0015637
 Max gradient component =       1.064E-02
 RMS gradient           =       3.784E-03
 Gradient time:  CPU 8.05 s  wall 2.07 s
 Geometry Optimization Parameters
   NAtoms,    NIC,     NZ,  NCons,   NDum,   NFix, NCnnct, MaxDiis
        9      69       9       0       0       0       0       0

 Cartesian Hessian Update
 Hessian Updated using BFGS Update


** GEOMETRY OPTIMIZATION IN DELOCALIZED INTERNAL COORDINATES **
   Searching for a Minimum

   Optimization Cycle:   2

                       Coordinates (Angstroms)
     ATOM                X               Y               Z
      1  C        -1.5776851958    0.4910742811    1.2478457182
      2  C        -1.8189907820    0.7185654510   -0.2338772737
      3  C        -0.8185725168   -0.3152952962    0.2215467955
      4  F        -2.9873537699    0.2723149988   -0.7617070634
      5  H        -1.4544506631    1.6236971118   -0.7042553010
      6  F        -1.1597489257   -1.6156330621    0.0753130054
      7  I         1.2922985058    0.0634989334   -0.0855965183
      8  H        -1.0497235352    1.2556804628    1.8035914640
      9  H        -2.3469828214   -0.0376688506    1.8000719800
   Point Group: c1    Number of degrees of freedom:    21


   Energy is  -7235.364322971

 Hessian Updated using BFGS Update

 20 Hessian modes will be used to form the next step
  Hessian Eigenvalues:
     0.016537    0.020999    0.023436    0.029969    0.030800    0.032468
     0.077653    0.083476    0.090637    0.106898    0.111102    0.118471
     0.138285    0.252344    0.255146    0.265708    0.348118    0.353594
     0.540982    0.550714

 Minimum Search - Taking Simple RFO Step
 Searching for Lamda that Minimizes Along All modes
 Value Taken    Lamda =  -0.00082960
 Step Taken.  Stepsize is  0.100575

                             Maximum     Tolerance    Cnvgd?
         Gradient           0.006333      0.000300      NO
         Displacement       0.047864      0.001200      NO
         Energy change     -0.002548      0.000001      NO


 New Cartesian Coordinates Obtained by Inverse Iteration

 Displacement from previous Coordinates is:  0.109939
 ----------------------------------------------------------------
             Standard Nuclear Orientation (Angstroms)
    I     Atom           X                Y                Z
 ----------------------------------------------------------------
    1      C      -1.5724288449     0.4940448102     1.2470990151
    2      C      -1.8078967222     0.7208914737    -0.2284440773
    3      C      -0.8182821259    -0.3005245015     0.2284548691
    4      F      -2.9802612759     0.2654662527    -0.7602333323
    5      H      -1.4681049428     1.6328030332    -0.7024332256
    6      F      -1.1617248155    -1.6050275951     0.0902531092
    7      I       1.2972526858     0.0388538629    -0.1022025080
    8      H      -1.0664239905     1.2642483706     1.8138197640
    9      H      -2.3433396722    -0.0545216767     1.7766191925
 ----------------------------------------------------------------
 Molecular Point Group                 C1    NOp =  1
 Largest Abelian Subgroup              C1    NOp =  1
 Nuclear Repulsion Energy =   521.2227188375 hartrees
 There are       46 alpha and       46 beta electrons
 Applying Cartesian multipole field
    Component          Value
    ---------          -----
     (2,0,0)        1.00000E-11
     (0,2,0)        2.00000E-11
     (0,0,2)       -3.00000E-11
 Nucleus-field energy     =     0.0000000081 hartrees
 Requested basis set is 6-311++G(d,p)
 There are 69 shells and 193 basis functions
 A cutoff of  1.0D-11 yielded   2109 shell pairs
 There are     17011 function pairs (     18794 Cartesian)
 Smallest overlap matrix eigenvalue = 6.14E-05
 Guess MOs from SCF MO coefficient file

 -----------------------------------------------------------------------
  General SCF calculation program by
  Eric Jon Sundstrom, Paul Horn, Yuezhi Mao, Dmitri Zuev, Alec White,
  David Stuck, Shaama M.S., Shane Yost, Joonho Lee, David Small,
  Daniel Levine, Susi Lehtola, Hugh Burton, Evgeny Epifanovsky
 -----------------------------------------------------------------------
 Exchange:     0.2000 Hartree-Fock + 0.0800 Slater + 0.7200 B88
 Correlation:  0.1900 VWN1RPA + 0.8100 LYP
 Using SG-1 standard quadrature grid
 using 4 threads for integral computing
 -------------------------------------------------------
 OpenMP Integral computing Module                
 Release: version 2.0, May 2017, Q-Chem Inc. Pleasanton 
 -------------------------------------------------------
 -------------------------------------------------------
 OpenMP BLAS3 based DFT computing Module                
 Release: version 1.0, May 2013, Q-Chem Inc. Pittsburgh 
 -------------------------------------------------------
 A restricted SCF calculation will be
 performed using DIIS
 SCF converges when DIIS error is below 1.0e-08
 ---------------------------------------
  Cycle       Energy         DIIS error
 ---------------------------------------
    1   -7235.3643248868      2.89e-04  
    2   -7235.3647437747      1.05e-04  
    3   -7235.3647284618      1.26e-04  
    4   -7235.3647841327      1.91e-05  
    5   -7235.3647857548      3.44e-06  
    6   -7235.3647857991      1.58e-06  
    7   -7235.3647858088      4.37e-07  
    8   -7235.3647858094      1.43e-07  
    9   -7235.3647858095      2.20e-08  
   10   -7235.3647858096      3.25e-09  Convergence criterion met
 ---------------------------------------
 SCF time:   CPU 26.32s  wall 6.00s 
 SCF   energy in the final basis set =    -7235.3647858096
 Total energy in the final basis set =    -7235.3647858096

 --------------------------------------------------------------

                    Orbital Energies (a.u.)
 --------------------------------------------------------------

 Alpha MOs
 -- Occupied --
*******-176.313-165.717-165.715-165.715 -35.810 -31.303 -31.297
-31.297 -24.711 -24.698 -22.954 -22.952 -22.952 -22.948 -22.948
-10.326 -10.292 -10.217  -6.359  -4.771  -4.757  -4.756  -2.037
 -2.033  -2.032  -2.020  -2.020  -1.254  -1.233  -0.908  -0.692
 -0.657  -0.626  -0.569  -0.553  -0.499  -0.484  -0.480  -0.443
 -0.428  -0.401  -0.337  -0.318  -0.285  -0.274
 -- Virtual --
 -0.072  -0.010   0.008   0.021   0.028   0.033   0.063   0.066
  0.072   0.085   0.091   0.109   0.111   0.116   0.135   0.138
  0.151   0.160   0.180   0.193   0.214   0.216   0.230   0.242
  0.256   0.261   0.275   0.296   0.306   0.316   0.354   0.360
  0.364   0.372   0.399   0.412   0.428   0.434   0.452   0.474
  0.490   0.527   0.547   0.582   0.594   0.605   0.632   0.641
  0.654   0.672   0.711   0.723   0.760   0.793   0.922   1.000
  1.187   1.211   1.262   1.302   1.331   1.346   1.361   1.373
  1.383   1.416   1.423   1.430   1.463   1.491   1.518   1.534
  1.583   1.636   1.691   1.712   1.779   1.794   1.862   1.873
  1.945   1.974   1.992   2.040   2.138   2.165   2.198   2.243
  2.475   2.527   2.573   2.658   2.674   2.789   2.805   2.817
  2.935   3.075   3.257   3.382   3.678   3.721   3.774   3.802
  3.813   3.828   3.938   3.975   3.992   4.010   4.023   4.063
  4.080   4.137   4.249   4.263   4.411   4.798   4.902   6.016
  6.024   6.082   6.325   6.342   6.367   6.378   6.593   6.749
 23.610  23.761  23.867  27.853  28.354  28.360  28.385  28.538
 28.544  28.574  28.601  28.691  66.759  66.771 127.894 127.900
127.936 151.6511901.813
 --------------------------------------------------------------

          Ground-State Mulliken Net Atomic Charges

     Atom                 Charge (a.u.)
  ----------------------------------------
      1 C                    -0.309637
      2 C                    -0.060143
      3 C                    -0.028548
      4 F                    -0.139390
      5 H                     0.172324
      6 F                    -0.061961
      7 I                     0.064155
      8 H                     0.154413
      9 H                     0.208786
  ----------------------------------------
  Sum of atomic charges =     0.000000

 -----------------------------------------------------------------
                    Cartesian Multipole Moments
 -----------------------------------------------------------------
    Charge (ESU x 10^10)
                -0.0000
    Dipole Moment (Debye)
         X       0.3804      Y       2.0433      Z       1.3480
       Tot       2.4772
    Quadrupole Moments (Debye-Ang)
        XX     -59.1520     XY      -1.9137     YY     -57.0979
        XZ      -4.1135     YZ       0.0128     ZZ     -55.3550
    Octopole Moments (Debye-Ang^2)
       XXX      54.7207    XXY       0.6947    XYY       8.4515
       YYY       3.1315    XXZ       6.4893    XYZ       0.6641
       YYZ      -2.7711    XZZ       5.2194    YZZ       0.4821
       ZZZ      -2.7055
    Hexadecapole Moments (Debye-Ang^3)
      XXXX    -930.8317   XXXY      25.4570   XXYY    -182.8052
      XYYY       7.6348   YYYY    -191.3906   XXXZ     -19.0344
      XXYZ      -3.5134   XYYZ       7.4909   YYYZ      -3.2197
      XXZZ    -174.1935   XYZZ       4.9730   YYZZ     -56.5514
      XZZZ       8.0482   YZZZ      -0.3466   ZZZZ    -162.9770
 -----------------------------------------------------------------
 Calculating analytic gradient of the SCF energy
 Gradient of SCF Energy
            1           2           3           4           5           6
    1   0.0000585  -0.0002748  -0.0026728   0.0016270   0.0004141  -0.0000551
    2  -0.0009963  -0.0008118  -0.0015062   0.0006530  -0.0000973   0.0014335
    3  -0.0021531   0.0007072   0.0003035   0.0006662   0.0005972   0.0002810
            7           8           9
    1   0.0003118   0.0002700   0.0003213
    2   0.0008416  -0.0000912   0.0005746
    3   0.0003649  -0.0008133   0.0000464
 Max gradient component =       2.673E-03
 RMS gradient           =       9.561E-04
 Gradient time:  CPU 8.07 s  wall 2.08 s
 Geometry Optimization Parameters
   NAtoms,    NIC,     NZ,  NCons,   NDum,   NFix, NCnnct, MaxDiis
        9      69       9       0       0       0       0       0

 Cartesian Hessian Update
 Hessian Updated using BFGS Update


** GEOMETRY OPTIMIZATION IN DELOCALIZED INTERNAL COORDINATES **
   Searching for a Minimum

   Optimization Cycle:   3

                       Coordinates (Angstroms)
     ATOM                X               Y               Z
      1  C        -1.5724288449    0.4940448102    1.2470990151
      2  C        -1.8078967222    0.7208914737   -0.2284440773
      3  C        -0.8182821259   -0.3005245015    0.2284548691
      4  F        -2.9802612759    0.2654662527   -0.7602333323
      5  H        -1.4681049428    1.6328030332   -0.7024332256
      6  F        -1.1617248155   -1.6050275951    0.0902531092
      7  I         1.2972526858    0.0388538629   -0.1022025080
      8  H        -1.0664239905    1.2642483706    1.8138197640
      9  H        -2.3433396722   -0.0545216767    1.7766191925
   Point Group: c1    Number of degrees of freedom:    21


   Energy is  -7235.364785810

 Hessian Updated using BFGS Update

 21 Hessian modes will be used to form the next step
  Hessian Eigenvalues:
     0.016574    0.021036    0.023809    0.028963    0.030794    0.032139
     0.066179    0.083631    0.090650    0.102506    0.110437    0.112059
     0.138320    0.253870    0.264867    0.312291    0.348126    0.348200
     0.356925    0.521118    0.550960

 Minimum Search - Taking Simple RFO Step
 Searching for Lamda that Minimizes Along All modes
 Value Taken    Lamda =  -0.00011003
 Step Taken.  Stepsize is  0.037672

                             Maximum     Tolerance    Cnvgd?
         Gradient           0.002730      0.000300      NO
         Displacement       0.018124      0.001200      NO
         Energy change     -0.000463      0.000001      NO


 New Cartesian Coordinates Obtained by Inverse Iteration

 Displacement from previous Coordinates is:  0.049518
 ----------------------------------------------------------------
             Standard Nuclear Orientation (Angstroms)
    I     Atom           X                Y                Z
 ----------------------------------------------------------------
    1      C      -1.5722744857     0.4973922766     1.2506260833
    2      C      -1.8060649989     0.7235496811    -0.2276231034
    3      C      -0.8147074214    -0.2948906237     0.2311301199
    4      F      -2.9791769694     0.2627487927    -0.7609149863
    5      H      -1.4717151966     1.6342919280    -0.7080778979
    6      F      -1.1590660183    -1.6011578442     0.0920658150
    7      I       1.3003662651     0.0266165856    -0.1114289128
    8      H      -1.0749042523     1.2675488815     1.8255487698
    9      H      -2.3436666267    -0.0598656476     1.7716069191
 ----------------------------------------------------------------
 Molecular Point Group                 C1    NOp =  1
 Largest Abelian Subgroup              C1    NOp =  1
 Nuclear Repulsion Energy =   521.0134234667 hartrees
 There are       46 alpha and       46 beta electrons
 Applying Cartesian multipole field
    Component          Value
    ---------          -----
     (2,0,0)        1.00000E-11
     (0,2,0)        2.00000E-11
     (0,0,2)       -3.00000E-11
 Nucleus-field energy     =     0.0000000081 hartrees
 Requested basis set is 6-311++G(d,p)
 There are 69 shells and 193 basis functions
 A cutoff of  1.0D-11 yielded   2107 shell pairs
 There are     17005 function pairs (     18788 Cartesian)
 Smallest overlap matrix eigenvalue = 6.11E-05
 Guess MOs from SCF MO coefficient file

 -----------------------------------------------------------------------
  General SCF calculation program by
  Eric Jon Sundstrom, Paul Horn, Yuezhi Mao, Dmitri Zuev, Alec White,
  David Stuck, Shaama M.S., Shane Yost, Joonho Lee, David Small,
  Daniel Levine, Susi Lehtola, Hugh Burton, Evgeny Epifanovsky
 -----------------------------------------------------------------------
 Exchange:     0.2000 Hartree-Fock + 0.0800 Slater + 0.7200 B88
 Correlation:  0.1900 VWN1RPA + 0.8100 LYP
 Using SG-1 standard quadrature grid
 using 4 threads for integral computing
 -------------------------------------------------------
 OpenMP Integral computing Module                
 Release: version 2.0, May 2017, Q-Chem Inc. Pleasanton 
 -------------------------------------------------------
 -------------------------------------------------------
 OpenMP BLAS3 based DFT computing Module                
 Release: version 1.0, May 2013, Q-Chem Inc. Pittsburgh 
 -------------------------------------------------------
 A restricted SCF calculation will be
 performed using DIIS
 SCF converges when DIIS error is below 1.0e-08
 ---------------------------------------
  Cycle       Energy         DIIS error
 ---------------------------------------
    1   -7235.3647890696      1.05e-04  
    2   -7235.3648559736      2.72e-05  
    3   -7235.3648573458      2.32e-05  
    4   -7235.3648591737      6.30e-06  
    5   -7235.3648592932      1.53e-06  
    6   -7235.3648593023      5.82e-07  
    7   -7235.3648593039      1.91e-07  
    8   -7235.3648593041      5.83e-08  
    9   -7235.3648593041      1.64e-08  
   10   -7235.3648593040      3.19e-09  Convergence criterion met
 ---------------------------------------
 SCF time:   CPU 26.31s  wall 7.00s 
 SCF   energy in the final basis set =    -7235.3648593040
 Total energy in the final basis set =    -7235.3648593040

 --------------------------------------------------------------

                    Orbital Energies (a.u.)
 --------------------------------------------------------------

 Alpha MOs
 -- Occupied --
*******-176.314-165.717-165.715-165.715 -35.810 -31.303 -31.297
-31.297 -24.710 -24.698 -22.954 -22.952 -22.952 -22.948 -22.948
-10.326 -10.292 -10.218  -6.359  -4.772  -4.757  -4.757  -2.037
 -2.033  -2.032  -2.020  -2.020  -1.253  -1.232  -0.908  -0.693
 -0.657  -0.625  -0.568  -0.552  -0.499  -0.483  -0.479  -0.442
 -0.427  -0.401  -0.338  -0.319  -0.285  -0.274
 -- Virtual --
 -0.072  -0.010   0.008   0.020   0.028   0.033   0.063   0.066
  0.072   0.085   0.091   0.109   0.111   0.116   0.135   0.138
  0.151   0.160   0.180   0.193   0.214   0.215   0.230   0.241
  0.255   0.261   0.274   0.296   0.306   0.315   0.354   0.360
  0.364   0.372   0.399   0.413   0.428   0.435   0.452   0.475
  0.490   0.527   0.547   0.582   0.594   0.604   0.631   0.640
  0.654   0.672   0.710   0.723   0.760   0.792   0.923   1.000
  1.187   1.210   1.261   1.302   1.332   1.345   1.361   1.373
  1.384   1.416   1.423   1.430   1.461   1.490   1.517   1.535
  1.581   1.636   1.691   1.713   1.779   1.793   1.863   1.871
  1.944   1.971   1.993   2.039   2.136   2.162   2.198   2.242
  2.474   2.524   2.573   2.656   2.673   2.790   2.805   2.816
  2.934   3.069   3.252   3.381   3.677   3.718   3.774   3.802
  3.813   3.828   3.937   3.974   3.992   4.008   4.021   4.063
  4.078   4.135   4.248   4.263   4.413   4.796   4.900   6.016
  6.024   6.082   6.325   6.343   6.368   6.378   6.590   6.745
 23.608  23.760  23.864  27.853  28.354  28.360  28.385  28.537
 28.544  28.573  28.600  28.691  66.759  66.771 127.894 127.900
127.936 151.6511901.814
 --------------------------------------------------------------

          Ground-State Mulliken Net Atomic Charges

     Atom                 Charge (a.u.)
  ----------------------------------------
      1 C                    -0.309524
      2 C                    -0.058853
      3 C                    -0.031309
      4 F                    -0.140418
      5 H                     0.173100
      6 F                    -0.061703
      7 I                     0.065438
      8 H                     0.154303
      9 H                     0.208966
  ----------------------------------------
  Sum of atomic charges =     0.000000

 -----------------------------------------------------------------
                    Cartesian Multipole Moments
 -----------------------------------------------------------------
    Charge (ESU x 10^10)
                -0.0000
    Dipole Moment (Debye)
         X       0.4013      Y       2.0589      Z       1.3552
       Tot       2.4973
    Quadrupole Moments (Debye-Ang)
        XX     -59.1859     XY      -1.9705     YY     -57.1042
        XZ      -4.1550     YZ       0.0178     ZZ     -55.3216
    Octopole Moments (Debye-Ang^2)
       XXX      54.6218    XXY       0.8704    XYY       8.2926
       YYY       4.0238    XXZ       6.6455    XYZ       0.6821
       YYZ      -2.5413    XZZ       5.1237    YZZ       0.8428
       ZZZ      -1.9782
    Hexadecapole Moments (Debye-Ang^3)
      XXXX    -931.9472   XXXY      26.6860   XXYY    -182.9364
      XYYY       9.1770   YYYY    -191.0198   XXXZ     -18.1858
      XXYZ      -3.5961   XYYZ       7.8917   YYYZ      -3.3762
      XXZZ    -174.4430   XYZZ       5.4232   YYZZ     -56.4999
      XZZZ       9.2144   YZZZ      -0.4051   ZZZZ    -163.6562
 -----------------------------------------------------------------
 Calculating analytic gradient of the SCF energy
 Gradient of SCF Energy
            1           2           3           4           5           6
    1   0.0003362   0.0011084  -0.0022576   0.0000623   0.0000949   0.0001072
    2  -0.0004943  -0.0002509  -0.0004649   0.0001695  -0.0001170   0.0006162
    3  -0.0007714   0.0007681   0.0005319  -0.0002286  -0.0000386  -0.0000924
            7           8           9
    1   0.0004475   0.0000699   0.0000311
    2   0.0003774  -0.0000113   0.0001753
    3   0.0001790  -0.0003247  -0.0000234
 Max gradient component =       2.258E-03
 RMS gradient           =       5.918E-04
 Gradient time:  CPU 8.06 s  wall 2.08 s
 Geometry Optimization Parameters
   NAtoms,    NIC,     NZ,  NCons,   NDum,   NFix, NCnnct, MaxDiis
        9      69       9       0       0       0       0       0

 Cartesian Hessian Update
 Hessian Updated using BFGS Update


** GEOMETRY OPTIMIZATION IN DELOCALIZED INTERNAL COORDINATES **
   Searching for a Minimum

   Optimization Cycle:   4

                       Coordinates (Angstroms)
     ATOM                X               Y               Z
      1  C        -1.5722744857    0.4973922766    1.2506260833
      2  C        -1.8060649989    0.7235496811   -0.2276231034
      3  C        -0.8147074214   -0.2948906237    0.2311301199
      4  F        -2.9791769694    0.2627487927   -0.7609149863
      5  H        -1.4717151966    1.6342919280   -0.7080778979
      6  F        -1.1590660183   -1.6011578442    0.0920658150
      7  I         1.3003662651    0.0266165856   -0.1114289128
      8  H        -1.0749042523    1.2675488815    1.8255487698
      9  H        -2.3436666267   -0.0598656476    1.7716069191
   Point Group: c1    Number of degrees of freedom:    21


   Energy is  -7235.364859304

 Hessian Updated using BFGS Update

 21 Hessian modes will be used to form the next step
  Hessian Eigenvalues:
     0.016731    0.021036    0.023885    0.026463    0.031591    0.031810
     0.058493    0.083669    0.090503    0.092915    0.109914    0.112722
     0.139679    0.254030    0.258291    0.278774    0.348120    0.348159
     0.353234    0.521796    0.555026

 Minimum Search - Taking Simple RFO Step
 Searching for Lamda that Minimizes Along All modes
 Value Taken    Lamda =  -0.00003665
 Step Taken.  Stepsize is  0.026263

                             Maximum     Tolerance    Cnvgd?
         Gradient           0.001155      0.000300      NO
         Displacement       0.014784      0.001200      NO
         Energy change     -0.000073      0.000001      NO


 New Cartesian Coordinates Obtained by Inverse Iteration

 Displacement from previous Coordinates is:  0.034681
 ----------------------------------------------------------------
             Standard Nuclear Orientation (Angstroms)
    I     Atom           X                Y                Z
 ----------------------------------------------------------------
    1      C      -1.5721923948     0.4995718631     1.2512716565
    2      C      -1.8055017526     0.7255829341    -0.2282021144
    3      C      -0.8107962535    -0.2914079234     0.2309962156
    4      F      -2.9785117404     0.2608627872    -0.7604748593
    5      H      -1.4756139765     1.6379663594    -0.7089124925
    6      F      -1.1563244584    -1.5993026419     0.0962503136
    7      I       1.3020138791     0.0169163138    -0.1167425250
    8      H      -1.0805791674     1.2692907056     1.8320175588
    9      H      -2.3437038397    -0.0632463680     1.7667290533
 ----------------------------------------------------------------
 Molecular Point Group                 C1    NOp =  1
 Largest Abelian Subgroup              C1    NOp =  1
 Nuclear Repulsion Energy =   521.0093988408 hartrees
 There are       46 alpha and       46 beta electrons
 Applying Cartesian multipole field
    Component          Value
    ---------          -----
     (2,0,0)        1.00000E-11
     (0,2,0)        2.00000E-11
     (0,0,2)       -3.00000E-11
 Nucleus-field energy     =     0.0000000081 hartrees
 Requested basis set is 6-311++G(d,p)
 There are 69 shells and 193 basis functions
 A cutoff of  1.0D-11 yielded   2104 shell pairs
 There are     16996 function pairs (     18779 Cartesian)
 Smallest overlap matrix eigenvalue = 6.12E-05
 Guess MOs from SCF MO coefficient file

 -----------------------------------------------------------------------
  General SCF calculation program by
  Eric Jon Sundstrom, Paul Horn, Yuezhi Mao, Dmitri Zuev, Alec White,
  David Stuck, Shaama M.S., Shane Yost, Joonho Lee, David Small,
  Daniel Levine, Susi Lehtola, Hugh Burton, Evgeny Epifanovsky
 -----------------------------------------------------------------------
 Exchange:     0.2000 Hartree-Fock + 0.0800 Slater + 0.7200 B88
 Correlation:  0.1900 VWN1RPA + 0.8100 LYP
 Using SG-1 standard quadrature grid
 using 4 threads for integral computing
 -------------------------------------------------------
 OpenMP Integral computing Module                
 Release: version 2.0, May 2017, Q-Chem Inc. Pleasanton 
 -------------------------------------------------------
 -------------------------------------------------------
 OpenMP BLAS3 based DFT computing Module                
 Release: version 1.0, May 2013, Q-Chem Inc. Pittsburgh 
 -------------------------------------------------------
 A restricted SCF calculation will be
 performed using DIIS
 SCF converges when DIIS error is below 1.0e-08
 ---------------------------------------
  Cycle       Energy         DIIS error
 ---------------------------------------
    1   -7235.3648408749      7.88e-05  
    2   -7235.3648781130      2.06e-05  
    3   -7235.3648785399      2.01e-05  
    4   -7235.3648798393      4.95e-06  
    5   -7235.3648799161      1.03e-06  
    6   -7235.3648799205      4.45e-07  
    7   -7235.3648799212      1.43e-07  
    8   -7235.3648799214      4.02e-08  
    9   -7235.3648799213      1.16e-08  
   10   -7235.3648799215      1.96e-09  Convergence criterion met
 ---------------------------------------
 SCF time:   CPU 26.33s  wall 7.00s 
 SCF   energy in the final basis set =    -7235.3648799215
 Total energy in the final basis set =    -7235.3648799215

 --------------------------------------------------------------

                    Orbital Energies (a.u.)
 --------------------------------------------------------------

 Alpha MOs
 -- Occupied --
*******-176.314-165.718-165.715-165.715 -35.810 -31.303 -31.297
-31.297 -24.710 -24.698 -22.954 -22.952 -22.952 -22.948 -22.948
-10.326 -10.292 -10.218  -6.359  -4.772  -4.757  -4.757  -2.037
 -2.033  -2.033  -2.020  -2.020  -1.252  -1.231  -0.907  -0.693
 -0.657  -0.625  -0.568  -0.552  -0.498  -0.483  -0.479  -0.442
 -0.427  -0.402  -0.338  -0.319  -0.285  -0.274
 -- Virtual --
 -0.071  -0.010   0.008   0.020   0.028   0.033   0.063   0.066
  0.072   0.085   0.091   0.109   0.111   0.116   0.135   0.138
  0.151   0.160   0.180   0.193   0.214   0.215   0.230   0.240
  0.255   0.261   0.274   0.296   0.305   0.315   0.354   0.361
  0.364   0.372   0.400   0.414   0.429   0.435   0.452   0.475
  0.489   0.527   0.547   0.581   0.594   0.604   0.632   0.640
  0.654   0.671   0.710   0.722   0.760   0.791   0.923   1.000
  1.187   1.211   1.262   1.302   1.333   1.344   1.360   1.373
  1.384   1.416   1.423   1.430   1.460   1.489   1.516   1.535
  1.580   1.636   1.691   1.714   1.778   1.792   1.862   1.870
  1.943   1.970   1.994   2.038   2.135   2.161   2.198   2.243
  2.473   2.523   2.573   2.655   2.673   2.789   2.805   2.814
  2.934   3.066   3.250   3.379   3.677   3.716   3.774   3.802
  3.814   3.828   3.936   3.974   3.991   4.008   4.020   4.063
  4.077   4.135   4.248   4.262   4.414   4.795   4.899   6.016
  6.023   6.082   6.326   6.343   6.369   6.379   6.588   6.743
 23.606  23.757  23.862  27.854  28.354  28.360  28.385  28.537
 28.543  28.573  28.600  28.691  66.760  66.771 127.894 127.900
127.936 151.6511901.814
 --------------------------------------------------------------

          Ground-State Mulliken Net Atomic Charges

     Atom                 Charge (a.u.)
  ----------------------------------------
      1 C                    -0.309899
      2 C                    -0.057243
      3 C                    -0.034563
      4 F                    -0.140388
      5 H                     0.173342
      6 F                    -0.061599
      7 I                     0.067208
      8 H                     0.154058
      9 H                     0.209083
  ----------------------------------------
  Sum of atomic charges =     0.000000

 -----------------------------------------------------------------
                    Cartesian Multipole Moments
 -----------------------------------------------------------------
    Charge (ESU x 10^10)
                 0.0000
    Dipole Moment (Debye)
         X       0.4165      Y       2.0729      Z       1.3499
       Tot       2.5085
    Quadrupole Moments (Debye-Ang)
        XX     -59.1817     XY      -2.0197     YY     -57.1044
        XZ      -4.1561     YZ       0.0256     ZZ     -55.3158
    Octopole Moments (Debye-Ang^2)
       XXX      54.5105    XXY       1.0539    XYY       8.1836
       YYY       4.7900    XXZ       6.6961    XYZ       0.6947
       YYZ      -2.4205    XZZ       5.0842    YZZ       1.1152
       ZZZ      -1.5793
    Hexadecapole Moments (Debye-Ang^3)
      XXXX    -932.1222   XXXY      27.6145   XXYY    -182.9530
      XYYY      10.3730   YYYY    -190.8765   XXXZ     -17.5623
      XXYZ      -3.6223   XYYZ       8.1419   YYYZ      -3.4361
      XXZZ    -174.5533   XYZZ       5.8024   YYZZ     -56.4854
      XZZZ       9.9400   YZZZ      -0.3970   ZZZZ    -163.9248
 -----------------------------------------------------------------
 Calculating analytic gradient of the SCF energy
 Gradient of SCF Energy
            1           2           3           4           5           6
    1   0.0001224   0.0011581  -0.0009938  -0.0004457  -0.0000978   0.0002432
    2  -0.0000955   0.0003717  -0.0003813  -0.0000673   0.0000314   0.0001198
    3   0.0002172   0.0000554   0.0000021  -0.0003447  -0.0000803   0.0000732
            7           8           9
    1   0.0002433  -0.0000367  -0.0001929
    2   0.0000159  -0.0000513   0.0000566
    3   0.0001366   0.0000261  -0.0000856
 Max gradient component =       1.158E-03
 RMS gradient           =       3.462E-04
 Gradient time:  CPU 8.22 s  wall 2.11 s
 Geometry Optimization Parameters
   NAtoms,    NIC,     NZ,  NCons,   NDum,   NFix, NCnnct, MaxDiis
        9      69       9       0       0       0       0       0

 Cartesian Hessian Update
 Hessian Updated using BFGS Update


** GEOMETRY OPTIMIZATION IN DELOCALIZED INTERNAL COORDINATES **
   Searching for a Minimum

   Optimization Cycle:   5

                       Coordinates (Angstroms)
     ATOM                X               Y               Z
      1  C        -1.5721923948    0.4995718631    1.2512716565
      2  C        -1.8055017526    0.7255829341   -0.2282021144
      3  C        -0.8107962535   -0.2914079234    0.2309962156
      4  F        -2.9785117404    0.2608627872   -0.7604748593
      5  H        -1.4756139765    1.6379663594   -0.7089124925
      6  F        -1.1563244584   -1.5993026419    0.0962503136
      7  I         1.3020138791    0.0169163138   -0.1167425250
      8  H        -1.0805791674    1.2692907056    1.8320175588
      9  H        -2.3437038397   -0.0632463680    1.7667290533
   Point Group: c1    Number of degrees of freedom:    21


   Energy is  -7235.364879921

 Hessian Updated using BFGS Update

 21 Hessian modes will be used to form the next step
  Hessian Eigenvalues:
     0.017016    0.020892    0.023488    0.025437    0.031616    0.033824
     0.054719    0.081596    0.086896    0.091035    0.110649    0.111992
     0.137413    0.251278    0.254409    0.286451    0.348125    0.348351
     0.353391    0.527737    0.558694

 Minimum Search - Taking Simple RFO Step
 Searching for Lamda that Minimizes Along All modes
 Value Taken    Lamda =  -0.00000571
 Step Taken.  Stepsize is  0.011285

                             Maximum     Tolerance    Cnvgd?
         Gradient           0.000456      0.000300      NO
         Displacement       0.005410      0.001200      NO
         Energy change     -0.000021      0.000001      NO


 New Cartesian Coordinates Obtained by Inverse Iteration

 Displacement from previous Coordinates is:  0.010124
 ----------------------------------------------------------------
             Standard Nuclear Orientation (Angstroms)
    I     Atom           X                Y                Z
 ----------------------------------------------------------------
    1      C      -1.5723072979     0.5004363776     1.2513895000
    2      C      -1.8058679110     0.7258853724    -0.2279261226
    3      C      -0.8095123271    -0.2902401251     0.2311980954
    4      F      -2.9776695135     0.2595477126    -0.7602727556
    5      H      -1.4756881090     1.6381230376    -0.7088849015
    6      F      -1.1570121242    -1.5979937312     0.0953289112
    7      I       1.3017669514     0.0143386401    -0.1173146834
    8      H      -1.0826320760     1.2709167582     1.8328790381
    9      H      -2.3422872967    -0.0647800123     1.7665357252
 ----------------------------------------------------------------
 Molecular Point Group                 C1    NOp =  1
 Largest Abelian Subgroup              C1    NOp =  1
 Nuclear Repulsion Energy =   521.1317586287 hartrees
 There are       46 alpha and       46 beta electrons
 Applying Cartesian multipole field
    Component          Value
    ---------          -----
     (2,0,0)        1.00000E-11
     (0,2,0)        2.00000E-11
     (0,0,2)       -3.00000E-11
 Nucleus-field energy     =     0.0000000081 hartrees
 Requested basis set is 6-311++G(d,p)
 There are 69 shells and 193 basis functions
 A cutoff of  1.0D-11 yielded   2104 shell pairs
 There are     16996 function pairs (     18779 Cartesian)
 Smallest overlap matrix eigenvalue = 6.12E-05
 Guess MOs from SCF MO coefficient file

 -----------------------------------------------------------------------
  General SCF calculation program by
  Eric Jon Sundstrom, Paul Horn, Yuezhi Mao, Dmitri Zuev, Alec White,
  David Stuck, Shaama M.S., Shane Yost, Joonho Lee, David Small,
  Daniel Levine, Susi Lehtola, Hugh Burton, Evgeny Epifanovsky
 -----------------------------------------------------------------------
 Exchange:     0.2000 Hartree-Fock + 0.0800 Slater + 0.7200 B88
 Correlation:  0.1900 VWN1RPA + 0.8100 LYP
 Using SG-1 standard quadrature grid
 using 4 threads for integral computing
 -------------------------------------------------------
 OpenMP Integral computing Module                
 Release: version 2.0, May 2017, Q-Chem Inc. Pleasanton 
 -------------------------------------------------------
 -------------------------------------------------------
 OpenMP BLAS3 based DFT computing Module                
 Release: version 1.0, May 2013, Q-Chem Inc. Pittsburgh 
 -------------------------------------------------------
 A restricted SCF calculation will be
 performed using DIIS
 SCF converges when DIIS error is below 1.0e-08
 ---------------------------------------
  Cycle       Energy         DIIS error
 ---------------------------------------
    1   -7235.3648780084      3.06e-05  
    2   -7235.3648834235      8.83e-06  
    3   -7235.3648833188      1.10e-05  
    4   -7235.3648836835      1.42e-06  
    5   -7235.3648836911      5.21e-07  
    6   -7235.3648836920      2.19e-07  
    7   -7235.3648836922      2.29e-08  
    8   -7235.3648836921      1.01e-08  
    9   -7235.3648836922      2.56e-09  Convergence criterion met
 ---------------------------------------
 SCF time:   CPU 23.67s  wall 7.00s 
 SCF   energy in the final basis set =    -7235.3648836922
 Total energy in the final basis set =    -7235.3648836922

 --------------------------------------------------------------

                    Orbital Energies (a.u.)
 --------------------------------------------------------------

 Alpha MOs
 -- Occupied --
*******-176.314-165.718-165.715-165.715 -35.810 -31.303 -31.297
-31.297 -24.710 -24.698 -22.954 -22.953 -22.952 -22.948 -22.948
-10.326 -10.292 -10.218  -6.359  -4.772  -4.757  -4.757  -2.038
 -2.033  -2.033  -2.020  -2.020  -1.251  -1.231  -0.907  -0.693
 -0.657  -0.624  -0.567  -0.552  -0.498  -0.483  -0.479  -0.442
 -0.427  -0.402  -0.337  -0.319  -0.285  -0.274
 -- Virtual --
 -0.071  -0.010   0.008   0.020   0.028   0.033   0.063   0.066
  0.072   0.085   0.091   0.109   0.111   0.116   0.135   0.138
  0.151   0.160   0.180   0.193   0.214   0.215   0.230   0.241
  0.255   0.261   0.274   0.296   0.305   0.314   0.354   0.361
  0.364   0.372   0.400   0.414   0.429   0.435   0.452   0.475
  0.489   0.527   0.547   0.581   0.594   0.604   0.632   0.640
  0.654   0.671   0.710   0.722   0.760   0.791   0.923   1.000
  1.188   1.210   1.261   1.302   1.333   1.343   1.360   1.373
  1.384   1.416   1.423   1.430   1.460   1.489   1.516   1.535
  1.580   1.636   1.691   1.713   1.779   1.793   1.862   1.869
  1.943   1.970   1.994   2.038   2.135   2.161   2.198   2.244
  2.473   2.523   2.573   2.655   2.673   2.790   2.805   2.814
  2.934   3.066   3.250   3.379   3.677   3.716   3.774   3.802
  3.814   3.828   3.937   3.974   3.991   4.008   4.021   4.063
  4.077   4.135   4.247   4.263   4.415   4.795   4.899   6.016
  6.023   6.083   6.326   6.343   6.370   6.378   6.588   6.743
 23.605  23.757  23.862  27.854  28.354  28.360  28.385  28.537
 28.543  28.573  28.600  28.691  66.760  66.772 127.894 127.900
127.936 151.6521901.814
 --------------------------------------------------------------

          Ground-State Mulliken Net Atomic Charges

     Atom                 Charge (a.u.)
  ----------------------------------------
      1 C                    -0.309533
      2 C                    -0.056767
      3 C                    -0.036063
      4 F                    -0.140083
      5 H                     0.173201
      6 F                    -0.061768
      7 I                     0.068032
      8 H                     0.153970
      9 H                     0.209011
  ----------------------------------------
  Sum of atomic charges =     0.000000

 -----------------------------------------------------------------
                    Cartesian Multipole Moments
 -----------------------------------------------------------------
    Charge (ESU x 10^10)
                 0.0000
    Dipole Moment (Debye)
         X       0.4220      Y       2.0769      Z       1.3493
       Tot       2.5124
    Quadrupole Moments (Debye-Ang)
        XX     -59.1740     XY      -2.0340     YY     -57.1045
        XZ      -4.1551     YZ       0.0249     ZZ     -55.3115
    Octopole Moments (Debye-Ang^2)
       XXX      54.5205    XXY       1.1115    XYY       8.1875
       YYY       4.9835    XXZ       6.6818    XYZ       0.7015
       YYZ      -2.3951    XZZ       5.0908    YZZ       1.1811
       ZZZ      -1.5321
    Hexadecapole Moments (Debye-Ang^3)
      XXXX    -931.7349   XXXY      27.7805   XXYY    -182.8943
      XYYY      10.6562   YYYY    -190.7706   XXXZ     -17.4130
      XXYZ      -3.6606   XYYZ       8.1556   YYYZ      -3.5091
      XXZZ    -174.5133   XYZZ       5.8931   YYZZ     -56.4534
      XZZZ      10.0277   YZZZ      -0.4827   ZZZZ    -163.9359
 -----------------------------------------------------------------
 Calculating analytic gradient of the SCF energy
 Gradient of SCF Energy
            1           2           3           4           5           6
    1   0.0000528   0.0006237  -0.0004073  -0.0002565   0.0000279   0.0001462
    2   0.0001150   0.0003394  -0.0003976  -0.0000634   0.0000092   0.0000822
    3   0.0002423  -0.0000770   0.0001004  -0.0002085  -0.0001060  -0.0000916
            7           8           9
    1   0.0000588  -0.0000900  -0.0001557
    2  -0.0000561  -0.0000143  -0.0000144
    3   0.0001453   0.0000951  -0.0001000
 Max gradient component =       6.237E-04
 RMS gradient           =       2.073E-04
 Gradient time:  CPU 8.07 s  wall 2.08 s
 Geometry Optimization Parameters
   NAtoms,    NIC,     NZ,  NCons,   NDum,   NFix, NCnnct, MaxDiis
        9      69       9       0       0       0       0       0

 Cartesian Hessian Update
 Hessian Updated using BFGS Update


** GEOMETRY OPTIMIZATION IN DELOCALIZED INTERNAL COORDINATES **
   Searching for a Minimum

   Optimization Cycle:   6

                       Coordinates (Angstroms)
     ATOM                X               Y               Z
      1  C        -1.5723072979    0.5004363776    1.2513895000
      2  C        -1.8058679110    0.7258853724   -0.2279261226
      3  C        -0.8095123271   -0.2902401251    0.2311980954
      4  F        -2.9776695135    0.2595477126   -0.7602727556
      5  H        -1.4756881090    1.6381230376   -0.7088849015
      6  F        -1.1570121242   -1.5979937312    0.0953289112
      7  I         1.3017669514    0.0143386401   -0.1173146834
      8  H        -1.0826320760    1.2709167582    1.8328790381
      9  H        -2.3422872967   -0.0647800123    1.7665357252
   Point Group: c1    Number of degrees of freedom:    21


   Energy is  -7235.364883692

 Hessian Updated using BFGS Update

 21 Hessian modes will be used to form the next step
  Hessian Eigenvalues:
     0.016291    0.019549    0.022151    0.024970    0.030482    0.037226
     0.056320    0.066701    0.086830    0.090797    0.109355    0.114493
     0.133462    0.253022    0.257888    0.290098    0.348087    0.348186
     0.354360    0.505571    0.527922

 Minimum Search - Taking Simple RFO Step
 Searching for Lamda that Minimizes Along All modes
 Value Taken    Lamda =  -0.00000320
 Step Taken.  Stepsize is  0.010324

                             Maximum     Tolerance    Cnvgd?
         Gradient           0.000264      0.000300     YES
         Displacement       0.005478      0.001200      NO
         Energy change     -0.000004      0.000001      NO


 New Cartesian Coordinates Obtained by Inverse Iteration

 Displacement from previous Coordinates is:  0.007873
 ----------------------------------------------------------------
             Standard Nuclear Orientation (Angstroms)
    I     Atom           X                Y                Z
 ----------------------------------------------------------------
    1      C      -1.5723902858     0.5006686369     1.2508413967
    2      C      -1.8066367542     0.7260142038    -0.2278642281
    3      C      -0.8086501927    -0.2893021577     0.2306496983
    4      F      -2.9769557332     0.2588012177    -0.7610100144
    5      H      -1.4763054843     1.6389059656    -0.7075519003
    6      F      -1.1579379402    -1.5971555831     0.0961179453
    7      I       1.3018685140     0.0127012668    -0.1171105274
    8      H      -1.0833877318     1.2716185198     1.8322515339
    9      H      -2.3408140959    -0.0660180398     1.7666089027
 ----------------------------------------------------------------
 Molecular Point Group                 C1    NOp =  1
 Largest Abelian Subgroup              C1    NOp =  1
 Nuclear Repulsion Energy =   521.1956069169 hartrees
 There are       46 alpha and       46 beta electrons
 Applying Cartesian multipole field
    Component          Value
    ---------          -----
     (2,0,0)        1.00000E-11
     (0,2,0)        2.00000E-11
     (0,0,2)       -3.00000E-11
 Nucleus-field energy     =     0.0000000081 hartrees
 Requested basis set is 6-311++G(d,p)
 There are 69 shells and 193 basis functions
 A cutoff of  1.0D-11 yielded   2104 shell pairs
 There are     16996 function pairs (     18779 Cartesian)
 Smallest overlap matrix eigenvalue = 6.13E-05
 Guess MOs from SCF MO coefficient file

 -----------------------------------------------------------------------
  General SCF calculation program by
  Eric Jon Sundstrom, Paul Horn, Yuezhi Mao, Dmitri Zuev, Alec White,
  David Stuck, Shaama M.S., Shane Yost, Joonho Lee, David Small,
  Daniel Levine, Susi Lehtola, Hugh Burton, Evgeny Epifanovsky
 -----------------------------------------------------------------------
 Exchange:     0.2000 Hartree-Fock + 0.0800 Slater + 0.7200 B88
 Correlation:  0.1900 VWN1RPA + 0.8100 LYP
 Using SG-1 standard quadrature grid
 using 4 threads for integral computing
 -------------------------------------------------------
 OpenMP Integral computing Module                
 Release: version 2.0, May 2017, Q-Chem Inc. Pleasanton 
 -------------------------------------------------------
 -------------------------------------------------------
 OpenMP BLAS3 based DFT computing Module                
 Release: version 1.0, May 2013, Q-Chem Inc. Pittsburgh 
 -------------------------------------------------------
 A restricted SCF calculation will be
 performed using DIIS
 SCF converges when DIIS error is below 1.0e-08
 ---------------------------------------
  Cycle       Energy         DIIS error
 ---------------------------------------
    1   -7235.3648809348      2.77e-05  
    2   -7235.3648853933      7.64e-06  
    3   -7235.3648853079      9.79e-06  
    4   -7235.3648855761      1.06e-06  
    5   -7235.3648855795      4.47e-07  
    6   -7235.3648855803      1.59e-07  
    7   -7235.3648855804      2.17e-08  
    8   -7235.3648855803      9.37e-09  Convergence criterion met
 ---------------------------------------
 SCF time:   CPU 21.06s  wall 5.00s 
 SCF   energy in the final basis set =    -7235.3648855803
 Total energy in the final basis set =    -7235.3648855803

 --------------------------------------------------------------

                    Orbital Energies (a.u.)
 --------------------------------------------------------------

 Alpha MOs
 -- Occupied --
*******-176.314-165.718-165.716-165.715 -35.810 -31.304 -31.298
-31.297 -24.709 -24.698 -22.954 -22.953 -22.952 -22.948 -22.948
-10.325 -10.292 -10.218  -6.360  -4.772  -4.757  -4.757  -2.038
 -2.033  -2.033  -2.020  -2.020  -1.251  -1.232  -0.907  -0.694
 -0.657  -0.624  -0.567  -0.552  -0.498  -0.483  -0.479  -0.442
 -0.427  -0.402  -0.337  -0.319  -0.285  -0.274
 -- Virtual --
 -0.071  -0.010   0.008   0.020   0.028   0.033   0.063   0.066
  0.072   0.085   0.091   0.109   0.111   0.116   0.135   0.138
  0.151   0.160   0.180   0.193   0.214   0.215   0.230   0.241
  0.255   0.261   0.274   0.296   0.305   0.314   0.354   0.361
  0.364   0.372   0.400   0.414   0.429   0.435   0.453   0.475
  0.490   0.528   0.547   0.581   0.594   0.604   0.632   0.640
  0.654   0.672   0.710   0.722   0.760   0.791   0.923   1.000
  1.188   1.210   1.262   1.302   1.334   1.343   1.360   1.373
  1.384   1.416   1.423   1.430   1.460   1.490   1.517   1.535
  1.580   1.636   1.691   1.713   1.779   1.793   1.862   1.869
  1.944   1.971   1.994   2.037   2.136   2.161   2.198   2.244
  2.473   2.523   2.573   2.656   2.673   2.790   2.805   2.814
  2.934   3.067   3.250   3.379   3.677   3.716   3.774   3.802
  3.815   3.828   3.937   3.974   3.991   4.008   4.021   4.063
  4.077   4.135   4.247   4.263   4.415   4.795   4.899   6.016
  6.024   6.083   6.326   6.343   6.370   6.378   6.588   6.743
 23.605  23.757  23.862  27.854  28.354  28.360  28.385  28.537
 28.543  28.573  28.600  28.691  66.761  66.772 127.894 127.900
127.936 151.6521901.814
 --------------------------------------------------------------

          Ground-State Mulliken Net Atomic Charges

     Atom                 Charge (a.u.)
  ----------------------------------------
      1 C                    -0.309516
      2 C                    -0.056546
      3 C                    -0.036635
      4 F                    -0.139673
      5 H                     0.172988
      6 F                    -0.062115
      7 I                     0.068634
      8 H                     0.153890
      9 H                     0.208974
  ----------------------------------------
  Sum of atomic charges =     0.000000

 -----------------------------------------------------------------
                    Cartesian Multipole Moments
 -----------------------------------------------------------------
    Charge (ESU x 10^10)
                 0.0000
    Dipole Moment (Debye)
         X       0.4248      Y       2.0803      Z       1.3477
       Tot       2.5148
    Quadrupole Moments (Debye-Ang)
        XX     -59.1584     XY      -2.0453     YY     -57.1050
        XZ      -4.1489     YZ       0.0261     ZZ     -55.3147
    Octopole Moments (Debye-Ang^2)
       XXX      54.4892    XXY       1.1579    XYY       8.1857
       YYY       5.1161    XXZ       6.6633    XYZ       0.7058
       YYZ      -2.3953    XZZ       5.0973    YZZ       1.2134
       ZZZ      -1.5404
    Hexadecapole Moments (Debye-Ang^3)
      XXXX    -931.4966   XXXY      27.8545   XXYY    -182.8724
      XYYY      10.8138   YYYY    -190.6905   XXXZ     -17.3827
      XXYZ      -3.6681   XYYZ       8.1367   YYYZ      -3.5118
      XXZZ    -174.5241   XYZZ       5.9615   YYZZ     -56.4414
      XZZZ       9.9853   YZZZ      -0.5047   ZZZZ    -163.9001
 -----------------------------------------------------------------
 Calculating analytic gradient of the SCF energy
 Gradient of SCF Energy
            1           2           3           4           5           6
    1  -0.0000189   0.0000680   0.0000122   0.0000459   0.0001078   0.0000027
    2   0.0001372   0.0002088  -0.0002498  -0.0000047   0.0000119   0.0000424
    3   0.0000365  -0.0000590  -0.0000248  -0.0000840  -0.0000323  -0.0000092
            7           8           9
    1  -0.0000049  -0.0000706  -0.0001421
    2  -0.0000774  -0.0000613  -0.0000071
    3   0.0001802   0.0001033  -0.0001108
 Max gradient component =       2.498E-04
 RMS gradient           =       9.616E-05
 Gradient time:  CPU 8.05 s  wall 2.07 s
 Geometry Optimization Parameters
   NAtoms,    NIC,     NZ,  NCons,   NDum,   NFix, NCnnct, MaxDiis
        9      69       9       0       0       0       0       0

 Cartesian Hessian Update
 Hessian Updated using BFGS Update


** GEOMETRY OPTIMIZATION IN DELOCALIZED INTERNAL COORDINATES **
   Searching for a Minimum

   Optimization Cycle:   7

                       Coordinates (Angstroms)
     ATOM                X               Y               Z
      1  C        -1.5723902858    0.5006686369    1.2508413967
      2  C        -1.8066367542    0.7260142038   -0.2278642281
      3  C        -0.8086501927   -0.2893021577    0.2306496983
      4  F        -2.9769557332    0.2588012177   -0.7610100144
      5  H        -1.4763054843    1.6389059656   -0.7075519003
      6  F        -1.1579379402   -1.5971555831    0.0961179453
      7  I         1.3018685140    0.0127012668   -0.1171105274
      8  H        -1.0833877318    1.2716185198    1.8322515339
      9  H        -2.3408140959   -0.0660180398    1.7666089027
   Point Group: c1    Number of degrees of freedom:    21


   Energy is  -7235.364885580

 Hessian Updated using BFGS Update

 21 Hessian modes will be used to form the next step
  Hessian Eigenvalues:
     0.013505    0.019566    0.021538    0.026044    0.029422    0.038763
     0.059743    0.061356    0.086397    0.090739    0.108099    0.114218
     0.139895    0.255067    0.258860    0.281804    0.347966    0.348180
     0.353647    0.498276    0.529002

 Minimum Search - Taking Simple RFO Step
 Searching for Lamda that Minimizes Along All modes
 Value Taken    Lamda =   0.00000000
 Step Taken.  Stepsize is  0.005117

                             Maximum     Tolerance    Cnvgd?
         Gradient           0.000116      0.000300     YES
         Displacement       0.003277      0.001200      NO
         Energy change     -0.000002      0.000001      NO


 New Cartesian Coordinates Obtained by Inverse Iteration

 Displacement from previous Coordinates is:  0.004097
 ----------------------------------------------------------------
             Standard Nuclear Orientation (Angstroms)
    I     Atom           X                Y                Z
 ----------------------------------------------------------------
    1      C      -1.5724826114     0.5004825175     1.2506993183
    2      C      -1.8068137711     0.7257482291    -0.2278273187
    3      C      -0.8085148876    -0.2892037470     0.2306159276
    4      F      -2.9767833573     0.2589719806    -0.7615885180
    5      H      -1.4763084625     1.6390501558    -0.7066169108
    6      F      -1.1583308999    -1.5970534551     0.0960671233
    7      I       1.3019609403     0.0124140617    -0.1169706566
    8      H      -1.0838544457     1.2722996878     1.8312428947
    9      H      -2.3400822089    -0.0664754003     1.7673109469
 ----------------------------------------------------------------
 Molecular Point Group                 C1    NOp =  1
 Largest Abelian Subgroup              C1    NOp =  1
 Nuclear Repulsion Energy =   521.1964409750 hartrees
 There are       46 alpha and       46 beta electrons
 Applying Cartesian multipole field
    Component          Value
    ---------          -----
     (2,0,0)        1.00000E-11
     (0,2,0)        2.00000E-11
     (0,0,2)       -3.00000E-11
 Nucleus-field energy     =     0.0000000081 hartrees
 Requested basis set is 6-311++G(d,p)
 There are 69 shells and 193 basis functions
 A cutoff of  1.0D-11 yielded   2104 shell pairs
 There are     16996 function pairs (     18779 Cartesian)
 Smallest overlap matrix eigenvalue = 6.12E-05
 Guess MOs from SCF MO coefficient file

 -----------------------------------------------------------------------
  General SCF calculation program by
  Eric Jon Sundstrom, Paul Horn, Yuezhi Mao, Dmitri Zuev, Alec White,
  David Stuck, Shaama M.S., Shane Yost, Joonho Lee, David Small,
  Daniel Levine, Susi Lehtola, Hugh Burton, Evgeny Epifanovsky
 -----------------------------------------------------------------------
 Exchange:     0.2000 Hartree-Fock + 0.0800 Slater + 0.7200 B88
 Correlation:  0.1900 VWN1RPA + 0.8100 LYP
 Using SG-1 standard quadrature grid
 using 4 threads for integral computing
 -------------------------------------------------------
 OpenMP Integral computing Module                
 Release: version 2.0, May 2017, Q-Chem Inc. Pleasanton 
 -------------------------------------------------------
 -------------------------------------------------------
 OpenMP BLAS3 based DFT computing Module                
 Release: version 1.0, May 2013, Q-Chem Inc. Pittsburgh 
 -------------------------------------------------------
 A restricted SCF calculation will be
 performed using DIIS
 SCF converges when DIIS error is below 1.0e-08
 ---------------------------------------
  Cycle       Energy         DIIS error
 ---------------------------------------
    1   -7235.3648853302      9.95e-06  
    2   -7235.3648859628      2.42e-06  
    3   -7235.3648859538      3.28e-06  
    4   -7235.3648859835      3.18e-07  
    5   -7235.3648859838      1.50e-07  
    6   -7235.3648859840      4.30e-08  
    7   -7235.3648859839      1.39e-08  
    8   -7235.3648859840      3.58e-09  Convergence criterion met
 ---------------------------------------
 SCF time:   CPU 21.05s  wall 6.00s 
 SCF   energy in the final basis set =    -7235.3648859840
 Total energy in the final basis set =    -7235.3648859840

 --------------------------------------------------------------

                    Orbital Energies (a.u.)
 --------------------------------------------------------------

 Alpha MOs
 -- Occupied --
*******-176.314-165.718-165.716-165.715 -35.810 -31.304 -31.298
-31.297 -24.709 -24.698 -22.954 -22.953 -22.952 -22.948 -22.948
-10.325 -10.292 -10.218  -6.360  -4.772  -4.757  -4.757  -2.038
 -2.033  -2.033  -2.020  -2.020  -1.251  -1.232  -0.907  -0.694
 -0.657  -0.624  -0.567  -0.552  -0.498  -0.483  -0.479  -0.442
 -0.427  -0.402  -0.337  -0.319  -0.285  -0.274
 -- Virtual --
 -0.071  -0.010   0.008   0.020   0.028   0.033   0.063   0.066
  0.072   0.085   0.091   0.109   0.111   0.116   0.135   0.138
  0.151   0.160   0.180   0.193   0.214   0.215   0.230   0.241
  0.255   0.261   0.274   0.296   0.305   0.314   0.354   0.361
  0.364   0.372   0.400   0.414   0.429   0.435   0.453   0.475
  0.490   0.528   0.547   0.581   0.594   0.604   0.632   0.640
  0.654   0.671   0.710   0.722   0.760   0.791   0.924   1.000
  1.188   1.210   1.262   1.302   1.334   1.343   1.360   1.373
  1.384   1.416   1.423   1.430   1.460   1.490   1.517   1.536
  1.580   1.636   1.691   1.713   1.779   1.793   1.861   1.869
  1.944   1.971   1.994   2.037   2.136   2.161   2.198   2.244
  2.473   2.523   2.573   2.656   2.673   2.790   2.805   2.814
  2.934   3.067   3.250   3.379   3.677   3.716   3.775   3.802
  3.815   3.828   3.937   3.974   3.991   4.008   4.021   4.063
  4.078   4.135   4.247   4.263   4.415   4.795   4.899   6.016
  6.024   6.083   6.326   6.343   6.370   6.378   6.589   6.743
 23.605  23.757  23.862  27.854  28.354  28.360  28.385  28.537
 28.543  28.574  28.600  28.691  66.761  66.772 127.894 127.900
127.936 151.6521901.814
 --------------------------------------------------------------

          Ground-State Mulliken Net Atomic Charges

     Atom                 Charge (a.u.)
  ----------------------------------------
      1 C                    -0.309430
      2 C                    -0.056851
      3 C                    -0.036358
      4 F                    -0.139537
      5 H                     0.172916
      6 F                    -0.062297
      7 I                     0.068712
      8 H                     0.153878
      9 H                     0.208967
  ----------------------------------------
  Sum of atomic charges =     0.000000

 -----------------------------------------------------------------
                    Cartesian Multipole Moments
 -----------------------------------------------------------------
    Charge (ESU x 10^10)
                 0.0000
    Dipole Moment (Debye)
         X       0.4247      Y       2.0808      Z       1.3483
       Tot       2.5156
    Quadrupole Moments (Debye-Ang)
        XX     -59.1550     XY      -2.0464     YY     -57.1037
        XZ      -4.1506     YZ       0.0270     ZZ     -55.3169
    Octopole Moments (Debye-Ang^2)
       XXX      54.4781    XXY       1.1671    XYY       8.1831
       YYY       5.1498    XXZ       6.6657    XYZ       0.7041
       YYZ      -2.3911    XZZ       5.0965    YZZ       1.2157
       ZZZ      -1.5434
    Hexadecapole Moments (Debye-Ang^3)
      XXXX    -931.4889   XXXY      27.8696   XXYY    -182.8742
      XYYY      10.8285   YYYY    -190.6642   XXXZ     -17.4112
      XXYZ      -3.6634   XYYZ       8.1158   YYYZ      -3.4998
      XXZZ    -174.5319   XYZZ       5.9773   YYZZ     -56.4413
      XZZZ       9.9375   YZZZ      -0.5133   ZZZZ    -163.9046
 -----------------------------------------------------------------
 Calculating analytic gradient of the SCF energy
 Gradient of SCF Energy
            1           2           3           4           5           6
    1  -0.0000256  -0.0000067   0.0000557   0.0001171   0.0001194  -0.0000545
    2   0.0000783   0.0000692  -0.0001352   0.0000651   0.0000153   0.0000141
    3  -0.0000680  -0.0000333   0.0000270  -0.0000507   0.0000002  -0.0000248
            7           8           9
    1  -0.0000053  -0.0000866  -0.0001135
    2  -0.0000670  -0.0000409   0.0000012
    3   0.0001869   0.0000580  -0.0000953
 Max gradient component =       1.869E-04
 RMS gradient           =       7.508E-05
 Gradient time:  CPU 8.06 s  wall 2.07 s
 Geometry Optimization Parameters
   NAtoms,    NIC,     NZ,  NCons,   NDum,   NFix, NCnnct, MaxDiis
        9      69       9       0       0       0       0       0

 Cartesian Hessian Update
 Hessian Updated using BFGS Update


** GEOMETRY OPTIMIZATION IN DELOCALIZED INTERNAL COORDINATES **
   Searching for a Minimum

   Optimization Cycle:   8

                       Coordinates (Angstroms)
     ATOM                X               Y               Z
      1  C        -1.5724826114    0.5004825175    1.2506993183
      2  C        -1.8068137711    0.7257482291   -0.2278273187
      3  C        -0.8085148876   -0.2892037470    0.2306159276
      4  F        -2.9767833573    0.2589719806   -0.7615885180
      5  H        -1.4763084625    1.6390501558   -0.7066169108
      6  F        -1.1583308999   -1.5970534551    0.0960671233
      7  I         1.3019609403    0.0124140617   -0.1169706566
      8  H        -1.0838544457    1.2722996878    1.8312428947
      9  H        -2.3400822089   -0.0664754003    1.7673109469
   Point Group: c1    Number of degrees of freedom:    21


   Energy is  -7235.364885984

 Hessian Updated using BFGS Update

 21 Hessian modes will be used to form the next step
  Hessian Eigenvalues:
     0.011313    0.019158    0.021209    0.027167    0.028666    0.039009
     0.055708    0.062308    0.083370    0.090150    0.106449    0.112500
     0.134666    0.247787    0.255963    0.291500    0.348018    0.348183
     0.354267    0.517349    0.528964

 Minimum Search - Taking Simple RFO Step
 Searching for Lamda that Minimizes Along All modes
 Value Taken    Lamda =   0.00000000
 Step Taken.  Stepsize is  0.003149

                             Maximum     Tolerance    Cnvgd?
         Gradient           0.000058      0.000300     YES
         Displacement       0.002327      0.001200      NO
         Energy change     -0.000000      0.000001     YES


                       Distance Matrix (Angstroms)
             C (  1)   C (  2)   C (  3)   F (  4)   H (  5)   F (  6)
   C (  2)  1.513835
   C (  3)  1.499274  1.495626
   F (  4)  2.465703  1.368068  2.446703
   H (  5)  2.266423  1.082864  2.245555  2.039378
   F (  6)  2.429888  2.433279  1.360495  2.736270  3.349295
   I (  7)  3.220428  3.191491  2.160069  4.334048  3.272982  2.947678
   H (  8)  1.082354  2.249702  2.253023  3.366421  2.594081  3.354038
   H (  9)  1.085144  2.211916  2.180995  2.628048  3.126538  2.555829
             I (  7)   H (  8)
   H (  8)  3.327907
   H (  9)  4.101368  1.836985

 Final energy is   -7235.3648859839659     


 ******************************
 **  OPTIMIZATION CONVERGED  **
 ******************************

                       Coordinates (Angstroms)
     ATOM                X               Y               Z
      1  C        -1.5724826114    0.5004825175    1.2506993183
      2  C        -1.8068137711    0.7257482291   -0.2278273187
      3  C        -0.8085148876   -0.2892037470    0.2306159276
      4  F        -2.9767833573    0.2589719806   -0.7615885180
      5  H        -1.4763084625    1.6390501558   -0.7066169108
      6  F        -1.1583308999   -1.5970534551    0.0960671233
      7  I         1.3019609403    0.0124140617   -0.1169706566
      8  H        -1.0838544457    1.2722996878    1.8312428947
      9  H        -2.3400822089   -0.0664754003    1.7673109469

Z-matrix Print:
$molecule
0 1
I 
C  1 2.160069
F  2 1.360495 1 111.687072
C  2 1.495626 1 120.535561 3 -142.879021 0
H  4 1.082864 2 120.275414 1 -2.240016 0
F  4 1.368068 2 117.314865 1 140.121759 0
C  2 1.499274 1 122.262351 3 144.520133 0
H  7 1.082354 2 120.696688 1 1.593788 0
H  7 1.085144 2 114.152676 1 -143.754720 0
$end


 --------------------------------------------------------------

                    Orbital Energies (a.u.)
 --------------------------------------------------------------

 Alpha MOs
 -- Occupied --
*******-176.314-165.718-165.716-165.715 -35.810 -31.304 -31.298
-31.297 -24.709 -24.698 -22.954 -22.953 -22.952 -22.948 -22.948
-10.325 -10.292 -10.218  -6.360  -4.772  -4.757  -4.757  -2.038
 -2.033  -2.033  -2.020  -2.020  -1.251  -1.232  -0.907  -0.694
 -0.657  -0.624  -0.567  -0.552  -0.498  -0.483  -0.479  -0.442
 -0.427  -0.402  -0.337  -0.319  -0.285  -0.274
 -- Virtual --
 -0.071  -0.010   0.008   0.020   0.028   0.033   0.063   0.066
  0.072   0.085   0.091   0.109   0.111   0.116   0.135   0.138
  0.151   0.160   0.180   0.193   0.214   0.215   0.230   0.241
  0.255   0.261   0.274   0.296   0.305   0.314   0.354   0.361
  0.364   0.372   0.400   0.414   0.429   0.435   0.453   0.475
  0.490   0.528   0.547   0.581   0.594   0.604   0.632   0.640
  0.654   0.671   0.710   0.722   0.760   0.791   0.924   1.000
  1.188   1.210   1.262   1.302   1.334   1.343   1.360   1.373
  1.384   1.416   1.423   1.430   1.460   1.490   1.517   1.536
  1.580   1.636   1.691   1.713   1.779   1.793   1.861   1.869
  1.944   1.971   1.994   2.037   2.136   2.161   2.198   2.244
  2.473   2.523   2.573   2.656   2.673   2.790   2.805   2.814
  2.934   3.067   3.250   3.379   3.677   3.716   3.775   3.802
  3.815   3.828   3.937   3.974   3.991   4.008   4.021   4.063
  4.078   4.135   4.247   4.263   4.415   4.795   4.899   6.016
  6.024   6.083   6.326   6.343   6.370   6.378   6.589   6.743
 23.605  23.757  23.862  27.854  28.354  28.360  28.385  28.537
 28.543  28.574  28.600  28.691  66.761  66.772 127.894 127.900
127.936 151.6521901.814
 --------------------------------------------------------------

          Ground-State Mulliken Net Atomic Charges

     Atom                 Charge (a.u.)
  ----------------------------------------
      1 C                    -0.309430
      2 C                    -0.056851
      3 C                    -0.036358
      4 F                    -0.139537
      5 H                     0.172916
      6 F                    -0.062297
      7 I                     0.068712
      8 H                     0.153878
      9 H                     0.208967
  ----------------------------------------
  Sum of atomic charges =     0.000000

 -----------------------------------------------------------------
                    Cartesian Multipole Moments
 -----------------------------------------------------------------
    Charge (ESU x 10^10)
                 0.0000
    Dipole Moment (Debye)
         X       0.4247      Y       2.0808      Z       1.3483
       Tot       2.5156
    Quadrupole Moments (Debye-Ang)
        XX     -59.1550     XY      -2.0464     YY     -57.1037
        XZ      -4.1506     YZ       0.0270     ZZ     -55.3169
    Octopole Moments (Debye-Ang^2)
       XXX      54.4781    XXY       1.1671    XYY       8.1831
       YYY       5.1498    XXZ       6.6657    XYZ       0.7041
       YYZ      -2.3911    XZZ       5.0965    YZZ       1.2157
       ZZZ      -1.5434
    Hexadecapole Moments (Debye-Ang^3)
      XXXX    -931.4889   XXXY      27.8696   XXYY    -182.8742
      XYYY      10.8285   YYYY    -190.6642   XXXZ     -17.4112
      XXYZ      -3.6634   XYYZ       8.1158   YYYZ      -3.4998
      XXZZ    -174.5319   XYZZ       5.9773   YYZZ     -56.4413
      XZZZ       9.9375   YZZZ      -0.5133   ZZZZ    -163.9046
 -----------------------------------------------------------------
Archival summary:
1\1\garfield\OPT\ProcedureUnspecified\BasisUnspecified\1233\taweetha\WedOct1005:53:052018WedOct1005:53:052018\0\\#,OPT,ProcedureUnspecified,BasisUnspecified,\\0,1\I\C,1,2.16007\F,2,1.36049,1,111.687\C,2,1.49563,1,120.536,3,-142.879,0\H,4,1.08286,2,120.275,1,-2.24002,0\F,4,1.36807,2,117.315,1,140.122,0\C,2,1.49927,1,122.262,3,144.52,0\H,7,1.08235,2,120.697,1,1.59379,0\H,7,1.08514,2,114.153,1,-143.755,0\\\@

 Total job time:  70.94s(wall), 272.85s(cpu) 
 Wed Oct 10 05:53:05 2018

        *************************************************************
        *                                                           *
        *  Thank you very much for using Q-Chem.  Have a nice day.  *
        *                                                           *
        *************************************************************


 
User input: 2 of 2 
 
Q-Chem Developer Version!
                  Welcome to Q-Chem
     A Quantum Leap Into The Future Of Chemistry


 Q-Chem 5.1, Q-Chem, Inc., Pleasanton, CA (2018)

 Yihan Shao,  Zhengting Gan,  E. Epifanovsky,  A. T. B. Gilbert,  M. Wormit,  
 J. Kussmann,  A. W. Lange,  A. Behn,  Jia Deng,  Xintian Feng,  D. Ghosh,  
 M. Goldey,  P. R. Horn,  L. D. Jacobson,  I. Kaliman,  T. Kus,  A. Landau,  
 Jie Liu,  E. I. Proynov,  R. M. Richard,  R. P. Steele,  E. J. Sundstrom,  
 H. L. Woodcock III,  P. M. Zimmerman,  D. Zuev,  B. Albrecht,  E. Alguire,  
 S. A. Baeppler,  D. Barton,  Z. Benda,  Y. A. Bernard,  E. J. Berquist,  
 K. B. Bravaya,  H. Burton,  D. Casanova,  Chun-Min Chang,  Yunqing Chen,  
 A. Chien,  K. D. Closser,  M. P. Coons,  S. Coriani,  S. Dasgupta,  
 A. L. Dempwolff,  M. Diedenhofen,  Hainam Do,  R. G. Edgar,  Po-Tung Fang,  
 S. Faraji,  S. Fatehi,  Qingguo Feng,  K. D. Fenk,  J. Fosso-Tande,  
 Qinghui Ge,  A. Ghysels,  G. Gidofalvi,  J. Gomes,  J. Gonthier,  A. Gunina,  
 D. Hait,  M. W. D. Hanson-Heine,  P. H. P. Harbach,  A. W. Hauser,  
 J. E. Herr,  E. G. Hohenstein,  Z. C. Holden,  Kerwin Hui,  B. C. Huynh,  
 T.-C. Jagau,  Hyunjun Ji,  B. Kaduk,  K. Khistyaev,  Jaehoon Kim,  
 P. Klunzinger,  K. Koh,  D. Kosenkov,  L. Koulias,  T. Kowalczyk,  
 C. M. Krauter,  A. Kunitsa,  Ka Un Lao,  A. Laurent,  K. V. Lawler,  
 Joonho Lee,  D. Lefrancois,  S. Lehtola,  D. S. Levine,  Yi-Pei Li,  
 You-Sheng Lin,  Fenglai Liu,  E. Livshits,  A. Luenser,  P. Manohar,  
 E. Mansoor,  S. F. Manzer,  Shan-Ping Mao,  Yuezhi Mao,  N. Mardirossian,  
 A. V. Marenich,  T. Markovich,  L. A. Martinez-Martinez,  S. A. Maurer,  
 N. J. Mayhall,  S. C. McKenzie,  J.-M. Mewes,  A. F. Morrison,  
 J. W. Mullinax,  K. Nanda,  T. S. Nguyen-Beck,  R. Olivares-Amaya,  
 J. A. Parkhill,  T. M. Perrine,  F. Plasser,  P. Pokhilko,  S. Prager,  
 A. Prociuk,  E. Ramos,  D. R. Rehn,  F. Rob,  M. Schneider,  N. Sergueev,  
 S. M. Sharada,  S. Sharma,  D. W. Small,  T. Stauch,  T. Stein,  
 Yu-Chuan Su,  A. J. W. Thom,  A. Tkatchenko,  T. Tsuchimochi,  N. M. Tubman,  
 L. Vogt,  M. L. Vidal,  O. Vydrov,  M. A. Watson,  J. Wenzel,  
 M. de Wergifosse,  T. A. Wesolowski,  A. White,  J. Witte,  A. Yamada,  
 Jun Yang,  K. Yao,  S. Yeganeh,  S. R. Yost,  Zhi-Qiang You,  A. Zech,  
 Igor Ying Zhang,  Xing Zhang,  Yan Zhao,  Ying Zhu,  B. R. Brooks,  
 G. K. L. Chan,  C. J. Cramer,  M. S. Gordon,  W. J. Hehre,  A. Klamt,  
 M. W. Schmidt,  C. D. Sherrill,  D. G. Truhlar,  A. Aspuru-Guzik,  R. Baer,  
 A. T. Bell,  N. A. Besley,  Jeng-Da Chai,  A. E. DePrince, III,  
 R. A. DiStasio Jr.,  A. Dreuw,  B. D. Dunietz,  T. R. Furlani,  
 Chao-Ping Hsu,  Yousung Jung,  Jing Kong,  D. S. Lambrecht,  WanZhen Liang,  
 C. Ochsenfeld,  V. A. Rassolov,  L. V. Slipchenko,  J. E. Subotnik,  
 T. Van Voorhis,  J. M. Herbert,  A. I. Krylov,  P. M. W. Gill,  M. Head-Gordon

 Contributors to earlier versions of Q-Chem not listed above: 
 R. D. Adamson,  B. Austin,  J. Baker,  G. J. O. Beran,  K. Brandhorst,  
 S. T. Brown,  E. F. C. Byrd,  A. K. Chakraborty,  C.-L. Cheng,  
 Siu Hung Chien,  D. M. Chipman,  D. L. Crittenden,  H. Dachsel,  
 R. J. Doerksen,  A. D. Dutoi,  L. Fusti-Molnar,  W. A. Goddard III,  
 A. Golubeva-Zadorozhnaya,  S. R. Gwaltney,  G. Hawkins,  A. Heyden,  
 S. Hirata,  G. Kedziora,  F. J. Keil,  C. Kelley,  Jihan Kim,  R. A. King,  
 R. Z. Khaliullin,  P. P. Korambath,  W. Kurlancheek,  A. M. Lee,  M. S. Lee,  
 S. V. Levchenko,  Ching Yeh Lin,  D. Liotard,  R. C. Lochan,  I. Lotan,  
 P. E. Maslen,  N. Nair,  D. P. O'Neill,  D. Neuhauser,  E. Neuscamman,  
 C. M. Oana,  R. Olson,  B. Peters,  R. Peverati,  P. A. Pieniazek,  
 Y. M. Rhee,  J. Ritchie,  M. A. Rohrdanz,  E. Rosta,  N. J. Russ,  
 H. F. Schaefer III,  N. E. Schultz,  N. Shenvi,  A. C. Simmonett,  A. Sodt,  
 D. Stuck,  K. S. Thanthiriwatte,  V. Vanovschi,  Tao Wang,  A. Warshel,  
 C. F. Williams,  Q. Wu,  X. Xu,  W. Zhang

 Please cite Q-Chem as follows:
 Y. Shao et al., Mol. Phys. 113, 184-215 (2015)
 DOI: 10.1080/00268976.2014.952696

 Q-Chem 5.1.1 for Intel X86 EM64T Linux

 Parts of Q-Chem use Armadillo 8.300.2 (Tropical Shenanigans).
 http://arma.sourceforge.net/

 Q-Chem begins on Wed Oct 10 05:53:05 2018  

Host: 
0

     Scratch files written to /scratch/taweetham/qchem26193//
The previous job contains 0 fragments, simply inherited here
Input Ideriv = 2
Curr. Ideriv = -1
Max.  Ideriv = 2

Checking the input file for inconsistencies... 	...done.

--------------------------------------------------------------
User input:
--------------------------------------------------------------

$molecule
read
$end

$rem
   job_type 	frequency
   basis 	6-311++g**
   method	b3lyp	
$end


--------------------------------------------------------------
 ----------------------------------------------------------------
             Standard Nuclear Orientation (Angstroms)
    I     Atom           X                Y                Z
 ----------------------------------------------------------------
    1      C      -1.6280141128     0.5027728915     1.2353944969
    2      C      -1.8372019956     0.7171210236    -0.2485165710
    3      C      -0.8268182868    -0.2742761665     0.2343444416
    4      F      -2.9858600756     0.2231505296    -0.8036631131
    5      H      -1.5167662596     1.6354415937    -0.7245437881
    6      F      -1.1456953635    -1.5898781265     0.0984975608
    7      I       1.2832908736     0.0713724496    -0.0720284050
    8      H      -1.1678932690     1.2872156398     1.8222747714
    9      H      -2.3935514490    -0.0785551829     1.7389302495
 ----------------------------------------------------------------
 Molecular Point Group                 C1    NOp =  1
 Largest Abelian Subgroup              C1    NOp =  1
 Nuclear Repulsion Energy =   521.1964409750 hartrees
 There are       46 alpha and       46 beta electrons
 Requested basis set is 6-311++G(d,p)
 There are 69 shells and 193 basis functions

 Total QAlloc Memory Limit   2000 MB
 Mega-Array Size       188 MB
 MEM_STATIC part       192 MB

                       Distance Matrix (Angstroms)
             C (  1)   C (  2)   C (  3)   F (  4)   H (  5)   F (  6)
   C (  2)  1.513835
   C (  3)  1.499274  1.495626
   F (  4)  2.465703  1.368068  2.446703
   H (  5)  2.266423  1.082864  2.245555  2.039378
   F (  6)  2.429888  2.433279  1.360495  2.736270  3.349295
   I (  7)  3.220428  3.191491  2.160069  4.334048  3.272982  2.947678
   H (  8)  1.082354  2.249702  2.253023  3.366421  2.594081  3.354038
   H (  9)  1.085144  2.211916  2.180995  2.628048  3.126538  2.555829
             I (  7)   H (  8)
   H (  8)  3.327907
   H (  9)  4.101368  1.836985

 A cutoff of  1.0D-11 yielded   2104 shell pairs
 There are     16996 function pairs (     18779 Cartesian)

 -------------------------------------------------------
 OpenMP Integral Computing Module                       
 Release: version 1.0, May 2013, Q-Chem Inc. Pittsburgh 
 -------------------------------------------------------
 Integral Job Info:
 Integral job number is                      11
 Integral operator is                         1
 short-range coefficients                     0
 long-range coefficients              100000000
 Omega coefficients                           0
 if combine SR and LR in K                    0
 Integral screening is                        0
 Integral computing path is                   2
 max size of driver memory is            800000
 size of driver memory is                593474
 size of scratch memory is             11861008
 max col of scratch BK array               1296
 max len of scratch array in speh3          155
 max len of scratch index in speh4           18
 max int batch size is                      520
 min int batch size is                       52
 fixed nKL is                                52
 max L of basis functions is                  2
 order of int derivative is                   0
 number of shells is                         69
 number of basis is                         203
 number of cartesian basis is               203
 number of contracted shell pairs          2104
 number of primitive shell pairs           4759
 maxK2 (contraction) of shell pair           36
 max number of K2 of shell pair               1
 max number of CS2 of shell pair            261
 max number of PS2 of shell pair            438
 mem total for path MDJ                  533228
 -------------------------------------------------------
 Smallest overlap matrix eigenvalue = 6.12E-05
 Guess from superposition of atomic densities
 Warning:  Energy on first SCF cycle will be non-variational
 SAD guess density has 92.000000 electrons

 -----------------------------------------------------------------------
  General SCF calculation program by
  Eric Jon Sundstrom, Paul Horn, Yuezhi Mao, Dmitri Zuev, Alec White,
  David Stuck, Shaama M.S., Shane Yost, Joonho Lee, David Small,
  Daniel Levine, Susi Lehtola, Hugh Burton, Evgeny Epifanovsky
 -----------------------------------------------------------------------
 Exchange:     0.2000 Hartree-Fock + 0.0800 Slater + 0.7200 B88
 Correlation:  0.1900 VWN1RPA + 0.8100 LYP
 Using SG-1 standard quadrature grid
 using 4 threads for integral computing
 -------------------------------------------------------
 OpenMP Integral computing Module                
 Release: version 2.0, May 2017, Q-Chem Inc. Pleasanton 
 -------------------------------------------------------
 -------------------------------------------------------
 OpenMP BLAS3 based DFT computing Module                
 Release: version 1.0, May 2013, Q-Chem Inc. Pittsburgh 
 -------------------------------------------------------
 A restricted SCF calculation will be
 performed using DIIS
 SCF converges when DIIS error is below 1.0e-08
 ---------------------------------------
  Cycle       Energy         DIIS error
 ---------------------------------------
    1   -7236.3155809011      4.09e-02  
    2   -7235.3077783812      4.00e-03  
    3   -7235.2772985712      4.96e-03  
    4   -7235.3633920071      6.70e-04  
    5   -7235.3644677726      3.27e-04  
    6   -7235.3648829432      5.28e-05  
    7   -7235.3648947433      2.35e-05  
    8   -7235.3648961665      5.05e-06  
    9   -7235.3648962537      2.15e-06  
   10   -7235.3648962715      2.37e-07  
   11   -7235.3648962719      5.98e-08  
   12   -7235.3648962716      2.60e-08  
   13   -7235.3648962718      5.31e-09  Convergence criterion met
 ---------------------------------------
 SCF time:   CPU 33.17s  wall 9.00s 
 SCF   energy in the final basis set =    -7235.3648962718
 Total energy in the final basis set =    -7235.3648962718

 --------------------------------------------------------------

                    Orbital Energies (a.u.)
 --------------------------------------------------------------

 Alpha MOs
 -- Occupied --
*******-176.314-165.718-165.716-165.715 -35.810 -31.304 -31.298
-31.297 -24.709 -24.698 -22.954 -22.953 -22.952 -22.948 -22.948
-10.325 -10.292 -10.218  -6.360  -4.772  -4.757  -4.757  -2.038
 -2.033  -2.033  -2.020  -2.020  -1.251  -1.232  -0.907  -0.694
 -0.657  -0.624  -0.567  -0.552  -0.498  -0.483  -0.479  -0.442
 -0.427  -0.402  -0.337  -0.319  -0.285  -0.274
 -- Virtual --
 -0.071  -0.010   0.008   0.020   0.028   0.033   0.063   0.066
  0.072   0.085   0.091   0.109   0.111   0.116   0.135   0.138
  0.151   0.160   0.180   0.193   0.214   0.215   0.230   0.241
  0.255   0.261   0.274   0.296   0.305   0.314   0.354   0.361
  0.364   0.372   0.400   0.414   0.429   0.435   0.453   0.475
  0.490   0.528   0.547   0.581   0.594   0.604   0.632   0.640
  0.654   0.671   0.710   0.722   0.760   0.791   0.924   1.000
  1.188   1.210   1.262   1.302   1.334   1.343   1.360   1.373
  1.384   1.416   1.423   1.430   1.460   1.490   1.517   1.536
  1.580   1.636   1.691   1.713   1.779   1.793   1.861   1.869
  1.944   1.971   1.994   2.037   2.136   2.162   2.198   2.244
  2.473   2.523   2.573   2.656   2.673   2.790   2.805   2.814
  2.934   3.067   3.250   3.379   3.677   3.716   3.775   3.802
  3.815   3.828   3.937   3.974   3.991   4.008   4.021   4.063
  4.077   4.135   4.247   4.263   4.415   4.795   4.899   6.016
  6.024   6.083   6.326   6.343   6.370   6.378   6.589   6.743
 23.605  23.757  23.862  27.854  28.354  28.360  28.385  28.537
 28.543  28.574  28.600  28.691  66.761  66.772 127.894 127.900
127.936 151.6521901.814
 --------------------------------------------------------------

          Ground-State Mulliken Net Atomic Charges

     Atom                 Charge (a.u.)
  ----------------------------------------
      1 C                    -0.308947
      2 C                    -0.056973
      3 C                    -0.036496
      4 F                    -0.139527
      5 H                     0.172920
      6 F                    -0.062260
      7 I                     0.068645
      8 H                     0.153732
      9 H                     0.208907
  ----------------------------------------
  Sum of atomic charges =     0.000000

 -----------------------------------------------------------------
                    Cartesian Multipole Moments
 -----------------------------------------------------------------
    Charge (ESU x 10^10)
                 0.0000
    Dipole Moment (Debye)
         X       0.3524      Y       2.0946      Z       1.3479
       Tot       2.5157
    Quadrupole Moments (Debye-Ang)
        XX     -58.9117     XY      -2.1352     YY     -57.0619
        XZ      -4.2346     YZ      -0.0160     ZZ     -55.4348
    Octopole Moments (Debye-Ang^2)
       XXX      57.5134    XXY       0.2179    XYY       9.2079
       YYY       0.2733    XXZ       6.5725    XYZ       0.7284
       YYZ      -3.2789    XZZ       6.3371    YZZ      -0.3672
       ZZZ      -4.3650
    Hexadecapole Moments (Debye-Ang^3)
      XXXX    -936.3200   XXXY      21.4442   XXYY    -182.7437
      XYYY       4.0425   YYYY    -189.7380   XXXZ     -24.8301
      XXYZ      -3.8829   XYYZ       5.7453   YYYZ      -3.0308
      XXZZ    -175.7892   XYZZ       3.4420   YYZZ     -56.0164
      XZZZ       2.9761   YZZZ      -0.1390   ZZZZ    -163.6055
 -----------------------------------------------------------------
 Calculating MO derivatives via CPSCF
 D1JvT checksum  = 562896 37997.4064471745
 D1KAT checksum  = 1242972 2214.8371500903
   1         3          27      0.132416    0.029954
   2         3          27      0.016517    0.003374
   3         3          27      0.001668    0.000559
   4         9          21      0.000130    0.000053
   5        29           1      0.000003    0.000003
   6        30           0      0.000000    0.000000    Roots Converged
 Time for AOints: 19.6 s (CPU) 4.9 s (wall)
 ------------------------------------------------------------------------------
                     AOints        : Timing summary (seconds)
 ------------------------------------------------------------------------------
     job step          cpu (% of tot)      sys (% of tot)     wall (% of tot)
 ------------------------------------------------------------------------------
  cpscf_lag         0.9074E+02 (30.2)   0.6000E-05 (13.6)   0.2318E+02 (29.7)
  iterzp            0.1897E+03 (63.2)   0.3500E-04 (79.5)   0.4975E+02 (63.7)
  make_fx           0.0000E+00 ( 0.0)   0.0000E+00 ( 0.0)   0.0000E+00 ( 0.0)
  AOints            0.1963E+02 ( 6.5)   0.2000E-05 ( 4.5)   0.4934E+01 ( 6.3)
 ------------------------------------------------------------------------------
   Grand Totals     0.3004E+03          0.4400E-04          0.7814E+02
 ------------------------------------------------------------------------------
 Calculating analytic Hessian of the SCF energy
 Polarizability Matrix (a.u.)
            1           2           3
    1 -85.5453616   0.3921701   4.2490336
    2   0.3921701 -54.8870832  -0.5813856
    3   4.2490336  -0.5813856 -56.7789696

 Direct stationary perturbation theory relativistic correction:

 rels  =      97.075898436309
 relv  =    -321.625937665489
 rel2e =      41.636661045262
 E_rel =    -182.913378183917

 Hessian of the SCF Energy
            1           2           3           4           5           6
    1   0.4347676   0.2035855  -0.0746010  -0.0518275  -0.0178663   0.0063657
    2   0.2035855   0.4854978   0.0950406  -0.0226393  -0.0458913   0.0186656
    3  -0.0746010   0.0950406   0.5594651  -0.0294274   0.0477965  -0.1918373
    4  -0.0518275  -0.0226393  -0.0294274   0.4585400   0.0890785   0.0925911
    5  -0.0178663  -0.0458913   0.0477965   0.0890785   0.5636780  -0.1721226
    6   0.0063657   0.0186656  -0.1918373   0.0925911  -0.1721226   0.4480451
    7  -0.0860569   0.0247976   0.0902658  -0.1185320   0.0578334  -0.0700953
    8   0.0303423  -0.0911500  -0.0754912   0.0927315  -0.1305706   0.0580788
    9   0.0715226  -0.0407232  -0.1160557  -0.0484060   0.0223625  -0.0437409
   10  -0.0005885   0.0014369  -0.0144203  -0.2132916  -0.0762994  -0.0719273
   11  -0.0063440  -0.0054844  -0.0038111  -0.0760239  -0.0946249  -0.0253783
   12  -0.0363445  -0.0178830  -0.0133503  -0.0740610  -0.0265558  -0.0900601
   13  -0.0010009  -0.0044350  -0.0001944  -0.0664259  -0.0663539   0.0332187
   14   0.0065217   0.0073858  -0.0025865  -0.0709799  -0.2570890   0.1144700
   15   0.0077182   0.0221195  -0.0093546   0.0366707   0.1202963  -0.1047286
   16   0.0020237   0.0082531   0.0013089   0.0019380   0.0122890   0.0026026
   17  -0.0040322  -0.0253345  -0.0127883  -0.0148407  -0.0384104  -0.0007787
   18  -0.0139305  -0.0327941   0.0004674   0.0107585   0.0186678   0.0031813
   19  -0.0146831   0.0045888  -0.0021795  -0.0152847  -0.0001299   0.0119816
   20   0.0021198   0.0014178  -0.0021957   0.0037778   0.0020230   0.0004873
   21   0.0118971   0.0045600   0.0021799  -0.0032108  -0.0051550   0.0017336
   22  -0.0989078  -0.0986049  -0.0674121  -0.0068613  -0.0102566   0.0028309
   23  -0.0969885  -0.2003524  -0.1158334   0.0078282   0.0119451   0.0017355
   24  -0.0656737  -0.1168879  -0.1271143  -0.0063610  -0.0164180  -0.0099929
   25  -0.1837266  -0.1169828   0.0966601   0.0117450   0.0117052  -0.0075680
   26  -0.1173383  -0.1260887   0.0698691  -0.0089322  -0.0110599   0.0048424
   27   0.0930461   0.0679026  -0.1044003   0.0214459   0.0111283  -0.0126004
            7           8           9          10          11          12
    1  -0.0860569   0.0303423   0.0715226  -0.0005885  -0.0063440  -0.0363445
    2   0.0247976  -0.0911500  -0.0407232   0.0014369  -0.0054844  -0.0178830
    3   0.0902658  -0.0754912  -0.1160557  -0.0144203  -0.0038111  -0.0133503
    4  -0.1185320   0.0927315  -0.0484060  -0.2132916  -0.0760239  -0.0740610
    5   0.0578334  -0.1305706   0.0223625  -0.0762994  -0.0946249  -0.0265558
    6  -0.0700953   0.0580788  -0.0437409  -0.0719273  -0.0253783  -0.0900601
    7   0.3440876  -0.0708983  -0.0164788  -0.0339575   0.0113428  -0.0061146
    8  -0.0708983   0.5011161   0.0370181  -0.0182890   0.0075162   0.0017055
    9  -0.0164788   0.0370181   0.2575924  -0.0164197   0.0099481  -0.0070028
   10  -0.0339575  -0.0182890  -0.0164197   0.2680894   0.0993821   0.1140146
   11   0.0113428   0.0075162   0.0099481   0.0993821   0.0888076   0.0399029
   12  -0.0061146   0.0017055  -0.0070028   0.1140146   0.0399029   0.1003189
   13   0.0077621   0.0142906  -0.0049514  -0.0209904  -0.0302750   0.0046371
   14  -0.0067134  -0.0107393   0.0074593  -0.0094159  -0.0061428  -0.0011372
   15  -0.0002362  -0.0040938  -0.0011640  -0.0114615  -0.0179428   0.0072564
   16  -0.0620523  -0.0622323  -0.0069035   0.0053285   0.0024772  -0.0000723
   17  -0.0269302  -0.2695172  -0.0228844   0.0004772   0.0072794   0.0027316
   18  -0.0017717  -0.0207035  -0.0542457   0.0040757  -0.0019312   0.0016531
   19  -0.0450524   0.0128142   0.0027104  -0.0036423  -0.0005084  -0.0006606
   20   0.0068055  -0.0084305   0.0015759   0.0013932   0.0000009  -0.0005082
   21   0.0009911   0.0005504  -0.0166986  -0.0020945   0.0006347   0.0002746
   22   0.0096793   0.0135994   0.0070160  -0.0012954  -0.0001736  -0.0047771
   23  -0.0108587  -0.0101056  -0.0018098   0.0019388   0.0014332   0.0052387
   24  -0.0012963  -0.0022804  -0.0083115   0.0001241  -0.0018579  -0.0037717
   25  -0.0158779  -0.0123583   0.0119102   0.0003479   0.0001228   0.0033783
   26   0.0146213   0.0118808  -0.0129465  -0.0006239   0.0012148  -0.0034944
   27   0.0047360   0.0052160  -0.0103732  -0.0018911   0.0004357   0.0046818
           13          14          15          16          17          18
    1  -0.0010009   0.0065217   0.0077182   0.0020237  -0.0040322  -0.0139305
    2  -0.0044350   0.0073858   0.0221195   0.0082531  -0.0253345  -0.0327941
    3  -0.0001944  -0.0025865  -0.0093546   0.0013089  -0.0127883   0.0004674
    4  -0.0664259  -0.0709799   0.0366707   0.0019380  -0.0148407   0.0107585
    5  -0.0663539  -0.2570890   0.1202963   0.0122890  -0.0384104   0.0186678
    6   0.0332187   0.1144700  -0.1047286   0.0026026  -0.0007787   0.0031813
    7   0.0077621  -0.0067134  -0.0002362  -0.0620523  -0.0269302  -0.0017717
    8   0.0142906  -0.0107393  -0.0040938  -0.0622323  -0.2695172  -0.0207035
    9  -0.0049514   0.0074593  -0.0011640  -0.0069035  -0.0228844  -0.0542457
   10  -0.0209904  -0.0094159  -0.0114615   0.0053285   0.0004772   0.0040757
   11  -0.0302750  -0.0061428  -0.0179428   0.0024772   0.0072794  -0.0019312
   12   0.0046371  -0.0011372   0.0072564  -0.0000723   0.0027316   0.0016531
   13   0.0804309   0.0813595  -0.0298143  -0.0011314   0.0045605  -0.0028278
   14   0.0813595   0.2674477  -0.1183997   0.0009395  -0.0028808   0.0017425
   15  -0.0298143  -0.1183997   0.1069125   0.0008909  -0.0031592   0.0012024
   16  -0.0011314   0.0009395   0.0008909   0.0681715   0.0595289   0.0031705
   17   0.0045605  -0.0028808  -0.0031592   0.0595289   0.3413953   0.0346431
   18  -0.0028278   0.0017425   0.0012024   0.0031705   0.0346431   0.0430850
   19   0.0005940  -0.0012830  -0.0018845  -0.0165662  -0.0213804  -0.0003225
   20   0.0005514   0.0009547   0.0002279  -0.0224057  -0.0104303   0.0016627
   21   0.0001601  -0.0005468   0.0005411   0.0001449   0.0016987   0.0026392
   22   0.0012124   0.0000923   0.0015453  -0.0001866   0.0048525   0.0048566
   23  -0.0000231   0.0001546  -0.0014941   0.0013607  -0.0034868  -0.0044803
   24  -0.0008878   0.0010118   0.0021551  -0.0013094   0.0016779   0.0004089
   25  -0.0004509  -0.0005209  -0.0034285   0.0024747  -0.0022358  -0.0040087
   26   0.0003249   0.0009092   0.0024459  -0.0002104   0.0013853   0.0031931
   27   0.0006598  -0.0020135  -0.0028204   0.0001675  -0.0011407   0.0016084
           19          20          21          22          23          24
    1  -0.0146831   0.0021198   0.0118971  -0.0989078  -0.0969885  -0.0656737
    2   0.0045888   0.0014178   0.0045600  -0.0986049  -0.2003524  -0.1168879
    3  -0.0021795  -0.0021957   0.0021799  -0.0674121  -0.1158334  -0.1271143
    4  -0.0152847   0.0037778  -0.0032108  -0.0068613   0.0078282  -0.0063610
    5  -0.0001299   0.0020230  -0.0051550  -0.0102566   0.0119451  -0.0164180
    6   0.0119816   0.0004873   0.0017336   0.0028309   0.0017355  -0.0099929
    7  -0.0450524   0.0068055   0.0009911   0.0096793  -0.0108587  -0.0012963
    8   0.0128142  -0.0084305   0.0005504   0.0135994  -0.0101056  -0.0022804
    9   0.0027104   0.0015759  -0.0166986   0.0070160  -0.0018098  -0.0083115
   10  -0.0036423   0.0013932  -0.0020945  -0.0012954   0.0019388   0.0001241
   11  -0.0005084   0.0000009   0.0006347  -0.0001736   0.0014332  -0.0018579
   12  -0.0006606  -0.0005082   0.0002746  -0.0047771   0.0052387  -0.0037717
   13   0.0005940   0.0005514   0.0001601   0.0012124  -0.0000231  -0.0008878
   14  -0.0012830   0.0009547  -0.0005468   0.0000923   0.0001546   0.0010118
   15  -0.0018845   0.0002279   0.0005411   0.0015453  -0.0014941   0.0021551
   16  -0.0165662  -0.0224057   0.0001449  -0.0001866   0.0013607  -0.0013094
   17  -0.0213804  -0.0104303   0.0016987   0.0048525  -0.0034868   0.0016779
   18  -0.0003225   0.0016627   0.0026392   0.0048566  -0.0044803   0.0004089
   19   0.0944937   0.0066678  -0.0090777   0.0016941  -0.0023030   0.0012336
   20   0.0066678   0.0140114  -0.0012625   0.0002327   0.0009545  -0.0004082
   21  -0.0090777  -0.0012625   0.0082826  -0.0006161   0.0010744   0.0006442
   22   0.0016941   0.0002327  -0.0006161   0.0998360   0.1022193   0.0689305
   23  -0.0023030   0.0009545   0.0010744   0.1022193   0.2070499   0.1237561
   24   0.0012336  -0.0004082   0.0006442   0.0689305   0.1237561   0.1347497
   25  -0.0015531   0.0008575   0.0018058  -0.0051707  -0.0031736   0.0052400
   26   0.0015339  -0.0005015  -0.0015539  -0.0119610  -0.0075924   0.0114065
   27  -0.0018008   0.0004209   0.0004034  -0.0123741  -0.0081871   0.0112324
           25          26          27
    1  -0.1837266  -0.1173383   0.0930461
    2  -0.1169828  -0.1260887   0.0679026
    3   0.0966601   0.0698691  -0.1044003
    4   0.0117450  -0.0089322   0.0214459
    5   0.0117052  -0.0110599   0.0111283
    6  -0.0075680   0.0048424  -0.0126004
    7  -0.0158779   0.0146213   0.0047360
    8  -0.0123583   0.0118808   0.0052160
    9   0.0119102  -0.0129465  -0.0103732
   10   0.0003479  -0.0006239  -0.0018911
   11   0.0001228   0.0012148   0.0004357
   12   0.0033783  -0.0034944   0.0046818
   13  -0.0004509   0.0003249   0.0006598
   14  -0.0005209   0.0009092  -0.0020135
   15  -0.0034285   0.0024459  -0.0028204
   16   0.0024747  -0.0002104   0.0001675
   17  -0.0022358   0.0013853  -0.0011407
   18  -0.0040087   0.0031931   0.0016084
   19  -0.0015531   0.0015339  -0.0018008
   20   0.0008575  -0.0005015   0.0004209
   21   0.0018058  -0.0015539   0.0004034
   22  -0.0051707  -0.0119610  -0.0123741
   23  -0.0031736  -0.0075924  -0.0081871
   24   0.0052400   0.0114065   0.0112324
   25   0.1922117   0.1225859  -0.1039892
   26   0.1225859   0.1298525  -0.0737623
   27  -0.1039892  -0.0737623   0.1122683
 Gradient time:  CPU 396.67 s  wall 103.62 s
 **********************************************************************
 **                                                                  **
 **                       VIBRATIONAL ANALYSIS                       **
 **                       --------------------                       **
 **                                                                  **
 **        VIBRATIONAL FREQUENCIES (CM**-1) AND NORMAL MODES         **
 **     FORCE CONSTANTS (mDYN/ANGSTROM) AND REDUCED MASSES (AMU)     **
 **                  INFRARED INTENSITIES (KM/MOL)                   **
 **                                                                  **
 **********************************************************************


 Mode:                 1                      2                      3
 Frequency:       156.48                 188.14                 220.72
 Force Cnst:      0.1244                 0.1439                 0.2933
 Red. Mass:       8.6254                 6.8980                10.2185
 IR Active:          YES                    YES                    YES
 IR Intens:        1.306                  3.144                  2.956
 Raman Active:       YES                    YES                    YES
               X      Y      Z        X      Y      Z        X      Y      Z
 C         -0.100 -0.154  0.157   -0.193 -0.004  0.178   -0.324 -0.143  0.033
 C          0.176 -0.036  0.128   -0.130  0.096  0.175   -0.277 -0.064  0.035
 C          0.028 -0.116  0.221    0.016  0.254  0.126   -0.204 -0.039  0.041
 F          0.282  0.203 -0.274    0.162 -0.257 -0.109   -0.306  0.152 -0.121
 H          0.420 -0.021  0.322   -0.340  0.261  0.352   -0.208  0.001  0.207
 F          0.048 -0.126  0.247   -0.027  0.275 -0.078   -0.152 -0.055  0.180
 I         -0.059  0.021 -0.049    0.015 -0.036 -0.023    0.152  0.012 -0.021
 H         -0.221 -0.199  0.312   -0.400  0.096  0.209   -0.516 -0.083  0.103
 H         -0.160 -0.236 -0.027   -0.023 -0.249  0.150   -0.231 -0.328 -0.034
 TransDip  -0.016 -0.023  0.023   -0.025  0.033  0.039   -0.048 -0.021  0.016

 Mode:                 4                      5                      6
 Frequency:       260.13                 398.67                 479.55
 Force Cnst:      0.5160                 0.3033                 0.3563
 Red. Mass:      12.9432                 3.2388                 2.6296
 IR Active:          YES                    YES                    YES
 IR Intens:        0.765                  4.018                 13.997
 Raman Active:       YES                    YES                    YES
               X      Y      Z        X      Y      Z        X      Y      Z
 C         -0.126  0.001 -0.055    0.259 -0.115  0.027    0.046  0.159  0.131
 C         -0.165  0.071 -0.012   -0.119 -0.027  0.055   -0.079 -0.064  0.077
 C          0.093  0.219 -0.060    0.083  0.052 -0.171   -0.099 -0.058  0.125
 F         -0.214  0.182 -0.032   -0.043  0.009 -0.143   -0.039  0.011 -0.113
 H         -0.214  0.147  0.095   -0.206  0.102  0.245    0.004 -0.109  0.050
 F          0.681  0.058  0.071   -0.055  0.049  0.099    0.061 -0.070 -0.111
 I         -0.047 -0.063  0.006   -0.012  0.001  0.012    0.006 -0.000 -0.001
 H         -0.375  0.054  0.072    0.279  0.017 -0.165    0.331  0.306 -0.279
 H          0.015 -0.281 -0.161    0.624 -0.318  0.339    0.096  0.485  0.580
 TransDip  -0.026 -0.011  0.001    0.059 -0.003  0.026   -0.089 -0.003  0.080

 Mode:                 7                      8                      9
 Frequency:       643.74                 761.54                 864.80
 Force Cnst:      1.3215                 0.8480                 1.1882
 Red. Mass:       5.4125                 2.4816                 2.6966
 IR Active:          YES                    YES                    YES
 IR Intens:       35.248                 16.262                 89.581
 Raman Active:       YES                    YES                    YES
               X      Y      Z        X      Y      Z        X      Y      Z
 C         -0.008  0.014 -0.022   -0.126  0.102 -0.123    0.106  0.148  0.026
 C         -0.144  0.371  0.083   -0.052 -0.043  0.131   -0.027  0.129  0.069
 C         -0.262 -0.008 -0.221    0.165 -0.008 -0.088    0.163  0.029  0.088
 F          0.146 -0.069  0.019    0.071  0.038  0.052   -0.094 -0.044 -0.077
 H         -0.268  0.428  0.090   -0.129  0.130  0.407   -0.064 -0.001 -0.210
 F          0.053 -0.191  0.074   -0.036 -0.105 -0.015   -0.041 -0.136 -0.035
 I          0.010  0.000  0.000   -0.002  0.001  0.001   -0.000  0.001  0.000
 H          0.420 -0.300  0.064   -0.404  0.495 -0.429   -0.268 -0.086  0.648
 H         -0.195  0.273 -0.004    0.228 -0.103  0.165    0.029 -0.236 -0.517
 TransDip  -0.170  0.085 -0.006    0.043  0.121 -0.011    0.247  0.146  0.097

 Mode:                10                     11                     12
 Frequency:       906.95                1010.72                1058.30
 Force Cnst:      1.2039                 1.1651                 1.5083
 Red. Mass:       2.4841                 1.9357                 2.2857
 IR Active:          YES                    YES                    YES
 IR Intens:       20.215                 16.725                 41.273
 Raman Active:       YES                    YES                    YES
               X      Y      Z        X      Y      Z        X      Y      Z
 C          0.002 -0.136 -0.145   -0.021 -0.000 -0.001    0.024 -0.044  0.204
 C         -0.001  0.135 -0.023   -0.008  0.046 -0.186    0.137 -0.012 -0.147
 C          0.146 -0.046  0.215   -0.068  0.087  0.137    0.030  0.099 -0.088
 F         -0.054 -0.014 -0.019    0.037  0.015  0.042   -0.043 -0.010 -0.004
 H         -0.381  0.399  0.225   -0.093  0.152 -0.059   -0.373  0.418  0.324
 F         -0.013  0.007  0.004   -0.007 -0.077 -0.021   -0.016 -0.076  0.004
 I         -0.002  0.000 -0.002    0.000  0.000 -0.000   -0.001 -0.000  0.000
 H          0.335 -0.130 -0.417   -0.016  0.013 -0.024   -0.334  0.363 -0.047
 H         -0.221  0.387  0.110    0.651 -0.589  0.340   -0.352  0.312  0.049
 TransDip   0.095  0.076  0.077   -0.117  0.060 -0.001    0.082  0.179 -0.060

 Mode:                13                     14                     15
 Frequency:      1085.56                1123.87                1159.05
 Force Cnst:      1.2699                 1.1916                 2.1591
 Red. Mass:       1.8289                 1.6013                 2.7279
 IR Active:          YES                    YES                    YES
 IR Intens:       96.142                 37.727                 35.315
 Raman Active:       YES                    YES                    YES
               X      Y      Z        X      Y      Z        X      Y      Z
 C         -0.176  0.084  0.048    0.045  0.110 -0.068   -0.047 -0.009  0.002
 C          0.086 -0.032 -0.007    0.059 -0.085 -0.001    0.219  0.191  0.072
 C          0.117  0.029 -0.085   -0.106 -0.093  0.026   -0.052 -0.127 -0.042
 F         -0.040 -0.009 -0.015   -0.008 -0.006 -0.006   -0.128 -0.083 -0.038
 H         -0.071  0.052  0.039   -0.335  0.397  0.685    0.617  0.095  0.134
 F         -0.013 -0.014  0.011    0.019  0.044 -0.001    0.019  0.040  0.008
 I         -0.000  0.000 -0.000    0.000  0.000  0.000   -0.001  0.000  0.000
 H          0.678 -0.540  0.224    0.051 -0.126  0.239   -0.248  0.282 -0.230
 H          0.104 -0.045  0.323    0.104 -0.169 -0.305    0.334 -0.262  0.280
 TransDip   0.312 -0.021 -0.024   -0.162 -0.089  0.067    0.135 -0.046  0.126

 Mode:                16                     17                     18
 Frequency:      1284.50                1386.84                1459.73
 Force Cnst:      1.9222                 1.6496                 1.9597
 Red. Mass:       1.9774                 1.4557                 1.5609
 IR Active:          YES                    YES                    YES
 IR Intens:       50.296                 21.063                 43.838
 Raman Active:       YES                    YES                    YES
               X      Y      Z        X      Y      Z        X      Y      Z
 C          0.026 -0.025 -0.070    0.014  0.009 -0.002    0.028 -0.037 -0.136
 C          0.028 -0.053  0.049   -0.126  0.023 -0.118    0.096 -0.037  0.081
 C         -0.056  0.244  0.039    0.067 -0.063 -0.011   -0.061  0.089  0.002
 F         -0.033 -0.027 -0.005    0.014 -0.010  0.019   -0.012  0.002 -0.010
 H          0.674 -0.057  0.505    0.563  0.080  0.431   -0.249 -0.051 -0.153
 F         -0.016 -0.071 -0.008   -0.000  0.017  0.001   -0.003 -0.018  0.000
 I          0.001 -0.000 -0.000   -0.000  0.000  0.000    0.000 -0.000 -0.000
 H          0.270 -0.088 -0.201   -0.233 -0.141  0.422   -0.411 -0.202  0.440
 H         -0.123  0.033 -0.259   -0.004  0.303  0.328    0.142  0.392  0.534
 TransDip   0.118  0.190  0.037   -0.123 -0.043 -0.067    0.075  0.094  0.175

 Mode:                19                     20                     21
 Frequency:      3130.29                3184.38                3226.16
 Force Cnst:      6.0880                 6.5221                 6.8539
 Red. Mass:       1.0545                 1.0917                 1.1177
 IR Active:          YES                    YES                    YES
 IR Intens:        0.124                  2.797                  0.740
 Raman Active:       YES                    YES                    YES
               X      Y      Z        X      Y      Z        X      Y      Z
 C         -0.023  0.004  0.061    0.007  0.006 -0.001   -0.064 -0.076 -0.012
 C         -0.002  0.001 -0.002   -0.024 -0.074  0.039   -0.002 -0.006  0.003
 C          0.002 -0.002 -0.001   -0.002  0.002  0.001   -0.001  0.000  0.000
 F         -0.000  0.000 -0.000   -0.000  0.000 -0.000    0.000  0.000  0.000
 H          0.001  0.005 -0.005    0.292  0.843 -0.436    0.024  0.071 -0.040
 F          0.000 -0.000 -0.000   -0.000  0.000 -0.000    0.000  0.000  0.000
 I          0.000 -0.000 -0.000    0.000  0.000 -0.000    0.000  0.000 -0.000
 H         -0.274 -0.457 -0.328   -0.025 -0.047 -0.033    0.332  0.563  0.419
 H          0.548  0.422 -0.355   -0.042 -0.028  0.021    0.433  0.327 -0.292
 TransDip   0.006  0.002 -0.010   -0.035 -0.037  0.016    0.016  0.002 -0.022

 STANDARD THERMODYNAMIC QUANTITIES AT   298.15 K  AND     1.00 ATM

   This Molecule has  0 Imaginary Frequencies
   Zero point vibrational energy:       34.296 kcal/mol

   Atom    1 Element C  Has Mass   12.00000
   Atom    2 Element C  Has Mass   12.00000
   Atom    3 Element C  Has Mass   12.00000
   Atom    4 Element F  Has Mass   18.99840
   Atom    5 Element H  Has Mass    1.00783
   Atom    6 Element F  Has Mass   18.99840
   Atom    7 Element I  Has Mass  126.90440
   Atom    8 Element H  Has Mass    1.00783
   Atom    9 Element H  Has Mass    1.00783
   Molecular Mass:   203.924690 amu
   Principal axes and moments of inertia in amu*Bohr^2:
                             1           2           3
    Eigenvalues --      369.53243  1889.63914  1977.52381
          X               0.99976    -0.01592    -0.01477
          Y               0.01686     0.99767     0.06612
          Z               0.01368    -0.06636     0.99770
   Rotational Symmetry Number is   1
   The Molecule is an Asymmetric Top
   Translational Enthalpy:        0.889 kcal/mol
   Rotational Enthalpy:           0.889 kcal/mol
   Vibrational Enthalpy:         36.344 kcal/mol
   gas constant (RT):             0.592 kcal/mol
   Translational Entropy:        41.842  cal/mol.K
   Rotational Entropy:           28.714  cal/mol.K
   Vibrational Entropy:          11.445  cal/mol.K

   Total Enthalpy:               38.714 kcal/mol
   Total Entropy:                82.001  cal/mol.K

 ======================================================================

 STANDARD THERMODYNAMIC QUANTITIES FOR ANHARMONIC VIBRATION -- TOSH

   Zero point vibrational energy: ************ kcal/mol

   Vibrational Enthalpy:       Infinity kcal/mol
   Vibrational Entropy:             NaN  cal/mol.K

   Total Enthalpy:             Infinity kcal/mol
   Total Entropy:                   NaN  cal/mol.K

 ======================================================================

 STANDARD THERMODYNAMIC QUANTITIES FOR ANHARMONIC VIBRATION -- VPT2

   Zero point vibrational energy: ************ kcal/mol

   Vibrational Enthalpy:       Infinity kcal/mol
   Vibrational Entropy:             NaN  cal/mol.K

   Total Enthalpy:             Infinity kcal/mol
   Total Entropy:                   NaN  cal/mol.K

 ======================================================================

Archival summary:
1\1\garfield\FREQ\ProcedureUnspecified\BasisUnspecified\1233\taweetha\WedOct1005:54:572018WedOct1005:54:572018\0\\#,FREQ,ProcedureUnspecified,BasisUnspecified,\\0,1\I\C,1,2.16007\F,2,1.36049,1,111.687\C,2,1.49563,1,120.536,3,-142.879,0\H,4,1.08286,2,120.275,1,-2.24002,0\F,4,1.36807,2,117.315,1,140.122,0\C,2,1.49927,1,122.262,3,144.52,0\H,7,1.08235,2,120.697,1,1.59379,0\H,7,1.08514,2,114.153,1,-143.755,0\\\@

 Total job time:  112.30s(wall), 430.03s(cpu) 
 Wed Oct 10 05:54:57 2018

        *************************************************************
        *                                                           *
        *  Thank you very much for using Q-Chem.  Have a nice day.  *
        *                                                           *
        *************************************************************
