# Supplementary material for: Geometric and energetic data from ab initio calculations of haloethene, haloimine, halomethylenephosphine, haloiminophosphine, halodiazene, halodiphosphene and halocyclopropane
Source: Data Brief. 2019 Nov 2;27:104738. doi: 10.1016/j.dib.2019.104738 (PMC6861602; doi:10.1016/j.dib.2019.104738)
Supplement: Multimedia component 3 [file mmc3.zip › CCC/B3LYP/FHCCCIBr.out]

Q-Chem Developer Version!
                  Welcome to Q-Chem
     A Quantum Leap Into The Future Of Chemistry


 Q-Chem 5.1, Q-Chem, Inc., Pleasanton, CA (2018)

 Yihan Shao,  Zhengting Gan,  E. Epifanovsky,  A. T. B. Gilbert,  M. Wormit,  
 J. Kussmann,  A. W. Lange,  A. Behn,  Jia Deng,  Xintian Feng,  D. Ghosh,  
 M. Goldey,  P. R. Horn,  L. D. Jacobson,  I. Kaliman,  T. Kus,  A. Landau,  
 Jie Liu,  E. I. Proynov,  R. M. Richard,  R. P. Steele,  E. J. Sundstrom,  
 H. L. Woodcock III,  P. M. Zimmerman,  D. Zuev,  B. Albrecht,  E. Alguire,  
 S. A. Baeppler,  D. Barton,  Z. Benda,  Y. A. Bernard,  E. J. Berquist,  
 K. B. Bravaya,  H. Burton,  D. Casanova,  Chun-Min Chang,  Yunqing Chen,  
 A. Chien,  K. D. Closser,  M. P. Coons,  S. Coriani,  S. Dasgupta,  
 A. L. Dempwolff,  M. Diedenhofen,  Hainam Do,  R. G. Edgar,  Po-Tung Fang,  
 S. Faraji,  S. Fatehi,  Qingguo Feng,  K. D. Fenk,  J. Fosso-Tande,  
 Qinghui Ge,  A. Ghysels,  G. Gidofalvi,  J. Gomes,  J. Gonthier,  A. Gunina,  
 D. Hait,  M. W. D. Hanson-Heine,  P. H. P. Harbach,  A. W. Hauser,  
 J. E. Herr,  E. G. Hohenstein,  Z. C. Holden,  Kerwin Hui,  B. C. Huynh,  
 T.-C. Jagau,  Hyunjun Ji,  B. Kaduk,  K. Khistyaev,  Jaehoon Kim,  
 P. Klunzinger,  K. Koh,  D. Kosenkov,  L. Koulias,  T. Kowalczyk,  
 C. M. Krauter,  A. Kunitsa,  Ka Un Lao,  A. Laurent,  K. V. Lawler,  
 Joonho Lee,  D. Lefrancois,  S. Lehtola,  D. S. Levine,  Yi-Pei Li,  
 You-Sheng Lin,  Fenglai Liu,  E. Livshits,  A. Luenser,  P. Manohar,  
 E. Mansoor,  S. F. Manzer,  Shan-Ping Mao,  Yuezhi Mao,  N. Mardirossian,  
 A. V. Marenich,  T. Markovich,  L. A. Martinez-Martinez,  S. A. Maurer,  
 N. J. Mayhall,  S. C. McKenzie,  J.-M. Mewes,  A. F. Morrison,  
 J. W. Mullinax,  K. Nanda,  T. S. Nguyen-Beck,  R. Olivares-Amaya,  
 J. A. Parkhill,  T. M. Perrine,  F. Plasser,  P. Pokhilko,  S. Prager,  
 A. Prociuk,  E. Ramos,  D. R. Rehn,  F. Rob,  M. Schneider,  N. Sergueev,  
 S. M. Sharada,  S. Sharma,  D. W. Small,  T. Stauch,  T. Stein,  
 Yu-Chuan Su,  A. J. W. Thom,  A. Tkatchenko,  T. Tsuchimochi,  N. M. Tubman,  
 L. Vogt,  M. L. Vidal,  O. Vydrov,  M. A. Watson,  J. Wenzel,  
 M. de Wergifosse,  T. A. Wesolowski,  A. White,  J. Witte,  A. Yamada,  
 Jun Yang,  K. Yao,  S. Yeganeh,  S. R. Yost,  Zhi-Qiang You,  A. Zech,  
 Igor Ying Zhang,  Xing Zhang,  Yan Zhao,  Ying Zhu,  B. R. Brooks,  
 G. K. L. Chan,  C. J. Cramer,  M. S. Gordon,  W. J. Hehre,  A. Klamt,  
 M. W. Schmidt,  C. D. Sherrill,  D. G. Truhlar,  A. Aspuru-Guzik,  R. Baer,  
 A. T. Bell,  N. A. Besley,  Jeng-Da Chai,  A. E. DePrince, III,  
 R. A. DiStasio Jr.,  A. Dreuw,  B. D. Dunietz,  T. R. Furlani,  
 Chao-Ping Hsu,  Yousung Jung,  Jing Kong,  D. S. Lambrecht,  WanZhen Liang,  
 C. Ochsenfeld,  V. A. Rassolov,  L. V. Slipchenko,  J. E. Subotnik,  
 T. Van Voorhis,  J. M. Herbert,  A. I. Krylov,  P. M. W. Gill,  M. Head-Gordon

 Contributors to earlier versions of Q-Chem not listed above: 
 R. D. Adamson,  B. Austin,  J. Baker,  G. J. O. Beran,  K. Brandhorst,  
 S. T. Brown,  E. F. C. Byrd,  A. K. Chakraborty,  C.-L. Cheng,  
 Siu Hung Chien,  D. M. Chipman,  D. L. Crittenden,  H. Dachsel,  
 R. J. Doerksen,  A. D. Dutoi,  L. Fusti-Molnar,  W. A. Goddard III,  
 A. Golubeva-Zadorozhnaya,  S. R. Gwaltney,  G. Hawkins,  A. Heyden,  
 S. Hirata,  G. Kedziora,  F. J. Keil,  C. Kelley,  Jihan Kim,  R. A. King,  
 R. Z. Khaliullin,  P. P. Korambath,  W. Kurlancheek,  A. M. Lee,  M. S. Lee,  
 S. V. Levchenko,  Ching Yeh Lin,  D. Liotard,  R. C. Lochan,  I. Lotan,  
 P. E. Maslen,  N. Nair,  D. P. O'Neill,  D. Neuhauser,  E. Neuscamman,  
 C. M. Oana,  R. Olson,  B. Peters,  R. Peverati,  P. A. Pieniazek,  
 Y. M. Rhee,  J. Ritchie,  M. A. Rohrdanz,  E. Rosta,  N. J. Russ,  
 H. F. Schaefer III,  N. E. Schultz,  N. Shenvi,  A. C. Simmonett,  A. Sodt,  
 D. Stuck,  K. S. Thanthiriwatte,  V. Vanovschi,  Tao Wang,  A. Warshel,  
 C. F. Williams,  Q. Wu,  X. Xu,  W. Zhang

 Please cite Q-Chem as follows:
 Y. Shao et al., Mol. Phys. 113, 184-215 (2015)
 DOI: 10.1080/00268976.2014.952696

 Q-Chem 5.1.1 for Intel X86 EM64T Linux

 Parts of Q-Chem use Armadillo 8.300.2 (Tropical Shenanigans).
 http://arma.sourceforge.net/

 Q-Chem begins on Wed Oct 10 06:12:29 2018  

Host: 
0

     Scratch files written to /scratch/taweetham/qchem26579//
Input Ideriv = 2
Curr. Ideriv = -1
Max.  Ideriv = 2

Checking the input file for inconsistencies... 	...done.

--------------------------------------------------------------
User input:
--------------------------------------------------------------
$molecule
0 1
C 
C 1 CC 
C 2 CC 1 60.0
F 2 CF 1 ANG  3 pDHA
H 2 CH 1 ANG  3 mDHA
I 3 CI 1 ANG  2 mDHA
Br 3 CBr 1 ANG  2 pDHA
H 1 CH 2 ANG  3 pDHA
H 1 CH 2 ANG  3 mDHA

CC=1.54
CH=1.09
CF=1.35
CCl=1.77
CBr=1.94
CI=2.14
ANG=118.0
pDHA=107.9
mDHA=-107.9
$end

$rem
   job_type	optimization
   basis	6-311++g**
   method	b3lyp
   mem_total	32000
$end

--------------------------------------------------------------
 ----------------------------------------------------------------
             Standard Nuclear Orientation (Angstroms)
    I     Atom           X                Y                Z
 ----------------------------------------------------------------
    1      C      -0.5569936032     1.5826471600    -1.2478851525
    2      C      -0.5119019987     1.9371862659     0.2500697098
    3      C      -0.4412955725     0.4646371167    -0.1951423023
    4      F       0.6120895479     2.5084085717     0.7326130556
    5      H      -1.4307757545     2.2861698011     0.7212188508
    6      I       1.4326201013    -0.5523710137    -0.0114727337
    7      Br     -1.9931563710    -0.6570644756     0.1164882479
    8      H      -1.5058341855     1.6960122917    -1.7722418025
    9      H       0.3205586708     1.8082378775    -1.8537818718
 ----------------------------------------------------------------
 Molecular Point Group                 C1    NOp =  1
 Largest Abelian Subgroup              C1    NOp =  1
 Nuclear Repulsion Energy =   864.3404228342 hartrees
 There are       59 alpha and       59 beta electrons
 Requested basis set is 6-311++G(d,p)
 There are 82 shells and 219 basis functions

 Total QAlloc Memory Limit  32000 MB
 Mega-Array Size       188 MB
 MEM_STATIC part       192 MB
 A cutoff of  1.0D-11 yielded   2799 shell pairs
 There are     20763 function pairs (     23066 Cartesian)

 -------------------------------------------------------
 OpenMP Integral Computing Module                       
 Release: version 1.0, May 2013, Q-Chem Inc. Pittsburgh 
 -------------------------------------------------------
 Integral Job Info:
 Integral job number is                      11
 Integral operator is                         1
 short-range coefficients                     0
 long-range coefficients              100000000
 Omega coefficients                           0
 if combine SR and LR in K                    0
 Integral screening is                        0
 Integral computing path is                   2
 max size of driver memory is            800000
 size of driver memory is                593474
 size of scratch memory is             29623520
 max col of scratch BK array               1296
 max len of scratch array in speh3          155
 max len of scratch index in speh4           18
 max int batch size is                      520
 min int batch size is                       52
 fixed nKL is                                45
 max L of basis functions is                  2
 order of int derivative is                   0
 number of shells is                         82
 number of basis is                         231
 number of cartesian basis is               231
 number of contracted shell pairs          2799
 number of primitive shell pairs           6308
 maxK2 (contraction) of shell pair           36
 max number of K2 of shell pair               1
 max number of CS2 of shell pair            307
 max number of PS2 of shell pair            474
 mem total for path MDJ                  532812
 -------------------------------------------------------
 Smallest overlap matrix eigenvalue = 5.39E-05

 Scale SEOQF with 1.000000e-01/1.000000e-01/1.000000e-01

 Standard Electronic Orientation quadrupole field applied
 Nucleus-field energy     =     0.0000000168 hartrees
 Guess from superposition of atomic densities
 Warning:  Energy on first SCF cycle will be non-variational
 SAD guess density has 118.000000 electrons

 -----------------------------------------------------------------------
  General SCF calculation program by
  Eric Jon Sundstrom, Paul Horn, Yuezhi Mao, Dmitri Zuev, Alec White,
  David Stuck, Shaama M.S., Shane Yost, Joonho Lee, David Small,
  Daniel Levine, Susi Lehtola, Hugh Burton, Evgeny Epifanovsky
 -----------------------------------------------------------------------
 Exchange:     0.2000 Hartree-Fock + 0.0800 Slater + 0.7200 B88
 Correlation:  0.1900 VWN1RPA + 0.8100 LYP
 Using SG-1 standard quadrature grid
 using 4 threads for integral computing
 -------------------------------------------------------
 OpenMP Integral computing Module                
 Release: version 2.0, May 2017, Q-Chem Inc. Pleasanton 
 -------------------------------------------------------
 -------------------------------------------------------
 OpenMP BLAS3 based DFT computing Module                
 Release: version 1.0, May 2013, Q-Chem Inc. Pittsburgh 
 -------------------------------------------------------
 A restricted SCF calculation will be
 performed using DIIS
 SCF converges when DIIS error is below 1.0e-08
 ---------------------------------------
  Cycle       Energy         DIIS error
 ---------------------------------------
    1   -9710.4870865890      3.70e-02  
    2   -9709.5915627274      3.24e-03  
    3   -9709.5687938836      3.75e-03  
    4   -9709.6364780150      4.31e-04  
    5   -9709.6374039691      1.21e-04  
    6   -9709.6374589807      6.41e-05  
    7   -9709.6374766562      1.17e-05  
    8   -9709.6374773445      5.66e-06  
    9   -9709.6374775190      1.74e-06  
   10   -9709.6374775350      4.88e-07  
   11   -9709.6374775359      8.96e-08  
   12   -9709.6374775358      1.94e-08  
   13   -9709.6374775359      6.96e-09  Convergence criterion met
 ---------------------------------------
 SCF time:   CPU 51.09s  wall 13.00s 
 SCF   energy in the final basis set =    -9709.6374775359
 Total energy in the final basis set =    -9709.6374775359

 --------------------------------------------------------------

                    Orbital Energies (a.u.)
 --------------------------------------------------------------

 Alpha MOs
 -- Occupied --
*******-482.847-176.311-165.714-165.712-165.712 -62.500 -56.320
-56.316 -56.316 -35.807 -31.300 -31.294 -31.294 -24.703 -22.951
-22.949 -22.949 -22.945 -22.945 -10.298 -10.297 -10.221  -8.708
 -6.540  -6.526  -6.526  -6.356  -4.769  -4.754  -4.753  -2.651
 -2.647  -2.647  -2.636  -2.636  -2.035  -2.030  -2.030  -2.016
 -2.016  -1.245  -0.904  -0.797  -0.685  -0.653  -0.592  -0.555
 -0.508  -0.480  -0.456  -0.434  -0.384  -0.374  -0.344  -0.300
 -0.294  -0.272  -0.268
 -- Virtual --
 -0.075  -0.040  -0.006   0.013   0.022   0.026   0.051   0.053
  0.061   0.069   0.073   0.077   0.091   0.106   0.110   0.116
  0.123   0.128   0.135   0.154   0.161   0.168   0.181   0.197
  0.203   0.217   0.233   0.241   0.252   0.259   0.267   0.291
  0.349   0.354   0.375   0.393   0.406   0.414   0.430   0.437
  0.446   0.465   0.472   0.479   0.496   0.517   0.535   0.539
  0.561   0.572   0.590   0.608   0.629   0.642   0.650   0.679
  0.693   0.722   0.759   0.789   0.809   0.878   0.895   0.951
  1.046   1.216   1.234   1.311   1.333   1.345   1.351   1.388
  1.419   1.428   1.429   1.491   1.512   1.531   1.567   1.628
  1.660   1.695   1.761   1.776   1.836   1.863   1.951   1.967
  1.984   2.030   2.058   2.122   2.149   2.175   2.219   2.253
  2.456   2.512   2.569   2.656   2.675   2.760   2.784   2.805
  2.910   3.064   3.231   3.366   3.677   3.722   3.793   3.815
  3.977   3.987   3.998   4.005   4.034   4.058   4.080   4.091
  4.121   4.211   4.220   4.277   4.391   4.445   4.840   6.029
  6.051   6.094   6.336   6.377   6.632   6.687   7.566   7.594
  7.686  23.549  23.702  23.822  27.875  28.364  28.382  28.391
 28.541  28.552  28.579  28.613  28.697  47.915  66.767 127.902
127.916 127.943 151.670 289.761 289.787 289.9061020.7071901.833
 --------------------------------------------------------------

          Ground-State Mulliken Net Atomic Charges

     Atom                 Charge (a.u.)
  ----------------------------------------
      1 C                    -0.387301
      2 C                    -0.162989
      3 C                     0.051012
      4 F                    -0.104593
      5 H                     0.191672
      6 I                     0.113628
      7 Br                   -0.059270
      8 H                     0.167583
      9 H                     0.190259
  ----------------------------------------
  Sum of atomic charges =     0.000000

 -----------------------------------------------------------------
                    Cartesian Multipole Moments
 -----------------------------------------------------------------
    Charge (ESU x 10^10)
                 0.0000
    Dipole Moment (Debye)
         X      -1.0413      Y       0.9797      Z      -1.1461
       Tot       1.8324
    Quadrupole Moments (Debye-Ang)
        XX     -67.8822     XY      -4.6958     YY     -69.9415
        XZ      -0.5567     YZ      -2.9060     ZZ     -69.4952
    Octopole Moments (Debye-Ang^2)
       XXX      11.3702    XXY     -14.8192    XYY      -6.3645
       YYY     -34.1445    XXZ       3.4718    XYZ      -1.8813
       YYZ      -1.1002    XZZ       0.9347    YZZ      -5.0415
       ZZZ       4.6108
    Hexadecapole Moments (Debye-Ang^3)
      XXXX    -883.2472   XXXY       7.8897   XXYY    -238.7887
      XYYY      -5.0099   YYYY    -645.7442   XXXZ      -4.9652
      XXYZ      -1.4287   XYYZ      -9.0636   YYYZ       2.2039
      XXZZ    -185.7475   XYZZ       1.4554   YYZZ    -130.8571
      XZZZ      -3.3300   YZZZ       2.5864   ZZZZ    -182.7557
 -----------------------------------------------------------------
 Calculating analytic gradient of the SCF energy
 Gradient of SCF Energy
            1           2           3           4           5           6
    1   0.0000157   0.0116970   0.0033014  -0.0043695  -0.0058481  -0.0048572
    2   0.0030181   0.0230443  -0.0251824  -0.0053834   0.0009619   0.0025320
    3  -0.0165617   0.0260984   0.0043056  -0.0046782  -0.0017511   0.0006458
            7           8           9
    1   0.0006426  -0.0026479   0.0020661
    2  -0.0018918   0.0007152   0.0021861
    3  -0.0001664  -0.0033936  -0.0044987
 Max gradient component =       2.610E-02
 RMS gradient           =       9.597E-03
 Gradient time:  CPU 12.66 s  wall 3.23 s
 Geometry Optimization Parameters
   NAtoms,    NIC,     NZ,  NCons,   NDum,   NFix, NCnnct, MaxDiis
        9      69       9       0       0       0       0       0


** GEOMETRY OPTIMIZATION IN DELOCALIZED INTERNAL COORDINATES **
   Searching for a Minimum

   Optimization Cycle:   1

                       Coordinates (Angstroms)
     ATOM                X               Y               Z
      1  C        -0.5569936032    1.5826471600   -1.2478851525
      2  C        -0.5119019987    1.9371862659    0.2500697098
      3  C        -0.4412955725    0.4646371167   -0.1951423023
      4  F         0.6120895479    2.5084085717    0.7326130556
      5  H        -1.4307757545    2.2861698011    0.7212188508
      6  I         1.4326201013   -0.5523710137   -0.0114727337
      7  Br       -1.9931563710   -0.6570644756    0.1164882479
      8  H        -1.5058341855    1.6960122917   -1.7722418025
      9  H         0.3205586708    1.8082378775   -1.8537818718
   Point Group: c1    Number of degrees of freedom:    21


   Energy is  -9709.637477536


 Attempting to Generate Delocalized Internal Coordinates

 21 Hessian modes will be used to form the next step
  Hessian Eigenvalues:
     0.016341    0.020947    0.023307    0.030304    0.030782    0.032544
     0.083421    0.087153    0.090379    0.107532    0.108095    0.134223
     0.138421    0.175927    0.253751    0.264506    0.285189    0.348126
     0.348126    0.348126    0.550214

 Minimum Search - Taking Simple RFO Step
 Searching for Lamda that Minimizes Along All modes
 Value Taken    Lamda =  -0.00344469
 Step Taken.  Stepsize is  0.152500

                             Maximum     Tolerance    Cnvgd?
         Gradient           0.016759      0.000300      NO
         Displacement       0.060686      0.001200      NO
         Energy change     *********      0.000001      NO


 New Cartesian Coordinates Obtained by Inverse Iteration

 Displacement from previous Coordinates is:  0.144676
 ----------------------------------------------------------------
             Standard Nuclear Orientation (Angstroms)
    I     Atom           X                Y                Z
 ----------------------------------------------------------------
    1      C      -0.5553829697     1.5798281902    -1.2394911136
    2      C      -0.5201064865     1.9277355060     0.2309446001
    3      C      -0.4420039019     0.4816295561    -0.2008204452
    4      F       0.5941780651     2.5218420484     0.7283810973
    5      H      -1.4269750858     2.2568573280     0.7236864457
    6      I       1.4512880859    -0.5553519518    -0.0314420758
    7      Br     -2.0053747770    -0.6184329525     0.1212369381
    8      H      -1.4982150999     1.6883207557    -1.7628260721
    9      H       0.3279030046     1.7914351151    -1.8298033732
 ----------------------------------------------------------------
 Molecular Point Group                 C1    NOp =  1
 Largest Abelian Subgroup              C1    NOp =  1
 Nuclear Repulsion Energy =   862.3356199102 hartrees
 There are       59 alpha and       59 beta electrons
 Applying Cartesian multipole field
    Component          Value
    ---------          -----
     (2,0,0)        1.00000E-11
     (0,2,0)        2.00000E-11
     (0,0,2)       -3.00000E-11
 Nucleus-field energy     =     0.0000000169 hartrees
 Requested basis set is 6-311++G(d,p)
 There are 82 shells and 219 basis functions
 A cutoff of  1.0D-11 yielded   2799 shell pairs
 There are     20765 function pairs (     23068 Cartesian)
 Smallest overlap matrix eigenvalue = 5.00E-05
 Guess MOs from SCF MO coefficient file

 -----------------------------------------------------------------------
  General SCF calculation program by
  Eric Jon Sundstrom, Paul Horn, Yuezhi Mao, Dmitri Zuev, Alec White,
  David Stuck, Shaama M.S., Shane Yost, Joonho Lee, David Small,
  Daniel Levine, Susi Lehtola, Hugh Burton, Evgeny Epifanovsky
 -----------------------------------------------------------------------
 Exchange:     0.2000 Hartree-Fock + 0.0800 Slater + 0.7200 B88
 Correlation:  0.1900 VWN1RPA + 0.8100 LYP
 Using SG-1 standard quadrature grid
 using 4 threads for integral computing
 -------------------------------------------------------
 OpenMP Integral computing Module                
 Release: version 2.0, May 2017, Q-Chem Inc. Pleasanton 
 -------------------------------------------------------
 -------------------------------------------------------
 OpenMP BLAS3 based DFT computing Module                
 Release: version 1.0, May 2013, Q-Chem Inc. Pittsburgh 
 -------------------------------------------------------
 A restricted SCF calculation will be
 performed using DIIS
 SCF converges when DIIS error is below 1.0e-08
 ---------------------------------------
  Cycle       Energy         DIIS error
 ---------------------------------------
    1   -9709.6386239302      4.06e-04  
    2   -9709.6394856938      1.63e-04  
    3   -9709.6394667825      1.77e-04  
    4   -9709.6396128038      3.56e-05  
    5   -9709.6396187108      1.14e-05  
    6   -9709.6396193818      3.28e-06  
    7   -9709.6396194339      8.78e-07  
    8   -9709.6396194379      3.54e-07  
    9   -9709.6396194383      3.59e-08  
   10   -9709.6396194383      8.25e-09  Convergence criterion met
 ---------------------------------------
 SCF time:   CPU 40.75s  wall 11.00s 
 SCF   energy in the final basis set =    -9709.6396194383
 Total energy in the final basis set =    -9709.6396194383

 --------------------------------------------------------------

                    Orbital Energies (a.u.)
 --------------------------------------------------------------

 Alpha MOs
 -- Occupied --
*******-482.847-176.311-165.715-165.713-165.713 -62.500 -56.321
-56.317 -56.317 -35.807 -31.301 -31.294 -31.294 -24.700 -22.951
-22.950 -22.950 -22.945 -22.945 -10.295 -10.295 -10.219  -8.709
 -6.541  -6.527  -6.527  -6.357  -4.770  -4.754  -4.754  -2.652
 -2.648  -2.647  -2.637  -2.637  -2.035  -2.031  -2.030  -2.017
 -2.017  -1.240  -0.917  -0.799  -0.683  -0.654  -0.594  -0.557
 -0.509  -0.477  -0.458  -0.434  -0.382  -0.374  -0.346  -0.301
 -0.295  -0.273  -0.270
 -- Virtual --
 -0.079  -0.042  -0.006   0.014   0.023   0.026   0.052   0.057
  0.062   0.069   0.073   0.078   0.092   0.107   0.111   0.118
  0.124   0.129   0.136   0.154   0.162   0.170   0.182   0.197
  0.204   0.219   0.235   0.240   0.256   0.267   0.273   0.293
  0.351   0.357   0.376   0.392   0.405   0.413   0.429   0.437
  0.447   0.462   0.469   0.479   0.494   0.515   0.536   0.540
  0.559   0.576   0.597   0.612   0.629   0.642   0.653   0.682
  0.692   0.723   0.757   0.789   0.815   0.882   0.900   0.949
  1.045   1.218   1.233   1.314   1.331   1.348   1.354   1.390
  1.426   1.432   1.437   1.504   1.517   1.532   1.571   1.636
  1.660   1.694   1.781   1.788   1.848   1.877   1.960   1.976
  1.994   2.037   2.061   2.140   2.152   2.189   2.221   2.256
  2.467   2.527   2.579   2.663   2.680   2.782   2.811   2.824
  2.927   3.099   3.240   3.399   3.692   3.736   3.799   3.823
  3.976   3.985   3.998   4.006   4.034   4.061   4.082   4.086
  4.123   4.216   4.234   4.283   4.394   4.437   4.848   6.028
  6.050   6.092   6.340   6.381   6.631   6.688   7.566   7.594
  7.689  23.583  23.744  23.854  27.870  28.362  28.381  28.389
 28.540  28.551  28.577  28.611  28.695  47.915  66.771 127.901
127.915 127.942 151.666 289.761 289.786 289.9081020.7081901.829
 --------------------------------------------------------------

          Ground-State Mulliken Net Atomic Charges

     Atom                 Charge (a.u.)
  ----------------------------------------
      1 C                    -0.392211
      2 C                    -0.161255
      3 C                     0.064531
      4 F                    -0.115282
      5 H                     0.192691
      6 I                     0.108023
      7 Br                   -0.057850
      8 H                     0.167536
      9 H                     0.193817
  ----------------------------------------
  Sum of atomic charges =     0.000000

 -----------------------------------------------------------------
                    Cartesian Multipole Moments
 -----------------------------------------------------------------
    Charge (ESU x 10^10)
                 0.0000
    Dipole Moment (Debye)
         X      -1.0667      Y       0.8987      Z      -1.1917
       Tot       1.8346
    Quadrupole Moments (Debye-Ang)
        XX     -67.7336     XY      -4.7258     YY     -70.2265
        XZ      -0.6045     YZ      -3.0027     ZZ     -69.4557
    Octopole Moments (Debye-Ang^2)
       XXX      10.5245    XXY     -15.5635    XYY      -6.4184
       YYY     -36.9182    XXZ       3.9545    XYZ      -1.8129
       YYZ      -0.9136    XZZ       0.6193    YZZ      -5.7943
       ZZZ       6.3152
    Hexadecapole Moments (Debye-Ang^3)
      XXXX    -894.8962   XXXY      13.1135   XXYY    -240.7230
      XYYY       0.0838   YYYY    -643.6324   XXXZ      -2.2922
      XXYZ      -1.5917   XYYZ      -7.8765   YYYZ       0.3421
      XXZZ    -187.7634   XYZZ       3.3580   YYZZ    -130.0775
      XZZZ       0.0254   YZZZ       1.8945   ZZZZ    -181.3187
 -----------------------------------------------------------------
 Calculating analytic gradient of the SCF energy
 Gradient of SCF Energy
            1           2           3           4           5           6
    1   0.0016065   0.0043111  -0.0005777  -0.0038213  -0.0010667  -0.0002448
    2   0.0006610   0.0099760  -0.0061495  -0.0037254  -0.0008922   0.0003043
    3  -0.0042353   0.0084861   0.0000655  -0.0027906  -0.0014346   0.0008824
            7           8           9
    1   0.0001228  -0.0000660  -0.0002640
    2   0.0002056  -0.0001580  -0.0002219
    3  -0.0003361   0.0002736  -0.0009109
 Max gradient component =       9.976E-03
 RMS gradient           =       3.287E-03
 Gradient time:  CPU 12.71 s  wall 3.24 s
 Geometry Optimization Parameters
   NAtoms,    NIC,     NZ,  NCons,   NDum,   NFix, NCnnct, MaxDiis
        9      69       9       0       0       0       0       0

 Cartesian Hessian Update
 Hessian Updated using BFGS Update


** GEOMETRY OPTIMIZATION IN DELOCALIZED INTERNAL COORDINATES **
   Searching for a Minimum

   Optimization Cycle:   2

                       Coordinates (Angstroms)
     ATOM                X               Y               Z
      1  C        -0.5553829697    1.5798281902   -1.2394911136
      2  C        -0.5201064865    1.9277355060    0.2309446001
      3  C        -0.4420039019    0.4816295561   -0.2008204452
      4  F         0.5941780651    2.5218420484    0.7283810973
      5  H        -1.4269750858    2.2568573280    0.7236864457
      6  I         1.4512880859   -0.5553519518   -0.0314420758
      7  Br       -2.0053747770   -0.6184329525    0.1212369381
      8  H        -1.4982150999    1.6883207557   -1.7628260721
      9  H         0.3279030046    1.7914351151   -1.8298033732
   Point Group: c1    Number of degrees of freedom:    21


   Energy is  -9709.639619438

 Hessian Updated using BFGS Update

 20 Hessian modes will be used to form the next step
  Hessian Eigenvalues:
     0.016550    0.021008    0.023351    0.030343    0.030693    0.031445
     0.081268    0.084093    0.090613    0.105188    0.110679    0.135588
     0.138071    0.176034    0.240405    0.255243    0.264578    0.348117
     0.352295    0.542000

 Minimum Search - Taking Simple RFO Step
 Searching for Lamda that Minimizes Along All modes
 Value Taken    Lamda =  -0.00042691
 Step Taken.  Stepsize is  0.075314

                             Maximum     Tolerance    Cnvgd?
         Gradient           0.005750      0.000300      NO
         Displacement       0.042385      0.001200      NO
         Energy change     -0.002142      0.000001      NO


 New Cartesian Coordinates Obtained by Inverse Iteration

 Displacement from previous Coordinates is:  0.069520
 ----------------------------------------------------------------
             Standard Nuclear Orientation (Angstroms)
    I     Atom           X                Y                Z
 ----------------------------------------------------------------
    1      C      -0.5551041933     1.5765650084    -1.2360795035
    2      C      -0.5237062717     1.9204539615     0.2252952400
    3      C      -0.4423019122     0.4847227545    -0.2000511850
    4      F       0.5865554086     2.5357125308     0.7266346261
    5      H      -1.4259510629     2.2527090977     0.7238527683
    6      I       1.4504503260    -0.5614047537    -0.0492027607
    7      Br     -2.0080489129    -0.6115387648     0.1309194299
    8      H      -1.4921857335     1.6840637419    -1.7689432387
    9      H       0.3356031866     1.7925800190    -1.8125593750
 ----------------------------------------------------------------
 Molecular Point Group                 C1    NOp =  1
 Largest Abelian Subgroup              C1    NOp =  1
 Nuclear Repulsion Energy =   861.9216416786 hartrees
 There are       59 alpha and       59 beta electrons
 Applying Cartesian multipole field
    Component          Value
    ---------          -----
     (2,0,0)        1.00000E-11
     (0,2,0)        2.00000E-11
     (0,0,2)       -3.00000E-11
 Nucleus-field energy     =     0.0000000169 hartrees
 Requested basis set is 6-311++G(d,p)
 There are 82 shells and 219 basis functions
 A cutoff of  1.0D-11 yielded   2799 shell pairs
 There are     20765 function pairs (     23068 Cartesian)
 Smallest overlap matrix eigenvalue = 4.84E-05
 Guess MOs from SCF MO coefficient file

 -----------------------------------------------------------------------
  General SCF calculation program by
  Eric Jon Sundstrom, Paul Horn, Yuezhi Mao, Dmitri Zuev, Alec White,
  David Stuck, Shaama M.S., Shane Yost, Joonho Lee, David Small,
  Daniel Levine, Susi Lehtola, Hugh Burton, Evgeny Epifanovsky
 -----------------------------------------------------------------------
 Exchange:     0.2000 Hartree-Fock + 0.0800 Slater + 0.7200 B88
 Correlation:  0.1900 VWN1RPA + 0.8100 LYP
 Using SG-1 standard quadrature grid
 using 4 threads for integral computing
 -------------------------------------------------------
 OpenMP Integral computing Module                
 Release: version 2.0, May 2017, Q-Chem Inc. Pleasanton 
 -------------------------------------------------------
 -------------------------------------------------------
 OpenMP BLAS3 based DFT computing Module                
 Release: version 1.0, May 2013, Q-Chem Inc. Pittsburgh 
 -------------------------------------------------------
 A restricted SCF calculation will be
 performed using DIIS
 SCF converges when DIIS error is below 1.0e-08
 ---------------------------------------
  Cycle       Energy         DIIS error
 ---------------------------------------
    1   -9709.6395800614      1.96e-04  
    2   -9709.6398272744      6.64e-05  
    3   -9709.6398055128      9.27e-05  
    4   -9709.6398476898      1.43e-05  
    5   -9709.6398487315      5.63e-06  
    6   -9709.6398488853      1.18e-06  
    7   -9709.6398488913      3.56e-07  
    8   -9709.6398488919      1.27e-07  
    9   -9709.6398488919      1.91e-08  
   10   -9709.6398488919      4.69e-09  Convergence criterion met
 ---------------------------------------
 SCF time:   CPU 40.77s  wall 11.00s 
 SCF   energy in the final basis set =    -9709.6398488919
 Total energy in the final basis set =    -9709.6398488919

 --------------------------------------------------------------

                    Orbital Energies (a.u.)
 --------------------------------------------------------------

 Alpha MOs
 -- Occupied --
*******-482.848-176.311-165.715-165.713-165.713 -62.501 -56.321
-56.317 -56.317 -35.808 -31.301 -31.295 -31.295 -24.698 -22.952
-22.950 -22.950 -22.946 -22.946 -10.296 -10.294 -10.218  -8.709
 -6.542  -6.528  -6.527  -6.357  -4.770  -4.754  -4.754  -2.652
 -2.648  -2.648  -2.637  -2.637  -2.036  -2.031  -2.030  -2.017
 -2.017  -1.236  -0.922  -0.800  -0.683  -0.653  -0.595  -0.556
 -0.509  -0.475  -0.458  -0.434  -0.382  -0.375  -0.347  -0.302
 -0.296  -0.274  -0.270
 -- Virtual --
 -0.080  -0.044  -0.006   0.014   0.023   0.026   0.052   0.058
  0.063   0.069   0.073   0.079   0.092   0.106   0.111   0.118
  0.124   0.129   0.136   0.154   0.162   0.170   0.182   0.197
  0.205   0.220   0.235   0.240   0.256   0.269   0.275   0.294
  0.351   0.358   0.376   0.392   0.404   0.412   0.429   0.436
  0.448   0.462   0.468   0.478   0.492   0.515   0.536   0.541
  0.560   0.576   0.600   0.613   0.629   0.642   0.653   0.683
  0.691   0.724   0.757   0.788   0.815   0.882   0.901   0.948
  1.046   1.220   1.234   1.315   1.329   1.349   1.355   1.390
  1.427   1.434   1.439   1.506   1.517   1.535   1.572   1.637
  1.664   1.696   1.785   1.789   1.854   1.883   1.960   1.981
  1.995   2.039   2.062   2.143   2.152   2.194   2.221   2.255
  2.470   2.528   2.581   2.665   2.682   2.788   2.819   2.831
  2.931   3.104   3.240   3.410   3.694   3.738   3.800   3.824
  3.976   3.984   3.995   4.005   4.033   4.057   4.082   4.086
  4.122   4.216   4.238   4.284   4.394   4.436   4.846   6.028
  6.049   6.091   6.342   6.382   6.629   6.683   7.566   7.593
  7.689  23.591  23.760  23.863  27.870  28.362  28.380  28.389
 28.540  28.550  28.577  28.610  28.694  47.915  66.771 127.900
127.915 127.942 151.665 289.761 289.786 289.9091020.7081901.828
 --------------------------------------------------------------

          Ground-State Mulliken Net Atomic Charges

     Atom                 Charge (a.u.)
  ----------------------------------------
      1 C                    -0.393918
      2 C                    -0.161138
      3 C                     0.069474
      4 F                    -0.121526
      5 H                     0.193659
      6 I                     0.108145
      7 Br                   -0.057759
      8 H                     0.168082
      9 H                     0.194980
  ----------------------------------------
  Sum of atomic charges =     0.000000

 -----------------------------------------------------------------
                    Cartesian Multipole Moments
 -----------------------------------------------------------------
    Charge (ESU x 10^10)
                 0.0000
    Dipole Moment (Debye)
         X      -1.0781      Y       0.8394      Z      -1.2192
       Tot       1.8313
    Quadrupole Moments (Debye-Ang)
        XX     -67.6792     XY      -4.7547     YY     -70.3842
        XZ      -0.6372     YZ      -3.0673     ZZ     -69.4562
    Octopole Moments (Debye-Ang^2)
       XXX      10.7897    XXY     -15.6116    XYY      -6.3145
       YYY     -37.4679    XXZ       4.1651    XYZ      -1.7274
       YYZ      -0.8392    XZZ       0.6417    YZZ      -5.8232
       ZZZ       7.3337
    Hexadecapole Moments (Debye-Ang^3)
      XXXX    -895.0891   XXXY      14.5048   XXYY    -240.9158
      XYYY       1.1102   YYYY    -646.4904   XXXZ       0.4796
      XXYZ      -1.7350   XYYZ      -6.8880   YYYZ      -1.0599
      XXZZ    -187.6943   XYZZ       3.8215   YYZZ    -130.3374
      XZZZ       3.6197   YZZZ       1.1548   ZZZZ    -181.3107
 -----------------------------------------------------------------
 Calculating analytic gradient of the SCF energy
 Gradient of SCF Energy
            1           2           3           4           5           6
    1   0.0017728   0.0019950  -0.0017413  -0.0017249  -0.0002831   0.0002077
    2  -0.0007004   0.0010114   0.0006169  -0.0007685  -0.0001708   0.0001663
    3   0.0009884   0.0003889  -0.0006512  -0.0007821  -0.0008242   0.0005519
            7           8           9
    1  -0.0001738   0.0001064  -0.0001587
    2   0.0002778  -0.0003499  -0.0000828
    3  -0.0001792   0.0004671   0.0000404
 Max gradient component =       1.995E-03
 RMS gradient           =       8.491E-04
 Gradient time:  CPU 12.78 s  wall 3.26 s
 Geometry Optimization Parameters
   NAtoms,    NIC,     NZ,  NCons,   NDum,   NFix, NCnnct, MaxDiis
        9      69       9       0       0       0       0       0

 Cartesian Hessian Update
 Hessian Updated using BFGS Update


** GEOMETRY OPTIMIZATION IN DELOCALIZED INTERNAL COORDINATES **
   Searching for a Minimum

   Optimization Cycle:   3

                       Coordinates (Angstroms)
     ATOM                X               Y               Z
      1  C        -0.5551041933    1.5765650084   -1.2360795035
      2  C        -0.5237062717    1.9204539615    0.2252952400
      3  C        -0.4423019122    0.4847227545   -0.2000511850
      4  F         0.5865554086    2.5357125308    0.7266346261
      5  H        -1.4259510629    2.2527090977    0.7238527683
      6  I         1.4504503260   -0.5614047537   -0.0492027607
      7  Br       -2.0080489129   -0.6115387648    0.1309194299
      8  H        -1.4921857335    1.6840637419   -1.7689432387
      9  H         0.3356031866    1.7925800190   -1.8125593750
   Point Group: c1    Number of degrees of freedom:    21


   Energy is  -9709.639848892

 Hessian Updated using BFGS Update

 21 Hessian modes will be used to form the next step
  Hessian Eigenvalues:
     0.016635    0.021068    0.022749    0.029311    0.030642    0.030863
     0.072290    0.084051    0.090772    0.108346    0.110585    0.134906
     0.138158    0.175917    0.248286    0.264414    0.289626    0.348120
     0.348194    0.353858    0.508147

 Minimum Search - Taking Simple RFO Step
 Searching for Lamda that Minimizes Along All modes
 Value Taken    Lamda =  -0.00004163
 Step Taken.  Stepsize is  0.025180

                             Maximum     Tolerance    Cnvgd?
         Gradient           0.001750      0.000300      NO
         Displacement       0.013222      0.001200      NO
         Energy change     -0.000229      0.000001      NO


 New Cartesian Coordinates Obtained by Inverse Iteration

 Displacement from previous Coordinates is:  0.022118
 ----------------------------------------------------------------
             Standard Nuclear Orientation (Angstroms)
    I     Atom           X                Y                Z
 ----------------------------------------------------------------
    1      C      -0.5567594188     1.5773747159    -1.2376623048
    2      C      -0.5257407553     1.9202760664     0.2246014713
    3      C      -0.4416037671     0.4853336726    -0.1998948210
    4      F       0.5856756126     2.5378362725     0.7278557079
    5      H      -1.4257907732     2.2518544373     0.7281422069
    6      I       1.4492124822    -0.5636709003    -0.0516519213
    7      Br     -2.0062741970    -0.6119860824     0.1350712002
    8      H      -1.4907609088     1.6853877231    -1.7762485935
    9      H       0.3373525601     1.7914576901    -1.8103469443
 ----------------------------------------------------------------
 Molecular Point Group                 C1    NOp =  1
 Largest Abelian Subgroup              C1    NOp =  1
 Nuclear Repulsion Energy =   861.8663812058 hartrees
 There are       59 alpha and       59 beta electrons
 Applying Cartesian multipole field
    Component          Value
    ---------          -----
     (2,0,0)        1.00000E-11
     (0,2,0)        2.00000E-11
     (0,0,2)       -3.00000E-11
 Nucleus-field energy     =     0.0000000169 hartrees
 Requested basis set is 6-311++G(d,p)
 There are 82 shells and 219 basis functions
 A cutoff of  1.0D-11 yielded   2799 shell pairs
 There are     20765 function pairs (     23068 Cartesian)
 Smallest overlap matrix eigenvalue = 4.84E-05
 Guess MOs from SCF MO coefficient file

 -----------------------------------------------------------------------
  General SCF calculation program by
  Eric Jon Sundstrom, Paul Horn, Yuezhi Mao, Dmitri Zuev, Alec White,
  David Stuck, Shaama M.S., Shane Yost, Joonho Lee, David Small,
  Daniel Levine, Susi Lehtola, Hugh Burton, Evgeny Epifanovsky
 -----------------------------------------------------------------------
 Exchange:     0.2000 Hartree-Fock + 0.0800 Slater + 0.7200 B88
 Correlation:  0.1900 VWN1RPA + 0.8100 LYP
 Using SG-1 standard quadrature grid
 using 4 threads for integral computing
 -------------------------------------------------------
 OpenMP Integral computing Module                
 Release: version 2.0, May 2017, Q-Chem Inc. Pleasanton 
 -------------------------------------------------------
 -------------------------------------------------------
 OpenMP BLAS3 based DFT computing Module                
 Release: version 1.0, May 2013, Q-Chem Inc. Pittsburgh 
 -------------------------------------------------------
 A restricted SCF calculation will be
 performed using DIIS
 SCF converges when DIIS error is below 1.0e-08
 ---------------------------------------
  Cycle       Energy         DIIS error
 ---------------------------------------
    1   -9709.6398596037      5.19e-05  
    2   -9709.6398761520      9.27e-06  
    3   -9709.6398761909      9.73e-06  
    4   -9709.6398766220      1.82e-06  
    5   -9709.6398766336      8.71e-07  
    6   -9709.6398766378      2.95e-07  
    7   -9709.6398766382      8.39e-08  
    8   -9709.6398766380      2.91e-08  
    9   -9709.6398766381      5.64e-09  Convergence criterion met
 ---------------------------------------
 SCF time:   CPU 36.84s  wall 10.00s 
 SCF   energy in the final basis set =    -9709.6398766381
 Total energy in the final basis set =    -9709.6398766381

 --------------------------------------------------------------

                    Orbital Energies (a.u.)
 --------------------------------------------------------------

 Alpha MOs
 -- Occupied --
*******-482.848-176.312-165.715-165.713-165.713 -62.501 -56.321
-56.317 -56.317 -35.808 -31.302 -31.295 -31.295 -24.698 -22.952
-22.950 -22.950 -22.946 -22.946 -10.296 -10.294 -10.219  -8.709
 -6.541  -6.528  -6.527  -6.357  -4.770  -4.754  -4.754  -2.652
 -2.648  -2.648  -2.637  -2.637  -2.036  -2.031  -2.031  -2.017
 -2.017  -1.235  -0.922  -0.800  -0.683  -0.653  -0.595  -0.556
 -0.509  -0.474  -0.458  -0.434  -0.383  -0.375  -0.348  -0.302
 -0.296  -0.274  -0.270
 -- Virtual --
 -0.080  -0.044  -0.006   0.014   0.023   0.026   0.052   0.057
  0.063   0.069   0.072   0.079   0.092   0.106   0.111   0.118
  0.124   0.129   0.136   0.153   0.162   0.170   0.182   0.197
  0.205   0.220   0.235   0.240   0.255   0.269   0.275   0.294
  0.351   0.359   0.376   0.392   0.404   0.412   0.429   0.436
  0.448   0.461   0.467   0.478   0.492   0.515   0.536   0.541
  0.560   0.576   0.600   0.613   0.629   0.642   0.653   0.683
  0.691   0.724   0.757   0.788   0.814   0.882   0.901   0.949
  1.047   1.219   1.235   1.314   1.329   1.349   1.354   1.391
  1.427   1.434   1.438   1.506   1.516   1.534   1.571   1.637
  1.664   1.696   1.785   1.789   1.853   1.883   1.959   1.980
  1.994   2.039   2.062   2.143   2.151   2.194   2.220   2.254
  2.469   2.526   2.581   2.664   2.682   2.788   2.820   2.831
  2.929   3.100   3.237   3.410   3.693   3.737   3.799   3.824
  3.976   3.983   3.993   4.005   4.033   4.055   4.082   4.086
  4.123   4.216   4.237   4.284   4.394   4.436   4.844   6.028
  6.049   6.091   6.343   6.383   6.628   6.681   7.566   7.593
  7.689  23.590  23.759  23.861  27.870  28.362  28.380  28.389
 28.540  28.550  28.576  28.610  28.694  47.914  66.772 127.900
127.914 127.941 151.665 289.761 289.786 289.9091020.7081901.828
 --------------------------------------------------------------

          Ground-State Mulliken Net Atomic Charges

     Atom                 Charge (a.u.)
  ----------------------------------------
      1 C                    -0.392970
      2 C                    -0.160323
      3 C                     0.068498
      4 F                    -0.123053
      5 H                     0.194335
      6 I                     0.108789
      7 Br                   -0.058308
      8 H                     0.168272
      9 H                     0.194761
  ----------------------------------------
  Sum of atomic charges =     0.000000

 -----------------------------------------------------------------
                    Cartesian Multipole Moments
 -----------------------------------------------------------------
    Charge (ESU x 10^10)
                 0.0000
    Dipole Moment (Debye)
         X      -1.0801      Y       0.8250      Z      -1.2270
       Tot       1.8311
    Quadrupole Moments (Debye-Ang)
        XX     -67.6839     XY      -4.7830     YY     -70.4250
        XZ      -0.6414     YZ      -3.0844     ZZ     -69.4390
    Octopole Moments (Debye-Ang^2)
       XXX      10.8755    XXY     -15.5746    XYY      -6.3170
       YYY     -37.5148    XXZ       4.1539    XYZ      -1.7115
       YYZ      -0.8723    XZZ       0.6064    YZZ      -5.7543
       ZZZ       7.2861
    Hexadecapole Moments (Debye-Ang^3)
      XXXX    -894.0329   XXXY      14.7586   XXYY    -240.7908
      XYYY       1.2783   YYYY    -647.9768   XXXZ       1.0747
      XXYZ      -1.7511   XYYZ      -6.6983   YYYZ      -1.1336
      XXZZ    -187.4336   XYZZ       3.8349   YYZZ    -130.5489
      XZZZ       4.4293   YZZZ       1.1019   ZZZZ    -181.6512
 -----------------------------------------------------------------
 Calculating analytic gradient of the SCF energy
 Gradient of SCF Energy
            1           2           3           4           5           6
    1   0.0010015   0.0006970  -0.0010927  -0.0006476  -0.0002174   0.0001181
    2  -0.0004325   0.0000626   0.0006311  -0.0000757   0.0000433   0.0000041
    3   0.0003778  -0.0004390  -0.0001779   0.0000819  -0.0003468   0.0005851
            7           8           9
    1  -0.0001056   0.0001387   0.0001081
    2   0.0001850  -0.0001839  -0.0002340
    3  -0.0000949   0.0000393  -0.0000255
 Max gradient component =       1.093E-03
 RMS gradient           =       4.204E-04
 Gradient time:  CPU 12.81 s  wall 3.26 s
 Geometry Optimization Parameters
   NAtoms,    NIC,     NZ,  NCons,   NDum,   NFix, NCnnct, MaxDiis
        9      69       9       0       0       0       0       0

 Cartesian Hessian Update
 Hessian Updated using BFGS Update


** GEOMETRY OPTIMIZATION IN DELOCALIZED INTERNAL COORDINATES **
   Searching for a Minimum

   Optimization Cycle:   4

                       Coordinates (Angstroms)
     ATOM                X               Y               Z
      1  C        -0.5567594188    1.5773747159   -1.2376623048
      2  C        -0.5257407553    1.9202760664    0.2246014713
      3  C        -0.4416037671    0.4853336726   -0.1998948210
      4  F         0.5856756126    2.5378362725    0.7278557079
      5  H        -1.4257907732    2.2518544373    0.7281422069
      6  I         1.4492124822   -0.5636709003   -0.0516519213
      7  Br       -2.0062741970   -0.6119860824    0.1350712002
      8  H        -1.4907609088    1.6853877231   -1.7762485935
      9  H         0.3373525601    1.7914576901   -1.8103469443
   Point Group: c1    Number of degrees of freedom:    21


   Energy is  -9709.639876638

 Hessian Updated using BFGS Update

 21 Hessian modes will be used to form the next step
  Hessian Eigenvalues:
     0.016713    0.020724    0.021148    0.026467    0.030761    0.031919
     0.064621    0.083381    0.089995    0.106503    0.110571    0.134696
     0.139097    0.175766    0.249139    0.259602    0.271045    0.347865
     0.348123    0.353497    0.491723

 Minimum Search - Taking Simple RFO Step
 Searching for Lamda that Minimizes Along All modes
 Value Taken    Lamda =  -0.00001442
 Step Taken.  Stepsize is  0.020199

                             Maximum     Tolerance    Cnvgd?
         Gradient           0.000584      0.000300      NO
         Displacement       0.011819      0.001200      NO
         Energy change     -0.000028      0.000001      NO


 New Cartesian Coordinates Obtained by Inverse Iteration

 Displacement from previous Coordinates is:  0.017434
 ----------------------------------------------------------------
             Standard Nuclear Orientation (Angstroms)
    I     Atom           X                Y                Z
 ----------------------------------------------------------------
    1      C      -0.5581748046     1.5777622447    -1.2376714237
    2      C      -0.5271225023     1.9198686658     0.2251649125
    3      C      -0.4406985971     0.4847023426    -0.1991609401
    4      F       0.5858025955     2.5403453022     0.7252228645
    5      H      -1.4258205311     2.2525907616     0.7303844818
    6      I       1.4476947740    -0.5664101257    -0.0533564966
    7      Br     -2.0052930746    -0.6133988433     0.1365863463
    8      H      -1.4895450796     1.6853745394    -1.7808797564
    9      H       0.3384680545     1.7930287078    -1.8064239871
 ----------------------------------------------------------------
 Molecular Point Group                 C1    NOp =  1
 Largest Abelian Subgroup              C1    NOp =  1
 Nuclear Repulsion Energy =   861.8479294094 hartrees
 There are       59 alpha and       59 beta electrons
 Applying Cartesian multipole field
    Component          Value
    ---------          -----
     (2,0,0)        1.00000E-11
     (0,2,0)        2.00000E-11
     (0,0,2)       -3.00000E-11
 Nucleus-field energy     =     0.0000000169 hartrees
 Requested basis set is 6-311++G(d,p)
 There are 82 shells and 219 basis functions
 A cutoff of  1.0D-11 yielded   2799 shell pairs
 There are     20765 function pairs (     23068 Cartesian)
 Smallest overlap matrix eigenvalue = 4.86E-05
 Guess MOs from SCF MO coefficient file

 -----------------------------------------------------------------------
  General SCF calculation program by
  Eric Jon Sundstrom, Paul Horn, Yuezhi Mao, Dmitri Zuev, Alec White,
  David Stuck, Shaama M.S., Shane Yost, Joonho Lee, David Small,
  Daniel Levine, Susi Lehtola, Hugh Burton, Evgeny Epifanovsky
 -----------------------------------------------------------------------
 Exchange:     0.2000 Hartree-Fock + 0.0800 Slater + 0.7200 B88
 Correlation:  0.1900 VWN1RPA + 0.8100 LYP
 Using SG-1 standard quadrature grid
 using 4 threads for integral computing
 -------------------------------------------------------
 OpenMP Integral computing Module                
 Release: version 2.0, May 2017, Q-Chem Inc. Pleasanton 
 -------------------------------------------------------
 -------------------------------------------------------
 OpenMP BLAS3 based DFT computing Module                
 Release: version 1.0, May 2013, Q-Chem Inc. Pittsburgh 
 -------------------------------------------------------
 A restricted SCF calculation will be
 performed using DIIS
 SCF converges when DIIS error is below 1.0e-08
 ---------------------------------------
  Cycle       Energy         DIIS error
 ---------------------------------------
    1   -9709.6398717307      4.22e-05  
    2   -9709.6398844426      6.72e-06  
    3   -9709.6398845182      6.45e-06  
    4   -9709.6398847386      1.23e-06  
    5   -9709.6398847464      4.33e-07  
    6   -9709.6398847470      1.70e-07  
    7   -9709.6398847472      7.33e-08  
    8   -9709.6398847472      1.69e-08  
    9   -9709.6398847471      4.31e-09  Convergence criterion met
 ---------------------------------------
 SCF time:   CPU 36.69s  wall 10.00s 
 SCF   energy in the final basis set =    -9709.6398847471
 Total energy in the final basis set =    -9709.6398847471

 --------------------------------------------------------------

                    Orbital Energies (a.u.)
 --------------------------------------------------------------

 Alpha MOs
 -- Occupied --
*******-482.848-176.312-165.716-165.713-165.713 -62.501 -56.321
-56.317 -56.317 -35.808 -31.302 -31.295 -31.295 -24.697 -22.952
-22.950 -22.950 -22.946 -22.946 -10.296 -10.294 -10.219  -8.709
 -6.541  -6.528  -6.527  -6.357  -4.770  -4.755  -4.754  -2.652
 -2.648  -2.648  -2.637  -2.637  -2.036  -2.031  -2.031  -2.017
 -2.017  -1.234  -0.921  -0.800  -0.683  -0.653  -0.595  -0.556
 -0.508  -0.474  -0.458  -0.433  -0.383  -0.375  -0.348  -0.302
 -0.296  -0.274  -0.270
 -- Virtual --
 -0.080  -0.045  -0.006   0.014   0.023   0.026   0.052   0.057
  0.063   0.069   0.072   0.079   0.092   0.106   0.111   0.118
  0.124   0.129   0.136   0.153   0.162   0.169   0.182   0.197
  0.204   0.220   0.235   0.240   0.255   0.269   0.274   0.293
  0.351   0.359   0.377   0.392   0.404   0.412   0.429   0.436
  0.448   0.461   0.467   0.478   0.491   0.515   0.536   0.541
  0.560   0.576   0.600   0.613   0.629   0.642   0.653   0.683
  0.690   0.724   0.756   0.788   0.814   0.882   0.900   0.949
  1.047   1.220   1.235   1.313   1.328   1.349   1.354   1.391
  1.427   1.434   1.437   1.506   1.516   1.534   1.571   1.637
  1.665   1.696   1.785   1.788   1.853   1.883   1.958   1.980
  1.994   2.038   2.062   2.143   2.150   2.195   2.220   2.254
  2.468   2.526   2.581   2.663   2.681   2.788   2.820   2.831
  2.928   3.098   3.235   3.409   3.693   3.736   3.799   3.824
  3.976   3.983   3.992   4.005   4.033   4.054   4.082   4.086
  4.122   4.215   4.237   4.283   4.394   4.436   4.843   6.028
  6.049   6.091   6.343   6.383   6.627   6.680   7.566   7.593
  7.689  23.588  23.758  23.860  27.870  28.362  28.380  28.388
 28.540  28.550  28.576  28.610  28.694  47.914  66.772 127.900
127.914 127.941 151.665 289.761 289.786 289.9091020.7071901.828
 --------------------------------------------------------------

          Ground-State Mulliken Net Atomic Charges

     Atom                 Charge (a.u.)
  ----------------------------------------
      1 C                    -0.392833
      2 C                    -0.159410
      3 C                     0.067817
      4 F                    -0.123926
      5 H                     0.194803
      6 I                     0.109458
      7 Br                   -0.058969
      8 H                     0.168510
      9 H                     0.194551
  ----------------------------------------
  Sum of atomic charges =     0.000000

 -----------------------------------------------------------------
                    Cartesian Multipole Moments
 -----------------------------------------------------------------
    Charge (ESU x 10^10)
                -0.0000
    Dipole Moment (Debye)
         X      -1.0802      Y       0.8174      Z      -1.2265
       Tot       1.8274
    Quadrupole Moments (Debye-Ang)
        XX     -67.6882     XY      -4.8037     YY     -70.4395
        XZ      -0.6408     YZ      -3.0812     ZZ     -69.4336
    Octopole Moments (Debye-Ang^2)
       XXX      10.9860    XXY     -15.4963    XYY      -6.3041
       YYY     -37.3441    XXZ       4.1601    XYZ      -1.7012
       YYZ      -0.8485    XZZ       0.6112    YZZ      -5.6475
       ZZZ       7.3603
    Hexadecapole Moments (Debye-Ang^3)
      XXXX    -893.1090   XXXY      14.8854   XXYY    -240.7105
      XYYY       1.2907   YYYY    -649.3441   XXXZ       1.3925
      XXYZ      -1.7325   XYYZ      -6.6023   YYYZ      -1.1235
      XXZZ    -187.1937   XYZZ       3.8310   YYZZ    -130.7020
      XZZZ       4.8895   YZZZ       1.1141   ZZZZ    -181.6255
 -----------------------------------------------------------------
 Calculating analytic gradient of the SCF energy
 Gradient of SCF Energy
            1           2           3           4           5           6
    1   0.0003731  -0.0000173  -0.0004644  -0.0000429  -0.0001839  -0.0000813
    2  -0.0000831  -0.0003380   0.0000960   0.0003520   0.0002537  -0.0000337
    3  -0.0001382  -0.0002431   0.0001921   0.0002604  -0.0003368   0.0005846
            7           8           9
    1  -0.0001080   0.0002564   0.0002684
    2   0.0000526  -0.0000658  -0.0002337
    3  -0.0000829  -0.0002404   0.0000044
 Max gradient component =       5.846E-04
 RMS gradient           =       2.458E-04
 Gradient time:  CPU 12.72 s  wall 3.24 s
 Geometry Optimization Parameters
   NAtoms,    NIC,     NZ,  NCons,   NDum,   NFix, NCnnct, MaxDiis
        9      69       9       0       0       0       0       0

 Cartesian Hessian Update
 Hessian Updated using BFGS Update


** GEOMETRY OPTIMIZATION IN DELOCALIZED INTERNAL COORDINATES **
   Searching for a Minimum

   Optimization Cycle:   5

                       Coordinates (Angstroms)
     ATOM                X               Y               Z
      1  C        -0.5581748046    1.5777622447   -1.2376714237
      2  C        -0.5271225023    1.9198686658    0.2251649125
      3  C        -0.4406985971    0.4847023426   -0.1991609401
      4  F         0.5858025955    2.5403453022    0.7252228645
      5  H        -1.4258205311    2.2525907616    0.7303844818
      6  I         1.4476947740   -0.5664101257   -0.0533564966
      7  Br       -2.0052930746   -0.6133988433    0.1365863463
      8  H        -1.4895450796    1.6853745394   -1.7808797564
      9  H         0.3384680545    1.7930287078   -1.8064239871
   Point Group: c1    Number of degrees of freedom:    21


   Energy is  -9709.639884747

 Hessian Updated using BFGS Update

 21 Hessian modes will be used to form the next step
  Hessian Eigenvalues:
     0.015248    0.017788    0.021125    0.029505    0.030621    0.031853
     0.062157    0.082322    0.089829    0.100728    0.111216    0.137402
     0.138634    0.175760    0.249441    0.262844    0.275053    0.347779
     0.348146    0.353865    0.526031

 Minimum Search - Taking Simple RFO Step
 Searching for Lamda that Minimizes Along All modes
 Value Taken    Lamda =  -0.00000232
 Step Taken.  Stepsize is  0.009498

                             Maximum     Tolerance    Cnvgd?
         Gradient           0.000194      0.000300     YES
         Displacement       0.005760      0.001200      NO
         Energy change     -0.000008      0.000001      NO


 New Cartesian Coordinates Obtained by Inverse Iteration

 Displacement from previous Coordinates is:  0.007559
 ----------------------------------------------------------------
             Standard Nuclear Orientation (Angstroms)
    I     Atom           X                Y                Z
 ----------------------------------------------------------------
    1      C      -0.5586536718     1.5779862523    -1.2377692228
    2      C      -0.5276177274     1.9201309926     0.2250520544
    3      C      -0.4401856832     0.4848490984    -0.1992564157
    4      F       0.5861478967     2.5400230375     0.7238905971
    5      H      -1.4257847618     2.2518132468     0.7318603537
    6      I       1.4472982811    -0.5668649776    -0.0532820685
    7      Br     -2.0053787798    -0.6125192344     0.1369334219
    8      H      -1.4892384967     1.6839693123    -1.7825545765
    9      H       0.3387237776     1.7944758673    -1.8050081422
 ----------------------------------------------------------------
 Molecular Point Group                 C1    NOp =  1
 Largest Abelian Subgroup              C1    NOp =  1
 Nuclear Repulsion Energy =   861.9105313253 hartrees
 There are       59 alpha and       59 beta electrons
 Applying Cartesian multipole field
    Component          Value
    ---------          -----
     (2,0,0)        1.00000E-11
     (0,2,0)        2.00000E-11
     (0,0,2)       -3.00000E-11
 Nucleus-field energy     =     0.0000000169 hartrees
 Requested basis set is 6-311++G(d,p)
 There are 82 shells and 219 basis functions
 A cutoff of  1.0D-11 yielded   2799 shell pairs
 There are     20765 function pairs (     23068 Cartesian)
 Smallest overlap matrix eigenvalue = 4.87E-05
 Guess MOs from SCF MO coefficient file

 -----------------------------------------------------------------------
  General SCF calculation program by
  Eric Jon Sundstrom, Paul Horn, Yuezhi Mao, Dmitri Zuev, Alec White,
  David Stuck, Shaama M.S., Shane Yost, Joonho Lee, David Small,
  Daniel Levine, Susi Lehtola, Hugh Burton, Evgeny Epifanovsky
 -----------------------------------------------------------------------
 Exchange:     0.2000 Hartree-Fock + 0.0800 Slater + 0.7200 B88
 Correlation:  0.1900 VWN1RPA + 0.8100 LYP
 Using SG-1 standard quadrature grid
 using 4 threads for integral computing
 -------------------------------------------------------
 OpenMP Integral computing Module                
 Release: version 2.0, May 2017, Q-Chem Inc. Pleasanton 
 -------------------------------------------------------
 -------------------------------------------------------
 OpenMP BLAS3 based DFT computing Module                
 Release: version 1.0, May 2013, Q-Chem Inc. Pittsburgh 
 -------------------------------------------------------
 A restricted SCF calculation will be
 performed using DIIS
 SCF converges when DIIS error is below 1.0e-08
 ---------------------------------------
  Cycle       Energy         DIIS error
 ---------------------------------------
    1   -9709.6398841429      1.65e-05  
    2   -9709.6398862634      2.04e-06  
    3   -9709.6398862806      1.98e-06  
    4   -9709.6398862963      6.30e-07  
    5   -9709.6398862977      2.80e-07  
    6   -9709.6398862980      7.47e-08  
    7   -9709.6398862982      2.28e-08  
    8   -9709.6398862981      6.28e-09  Convergence criterion met
 ---------------------------------------
 SCF time:   CPU 32.77s  wall 9.00s 
 SCF   energy in the final basis set =    -9709.6398862981
 Total energy in the final basis set =    -9709.6398862981

 --------------------------------------------------------------

                    Orbital Energies (a.u.)
 --------------------------------------------------------------

 Alpha MOs
 -- Occupied --
*******-482.848-176.312-165.716-165.713-165.713 -62.501 -56.321
-56.317 -56.317 -35.808 -31.302 -31.295 -31.295 -24.697 -22.952
-22.950 -22.950 -22.946 -22.946 -10.296 -10.294 -10.219  -8.709
 -6.541  -6.527  -6.527  -6.357  -4.770  -4.755  -4.754  -2.652
 -2.648  -2.648  -2.637  -2.637  -2.036  -2.031  -2.031  -2.017
 -2.017  -1.234  -0.921  -0.800  -0.684  -0.653  -0.595  -0.556
 -0.508  -0.474  -0.458  -0.433  -0.383  -0.375  -0.348  -0.302
 -0.296  -0.274  -0.270
 -- Virtual --
 -0.080  -0.045  -0.006   0.014   0.023   0.026   0.052   0.057
  0.063   0.069   0.072   0.079   0.092   0.106   0.111   0.118
  0.124   0.129   0.136   0.153   0.162   0.169   0.182   0.197
  0.204   0.220   0.236   0.240   0.255   0.269   0.274   0.294
  0.350   0.359   0.377   0.392   0.404   0.412   0.429   0.436
  0.448   0.461   0.467   0.478   0.491   0.515   0.536   0.541
  0.560   0.576   0.601   0.613   0.629   0.642   0.653   0.683
  0.690   0.724   0.757   0.788   0.814   0.882   0.900   0.949
  1.047   1.220   1.235   1.313   1.328   1.349   1.354   1.391
  1.427   1.433   1.437   1.506   1.516   1.534   1.571   1.637
  1.665   1.696   1.785   1.788   1.853   1.883   1.958   1.979
  1.994   2.039   2.062   2.143   2.150   2.195   2.220   2.255
  2.468   2.526   2.582   2.663   2.681   2.788   2.821   2.831
  2.928   3.098   3.235   3.408   3.693   3.736   3.799   3.824
  3.976   3.983   3.992   4.005   4.033   4.054   4.082   4.086
  4.122   4.215   4.237   4.283   4.394   4.436   4.843   6.028
  6.049   6.091   6.343   6.383   6.627   6.680   7.566   7.593
  7.689  23.588  23.758  23.860  27.870  28.362  28.380  28.389
 28.540  28.550  28.576  28.610  28.694  47.914  66.772 127.900
127.915 127.941 151.665 289.761 289.786 289.9091020.7071901.828
 --------------------------------------------------------------

          Ground-State Mulliken Net Atomic Charges

     Atom                 Charge (a.u.)
  ----------------------------------------
      1 C                    -0.392672
      2 C                    -0.158763
      3 C                     0.067103
      4 F                    -0.124027
      5 H                     0.194908
      6 I                     0.109670
      7 Br                   -0.059288
      8 H                     0.168599
      9 H                     0.194471
  ----------------------------------------
  Sum of atomic charges =     0.000000

 -----------------------------------------------------------------
                    Cartesian Multipole Moments
 -----------------------------------------------------------------
    Charge (ESU x 10^10)
                 0.0000
    Dipole Moment (Debye)
         X      -1.0788      Y       0.8178      Z      -1.2251
       Tot       1.8258
    Quadrupole Moments (Debye-Ang)
        XX     -67.6921     XY      -4.8039     YY     -70.4387
        XZ      -0.6397     YZ      -3.0762     ZZ     -69.4284
    Octopole Moments (Debye-Ang^2)
       XXX      11.0287    XXY     -15.5055    XYY      -6.2695
       YYY     -37.3575    XXZ       4.1619    XYZ      -1.7040
       YYZ      -0.8360    XZZ       0.6132    YZZ      -5.6427
       ZZZ       7.3583
    Hexadecapole Moments (Debye-Ang^3)
      XXXX    -893.0221   XXXY      15.0267   XXYY    -240.7146
      XYYY       1.4391   YYYY    -649.3143   XXXZ       1.4108
      XXYZ      -1.7079   XYYZ      -6.6070   YYYZ      -1.0235
      XXZZ    -187.1469   XYZZ       3.8642   YYZZ    -130.6696
      XZZZ       4.9474   YZZZ       1.1932   ZZZZ    -181.5863
 -----------------------------------------------------------------
 Calculating analytic gradient of the SCF energy
 Gradient of SCF Energy
            1           2           3           4           5           6
    1   0.0001956  -0.0001080  -0.0002431  -0.0000153  -0.0001913  -0.0001366
    2  -0.0000221  -0.0001129   0.0000171   0.0002044   0.0002003  -0.0000306
    3  -0.0001753  -0.0002408   0.0002190   0.0002216  -0.0003091   0.0005951
            7           8           9
    1  -0.0001157   0.0002979   0.0003166
    2   0.0000747  -0.0001098  -0.0002210
    3  -0.0000644  -0.0002977   0.0000516
 Max gradient component =       5.951E-04
 RMS gradient           =       2.161E-04
 Gradient time:  CPU 12.92 s  wall 3.29 s
 Geometry Optimization Parameters
   NAtoms,    NIC,     NZ,  NCons,   NDum,   NFix, NCnnct, MaxDiis
        9      69       9       0       0       0       0       0

 Cartesian Hessian Update
 Hessian Updated using BFGS Update


** GEOMETRY OPTIMIZATION IN DELOCALIZED INTERNAL COORDINATES **
   Searching for a Minimum

   Optimization Cycle:   6

                       Coordinates (Angstroms)
     ATOM                X               Y               Z
      1  C        -0.5586536718    1.5779862523   -1.2377692228
      2  C        -0.5276177274    1.9201309926    0.2250520544
      3  C        -0.4401856832    0.4848490984   -0.1992564157
      4  F         0.5861478967    2.5400230375    0.7238905971
      5  H        -1.4257847618    2.2518132468    0.7318603537
      6  I         1.4472982811   -0.5668649776   -0.0532820685
      7  Br       -2.0053787798   -0.6125192344    0.1369334219
      8  H        -1.4892384967    1.6839693123   -1.7825545765
      9  H         0.3387237776    1.7944758673   -1.8050081422
   Point Group: c1    Number of degrees of freedom:    21


   Energy is  -9709.639886298

 Hessian Updated using BFGS Update

 21 Hessian modes will be used to form the next step
  Hessian Eigenvalues:
     0.011870    0.017157    0.021133    0.028839    0.030213    0.034594
     0.065475    0.079752    0.088259    0.091471    0.110666    0.133817
     0.140112    0.175827    0.250426    0.264491    0.276578    0.347834
     0.348141    0.353662    0.488355

 Minimum Search - Taking Simple RFO Step
 Searching for Lamda that Minimizes Along All modes
 Value Taken    Lamda =  -0.00000117
 Step Taken.  Stepsize is  0.007499

                             Maximum     Tolerance    Cnvgd?
         Gradient           0.000196      0.000300     YES
         Displacement       0.005071      0.001200      NO
         Energy change     -0.000002      0.000001      NO


 New Cartesian Coordinates Obtained by Inverse Iteration

 Displacement from previous Coordinates is:  0.006837
 ----------------------------------------------------------------
             Standard Nuclear Orientation (Angstroms)
    I     Atom           X                Y                Z
 ----------------------------------------------------------------
    1      C      -0.5588718762     1.5778986309    -1.2374423805
    2      C      -0.5278690585     1.9202374776     0.2252220535
    3      C      -0.4395902556     0.4847785059    -0.1992518874
    4      F       0.5862470342     2.5406498097     0.7219168356
    5      H      -1.4256927416     2.2512086863     0.7330214843
    6      I       1.4472448872    -0.5676153202    -0.0530264379
    7      Br     -2.0058149853    -0.6116412169     0.1360888698
    8      H      -1.4891416814     1.6827964377    -1.7828751593
    9      H       0.3387995118     1.7955505842    -1.8037873768
 ----------------------------------------------------------------
 Molecular Point Group                 C1    NOp =  1
 Largest Abelian Subgroup              C1    NOp =  1
 Nuclear Repulsion Energy =   861.8911980632 hartrees
 There are       59 alpha and       59 beta electrons
 Applying Cartesian multipole field
    Component          Value
    ---------          -----
     (2,0,0)        1.00000E-11
     (0,2,0)        2.00000E-11
     (0,0,2)       -3.00000E-11
 Nucleus-field energy     =     0.0000000169 hartrees
 Requested basis set is 6-311++G(d,p)
 There are 82 shells and 219 basis functions
 A cutoff of  1.0D-11 yielded   2799 shell pairs
 There are     20765 function pairs (     23068 Cartesian)
 Smallest overlap matrix eigenvalue = 4.88E-05
 Guess MOs from SCF MO coefficient file

 -----------------------------------------------------------------------
  General SCF calculation program by
  Eric Jon Sundstrom, Paul Horn, Yuezhi Mao, Dmitri Zuev, Alec White,
  David Stuck, Shaama M.S., Shane Yost, Joonho Lee, David Small,
  Daniel Levine, Susi Lehtola, Hugh Burton, Evgeny Epifanovsky
 -----------------------------------------------------------------------
 Exchange:     0.2000 Hartree-Fock + 0.0800 Slater + 0.7200 B88
 Correlation:  0.1900 VWN1RPA + 0.8100 LYP
 Using SG-1 standard quadrature grid
 using 4 threads for integral computing
 -------------------------------------------------------
 OpenMP Integral computing Module                
 Release: version 2.0, May 2017, Q-Chem Inc. Pleasanton 
 -------------------------------------------------------
 -------------------------------------------------------
 OpenMP BLAS3 based DFT computing Module                
 Release: version 1.0, May 2013, Q-Chem Inc. Pittsburgh 
 -------------------------------------------------------
 A restricted SCF calculation will be
 performed using DIIS
 SCF converges when DIIS error is below 1.0e-08
 ---------------------------------------
  Cycle       Energy         DIIS error
 ---------------------------------------
    1   -9709.6398846478      1.63e-05  
    2   -9709.6398868991      1.98e-06  
    3   -9709.6398869243      1.40e-06  
    4   -9709.6398869311      6.41e-07  
    5   -9709.6398869326      1.74e-07  
    6   -9709.6398869326      5.47e-08  
    7   -9709.6398869327      3.10e-08  
    8   -9709.6398869328      4.13e-09  Convergence criterion met
 ---------------------------------------
 SCF time:   CPU 32.62s  wall 8.00s 
 SCF   energy in the final basis set =    -9709.6398869328
 Total energy in the final basis set =    -9709.6398869328

 --------------------------------------------------------------

                    Orbital Energies (a.u.)
 --------------------------------------------------------------

 Alpha MOs
 -- Occupied --
*******-482.848-176.312-165.716-165.713-165.713 -62.501 -56.321
-56.317 -56.317 -35.808 -31.302 -31.295 -31.295 -24.697 -22.952
-22.950 -22.950 -22.946 -22.946 -10.296 -10.294 -10.219  -8.709
 -6.541  -6.527  -6.527  -6.357  -4.770  -4.755  -4.754  -2.652
 -2.648  -2.648  -2.637  -2.637  -2.036  -2.031  -2.031  -2.017
 -2.017  -1.234  -0.921  -0.800  -0.684  -0.653  -0.595  -0.556
 -0.508  -0.474  -0.458  -0.433  -0.383  -0.375  -0.348  -0.302
 -0.296  -0.274  -0.270
 -- Virtual --
 -0.080  -0.045  -0.006   0.014   0.023   0.026   0.052   0.057
  0.063   0.069   0.072   0.079   0.092   0.106   0.111   0.118
  0.124   0.129   0.136   0.153   0.162   0.169   0.182   0.197
  0.204   0.220   0.236   0.240   0.255   0.269   0.274   0.294
  0.350   0.359   0.377   0.392   0.404   0.412   0.429   0.436
  0.448   0.461   0.467   0.478   0.491   0.515   0.536   0.541
  0.560   0.576   0.601   0.613   0.629   0.642   0.653   0.682
  0.690   0.724   0.756   0.788   0.814   0.882   0.901   0.948
  1.047   1.220   1.236   1.313   1.328   1.348   1.354   1.391
  1.427   1.433   1.437   1.506   1.516   1.534   1.572   1.637
  1.665   1.696   1.785   1.788   1.853   1.882   1.958   1.979
  1.994   2.039   2.062   2.143   2.150   2.195   2.220   2.255
  2.468   2.526   2.582   2.663   2.681   2.788   2.821   2.831
  2.928   3.098   3.235   3.408   3.693   3.736   3.799   3.824
  3.976   3.983   3.993   4.005   4.033   4.054   4.082   4.086
  4.123   4.215   4.237   4.284   4.394   4.436   4.843   6.028
  6.049   6.091   6.343   6.383   6.627   6.680   7.566   7.593
  7.689  23.588  23.758  23.860  27.869  28.362  28.380  28.389
 28.540  28.550  28.576  28.610  28.694  47.914  66.772 127.900
127.915 127.941 151.665 289.761 289.786 289.9091020.7071901.828
 --------------------------------------------------------------

          Ground-State Mulliken Net Atomic Charges

     Atom                 Charge (a.u.)
  ----------------------------------------
      1 C                    -0.392826
      2 C                    -0.158370
      3 C                     0.066934
      4 F                    -0.124017
      5 H                     0.194981
      6 I                     0.109780
      7 Br                   -0.059617
      8 H                     0.168651
      9 H                     0.194483
  ----------------------------------------
  Sum of atomic charges =     0.000000

 -----------------------------------------------------------------
                    Cartesian Multipole Moments
 -----------------------------------------------------------------
    Charge (ESU x 10^10)
                 0.0000
    Dipole Moment (Debye)
         X      -1.0768      Y       0.8179      Z      -1.2222
       Tot       1.8227
    Quadrupole Moments (Debye-Ang)
        XX     -67.6937     XY      -4.8037     YY     -70.4396
        XZ      -0.6384     YZ      -3.0676     ZZ     -69.4261
    Octopole Moments (Debye-Ang^2)
       XXX      11.0500    XXY     -15.5077    XYY      -6.2424
       YYY     -37.3511    XXZ       4.1755    XYZ      -1.7104
       YYZ      -0.8077    XZZ       0.6214    YZZ      -5.6313
       ZZZ       7.4110
    Hexadecapole Moments (Debye-Ang^3)
      XXXX    -893.1671   XXXY      15.1928   XXYY    -240.7789
      XYYY       1.5956   YYYY    -649.4387   XXXZ       1.3222
      XXYZ      -1.6856   XYYZ      -6.6405   YYYZ      -0.9679
      XXZZ    -187.1523   XYZZ       3.9141   YYZZ    -130.6446
      XZZZ       4.8548   YZZZ       1.2381   ZZZZ    -181.4489
 -----------------------------------------------------------------
 Calculating analytic gradient of the SCF energy
 Gradient of SCF Energy
            1           2           3           4           5           6
    1   0.0001611  -0.0001053  -0.0001012  -0.0001308  -0.0001871  -0.0001337
    2  -0.0000329   0.0000554  -0.0000188   0.0001038   0.0001719  -0.0000486
    3  -0.0000965  -0.0001068   0.0001578   0.0000474  -0.0003179   0.0006051
            7           8           9
    1  -0.0001513   0.0003152   0.0003331
    2   0.0001143  -0.0001160  -0.0002291
    3  -0.0000934  -0.0002851   0.0000894
 Max gradient component =       6.051E-04
 RMS gradient           =       2.009E-04
 Gradient time:  CPU 12.71 s  wall 3.24 s
 Geometry Optimization Parameters
   NAtoms,    NIC,     NZ,  NCons,   NDum,   NFix, NCnnct, MaxDiis
        9      69       9       0       0       0       0       0

 Cartesian Hessian Update
 Hessian Updated using BFGS Update


** GEOMETRY OPTIMIZATION IN DELOCALIZED INTERNAL COORDINATES **
   Searching for a Minimum

   Optimization Cycle:   7

                       Coordinates (Angstroms)
     ATOM                X               Y               Z
      1  C        -0.5588718762    1.5778986309   -1.2374423805
      2  C        -0.5278690585    1.9202374776    0.2252220535
      3  C        -0.4395902556    0.4847785059   -0.1992518874
      4  F         0.5862470342    2.5406498097    0.7219168356
      5  H        -1.4256927416    2.2512086863    0.7330214843
      6  I         1.4472448872   -0.5676153202   -0.0530264379
      7  Br       -2.0058149853   -0.6116412169    0.1360888698
      8  H        -1.4891416814    1.6827964377   -1.7828751593
      9  H         0.3387995118    1.7955505842   -1.8037873768
   Point Group: c1    Number of degrees of freedom:    21


   Energy is  -9709.639886933

 Hessian Updated using BFGS Update

 21 Hessian modes will be used to form the next step
  Hessian Eigenvalues:
     0.011682    0.017913    0.021174    0.027798    0.030226    0.035797
     0.065554    0.079069    0.086545    0.090813    0.111280    0.130318
     0.140262    0.175777    0.245808    0.263170    0.272978    0.347852
     0.348147    0.352992    0.479763

 Minimum Search - Taking Simple RFO Step
 Searching for Lamda that Minimizes Along All modes
 Value Taken    Lamda =   0.00000000
 Step Taken.  Stepsize is  0.001505

                             Maximum     Tolerance    Cnvgd?
         Gradient           0.000057      0.000300     YES
         Displacement       0.001119      0.001200     YES
         Energy change     -0.000001      0.000001     YES


                       Distance Matrix (Angstroms)
             C (  1)   C (  2)   C (  3)   F (  4)   H (  5)   I (  6)
   C (  2)  1.502513
   C (  3)  1.512276  1.499504
   F (  4)  2.465213  1.368529  2.475379
   H (  5)  2.255538  1.083277  2.227511  2.032683
   I (  6)  3.167108  3.188716  2.165424  3.317102  4.100904
   Br(  7)  2.962147  2.933032  1.941043  4.122974  2.981406  3.458515
   H (  8)  1.083468  2.238946  2.246034  3.364095  2.580088  4.084005
   H (  9)  1.083482  2.209873  2.213266  2.644917  3.123533  3.142987
             Br(  7)   H (  8)
   H (  8)  3.035427
   H (  9)  3.880066  1.831535

 Final energy is   -9709.6398869327604     


 ******************************
 **  OPTIMIZATION CONVERGED  **
 ******************************

                       Coordinates (Angstroms)
     ATOM                X               Y               Z
      1  C        -0.5588718762    1.5778986309   -1.2374423805
      2  C        -0.5278690585    1.9202374776    0.2252220535
      3  C        -0.4395902556    0.4847785059   -0.1992518874
      4  F         0.5862470342    2.5406498097    0.7219168356
      5  H        -1.4256927416    2.2512086863    0.7330214843
      6  I         1.4472448872   -0.5676153202   -0.0530264379
      7  Br       -2.0058149853   -0.6116412169    0.1360888698
      8  H        -1.4891416814    1.6827964377   -1.7828751593
      9  H         0.3387995118    1.7955505842   -1.8037873768

Z-matrix Print:
$molecule
0 1
I 
C  1 2.165424
C  2 1.499504 1 119.829712
H  3 1.083277 2 118.292110 1 -142.158746 0
F  3 1.368529 2 119.261213 1 -1.068117 0
C  3 1.502513 2 60.497164 1 106.778119 0
H  6 1.083468 3 119.059666 2 108.383315 0
H  6 1.083482 3 116.486080 2 -106.036230 0
Br 2 1.941043 1 114.639033 3 -145.739329 0
$end


 --------------------------------------------------------------

                    Orbital Energies (a.u.)
 --------------------------------------------------------------

 Alpha MOs
 -- Occupied --
*******-482.848-176.312-165.716-165.713-165.713 -62.501 -56.321
-56.317 -56.317 -35.808 -31.302 -31.295 -31.295 -24.697 -22.952
-22.950 -22.950 -22.946 -22.946 -10.296 -10.294 -10.219  -8.709
 -6.541  -6.527  -6.527  -6.357  -4.770  -4.755  -4.754  -2.652
 -2.648  -2.648  -2.637  -2.637  -2.036  -2.031  -2.031  -2.017
 -2.017  -1.234  -0.921  -0.800  -0.684  -0.653  -0.595  -0.556
 -0.508  -0.474  -0.458  -0.433  -0.383  -0.375  -0.348  -0.302
 -0.296  -0.274  -0.270
 -- Virtual --
 -0.080  -0.045  -0.006   0.014   0.023   0.026   0.052   0.057
  0.063   0.069   0.072   0.079   0.092   0.106   0.111   0.118
  0.124   0.129   0.136   0.153   0.162   0.169   0.182   0.197
  0.204   0.220   0.236   0.240   0.255   0.269   0.274   0.294
  0.350   0.359   0.377   0.392   0.404   0.412   0.429   0.436
  0.448   0.461   0.467   0.478   0.491   0.515   0.536   0.541
  0.560   0.576   0.601   0.613   0.629   0.642   0.653   0.682
  0.690   0.724   0.756   0.788   0.814   0.882   0.901   0.948
  1.047   1.220   1.236   1.313   1.328   1.348   1.354   1.391
  1.427   1.433   1.437   1.506   1.516   1.534   1.572   1.637
  1.665   1.696   1.785   1.788   1.853   1.882   1.958   1.979
  1.994   2.039   2.062   2.143   2.150   2.195   2.220   2.255
  2.468   2.526   2.582   2.663   2.681   2.788   2.821   2.831
  2.928   3.098   3.235   3.408   3.693   3.736   3.799   3.824
  3.976   3.983   3.993   4.005   4.033   4.054   4.082   4.086
  4.123   4.215   4.237   4.284   4.394   4.436   4.843   6.028
  6.049   6.091   6.343   6.383   6.627   6.680   7.566   7.593
  7.689  23.588  23.758  23.860  27.869  28.362  28.380  28.389
 28.540  28.550  28.576  28.610  28.694  47.914  66.772 127.900
127.915 127.941 151.665 289.761 289.786 289.9091020.7071901.828
 --------------------------------------------------------------

          Ground-State Mulliken Net Atomic Charges

     Atom                 Charge (a.u.)
  ----------------------------------------
      1 C                    -0.392826
      2 C                    -0.158370
      3 C                     0.066934
      4 F                    -0.124017
      5 H                     0.194981
      6 I                     0.109780
      7 Br                   -0.059617
      8 H                     0.168651
      9 H                     0.194483
  ----------------------------------------
  Sum of atomic charges =     0.000000

 -----------------------------------------------------------------
                    Cartesian Multipole Moments
 -----------------------------------------------------------------
    Charge (ESU x 10^10)
                 0.0000
    Dipole Moment (Debye)
         X      -1.0768      Y       0.8179      Z      -1.2222
       Tot       1.8227
    Quadrupole Moments (Debye-Ang)
        XX     -67.6937     XY      -4.8037     YY     -70.4396
        XZ      -0.6384     YZ      -3.0676     ZZ     -69.4261
    Octopole Moments (Debye-Ang^2)
       XXX      11.0500    XXY     -15.5077    XYY      -6.2424
       YYY     -37.3511    XXZ       4.1755    XYZ      -1.7104
       YYZ      -0.8077    XZZ       0.6214    YZZ      -5.6313
       ZZZ       7.4110
    Hexadecapole Moments (Debye-Ang^3)
      XXXX    -893.1671   XXXY      15.1928   XXYY    -240.7789
      XYYY       1.5956   YYYY    -649.4387   XXXZ       1.3222
      XXYZ      -1.6856   XYYZ      -6.6405   YYYZ      -0.9679
      XXZZ    -187.1523   XYZZ       3.9141   YYZZ    -130.6446
      XZZZ       4.8548   YZZZ       1.2381   ZZZZ    -181.4489
 -----------------------------------------------------------------
Archival summary:
1\1\garfield\OPT\ProcedureUnspecified\BasisUnspecified\1r1133\taweetha\WedOct1006:14:032018WedOct1006:14:032018\0\\#,OPT,ProcedureUnspecified,BasisUnspecified,\\0,1\I\C,1,2.16542\C,2,1.4995,1,119.83\H,3,1.08328,2,118.292,1,-142.159,0\F,3,1.36853,2,119.261,1,-1.06812,0\C,3,1.50251,2,60.4972,1,106.778,0\H,6,1.08347,3,119.06,2,108.383,0\H,6,1.08348,3,116.486,2,-106.036,0\Br,2,1.94104,1,114.639,3,-145.739,0\\\@

 Total job time:  94.02s(wall), 362.28s(cpu) 
 Wed Oct 10 06:14:03 2018

        *************************************************************
        *                                                           *
        *  Thank you very much for using Q-Chem.  Have a nice day.  *
        *                                                           *
        *************************************************************


 
User input: 2 of 2 
 
Q-Chem Developer Version!
                  Welcome to Q-Chem
     A Quantum Leap Into The Future Of Chemistry


 Q-Chem 5.1, Q-Chem, Inc., Pleasanton, CA (2018)

 Yihan Shao,  Zhengting Gan,  E. Epifanovsky,  A. T. B. Gilbert,  M. Wormit,  
 J. Kussmann,  A. W. Lange,  A. Behn,  Jia Deng,  Xintian Feng,  D. Ghosh,  
 M. Goldey,  P. R. Horn,  L. D. Jacobson,  I. Kaliman,  T. Kus,  A. Landau,  
 Jie Liu,  E. I. Proynov,  R. M. Richard,  R. P. Steele,  E. J. Sundstrom,  
 H. L. Woodcock III,  P. M. Zimmerman,  D. Zuev,  B. Albrecht,  E. Alguire,  
 S. A. Baeppler,  D. Barton,  Z. Benda,  Y. A. Bernard,  E. J. Berquist,  
 K. B. Bravaya,  H. Burton,  D. Casanova,  Chun-Min Chang,  Yunqing Chen,  
 A. Chien,  K. D. Closser,  M. P. Coons,  S. Coriani,  S. Dasgupta,  
 A. L. Dempwolff,  M. Diedenhofen,  Hainam Do,  R. G. Edgar,  Po-Tung Fang,  
 S. Faraji,  S. Fatehi,  Qingguo Feng,  K. D. Fenk,  J. Fosso-Tande,  
 Qinghui Ge,  A. Ghysels,  G. Gidofalvi,  J. Gomes,  J. Gonthier,  A. Gunina,  
 D. Hait,  M. W. D. Hanson-Heine,  P. H. P. Harbach,  A. W. Hauser,  
 J. E. Herr,  E. G. Hohenstein,  Z. C. Holden,  Kerwin Hui,  B. C. Huynh,  
 T.-C. Jagau,  Hyunjun Ji,  B. Kaduk,  K. Khistyaev,  Jaehoon Kim,  
 P. Klunzinger,  K. Koh,  D. Kosenkov,  L. Koulias,  T. Kowalczyk,  
 C. M. Krauter,  A. Kunitsa,  Ka Un Lao,  A. Laurent,  K. V. Lawler,  
 Joonho Lee,  D. Lefrancois,  S. Lehtola,  D. S. Levine,  Yi-Pei Li,  
 You-Sheng Lin,  Fenglai Liu,  E. Livshits,  A. Luenser,  P. Manohar,  
 E. Mansoor,  S. F. Manzer,  Shan-Ping Mao,  Yuezhi Mao,  N. Mardirossian,  
 A. V. Marenich,  T. Markovich,  L. A. Martinez-Martinez,  S. A. Maurer,  
 N. J. Mayhall,  S. C. McKenzie,  J.-M. Mewes,  A. F. Morrison,  
 J. W. Mullinax,  K. Nanda,  T. S. Nguyen-Beck,  R. Olivares-Amaya,  
 J. A. Parkhill,  T. M. Perrine,  F. Plasser,  P. Pokhilko,  S. Prager,  
 A. Prociuk,  E. Ramos,  D. R. Rehn,  F. Rob,  M. Schneider,  N. Sergueev,  
 S. M. Sharada,  S. Sharma,  D. W. Small,  T. Stauch,  T. Stein,  
 Yu-Chuan Su,  A. J. W. Thom,  A. Tkatchenko,  T. Tsuchimochi,  N. M. Tubman,  
 L. Vogt,  M. L. Vidal,  O. Vydrov,  M. A. Watson,  J. Wenzel,  
 M. de Wergifosse,  T. A. Wesolowski,  A. White,  J. Witte,  A. Yamada,  
 Jun Yang,  K. Yao,  S. Yeganeh,  S. R. Yost,  Zhi-Qiang You,  A. Zech,  
 Igor Ying Zhang,  Xing Zhang,  Yan Zhao,  Ying Zhu,  B. R. Brooks,  
 G. K. L. Chan,  C. J. Cramer,  M. S. Gordon,  W. J. Hehre,  A. Klamt,  
 M. W. Schmidt,  C. D. Sherrill,  D. G. Truhlar,  A. Aspuru-Guzik,  R. Baer,  
 A. T. Bell,  N. A. Besley,  Jeng-Da Chai,  A. E. DePrince, III,  
 R. A. DiStasio Jr.,  A. Dreuw,  B. D. Dunietz,  T. R. Furlani,  
 Chao-Ping Hsu,  Yousung Jung,  Jing Kong,  D. S. Lambrecht,  WanZhen Liang,  
 C. Ochsenfeld,  V. A. Rassolov,  L. V. Slipchenko,  J. E. Subotnik,  
 T. Van Voorhis,  J. M. Herbert,  A. I. Krylov,  P. M. W. Gill,  M. Head-Gordon

 Contributors to earlier versions of Q-Chem not listed above: 
 R. D. Adamson,  B. Austin,  J. Baker,  G. J. O. Beran,  K. Brandhorst,  
 S. T. Brown,  E. F. C. Byrd,  A. K. Chakraborty,  C.-L. Cheng,  
 Siu Hung Chien,  D. M. Chipman,  D. L. Crittenden,  H. Dachsel,  
 R. J. Doerksen,  A. D. Dutoi,  L. Fusti-Molnar,  W. A. Goddard III,  
 A. Golubeva-Zadorozhnaya,  S. R. Gwaltney,  G. Hawkins,  A. Heyden,  
 S. Hirata,  G. Kedziora,  F. J. Keil,  C. Kelley,  Jihan Kim,  R. A. King,  
 R. Z. Khaliullin,  P. P. Korambath,  W. Kurlancheek,  A. M. Lee,  M. S. Lee,  
 S. V. Levchenko,  Ching Yeh Lin,  D. Liotard,  R. C. Lochan,  I. Lotan,  
 P. E. Maslen,  N. Nair,  D. P. O'Neill,  D. Neuhauser,  E. Neuscamman,  
 C. M. Oana,  R. Olson,  B. Peters,  R. Peverati,  P. A. Pieniazek,  
 Y. M. Rhee,  J. Ritchie,  M. A. Rohrdanz,  E. Rosta,  N. J. Russ,  
 H. F. Schaefer III,  N. E. Schultz,  N. Shenvi,  A. C. Simmonett,  A. Sodt,  
 D. Stuck,  K. S. Thanthiriwatte,  V. Vanovschi,  Tao Wang,  A. Warshel,  
 C. F. Williams,  Q. Wu,  X. Xu,  W. Zhang

 Please cite Q-Chem as follows:
 Y. Shao et al., Mol. Phys. 113, 184-215 (2015)
 DOI: 10.1080/00268976.2014.952696

 Q-Chem 5.1.1 for Intel X86 EM64T Linux

 Parts of Q-Chem use Armadillo 8.300.2 (Tropical Shenanigans).
 http://arma.sourceforge.net/

 Q-Chem begins on Wed Oct 10 06:14:03 2018  

Host: 
0

     Scratch files written to /scratch/taweetham/qchem26579//
The previous job contains 0 fragments, simply inherited here
Input Ideriv = 2
Curr. Ideriv = -1
Max.  Ideriv = 2

Checking the input file for inconsistencies... 	...done.

--------------------------------------------------------------
User input:
--------------------------------------------------------------

$molecule
read
$end

$rem
   job_type 	frequency
   basis 	6-311++g**
   method	b3lyp	
$end


--------------------------------------------------------------
 ----------------------------------------------------------------
             Standard Nuclear Orientation (Angstroms)
    I     Atom           X                Y                Z
 ----------------------------------------------------------------
    1      C      -0.5956710607     1.5384624635    -1.2451827584
    2      C      -0.6076421452     1.8909009569     0.2153610133
    3      C      -0.4545004658     0.4574097649    -0.1971488187
    4      F       0.4709994119     2.5578406913     0.7297496002
    5      H      -1.5278317605     2.1893963212     0.7028455342
    6      I       1.4688867983    -0.5188586776    -0.0059869394
    7      Br     -1.9828891842    -0.6977734086     0.1146673085
    8      H      -1.5181552077     1.6031966521    -1.8097488394
    9      H       0.3039954289     1.7877809058    -1.7950677194
 ----------------------------------------------------------------
 Molecular Point Group                 C1    NOp =  1
 Largest Abelian Subgroup              C1    NOp =  1
 Nuclear Repulsion Energy =   861.8911980632 hartrees
 There are       59 alpha and       59 beta electrons
 Requested basis set is 6-311++G(d,p)
 There are 82 shells and 219 basis functions

 Total QAlloc Memory Limit   2000 MB
 Mega-Array Size       188 MB
 MEM_STATIC part       192 MB

                       Distance Matrix (Angstroms)
             C (  1)   C (  2)   C (  3)   F (  4)   H (  5)   I (  6)
   C (  2)  1.502513
   C (  3)  1.512276  1.499504
   F (  4)  2.465213  1.368529  2.475379
   H (  5)  2.255538  1.083277  2.227511  2.032683
   I (  6)  3.167108  3.188716  2.165424  3.317102  4.100904
   Br(  7)  2.962147  2.933032  1.941043  4.122974  2.981406  3.458515
   H (  8)  1.083468  2.238946  2.246034  3.364095  2.580088  4.084005
   H (  9)  1.083482  2.209873  2.213266  2.644917  3.123533  3.142987
             Br(  7)   H (  8)
   H (  8)  3.035427
   H (  9)  3.880066  1.831535

 A cutoff of  1.0D-11 yielded   2799 shell pairs
 There are     20765 function pairs (     23068 Cartesian)

 -------------------------------------------------------
 OpenMP Integral Computing Module                       
 Release: version 1.0, May 2013, Q-Chem Inc. Pittsburgh 
 -------------------------------------------------------
 Integral Job Info:
 Integral job number is                      11
 Integral operator is                         1
 short-range coefficients                     0
 long-range coefficients              100000000
 Omega coefficients                           0
 if combine SR and LR in K                    0
 Integral screening is                        0
 Integral computing path is                   2
 max size of driver memory is            800000
 size of driver memory is                593474
 size of scratch memory is             29623520
 max col of scratch BK array               1296
 max len of scratch array in speh3          155
 max len of scratch index in speh4           18
 max int batch size is                      520
 min int batch size is                       52
 fixed nKL is                                45
 max L of basis functions is                  2
 order of int derivative is                   0
 number of shells is                         82
 number of basis is                         231
 number of cartesian basis is               231
 number of contracted shell pairs          2799
 number of primitive shell pairs           6309
 maxK2 (contraction) of shell pair           36
 max number of K2 of shell pair               1
 max number of CS2 of shell pair            306
 max number of PS2 of shell pair            474
 mem total for path MDJ                  532812
 -------------------------------------------------------
 Smallest overlap matrix eigenvalue = 4.88E-05
 Guess from superposition of atomic densities
 Warning:  Energy on first SCF cycle will be non-variational
 SAD guess density has 118.000000 electrons

 -----------------------------------------------------------------------
  General SCF calculation program by
  Eric Jon Sundstrom, Paul Horn, Yuezhi Mao, Dmitri Zuev, Alec White,
  David Stuck, Shaama M.S., Shane Yost, Joonho Lee, David Small,
  Daniel Levine, Susi Lehtola, Hugh Burton, Evgeny Epifanovsky
 -----------------------------------------------------------------------
 Exchange:     0.2000 Hartree-Fock + 0.0800 Slater + 0.7200 B88
 Correlation:  0.1900 VWN1RPA + 0.8100 LYP
 Using SG-1 standard quadrature grid
 using 4 threads for integral computing
 -------------------------------------------------------
 OpenMP Integral computing Module                
 Release: version 2.0, May 2017, Q-Chem Inc. Pleasanton 
 -------------------------------------------------------
 -------------------------------------------------------
 OpenMP BLAS3 based DFT computing Module                
 Release: version 1.0, May 2013, Q-Chem Inc. Pittsburgh 
 -------------------------------------------------------
 A restricted SCF calculation will be
 performed using DIIS
 SCF converges when DIIS error is below 1.0e-08
 ---------------------------------------
  Cycle       Energy         DIIS error
 ---------------------------------------
    1   -9710.5465661533      3.75e-02  
    2   -9709.5913212319      3.32e-03  
    3   -9709.5684781550      3.84e-03  
    4   -9709.6387328267      4.53e-04  
    5   -9709.6396498789      1.90e-04  
    6   -9709.6398173122      8.21e-05  
    7   -9709.6398521848      2.48e-05  
    8   -9709.6398552640      6.97e-06  
    9   -9709.6398555072      1.36e-06  
   10   -9709.6398555158      4.83e-07  
   11   -9709.6398555165      1.00e-07  
   12   -9709.6398555166      2.75e-08  
   13   -9709.6398555165      8.14e-09  Convergence criterion met
 ---------------------------------------
 SCF time:   CPU 51.15s  wall 13.00s 
 SCF   energy in the final basis set =    -9709.6398555165
 Total energy in the final basis set =    -9709.6398555165

 --------------------------------------------------------------

                    Orbital Energies (a.u.)
 --------------------------------------------------------------

 Alpha MOs
 -- Occupied --
*******-482.848-176.312-165.716-165.713-165.713 -62.501 -56.321
-56.317 -56.317 -35.808 -31.302 -31.295 -31.295 -24.697 -22.952
-22.950 -22.950 -22.946 -22.946 -10.296 -10.294 -10.219  -8.709
 -6.541  -6.527  -6.527  -6.357  -4.770  -4.755  -4.754  -2.652
 -2.648  -2.648  -2.637  -2.637  -2.036  -2.031  -2.031  -2.017
 -2.017  -1.234  -0.921  -0.800  -0.684  -0.653  -0.595  -0.556
 -0.508  -0.474  -0.458  -0.433  -0.383  -0.375  -0.348  -0.302
 -0.296  -0.274  -0.270
 -- Virtual --
 -0.080  -0.045  -0.006   0.014   0.023   0.026   0.052   0.057
  0.063   0.069   0.072   0.078   0.092   0.106   0.111   0.118
  0.124   0.129   0.136   0.153   0.162   0.169   0.182   0.197
  0.204   0.220   0.236   0.240   0.255   0.269   0.274   0.294
  0.350   0.359   0.377   0.392   0.404   0.412   0.429   0.436
  0.448   0.461   0.467   0.478   0.491   0.515   0.536   0.541
  0.560   0.576   0.601   0.613   0.629   0.642   0.653   0.682
  0.690   0.724   0.757   0.788   0.814   0.882   0.901   0.948
  1.047   1.220   1.236   1.313   1.328   1.348   1.354   1.391
  1.427   1.433   1.437   1.506   1.515   1.534   1.572   1.637
  1.665   1.696   1.785   1.788   1.853   1.882   1.958   1.979
  1.994   2.038   2.062   2.143   2.150   2.195   2.220   2.255
  2.468   2.526   2.582   2.663   2.681   2.788   2.821   2.831
  2.928   3.098   3.235   3.408   3.693   3.736   3.799   3.824
  3.976   3.983   3.993   4.005   4.033   4.054   4.082   4.086
  4.123   4.215   4.237   4.284   4.394   4.436   4.843   6.028
  6.049   6.091   6.343   6.383   6.627   6.680   7.566   7.593
  7.689  23.588  23.758  23.860  27.869  28.362  28.380  28.388
 28.540  28.550  28.576  28.610  28.694  47.914  66.772 127.900
127.915 127.941 151.665 289.761 289.786 289.9091020.7071901.828
 --------------------------------------------------------------

          Ground-State Mulliken Net Atomic Charges

     Atom                 Charge (a.u.)
  ----------------------------------------
      1 C                    -0.392426
      2 C                    -0.158282
      3 C                     0.066120
      4 F                    -0.123947
      5 H                     0.194947
      6 I                     0.109949
      7 Br                   -0.059452
      8 H                     0.168616
      9 H                     0.194474
  ----------------------------------------
  Sum of atomic charges =     0.000000

 -----------------------------------------------------------------
                    Cartesian Multipole Moments
 -----------------------------------------------------------------
    Charge (ESU x 10^10)
                 0.0000
    Dipole Moment (Debye)
         X      -1.0835      Y       0.7672      Z      -1.2492
       Tot       1.8229
    Quadrupole Moments (Debye-Ang)
        XX     -67.2987     XY      -4.6122     YY     -70.8653
        XZ      -0.4611     YZ      -3.1539     ZZ     -69.4419
    Octopole Moments (Debye-Ang^2)
       XXX      12.6182    XXY     -13.8974    XYY      -5.8411
       YYY     -36.2996    XXZ       3.6567    XYZ      -1.7068
       YYZ      -1.8408    XZZ       0.9005    YZZ      -5.1137
       ZZZ       4.6076
    Hexadecapole Moments (Debye-Ang^3)
      XXXX    -894.8683   XXXY       8.3189   XXYY    -239.3158
      XYYY      -1.1861   YYYY    -648.1863   XXXZ      -5.1010
      XXYZ      -0.9113   XYYZ      -8.9240   YYYZ      -0.6652
      XXZZ    -187.3558   XYZZ       1.6507   YYZZ    -130.6491
      XZZZ      -2.8733   YZZZ       2.5654   ZZZZ    -181.0806
 -----------------------------------------------------------------
 Calculating MO derivatives via CPSCF
 D1JvT checksum  = 711612 46528.8556231683
 D1KAT checksum  = 1667196 2162.4477163593
   1         3          27      0.123879    0.025350
   2         3          27      0.016013    0.003583
   3         3          27      0.001841    0.000598
   4         9          21      0.000147    0.000050
   5        28           2      0.000007    0.000005
   6        30           0      0.000000    0.000000    Roots Converged
 Time for AOints: 30.4 s (CPU) 7.7 s (wall)
 ------------------------------------------------------------------------------
                     AOints        : Timing summary (seconds)
 ------------------------------------------------------------------------------
     job step          cpu (% of tot)      sys (% of tot)     wall (% of tot)
 ------------------------------------------------------------------------------
  cpscf_lag         0.1313E+03 (30.7)   0.8000E-05 (13.8)   0.3350E+02 (30.2)
  iterzp            0.2657E+03 (62.1)   0.4800E-04 (82.8)   0.6951E+02 (62.6)
  make_fx           0.0000E+00 ( 0.0)   0.0000E+00 ( 0.0)   0.0000E+00 ( 0.0)
  AOints            0.3042E+02 ( 7.1)   0.1000E-05 ( 1.7)   0.7653E+01 ( 6.9)
 ------------------------------------------------------------------------------
   Grand Totals     0.4278E+03          0.5800E-04          0.1111E+03
 ------------------------------------------------------------------------------
 Calculating analytic Hessian of the SCF energy
 Polarizability Matrix (a.u.)
            1           2           3
    1-102.3703420   2.0414664  -0.4934177
    2   2.0414664 -84.5040434   4.2541856
    3  -0.4934177   4.2541856 -67.7182680

 Direct stationary perturbation theory relativistic correction:

 rels  =     113.818980535970
 relv  =    -379.348954324311
 rel2e =      51.619006531067
 E_rel =    -213.910967257274

 Hessian of the SCF Energy
            1           2           3           4           5           6
    1   0.6557666   0.0455562   0.0150613  -0.0678047  -0.0080192   0.0180732
    2   0.0455562   0.2387347  -0.0927488  -0.0045527  -0.0327566  -0.0133023
    3   0.0150613  -0.0927488   0.5769132   0.0153159  -0.0619701  -0.2040569
    4  -0.0678047  -0.0045527   0.0153159   0.5932883  -0.0176812  -0.0859170
    5  -0.0080192  -0.0327566  -0.0619701  -0.0176812   0.4073342   0.1732702
    6   0.0180732  -0.0133023  -0.2040569  -0.0859170   0.1732702   0.4515284
    7  -0.0589772   0.0040494  -0.0125996  -0.0566548   0.0309119   0.0102686
    8   0.0134509  -0.0978516   0.1136706   0.0268499  -0.1936942  -0.0813590
    9  -0.0169028   0.0728451  -0.1159786   0.0095209  -0.0430857  -0.0342554
   10  -0.0073356  -0.0033551  -0.0109948  -0.2056302  -0.0771509  -0.0558833
   11   0.0021544  -0.0012554  -0.0103226  -0.0820998  -0.1009027  -0.0392843
   12  -0.0363102  -0.0184765  -0.0110642  -0.0597524  -0.0392244  -0.0844820
   13   0.0060088   0.0014926  -0.0028513  -0.2495116   0.0703705   0.1131103
   14  -0.0079421   0.0006789   0.0020464   0.0757424  -0.0662119  -0.0419896
   15   0.0229362  -0.0072179  -0.0095099   0.1179776  -0.0437206  -0.1081529
   16  -0.0071148   0.0091071   0.0008205  -0.0099556   0.0052468  -0.0066772
   17   0.0080095  -0.0083679   0.0019299   0.0143624  -0.0057872   0.0057888
   18  -0.0131483   0.0060442   0.0005853   0.0080975  -0.0004181   0.0000694
   19  -0.0039884  -0.0074844   0.0005051  -0.0068556  -0.0043857   0.0054702
   20  -0.0091252  -0.0118986   0.0043945  -0.0157417  -0.0113971   0.0063762
   21   0.0171548   0.0085196   0.0003829  -0.0086854   0.0017009   0.0025169
   22  -0.2638703   0.0123450  -0.1281832   0.0038745  -0.0000671   0.0028313
   23   0.0118900  -0.0386756   0.0082330  -0.0188899   0.0013055   0.0009019
   24  -0.1261224   0.0101963  -0.1201736  -0.0174709   0.0049427  -0.0094292
   25  -0.2526844  -0.0571582   0.1229261  -0.0007503   0.0007748  -0.0012759
   26  -0.0559744  -0.0486079   0.0347670   0.0220105   0.0021101  -0.0104018
   27   0.1192583   0.0341402  -0.1170981   0.0209138   0.0085052  -0.0137385
            7           8           9          10          11          12
    1  -0.0589772   0.0134509  -0.0169028  -0.0073356   0.0021544  -0.0363102
    2   0.0040494  -0.0978516   0.0728451  -0.0033551  -0.0012554  -0.0184765
    3  -0.0125996   0.1136706  -0.1159786  -0.0109948  -0.0103226  -0.0110642
    4  -0.0566548   0.0268499   0.0095209  -0.2056302  -0.0820998  -0.0597524
    5   0.0309119  -0.1936942  -0.0430857  -0.0771509  -0.1009027  -0.0392244
    6   0.0102686  -0.0813590  -0.0342554  -0.0558833  -0.0392843  -0.0844820
    7   0.2539480  -0.0056062  -0.0036918  -0.0046438  -0.0316145   0.0002169
    8  -0.0056062   0.4133007  -0.0473831  -0.0096059  -0.0153093  -0.0082844
    9  -0.0036918  -0.0473831   0.2163370  -0.0015398  -0.0132739  -0.0042799
   10  -0.0046438  -0.0096059  -0.0015398   0.2454887   0.1183878   0.0907048
   11  -0.0316145  -0.0153093  -0.0132739   0.1183878   0.1196283   0.0649989
   12   0.0002169  -0.0082844  -0.0042799   0.0907048   0.0649989   0.0897934
   13  -0.0009307   0.0002010   0.0032750  -0.0312320  -0.0030485   0.0025322
   14   0.0219309  -0.0085050  -0.0129649  -0.0249211   0.0025490   0.0042841
   15  -0.0042531   0.0039553   0.0007174  -0.0197057   0.0010174   0.0075949
   16  -0.0553864   0.0263037  -0.0015720   0.0016906  -0.0013323   0.0015330
   17   0.0174102  -0.0331862   0.0083935   0.0015870  -0.0002856  -0.0019263
   18  -0.0003142   0.0092197  -0.0156980   0.0003258   0.0007947   0.0009141
   19  -0.0797302  -0.0521037   0.0130543  -0.0002931  -0.0019852  -0.0001591
   20  -0.0388947  -0.0569273   0.0086402  -0.0024757  -0.0041854   0.0008500
   21   0.0101348   0.0079364  -0.0276112  -0.0009367  -0.0031878   0.0002138
   22  -0.0010818  -0.0014315   0.0017277   0.0013200   0.0002486   0.0014967
   23   0.0239973  -0.0018287   0.0126579  -0.0024778  -0.0014699  -0.0070655
   24  -0.0054778   0.0005017  -0.0100757  -0.0013972   0.0006043  -0.0034289
   25   0.0034569   0.0019418  -0.0038715   0.0006353  -0.0007105  -0.0002619
   26  -0.0221843  -0.0059984   0.0141710   0.0000116   0.0012309   0.0048441
   27   0.0057162   0.0017429  -0.0091557  -0.0005729  -0.0013468   0.0047388
           13          14          15          16          17          18
    1   0.0060088  -0.0079421   0.0229362  -0.0071148   0.0080095  -0.0131483
    2   0.0014926   0.0006789  -0.0072179   0.0091071  -0.0083679   0.0060442
    3  -0.0028513   0.0020464  -0.0095099   0.0008205   0.0019299   0.0005853
    4  -0.2495116   0.0757424   0.1179776  -0.0099556   0.0143624   0.0080975
    5   0.0703705  -0.0662119  -0.0437206   0.0052468  -0.0057872  -0.0004181
    6   0.1131103  -0.0419896  -0.1081529  -0.0066772   0.0057888   0.0000694
    7  -0.0009307   0.0219309  -0.0042531  -0.0553864   0.0174102  -0.0003142
    8   0.0002010  -0.0085050   0.0039553   0.0263037  -0.0331862   0.0092197
    9   0.0032750  -0.0129649   0.0007174  -0.0015720   0.0083935  -0.0156980
   10  -0.0312320  -0.0249211  -0.0197057   0.0016906   0.0015870   0.0003258
   11  -0.0030485   0.0025490   0.0010174  -0.0013323  -0.0002856   0.0007947
   12   0.0025322   0.0042841   0.0075949   0.0015330  -0.0019263   0.0009141
   13   0.2738472  -0.0663071  -0.1143751   0.0000831  -0.0002137  -0.0000564
   14  -0.0663071   0.0705655   0.0491198   0.0003864  -0.0011328  -0.0014321
   15  -0.1143751   0.0491198   0.1090280  -0.0008958   0.0010450   0.0004130
   16   0.0000831   0.0003864  -0.0008958   0.0946224  -0.0394009   0.0050972
   17  -0.0002137  -0.0011328   0.0010450  -0.0394009   0.0450878  -0.0147565
   18  -0.0000564  -0.0014321   0.0004130   0.0050972  -0.0147565   0.0115712
   19   0.0008616   0.0006949  -0.0011377  -0.0239477  -0.0044477   0.0014755
   20  -0.0018569   0.0013623  -0.0019280  -0.0001061   0.0039745  -0.0006597
   21  -0.0005849   0.0005967   0.0005412   0.0009307  -0.0004787   0.0016488
   22   0.0005434   0.0005679  -0.0003823  -0.0001183   0.0006262  -0.0005618
   23   0.0005639   0.0005010   0.0017880   0.0011087  -0.0014660   0.0024067
   24   0.0002511  -0.0013964   0.0020249   0.0011114  -0.0013153   0.0002002
   25   0.0003301  -0.0001523  -0.0001640   0.0001267   0.0020671  -0.0009152
   26  -0.0012018   0.0001930  -0.0040590  -0.0013133   0.0011634  -0.0011990
   27  -0.0013009   0.0017360  -0.0026567  -0.0003477   0.0013195   0.0002961
           19          20          21          22          23          24
    1  -0.0039884  -0.0091252   0.0171548  -0.2638703   0.0118900  -0.1261224
    2  -0.0074844  -0.0118986   0.0085196   0.0123450  -0.0386756   0.0101963
    3   0.0005051   0.0043945   0.0003829  -0.1281832   0.0082330  -0.1201736
    4  -0.0068556  -0.0157417  -0.0086854   0.0038745  -0.0188899  -0.0174709
    5  -0.0043857  -0.0113971   0.0017009  -0.0000671   0.0013055   0.0049427
    6   0.0054702   0.0063762   0.0025169   0.0028313   0.0009019  -0.0094292
    7  -0.0797302  -0.0388947   0.0101348  -0.0010818   0.0239973  -0.0054778
    8  -0.0521037  -0.0569273   0.0079364  -0.0014315  -0.0018287   0.0005017
    9   0.0130543   0.0086402  -0.0276112   0.0017277   0.0126579  -0.0100757
   10  -0.0002931  -0.0024757  -0.0009367   0.0013200  -0.0024778  -0.0013972
   11  -0.0019852  -0.0041854  -0.0031878   0.0002486  -0.0014699   0.0006043
   12  -0.0001591   0.0008500   0.0002138   0.0014967  -0.0070655  -0.0034289
   13   0.0008616  -0.0018569  -0.0005849   0.0005434   0.0005639   0.0002511
   14   0.0006949   0.0013623   0.0005967   0.0005679   0.0005010  -0.0013964
   15  -0.0011377  -0.0019280   0.0005412  -0.0003823   0.0017880   0.0020249
   16  -0.0239477  -0.0001061   0.0009307  -0.0001183   0.0011087   0.0011114
   17  -0.0044477   0.0039745  -0.0004787   0.0006262  -0.0014660  -0.0013153
   18   0.0014755  -0.0006597   0.0016488  -0.0005618   0.0024067   0.0002002
   19   0.1127678   0.0695096  -0.0186156   0.0005466   0.0018216   0.0003485
   20   0.0695096   0.0792934  -0.0168890  -0.0014210   0.0028850   0.0010595
   21  -0.0186156  -0.0168890   0.0209907   0.0009840  -0.0018510   0.0009371
   22   0.0005466  -0.0014210   0.0009840   0.2733195  -0.0131539   0.1354213
   23   0.0018216   0.0028850  -0.0018510  -0.0131539   0.0376351  -0.0127992
   24   0.0003485   0.0010595   0.0009371   0.1354213  -0.0127992   0.1285259
   25   0.0006389   0.0001117  -0.0003817  -0.0145337  -0.0048599   0.0133360
   26  -0.0016195  -0.0031068   0.0036528   0.0022857   0.0011136  -0.0017937
   27  -0.0009413  -0.0018439   0.0003798  -0.0133336  -0.0042717   0.0114193
           25          26          27
    1  -0.2526844  -0.0559744   0.1192583
    2  -0.0571582  -0.0486079   0.0341402
    3   0.1229261   0.0347670  -0.1170981
    4  -0.0007503   0.0220105   0.0209138
    5   0.0007748   0.0021101   0.0085052
    6  -0.0012759  -0.0104018  -0.0137385
    7   0.0034569  -0.0221843   0.0057162
    8   0.0019418  -0.0059984   0.0017429
    9  -0.0038715   0.0141710  -0.0091557
   10   0.0006353   0.0000116  -0.0005729
   11  -0.0007105   0.0012309  -0.0013468
   12  -0.0002619   0.0048441   0.0047388
   13   0.0003301  -0.0012018  -0.0013009
   14  -0.0001523   0.0001930   0.0017360
   15  -0.0001640  -0.0040590  -0.0026567
   16   0.0001267  -0.0013133  -0.0003477
   17   0.0020671   0.0011634   0.0013195
   18  -0.0009152  -0.0011990   0.0002961
   19   0.0006389  -0.0016195  -0.0009413
   20   0.0001117  -0.0031068  -0.0018439
   21  -0.0003817   0.0036528   0.0003798
   22  -0.0145337   0.0022857  -0.0133336
   23  -0.0048599   0.0011136  -0.0042717
   24   0.0133360  -0.0017937   0.0114193
   25   0.2627805   0.0579855  -0.1293919
   26   0.0579855   0.0519021  -0.0399814
   27  -0.1293919  -0.0399814   0.1258150
 Gradient time:  CPU 566.28 s  wall 147.62 s
 **********************************************************************
 **                                                                  **
 **                       VIBRATIONAL ANALYSIS                       **
 **                       --------------------                       **
 **                                                                  **
 **        VIBRATIONAL FREQUENCIES (CM**-1) AND NORMAL MODES         **
 **     FORCE CONSTANTS (mDYN/ANGSTROM) AND REDUCED MASSES (AMU)     **
 **                  INFRARED INTENSITIES (KM/MOL)                   **
 **                                                                  **
 **********************************************************************


 Mode:                 1                      2                      3
 Frequency:       126.68                 141.79                 185.82
 Force Cnst:      0.1567                 0.2780                 0.1112
 Red. Mass:      16.5700                23.4702                 5.4668
 IR Active:          YES                    YES                    YES
 IR Intens:        1.475                  0.754                  2.578
 Raman Active:       YES                    YES                    YES
               X      Y      Z        X      Y      Z        X      Y      Z
 C          0.078  0.073  0.014    0.065 -0.228 -0.053    0.287 -0.041 -0.196
 C         -0.198  0.144 -0.012   -0.172 -0.199 -0.055    0.041 -0.030 -0.190
 C          0.100  0.131  0.076   -0.001 -0.191 -0.003   -0.001 -0.026 -0.127
 F         -0.488  0.509  0.107   -0.389 -0.035  0.157   -0.081 -0.170  0.229
 H         -0.356 -0.084 -0.168   -0.299 -0.337 -0.213   -0.088  0.026 -0.467
 I         -0.026 -0.145 -0.034    0.256 -0.021 -0.037   -0.050  0.033 -0.018
 Br         0.163  0.058  0.019   -0.302  0.146  0.042    0.041  0.004  0.063
 H          0.187 -0.094 -0.183    0.159 -0.297 -0.213    0.379  0.112 -0.332
 H          0.158  0.181  0.191    0.142 -0.194  0.091    0.411 -0.239 -0.080
 TransDip   0.019 -0.030 -0.015    0.021 -0.013 -0.013    0.020  0.009 -0.046

 Mode:                 4                      5                      6
 Frequency:       251.77                 334.01                 423.50
 Force Cnst:      0.2485                 0.4144                 0.3236
 Red. Mass:       6.6528                 6.3041                 3.0626
 IR Active:          YES                    YES                    YES
 IR Intens:        0.816                  4.925                  5.869
 Raman Active:       YES                    YES                    YES
               X      Y      Z        X      Y      Z        X      Y      Z
 C          0.298 -0.087  0.066   -0.078  0.398 -0.145   -0.151 -0.152 -0.060
 C          0.156  0.176 -0.011   -0.006  0.185 -0.105   -0.022  0.186 -0.098
 C         -0.006  0.041  0.229   -0.140  0.186 -0.260   -0.130  0.101  0.159
 F          0.106  0.259  0.027    0.028  0.022  0.056    0.023 -0.055  0.116
 H          0.091  0.367 -0.247    0.002  0.222 -0.108   -0.040  0.418 -0.268
 I         -0.001  0.018 -0.026    0.052 -0.039  0.019    0.016 -0.012 -0.001
 Br        -0.103 -0.111 -0.005   -0.053 -0.075  0.038    0.023  0.015 -0.019
 H          0.381  0.042 -0.056   -0.105  0.632 -0.082   -0.309 -0.205  0.183
 H          0.414 -0.383  0.123   -0.075  0.337 -0.175   -0.292 -0.412 -0.401
 TransDip   0.015 -0.000 -0.025   -0.025  0.064 -0.019   -0.056  0.021 -0.050

 Mode:                 7                      8                      9
 Frequency:       450.08                 672.18                 790.52
 Force Cnst:      0.4282                 0.9193                 0.8247
 Red. Mass:       3.5876                 3.4532                 2.2398
 IR Active:          YES                    YES                    YES
 IR Intens:       11.469                 51.239                 13.316
 Raman Active:       YES                    YES                    YES
               X      Y      Z        X      Y      Z        X      Y      Z
 C         -0.122 -0.067 -0.080    0.021  0.033 -0.054    0.057  0.149  0.094
 C          0.237 -0.110 -0.026   -0.062  0.100 -0.051    0.098 -0.047 -0.097
 C          0.128 -0.098 -0.160    0.391  0.143  0.072    0.033 -0.070  0.144
 F          0.022  0.173  0.144   -0.007 -0.078  0.009   -0.100 -0.057 -0.069
 H          0.194 -0.303  0.003   -0.053 -0.041  0.050   -0.034  0.076 -0.418
 I         -0.013  0.007  0.006   -0.008  0.001 -0.002   -0.001  0.000 -0.000
 Br        -0.015 -0.004 -0.002   -0.034 -0.023  0.007    0.001  0.003 -0.002
 H         -0.375 -0.004  0.335   -0.108 -0.621  0.084   -0.217  0.438  0.581
 H         -0.365 -0.150 -0.514   -0.213  0.538 -0.215   -0.140 -0.109 -0.332
 TransDip   0.078 -0.070 -0.028    0.216  0.071 -0.026    0.089  0.070  0.030

 Mode:                10                     11                     12
 Frequency:       921.47                 958.49                1024.76
 Force Cnst:      1.5042                 1.7986                 1.2079
 Red. Mass:       3.0066                 3.3227                 1.9522
 IR Active:          YES                    YES                    YES
 IR Intens:        9.917                  9.598                 55.322
 Raman Active:       YES                    YES                    YES
               X      Y      Z        X      Y      Z        X      Y      Z
 C         -0.081  0.071 -0.212    0.185 -0.075 -0.067    0.036  0.038 -0.126
 C          0.111 -0.151  0.037    0.006 -0.084  0.280   -0.043 -0.148 -0.013
 C         -0.001  0.187  0.227   -0.076  0.223 -0.113   -0.104 -0.069  0.120
 F         -0.032 -0.014 -0.014   -0.054 -0.018 -0.064    0.063  0.055  0.034
 H          0.128 -0.536  0.304   -0.088  0.249 -0.087   -0.032  0.277 -0.255
 I          0.001 -0.001  0.000    0.002 -0.002 -0.000    0.000  0.000 -0.001
 Br        -0.003 -0.004 -0.003   -0.002 -0.003  0.003    0.004  0.003 -0.000
 H          0.074  0.250 -0.446   -0.166 -0.153  0.505   -0.083 -0.249  0.028
 H          0.183 -0.349  0.027   -0.146 -0.100 -0.616   -0.133  0.829 -0.051
 TransDip   0.049 -0.067  0.058    0.011  0.056  0.081   -0.197 -0.131 -0.032

 Mode:                13                     14                     15
 Frequency:      1072.80                1100.23                1144.53
 Force Cnst:      0.9418                 1.1198                 1.6621
 Red. Mass:       1.3889                 1.5701                 2.1536
 IR Active:          YES                    YES                    YES
 IR Intens:       21.629                 20.517                 32.006
 Raman Active:       YES                    YES                    YES
               X      Y      Z        X      Y      Z        X      Y      Z
 C         -0.029 -0.161 -0.026    0.087 -0.056  0.009   -0.085 -0.016  0.066
 C         -0.003  0.003  0.005    0.077  0.104 -0.072    0.252 -0.004  0.016
 C          0.059  0.061 -0.002   -0.118  0.002  0.016   -0.033  0.070 -0.040
 F         -0.003 -0.005 -0.001   -0.045 -0.022 -0.008   -0.102 -0.042 -0.021
 H         -0.038  0.093 -0.124    0.213 -0.538  0.573    0.244  0.444 -0.307
 I         -0.000 -0.000  0.000    0.001  0.000 -0.000    0.000  0.000  0.000
 Br        -0.002 -0.001 -0.000    0.002 -0.000  0.000   -0.001 -0.002  0.000
 H         -0.053  0.820  0.126   -0.047 -0.072  0.228    0.092 -0.433 -0.261
 H          0.004  0.410  0.284   -0.108  0.458 -0.082    0.045  0.318  0.431
 TransDip   0.083  0.123  0.011   -0.106  0.085  0.051    0.070  0.159  0.052

 Mode:                16                     17                     18
 Frequency:      1245.07                1383.10                1460.71
 Force Cnst:      1.7970                 1.6961                 1.6251
 Red. Mass:       1.9675                 1.5048                 1.2927
 IR Active:          YES                    YES                    YES
 IR Intens:       24.869                 26.010                 23.785
 Raman Active:       YES                    YES                    YES
               X      Y      Z        X      Y      Z        X      Y      Z
 C          0.002  0.019 -0.131    0.019  0.002  0.028   -0.008  0.028 -0.123
 C          0.021  0.104  0.121   -0.063 -0.123 -0.130    0.016  0.065  0.052
 C          0.051 -0.178  0.037    0.011  0.081 -0.018    0.003 -0.052 -0.001
 F         -0.066 -0.023 -0.015   -0.005  0.017  0.019   -0.002 -0.007 -0.005
 H          0.365  0.617  0.489    0.484  0.484  0.503   -0.124 -0.112 -0.088
 I         -0.001  0.001 -0.000    0.000 -0.000 -0.000   -0.000  0.000  0.000
 Br         0.001  0.002 -0.000   -0.001 -0.001  0.000    0.000  0.000 -0.000
 H          0.050  0.235 -0.211   -0.148 -0.048  0.325   -0.399 -0.188  0.513
 H         -0.039 -0.005 -0.242    0.169 -0.172  0.214    0.425 -0.114  0.535
 TransDip   0.094  0.093  0.089   -0.017 -0.149 -0.065    0.011  0.037  0.151

 Mode:                19                     20                     21
 Frequency:      3131.77                3178.15                3222.08
 Force Cnst:      6.0921                 6.4934                 6.8370
 Red. Mass:       1.0542                 1.0911                 1.1177
 IR Active:          YES                    YES                    YES
 IR Intens:        0.315                  2.019                  0.910
 Raman Active:       YES                    YES                    YES
               X      Y      Z        X      Y      Z        X      Y      Z
 C         -0.005  0.017 -0.063    0.009  0.002 -0.004   -0.099 -0.010  0.001
 C          0.002  0.001  0.001   -0.072  0.025  0.040   -0.006  0.002  0.003
 C          0.000 -0.002  0.001    0.000 -0.002  0.001   -0.000 -0.000  0.000
 F          0.000  0.000  0.000   -0.000 -0.000 -0.000    0.000  0.000  0.000
 H         -0.019  0.007  0.012    0.842 -0.275 -0.448    0.071 -0.023 -0.042
 I          0.000 -0.000  0.000    0.000 -0.000 -0.000    0.000  0.000 -0.000
 Br        -0.000 -0.000  0.000    0.000  0.000  0.000    0.000  0.000 -0.000
 H          0.625 -0.038  0.366   -0.036  0.005 -0.021    0.580 -0.039  0.355
 H         -0.576 -0.152  0.338   -0.063 -0.021  0.033    0.597  0.163 -0.369
 TransDip  -0.014  0.010 -0.006   -0.041 -0.005  0.018    0.007  0.015 -0.026

 STANDARD THERMODYNAMIC QUANTITIES AT   298.15 K  AND     1.00 ATM

   This Molecule has  0 Imaginary Frequencies
   Zero point vibrational energy:       33.194 kcal/mol

   Atom    1 Element C  Has Mass   12.00000
   Atom    2 Element C  Has Mass   12.00000
   Atom    3 Element C  Has Mass   12.00000
   Atom    4 Element F  Has Mass   18.99840
   Atom    5 Element H  Has Mass    1.00783
   Atom    6 Element I  Has Mass  126.90440
   Atom    7 Element Br Has Mass   78.91830
   Atom    8 Element H  Has Mass    1.00783
   Atom    9 Element H  Has Mass    1.00783
   Molecular Mass:   263.844590 amu
   Principal axes and moments of inertia in amu*Bohr^2:
                             1           2           3
    Eigenvalues --     1133.86195  2288.74664  3154.17727
          X               0.99991    -0.01222     0.00595
          Y               0.01237     0.99960    -0.02524
          Z              -0.00564     0.02532     0.99966
   Rotational Symmetry Number is   1
   The Molecule is an Asymmetric Top
   Translational Enthalpy:        0.889 kcal/mol
   Rotational Enthalpy:           0.889 kcal/mol
   Vibrational Enthalpy:         35.562 kcal/mol
   gas constant (RT):             0.592 kcal/mol
   Translational Entropy:        42.610  cal/mol.K
   Rotational Entropy:           30.482  cal/mol.K
   Vibrational Entropy:          13.810  cal/mol.K

   Total Enthalpy:               37.932 kcal/mol
   Total Entropy:                86.902  cal/mol.K

 ======================================================================

 STANDARD THERMODYNAMIC QUANTITIES FOR ANHARMONIC VIBRATION -- TOSH

   Zero point vibrational energy: ************ kcal/mol

   Vibrational Enthalpy:       Infinity kcal/mol
   Vibrational Entropy:             NaN  cal/mol.K

   Total Enthalpy:             Infinity kcal/mol
   Total Entropy:                   NaN  cal/mol.K

 ======================================================================

 STANDARD THERMODYNAMIC QUANTITIES FOR ANHARMONIC VIBRATION -- VPT2

   Zero point vibrational energy: ************ kcal/mol

   Vibrational Enthalpy:       Infinity kcal/mol
   Vibrational Entropy:             NaN  cal/mol.K

   Total Enthalpy:             Infinity kcal/mol
   Total Entropy:                   NaN  cal/mol.K

 ======================================================================

Archival summary:
1\1\garfield\FREQ\ProcedureUnspecified\BasisUnspecified\1r1133\taweetha\WedOct1006:16:442018WedOct1006:16:442018\0\\#,FREQ,ProcedureUnspecified,BasisUnspecified,\\0,1\I\C,1,2.16542\C,2,1.4995,1,119.83\H,3,1.08328,2,118.292,1,-142.159,0\F,3,1.36853,2,119.261,1,-1.06812,0\C,3,1.50251,2,60.4972,1,106.778,0\H,6,1.08347,3,119.06,2,108.383,0\H,6,1.08348,3,116.486,2,-106.036,0\Br,2,1.94104,1,114.639,3,-145.739,0\\\@

 Total job time:  160.99s(wall), 617.65s(cpu) 
 Wed Oct 10 06:16:44 2018

        *************************************************************
        *                                                           *
        *  Thank you very much for using Q-Chem.  Have a nice day.  *
        *                                                           *
        *************************************************************
