# Supplementary material for: Geometric and energetic data from ab initio calculations of haloethene, haloimine, halomethylenephosphine, haloiminophosphine, halodiazene, halodiphosphene and halocyclopropane
Source: Data Brief. 2019 Nov 2;27:104738. doi: 10.1016/j.dib.2019.104738 (PMC6861602; doi:10.1016/j.dib.2019.104738)
Supplement: Multimedia component 3 [file mmc3.zip › CCC/B3LYP/FHCCCICl.out]

Q-Chem Developer Version!
                  Welcome to Q-Chem
     A Quantum Leap Into The Future Of Chemistry


 Q-Chem 5.1, Q-Chem, Inc., Pleasanton, CA (2018)

 Yihan Shao,  Zhengting Gan,  E. Epifanovsky,  A. T. B. Gilbert,  M. Wormit,  
 J. Kussmann,  A. W. Lange,  A. Behn,  Jia Deng,  Xintian Feng,  D. Ghosh,  
 M. Goldey,  P. R. Horn,  L. D. Jacobson,  I. Kaliman,  T. Kus,  A. Landau,  
 Jie Liu,  E. I. Proynov,  R. M. Richard,  R. P. Steele,  E. J. Sundstrom,  
 H. L. Woodcock III,  P. M. Zimmerman,  D. Zuev,  B. Albrecht,  E. Alguire,  
 S. A. Baeppler,  D. Barton,  Z. Benda,  Y. A. Bernard,  E. J. Berquist,  
 K. B. Bravaya,  H. Burton,  D. Casanova,  Chun-Min Chang,  Yunqing Chen,  
 A. Chien,  K. D. Closser,  M. P. Coons,  S. Coriani,  S. Dasgupta,  
 A. L. Dempwolff,  M. Diedenhofen,  Hainam Do,  R. G. Edgar,  Po-Tung Fang,  
 S. Faraji,  S. Fatehi,  Qingguo Feng,  K. D. Fenk,  J. Fosso-Tande,  
 Qinghui Ge,  A. Ghysels,  G. Gidofalvi,  J. Gomes,  J. Gonthier,  A. Gunina,  
 D. Hait,  M. W. D. Hanson-Heine,  P. H. P. Harbach,  A. W. Hauser,  
 J. E. Herr,  E. G. Hohenstein,  Z. C. Holden,  Kerwin Hui,  B. C. Huynh,  
 T.-C. Jagau,  Hyunjun Ji,  B. Kaduk,  K. Khistyaev,  Jaehoon Kim,  
 P. Klunzinger,  K. Koh,  D. Kosenkov,  L. Koulias,  T. Kowalczyk,  
 C. M. Krauter,  A. Kunitsa,  Ka Un Lao,  A. Laurent,  K. V. Lawler,  
 Joonho Lee,  D. Lefrancois,  S. Lehtola,  D. S. Levine,  Yi-Pei Li,  
 You-Sheng Lin,  Fenglai Liu,  E. Livshits,  A. Luenser,  P. Manohar,  
 E. Mansoor,  S. F. Manzer,  Shan-Ping Mao,  Yuezhi Mao,  N. Mardirossian,  
 A. V. Marenich,  T. Markovich,  L. A. Martinez-Martinez,  S. A. Maurer,  
 N. J. Mayhall,  S. C. McKenzie,  J.-M. Mewes,  A. F. Morrison,  
 J. W. Mullinax,  K. Nanda,  T. S. Nguyen-Beck,  R. Olivares-Amaya,  
 J. A. Parkhill,  T. M. Perrine,  F. Plasser,  P. Pokhilko,  S. Prager,  
 A. Prociuk,  E. Ramos,  D. R. Rehn,  F. Rob,  M. Schneider,  N. Sergueev,  
 S. M. Sharada,  S. Sharma,  D. W. Small,  T. Stauch,  T. Stein,  
 Yu-Chuan Su,  A. J. W. Thom,  A. Tkatchenko,  T. Tsuchimochi,  N. M. Tubman,  
 L. Vogt,  M. L. Vidal,  O. Vydrov,  M. A. Watson,  J. Wenzel,  
 M. de Wergifosse,  T. A. Wesolowski,  A. White,  J. Witte,  A. Yamada,  
 Jun Yang,  K. Yao,  S. Yeganeh,  S. R. Yost,  Zhi-Qiang You,  A. Zech,  
 Igor Ying Zhang,  Xing Zhang,  Yan Zhao,  Ying Zhu,  B. R. Brooks,  
 G. K. L. Chan,  C. J. Cramer,  M. S. Gordon,  W. J. Hehre,  A. Klamt,  
 M. W. Schmidt,  C. D. Sherrill,  D. G. Truhlar,  A. Aspuru-Guzik,  R. Baer,  
 A. T. Bell,  N. A. Besley,  Jeng-Da Chai,  A. E. DePrince, III,  
 R. A. DiStasio Jr.,  A. Dreuw,  B. D. Dunietz,  T. R. Furlani,  
 Chao-Ping Hsu,  Yousung Jung,  Jing Kong,  D. S. Lambrecht,  WanZhen Liang,  
 C. Ochsenfeld,  V. A. Rassolov,  L. V. Slipchenko,  J. E. Subotnik,  
 T. Van Voorhis,  J. M. Herbert,  A. I. Krylov,  P. M. W. Gill,  M. Head-Gordon

 Contributors to earlier versions of Q-Chem not listed above: 
 R. D. Adamson,  B. Austin,  J. Baker,  G. J. O. Beran,  K. Brandhorst,  
 S. T. Brown,  E. F. C. Byrd,  A. K. Chakraborty,  C.-L. Cheng,  
 Siu Hung Chien,  D. M. Chipman,  D. L. Crittenden,  H. Dachsel,  
 R. J. Doerksen,  A. D. Dutoi,  L. Fusti-Molnar,  W. A. Goddard III,  
 A. Golubeva-Zadorozhnaya,  S. R. Gwaltney,  G. Hawkins,  A. Heyden,  
 S. Hirata,  G. Kedziora,  F. J. Keil,  C. Kelley,  Jihan Kim,  R. A. King,  
 R. Z. Khaliullin,  P. P. Korambath,  W. Kurlancheek,  A. M. Lee,  M. S. Lee,  
 S. V. Levchenko,  Ching Yeh Lin,  D. Liotard,  R. C. Lochan,  I. Lotan,  
 P. E. Maslen,  N. Nair,  D. P. O'Neill,  D. Neuhauser,  E. Neuscamman,  
 C. M. Oana,  R. Olson,  B. Peters,  R. Peverati,  P. A. Pieniazek,  
 Y. M. Rhee,  J. Ritchie,  M. A. Rohrdanz,  E. Rosta,  N. J. Russ,  
 H. F. Schaefer III,  N. E. Schultz,  N. Shenvi,  A. C. Simmonett,  A. Sodt,  
 D. Stuck,  K. S. Thanthiriwatte,  V. Vanovschi,  Tao Wang,  A. Warshel,  
 C. F. Williams,  Q. Wu,  X. Xu,  W. Zhang

 Please cite Q-Chem as follows:
 Y. Shao et al., Mol. Phys. 113, 184-215 (2015)
 DOI: 10.1080/00268976.2014.952696

 Q-Chem 5.1.1 for Intel X86 EM64T Linux

 Parts of Q-Chem use Armadillo 8.300.2 (Tropical Shenanigans).
 http://arma.sourceforge.net/

 Q-Chem begins on Thu Oct 11 02:35:48 2018  

Host: 
0

     Scratch files written to /scratch/taweetham/qchem2089//
Input Ideriv = 2
Curr. Ideriv = -1
Max.  Ideriv = 2

Checking the input file for inconsistencies... 	...done.

--------------------------------------------------------------
User input:
--------------------------------------------------------------
$molecule
0 1
C 
C 1 CC 
C 2 CC 1 60.0
F 2 CF 1 ANG  3 pDHA
H 2 CH 1 ANG  3 mDHA
I 3 CI 1 ANG  2 mDHA
Cl 3 CCl 1 ANG  2 pDHA
H 1 CH 2 ANG  3 pDHA
H 1 CH 2 ANG  3 mDHA

CC=1.54
CH=1.09
CF=1.35
CCl=1.77
CBr=1.94
CI=2.14
ANG=118.0
pDHA=107.9
mDHA=-107.9
$end

$rem
   job_type	optimization
   basis	6-311++g**
   method	b3lyp
   mem_total	32000
$end

--------------------------------------------------------------
 ----------------------------------------------------------------
             Standard Nuclear Orientation (Angstroms)
    I     Atom           X                Y                Z
 ----------------------------------------------------------------
    1      C      -1.5669219157    -0.7184534591     1.2246498667
    2      C      -1.6638569280    -1.1355850047    -0.2546083519
    3      C      -0.8823300277     0.1318376588     0.1383999130
    4      F      -0.9602450749    -2.2155489469    -0.6559912658
    5      H      -2.6215575763    -1.0105292839    -0.7598513972
    6      I       1.2533553178     0.0745911492     0.0152295344
    7      Cl     -1.5935772820     1.7035137682    -0.2576575957
    8      H      -2.4602018204    -0.3161818623     1.7024872598
    9      H      -0.9343997499    -1.3132084698     1.8836507673
 ----------------------------------------------------------------
 Molecular Point Group                 C1    NOp =  1
 Largest Abelian Subgroup              C1    NOp =  1
 Nuclear Repulsion Energy =   631.6297720496 hartrees
 There are       50 alpha and       50 beta electrons
 Requested basis set is 6-311++G(d,p)
 There are 76 shells and 201 basis functions

 Total QAlloc Memory Limit  32000 MB
 Mega-Array Size       188 MB
 MEM_STATIC part       192 MB
 A cutoff of  1.0D-11 yielded   2489 shell pairs
 There are     18176 function pairs (     20047 Cartesian)
 Smallest overlap matrix eigenvalue = 6.28E-05

 Scale SEOQF with 1.000000e-01/1.000000e-01/1.000000e-01

 Standard Electronic Orientation quadrupole field applied
 Nucleus-field energy     =     0.0000000120 hartrees
 Guess from superposition of atomic densities
 Warning:  Energy on first SCF cycle will be non-variational
 SAD guess density has 100.000000 electrons

 -----------------------------------------------------------------------
  General SCF calculation program by
  Eric Jon Sundstrom, Paul Horn, Yuezhi Mao, Dmitri Zuev, Alec White,
  David Stuck, Shaama M.S., Shane Yost, Joonho Lee, David Small,
  Daniel Levine, Susi Lehtola, Hugh Burton, Evgeny Epifanovsky
 -----------------------------------------------------------------------
 Exchange:     0.2000 Hartree-Fock + 0.0800 Slater + 0.7200 B88
 Correlation:  0.1900 VWN1RPA + 0.8100 LYP
 Using SG-1 standard quadrature grid
 A restricted SCF calculation will be
 performed using DIIS
 SCF converges when DIIS error is below 1.0e-08
 ---------------------------------------
  Cycle       Energy         DIIS error
 ---------------------------------------
    1   -7596.6367400430      3.85e-02  
    2   -7595.6738545576      3.26e-03  
    3   -7595.6540824857      3.86e-03  
    4   -7595.7180647591      4.32e-04  
    5   -7595.7186534911      2.08e-04  
    6   -7595.7188190397      7.91e-05  
    7   -7595.7188482907      2.13e-05  
    8   -7595.7188501719      5.97e-06  
    9   -7595.7188503107      1.65e-06  
   10   -7595.7188503207      4.27e-07  
   11   -7595.7188503215      1.31e-07  
   12   -7595.7188503217      1.71e-08  
   13   -7595.7188503216      4.16e-09  Convergence criterion met
 ---------------------------------------
 SCF time:   CPU 55.75s  wall 126.00s 
 SCF   energy in the final basis set =    -7595.7188503216
 Total energy in the final basis set =    -7595.7188503216

 --------------------------------------------------------------

                    Orbital Energies (a.u.)
 --------------------------------------------------------------

 Alpha MOs
 -- Occupied --
*******-176.310-165.714-165.712-165.712-101.572 -35.807 -31.300
-31.294 -31.293 -24.703 -22.950 -22.949 -22.949 -22.944 -22.944
-10.302 -10.298 -10.221  -9.486  -7.251  -7.241  -7.241  -6.356
 -4.769  -4.753  -4.753  -2.035  -2.030  -2.029  -2.016  -2.016
 -1.245  -0.922  -0.836  -0.687  -0.653  -0.594  -0.556  -0.517
 -0.484  -0.458  -0.441  -0.397  -0.387  -0.359  -0.313  -0.305
 -0.275  -0.268
 -- Virtual --
 -0.070  -0.018  -0.005   0.014   0.024   0.028   0.051   0.058
  0.069   0.076   0.082   0.084   0.104   0.114   0.116   0.120
  0.126   0.129   0.136   0.156   0.161   0.169   0.179   0.200
  0.208   0.225   0.233   0.246   0.260   0.264   0.271   0.294
  0.352   0.361   0.385   0.388   0.417   0.436   0.443   0.456
  0.469   0.472   0.490   0.498   0.508   0.522   0.543   0.577
  0.588   0.613   0.615   0.623   0.656   0.687   0.702   0.756
  0.787   0.836   0.866   0.901   0.931   0.951   1.016   1.067
  1.124   1.217   1.252   1.324   1.338   1.355   1.359   1.394
  1.420   1.429   1.444   1.498   1.515   1.545   1.570   1.634
  1.663   1.708   1.763   1.804   1.839   1.863   1.963   1.967
  2.007   2.110   2.154   2.173   2.234   2.284   2.298   2.436
  2.493   2.528   2.581   2.661   2.676   2.761   2.796   2.805
  2.944   3.100   3.240   3.368   3.689   3.755   3.799   3.830
  3.985   4.000   4.003   4.058   4.070   4.134   4.210   4.262
  4.429   4.840   6.032   6.054   6.095   6.337   6.377   6.675
  9.732  23.537  23.703  23.826  25.856  25.916  26.413  27.874
 28.365  28.383  28.392  28.544  28.552  28.578  28.612  28.696
 66.768 127.903 127.917 127.943 151.669 215.7191901.832
 --------------------------------------------------------------

          Ground-State Mulliken Net Atomic Charges

     Atom                 Charge (a.u.)
  ----------------------------------------
      1 C                    -0.429042
      2 C                    -0.213039
      3 C                    -0.092594
      4 F                    -0.103782
      5 H                     0.178315
      6 I                     0.129698
      7 Cl                    0.185404
      8 H                     0.148462
      9 H                     0.196579
  ----------------------------------------
  Sum of atomic charges =    -0.000000

 -----------------------------------------------------------------
                    Cartesian Multipole Moments
 -----------------------------------------------------------------
    Charge (ESU x 10^10)
                -0.0000
    Dipole Moment (Debye)
         X      -1.4512      Y      -0.3375      Z       1.1490
       Tot       1.8815
    Quadrupole Moments (Debye-Ang)
        XX     -57.6631     XY       1.4499     YY     -68.8500
        XZ      -1.2122     YZ      -1.9660     ZZ     -63.4822
    Octopole Moments (Debye-Ang^2)
       XXX      42.9122    XXY      -6.1090    XYY      16.4503
       YYY       5.0593    XXZ      -1.8422    XYZ       0.5833
       YYZ       0.9672    XZZ      10.7884    YZZ      -4.4443
       ZZZ      -1.2506
    Hexadecapole Moments (Debye-Ang^3)
      XXXX    -744.4024   XXXY      19.5919   XXYY    -220.4524
      XYYY      -8.4331   YYYY    -531.1931   XXXZ       5.9813
      XXYZ       5.1785   XYYZ       3.5336   YYYZ      -3.2982
      XXZZ    -157.6930   XYZZ       5.2244   YYZZ    -115.9025
      XZZZ       1.0790   YZZZ       4.0128   ZZZZ    -172.2294
 -----------------------------------------------------------------
 Calculating analytic gradient of the SCF energy
 Gradient of SCF Energy
            1           2           3           4           5           6
    1  -0.0026025  -0.0011610   0.0159461  -0.0015546  -0.0053925  -0.0056683
    2  -0.0011085  -0.0266548   0.0232694   0.0075325   0.0015784  -0.0011355
    3   0.0163229  -0.0243250  -0.0063182   0.0038257   0.0015449  -0.0000021
            7           8           9
    1   0.0025164  -0.0027004   0.0006167
    2  -0.0011906   0.0004106  -0.0027013
    3   0.0006731   0.0034354   0.0048434
 Max gradient component =       2.665E-02
 RMS gradient           =       9.838E-03
 Gradient time:  CPU 15.76 s  wall 35.69 s
 Geometry Optimization Parameters
   NAtoms,    NIC,     NZ,  NCons,   NDum,   NFix, NCnnct, MaxDiis
        9      69       9       0       0       0       0       0


** GEOMETRY OPTIMIZATION IN DELOCALIZED INTERNAL COORDINATES **
   Searching for a Minimum

   Optimization Cycle:   1

                       Coordinates (Angstroms)
     ATOM                X               Y               Z
      1  C        -1.5669219157   -0.7184534591    1.2246498667
      2  C        -1.6638569280   -1.1355850047   -0.2546083519
      3  C        -0.8823300277    0.1318376588    0.1383999130
      4  F        -0.9602450749   -2.2155489469   -0.6559912658
      5  H        -2.6215575763   -1.0105292839   -0.7598513972
      6  I         1.2533553178    0.0745911492    0.0152295344
      7  Cl       -1.5935772820    1.7035137682   -0.2576575957
      8  H        -2.4602018204   -0.3161818623    1.7024872598
      9  H        -0.9343997499   -1.3132084698    1.8836507673
   Point Group: c1    Number of degrees of freedom:    21


   Energy is  -7595.718850322


 Attempting to Generate Delocalized Internal Coordinates

 21 Hessian modes will be used to form the next step
  Hessian Eigenvalues:
     0.016341    0.020947    0.023307    0.030304    0.030782    0.032544
     0.083421    0.087153    0.090379    0.107532    0.108095    0.134223
     0.138421    0.253751    0.264506    0.285189    0.286300    0.348126
     0.348126    0.348126    0.550214

 Minimum Search - Taking Simple RFO Step
 Searching for Lamda that Minimizes Along All modes
 Value Taken    Lamda =  -0.00352310
 Step Taken.  Stepsize is  0.160175

                             Maximum     Tolerance    Cnvgd?
         Gradient           0.017372      0.000300      NO
         Displacement       0.076942      0.001200      NO
         Energy change     *********      0.000001      NO


 New Cartesian Coordinates Obtained by Inverse Iteration

 Displacement from previous Coordinates is:  0.142548
 ----------------------------------------------------------------
             Standard Nuclear Orientation (Angstroms)
    I     Atom           X                Y                Z
 ----------------------------------------------------------------
    1      C      -1.5649379947    -0.7199454604     1.2169673887
    2      C      -1.6654690326    -1.1255488581    -0.2359528854
    3      C      -0.8921931901     0.1150003550     0.1462821624
    4      F      -0.9830325495    -2.2254382971    -0.6450758361
    5      H      -2.5989967147    -0.9841660820    -0.7681137795
    6      I       1.2710499669     0.0782312486     0.0258651350
    7      Cl     -1.6227308536     1.6806360470    -0.2563043477
    8      H      -2.4492908095    -0.3096129448     1.6911626295
    9      H      -0.9241338794    -1.3087204586     1.8614782636
 ----------------------------------------------------------------
 Molecular Point Group                 C1    NOp =  1
 Largest Abelian Subgroup              C1    NOp =  1
 Nuclear Repulsion Energy =   629.5765201717 hartrees
 There are       50 alpha and       50 beta electrons
 Applying Cartesian multipole field
    Component          Value
    ---------          -----
     (2,0,0)        1.00000E-11
     (0,2,0)        2.00000E-11
     (0,0,2)       -3.00000E-11
 Nucleus-field energy     =     0.0000000121 hartrees
 Requested basis set is 6-311++G(d,p)
 There are 76 shells and 201 basis functions
 A cutoff of  1.0D-11 yielded   2487 shell pairs
 There are     18184 function pairs (     20057 Cartesian)
 Smallest overlap matrix eigenvalue = 5.83E-05
 Guess MOs from SCF MO coefficient file

 -----------------------------------------------------------------------
  General SCF calculation program by
  Eric Jon Sundstrom, Paul Horn, Yuezhi Mao, Dmitri Zuev, Alec White,
  David Stuck, Shaama M.S., Shane Yost, Joonho Lee, David Small,
  Daniel Levine, Susi Lehtola, Hugh Burton, Evgeny Epifanovsky
 -----------------------------------------------------------------------
 Exchange:     0.2000 Hartree-Fock + 0.0800 Slater + 0.7200 B88
 Correlation:  0.1900 VWN1RPA + 0.8100 LYP
 Using SG-1 standard quadrature grid
 A restricted SCF calculation will be
 performed using DIIS
 SCF converges when DIIS error is below 1.0e-08
 ---------------------------------------
  Cycle       Energy         DIIS error
 ---------------------------------------
    1   -7595.7199403310      4.34e-04  
    2   -7595.7209143084      1.65e-04  
    3   -7595.7209130727      1.73e-04  
    4   -7595.7210243107      3.16e-05  
    5   -7595.7210276007      1.03e-05  
    6   -7595.7210280162      3.53e-06  
    7   -7595.7210280733      9.24e-07  
    8   -7595.7210280771      3.37e-07  
    9   -7595.7210280775      3.99e-08  
   10   -7595.7210280775      6.86e-09  Convergence criterion met
 ---------------------------------------
 SCF time:   CPU 44.41s  wall 87.00s 
 SCF   energy in the final basis set =    -7595.7210280775
 Total energy in the final basis set =    -7595.7210280775

 --------------------------------------------------------------

                    Orbital Energies (a.u.)
 --------------------------------------------------------------

 Alpha MOs
 -- Occupied --
*******-176.311-165.715-165.712-165.712-101.573 -35.807 -31.301
-31.294 -31.294 -24.700 -22.951 -22.949 -22.949 -22.945 -22.945
-10.301 -10.295 -10.219  -9.487  -7.252  -7.242  -7.241  -6.356
 -4.769  -4.754  -4.753  -2.035  -2.030  -2.030  -2.016  -2.016
 -1.240  -0.932  -0.841  -0.684  -0.654  -0.597  -0.558  -0.518
 -0.481  -0.461  -0.441  -0.396  -0.386  -0.361  -0.315  -0.307
 -0.276  -0.270
 -- Virtual --
 -0.076  -0.021  -0.005   0.014   0.024   0.028   0.052   0.062
  0.070   0.076   0.081   0.085   0.105   0.115   0.117   0.120
  0.128   0.129   0.137   0.156   0.161   0.170   0.180   0.201
  0.210   0.227   0.235   0.246   0.262   0.271   0.278   0.295
  0.354   0.362   0.384   0.390   0.415   0.436   0.444   0.455
  0.468   0.473   0.489   0.495   0.507   0.518   0.543   0.583
  0.593   0.615   0.618   0.626   0.654   0.685   0.703   0.750
  0.788   0.835   0.867   0.900   0.940   0.957   1.014   1.068
  1.123   1.218   1.249   1.326   1.337   1.353   1.365   1.394
  1.431   1.435   1.446   1.508   1.518   1.549   1.576   1.639
  1.662   1.707   1.783   1.812   1.851   1.876   1.971   1.978
  2.021   2.130   2.156   2.185   2.236   2.286   2.300   2.434
  2.502   2.542   2.592   2.671   2.682   2.783   2.823   2.824
  2.957   3.132   3.253   3.402   3.706   3.761   3.804   3.841
  3.984   3.998   4.002   4.061   4.068   4.130   4.227   4.263
  4.422   4.847   6.030   6.051   6.092   6.340   6.379   6.675
  9.731  23.573  23.743  23.856  25.858  25.918  26.418  27.869
 28.364  28.382  28.389  28.543  28.550  28.577  28.609  28.694
 66.770 127.902 127.915 127.941 151.664 215.7181901.827
 --------------------------------------------------------------

          Ground-State Mulliken Net Atomic Charges

     Atom                 Charge (a.u.)
  ----------------------------------------
      1 C                    -0.435656
      2 C                    -0.213350
      3 C                    -0.064976
      4 F                    -0.114807
      5 H                     0.178989
      6 I                     0.123072
      7 Cl                    0.177686
      8 H                     0.148016
      9 H                     0.201025
  ----------------------------------------
  Sum of atomic charges =     0.000000

 -----------------------------------------------------------------
                    Cartesian Multipole Moments
 -----------------------------------------------------------------
    Charge (ESU x 10^10)
                 0.0000
    Dipole Moment (Debye)
         X      -1.4259      Y      -0.2632      Z       1.1879
       Tot       1.8745
    Quadrupole Moments (Debye-Ang)
        XX     -57.6741     XY       1.3120     YY     -69.0246
        XZ      -1.2464     YZ      -2.0435     ZZ     -63.4126
    Octopole Moments (Debye-Ang^2)
       XXX      43.1903    XXY      -5.3823    XYY      16.6879
       YYY       6.2094    XXZ      -2.1513    XYZ       0.7198
       YYZ       0.7408    XZZ      10.6812    YZZ      -4.1488
       ZZZ      -2.5883
    Hexadecapole Moments (Debye-Ang^3)
      XXXX    -759.6459   XXXY      18.2626   XXYY    -222.4386
      XYYY      -9.7470   YYYY    -527.5453   XXXZ       4.6289
      XXYZ       4.7976   XYYZ       2.7399   YYYZ      -3.5834
      XXZZ    -159.9214   XYZZ       4.9130   YYZZ    -114.6965
      XZZZ      -0.0892   YZZZ       4.1858   ZZZZ    -170.3168
 -----------------------------------------------------------------
 Calculating analytic gradient of the SCF energy
 Gradient of SCF Energy
            1           2           3           4           5           6
    1   0.0007580  -0.0008252   0.0017254  -0.0016635  -0.0004042   0.0003134
    2  -0.0014440  -0.0109606   0.0076495   0.0048637   0.0014683  -0.0010711
    3   0.0043053  -0.0076228  -0.0016518   0.0022216   0.0012035   0.0001144
            7           8           9
    1   0.0004730  -0.0000107  -0.0003661
    2  -0.0009782   0.0001253   0.0003471
    3   0.0006334  -0.0001695   0.0009659
 Max gradient component =       1.096E-02
 RMS gradient           =       3.353E-03
 Gradient time:  CPU 15.45 s  wall 20.74 s
 Geometry Optimization Parameters
   NAtoms,    NIC,     NZ,  NCons,   NDum,   NFix, NCnnct, MaxDiis
        9      69       9       0       0       0       0       0

 Cartesian Hessian Update
 Hessian Updated using BFGS Update


** GEOMETRY OPTIMIZATION IN DELOCALIZED INTERNAL COORDINATES **
   Searching for a Minimum

   Optimization Cycle:   2

                       Coordinates (Angstroms)
     ATOM                X               Y               Z
      1  C        -1.5649379947   -0.7199454604    1.2169673887
      2  C        -1.6654690326   -1.1255488581   -0.2359528854
      3  C        -0.8921931901    0.1150003550    0.1462821624
      4  F        -0.9830325495   -2.2254382971   -0.6450758361
      5  H        -2.5989967147   -0.9841660820   -0.7681137795
      6  I         1.2710499669    0.0782312486    0.0258651350
      7  Cl       -1.6227308536    1.6806360470   -0.2563043477
      8  H        -2.4492908095   -0.3096129448    1.6911626295
      9  H        -0.9241338794   -1.3087204586    1.8614782636
   Point Group: c1    Number of degrees of freedom:    21


   Energy is  -7595.721028078

 Hessian Updated using BFGS Update

 20 Hessian modes will be used to form the next step
  Hessian Eigenvalues:
     0.016546    0.021044    0.023298    0.030233    0.030781    0.031941
     0.081937    0.084193    0.090615    0.106560    0.112093    0.134988
     0.136494    0.235870    0.254544    0.264767    0.286894    0.348101
     0.352171    0.540829

 Minimum Search - Taking Simple RFO Step
 Searching for Lamda that Minimizes Along All modes
 Value Taken    Lamda =  -0.00042296
 Step Taken.  Stepsize is  0.069697

                             Maximum     Tolerance    Cnvgd?
         Gradient           0.005866      0.000300      NO
         Displacement       0.037841      0.001200      NO
         Energy change     -0.002178      0.000001      NO


 New Cartesian Coordinates Obtained by Inverse Iteration

 Displacement from previous Coordinates is:  0.053722
 ----------------------------------------------------------------
             Standard Nuclear Orientation (Angstroms)
    I     Atom           X                Y                Z
 ----------------------------------------------------------------
    1      C      -1.5654246699    -0.7184869602     1.2163573314
    2      C      -1.6630119602    -1.1175464045    -0.2286471833
    3      C      -0.8924697831     0.1105221460     0.1515185285
    4      F      -0.9911687115    -2.2318270703    -0.6398247232
    5      H      -2.5908367947    -0.9789839928    -0.7711803614
    6      I       1.2701672722     0.0870091751     0.0263781379
    7      Cl     -1.6249641965     1.6755243731    -0.2630258480
    8      H      -2.4468732093    -0.3075583017     1.6946261717
    9      H      -0.9251530043    -1.3182174151     1.8501066770
 ----------------------------------------------------------------
 Molecular Point Group                 C1    NOp =  1
 Largest Abelian Subgroup              C1    NOp =  1
 Nuclear Repulsion Energy =   629.7686972154 hartrees
 There are       50 alpha and       50 beta electrons
 Applying Cartesian multipole field
    Component          Value
    ---------          -----
     (2,0,0)        1.00000E-11
     (0,2,0)        2.00000E-11
     (0,0,2)       -3.00000E-11
 Nucleus-field energy     =     0.0000000121 hartrees
 Requested basis set is 6-311++G(d,p)
 There are 76 shells and 201 basis functions
 A cutoff of  1.0D-11 yielded   2488 shell pairs
 There are     18188 function pairs (     20061 Cartesian)
 Smallest overlap matrix eigenvalue = 5.64E-05
 Guess MOs from SCF MO coefficient file

 -----------------------------------------------------------------------
  General SCF calculation program by
  Eric Jon Sundstrom, Paul Horn, Yuezhi Mao, Dmitri Zuev, Alec White,
  David Stuck, Shaama M.S., Shane Yost, Joonho Lee, David Small,
  Daniel Levine, Susi Lehtola, Hugh Burton, Evgeny Epifanovsky
 -----------------------------------------------------------------------
 Exchange:     0.2000 Hartree-Fock + 0.0800 Slater + 0.7200 B88
 Correlation:  0.1900 VWN1RPA + 0.8100 LYP
 Using SG-1 standard quadrature grid
 A restricted SCF calculation will be
 performed using DIIS
 SCF converges when DIIS error is below 1.0e-08
 ---------------------------------------
  Cycle       Energy         DIIS error
 ---------------------------------------
    1   -7595.7210189761      1.95e-04  
    2   -7595.7212331358      7.23e-05  
    3   -7595.7212149378      9.67e-05  
    4   -7595.7212540878      1.29e-05  
    5   -7595.7212548159      4.80e-06  
    6   -7595.7212549044      1.18e-06  
    7   -7595.7212549097      3.31e-07  
    8   -7595.7212549101      9.96e-08  
    9   -7595.7212549100      2.13e-08  
   10   -7595.7212549101      4.00e-09  Convergence criterion met
 ---------------------------------------
 SCF time:   CPU 44.03s  wall 62.00s 
 SCF   energy in the final basis set =    -7595.7212549101
 Total energy in the final basis set =    -7595.7212549101

 --------------------------------------------------------------

                    Orbital Energies (a.u.)
 --------------------------------------------------------------

 Alpha MOs
 -- Occupied --
*******-176.311-165.715-165.713-165.713-101.573 -35.807 -31.301
-31.294 -31.294 -24.699 -22.951 -22.950 -22.950 -22.945 -22.945
-10.301 -10.294 -10.219  -9.487  -7.252  -7.242  -7.241  -6.357
 -4.770  -4.754  -4.754  -2.035  -2.031  -2.030  -2.017  -2.017
 -1.237  -0.936  -0.842  -0.684  -0.654  -0.597  -0.558  -0.518
 -0.479  -0.460  -0.441  -0.396  -0.386  -0.362  -0.316  -0.308
 -0.276  -0.270
 -- Virtual --
 -0.076  -0.023  -0.005   0.015   0.024   0.028   0.052   0.063
  0.070   0.076   0.081   0.085   0.105   0.114   0.117   0.120
  0.128   0.129   0.137   0.156   0.161   0.170   0.181   0.201
  0.211   0.229   0.235   0.246   0.263   0.273   0.280   0.295
  0.355   0.362   0.384   0.391   0.415   0.436   0.444   0.454
  0.467   0.473   0.488   0.494   0.506   0.517   0.544   0.584
  0.595   0.616   0.619   0.627   0.654   0.685   0.703   0.749
  0.789   0.834   0.867   0.900   0.942   0.957   1.015   1.068
  1.124   1.222   1.249   1.325   1.336   1.354   1.366   1.395
  1.432   1.437   1.448   1.508   1.519   1.551   1.577   1.640
  1.665   1.709   1.788   1.813   1.857   1.881   1.972   1.982
  2.024   2.135   2.154   2.191   2.234   2.287   2.300   2.434
  2.503   2.544   2.594   2.674   2.684   2.789   2.830   2.832
  2.959   3.136   3.257   3.414   3.707   3.762   3.806   3.840
  3.984   3.995   4.001   4.058   4.068   4.130   4.230   4.264
  4.422   4.846   6.030   6.051   6.092   6.342   6.381   6.669
  9.730  23.582  23.759  23.865  25.858  25.920  26.420  27.868
 28.364  28.381  28.389  28.543  28.550  28.576  28.609  28.693
 66.771 127.902 127.915 127.941 151.664 215.7171901.827
 --------------------------------------------------------------

          Ground-State Mulliken Net Atomic Charges

     Atom                 Charge (a.u.)
  ----------------------------------------
      1 C                    -0.438456
      2 C                    -0.213491
      3 C                    -0.055571
      4 F                    -0.120603
      5 H                     0.179707
      6 I                     0.124440
      7 Cl                    0.173465
      8 H                     0.148606
      9 H                     0.201902
  ----------------------------------------
  Sum of atomic charges =     0.000000

 -----------------------------------------------------------------
                    Cartesian Multipole Moments
 -----------------------------------------------------------------
    Charge (ESU x 10^10)
                -0.0000
    Dipole Moment (Debye)
         X      -1.4030      Y      -0.2226      Z       1.2115
       Tot       1.8669
    Quadrupole Moments (Debye-Ang)
        XX     -57.6794     XY       1.2763     YY     -69.1275
        XZ      -1.3118     YZ      -2.1054     ZZ     -63.3820
    Octopole Moments (Debye-Ang^2)
       XXX      43.5435    XXY      -5.3647    XYY      16.9446
       YYY       5.9603    XXZ      -2.0621    XYZ       0.8201
       YYZ       0.8554    XZZ      10.6884    YZZ      -4.3048
       ZZZ      -2.6087
    Hexadecapole Moments (Debye-Ang^3)
      XXXX    -759.9815   XXXY      17.1598   XXYY    -222.6056
      XYYY     -11.3127   YYYY    -527.8209   XXXZ       3.9792
      XXYZ       4.7543   XYYZ       2.4981   YYYZ      -3.4560
      XXZZ    -159.6699   XYZZ       4.4736   YYZZ    -114.4413
      XZZZ      -0.4668   YZZZ       4.7374   ZZZZ    -170.1864
 -----------------------------------------------------------------
 Calculating analytic gradient of the SCF energy
 Gradient of SCF Energy
            1           2           3           4           5           6
    1   0.0017260   0.0016994  -0.0023510  -0.0011208  -0.0000484   0.0001119
    2  -0.0005444  -0.0020119   0.0011625   0.0015069   0.0006978  -0.0005302
    3  -0.0009095   0.0001057   0.0003014   0.0005048   0.0005303  -0.0000739
            7           8           9
    1   0.0003942   0.0000536  -0.0004650
    2  -0.0006185   0.0002454   0.0000924
    3   0.0001455  -0.0005186  -0.0000857
 Max gradient component =       2.351E-03
 RMS gradient           =       9.427E-04
 Gradient time:  CPU 15.39 s  wall 20.72 s
 Geometry Optimization Parameters
   NAtoms,    NIC,     NZ,  NCons,   NDum,   NFix, NCnnct, MaxDiis
        9      69       9       0       0       0       0       0

 Cartesian Hessian Update
 Hessian Updated using BFGS Update


** GEOMETRY OPTIMIZATION IN DELOCALIZED INTERNAL COORDINATES **
   Searching for a Minimum

   Optimization Cycle:   3

                       Coordinates (Angstroms)
     ATOM                X               Y               Z
      1  C        -1.5654246699   -0.7184869602    1.2163573314
      2  C        -1.6630119602   -1.1175464045   -0.2286471833
      3  C        -0.8924697831    0.1105221460    0.1515185285
      4  F        -0.9911687115   -2.2318270703   -0.6398247232
      5  H        -2.5908367947   -0.9789839928   -0.7711803614
      6  I         1.2701672722    0.0870091751    0.0263781379
      7  Cl       -1.6249641965    1.6755243731   -0.2630258480
      8  H        -2.4468732093   -0.3075583017    1.6946261717
      9  H        -0.9251530043   -1.3182174151    1.8501066770
   Point Group: c1    Number of degrees of freedom:    21


   Energy is  -7595.721254910

 Hessian Updated using BFGS Update

 21 Hessian modes will be used to form the next step
  Hessian Eigenvalues:
     0.016574    0.021195    0.022967    0.029554    0.031091    0.031288
     0.070504    0.083875    0.091115    0.109190    0.112219    0.132526
     0.137022    0.251206    0.264581    0.267706    0.301493    0.348118
     0.348456    0.353519    0.511356

 Minimum Search - Taking Simple RFO Step
 Searching for Lamda that Minimizes Along All modes
 Value Taken    Lamda =  -0.00004380
 Step Taken.  Stepsize is  0.024174

                             Maximum     Tolerance    Cnvgd?
         Gradient           0.001674      0.000300      NO
         Displacement       0.016574      0.001200      NO
         Energy change     -0.000227      0.000001      NO


 New Cartesian Coordinates Obtained by Inverse Iteration

 Displacement from previous Coordinates is:  0.017961
 ----------------------------------------------------------------
             Standard Nuclear Orientation (Angstroms)
    I     Atom           X                Y                Z
 ----------------------------------------------------------------
    1      C      -1.5674299654    -0.7179399330     1.2169562680
    2      C      -1.6645716763    -1.1166536104    -0.2289327381
    3      C      -0.8913034318     0.1089996406     0.1512848969
    4      F      -0.9929370448    -2.2345439271    -0.6392826996
    5      H      -2.5904719896    -0.9808614343    -0.7758390960
    6      I       1.2712482152     0.0900591526     0.0269070876
    7      Cl     -1.6235348526     1.6762642374    -0.2625882328
    8      H      -2.4467617264    -0.3071476440     1.6995082247
    9      H      -0.9239725856    -1.3177409322     1.8482950197
 ----------------------------------------------------------------
 Molecular Point Group                 C1    NOp =  1
 Largest Abelian Subgroup              C1    NOp =  1
 Nuclear Repulsion Energy =   629.4515738586 hartrees
 There are       50 alpha and       50 beta electrons
 Applying Cartesian multipole field
    Component          Value
    ---------          -----
     (2,0,0)        1.00000E-11
     (0,2,0)        2.00000E-11
     (0,0,2)       -3.00000E-11
 Nucleus-field energy     =     0.0000000121 hartrees
 Requested basis set is 6-311++G(d,p)
 There are 76 shells and 201 basis functions
 A cutoff of  1.0D-11 yielded   2487 shell pairs
 There are     18184 function pairs (     20057 Cartesian)
 Smallest overlap matrix eigenvalue = 5.65E-05
 Guess MOs from SCF MO coefficient file

 -----------------------------------------------------------------------
  General SCF calculation program by
  Eric Jon Sundstrom, Paul Horn, Yuezhi Mao, Dmitri Zuev, Alec White,
  David Stuck, Shaama M.S., Shane Yost, Joonho Lee, David Small,
  Daniel Levine, Susi Lehtola, Hugh Burton, Evgeny Epifanovsky
 -----------------------------------------------------------------------
 Exchange:     0.2000 Hartree-Fock + 0.0800 Slater + 0.7200 B88
 Correlation:  0.1900 VWN1RPA + 0.8100 LYP
 Using SG-1 standard quadrature grid
 A restricted SCF calculation will be
 performed using DIIS
 SCF converges when DIIS error is below 1.0e-08
 ---------------------------------------
  Cycle       Energy         DIIS error
 ---------------------------------------
    1   -7595.7212675766      5.43e-05  
    2   -7595.7212841979      1.11e-05  
    3   -7595.7212840796      1.28e-05  
    4   -7595.7212847126      2.55e-06  
    5   -7595.7212847387      1.08e-06  
    6   -7595.7212847437      3.18e-07  
    7   -7595.7212847440      8.55e-08  
    8   -7595.7212847439      3.12e-08  
    9   -7595.7212847441      3.89e-09  Convergence criterion met
 ---------------------------------------
 SCF time:   CPU 39.73s  wall 70.00s 
 SCF   energy in the final basis set =    -7595.7212847441
 Total energy in the final basis set =    -7595.7212847441

 --------------------------------------------------------------

                    Orbital Energies (a.u.)
 --------------------------------------------------------------

 Alpha MOs
 -- Occupied --
*******-176.311-165.715-165.713-165.713-101.572 -35.808 -31.301
-31.295 -31.295 -24.698 -22.952 -22.950 -22.950 -22.945 -22.945
-10.301 -10.294 -10.219  -9.487  -7.252  -7.241  -7.241  -6.357
 -4.770  -4.754  -4.754  -2.035  -2.031  -2.030  -2.017  -2.017
 -1.235  -0.936  -0.842  -0.685  -0.654  -0.597  -0.558  -0.517
 -0.479  -0.460  -0.441  -0.396  -0.386  -0.362  -0.316  -0.308
 -0.276  -0.270
 -- Virtual --
 -0.076  -0.023  -0.005   0.014   0.024   0.028   0.052   0.063
  0.070   0.076   0.081   0.085   0.105   0.114   0.117   0.120
  0.128   0.129   0.137   0.155   0.161   0.170   0.181   0.201
  0.211   0.229   0.235   0.245   0.263   0.273   0.279   0.295
  0.355   0.362   0.384   0.391   0.415   0.436   0.444   0.454
  0.467   0.472   0.488   0.494   0.506   0.516   0.544   0.583
  0.596   0.616   0.619   0.627   0.654   0.685   0.703   0.748
  0.789   0.834   0.867   0.899   0.941   0.957   1.015   1.068
  1.125   1.221   1.249   1.324   1.335   1.354   1.366   1.395
  1.433   1.436   1.448   1.508   1.519   1.551   1.577   1.639
  1.666   1.708   1.788   1.813   1.856   1.881   1.971   1.981
  2.024   2.135   2.152   2.191   2.233   2.287   2.300   2.433
  2.502   2.544   2.595   2.672   2.683   2.789   2.830   2.834
  2.958   3.132   3.254   3.413   3.706   3.762   3.805   3.839
  3.983   3.993   4.001   4.056   4.067   4.130   4.229   4.263
  4.422   4.844   6.030   6.051   6.092   6.343   6.381   6.666
  9.730  23.582  23.759  23.863  25.858  25.920  26.420  27.868
 28.364  28.381  28.389  28.543  28.550  28.576  28.608  28.693
 66.771 127.902 127.915 127.941 151.664 215.7161901.826
 --------------------------------------------------------------

          Ground-State Mulliken Net Atomic Charges

     Atom                 Charge (a.u.)
  ----------------------------------------
      1 C                    -0.438865
      2 C                    -0.214357
      3 C                    -0.051805
      4 F                    -0.122150
      5 H                     0.180504
      6 I                     0.125292
      7 Cl                    0.170711
      8 H                     0.148897
      9 H                     0.201773
  ----------------------------------------
  Sum of atomic charges =     0.000000

 -----------------------------------------------------------------
                    Cartesian Multipole Moments
 -----------------------------------------------------------------
    Charge (ESU x 10^10)
                 0.0000
    Dipole Moment (Debye)
         X      -1.3946      Y      -0.2128      Z       1.2156
       Tot       1.8622
    Quadrupole Moments (Debye-Ang)
        XX     -57.6632     XY       1.2846     YY     -69.1863
        XZ      -1.3173     YZ      -2.1029     ZZ     -63.3678
    Octopole Moments (Debye-Ang^2)
       XXX      43.4947    XXY      -5.4253    XYY      16.9963
       YYY       5.8444    XXZ      -2.0704    XYZ       0.8026
       YYZ       0.8449    XZZ      10.6192    YZZ      -4.3804
       ZZZ      -2.6508
    Hexadecapole Moments (Debye-Ang^3)
      XXXX    -760.3081   XXXY      16.8364   XXYY    -222.8757
      XYYY     -11.9695   YYYY    -528.8284   XXXZ       3.9640
      XXYZ       4.7836   XYYZ       2.4863   YYYZ      -3.5290
      XXZZ    -159.5999   XYZZ       4.3126   YYZZ    -114.6197
      XZZZ      -0.5523   YZZZ       4.7078   ZZZZ    -170.2108
 -----------------------------------------------------------------
 Calculating analytic gradient of the SCF energy
 Gradient of SCF Energy
            1           2           3           4           5           6
    1   0.0007752   0.0009936  -0.0015589  -0.0005828  -0.0001186   0.0002596
    2  -0.0002204  -0.0004206   0.0002390   0.0002957   0.0002891  -0.0002321
    3  -0.0005204   0.0005193   0.0000595  -0.0001186   0.0001502  -0.0001146
            7           8           9
    1   0.0003025  -0.0000143  -0.0000563
    2  -0.0002100   0.0001271   0.0001322
    3   0.0001630  -0.0001831   0.0000447
 Max gradient component =       1.559E-03
 RMS gradient           =       4.625E-04
 Gradient time:  CPU 15.56 s  wall 23.98 s
 Geometry Optimization Parameters
   NAtoms,    NIC,     NZ,  NCons,   NDum,   NFix, NCnnct, MaxDiis
        9      69       9       0       0       0       0       0

 Cartesian Hessian Update
 Hessian Updated using BFGS Update


** GEOMETRY OPTIMIZATION IN DELOCALIZED INTERNAL COORDINATES **
   Searching for a Minimum

   Optimization Cycle:   4

                       Coordinates (Angstroms)
     ATOM                X               Y               Z
      1  C        -1.5674299654   -0.7179399330    1.2169562680
      2  C        -1.6645716763   -1.1166536104   -0.2289327381
      3  C        -0.8913034318    0.1089996406    0.1512848969
      4  F        -0.9929370448   -2.2345439271   -0.6392826996
      5  H        -2.5904719896   -0.9808614343   -0.7758390960
      6  I         1.2712482152    0.0900591526    0.0269070876
      7  Cl       -1.6235348526    1.6762642374   -0.2625882328
      8  H        -2.4467617264   -0.3071476440    1.6995082247
      9  H        -0.9239725856   -1.3177409322    1.8482950197
   Point Group: c1    Number of degrees of freedom:    21


   Energy is  -7595.721284744

 Hessian Updated using BFGS Update

 21 Hessian modes will be used to form the next step
  Hessian Eigenvalues:
     0.016765    0.020549    0.021590    0.026950    0.031070    0.032049
     0.058922    0.083432    0.089812    0.106475    0.113462    0.135788
     0.138657    0.250657    0.260653    0.265203    0.278763    0.347765
     0.348121    0.353635    0.501999

 Minimum Search - Taking Simple RFO Step
 Searching for Lamda that Minimizes Along All modes
 Value Taken    Lamda =  -0.00001859
 Step Taken.  Stepsize is  0.023429

                             Maximum     Tolerance    Cnvgd?
         Gradient           0.000791      0.000300      NO
         Displacement       0.015691      0.001200      NO
         Energy change     -0.000030      0.000001      NO


 New Cartesian Coordinates Obtained by Inverse Iteration

 Displacement from previous Coordinates is:  0.017771
 ----------------------------------------------------------------
             Standard Nuclear Orientation (Angstroms)
    I     Atom           X                Y                Z
 ----------------------------------------------------------------
    1      C      -1.5689712938    -0.7173472310     1.2177349310
    2      C      -1.6657545859    -1.1152135095    -0.2291437312
    3      C      -0.8896386316     0.1087098734     0.1516811880
    4      F      -0.9924190649    -2.2349735863    -0.6366338977
    5      H      -2.5901372356    -0.9818298960    -0.7790801591
    6      I       1.2711762649     0.0921948276     0.0263559891
    7      Cl     -1.6230127796     1.6765160601    -0.2644593098
    8      H      -2.4457297446    -0.3062658571     1.7045465139
    9      H      -0.9252479862    -1.3213551316     1.8453072063
 ----------------------------------------------------------------
 Molecular Point Group                 C1    NOp =  1
 Largest Abelian Subgroup              C1    NOp =  1
 Nuclear Repulsion Energy =   629.4104004607 hartrees
 There are       50 alpha and       50 beta electrons
 Applying Cartesian multipole field
    Component          Value
    ---------          -----
     (2,0,0)        1.00000E-11
     (0,2,0)        2.00000E-11
     (0,0,2)       -3.00000E-11
 Nucleus-field energy     =     0.0000000121 hartrees
 Requested basis set is 6-311++G(d,p)
 There are 76 shells and 201 basis functions
 A cutoff of  1.0D-11 yielded   2487 shell pairs
 There are     18184 function pairs (     20057 Cartesian)
 Smallest overlap matrix eigenvalue = 5.67E-05
 Guess MOs from SCF MO coefficient file

 -----------------------------------------------------------------------
  General SCF calculation program by
  Eric Jon Sundstrom, Paul Horn, Yuezhi Mao, Dmitri Zuev, Alec White,
  David Stuck, Shaama M.S., Shane Yost, Joonho Lee, David Small,
  Daniel Levine, Susi Lehtola, Hugh Burton, Evgeny Epifanovsky
 -----------------------------------------------------------------------
 Exchange:     0.2000 Hartree-Fock + 0.0800 Slater + 0.7200 B88
 Correlation:  0.1900 VWN1RPA + 0.8100 LYP
 Using SG-1 standard quadrature grid
 A restricted SCF calculation will be
 performed using DIIS
 SCF converges when DIIS error is below 1.0e-08
 ---------------------------------------
  Cycle       Energy         DIIS error
 ---------------------------------------
    1   -7595.7212792251      4.94e-05  
    2   -7595.7212950232      9.13e-06  
    3   -7595.7212950710      9.76e-06  
    4   -7595.7212954093      1.95e-06  
    5   -7595.7212954226      7.34e-07  
    6   -7595.7212954248      2.92e-07  
    7   -7595.7212954252      7.41e-08  
    8   -7595.7212954252      2.93e-08  
    9   -7595.7212954251      3.36e-09  Convergence criterion met
 ---------------------------------------
 SCF time:   CPU 39.43s  wall 53.00s 
 SCF   energy in the final basis set =    -7595.7212954251
 Total energy in the final basis set =    -7595.7212954251

 --------------------------------------------------------------

                    Orbital Energies (a.u.)
 --------------------------------------------------------------

 Alpha MOs
 -- Occupied --
*******-176.311-165.715-165.713-165.713-101.572 -35.808 -31.301
-31.295 -31.295 -24.698 -22.952 -22.950 -22.950 -22.945 -22.945
-10.301 -10.294 -10.219  -9.487  -7.252  -7.241  -7.241  -6.357
 -4.770  -4.754  -4.754  -2.036  -2.031  -2.031  -2.017  -2.017
 -1.235  -0.935  -0.841  -0.685  -0.654  -0.597  -0.557  -0.517
 -0.478  -0.460  -0.441  -0.396  -0.386  -0.362  -0.316  -0.309
 -0.276  -0.271
 -- Virtual --
 -0.076  -0.023  -0.005   0.014   0.024   0.028   0.052   0.063
  0.070   0.076   0.081   0.085   0.105   0.114   0.117   0.120
  0.128   0.129   0.137   0.155   0.161   0.169   0.180   0.201
  0.211   0.229   0.235   0.245   0.262   0.273   0.279   0.295
  0.355   0.362   0.385   0.391   0.415   0.436   0.444   0.454
  0.467   0.472   0.488   0.494   0.505   0.516   0.544   0.583
  0.596   0.616   0.619   0.627   0.654   0.685   0.702   0.748
  0.789   0.834   0.868   0.899   0.941   0.957   1.015   1.067
  1.125   1.222   1.250   1.323   1.335   1.354   1.365   1.395
  1.432   1.435   1.448   1.508   1.518   1.551   1.577   1.639
  1.666   1.708   1.788   1.812   1.856   1.881   1.971   1.980
  2.023   2.134   2.151   2.191   2.233   2.287   2.300   2.433
  2.501   2.543   2.595   2.671   2.683   2.788   2.829   2.835
  2.956   3.129   3.252   3.412   3.705   3.762   3.805   3.838
  3.983   3.992   4.000   4.055   4.067   4.130   4.230   4.263
  4.422   4.843   6.030   6.051   6.092   6.343   6.381   6.663
  9.729  23.581  23.758  23.862  25.858  25.920  26.420  27.868
 28.363  28.381  28.389  28.543  28.550  28.576  28.608  28.693
 66.772 127.902 127.915 127.941 151.663 215.7161901.826
 --------------------------------------------------------------

          Ground-State Mulliken Net Atomic Charges

     Atom                 Charge (a.u.)
  ----------------------------------------
      1 C                    -0.439606
      2 C                    -0.213637
      3 C                    -0.050239
      4 F                    -0.123137
      5 H                     0.181040
      6 I                     0.126421
      7 Cl                    0.168485
      8 H                     0.149186
      9 H                     0.201488
  ----------------------------------------
  Sum of atomic charges =     0.000000

 -----------------------------------------------------------------
                    Cartesian Multipole Moments
 -----------------------------------------------------------------
    Charge (ESU x 10^10)
                -0.0000
    Dipole Moment (Debye)
         X      -1.3889      Y      -0.2116      Z       1.2160
       Tot       1.8580
    Quadrupole Moments (Debye-Ang)
        XX     -57.6519     XY       1.2977     YY     -69.2133
        XZ      -1.3236     YZ      -2.1000     ZZ     -63.3569
    Octopole Moments (Debye-Ang^2)
       XXX      43.5215    XXY      -5.4988    XYY      17.0317
       YYY       5.6618    XXZ      -2.0493    XYZ       0.7946
       YYZ       0.8689    XZZ      10.5777    YZZ      -4.4527
       ZZZ      -2.5777
    Hexadecapole Moments (Debye-Ang^3)
      XXXX    -760.2408   XXXY      16.7228   XXYY    -222.9150
      XYYY     -12.2123   YYYY    -529.1940   XXXZ       3.9827
      XXYZ       4.8725   XYYZ       2.5158   YYYZ      -3.3686
      XXZZ    -159.4567   XYZZ       4.2531   YYZZ    -114.6379
      XZZZ      -0.5909   YZZZ       4.9385   ZZZZ    -170.2781
 -----------------------------------------------------------------
 Calculating analytic gradient of the SCF energy
 Gradient of SCF Energy
            1           2           3           4           5           6
    1   0.0000727   0.0002431  -0.0003928  -0.0001209  -0.0001423   0.0000526
    2  -0.0000268   0.0002997  -0.0000006  -0.0002592   0.0000256  -0.0000854
    3   0.0000848   0.0003135  -0.0000567  -0.0003451   0.0000753  -0.0001641
            7           8           9
    1   0.0001817   0.0000485   0.0000574
    2   0.0000784  -0.0000081  -0.0000235
    3  -0.0000133   0.0000726   0.0000329
 Max gradient component =       3.928E-04
 RMS gradient           =       1.649E-04
 Gradient time:  CPU 15.51 s  wall 21.13 s
 Geometry Optimization Parameters
   NAtoms,    NIC,     NZ,  NCons,   NDum,   NFix, NCnnct, MaxDiis
        9      69       9       0       0       0       0       0

 Cartesian Hessian Update
 Hessian Updated using BFGS Update


** GEOMETRY OPTIMIZATION IN DELOCALIZED INTERNAL COORDINATES **
   Searching for a Minimum

   Optimization Cycle:   5

                       Coordinates (Angstroms)
     ATOM                X               Y               Z
      1  C        -1.5689712938   -0.7173472310    1.2177349310
      2  C        -1.6657545859   -1.1152135095   -0.2291437312
      3  C        -0.8896386316    0.1087098734    0.1516811880
      4  F        -0.9924190649   -2.2349735863   -0.6366338977
      5  H        -2.5901372356   -0.9818298960   -0.7790801591
      6  I         1.2711762649    0.0921948276    0.0263559891
      7  Cl       -1.6230127796    1.6765160601   -0.2644593098
      8  H        -2.4457297446   -0.3062658571    1.7045465139
      9  H        -0.9252479862   -1.3213551316    1.8453072063
   Point Group: c1    Number of degrees of freedom:    21


   Energy is  -7595.721295425

 Hessian Updated using BFGS Update

 21 Hessian modes will be used to form the next step
  Hessian Eigenvalues:
     0.015760    0.017633    0.021719    0.025810    0.031632    0.032677
     0.060159    0.083108    0.089086    0.101269    0.113792    0.136480
     0.137543    0.251858    0.265056    0.265670    0.283708    0.347847
     0.348128    0.354098    0.528450

 Minimum Search - Taking Simple RFO Step
 Searching for Lamda that Minimizes Along All modes
 Value Taken    Lamda =  -0.00000304
 Step Taken.  Stepsize is  0.010694

                             Maximum     Tolerance    Cnvgd?
         Gradient           0.000231      0.000300     YES
         Displacement       0.007158      0.001200      NO
         Energy change     -0.000011      0.000001      NO


 New Cartesian Coordinates Obtained by Inverse Iteration

 Displacement from previous Coordinates is:  0.009238
 ----------------------------------------------------------------
             Standard Nuclear Orientation (Angstroms)
    I     Atom           X                Y                Z
 ----------------------------------------------------------------
    1      C      -1.5692888733    -0.7171213114     1.2172856931
    2      C      -1.6662850692    -1.1150807523    -0.2296027052
    3      C      -0.8890315474     0.1084391310     0.1513552411
    4      F      -0.9924373347    -2.2356877487    -0.6339429720
    5      H      -2.5897273961    -0.9818739912    -0.7810412259
    6      I       1.2711991343     0.0927640006     0.0261421240
    7      Cl     -1.6238641095     1.6763610259    -0.2629951195
    8      H      -2.4447395134    -0.3049385387     1.7054368768
    9      H      -0.9255603479    -1.3224262655     1.8436708183
 ----------------------------------------------------------------
 Molecular Point Group                 C1    NOp =  1
 Largest Abelian Subgroup              C1    NOp =  1
 Nuclear Repulsion Energy =   629.4099279166 hartrees
 There are       50 alpha and       50 beta electrons
 Applying Cartesian multipole field
    Component          Value
    ---------          -----
     (2,0,0)        1.00000E-11
     (0,2,0)        2.00000E-11
     (0,0,2)       -3.00000E-11
 Nucleus-field energy     =     0.0000000121 hartrees
 Requested basis set is 6-311++G(d,p)
 There are 76 shells and 201 basis functions
 A cutoff of  1.0D-11 yielded   2488 shell pairs
 There are     18188 function pairs (     20061 Cartesian)
 Smallest overlap matrix eigenvalue = 5.67E-05
 Guess MOs from SCF MO coefficient file

 -----------------------------------------------------------------------
  General SCF calculation program by
  Eric Jon Sundstrom, Paul Horn, Yuezhi Mao, Dmitri Zuev, Alec White,
  David Stuck, Shaama M.S., Shane Yost, Joonho Lee, David Small,
  Daniel Levine, Susi Lehtola, Hugh Burton, Evgeny Epifanovsky
 -----------------------------------------------------------------------
 Exchange:     0.2000 Hartree-Fock + 0.0800 Slater + 0.7200 B88
 Correlation:  0.1900 VWN1RPA + 0.8100 LYP
 Using SG-1 standard quadrature grid
 A restricted SCF calculation will be
 performed using DIIS
 SCF converges when DIIS error is below 1.0e-08
 ---------------------------------------
  Cycle       Energy         DIIS error
 ---------------------------------------
    1   -7595.7212925315      2.49e-05  
    2   -7595.7212972988      3.54e-06  
    3   -7595.7212973406      3.21e-06  
    4   -7595.7212973703      9.96e-07  
    5   -7595.7212973729      3.06e-07  
    6   -7595.7212973735      1.03e-07  
    7   -7595.7212973735      4.02e-08  
    8   -7595.7212973735      8.79e-09  Convergence criterion met
 ---------------------------------------
 SCF time:   CPU 35.24s  wall 50.00s 
 SCF   energy in the final basis set =    -7595.7212973735
 Total energy in the final basis set =    -7595.7212973735

 --------------------------------------------------------------

                    Orbital Energies (a.u.)
 --------------------------------------------------------------

 Alpha MOs
 -- Occupied --
*******-176.311-165.715-165.713-165.713-101.572 -35.808 -31.301
-31.295 -31.295 -24.698 -22.952 -22.950 -22.950 -22.946 -22.946
-10.301 -10.294 -10.219  -9.487  -7.252  -7.241  -7.241  -6.357
 -4.770  -4.754  -4.754  -2.036  -2.031  -2.031  -2.017  -2.017
 -1.235  -0.935  -0.841  -0.685  -0.654  -0.597  -0.557  -0.517
 -0.478  -0.460  -0.441  -0.396  -0.386  -0.362  -0.316  -0.309
 -0.276  -0.271
 -- Virtual --
 -0.076  -0.023  -0.005   0.014   0.024   0.028   0.052   0.063
  0.070   0.076   0.081   0.085   0.105   0.114   0.117   0.120
  0.128   0.129   0.137   0.155   0.161   0.169   0.180   0.201
  0.211   0.229   0.235   0.245   0.263   0.273   0.279   0.295
  0.355   0.362   0.385   0.391   0.415   0.436   0.444   0.454
  0.467   0.472   0.488   0.494   0.505   0.516   0.544   0.583
  0.596   0.616   0.619   0.627   0.654   0.685   0.702   0.747
  0.789   0.834   0.868   0.899   0.941   0.957   1.015   1.067
  1.125   1.222   1.250   1.323   1.335   1.354   1.365   1.395
  1.432   1.435   1.448   1.508   1.518   1.551   1.578   1.639
  1.666   1.707   1.789   1.812   1.856   1.881   1.970   1.979
  2.023   2.134   2.150   2.191   2.233   2.287   2.300   2.432
  2.501   2.543   2.596   2.671   2.683   2.788   2.829   2.835
  2.956   3.129   3.252   3.412   3.705   3.762   3.805   3.838
  3.983   3.992   4.000   4.055   4.067   4.130   4.230   4.263
  4.422   4.843   6.030   6.051   6.092   6.343   6.381   6.663
  9.729  23.581  23.757  23.862  25.858  25.920  26.420  27.868
 28.363  28.381  28.389  28.543  28.549  28.576  28.608  28.693
 66.772 127.902 127.915 127.941 151.663 215.7161901.826
 --------------------------------------------------------------

          Ground-State Mulliken Net Atomic Charges

     Atom                 Charge (a.u.)
  ----------------------------------------
      1 C                    -0.439857
      2 C                    -0.213392
      3 C                    -0.049857
      4 F                    -0.123290
      5 H                     0.181227
      6 I                     0.126719
      7 Cl                    0.167693
      8 H                     0.149235
      9 H                     0.201522
  ----------------------------------------
  Sum of atomic charges =     0.000000

 -----------------------------------------------------------------
                    Cartesian Multipole Moments
 -----------------------------------------------------------------
    Charge (ESU x 10^10)
                -0.0000
    Dipole Moment (Debye)
         X      -1.3864      Y      -0.2119      Z       1.2119
       Tot       1.8536
    Quadrupole Moments (Debye-Ang)
        XX     -57.6541     XY       1.2992     YY     -69.2180
        XZ      -1.3161     YZ      -2.0892     ZZ     -63.3530
    Octopole Moments (Debye-Ang^2)
       XXX      43.5774    XXY      -5.5027    XYY      17.0478
       YYY       5.6286    XXZ      -2.0801    XYZ       0.7769
       YYZ       0.8471    XZZ      10.5793    YZZ      -4.4722
       ZZZ      -2.6399
    Hexadecapole Moments (Debye-Ang^3)
      XXXX    -760.5400   XXXY      16.6829   XXYY    -222.9530
      XYYY     -12.2530   YYYY    -529.3105   XXXZ       4.1397
      XXYZ       4.8961   XYYZ       2.5568   YYYZ      -3.3604
      XXZZ    -159.4389   XYZZ       4.2588   YYZZ    -114.6164
      XZZZ      -0.4768   YZZZ       4.9361   ZZZZ    -170.0898
 -----------------------------------------------------------------
 Calculating analytic gradient of the SCF energy
 Gradient of SCF Energy
            1           2           3           4           5           6
    1  -0.0000279   0.0000194  -0.0000750  -0.0000775  -0.0001157  -0.0000080
    2  -0.0000318   0.0002817  -0.0000534  -0.0002263   0.0000245  -0.0000711
    3   0.0001095   0.0000870  -0.0001338  -0.0001708   0.0000716  -0.0001475
            7           8           9
    1   0.0000997   0.0000741   0.0001110
    2   0.0001026  -0.0000157  -0.0000105
    3   0.0000587   0.0001122   0.0000131
 Max gradient component =       2.817E-04
 RMS gradient           =       1.080E-04
 Gradient time:  CPU 15.35 s  wall 19.77 s
 Geometry Optimization Parameters
   NAtoms,    NIC,     NZ,  NCons,   NDum,   NFix, NCnnct, MaxDiis
        9      69       9       0       0       0       0       0

 Cartesian Hessian Update
 Hessian Updated using BFGS Update


** GEOMETRY OPTIMIZATION IN DELOCALIZED INTERNAL COORDINATES **
   Searching for a Minimum

   Optimization Cycle:   6

                       Coordinates (Angstroms)
     ATOM                X               Y               Z
      1  C        -1.5692888733   -0.7171213114    1.2172856931
      2  C        -1.6662850692   -1.1150807523   -0.2296027052
      3  C        -0.8890315474    0.1084391310    0.1513552411
      4  F        -0.9924373347   -2.2356877487   -0.6339429720
      5  H        -2.5897273961   -0.9818739912   -0.7810412259
      6  I         1.2711991343    0.0927640006    0.0261421240
      7  Cl       -1.6238641095    1.6763610259   -0.2629951195
      8  H        -2.4447395134   -0.3049385387    1.7054368768
      9  H        -0.9255603479   -1.3224262655    1.8436708183
   Point Group: c1    Number of degrees of freedom:    21


   Energy is  -7595.721297373

 Hessian Updated using BFGS Update

 21 Hessian modes will be used to form the next step
  Hessian Eigenvalues:
     0.011875    0.017760    0.021869    0.027513    0.030998    0.037236
     0.061378    0.081523    0.086532    0.092383    0.113921    0.129244
     0.138401    0.250091    0.264978    0.265759    0.284261    0.347972
     0.348156    0.353457    0.497702

 Minimum Search - Taking Simple RFO Step
 Searching for Lamda that Minimizes Along All modes
 Value Taken    Lamda =  -0.00000109
 Step Taken.  Stepsize is  0.007111

                             Maximum     Tolerance    Cnvgd?
         Gradient           0.000193      0.000300     YES
         Displacement       0.004111      0.001200      NO
         Energy change     -0.000002      0.000001      NO


 New Cartesian Coordinates Obtained by Inverse Iteration

 Displacement from previous Coordinates is:  0.006122
 ----------------------------------------------------------------
             Standard Nuclear Orientation (Angstroms)
    I     Atom           X                Y                Z
 ----------------------------------------------------------------
    1      C      -1.5693774133    -0.7170184757     1.2172467329
    2      C      -1.6665487591    -1.1150193203    -0.2295315256
    3      C      -0.8886825020     0.1083238045     0.1516218715
    4      F      -0.9919845307    -2.2353143613    -0.6326806195
    5      H      -2.5893195316    -0.9814645325    -0.7819331342
    6      I       1.2713835335     0.0928793536     0.0256349128
    7      Cl     -1.6248477438     1.6756108482    -0.2628096585
    8      H      -2.4440078953    -0.3037650393     1.7058866315
    9      H      -0.9263502149    -1.3237967275     1.8428735196
 ----------------------------------------------------------------
 Molecular Point Group                 C1    NOp =  1
 Largest Abelian Subgroup              C1    NOp =  1
 Nuclear Repulsion Energy =   629.4245687633 hartrees
 There are       50 alpha and       50 beta electrons
 Applying Cartesian multipole field
    Component          Value
    ---------          -----
     (2,0,0)        1.00000E-11
     (0,2,0)        2.00000E-11
     (0,0,2)       -3.00000E-11
 Nucleus-field energy     =     0.0000000121 hartrees
 Requested basis set is 6-311++G(d,p)
 There are 76 shells and 201 basis functions
 A cutoff of  1.0D-11 yielded   2488 shell pairs
 There are     18188 function pairs (     20061 Cartesian)
 Smallest overlap matrix eigenvalue = 5.68E-05
 Guess MOs from SCF MO coefficient file

 -----------------------------------------------------------------------
  General SCF calculation program by
  Eric Jon Sundstrom, Paul Horn, Yuezhi Mao, Dmitri Zuev, Alec White,
  David Stuck, Shaama M.S., Shane Yost, Joonho Lee, David Small,
  Daniel Levine, Susi Lehtola, Hugh Burton, Evgeny Epifanovsky
 -----------------------------------------------------------------------
 Exchange:     0.2000 Hartree-Fock + 0.0800 Slater + 0.7200 B88
 Correlation:  0.1900 VWN1RPA + 0.8100 LYP
 Using SG-1 standard quadrature grid
 A restricted SCF calculation will be
 performed using DIIS
 SCF converges when DIIS error is below 1.0e-08
 ---------------------------------------
  Cycle       Energy         DIIS error
 ---------------------------------------
    1   -7595.7212963872      1.40e-05  
    2   -7595.7212978969      2.12e-06  
    3   -7595.7212979090      2.09e-06  
    4   -7595.7212979261      5.73e-07  
    5   -7595.7212979274      1.91e-07  
    6   -7595.7212979275      7.78e-08  
    7   -7595.7212979275      2.33e-08  
    8   -7595.7212979274      6.63e-09  Convergence criterion met
 ---------------------------------------
 SCF time:   CPU 35.01s  wall 47.00s 
 SCF   energy in the final basis set =    -7595.7212979274
 Total energy in the final basis set =    -7595.7212979274

 --------------------------------------------------------------

                    Orbital Energies (a.u.)
 --------------------------------------------------------------

 Alpha MOs
 -- Occupied --
*******-176.311-165.715-165.713-165.713-101.572 -35.808 -31.301
-31.295 -31.295 -24.698 -22.952 -22.950 -22.950 -22.946 -22.946
-10.301 -10.294 -10.219  -9.487  -7.252  -7.241  -7.241  -6.357
 -4.770  -4.754  -4.754  -2.036  -2.031  -2.031  -2.017  -2.017
 -1.235  -0.935  -0.841  -0.685  -0.654  -0.597  -0.557  -0.517
 -0.478  -0.460  -0.441  -0.396  -0.386  -0.362  -0.316  -0.309
 -0.276  -0.271
 -- Virtual --
 -0.076  -0.023  -0.005   0.014   0.024   0.028   0.052   0.063
  0.070   0.076   0.081   0.085   0.105   0.114   0.117   0.120
  0.128   0.129   0.137   0.155   0.161   0.169   0.180   0.201
  0.211   0.229   0.235   0.245   0.263   0.273   0.279   0.295
  0.355   0.362   0.385   0.391   0.415   0.436   0.444   0.454
  0.467   0.472   0.488   0.494   0.505   0.516   0.544   0.583
  0.596   0.616   0.619   0.627   0.654   0.685   0.702   0.747
  0.789   0.834   0.868   0.899   0.941   0.957   1.015   1.067
  1.125   1.222   1.250   1.323   1.335   1.354   1.365   1.395
  1.432   1.435   1.448   1.508   1.518   1.551   1.578   1.639
  1.666   1.707   1.789   1.812   1.856   1.881   1.971   1.979
  2.023   2.134   2.150   2.192   2.234   2.287   2.300   2.432
  2.501   2.543   2.596   2.671   2.683   2.788   2.829   2.835
  2.956   3.129   3.252   3.412   3.705   3.762   3.805   3.838
  3.983   3.993   4.000   4.055   4.067   4.130   4.230   4.263
  4.422   4.843   6.030   6.051   6.092   6.343   6.381   6.664
  9.729  23.581  23.757  23.862  25.859  25.921  26.420  27.868
 28.363  28.381  28.389  28.543  28.549  28.576  28.608  28.693
 66.772 127.902 127.915 127.941 151.663 215.7161901.826
 --------------------------------------------------------------

          Ground-State Mulliken Net Atomic Charges

     Atom                 Charge (a.u.)
  ----------------------------------------
      1 C                    -0.440051
      2 C                    -0.212901
      3 C                    -0.049843
      4 F                    -0.123273
      5 H                     0.181238
      6 I                     0.126792
      7 Cl                    0.167276
      8 H                     0.149245
      9 H                     0.201517
  ----------------------------------------
  Sum of atomic charges =     0.000000

 -----------------------------------------------------------------
                    Cartesian Multipole Moments
 -----------------------------------------------------------------
    Charge (ESU x 10^10)
                -0.0000
    Dipole Moment (Debye)
         X      -1.3859      Y      -0.2139      Z       1.2101
       Tot       1.8523
    Quadrupole Moments (Debye-Ang)
        XX     -57.6574     XY       1.3003     YY     -69.2130
        XZ      -1.3147     YZ      -2.0854     ZZ     -63.3506
    Octopole Moments (Debye-Ang^2)
       XXX      43.6103    XXY      -5.4933    XYY      17.0451
       YYY       5.6112    XXZ      -2.0878    XYZ       0.7716
       YYZ       0.8501    XZZ      10.5773    YZZ      -4.4725
       ZZZ      -2.6310
    Hexadecapole Moments (Debye-Ang^3)
      XXXX    -760.8969   XXXY      16.6700   XXYY    -222.9434
      XYYY     -12.1965   YYYY    -529.0684   XXXZ       4.2350
      XXYZ       4.9145   XYYZ       2.5900   YYYZ      -3.3240
      XXZZ    -159.4656   XYZZ       4.2717   YYZZ    -114.5478
      XZZZ      -0.3929   YZZZ       4.9773   ZZZZ    -170.0349
 -----------------------------------------------------------------
 Calculating analytic gradient of the SCF energy
 Gradient of SCF Energy
            1           2           3           4           5           6
    1  -0.0000011  -0.0001006   0.0000481  -0.0000767  -0.0000924   0.0000000
    2  -0.0000175   0.0000700  -0.0000187  -0.0000198   0.0000608  -0.0000882
    3   0.0000541   0.0000438  -0.0000581  -0.0000747   0.0000738  -0.0001510
            7           8           9
    1   0.0000356   0.0001054   0.0000816
    2   0.0000382   0.0000142  -0.0000390
    3   0.0000463   0.0001034  -0.0000374
 Max gradient component =       1.510E-04
 RMS gradient           =       6.744E-05
 Gradient time:  CPU 15.40 s  wall 19.95 s
 Geometry Optimization Parameters
   NAtoms,    NIC,     NZ,  NCons,   NDum,   NFix, NCnnct, MaxDiis
        9      69       9       0       0       0       0       0

 Cartesian Hessian Update
 Hessian Updated using BFGS Update


** GEOMETRY OPTIMIZATION IN DELOCALIZED INTERNAL COORDINATES **
   Searching for a Minimum

   Optimization Cycle:   7

                       Coordinates (Angstroms)
     ATOM                X               Y               Z
      1  C        -1.5693774133   -0.7170184757    1.2172467329
      2  C        -1.6665487591   -1.1150193203   -0.2295315256
      3  C        -0.8886825020    0.1083238045    0.1516218715
      4  F        -0.9919845307   -2.2353143613   -0.6326806195
      5  H        -2.5893195316   -0.9814645325   -0.7819331342
      6  I         1.2713835335    0.0928793536    0.0256349128
      7  Cl       -1.6248477438    1.6756108482   -0.2628096585
      8  H        -2.4440078953   -0.3037650393    1.7058866315
      9  H        -0.9263502149   -1.3237967275    1.8428735196
   Point Group: c1    Number of degrees of freedom:    21


   Energy is  -7595.721297927

 Hessian Updated using BFGS Update

 21 Hessian modes will be used to form the next step
  Hessian Eigenvalues:
     0.012573    0.017704    0.021839    0.027874    0.030501    0.038566
     0.060583    0.082207    0.085549    0.091435    0.114072    0.128819
     0.138515    0.246083    0.263185    0.265253    0.281234    0.347929
     0.348166    0.352993    0.478374

 Minimum Search - Taking Simple RFO Step
 Searching for Lamda that Minimizes Along All modes
 Value Taken    Lamda =   0.00000000
 Step Taken.  Stepsize is  0.001226

                             Maximum     Tolerance    Cnvgd?
         Gradient           0.000044      0.000300     YES
         Displacement       0.000591      0.001200     YES
         Energy change     -0.000001      0.000001     YES


                       Distance Matrix (Angstroms)
             C (  1)   C (  2)   C (  3)   F (  4)   H (  5)   I (  6)
   C (  2)  1.503667
   C (  3)  1.509997  1.498974
   F (  4)  2.461877  1.368440  2.473548
   H (  5)  2.259853  1.083739  2.225158  2.036147
   I (  6)  3.185247  3.186781  2.163792  3.313110  4.087959
   Cl(  7)  2.813951  2.791140  1.780472  3.979027  2.873977  3.313064
   H (  8)  1.083755  2.237950  2.237095  3.362759  2.582564  4.096914
   H (  9)  1.083085  2.210508  2.216466  2.638852  3.126063  3.184236
             Cl(  7)   H (  8)
   H (  8)  2.909419
   H (  9)  3.730717  1.833716

 Final energy is   -7595.7212979273709     


 ******************************
 **  OPTIMIZATION CONVERGED  **
 ******************************

                       Coordinates (Angstroms)
     ATOM                X               Y               Z
      1  C        -1.5693774133   -0.7170184757    1.2172467329
      2  C        -1.6665487591   -1.1150193203   -0.2295315256
      3  C        -0.8886825020    0.1083238045    0.1516218715
      4  F        -0.9919845307   -2.2353143613   -0.6326806195
      5  H        -2.5893195316   -0.9814645325   -0.7819331342
      6  I         1.2713835335    0.0928793536    0.0256349128
      7  Cl       -1.6248477438    1.6756108482   -0.2628096585
      8  H        -2.4440078953   -0.3037650393    1.7058866315
      9  H        -0.9263502149   -1.3237967275    1.8428735196

Z-matrix Print:
$molecule
0 1
I 
C  1 2.163792
C  2 1.498974 1 119.828693
H  3 1.083739 2 118.092067 1 -140.083205 0
F  3 1.368440 2 119.159099 1 1.056149 0
C  3 1.503667 2 60.382501 1 108.493676 0
H  6 1.083085 3 116.478442 2 -106.622019 0
H  6 1.083755 3 118.855002 2 107.696741 0
Cl 2 1.780472 1 113.921496 3 -144.593863 0
$end


 --------------------------------------------------------------

                    Orbital Energies (a.u.)
 --------------------------------------------------------------

 Alpha MOs
 -- Occupied --
*******-176.311-165.715-165.713-165.713-101.572 -35.808 -31.301
-31.295 -31.295 -24.698 -22.952 -22.950 -22.950 -22.946 -22.946
-10.301 -10.294 -10.219  -9.487  -7.252  -7.241  -7.241  -6.357
 -4.770  -4.754  -4.754  -2.036  -2.031  -2.031  -2.017  -2.017
 -1.235  -0.935  -0.841  -0.685  -0.654  -0.597  -0.557  -0.517
 -0.478  -0.460  -0.441  -0.396  -0.386  -0.362  -0.316  -0.309
 -0.276  -0.271
 -- Virtual --
 -0.076  -0.023  -0.005   0.014   0.024   0.028   0.052   0.063
  0.070   0.076   0.081   0.085   0.105   0.114   0.117   0.120
  0.128   0.129   0.137   0.155   0.161   0.169   0.180   0.201
  0.211   0.229   0.235   0.245   0.263   0.273   0.279   0.295
  0.355   0.362   0.385   0.391   0.415   0.436   0.444   0.454
  0.467   0.472   0.488   0.494   0.505   0.516   0.544   0.583
  0.596   0.616   0.619   0.627   0.654   0.685   0.702   0.747
  0.789   0.834   0.868   0.899   0.941   0.957   1.015   1.067
  1.125   1.222   1.250   1.323   1.335   1.354   1.365   1.395
  1.432   1.435   1.448   1.508   1.518   1.551   1.578   1.639
  1.666   1.707   1.789   1.812   1.856   1.881   1.971   1.979
  2.023   2.134   2.150   2.192   2.234   2.287   2.300   2.432
  2.501   2.543   2.596   2.671   2.683   2.788   2.829   2.835
  2.956   3.129   3.252   3.412   3.705   3.762   3.805   3.838
  3.983   3.993   4.000   4.055   4.067   4.130   4.230   4.263
  4.422   4.843   6.030   6.051   6.092   6.343   6.381   6.664
  9.729  23.581  23.757  23.862  25.859  25.921  26.420  27.868
 28.363  28.381  28.389  28.543  28.549  28.576  28.608  28.693
 66.772 127.902 127.915 127.941 151.663 215.7161901.826
 --------------------------------------------------------------

          Ground-State Mulliken Net Atomic Charges

     Atom                 Charge (a.u.)
  ----------------------------------------
      1 C                    -0.440051
      2 C                    -0.212901
      3 C                    -0.049843
      4 F                    -0.123273
      5 H                     0.181238
      6 I                     0.126792
      7 Cl                    0.167276
      8 H                     0.149245
      9 H                     0.201517
  ----------------------------------------
  Sum of atomic charges =     0.000000

 -----------------------------------------------------------------
                    Cartesian Multipole Moments
 -----------------------------------------------------------------
    Charge (ESU x 10^10)
                -0.0000
    Dipole Moment (Debye)
         X      -1.3859      Y      -0.2139      Z       1.2101
       Tot       1.8523
    Quadrupole Moments (Debye-Ang)
        XX     -57.6574     XY       1.3003     YY     -69.2130
        XZ      -1.3147     YZ      -2.0854     ZZ     -63.3506
    Octopole Moments (Debye-Ang^2)
       XXX      43.6103    XXY      -5.4933    XYY      17.0451
       YYY       5.6112    XXZ      -2.0878    XYZ       0.7716
       YYZ       0.8501    XZZ      10.5773    YZZ      -4.4725
       ZZZ      -2.6310
    Hexadecapole Moments (Debye-Ang^3)
      XXXX    -760.8969   XXXY      16.6700   XXYY    -222.9434
      XYYY     -12.1965   YYYY    -529.0684   XXXZ       4.2350
      XXYZ       4.9145   XYYZ       2.5900   YYYZ      -3.3240
      XXZZ    -159.4656   XYZZ       4.2717   YYZZ    -114.5478
      XZZZ      -0.3929   YZZZ       4.9773   ZZZZ    -170.0349
 -----------------------------------------------------------------
Archival summary:
1\1\TWL02\OPT\ProcedureUnspecified\BasisUnspecified\1l1133\taweetha\ThuOct1102:46:462018ThuOct1102:46:462018\0\\#,OPT,ProcedureUnspecified,BasisUnspecified,\\0,1\I\C,1,2.16379\C,2,1.49897,1,119.829\H,3,1.08374,2,118.092,1,-140.083,0\F,3,1.36844,2,119.159,1,1.05615,0\C,3,1.50367,2,60.3825,1,108.494,0\H,6,1.08308,3,116.478,2,-106.622,0\H,6,1.08376,3,118.855,2,107.697,0\Cl,2,1.78047,1,113.921,3,-144.594,0\\\@

 Total job time:  657.83s(wall), 402.83s(cpu) 
 Thu Oct 11 02:46:46 2018

        *************************************************************
        *                                                           *
        *  Thank you very much for using Q-Chem.  Have a nice day.  *
        *                                                           *
        *************************************************************


 
User input: 2 of 2 
 
Q-Chem Developer Version!
                  Welcome to Q-Chem
     A Quantum Leap Into The Future Of Chemistry


 Q-Chem 5.1, Q-Chem, Inc., Pleasanton, CA (2018)

 Yihan Shao,  Zhengting Gan,  E. Epifanovsky,  A. T. B. Gilbert,  M. Wormit,  
 J. Kussmann,  A. W. Lange,  A. Behn,  Jia Deng,  Xintian Feng,  D. Ghosh,  
 M. Goldey,  P. R. Horn,  L. D. Jacobson,  I. Kaliman,  T. Kus,  A. Landau,  
 Jie Liu,  E. I. Proynov,  R. M. Richard,  R. P. Steele,  E. J. Sundstrom,  
 H. L. Woodcock III,  P. M. Zimmerman,  D. Zuev,  B. Albrecht,  E. Alguire,  
 S. A. Baeppler,  D. Barton,  Z. Benda,  Y. A. Bernard,  E. J. Berquist,  
 K. B. Bravaya,  H. Burton,  D. Casanova,  Chun-Min Chang,  Yunqing Chen,  
 A. Chien,  K. D. Closser,  M. P. Coons,  S. Coriani,  S. Dasgupta,  
 A. L. Dempwolff,  M. Diedenhofen,  Hainam Do,  R. G. Edgar,  Po-Tung Fang,  
 S. Faraji,  S. Fatehi,  Qingguo Feng,  K. D. Fenk,  J. Fosso-Tande,  
 Qinghui Ge,  A. Ghysels,  G. Gidofalvi,  J. Gomes,  J. Gonthier,  A. Gunina,  
 D. Hait,  M. W. D. Hanson-Heine,  P. H. P. Harbach,  A. W. Hauser,  
 J. E. Herr,  E. G. Hohenstein,  Z. C. Holden,  Kerwin Hui,  B. C. Huynh,  
 T.-C. Jagau,  Hyunjun Ji,  B. Kaduk,  K. Khistyaev,  Jaehoon Kim,  
 P. Klunzinger,  K. Koh,  D. Kosenkov,  L. Koulias,  T. Kowalczyk,  
 C. M. Krauter,  A. Kunitsa,  Ka Un Lao,  A. Laurent,  K. V. Lawler,  
 Joonho Lee,  D. Lefrancois,  S. Lehtola,  D. S. Levine,  Yi-Pei Li,  
 You-Sheng Lin,  Fenglai Liu,  E. Livshits,  A. Luenser,  P. Manohar,  
 E. Mansoor,  S. F. Manzer,  Shan-Ping Mao,  Yuezhi Mao,  N. Mardirossian,  
 A. V. Marenich,  T. Markovich,  L. A. Martinez-Martinez,  S. A. Maurer,  
 N. J. Mayhall,  S. C. McKenzie,  J.-M. Mewes,  A. F. Morrison,  
 J. W. Mullinax,  K. Nanda,  T. S. Nguyen-Beck,  R. Olivares-Amaya,  
 J. A. Parkhill,  T. M. Perrine,  F. Plasser,  P. Pokhilko,  S. Prager,  
 A. Prociuk,  E. Ramos,  D. R. Rehn,  F. Rob,  M. Schneider,  N. Sergueev,  
 S. M. Sharada,  S. Sharma,  D. W. Small,  T. Stauch,  T. Stein,  
 Yu-Chuan Su,  A. J. W. Thom,  A. Tkatchenko,  T. Tsuchimochi,  N. M. Tubman,  
 L. Vogt,  M. L. Vidal,  O. Vydrov,  M. A. Watson,  J. Wenzel,  
 M. de Wergifosse,  T. A. Wesolowski,  A. White,  J. Witte,  A. Yamada,  
 Jun Yang,  K. Yao,  S. Yeganeh,  S. R. Yost,  Zhi-Qiang You,  A. Zech,  
 Igor Ying Zhang,  Xing Zhang,  Yan Zhao,  Ying Zhu,  B. R. Brooks,  
 G. K. L. Chan,  C. J. Cramer,  M. S. Gordon,  W. J. Hehre,  A. Klamt,  
 M. W. Schmidt,  C. D. Sherrill,  D. G. Truhlar,  A. Aspuru-Guzik,  R. Baer,  
 A. T. Bell,  N. A. Besley,  Jeng-Da Chai,  A. E. DePrince, III,  
 R. A. DiStasio Jr.,  A. Dreuw,  B. D. Dunietz,  T. R. Furlani,  
 Chao-Ping Hsu,  Yousung Jung,  Jing Kong,  D. S. Lambrecht,  WanZhen Liang,  
 C. Ochsenfeld,  V. A. Rassolov,  L. V. Slipchenko,  J. E. Subotnik,  
 T. Van Voorhis,  J. M. Herbert,  A. I. Krylov,  P. M. W. Gill,  M. Head-Gordon

 Contributors to earlier versions of Q-Chem not listed above: 
 R. D. Adamson,  B. Austin,  J. Baker,  G. J. O. Beran,  K. Brandhorst,  
 S. T. Brown,  E. F. C. Byrd,  A. K. Chakraborty,  C.-L. Cheng,  
 Siu Hung Chien,  D. M. Chipman,  D. L. Crittenden,  H. Dachsel,  
 R. J. Doerksen,  A. D. Dutoi,  L. Fusti-Molnar,  W. A. Goddard III,  
 A. Golubeva-Zadorozhnaya,  S. R. Gwaltney,  G. Hawkins,  A. Heyden,  
 S. Hirata,  G. Kedziora,  F. J. Keil,  C. Kelley,  Jihan Kim,  R. A. King,  
 R. Z. Khaliullin,  P. P. Korambath,  W. Kurlancheek,  A. M. Lee,  M. S. Lee,  
 S. V. Levchenko,  Ching Yeh Lin,  D. Liotard,  R. C. Lochan,  I. Lotan,  
 P. E. Maslen,  N. Nair,  D. P. O'Neill,  D. Neuhauser,  E. Neuscamman,  
 C. M. Oana,  R. Olson,  B. Peters,  R. Peverati,  P. A. Pieniazek,  
 Y. M. Rhee,  J. Ritchie,  M. A. Rohrdanz,  E. Rosta,  N. J. Russ,  
 H. F. Schaefer III,  N. E. Schultz,  N. Shenvi,  A. C. Simmonett,  A. Sodt,  
 D. Stuck,  K. S. Thanthiriwatte,  V. Vanovschi,  Tao Wang,  A. Warshel,  
 C. F. Williams,  Q. Wu,  X. Xu,  W. Zhang

 Please cite Q-Chem as follows:
 Y. Shao et al., Mol. Phys. 113, 184-215 (2015)
 DOI: 10.1080/00268976.2014.952696

 Q-Chem 5.1.1 for Intel X86 EM64T Linux

 Parts of Q-Chem use Armadillo 8.300.2 (Tropical Shenanigans).
 http://arma.sourceforge.net/

 Q-Chem begins on Thu Oct 11 02:46:46 2018  

Host: 
0

     Scratch files written to /scratch/taweetham/qchem2089//
The previous job contains 0 fragments, simply inherited here
Input Ideriv = 2
Curr. Ideriv = -1
Max.  Ideriv = 2

Checking the input file for inconsistencies... 	...done.

--------------------------------------------------------------
User input:
--------------------------------------------------------------

$molecule
read
$end

$rem
   job_type 	frequency
   basis 	6-311++g**
   method	b3lyp	
$end


--------------------------------------------------------------
 ----------------------------------------------------------------
             Standard Nuclear Orientation (Angstroms)
    I     Atom           X                Y                Z
 ----------------------------------------------------------------
    1      C      -1.5798822734    -0.6930669490     1.2131763139
    2      C      -1.6923870644    -1.0813765556    -0.2351235838
    3      C      -0.8868075613     0.1231200590     0.1484801138
    4      F      -1.0437895778    -2.2136744485    -0.6472520241
    5      H      -2.6147119398    -0.9253240403    -0.7823481755
    6      I       1.2718153472     0.0623219389     0.0119251785
    7      Cl     -1.5913402518     1.7078674528    -0.2543732334
    8      H      -2.4431709414    -0.2638236385     1.7081598381
    9      H      -0.9469786436    -1.3166510733     1.8325699984
 ----------------------------------------------------------------
 Molecular Point Group                 C1    NOp =  1
 Largest Abelian Subgroup              C1    NOp =  1
 Nuclear Repulsion Energy =   629.4245687633 hartrees
 There are       50 alpha and       50 beta electrons
 Requested basis set is 6-311++G(d,p)
 There are 76 shells and 201 basis functions

 Total QAlloc Memory Limit   2000 MB
 Mega-Array Size       188 MB
 MEM_STATIC part       192 MB

                       Distance Matrix (Angstroms)
             C (  1)   C (  2)   C (  3)   F (  4)   H (  5)   I (  6)
   C (  2)  1.503667
   C (  3)  1.509997  1.498974
   F (  4)  2.461877  1.368440  2.473548
   H (  5)  2.259853  1.083739  2.225158  2.036147
   I (  6)  3.185247  3.186781  2.163792  3.313110  4.087959
   Cl(  7)  2.813951  2.791140  1.780472  3.979027  2.873977  3.313064
   H (  8)  1.083755  2.237950  2.237095  3.362759  2.582564  4.096914
   H (  9)  1.083085  2.210508  2.216466  2.638852  3.126063  3.184236
             Cl(  7)   H (  8)
   H (  8)  2.909419
   H (  9)  3.730717  1.833716

 A cutoff of  1.0D-11 yielded   2488 shell pairs
 There are     18188 function pairs (     20061 Cartesian)
 Smallest overlap matrix eigenvalue = 5.68E-05
 Guess from superposition of atomic densities
 Warning:  Energy on first SCF cycle will be non-variational
 SAD guess density has 100.000000 electrons

 -----------------------------------------------------------------------
  General SCF calculation program by
  Eric Jon Sundstrom, Paul Horn, Yuezhi Mao, Dmitri Zuev, Alec White,
  David Stuck, Shaama M.S., Shane Yost, Joonho Lee, David Small,
  Daniel Levine, Susi Lehtola, Hugh Burton, Evgeny Epifanovsky
 -----------------------------------------------------------------------
 Exchange:     0.2000 Hartree-Fock + 0.0800 Slater + 0.7200 B88
 Correlation:  0.1900 VWN1RPA + 0.8100 LYP
 Using SG-1 standard quadrature grid
 A restricted SCF calculation will be
 performed using DIIS
 SCF converges when DIIS error is below 1.0e-08
 ---------------------------------------
  Cycle       Energy         DIIS error
 ---------------------------------------
    1   -7596.6892425780      3.90e-02  
    2   -7595.6742588383      3.34e-03  
    3   -7595.6559814497      3.90e-03  
    4   -7595.7205157658      4.25e-04  
    5   -7595.7211041635      1.87e-04  
    6   -7595.7212188120      6.47e-05  
    7   -7595.7212348753      2.11e-05  
    8   -7595.7212366012      6.65e-06  
    9   -7595.7212368004      1.81e-06  
   10   -7595.7212368150      4.19e-07  
   11   -7595.7212368159      1.37e-07  
   12   -7595.7212368161      2.09e-08  
   13   -7595.7212368161      8.30e-09  Convergence criterion met
 ---------------------------------------
 SCF time:   CPU 54.74s  wall 74.00s 
 SCF   energy in the final basis set =    -7595.7212368161
 Total energy in the final basis set =    -7595.7212368161

 --------------------------------------------------------------

                    Orbital Energies (a.u.)
 --------------------------------------------------------------

 Alpha MOs
 -- Occupied --
*******-176.311-165.715-165.713-165.713-101.572 -35.808 -31.301
-31.295 -31.295 -24.698 -22.952 -22.950 -22.950 -22.946 -22.946
-10.301 -10.294 -10.219  -9.487  -7.252  -7.241  -7.241  -6.357
 -4.770  -4.754  -4.754  -2.036  -2.031  -2.031  -2.017  -2.017
 -1.235  -0.935  -0.841  -0.685  -0.654  -0.597  -0.557  -0.517
 -0.478  -0.460  -0.441  -0.396  -0.386  -0.362  -0.316  -0.309
 -0.276  -0.271
 -- Virtual --
 -0.076  -0.023  -0.005   0.014   0.024   0.028   0.052   0.063
  0.070   0.076   0.081   0.085   0.105   0.114   0.117   0.120
  0.128   0.129   0.137   0.155   0.161   0.169   0.180   0.201
  0.211   0.229   0.235   0.245   0.263   0.273   0.279   0.295
  0.355   0.362   0.385   0.391   0.415   0.436   0.444   0.454
  0.467   0.472   0.488   0.494   0.505   0.516   0.544   0.583
  0.596   0.616   0.619   0.627   0.654   0.685   0.702   0.747
  0.789   0.834   0.868   0.899   0.941   0.957   1.015   1.067
  1.125   1.222   1.250   1.323   1.335   1.354   1.365   1.395
  1.432   1.435   1.448   1.508   1.518   1.551   1.578   1.639
  1.666   1.707   1.789   1.812   1.856   1.881   1.971   1.979
  2.023   2.134   2.150   2.192   2.234   2.287   2.300   2.432
  2.501   2.543   2.596   2.671   2.683   2.788   2.829   2.835
  2.956   3.129   3.252   3.412   3.705   3.762   3.805   3.838
  3.983   3.993   4.000   4.055   4.067   4.130   4.230   4.263
  4.422   4.843   6.030   6.051   6.092   6.343   6.381   6.664
  9.729  23.581  23.757  23.862  25.859  25.921  26.420  27.868
 28.363  28.381  28.389  28.543  28.549  28.576  28.608  28.693
 66.772 127.902 127.915 127.941 151.663 215.7161901.826
 --------------------------------------------------------------

          Ground-State Mulliken Net Atomic Charges

     Atom                 Charge (a.u.)
  ----------------------------------------
      1 C                    -0.440230
      2 C                    -0.212846
      3 C                    -0.049590
      4 F                    -0.123231
      5 H                     0.181216
      6 I                     0.126760
      7 Cl                    0.167089
      8 H                     0.149282
      9 H                     0.201549
  ----------------------------------------
  Sum of atomic charges =     0.000000

 -----------------------------------------------------------------
                    Cartesian Multipole Moments
 -----------------------------------------------------------------
    Charge (ESU x 10^10)
                -0.0000
    Dipole Moment (Debye)
         X      -1.3848      Y      -0.1910      Z       1.2155
       Tot       1.8525
    Quadrupole Moments (Debye-Ang)
        XX     -57.6172     XY       1.0548     YY     -69.2414
        XZ      -1.3715     YZ      -2.0953     ZZ     -63.3791
    Octopole Moments (Debye-Ang^2)
       XXX      43.4560    XXY      -5.4785    XYY      17.4726
       YYY       5.1842    XXZ      -1.7240    XYZ       0.8730
       YYZ       1.3733    XZZ      10.6031    YZZ      -4.4392
       ZZZ      -1.3322
    Hexadecapole Moments (Debye-Ang^3)
      XXXX    -759.5345   XXXY      18.4951   XXYY    -224.1919
      XYYY      -9.4074   YYYY    -528.1461   XXXZ       5.6433
      XXYZ       4.5976   XYYZ       2.5776   YYYZ      -4.4427
      XXZZ    -159.2579   XYZZ       5.1817   YYZZ    -114.8506
      XZZZ       1.0039   YZZZ       4.1184   ZZZZ    -169.8853
 -----------------------------------------------------------------
 Calculating MO derivatives via CPSCF
   1         3          27      0.137031    0.029577
   2         3          27      0.017348    0.003679
   3         3          27      0.001674    0.000556
   4         7          23      0.000127    0.000050
   5        29           1      0.000004    0.000004
   6        30           0      0.000000    0.000000    Roots Converged
 Time for AOints: 30.4 s (CPU) 30.4 s (wall)
 ------------------------------------------------------------------------------
                     AOints        : Timing summary (seconds)
 ------------------------------------------------------------------------------
     job step          cpu (% of tot)      sys (% of tot)     wall (% of tot)
 ------------------------------------------------------------------------------
  cpscf_lag         0.2387E+03 (45.7)   0.3120E-03 (16.5)   0.3052E+03 (51.7)
  iterzp            0.2524E+03 (48.4)   0.1571E-02 (83.3)   0.2539E+03 (43.0)
  make_fx           0.0000E+00 ( 0.0)   0.0000E+00 ( 0.0)   0.0000E+00 ( 0.0)
  AOints            0.3038E+02 ( 5.8)   0.0000E+00 ( 0.0)   0.3040E+02 ( 5.2)
 ------------------------------------------------------------------------------
   Grand Totals     0.5220E+03          0.1886E-02          0.5900E+03
 ------------------------------------------------------------------------------
 Calculating analytic Hessian of the SCF energy
 Polarizability Matrix (a.u.)
            1           2           3
    1 -92.9623978   2.9370953   2.0352407
    2   2.9370953 -75.9559943   3.2774848
    3   2.0352407   3.2774848 -63.1148435

 Direct stationary perturbation theory relativistic correction:

 rels  =      97.801982773300
 relv  =    -324.550891835503
 rel2e =      42.525609192807
 E_rel =    -184.223299869396

 Hessian of the SCF Energy
            1           2           3           4           5           6
    1   0.5235496  -0.2027389  -0.0488495  -0.0517838   0.0215870  -0.0165107
    2  -0.2027389   0.3729272  -0.0747816   0.0147330  -0.0491663  -0.0112923
    3  -0.0488495  -0.0747816   0.5799844  -0.0367393  -0.0545526  -0.2018130
    4  -0.0517838   0.0147330  -0.0367393   0.5485149  -0.0660017   0.1675455
    5   0.0215870  -0.0491663  -0.0545526  -0.0660017   0.4527692   0.1062201
    6  -0.0165107  -0.0112923  -0.2018130   0.1675455   0.1062201   0.4520338
    7  -0.0820917  -0.0135604   0.0692824  -0.1102539  -0.0761744  -0.0488403
    8  -0.0279020  -0.0743413   0.0899920  -0.0724071  -0.1432357  -0.0631831
    9   0.0572353   0.0510119  -0.1202509  -0.0312779  -0.0292426  -0.0343632
   10  -0.0069435   0.0078777   0.0045497  -0.1160831   0.0895419   0.0238487
   11   0.0025685  -0.0061218  -0.0150581   0.0934546  -0.2005945  -0.0495566
   12   0.0231341  -0.0337197  -0.0073810   0.0263851  -0.0517913  -0.0732091
   13   0.0084318  -0.0053775   0.0047113  -0.2543863   0.0337497  -0.1287176
   14   0.0026370  -0.0006837  -0.0000829   0.0283038  -0.0458143   0.0159635
   15  -0.0229263   0.0039987  -0.0103565  -0.1332985   0.0168669  -0.1228133
   16  -0.0144810  -0.0060350  -0.0006587  -0.0181842   0.0009702   0.0085611
   17  -0.0036928  -0.0007127   0.0017817  -0.0089258   0.0017654   0.0015428
   18   0.0137122  -0.0012586   0.0013235  -0.0072044   0.0033337  -0.0000823
   19   0.0019460  -0.0011062   0.0017492   0.0007785  -0.0030965  -0.0010477
   20   0.0024078  -0.0179128   0.0072433   0.0120067  -0.0209590   0.0094840
   21  -0.0136283   0.0200209  -0.0017361   0.0093663  -0.0024775   0.0035633
   22  -0.2316430   0.0985362   0.1043205   0.0104624  -0.0054515  -0.0006677
   23   0.0990861  -0.0888261  -0.0518709   0.0142850  -0.0062954   0.0028166
   24   0.1030468  -0.0491006  -0.1022422   0.0178658  -0.0047214  -0.0082866
   25  -0.1469844   0.1076710  -0.0983656  -0.0090645   0.0048751  -0.0041712
   26   0.1060474  -0.1351624   0.0973291  -0.0154486   0.0115305  -0.0119951
   27  -0.0952135   0.0951212  -0.1375282  -0.0126427   0.0163647  -0.0150296
            7           8           9          10          11          12
    1  -0.0820917  -0.0279020   0.0572353  -0.0069435   0.0025685   0.0231341
    2  -0.0135604  -0.0743413   0.0510119   0.0078777  -0.0061218  -0.0337197
    3   0.0692824   0.0899920  -0.1202509   0.0045497  -0.0150581  -0.0073810
    4  -0.1102539  -0.0724071  -0.0312779  -0.1160831   0.0934546   0.0263851
    5  -0.0761744  -0.1432357  -0.0292426   0.0895419  -0.2005945  -0.0517913
    6  -0.0488403  -0.0631831  -0.0343632   0.0238487  -0.0495566  -0.0732091
    7   0.3052055   0.0682631  -0.0165127   0.0114254   0.0188888  -0.0044769
    8   0.0682631   0.3838905  -0.0413458  -0.0049314  -0.0299783  -0.0054743
    9  -0.0165127  -0.0413458   0.2273026  -0.0037262  -0.0087392  -0.0036826
   10   0.0114254  -0.0049314  -0.0037262   0.1185470  -0.1236927  -0.0397681
   11   0.0188888  -0.0299783  -0.0087392  -0.1236927   0.2618933   0.0835983
   12  -0.0044769  -0.0054743  -0.0036826  -0.0397681   0.0835983   0.0735887
   13  -0.0125006   0.0015008  -0.0103728  -0.0122091   0.0108903  -0.0018296
   14  -0.0191353   0.0023107  -0.0113989   0.0330484  -0.0169569   0.0082935
   15   0.0061391   0.0014688   0.0008851   0.0146493  -0.0063786   0.0083457
   16  -0.0656127  -0.0060942  -0.0002238   0.0016734  -0.0000327  -0.0022135
   17   0.0007099  -0.0203030  -0.0015372  -0.0018555  -0.0005470  -0.0009390
   18  -0.0012768  -0.0006455  -0.0141552   0.0000383   0.0008263   0.0007050
   19  -0.0439673   0.0443099  -0.0109992   0.0007782  -0.0004723   0.0007274
   20   0.0273061  -0.1159962   0.0210522  -0.0008631  -0.0064985   0.0012398
   21  -0.0068143   0.0195463  -0.0363195  -0.0007641  -0.0035172   0.0004238
   22  -0.0120578   0.0073433   0.0043738   0.0018648  -0.0023240  -0.0044711
   23  -0.0193723   0.0088950   0.0098363   0.0011730  -0.0022152  -0.0055874
   24   0.0063210  -0.0039332  -0.0099921   0.0017538  -0.0003780  -0.0033106
   25   0.0098531  -0.0100823   0.0115036   0.0009469   0.0007195   0.0025126
   26   0.0130745  -0.0112416   0.0103633  -0.0002984   0.0010188   0.0043800
   27  -0.0038216   0.0035748  -0.0094241  -0.0005813  -0.0007970   0.0045202
           13          14          15          16          17          18
    1   0.0084318   0.0026370  -0.0229263  -0.0144810  -0.0036928   0.0137122
    2  -0.0053775  -0.0006837   0.0039987  -0.0060350  -0.0007127  -0.0012586
    3   0.0047113  -0.0000829  -0.0103565  -0.0006587   0.0017817   0.0013235
    4  -0.2543863   0.0283038  -0.1332985  -0.0181842  -0.0089258  -0.0072044
    5   0.0337497  -0.0458143   0.0168669   0.0009702   0.0017654   0.0033337
    6  -0.1287176   0.0159635  -0.1228133   0.0085611   0.0015428  -0.0000823
    7  -0.0125006  -0.0191353   0.0061391  -0.0656127   0.0007099  -0.0012768
    8   0.0015008   0.0023107   0.0014688  -0.0060942  -0.0203030  -0.0006455
    9  -0.0103728  -0.0113989   0.0008851  -0.0002238  -0.0015372  -0.0141552
   10  -0.0122091   0.0330484   0.0146493   0.0016734  -0.0018555   0.0000383
   11   0.0108903  -0.0169569  -0.0063786  -0.0000327  -0.0005470   0.0008263
   12  -0.0018296   0.0082935   0.0083457  -0.0022135  -0.0009390   0.0007050
   13   0.2686081  -0.0429715   0.1348272  -0.0002619  -0.0003162  -0.0006335
   14  -0.0429715   0.0605659  -0.0119047  -0.0006358  -0.0007808  -0.0011184
   15   0.1348272  -0.0119047   0.1236360   0.0011982   0.0005099   0.0004496
   16  -0.0002619  -0.0006358   0.0011982   0.1158515  -0.0011525  -0.0033494
   17  -0.0003162  -0.0007808   0.0005099  -0.0011525   0.0245559  -0.0020395
   18  -0.0006335  -0.0011184   0.0004496  -0.0033494  -0.0020395   0.0090074
   19   0.0013709  -0.0007097   0.0000128  -0.0181242   0.0171369  -0.0033682
   20   0.0018449   0.0009624  -0.0023175   0.0123658  -0.0045344   0.0006832
   21   0.0008853   0.0004957   0.0005345  -0.0025500   0.0007481   0.0017751
   22   0.0000693  -0.0001894   0.0010792  -0.0010421  -0.0006478   0.0016276
   23  -0.0004538   0.0009048   0.0014151  -0.0013325  -0.0004021   0.0017852
   24  -0.0010017  -0.0009951   0.0017977  -0.0015726  -0.0005789   0.0001521
   25   0.0008777  -0.0003474  -0.0016809   0.0001812  -0.0012562   0.0004542
   26   0.0011332  -0.0005080  -0.0036586   0.0019467   0.0009587  -0.0015664
   27   0.0021314   0.0007474  -0.0024788   0.0008088   0.0005121   0.0008249
           19          20          21          22          23          24
    1   0.0019460   0.0024078  -0.0136283  -0.2316430   0.0990861   0.1030468
    2  -0.0011062  -0.0179128   0.0200209   0.0985362  -0.0888261  -0.0491006
    3   0.0017492   0.0072433  -0.0017361   0.1043205  -0.0518709  -0.1022422
    4   0.0007785   0.0120067   0.0093663   0.0104624   0.0142850   0.0178658
    5  -0.0030965  -0.0209590  -0.0024775  -0.0054515  -0.0062954  -0.0047214
    6  -0.0010477   0.0094840   0.0035633  -0.0006677   0.0028166  -0.0082866
    7  -0.0439673   0.0273061  -0.0068143  -0.0120578  -0.0193723   0.0063210
    8   0.0443099  -0.1159962   0.0195463   0.0073433   0.0088950  -0.0039332
    9  -0.0109992   0.0210522  -0.0363195   0.0043738   0.0098363  -0.0099921
   10   0.0007782  -0.0008631  -0.0007641   0.0018648   0.0011730   0.0017538
   11  -0.0004723  -0.0064985  -0.0035172  -0.0023240  -0.0022152  -0.0003780
   12   0.0007274   0.0012398   0.0004238  -0.0044711  -0.0055874  -0.0033106
   13   0.0013709   0.0018449   0.0008853   0.0000693  -0.0004538  -0.0010017
   14  -0.0007097   0.0009624   0.0004957  -0.0001894   0.0009048  -0.0009951
   15   0.0000128  -0.0023175   0.0005345   0.0010792   0.0014151   0.0017977
   16  -0.0181242   0.0123658  -0.0025500  -0.0010421  -0.0013325  -0.0015726
   17   0.0171369  -0.0045344   0.0007481  -0.0006478  -0.0004021  -0.0005789
   18  -0.0033682   0.0006832   0.0017751   0.0016276   0.0017852   0.0001521
   19   0.0557065  -0.0549488   0.0127914   0.0011652  -0.0005243   0.0002716
   20  -0.0549488   0.1655709  -0.0368202   0.0022182   0.0025594   0.0014530
   21   0.0127914  -0.0368202   0.0305679  -0.0019956  -0.0017204   0.0007713
   22   0.0011652   0.0022182  -0.0019956   0.2404879  -0.1033375  -0.1124662
   23  -0.0005243   0.0025594  -0.0017204  -0.1033375   0.0892893   0.0521921
   24   0.0002716   0.0014530   0.0007713  -0.1124662   0.0521921   0.1096277
   25   0.0003462  -0.0023375   0.0027093  -0.0093067   0.0104762  -0.0142186
   26  -0.0005890  -0.0031918   0.0037244   0.0038525  -0.0039097   0.0060621
   27  -0.0001373  -0.0020178   0.0004199   0.0081995  -0.0088665   0.0114827
           25          26          27
    1  -0.1469844   0.1060474  -0.0952135
    2   0.1076710  -0.1351624   0.0951212
    3  -0.0983656   0.0973291  -0.1375282
    4  -0.0090645  -0.0154486  -0.0126427
    5   0.0048751   0.0115305   0.0163647
    6  -0.0041712  -0.0119951  -0.0150296
    7   0.0098531   0.0130745  -0.0038216
    8  -0.0100823  -0.0112416   0.0035748
    9   0.0115036   0.0103633  -0.0094241
   10   0.0009469  -0.0002984  -0.0005813
   11   0.0007195   0.0010188  -0.0007970
   12   0.0025126   0.0043800   0.0045202
   13   0.0008777   0.0011332   0.0021314
   14  -0.0003474  -0.0005080   0.0007474
   15  -0.0016809  -0.0036586  -0.0024788
   16   0.0001812   0.0019467   0.0008088
   17  -0.0012562   0.0009587   0.0005121
   18   0.0004542  -0.0015664   0.0008249
   19   0.0003462  -0.0005890  -0.0001373
   20  -0.0023375  -0.0031918  -0.0020178
   21   0.0027093   0.0037244   0.0004199
   22  -0.0093067   0.0038525   0.0081995
   23   0.0104762  -0.0039097  -0.0088665
   24  -0.0142186   0.0060621   0.0114827
   25   0.1531505  -0.1097184   0.1012567
   26  -0.1097184   0.1405055  -0.1046388
   27   0.1012567  -0.1046388   0.1472129
 Gradient time:  CPU 644.96 s  wall 724.04 s
 **********************************************************************
 **                                                                  **
 **                       VIBRATIONAL ANALYSIS                       **
 **                       --------------------                       **
 **                                                                  **
 **        VIBRATIONAL FREQUENCIES (CM**-1) AND NORMAL MODES         **
 **     FORCE CONSTANTS (mDYN/ANGSTROM) AND REDUCED MASSES (AMU)     **
 **                  INFRARED INTENSITIES (KM/MOL)                   **
 **                                                                  **
 **********************************************************************


 Mode:                 1                      2                      3
 Frequency:       128.69                 183.26                 199.69
 Force Cnst:      0.1383                 0.1808                 0.1726
 Red. Mass:      14.1694                 9.1370                 7.3449
 IR Active:          YES                    YES                    YES
 IR Intens:        2.299                  1.917                  1.822
 Raman Active:       YES                    YES                    YES
               X      Y      Z        X      Y      Z        X      Y      Z
 C         -0.090  0.088 -0.021   -0.267 -0.080 -0.145    0.287 -0.107  0.168
 C          0.203  0.021 -0.031   -0.031 -0.112 -0.142    0.067 -0.078  0.173
 C         -0.053  0.145  0.052    0.008 -0.148 -0.010    0.032 -0.036  0.046
 F          0.652  0.202  0.144    0.005 -0.233  0.209    0.038  0.041 -0.194
 H          0.255 -0.270 -0.200    0.117 -0.118 -0.394   -0.095 -0.079  0.444
 I         -0.096 -0.096 -0.037   -0.052  0.067 -0.030   -0.111  0.019  0.015
 Cl        -0.021  0.155  0.063    0.305  0.006  0.119    0.229 -0.006 -0.104
 H         -0.251  0.008 -0.231   -0.284  0.062 -0.300    0.275 -0.269  0.290
 H         -0.142  0.208  0.150   -0.484 -0.197 -0.038    0.510  0.049  0.096
 TransDip  -0.039 -0.019 -0.021   -0.024  0.010 -0.036    0.004 -0.004  0.043

 Mode:                 4                      5                      6
 Frequency:       286.21                 371.32                 443.17
 Force Cnst:      0.3367                 0.4915                 0.2825
 Red. Mass:       6.9760                 6.0499                 2.4414
 IR Active:          YES                    YES                    YES
 IR Intens:        0.686                  9.332                  3.235
 Raman Active:       YES                    YES                    YES
               X      Y      Z        X      Y      Z        X      Y      Z
 C         -0.328 -0.089  0.170   -0.153 -0.173  0.109   -0.056  0.238  0.045
 C         -0.061  0.119  0.076   -0.114 -0.237  0.132    0.029 -0.096  0.074
 C         -0.045 -0.048  0.342   -0.298 -0.021  0.064   -0.007 -0.025 -0.067
 F          0.034  0.247 -0.069    0.031 -0.098 -0.083    0.014 -0.043 -0.134
 H          0.061  0.259 -0.089   -0.250 -0.423  0.300   -0.031 -0.136  0.163
 I          0.026  0.014 -0.026    0.057  0.003 -0.006    0.001  0.002 -0.001
 Cl         0.061 -0.178 -0.074   -0.013  0.212 -0.052    0.011 -0.049  0.049
 H         -0.381 -0.034  0.032   -0.332 -0.430  0.031   -0.197  0.407 -0.338
 H         -0.520 -0.224  0.233    0.013  0.103  0.220   -0.194  0.522  0.466
 TransDip  -0.025 -0.009  0.001   -0.079 -0.041  0.042    0.015  0.038  0.041

 Mode:                 7                      8                      9
 Frequency:       457.54                 711.07                 794.65
 Force Cnst:      0.6970                 1.0348                 0.8145
 Red. Mass:       5.6508                 3.4738                 2.1891
 IR Active:          YES                    YES                    YES
 IR Intens:       12.408                 65.700                  9.544
 Raman Active:       YES                    YES                    YES
               X      Y      Z        X      Y      Z        X      Y      Z
 C         -0.054 -0.033  0.053   -0.005  0.068 -0.046    0.017  0.157  0.091
 C          0.359  0.063 -0.011    0.099  0.062 -0.063   -0.104 -0.001 -0.101
 C          0.205  0.098  0.293   -0.276  0.279  0.037   -0.060 -0.049  0.137
 F         -0.090 -0.218 -0.078   -0.027 -0.057  0.010    0.062 -0.098 -0.059
 H          0.493  0.360 -0.145    0.027 -0.044  0.026    0.095  0.040 -0.419
 I         -0.019 -0.006 -0.009    0.006 -0.002 -0.002    0.001 -0.000 -0.000
 Cl        -0.058  0.089 -0.038    0.048 -0.096  0.027   -0.001  0.012 -0.007
 H         -0.272 -0.153 -0.222   -0.200 -0.556  0.156    0.373  0.314  0.582
 H         -0.186  0.042  0.266    0.478  0.381 -0.231    0.077 -0.194 -0.312
 TransDip   0.112  0.008  0.011   -0.171  0.189 -0.048   -0.040  0.084  0.033

 Mode:                10                     11                     12
 Frequency:       935.09                 959.03                1027.24
 Force Cnst:      1.6444                 1.7770                 1.1945
 Red. Mass:       3.1919                 3.2792                 1.9213
 IR Active:          YES                    YES                    YES
 IR Intens:       11.571                  9.023                 48.194
 Raman Active:       YES                    YES                    YES
               X      Y      Z        X      Y      Z        X      Y      Z
 C          0.119  0.019 -0.216   -0.193  0.030 -0.082   -0.008  0.029 -0.129
 C         -0.171 -0.069  0.029   -0.057 -0.052  0.280   -0.032 -0.152 -0.002
 C          0.071  0.186  0.243    0.174  0.149 -0.111    0.049 -0.100  0.124
 F          0.024 -0.030 -0.012    0.041 -0.045 -0.059   -0.031  0.080  0.028
 H         -0.396 -0.391  0.320    0.200  0.161 -0.081    0.198  0.227 -0.283
 I         -0.001 -0.001 -0.000   -0.002 -0.001 -0.000   -0.000  0.000 -0.001
 Cl         0.002 -0.017 -0.009    0.001 -0.011  0.009   -0.006  0.012 -0.002
 H          0.081  0.202 -0.443    0.029 -0.203  0.513   -0.013 -0.182  0.034
 H         -0.318 -0.216 -0.010    0.104 -0.194 -0.610    0.522  0.665 -0.037
 TransDip  -0.084 -0.012  0.068    0.020  0.059  0.073    0.112 -0.191 -0.018

 Mode:                13                     14                     15
 Frequency:      1078.17                1103.03                1145.41
 Force Cnst:      0.9848                 1.1174                 1.6997
 Red. Mass:       1.4379                 1.5587                 2.1989
 IR Active:          YES                    YES                    YES
 IR Intens:       29.181                 21.795                 35.615
 Raman Active:       YES                    YES                    YES
               X      Y      Z        X      Y      Z        X      Y      Z
 C         -0.062 -0.159 -0.016   -0.101  0.012  0.002   -0.059  0.048 -0.069
 C          0.001  0.024  0.003   -0.005  0.112 -0.082    0.226 -0.128  0.003
 C         -0.017  0.090 -0.012    0.107 -0.071  0.028   -0.070 -0.041  0.037
 F          0.006 -0.017 -0.004    0.025 -0.034 -0.003   -0.073  0.091  0.013
 H          0.034  0.022 -0.060   -0.474 -0.335  0.584    0.009 -0.491  0.294
 I          0.000 -0.000  0.000   -0.001  0.000 -0.000   -0.000 -0.000 -0.000
 Cl         0.003 -0.006  0.000   -0.006  0.003 -0.000    0.001  0.006 -0.000
 H          0.448  0.703  0.131   -0.035 -0.122  0.234    0.288  0.371  0.248
 H          0.187  0.374  0.264    0.306  0.307 -0.123   -0.110 -0.338 -0.405
 TransDip  -0.014  0.172  0.015    0.143  0.004  0.044   -0.020 -0.186 -0.038

 Mode:                16                     17                     18
 Frequency:      1244.14                1381.73                1459.32
 Force Cnst:      1.7643                 1.6947                 1.6497
 Red. Mass:       1.9346                 1.5066                 1.3148
 IR Active:          YES                    YES                    YES
 IR Intens:       20.109                 23.030                 23.815
 Raman Active:       YES                    YES                    YES
               X      Y      Z        X      Y      Z        X      Y      Z
 C          0.013  0.012 -0.127   -0.017  0.013  0.024    0.028  0.015 -0.125
 C          0.031  0.103  0.112    0.003 -0.148 -0.119    0.016  0.071  0.051
 C         -0.134 -0.131  0.034    0.030  0.077 -0.021   -0.030 -0.049  0.001
 F          0.045 -0.051 -0.008    0.010  0.015  0.019   -0.001 -0.007 -0.005
 H         -0.044  0.742  0.450   -0.205  0.678  0.444    0.063 -0.172 -0.084
 I          0.001  0.000 -0.000   -0.000 -0.000 -0.000    0.000  0.000  0.000
 Cl        -0.001  0.006 -0.001    0.001 -0.003  0.001   -0.000  0.001 -0.000
 H          0.080  0.216 -0.216    0.095 -0.102  0.349    0.228 -0.329  0.542
 H          0.041 -0.051 -0.246   -0.254 -0.051  0.219   -0.452  0.141  0.504
 TransDip  -0.048  0.109  0.080   -0.054 -0.131 -0.060    0.005  0.038  0.151

 Mode:                19                     20                     21
 Frequency:      3131.88                3176.63                3224.31
 Force Cnst:      6.0926                 6.4853                 6.8478
 Red. Mass:       1.0543                 1.0908                 1.1180
 IR Active:          YES                    YES                    YES
 IR Intens:        0.333                  2.785                  0.908
 Raman Active:       YES                    YES                    YES
               X      Y      Z        X      Y      Z        X      Y      Z
 C         -0.017 -0.008  0.062    0.006 -0.006  0.005   -0.081  0.058 -0.010
 C          0.001 -0.002 -0.001   -0.073  0.010 -0.045   -0.006  0.001 -0.003
 C          0.001  0.002 -0.001    0.001  0.002 -0.001   -0.000  0.001 -0.000
 F          0.000 -0.000 -0.000    0.000  0.000  0.000    0.000 -0.000 -0.000
 H         -0.026  0.003 -0.016    0.845 -0.141  0.501    0.067 -0.011  0.044
 I          0.000  0.000 -0.000    0.000  0.000  0.000    0.000 -0.000  0.000
 Cl         0.000  0.000 -0.000    0.000 -0.000  0.000    0.000 -0.000  0.000
 H          0.591 -0.297 -0.325   -0.027  0.010  0.013    0.531 -0.264 -0.305
 H         -0.402  0.386 -0.375   -0.045  0.049 -0.039    0.429 -0.419  0.422
 TransDip  -0.018  0.001  0.005   -0.039  0.026 -0.025   -0.002 -0.013  0.028

 STANDARD THERMODYNAMIC QUANTITIES AT   298.15 K  AND     1.00 ATM

   This Molecule has  0 Imaginary Frequencies
   Zero point vibrational energy:       33.511 kcal/mol

   Atom    1 Element C  Has Mass   12.00000
   Atom    2 Element C  Has Mass   12.00000
   Atom    3 Element C  Has Mass   12.00000
   Atom    4 Element F  Has Mass   18.99840
   Atom    5 Element H  Has Mass    1.00783
   Atom    6 Element I  Has Mass  126.90440
   Atom    7 Element Cl Has Mass   34.96885
   Atom    8 Element H  Has Mass    1.00783
   Atom    9 Element H  Has Mass    1.00783
   Molecular Mass:   219.895140 amu
   Principal axes and moments of inertia in amu*Bohr^2:
                             1           2           3
    Eigenvalues --      906.22631  1548.88893  2201.05031
          X               0.99971     0.01826    -0.01583
          Y              -0.01854     0.99967    -0.01780
          Z               0.01550     0.01809     0.99972
   Rotational Symmetry Number is   1
   The Molecule is an Asymmetric Top
   Translational Enthalpy:        0.889 kcal/mol
   Rotational Enthalpy:           0.889 kcal/mol
   Vibrational Enthalpy:         35.736 kcal/mol
   gas constant (RT):             0.592 kcal/mol
   Translational Entropy:        42.067  cal/mol.K
   Rotational Entropy:           29.514  cal/mol.K
   Vibrational Entropy:          12.627  cal/mol.K

   Total Enthalpy:               38.106 kcal/mol
   Total Entropy:                84.207  cal/mol.K

 ======================================================================

 STANDARD THERMODYNAMIC QUANTITIES FOR ANHARMONIC VIBRATION -- TOSH

   Zero point vibrational energy: ************ kcal/mol

   Vibrational Enthalpy:       Infinity kcal/mol
   Vibrational Entropy:             NaN  cal/mol.K

   Total Enthalpy:             Infinity kcal/mol
   Total Entropy:                   NaN  cal/mol.K

 ======================================================================

 STANDARD THERMODYNAMIC QUANTITIES FOR ANHARMONIC VIBRATION -- VPT2

   Zero point vibrational energy: ************ kcal/mol

   Vibrational Enthalpy:       Infinity kcal/mol
   Vibrational Entropy:             NaN  cal/mol.K

   Total Enthalpy:             Infinity kcal/mol
   Total Entropy:                   NaN  cal/mol.K

 ======================================================================

Archival summary:
1\1\TWL02\FREQ\ProcedureUnspecified\BasisUnspecified\1l1133\taweetha\ThuOct1103:00:042018ThuOct1103:00:042018\0\\#,FREQ,ProcedureUnspecified,BasisUnspecified,\\0,1\I\C,1,2.16379\C,2,1.49897,1,119.829\H,3,1.08374,2,118.092,1,-140.083,0\F,3,1.36844,2,119.159,1,1.05615,0\C,3,1.50367,2,60.3825,1,108.494,0\H,6,1.08308,3,116.478,2,-106.622,0\H,6,1.08376,3,118.855,2,107.697,0\Cl,2,1.78047,1,113.921,3,-144.594,0\\\@

 Total job time:  797.62s(wall), 699.83s(cpu) 
 Thu Oct 11 03:00:04 2018

        *************************************************************
        *                                                           *
        *  Thank you very much for using Q-Chem.  Have a nice day.  *
        *                                                           *
        *************************************************************
