# Supplementary material for: Geometric and energetic data from ab initio calculations of haloethene, haloimine, halomethylenephosphine, haloiminophosphine, halodiazene, halodiphosphene and halocyclopropane
Source: Data Brief. 2019 Nov 2;27:104738. doi: 10.1016/j.dib.2019.104738 (PMC6861602; doi:10.1016/j.dib.2019.104738)
Supplement: Multimedia component 3 [file mmc3.zip › CCC/B3LYP/FHCCCIF.out]

Q-Chem Developer Version!
                  Welcome to Q-Chem
     A Quantum Leap Into The Future Of Chemistry


 Q-Chem 5.1, Q-Chem, Inc., Pleasanton, CA (2018)

 Yihan Shao,  Zhengting Gan,  E. Epifanovsky,  A. T. B. Gilbert,  M. Wormit,  
 J. Kussmann,  A. W. Lange,  A. Behn,  Jia Deng,  Xintian Feng,  D. Ghosh,  
 M. Goldey,  P. R. Horn,  L. D. Jacobson,  I. Kaliman,  T. Kus,  A. Landau,  
 Jie Liu,  E. I. Proynov,  R. M. Richard,  R. P. Steele,  E. J. Sundstrom,  
 H. L. Woodcock III,  P. M. Zimmerman,  D. Zuev,  B. Albrecht,  E. Alguire,  
 S. A. Baeppler,  D. Barton,  Z. Benda,  Y. A. Bernard,  E. J. Berquist,  
 K. B. Bravaya,  H. Burton,  D. Casanova,  Chun-Min Chang,  Yunqing Chen,  
 A. Chien,  K. D. Closser,  M. P. Coons,  S. Coriani,  S. Dasgupta,  
 A. L. Dempwolff,  M. Diedenhofen,  Hainam Do,  R. G. Edgar,  Po-Tung Fang,  
 S. Faraji,  S. Fatehi,  Qingguo Feng,  K. D. Fenk,  J. Fosso-Tande,  
 Qinghui Ge,  A. Ghysels,  G. Gidofalvi,  J. Gomes,  J. Gonthier,  A. Gunina,  
 D. Hait,  M. W. D. Hanson-Heine,  P. H. P. Harbach,  A. W. Hauser,  
 J. E. Herr,  E. G. Hohenstein,  Z. C. Holden,  Kerwin Hui,  B. C. Huynh,  
 T.-C. Jagau,  Hyunjun Ji,  B. Kaduk,  K. Khistyaev,  Jaehoon Kim,  
 P. Klunzinger,  K. Koh,  D. Kosenkov,  L. Koulias,  T. Kowalczyk,  
 C. M. Krauter,  A. Kunitsa,  Ka Un Lao,  A. Laurent,  K. V. Lawler,  
 Joonho Lee,  D. Lefrancois,  S. Lehtola,  D. S. Levine,  Yi-Pei Li,  
 You-Sheng Lin,  Fenglai Liu,  E. Livshits,  A. Luenser,  P. Manohar,  
 E. Mansoor,  S. F. Manzer,  Shan-Ping Mao,  Yuezhi Mao,  N. Mardirossian,  
 A. V. Marenich,  T. Markovich,  L. A. Martinez-Martinez,  S. A. Maurer,  
 N. J. Mayhall,  S. C. McKenzie,  J.-M. Mewes,  A. F. Morrison,  
 J. W. Mullinax,  K. Nanda,  T. S. Nguyen-Beck,  R. Olivares-Amaya,  
 J. A. Parkhill,  T. M. Perrine,  F. Plasser,  P. Pokhilko,  S. Prager,  
 A. Prociuk,  E. Ramos,  D. R. Rehn,  F. Rob,  M. Schneider,  N. Sergueev,  
 S. M. Sharada,  S. Sharma,  D. W. Small,  T. Stauch,  T. Stein,  
 Yu-Chuan Su,  A. J. W. Thom,  A. Tkatchenko,  T. Tsuchimochi,  N. M. Tubman,  
 L. Vogt,  M. L. Vidal,  O. Vydrov,  M. A. Watson,  J. Wenzel,  
 M. de Wergifosse,  T. A. Wesolowski,  A. White,  J. Witte,  A. Yamada,  
 Jun Yang,  K. Yao,  S. Yeganeh,  S. R. Yost,  Zhi-Qiang You,  A. Zech,  
 Igor Ying Zhang,  Xing Zhang,  Yan Zhao,  Ying Zhu,  B. R. Brooks,  
 G. K. L. Chan,  C. J. Cramer,  M. S. Gordon,  W. J. Hehre,  A. Klamt,  
 M. W. Schmidt,  C. D. Sherrill,  D. G. Truhlar,  A. Aspuru-Guzik,  R. Baer,  
 A. T. Bell,  N. A. Besley,  Jeng-Da Chai,  A. E. DePrince, III,  
 R. A. DiStasio Jr.,  A. Dreuw,  B. D. Dunietz,  T. R. Furlani,  
 Chao-Ping Hsu,  Yousung Jung,  Jing Kong,  D. S. Lambrecht,  WanZhen Liang,  
 C. Ochsenfeld,  V. A. Rassolov,  L. V. Slipchenko,  J. E. Subotnik,  
 T. Van Voorhis,  J. M. Herbert,  A. I. Krylov,  P. M. W. Gill,  M. Head-Gordon

 Contributors to earlier versions of Q-Chem not listed above: 
 R. D. Adamson,  B. Austin,  J. Baker,  G. J. O. Beran,  K. Brandhorst,  
 S. T. Brown,  E. F. C. Byrd,  A. K. Chakraborty,  C.-L. Cheng,  
 Siu Hung Chien,  D. M. Chipman,  D. L. Crittenden,  H. Dachsel,  
 R. J. Doerksen,  A. D. Dutoi,  L. Fusti-Molnar,  W. A. Goddard III,  
 A. Golubeva-Zadorozhnaya,  S. R. Gwaltney,  G. Hawkins,  A. Heyden,  
 S. Hirata,  G. Kedziora,  F. J. Keil,  C. Kelley,  Jihan Kim,  R. A. King,  
 R. Z. Khaliullin,  P. P. Korambath,  W. Kurlancheek,  A. M. Lee,  M. S. Lee,  
 S. V. Levchenko,  Ching Yeh Lin,  D. Liotard,  R. C. Lochan,  I. Lotan,  
 P. E. Maslen,  N. Nair,  D. P. O'Neill,  D. Neuhauser,  E. Neuscamman,  
 C. M. Oana,  R. Olson,  B. Peters,  R. Peverati,  P. A. Pieniazek,  
 Y. M. Rhee,  J. Ritchie,  M. A. Rohrdanz,  E. Rosta,  N. J. Russ,  
 H. F. Schaefer III,  N. E. Schultz,  N. Shenvi,  A. C. Simmonett,  A. Sodt,  
 D. Stuck,  K. S. Thanthiriwatte,  V. Vanovschi,  Tao Wang,  A. Warshel,  
 C. F. Williams,  Q. Wu,  X. Xu,  W. Zhang

 Please cite Q-Chem as follows:
 Y. Shao et al., Mol. Phys. 113, 184-215 (2015)
 DOI: 10.1080/00268976.2014.952696

 Q-Chem 5.1.1 for Intel X86 EM64T Linux

 Parts of Q-Chem use Armadillo 8.300.2 (Tropical Shenanigans).
 http://arma.sourceforge.net/

 Q-Chem begins on Wed Oct 10 07:00:52 2018  

Host: 
0

     Scratch files written to /scratch/taweetham/qchem27258//
Input Ideriv = 2
Curr. Ideriv = -1
Max.  Ideriv = 2

Checking the input file for inconsistencies... 	...done.

--------------------------------------------------------------
User input:
--------------------------------------------------------------
$molecule
0 1
C 
C 1 CC 
C 2 CC 1 60.0
F 2 CF 1 ANG  3 pDHA
H 2 CH 1 ANG  3 mDHA
I 3 CI 1 ANG  2 mDHA
F 3 CF 1 ANG  2 pDHA
H 1 CH 2 ANG  3 pDHA
H 1 CH 2 ANG  3 mDHA

CC=1.54
CH=1.09
CF=1.35
CCl=1.77
CBr=1.94
CI=2.14
ANG=118.0
pDHA=107.9
mDHA=-107.9
$end

$rem
   job_type	optimization
   basis	6-311++g**
   method	b3lyp
   mem_total	32000
$end

--------------------------------------------------------------
 ----------------------------------------------------------------
             Standard Nuclear Orientation (Angstroms)
    I     Atom           X                Y                Z
 ----------------------------------------------------------------
    1      C      -1.8281179316     0.2284922473     1.1311183346
    2      C      -2.0174733655    -0.3927442555    -0.2652375396
    3      C      -0.8902653927     0.6282245070    -0.0231115973
    4      F      -1.6747794249    -1.6874855482    -0.4346655418
    5      H      -2.8780292215    -0.0753248336    -0.8541250750
    6      I       1.1246056057    -0.0912442316     0.0244235887
    7      F      -1.0277219131     1.8622294802    -0.5530525669
    8      H      -2.5628325919     0.9587709292     1.4702162772
    9      H      -1.4255831098    -0.4040322031     1.9223063887
 ----------------------------------------------------------------
 Molecular Point Group                 C1    NOp =  1
 Largest Abelian Subgroup              C1    NOp =  1
 Nuclear Repulsion Energy =   535.6748681547 hartrees
 There are       46 alpha and       46 beta electrons
 Requested basis set is 6-311++G(d,p)
 There are 69 shells and 193 basis functions

 Total QAlloc Memory Limit  32000 MB
 Mega-Array Size       188 MB
 MEM_STATIC part       192 MB
 A cutoff of  1.0D-11 yielded   2095 shell pairs
 There are     16847 function pairs (     18614 Cartesian)

 -------------------------------------------------------
 OpenMP Integral Computing Module                       
 Release: version 1.0, May 2013, Q-Chem Inc. Pittsburgh 
 -------------------------------------------------------
 Integral Job Info:
 Integral job number is                      11
 Integral operator is                         1
 short-range coefficients                     0
 long-range coefficients              100000000
 Omega coefficients                           0
 if combine SR and LR in K                    0
 Integral screening is                        0
 Integral computing path is                   2
 max size of driver memory is            800000
 size of driver memory is                593474
 size of scratch memory is             11861008
 max col of scratch BK array               1296
 max len of scratch array in speh3          155
 max len of scratch index in speh4           18
 max int batch size is                      520
 min int batch size is                       52
 fixed nKL is                                52
 max L of basis functions is                  2
 order of int derivative is                   0
 number of shells is                         69
 number of basis is                         203
 number of cartesian basis is               203
 number of contracted shell pairs          2095
 number of primitive shell pairs           4750
 maxK2 (contraction) of shell pair           36
 max number of K2 of shell pair               1
 max number of CS2 of shell pair            262
 max number of PS2 of shell pair            438
 mem total for path MDJ                  533644
 -------------------------------------------------------
 Smallest overlap matrix eigenvalue = 7.57E-05

 Scale SEOQF with 1.000000e-01/1.000000e-01/1.000000e-01

 Standard Electronic Orientation quadrupole field applied
 Nucleus-field energy     =     0.0000000084 hartrees
 Guess from superposition of atomic densities
 Warning:  Energy on first SCF cycle will be non-variational
 SAD guess density has 92.000000 electrons

 -----------------------------------------------------------------------
  General SCF calculation program by
  Eric Jon Sundstrom, Paul Horn, Yuezhi Mao, Dmitri Zuev, Alec White,
  David Stuck, Shaama M.S., Shane Yost, Joonho Lee, David Small,
  Daniel Levine, Susi Lehtola, Hugh Burton, Evgeny Epifanovsky
 -----------------------------------------------------------------------
 Exchange:     0.2000 Hartree-Fock + 0.0800 Slater + 0.7200 B88
 Correlation:  0.1900 VWN1RPA + 0.8100 LYP
 Using SG-1 standard quadrature grid
 using 4 threads for integral computing
 -------------------------------------------------------
 OpenMP Integral computing Module                
 Release: version 2.0, May 2017, Q-Chem Inc. Pleasanton 
 -------------------------------------------------------
 -------------------------------------------------------
 OpenMP BLAS3 based DFT computing Module                
 Release: version 1.0, May 2013, Q-Chem Inc. Pittsburgh 
 -------------------------------------------------------
 A restricted SCF calculation will be
 performed using DIIS
 SCF converges when DIIS error is below 1.0e-08
 ---------------------------------------
  Cycle       Energy         DIIS error
 ---------------------------------------
    1   -7236.2635873452      4.03e-02  
    2   -7235.3068325442      3.95e-03  
    3   -7235.2738184972      4.94e-03  
    4   -7235.3612436323      6.31e-04  
    5   -7235.3622408194      3.36e-04  
    6   -7235.3627347226      4.73e-05  
    7   -7235.3627444982      2.13e-05  
    8   -7235.3627458020      4.67e-06  
    9   -7235.3627458706      2.02e-06  
   10   -7235.3627458827      2.85e-07  
   11   -7235.3627458830      1.64e-07  
   12   -7235.3627458832      1.86e-08  
   13   -7235.3627458830      5.93e-09  Convergence criterion met
 ---------------------------------------
 SCF time:   CPU 33.02s  wall 9.00s 
 SCF   energy in the final basis set =    -7235.3627458830
 Total energy in the final basis set =    -7235.3627458830

 --------------------------------------------------------------

                    Orbital Energies (a.u.)
 --------------------------------------------------------------

 Alpha MOs
 -- Occupied --
*******-176.309-165.713-165.711-165.711 -35.806 -31.299 -31.293
-31.293 -24.714 -24.702 -22.950 -22.948 -22.948 -22.944 -22.944
-10.325 -10.295 -10.218  -6.355  -4.768  -4.753  -4.752  -2.034
 -2.029  -2.028  -2.016  -2.015  -1.255  -1.243  -0.886  -0.694
 -0.654  -0.621  -0.568  -0.552  -0.498  -0.487  -0.485  -0.448
 -0.426  -0.392  -0.334  -0.314  -0.279  -0.267
 -- Virtual --
 -0.062  -0.006   0.010   0.023   0.028   0.037   0.058   0.071
  0.076   0.080   0.086   0.102   0.117   0.120   0.127   0.140
  0.144   0.158   0.177   0.191   0.205   0.225   0.229   0.241
  0.244   0.259   0.268   0.290   0.300   0.316   0.343   0.350
  0.368   0.377   0.403   0.416   0.430   0.438   0.460   0.491
  0.498   0.511   0.555   0.579   0.589   0.601   0.625   0.637
  0.662   0.684   0.704   0.724   0.767   0.796   0.912   0.983
  1.191   1.213   1.258   1.300   1.320   1.339   1.353   1.383
  1.398   1.412   1.423   1.426   1.450   1.502   1.512   1.526
  1.580   1.626   1.675   1.700   1.767   1.796   1.829   1.862
  1.941   1.967   1.995   2.038   2.118   2.153   2.164   2.241
  2.456   2.509   2.562   2.649   2.662   2.759   2.777   2.792
  2.915   3.059   3.231   3.342   3.669   3.714   3.772   3.782
  3.797   3.827   3.972   3.982   3.988   4.006   4.029   4.060
  4.073   4.143   4.217   4.272   4.424   4.804   4.880   6.022
  6.030   6.087   6.318   6.340   6.362   6.374   6.623   6.714
 23.563  23.705  23.825  27.865  28.360  28.365  28.390  28.544
 28.552  28.580  28.609  28.700  66.755  66.771 127.900 127.905
127.941 151.6611901.824
 --------------------------------------------------------------

          Ground-State Mulliken Net Atomic Charges

     Atom                 Charge (a.u.)
  ----------------------------------------
      1 C                    -0.285148
      2 C                    -0.077821
      3 C                    -0.104828
      4 F                    -0.105461
      5 H                     0.188104
      6 I                     0.089650
      7 F                    -0.055995
      8 H                     0.172677
      9 H                     0.178821
  ----------------------------------------
  Sum of atomic charges =     0.000000

 -----------------------------------------------------------------
                    Cartesian Multipole Moments
 -----------------------------------------------------------------
    Charge (ESU x 10^10)
                 0.0000
    Dipole Moment (Debye)
         X      -1.5695      Y       0.2205      Z       1.1342
       Tot       1.9489
    Quadrupole Moments (Debye-Ang)
        XX     -49.4625     XY      -2.7109     YY     -62.0922
        XZ      -1.2319     YZ       0.2137     ZZ     -55.3916
    Octopole Moments (Debye-Ang^2)
       XXX      24.7837    XXY       1.4617    XYY      17.6236
       YYY      -3.5833    XXZ      -1.9468    XYZ      -1.4105
       YYZ       1.7411    XZZ       5.8695    YZZ      -1.7435
       ZZZ      -2.8548
    Hexadecapole Moments (Debye-Ang^3)
      XXXX    -653.4644   XXXY     -19.5459   XXYY    -174.6822
      XYYY      -3.9748   YYYY    -300.1632   XXXZ      17.0799
      XXYZ       3.4212   XYYZ      -2.5382   YYYZ      -0.9535
      XXZZ    -137.4698   XYZZ      -0.7907   YYZZ     -72.9518
      XZZZ       5.8575   YZZZ      -3.7619   ZZZZ    -146.9502
 -----------------------------------------------------------------
 Calculating analytic gradient of the SCF energy
 Gradient of SCF Energy
            1           2           3           4           5           6
    1  -0.0061149  -0.0112761   0.0234202   0.0017990  -0.0041651  -0.0029573
    2  -0.0001267  -0.0301694   0.0286861   0.0091465   0.0024330  -0.0029651
    3   0.0149491  -0.0159973  -0.0155689   0.0025897   0.0005035   0.0014356
            7           8           9
    1   0.0009063  -0.0017877   0.0001756
    2  -0.0062238   0.0013606  -0.0021411
    3   0.0032580   0.0036852   0.0051450
 Max gradient component =       3.017E-02
 RMS gradient           =       1.123E-02
 Gradient time:  CPU 8.13 s  wall 2.09 s
 Geometry Optimization Parameters
   NAtoms,    NIC,     NZ,  NCons,   NDum,   NFix, NCnnct, MaxDiis
        9      69       9       0       0       0       0       0


** GEOMETRY OPTIMIZATION IN DELOCALIZED INTERNAL COORDINATES **
   Searching for a Minimum

   Optimization Cycle:   1

                       Coordinates (Angstroms)
     ATOM                X               Y               Z
      1  C        -1.8281179316    0.2284922473    1.1311183346
      2  C        -2.0174733655   -0.3927442555   -0.2652375396
      3  C        -0.8902653927    0.6282245070   -0.0231115973
      4  F        -1.6747794249   -1.6874855482   -0.4346655418
      5  H        -2.8780292215   -0.0753248336   -0.8541250750
      6  I         1.1246056057   -0.0912442316    0.0244235887
      7  F        -1.0277219131    1.8622294802   -0.5530525669
      8  H        -2.5628325919    0.9587709292    1.4702162772
      9  H        -1.4255831098   -0.4040322031    1.9223063887
   Point Group: c1    Number of degrees of freedom:    21


   Energy is  -7235.362745883


 Attempting to Generate Delocalized Internal Coordinates

 21 Hessian modes will be used to form the next step
  Hessian Eigenvalues:
     0.016341    0.020947    0.023307    0.030304    0.030782    0.032544
     0.083421    0.087153    0.090379    0.107532    0.108095    0.134223
     0.138421    0.253751    0.264506    0.285189    0.348126    0.348126
     0.348126    0.550214    0.550214

 Minimum Search - Taking Simple RFO Step
 Searching for Lamda that Minimizes Along All modes
 Value Taken    Lamda =  -0.00413224
 Step Taken.  Stepsize is  0.165337

                             Maximum     Tolerance    Cnvgd?
         Gradient           0.020622      0.000300      NO
         Displacement       0.070306      0.001200      NO
         Energy change     *********      0.000001      NO


 New Cartesian Coordinates Obtained by Inverse Iteration

 Displacement from previous Coordinates is:  0.155691
 ----------------------------------------------------------------
             Standard Nuclear Orientation (Angstroms)
    I     Atom           X                Y                Z
 ----------------------------------------------------------------
    1      C      -1.8240576243     0.2239208415     1.1267525269
    2      C      -2.0119629106    -0.3832954439    -0.2508402355
    3      C      -0.9028822644     0.6067469360    -0.0070627287
    4      F      -1.7100904431    -1.6963090823    -0.4231847521
    5      H      -2.8443788190    -0.0544344587    -0.8631044055
    6      I       1.1368741813    -0.0662003279     0.0209600166
    7      F      -1.0506691840     1.8433228330    -0.5454629720
    8      H      -2.5525400793     0.9597077325     1.4511188617
    9      H      -1.4204902017    -0.4065729385     1.9086959572
 ----------------------------------------------------------------
 Molecular Point Group                 C1    NOp =  1
 Largest Abelian Subgroup              C1    NOp =  1
 Nuclear Repulsion Energy =   535.2168217914 hartrees
 There are       46 alpha and       46 beta electrons
 Applying Cartesian multipole field
    Component          Value
    ---------          -----
     (2,0,0)        1.00000E-11
     (0,2,0)        2.00000E-11
     (0,0,2)       -3.00000E-11
 Nucleus-field energy     =     0.0000000084 hartrees
 Requested basis set is 6-311++G(d,p)
 There are 69 shells and 193 basis functions
 A cutoff of  1.0D-11 yielded   2095 shell pairs
 There are     16847 function pairs (     18614 Cartesian)
 Smallest overlap matrix eigenvalue = 6.64E-05
 Guess MOs from SCF MO coefficient file

 -----------------------------------------------------------------------
  General SCF calculation program by
  Eric Jon Sundstrom, Paul Horn, Yuezhi Mao, Dmitri Zuev, Alec White,
  David Stuck, Shaama M.S., Shane Yost, Joonho Lee, David Small,
  Daniel Levine, Susi Lehtola, Hugh Burton, Evgeny Epifanovsky
 -----------------------------------------------------------------------
 Exchange:     0.2000 Hartree-Fock + 0.0800 Slater + 0.7200 B88
 Correlation:  0.1900 VWN1RPA + 0.8100 LYP
 Using SG-1 standard quadrature grid
 using 4 threads for integral computing
 -------------------------------------------------------
 OpenMP Integral computing Module                
 Release: version 2.0, May 2017, Q-Chem Inc. Pleasanton 
 -------------------------------------------------------
 -------------------------------------------------------
 OpenMP BLAS3 based DFT computing Module                
 Release: version 1.0, May 2013, Q-Chem Inc. Pittsburgh 
 -------------------------------------------------------
 A restricted SCF calculation will be
 performed using DIIS
 SCF converges when DIIS error is below 1.0e-08
 ---------------------------------------
  Cycle       Energy         DIIS error
 ---------------------------------------
    1   -7235.3640736521      5.22e-04  
    2   -7235.3653784156      2.11e-04  
    3   -7235.3653286680      2.47e-04  
    4   -7235.3655342643      3.19e-05  
    5   -7235.3655377575      9.10e-06  
    6   -7235.3655380352      3.68e-06  
    7   -7235.3655380923      7.54e-07  
    8   -7235.3655380944      3.07e-07  
    9   -7235.3655380948      5.33e-08  
   10   -7235.3655380948      2.25e-08  
   11   -7235.3655380948      7.94e-09  Convergence criterion met
 ---------------------------------------
 SCF time:   CPU 28.91s  wall 7.00s 
 SCF   energy in the final basis set =    -7235.3655380948
 Total energy in the final basis set =    -7235.3655380948

 --------------------------------------------------------------

                    Orbital Energies (a.u.)
 --------------------------------------------------------------

 Alpha MOs
 -- Occupied --
*******-176.310-165.714-165.712-165.712 -35.806 -31.300 -31.294
-31.293 -24.712 -24.700 -22.950 -22.949 -22.949 -22.944 -22.944
-10.323 -10.292 -10.216  -6.356  -4.768  -4.753  -4.753  -2.034
 -2.029  -2.029  -2.016  -2.016  -1.252  -1.239  -0.901  -0.694
 -0.656  -0.620  -0.570  -0.552  -0.498  -0.485  -0.483  -0.449
 -0.425  -0.394  -0.338  -0.317  -0.280  -0.269
 -- Virtual --
 -0.065  -0.006   0.010   0.023   0.028   0.037   0.059   0.071
  0.076   0.081   0.089   0.102   0.117   0.121   0.127   0.142
  0.143   0.159   0.176   0.193   0.207   0.227   0.236   0.240
  0.248   0.261   0.268   0.293   0.307   0.317   0.346   0.351
  0.368   0.376   0.404   0.415   0.432   0.441   0.460   0.489
  0.498   0.508   0.555   0.584   0.595   0.608   0.625   0.639
  0.659   0.686   0.705   0.727   0.766   0.793   0.914   0.987
  1.196   1.210   1.263   1.300   1.325   1.340   1.355   1.383
  1.399   1.416   1.427   1.429   1.458   1.507   1.519   1.528
  1.580   1.638   1.676   1.699   1.785   1.807   1.841   1.874
  1.953   1.970   2.010   2.045   2.138   2.160   2.176   2.239
  2.463   2.524   2.569   2.656   2.668   2.784   2.799   2.810
  2.929   3.091   3.240   3.373   3.678   3.724   3.774   3.786
  3.801   3.833   3.972   3.982   3.988   4.005   4.033   4.059
  4.072   4.141   4.234   4.275   4.423   4.814   4.887   6.022
  6.029   6.088   6.321   6.342   6.365   6.375   6.625   6.715
 23.597  23.745  23.856  27.863  28.359  28.364  28.390  28.543
 28.551  28.579  28.608  28.699  66.759  66.772 127.899 127.904
127.941 151.6601901.823
 --------------------------------------------------------------

          Ground-State Mulliken Net Atomic Charges

     Atom                 Charge (a.u.)
  ----------------------------------------
      1 C                    -0.286977
      2 C                    -0.073618
      3 C                    -0.092483
      4 F                    -0.116604
      5 H                     0.189317
      6 I                     0.088287
      7 F                    -0.064712
      8 H                     0.173797
      9 H                     0.182992
  ----------------------------------------
  Sum of atomic charges =     0.000000

 -----------------------------------------------------------------
                    Cartesian Multipole Moments
 -----------------------------------------------------------------
    Charge (ESU x 10^10)
                 0.0000
    Dipole Moment (Debye)
         X      -1.4940      Y       0.2697      Z       1.1731
       Tot       1.9186
    Quadrupole Moments (Debye-Ang)
        XX     -49.5530     XY      -2.7879     YY     -62.2640
        XZ      -1.3431     YZ       0.2101     ZZ     -55.2720
    Octopole Moments (Debye-Ang^2)
       XXX      25.4452    XXY       1.6259    XYY      17.7237
       YYY      -4.7836    XXZ      -1.9376    XYZ      -1.3025
       YYZ       1.7424    XZZ       5.6609    YZZ      -2.2502
       ZZZ      -3.1161
    Hexadecapole Moments (Debye-Ang^3)
      XXXX    -661.6499   XXXY     -23.1912   XXYY    -176.5538
      XYYY      -7.3782   YYYY    -297.9025   XXXZ      16.6162
      XXYZ       3.1758   XYYZ      -2.6258   YYYZ      -1.0308
      XXZZ    -138.3127   XYZZ      -1.7654   YYZZ     -72.1519
      XZZZ       6.5305   YZZZ      -3.8701   ZZZZ    -144.9545
 -----------------------------------------------------------------
 Calculating analytic gradient of the SCF energy
 Gradient of SCF Energy
            1           2           3           4           5           6
    1  -0.0003810  -0.0043089   0.0056533   0.0001687  -0.0001060  -0.0014725
    2  -0.0024729  -0.0114781   0.0150007   0.0051482   0.0007947  -0.0024889
    3   0.0042539  -0.0048051  -0.0066967   0.0015886   0.0007302   0.0010248
            7           8           9
    1   0.0006550  -0.0001361  -0.0000725
    2  -0.0048405  -0.0002470   0.0005836
    3   0.0027095   0.0004067   0.0007882
 Max gradient component =       1.500E-02
 RMS gradient           =       4.601E-03
 Gradient time:  CPU 8.15 s  wall 2.09 s
 Geometry Optimization Parameters
   NAtoms,    NIC,     NZ,  NCons,   NDum,   NFix, NCnnct, MaxDiis
        9      69       9       0       0       0       0       0

 Cartesian Hessian Update
 Hessian Updated using BFGS Update


** GEOMETRY OPTIMIZATION IN DELOCALIZED INTERNAL COORDINATES **
   Searching for a Minimum

   Optimization Cycle:   2

                       Coordinates (Angstroms)
     ATOM                X               Y               Z
      1  C        -1.8240576243    0.2239208415    1.1267525269
      2  C        -2.0119629106   -0.3832954439   -0.2508402355
      3  C        -0.9028822644    0.6067469360   -0.0070627287
      4  F        -1.7100904431   -1.6963090823   -0.4231847521
      5  H        -2.8443788190   -0.0544344587   -0.8631044055
      6  I         1.1368741813   -0.0662003279    0.0209600166
      7  F        -1.0506691840    1.8433228330   -0.5454629720
      8  H        -2.5525400793    0.9597077325    1.4511188617
      9  H        -1.4204902017   -0.4065729385    1.9086959572
   Point Group: c1    Number of degrees of freedom:    21


   Energy is  -7235.365538095

 Hessian Updated using BFGS Update

 20 Hessian modes will be used to form the next step
  Hessian Eigenvalues:
     0.016768    0.020968    0.022855    0.030131    0.030749    0.031785
     0.081707    0.084276    0.090171    0.105926    0.107976    0.114998
     0.134653    0.252016    0.260633    0.264929    0.348103    0.353827
     0.533734    0.550872

 Minimum Search - Taking Simple RFO Step
 Searching for Lamda that Minimizes Along All modes
 Value Taken    Lamda =  -0.00108822
 Step Taken.  Stepsize is  0.121553

                             Maximum     Tolerance    Cnvgd?
         Gradient           0.007912      0.000300      NO
         Displacement       0.054361      0.001200      NO
         Energy change     -0.002792      0.000001      NO


 New Cartesian Coordinates Obtained by Inverse Iteration

 Displacement from previous Coordinates is:  0.120936
 ----------------------------------------------------------------
             Standard Nuclear Orientation (Angstroms)
    I     Atom           X                Y                Z
 ----------------------------------------------------------------
    1      C      -1.8236549673     0.2229724424     1.1284420071
    2      C      -2.0083844464    -0.3789409987    -0.2423352428
    3      C      -0.9054396760     0.5881601511     0.0040618872
    4      F      -1.7339321783    -1.7052001902    -0.4228407804
    5      H      -2.8284514445    -0.0419522542    -0.8664244691
    6      I       1.1555836546    -0.0350676655     0.0151895732
    7      F      -1.0608452575     1.8260476509    -0.5507043246
    8      H      -2.5410952239     0.9711983384     1.4469300465
    9      H      -1.4339778059    -0.4203313826     1.9055535714
 ----------------------------------------------------------------
 Molecular Point Group                 C1    NOp =  1
 Largest Abelian Subgroup              C1    NOp =  1
 Nuclear Repulsion Energy =   533.7306345353 hartrees
 There are       46 alpha and       46 beta electrons
 Applying Cartesian multipole field
    Component          Value
    ---------          -----
     (2,0,0)        1.00000E-11
     (0,2,0)        2.00000E-11
     (0,0,2)       -3.00000E-11
 Nucleus-field energy     =     0.0000000085 hartrees
 Requested basis set is 6-311++G(d,p)
 There are 69 shells and 193 basis functions
 A cutoff of  1.0D-11 yielded   2094 shell pairs
 There are     16823 function pairs (     18579 Cartesian)
 Smallest overlap matrix eigenvalue = 6.17E-05
 Guess MOs from SCF MO coefficient file

 -----------------------------------------------------------------------
  General SCF calculation program by
  Eric Jon Sundstrom, Paul Horn, Yuezhi Mao, Dmitri Zuev, Alec White,
  David Stuck, Shaama M.S., Shane Yost, Joonho Lee, David Small,
  Daniel Levine, Susi Lehtola, Hugh Burton, Evgeny Epifanovsky
 -----------------------------------------------------------------------
 Exchange:     0.2000 Hartree-Fock + 0.0800 Slater + 0.7200 B88
 Correlation:  0.1900 VWN1RPA + 0.8100 LYP
 Using SG-1 standard quadrature grid
 using 4 threads for integral computing
 -------------------------------------------------------
 OpenMP Integral computing Module                
 Release: version 2.0, May 2017, Q-Chem Inc. Pleasanton 
 -------------------------------------------------------
 -------------------------------------------------------
 OpenMP BLAS3 based DFT computing Module                
 Release: version 1.0, May 2013, Q-Chem Inc. Pittsburgh 
 -------------------------------------------------------
 A restricted SCF calculation will be
 performed using DIIS
 SCF converges when DIIS error is below 1.0e-08
 ---------------------------------------
  Cycle       Energy         DIIS error
 ---------------------------------------
    1   -7235.3652849043      3.91e-04  
    2   -7235.3660844979      1.30e-04  
    3   -7235.3660597233      1.61e-04  
    4   -7235.3661380610      2.18e-05  
    5   -7235.3661398070      6.09e-06  
    6   -7235.3661399308      2.72e-06  
    7   -7235.3661399637      4.32e-07  
    8   -7235.3661399646      1.23e-07  
    9   -7235.3661399646      5.09e-08  
   10   -7235.3661399647      7.33e-09  Convergence criterion met
 ---------------------------------------
 SCF time:   CPU 26.26s  wall 7.00s 
 SCF   energy in the final basis set =    -7235.3661399647
 Total energy in the final basis set =    -7235.3661399647

 --------------------------------------------------------------

                    Orbital Energies (a.u.)
 --------------------------------------------------------------

 Alpha MOs
 -- Occupied --
*******-176.311-165.715-165.712-165.712 -35.807 -31.301 -31.294
-31.294 -24.709 -24.698 -22.951 -22.950 -22.949 -22.945 -22.945
-10.323 -10.291 -10.217  -6.356  -4.769  -4.754  -4.754  -2.035
 -2.030  -2.030  -2.017  -2.017  -1.248  -1.235  -0.909  -0.694
 -0.657  -0.619  -0.571  -0.551  -0.497  -0.483  -0.480  -0.449
 -0.424  -0.395  -0.340  -0.319  -0.281  -0.271
 -- Virtual --
 -0.068  -0.006   0.010   0.023   0.027   0.035   0.060   0.071
  0.077   0.080   0.090   0.102   0.118   0.120   0.127   0.142
  0.144   0.159   0.176   0.193   0.207   0.226   0.235   0.242
  0.249   0.260   0.268   0.295   0.310   0.317   0.348   0.351
  0.370   0.376   0.405   0.415   0.433   0.444   0.459   0.486
  0.497   0.506   0.554   0.585   0.597   0.611   0.626   0.639
  0.657   0.687   0.702   0.728   0.764   0.789   0.917   0.989
  1.196   1.211   1.263   1.298   1.326   1.342   1.356   1.382
  1.401   1.413   1.429   1.433   1.463   1.507   1.520   1.531
  1.579   1.643   1.677   1.701   1.789   1.809   1.848   1.879
  1.958   1.970   2.014   2.047   2.145   2.164   2.182   2.235
  2.463   2.527   2.569   2.659   2.671   2.793   2.808   2.822
  2.933   3.097   3.242   3.388   3.675   3.724   3.776   3.789
  3.801   3.835   3.970   3.981   3.985   4.003   4.033   4.055
  4.071   4.138   4.235   4.275   4.423   4.814   4.887   6.021
  6.028   6.087   6.324   6.342   6.367   6.376   6.619   6.709
 23.608  23.769  23.868  27.862  28.359  28.363  28.389  28.542
 28.549  28.578  28.605  28.697  66.762  66.772 127.898 127.903
127.940 151.6591901.821
 --------------------------------------------------------------

          Ground-State Mulliken Net Atomic Charges

     Atom                 Charge (a.u.)
  ----------------------------------------
      1 C                    -0.281631
      2 C                    -0.074589
      3 C                    -0.086438
      4 F                    -0.124521
      5 H                     0.190565
      6 I                     0.089043
      7 F                    -0.071616
      8 H                     0.174885
      9 H                     0.184302
  ----------------------------------------
  Sum of atomic charges =     0.000000

 -----------------------------------------------------------------
                    Cartesian Multipole Moments
 -----------------------------------------------------------------
    Charge (ESU x 10^10)
                 0.0000
    Dipole Moment (Debye)
         X      -1.4338      Y       0.2930      Z       1.2280
       Tot       1.9104
    Quadrupole Moments (Debye-Ang)
        XX     -49.5722     XY      -2.7970     YY     -62.4096
        XZ      -1.5016     YZ       0.2163     ZZ     -55.2209
    Octopole Moments (Debye-Ang^2)
       XXX      25.1717    XXY       1.4904    XYY      17.4265
       YYY      -6.6156    XXZ      -1.6907    XYZ      -1.2323
       YYZ       1.9983    XZZ       5.1833    YZZ      -2.9774
       ZZZ      -2.7644
    Hexadecapole Moments (Debye-Ang^3)
      XXXX    -670.7815   XXXY     -27.1690   XXYY    -178.5865
      XYYY     -11.5894   YYYY    -296.3927   XXXZ      16.4380
      XXYZ       3.0404   XYYZ      -2.7780   YYYZ      -1.0819
      XXZZ    -139.6657   XYZZ      -3.0250   YYZZ     -71.7357
      XZZZ       6.9867   YZZZ      -4.0280   ZZZZ    -144.7567
 -----------------------------------------------------------------
 Calculating analytic gradient of the SCF energy
 Gradient of SCF Energy
            1           2           3           4           5           6
    1   0.0021235   0.0020892  -0.0038767  -0.0004022   0.0001372  -0.0004953
    2  -0.0019519   0.0002689   0.0041691   0.0006381   0.0002341  -0.0015693
    3  -0.0019699   0.0026042  -0.0007621  -0.0004487   0.0002898   0.0005402
            7           8           9
    1   0.0006599   0.0002261  -0.0004617
    2  -0.0022328   0.0001247   0.0003191
    3   0.0006524  -0.0005146  -0.0003914
 Max gradient component =       4.169E-03
 RMS gradient           =       1.575E-03
 Gradient time:  CPU 8.14 s  wall 2.09 s
 Geometry Optimization Parameters
   NAtoms,    NIC,     NZ,  NCons,   NDum,   NFix, NCnnct, MaxDiis
        9      69       9       0       0       0       0       0

 Cartesian Hessian Update
 Hessian Updated using BFGS Update


** GEOMETRY OPTIMIZATION IN DELOCALIZED INTERNAL COORDINATES **
   Searching for a Minimum

   Optimization Cycle:   3

                       Coordinates (Angstroms)
     ATOM                X               Y               Z
      1  C        -1.8236549673    0.2229724424    1.1284420071
      2  C        -2.0083844464   -0.3789409987   -0.2423352428
      3  C        -0.9054396760    0.5881601511    0.0040618872
      4  F        -1.7339321783   -1.7052001902   -0.4228407804
      5  H        -2.8284514445   -0.0419522542   -0.8664244691
      6  I         1.1555836546   -0.0350676655    0.0151895732
      7  F        -1.0608452575    1.8260476509   -0.5507043246
      8  H        -2.5410952239    0.9711983384    1.4469300465
      9  H        -1.4339778059   -0.4203313826    1.9055535714
   Point Group: c1    Number of degrees of freedom:    21


   Energy is  -7235.366139965

 Hessian Updated using BFGS Update

 21 Hessian modes will be used to form the next step
  Hessian Eigenvalues:
     0.016945    0.021009    0.022156    0.028491    0.030899    0.031470
     0.072911    0.083947    0.090955    0.098134    0.108381    0.114635
     0.134644    0.254070    0.264655    0.313792    0.348114    0.348301
     0.357925    0.514286    0.552772

 Minimum Search - Taking Simple RFO Step
 Searching for Lamda that Minimizes Along All modes
 Value Taken    Lamda =  -0.00015628
 Step Taken.  Stepsize is  0.053563

                             Maximum     Tolerance    Cnvgd?
         Gradient           0.002800      0.000300      NO
         Displacement       0.030167      0.001200      NO
         Energy change     -0.000602      0.000001      NO


 New Cartesian Coordinates Obtained by Inverse Iteration

 Displacement from previous Coordinates is:  0.055698
 ----------------------------------------------------------------
             Standard Nuclear Orientation (Angstroms)
    I     Atom           X                Y                Z
 ----------------------------------------------------------------
    1      C      -1.8255612133     0.2226579342     1.1291835226
    2      C      -2.0101499888    -0.3801224416    -0.2437351841
    3      C      -0.9022799174     0.5805957881     0.0052993973
    4      F      -1.7475995339    -1.7115727660    -0.4171638539
    5      H      -2.8244771616    -0.0398127674    -0.8739234338
    6      I       1.1669102370    -0.0200751232     0.0097311854
    7      F      -1.0601494170     1.8237339675    -0.5460565726
    8      H      -2.5389256449     0.9746260885     1.4483455110
    9      H      -1.4379647054    -0.4231445885     1.9061916965
 ----------------------------------------------------------------
 Molecular Point Group                 C1    NOp =  1
 Largest Abelian Subgroup              C1    NOp =  1
 Nuclear Repulsion Energy =   532.4707853475 hartrees
 There are       46 alpha and       46 beta electrons
 Applying Cartesian multipole field
    Component          Value
    ---------          -----
     (2,0,0)        1.00000E-11
     (0,2,0)        2.00000E-11
     (0,0,2)       -3.00000E-11
 Nucleus-field energy     =     0.0000000086 hartrees
 Requested basis set is 6-311++G(d,p)
 There are 69 shells and 193 basis functions
 A cutoff of  1.0D-11 yielded   2094 shell pairs
 There are     16823 function pairs (     18579 Cartesian)
 Smallest overlap matrix eigenvalue = 6.14E-05
 Guess MOs from SCF MO coefficient file

 -----------------------------------------------------------------------
  General SCF calculation program by
  Eric Jon Sundstrom, Paul Horn, Yuezhi Mao, Dmitri Zuev, Alec White,
  David Stuck, Shaama M.S., Shane Yost, Joonho Lee, David Small,
  Daniel Levine, Susi Lehtola, Hugh Burton, Evgeny Epifanovsky
 -----------------------------------------------------------------------
 Exchange:     0.2000 Hartree-Fock + 0.0800 Slater + 0.7200 B88
 Correlation:  0.1900 VWN1RPA + 0.8100 LYP
 Using SG-1 standard quadrature grid
 using 4 threads for integral computing
 -------------------------------------------------------
 OpenMP Integral computing Module                
 Release: version 2.0, May 2017, Q-Chem Inc. Pleasanton 
 -------------------------------------------------------
 -------------------------------------------------------
 OpenMP BLAS3 based DFT computing Module                
 Release: version 1.0, May 2013, Q-Chem Inc. Pittsburgh 
 -------------------------------------------------------
 A restricted SCF calculation will be
 performed using DIIS
 SCF converges when DIIS error is below 1.0e-08
 ---------------------------------------
  Cycle       Energy         DIIS error
 ---------------------------------------
    1   -7235.3661065515      1.53e-04  
    2   -7235.3662401717      3.91e-05  
    3   -7235.3662403920      4.15e-05  
    4   -7235.3662457700      7.76e-06  
    5   -7235.3662459855      2.63e-06  
    6   -7235.3662460146      7.75e-07  
    7   -7235.3662460163      2.05e-07  
    8   -7235.3662460166      9.75e-08  
    9   -7235.3662460165      1.40e-08  
   10   -7235.3662460165      5.57e-09  Convergence criterion met
 ---------------------------------------
 SCF time:   CPU 26.21s  wall 7.00s 
 SCF   energy in the final basis set =    -7235.3662460165
 Total energy in the final basis set =    -7235.3662460165

 --------------------------------------------------------------

                    Orbital Energies (a.u.)
 --------------------------------------------------------------

 Alpha MOs
 -- Occupied --
*******-176.311-165.715-165.713-165.713 -35.808 -31.301 -31.295
-31.295 -24.708 -24.698 -22.951 -22.950 -22.950 -22.945 -22.945
-10.323 -10.292 -10.217  -6.357  -4.770  -4.754  -4.754  -2.035
 -2.031  -2.030  -2.017  -2.017  -1.246  -1.234  -0.908  -0.694
 -0.657  -0.618  -0.571  -0.550  -0.496  -0.483  -0.479  -0.448
 -0.424  -0.395  -0.340  -0.320  -0.281  -0.271
 -- Virtual --
 -0.069  -0.006   0.009   0.023   0.027   0.035   0.060   0.070
  0.077   0.080   0.090   0.103   0.117   0.120   0.127   0.142
  0.144   0.159   0.175   0.193   0.207   0.226   0.233   0.242
  0.248   0.259   0.268   0.295   0.310   0.317   0.349   0.351
  0.370   0.375   0.405   0.415   0.434   0.445   0.459   0.483
  0.496   0.506   0.554   0.585   0.597   0.611   0.627   0.639
  0.657   0.687   0.701   0.726   0.765   0.787   0.918   0.988
  1.197   1.209   1.261   1.295   1.326   1.343   1.357   1.381
  1.400   1.412   1.429   1.432   1.464   1.508   1.519   1.531
  1.577   1.643   1.678   1.700   1.789   1.808   1.848   1.878
  1.957   1.967   2.013   2.046   2.144   2.164   2.182   2.233
  2.460   2.526   2.569   2.659   2.670   2.792   2.808   2.821
  2.931   3.093   3.238   3.387   3.673   3.721   3.776   3.789
  3.801   3.834   3.969   3.980   3.983   4.002   4.032   4.052
  4.069   4.136   4.233   4.274   4.422   4.813   4.883   6.021
  6.028   6.086   6.324   6.343   6.368   6.375   6.615   6.706
 23.605  23.766  23.866  27.861  28.358  28.363  28.388  28.541
 28.548  28.577  28.604  28.696  66.763  66.772 127.898 127.903
127.939 151.6581901.821
 --------------------------------------------------------------

          Ground-State Mulliken Net Atomic Charges

     Atom                 Charge (a.u.)
  ----------------------------------------
      1 C                    -0.282454
      2 C                    -0.072923
      3 C                    -0.085711
      4 F                    -0.126057
      5 H                     0.191066
      6 I                     0.089815
      7 F                    -0.073232
      8 H                     0.175273
      9 H                     0.184224
  ----------------------------------------
  Sum of atomic charges =     0.000000

 -----------------------------------------------------------------
                    Cartesian Multipole Moments
 -----------------------------------------------------------------
    Charge (ESU x 10^10)
                 0.0000
    Dipole Moment (Debye)
         X      -1.4043      Y       0.2913      Z       1.2231
       Tot       1.8849
    Quadrupole Moments (Debye-Ang)
        XX     -49.5779     XY      -2.7812     YY     -62.4975
        XZ      -1.5060     YZ       0.2326     ZZ     -55.1961
    Octopole Moments (Debye-Ang^2)
       XXX      24.8160    XXY       1.3774    XYY      17.2445
       YYY      -7.6076    XXZ      -1.6537    XYZ      -1.2361
       YYZ       2.1131    XZZ       4.8735    YZZ      -3.3223
       ZZZ      -2.4267
    Hexadecapole Moments (Debye-Ang^3)
      XXXX    -676.4811   XXXY     -29.3352   XXYY    -180.0032
      XYYY     -13.8896   YYYY    -296.8012   XXXZ      17.0249
      XXYZ       3.0618   XYYZ      -2.5977   YYYZ      -1.1512
      XXZZ    -140.4777   XYZZ      -3.7786   YYZZ     -71.7150
      XZZZ       7.6487   YZZZ      -4.0780   ZZZZ    -144.5202
 -----------------------------------------------------------------
 Calculating analytic gradient of the SCF energy
 Gradient of SCF Energy
            1           2           3           4           5           6
    1   0.0011747   0.0019052  -0.0029906  -0.0007822   0.0000605   0.0000123
    2  -0.0010002   0.0013731   0.0013461  -0.0006845   0.0001474  -0.0009748
    3  -0.0009449   0.0017007  -0.0008084  -0.0004396  -0.0000136   0.0002973
            7           8           9
    1   0.0007420  -0.0000544  -0.0000675
    2  -0.0006108   0.0000485   0.0003552
    3   0.0005772  -0.0003299  -0.0000388
 Max gradient component =       2.991E-03
 RMS gradient           =       9.987E-04
 Gradient time:  CPU 8.12 s  wall 2.09 s
 Geometry Optimization Parameters
   NAtoms,    NIC,     NZ,  NCons,   NDum,   NFix, NCnnct, MaxDiis
        9      69       9       0       0       0       0       0

 Cartesian Hessian Update
 Hessian Updated using BFGS Update


** GEOMETRY OPTIMIZATION IN DELOCALIZED INTERNAL COORDINATES **
   Searching for a Minimum

   Optimization Cycle:   4

                       Coordinates (Angstroms)
     ATOM                X               Y               Z
      1  C        -1.8255612133    0.2226579342    1.1291835226
      2  C        -2.0101499888   -0.3801224416   -0.2437351841
      3  C        -0.9022799174    0.5805957881    0.0052993973
      4  F        -1.7475995339   -1.7115727660   -0.4171638539
      5  H        -2.8244771616   -0.0398127674   -0.8739234338
      6  I         1.1669102370   -0.0200751232    0.0097311854
      7  F        -1.0601494170    1.8237339675   -0.5460565726
      8  H        -2.5389256449    0.9746260885    1.4483455110
      9  H        -1.4379647054   -0.4231445885    1.9061916965
   Point Group: c1    Number of degrees of freedom:    21


   Energy is  -7235.366246017

 Hessian Updated using BFGS Update

 21 Hessian modes will be used to form the next step
  Hessian Eigenvalues:
     0.016165    0.018610    0.021049    0.027872    0.031368    0.035195
     0.061822    0.083750    0.090013    0.093974    0.108564    0.120624
     0.134856    0.253937    0.262315    0.272036    0.347988    0.348138
     0.353541    0.513586    0.552691

 Minimum Search - Taking Simple RFO Step
 Searching for Lamda that Minimizes Along All modes
 Value Taken    Lamda =  -0.00009310
 Step Taken.  Stepsize is  0.060448

                             Maximum     Tolerance    Cnvgd?
         Gradient           0.001242      0.000300      NO
         Displacement       0.032237      0.001200      NO
         Energy change     -0.000106      0.000001      NO


 New Cartesian Coordinates Obtained by Inverse Iteration

 Displacement from previous Coordinates is:  0.054295
 ----------------------------------------------------------------
             Standard Nuclear Orientation (Angstroms)
    I     Atom           X                Y                Z
 ----------------------------------------------------------------
    1      C      -1.8285387739     0.2228293157     1.1316198292
    2      C      -2.0125469308    -0.3805684498    -0.2440266147
    3      C      -0.8982909465     0.5744244522     0.0089843121
    4      F      -1.7517292120    -1.7130468242    -0.4134427481
    5      H      -2.8215137656    -0.0372354439    -0.8796547213
    6      I       1.1758872973    -0.0069904320     0.0035254543
    7      F      -1.0614530454     1.8172871634    -0.5491132593
    8      H      -2.5329514556     0.9818372172     1.4537893290
    9      H      -1.4490605129    -0.4316509070     1.9061906874
 ----------------------------------------------------------------
 Molecular Point Group                 C1    NOp =  1
 Largest Abelian Subgroup              C1    NOp =  1
 Nuclear Repulsion Energy =   531.6946049628 hartrees
 There are       46 alpha and       46 beta electrons
 Applying Cartesian multipole field
    Component          Value
    ---------          -----
     (2,0,0)        1.00000E-11
     (0,2,0)        2.00000E-11
     (0,0,2)       -3.00000E-11
 Nucleus-field energy     =     0.0000000086 hartrees
 Requested basis set is 6-311++G(d,p)
 There are 69 shells and 193 basis functions
 A cutoff of  1.0D-11 yielded   2091 shell pairs
 There are     16814 function pairs (     18570 Cartesian)
 Smallest overlap matrix eigenvalue = 6.16E-05
 Guess MOs from SCF MO coefficient file

 -----------------------------------------------------------------------
  General SCF calculation program by
  Eric Jon Sundstrom, Paul Horn, Yuezhi Mao, Dmitri Zuev, Alec White,
  David Stuck, Shaama M.S., Shane Yost, Joonho Lee, David Small,
  Daniel Levine, Susi Lehtola, Hugh Burton, Evgeny Epifanovsky
 -----------------------------------------------------------------------
 Exchange:     0.2000 Hartree-Fock + 0.0800 Slater + 0.7200 B88
 Correlation:  0.1900 VWN1RPA + 0.8100 LYP
 Using SG-1 standard quadrature grid
 using 4 threads for integral computing
 -------------------------------------------------------
 OpenMP Integral computing Module                
 Release: version 2.0, May 2017, Q-Chem Inc. Pleasanton 
 -------------------------------------------------------
 -------------------------------------------------------
 OpenMP BLAS3 based DFT computing Module                
 Release: version 1.0, May 2013, Q-Chem Inc. Pittsburgh 
 -------------------------------------------------------
 A restricted SCF calculation will be
 performed using DIIS
 SCF converges when DIIS error is below 1.0e-08
 ---------------------------------------
  Cycle       Energy         DIIS error
 ---------------------------------------
    1   -7235.3661812073      1.42e-04  
    2   -7235.3662887327      3.60e-05  
    3   -7235.3662887971      3.86e-05  
    4   -7235.3662937367      7.40e-06  
    5   -7235.3662939565      2.37e-06  
    6   -7235.3662939778      8.07e-07  
    7   -7235.3662939801      2.07e-07  
    8   -7235.3662939801      9.01e-08  
    9   -7235.3662939801      1.33e-08  
   10   -7235.3662939802      4.30e-09  Convergence criterion met
 ---------------------------------------
 SCF time:   CPU 26.25s  wall 7.00s 
 SCF   energy in the final basis set =    -7235.3662939802
 Total energy in the final basis set =    -7235.3662939802

 --------------------------------------------------------------

                    Orbital Energies (a.u.)
 --------------------------------------------------------------

 Alpha MOs
 -- Occupied --
*******-176.312-165.715-165.713-165.713 -35.808 -31.301 -31.295
-31.295 -24.707 -24.698 -22.952 -22.950 -22.950 -22.946 -22.946
-10.323 -10.292 -10.218  -6.357  -4.770  -4.755  -4.754  -2.036
 -2.031  -2.030  -2.017  -2.017  -1.245  -1.234  -0.907  -0.694
 -0.657  -0.618  -0.570  -0.550  -0.495  -0.483  -0.479  -0.448
 -0.424  -0.395  -0.340  -0.320  -0.281  -0.271
 -- Virtual --
 -0.069  -0.006   0.009   0.023   0.027   0.035   0.059   0.070
  0.077   0.080   0.090   0.103   0.117   0.119   0.127   0.141
  0.144   0.159   0.175   0.193   0.207   0.226   0.232   0.242
  0.248   0.258   0.268   0.295   0.309   0.316   0.349   0.351
  0.370   0.375   0.406   0.416   0.434   0.446   0.458   0.482
  0.495   0.506   0.554   0.584   0.595   0.610   0.628   0.639
  0.656   0.687   0.699   0.726   0.765   0.785   0.919   0.988
  1.197   1.209   1.259   1.293   1.325   1.343   1.357   1.380
  1.400   1.412   1.428   1.432   1.464   1.509   1.518   1.531
  1.575   1.643   1.679   1.699   1.788   1.805   1.848   1.876
  1.956   1.967   2.012   2.044   2.143   2.164   2.181   2.233
  2.457   2.525   2.569   2.658   2.669   2.792   2.807   2.821
  2.928   3.089   3.235   3.384   3.671   3.718   3.776   3.789
  3.800   3.833   3.969   3.980   3.982   4.000   4.032   4.052
  4.068   4.134   4.232   4.273   4.423   4.811   4.881   6.021
  6.028   6.086   6.324   6.342   6.369   6.375   6.611   6.704
 23.603  23.762  23.862  27.861  28.358  28.362  28.388  28.541
 28.548  28.577  28.603  28.695  66.764  66.772 127.897 127.903
127.939 151.6581901.820
 --------------------------------------------------------------

          Ground-State Mulliken Net Atomic Charges

     Atom                 Charge (a.u.)
  ----------------------------------------
      1 C                    -0.279110
      2 C                    -0.072809
      3 C                    -0.087989
      4 F                    -0.126751
      5 H                     0.191604
      6 I                     0.090913
      7 F                    -0.074898
      8 H                     0.175457
      9 H                     0.183584
  ----------------------------------------
  Sum of atomic charges =     0.000000

 -----------------------------------------------------------------
                    Cartesian Multipole Moments
 -----------------------------------------------------------------
    Charge (ESU x 10^10)
                 0.0000
    Dipole Moment (Debye)
         X      -1.3867      Y       0.2820      Z       1.2301
       Tot       1.8750
    Quadrupole Moments (Debye-Ang)
        XX     -49.5690     XY      -2.7376     YY     -62.5233
        XZ      -1.5440     YZ       0.2582     ZZ     -55.1829
    Octopole Moments (Debye-Ang^2)
       XXX      24.4920    XXY       1.1760    XYY      17.0000
       YYY      -8.5073    XXZ      -1.5657    XYZ      -1.2497
       YYZ       2.3052    XZZ       4.5918    YZZ      -3.6470
       ZZZ      -1.9809
    Hexadecapole Moments (Debye-Ang^3)
      XXXX    -680.8368   XXXY     -30.6843   XXYY    -180.7608
      XYYY     -15.5624   YYYY    -296.2062   XXXZ      17.7168
      XXYZ       3.1473   XYYZ      -2.4313   YYYZ      -1.0209
      XXZZ    -141.0725   XYZZ      -4.3165   YYZZ     -71.5747
      XZZZ       8.3788   YZZZ      -3.9858   ZZZZ    -144.7812
 -----------------------------------------------------------------
 Calculating analytic gradient of the SCF energy
 Gradient of SCF Energy
            1           2           3           4           5           6
    1   0.0000007   0.0003318  -0.0006706  -0.0003680  -0.0001131   0.0002510
    2  -0.0001168   0.0008102  -0.0001003  -0.0006880   0.0002353  -0.0003931
    3   0.0003602   0.0005029   0.0001185  -0.0006541  -0.0000308   0.0000123
            7           8           9
    1   0.0006204   0.0000987  -0.0001509
    2   0.0000691   0.0001600   0.0000235
    3  -0.0003703  -0.0000400   0.0001012
 Max gradient component =       8.102E-04
 RMS gradient           =       3.630E-04
 Gradient time:  CPU 8.24 s  wall 2.12 s
 Geometry Optimization Parameters
   NAtoms,    NIC,     NZ,  NCons,   NDum,   NFix, NCnnct, MaxDiis
        9      69       9       0       0       0       0       0

 Cartesian Hessian Update
 Hessian Updated using BFGS Update


** GEOMETRY OPTIMIZATION IN DELOCALIZED INTERNAL COORDINATES **
   Searching for a Minimum

   Optimization Cycle:   5

                       Coordinates (Angstroms)
     ATOM                X               Y               Z
      1  C        -1.8285387739    0.2228293157    1.1316198292
      2  C        -2.0125469308   -0.3805684498   -0.2440266147
      3  C        -0.8982909465    0.5744244522    0.0089843121
      4  F        -1.7517292120   -1.7130468242   -0.4134427481
      5  H        -2.8215137656   -0.0372354439   -0.8796547213
      6  I         1.1758872973   -0.0069904320    0.0035254543
      7  F        -1.0614530454    1.8172871634   -0.5491132593
      8  H        -2.5329514556    0.9818372172    1.4537893290
      9  H        -1.4490605129   -0.4316509070    1.9061906874
   Point Group: c1    Number of degrees of freedom:    21


   Energy is  -7235.366293980

 Hessian Updated using BFGS Update

 21 Hessian modes will be used to form the next step
  Hessian Eigenvalues:
     0.014099    0.018524    0.021045    0.027408    0.031812    0.038221
     0.064299    0.083172    0.089342    0.093805    0.107871    0.117805
     0.134667    0.253135    0.263912    0.279929    0.347961    0.348157
     0.354088    0.520998    0.548297

 Minimum Search - Taking Simple RFO Step
 Searching for Lamda that Minimizes Along All modes
 Value Taken    Lamda =  -0.00001454
 Step Taken.  Stepsize is  0.020450

                             Maximum     Tolerance    Cnvgd?
         Gradient           0.000531      0.000300      NO
         Displacement       0.012626      0.001200      NO
         Energy change     -0.000048      0.000001      NO


 New Cartesian Coordinates Obtained by Inverse Iteration

 Displacement from previous Coordinates is:  0.018407
 ----------------------------------------------------------------
             Standard Nuclear Orientation (Angstroms)
    I     Atom           X                Y                Z
 ----------------------------------------------------------------
    1      C      -1.8288246801     0.2231071860     1.1304307315
    2      C      -2.0128407862    -0.3808509230    -0.2450509268
    3      C      -0.8972380803     0.5736854064     0.0086987245
    4      F      -1.7521737909    -1.7133501523    -0.4076457212
    5      H      -2.8204070015    -0.0379406677    -0.8825763834
    6      I       1.1759684022    -0.0060228405     0.0011262208
    7      F      -1.0625213637     1.8184941021    -0.5448285775
    8      H      -2.5312176366     0.9834684865     1.4537904406
    9      H      -1.4509424081    -0.4337045059     1.9039277600
 ----------------------------------------------------------------
 Molecular Point Group                 C1    NOp =  1
 Largest Abelian Subgroup              C1    NOp =  1
 Nuclear Repulsion Energy =   531.7712492671 hartrees
 There are       46 alpha and       46 beta electrons
 Applying Cartesian multipole field
    Component          Value
    ---------          -----
     (2,0,0)        1.00000E-11
     (0,2,0)        2.00000E-11
     (0,0,2)       -3.00000E-11
 Nucleus-field energy     =     0.0000000086 hartrees
 Requested basis set is 6-311++G(d,p)
 There are 69 shells and 193 basis functions
 A cutoff of  1.0D-11 yielded   2091 shell pairs
 There are     16814 function pairs (     18570 Cartesian)
 Smallest overlap matrix eigenvalue = 6.16E-05
 Guess MOs from SCF MO coefficient file

 -----------------------------------------------------------------------
  General SCF calculation program by
  Eric Jon Sundstrom, Paul Horn, Yuezhi Mao, Dmitri Zuev, Alec White,
  David Stuck, Shaama M.S., Shane Yost, Joonho Lee, David Small,
  Daniel Levine, Susi Lehtola, Hugh Burton, Evgeny Epifanovsky
 -----------------------------------------------------------------------
 Exchange:     0.2000 Hartree-Fock + 0.0800 Slater + 0.7200 B88
 Correlation:  0.1900 VWN1RPA + 0.8100 LYP
 Using SG-1 standard quadrature grid
 using 4 threads for integral computing
 -------------------------------------------------------
 OpenMP Integral computing Module                
 Release: version 2.0, May 2017, Q-Chem Inc. Pleasanton 
 -------------------------------------------------------
 -------------------------------------------------------
 OpenMP BLAS3 based DFT computing Module                
 Release: version 1.0, May 2013, Q-Chem Inc. Pittsburgh 
 -------------------------------------------------------
 A restricted SCF calculation will be
 performed using DIIS
 SCF converges when DIIS error is below 1.0e-08
 ---------------------------------------
  Cycle       Energy         DIIS error
 ---------------------------------------
    1   -7235.3662806746      5.60e-05  
    2   -7235.3663024439      9.01e-06  
    3   -7235.3663025112      9.95e-06  
    4   -7235.3663028032      2.37e-06  
    5   -7235.3663028193      7.37e-07  
    6   -7235.3663028216      1.81e-07  
    7   -7235.3663028218      7.91e-08  
    8   -7235.3663028217      1.92e-08  
    9   -7235.3663028216      2.80e-09  Convergence criterion met
 ---------------------------------------
 SCF time:   CPU 23.58s  wall 6.00s 
 SCF   energy in the final basis set =    -7235.3663028216
 Total energy in the final basis set =    -7235.3663028216

 --------------------------------------------------------------

                    Orbital Energies (a.u.)
 --------------------------------------------------------------

 Alpha MOs
 -- Occupied --
*******-176.312-165.715-165.713-165.713 -35.808 -31.301 -31.295
-31.295 -24.707 -24.699 -22.952 -22.950 -22.950 -22.946 -22.946
-10.323 -10.292 -10.217  -6.357  -4.770  -4.755  -4.754  -2.036
 -2.031  -2.030  -2.018  -2.017  -1.245  -1.235  -0.907  -0.694
 -0.657  -0.618  -0.570  -0.550  -0.495  -0.483  -0.479  -0.447
 -0.424  -0.396  -0.340  -0.319  -0.281  -0.271
 -- Virtual --
 -0.069  -0.006   0.009   0.023   0.027   0.035   0.059   0.070
  0.077   0.080   0.090   0.103   0.117   0.119   0.127   0.141
  0.144   0.159   0.175   0.192   0.207   0.226   0.232   0.242
  0.248   0.259   0.268   0.295   0.309   0.316   0.349   0.351
  0.370   0.374   0.406   0.416   0.434   0.446   0.458   0.483
  0.495   0.506   0.554   0.584   0.595   0.609   0.629   0.639
  0.656   0.687   0.699   0.726   0.766   0.785   0.919   0.988
  1.197   1.210   1.259   1.293   1.325   1.343   1.357   1.380
  1.400   1.412   1.427   1.432   1.465   1.509   1.518   1.532
  1.576   1.643   1.679   1.699   1.788   1.806   1.848   1.875
  1.956   1.967   2.012   2.044   2.142   2.163   2.181   2.234
  2.457   2.525   2.570   2.658   2.669   2.791   2.808   2.821
  2.928   3.089   3.235   3.384   3.671   3.718   3.777   3.789
  3.801   3.834   3.969   3.980   3.982   4.000   4.033   4.053
  4.068   4.135   4.232   4.273   4.423   4.811   4.881   6.021
  6.028   6.086   6.324   6.343   6.369   6.375   6.611   6.704
 23.603  23.762  23.863  27.861  28.358  28.362  28.388  28.541
 28.548  28.577  28.603  28.696  66.764  66.772 127.897 127.903
127.939 151.6581901.820
 --------------------------------------------------------------

          Ground-State Mulliken Net Atomic Charges

     Atom                 Charge (a.u.)
  ----------------------------------------
      1 C                    -0.280162
      2 C                    -0.071570
      3 C                    -0.088695
      4 F                    -0.126474
      5 H                     0.191528
      6 I                     0.091333
      7 F                    -0.075147
      8 H                     0.175638
      9 H                     0.183548
  ----------------------------------------
  Sum of atomic charges =     0.000000

 -----------------------------------------------------------------
                    Cartesian Multipole Moments
 -----------------------------------------------------------------
    Charge (ESU x 10^10)
                 0.0000
    Dipole Moment (Debye)
         X      -1.3823      Y       0.2750      Z       1.2171
       Tot       1.8622
    Quadrupole Moments (Debye-Ang)
        XX     -49.5780     XY      -2.7212     YY     -62.5220
        XZ      -1.5231     YZ       0.2668     ZZ     -55.1768
    Octopole Moments (Debye-Ang^2)
       XXX      24.5499    XXY       1.1243    XYY      16.9996
       YYY      -8.6176    XXZ      -1.5862    XYZ      -1.2637
       YYZ       2.3221    XZZ       4.5800    YZZ      -3.6778
       ZZZ      -1.9017
    Hexadecapole Moments (Debye-Ang^3)
      XXXX    -681.1076   XXXY     -30.6829   XXYY    -180.7956
      XYYY     -15.6213   YYYY    -296.3758   XXXZ      18.1351
      XXYZ       3.1993   XYYZ      -2.2781   YYYZ      -0.9656
      XXZZ    -140.9869   XYZZ      -4.3360   YYZZ     -71.5048
      XZZZ       8.7958   YZZZ      -3.9302   ZZZZ    -144.4631
 -----------------------------------------------------------------
 Calculating analytic gradient of the SCF energy
 Gradient of SCF Energy
            1           2           3           4           5           6
    1  -0.0001487   0.0001587  -0.0000582  -0.0004118  -0.0000643   0.0000544
    2   0.0000939   0.0000939  -0.0003057  -0.0001856   0.0003343  -0.0003134
    3   0.0002449  -0.0000277  -0.0002080  -0.0001924   0.0000192   0.0000191
            7           8           9
    1   0.0004883   0.0000507  -0.0000689
    2   0.0001446   0.0001328   0.0000052
    3   0.0000241   0.0000309   0.0000899
 Max gradient component =       4.883E-04
 RMS gradient           =       1.942E-04
 Gradient time:  CPU 8.12 s  wall 2.09 s
 Geometry Optimization Parameters
   NAtoms,    NIC,     NZ,  NCons,   NDum,   NFix, NCnnct, MaxDiis
        9      69       9       0       0       0       0       0

 Cartesian Hessian Update
 Hessian Updated using BFGS Update


** GEOMETRY OPTIMIZATION IN DELOCALIZED INTERNAL COORDINATES **
   Searching for a Minimum

   Optimization Cycle:   6

                       Coordinates (Angstroms)
     ATOM                X               Y               Z
      1  C        -1.8288246801    0.2231071860    1.1304307315
      2  C        -2.0128407862   -0.3808509230   -0.2450509268
      3  C        -0.8972380803    0.5736854064    0.0086987245
      4  F        -1.7521737909   -1.7133501523   -0.4076457212
      5  H        -2.8204070015   -0.0379406677   -0.8825763834
      6  I         1.1759684022   -0.0060228405    0.0011262208
      7  F        -1.0625213637    1.8184941021   -0.5448285775
      8  H        -2.5312176366    0.9834684865    1.4537904406
      9  H        -1.4509424081   -0.4337045059    1.9039277600
   Point Group: c1    Number of degrees of freedom:    21


   Energy is  -7235.366302822

 Hessian Updated using BFGS Update

 21 Hessian modes will be used to form the next step
  Hessian Eigenvalues:
     0.012230    0.018479    0.021039    0.027128    0.030295    0.047467
     0.063998    0.081571    0.088159    0.094674    0.096287    0.110925
     0.133777    0.252930    0.264407    0.277940    0.347969    0.348292
     0.353973    0.510623    0.537394

 Minimum Search - Taking Simple RFO Step
 Searching for Lamda that Minimizes Along All modes
 Value Taken    Lamda =  -0.00000394
 Step Taken.  Stepsize is  0.011306

                             Maximum     Tolerance    Cnvgd?
         Gradient           0.000341      0.000300      NO
         Displacement       0.006676      0.001200      NO
         Energy change     -0.000009      0.000001      NO


 New Cartesian Coordinates Obtained by Inverse Iteration

 Displacement from previous Coordinates is:  0.010778
 ----------------------------------------------------------------
             Standard Nuclear Orientation (Angstroms)
    I     Atom           X                Y                Z
 ----------------------------------------------------------------
    1      C      -1.8289948568     0.2233884694     1.1302103717
    2      C      -2.0129059737    -0.3804383923    -0.2450776785
    3      C      -0.8970650190     0.5740919679     0.0093174887
    4      F      -1.7504462803    -1.7124307462    -0.4050839271
    5      H      -2.8194249740    -0.0385008673    -0.8843464451
    6      I       1.1751757557    -0.0072427705    -0.0003543120
    7      F      -1.0640874186     1.8187038103    -0.5438271979
    8      H      -2.5300329843     0.9845830980     1.4543172316
    9      H      -1.4524155941    -0.4352684777     1.9027167372
 ----------------------------------------------------------------
 Molecular Point Group                 C1    NOp =  1
 Largest Abelian Subgroup              C1    NOp =  1
 Nuclear Repulsion Energy =   531.9075423502 hartrees
 There are       46 alpha and       46 beta electrons
 Applying Cartesian multipole field
    Component          Value
    ---------          -----
     (2,0,0)        1.00000E-11
     (0,2,0)        2.00000E-11
     (0,0,2)       -3.00000E-11
 Nucleus-field energy     =     0.0000000086 hartrees
 Requested basis set is 6-311++G(d,p)
 There are 69 shells and 193 basis functions
 A cutoff of  1.0D-11 yielded   2091 shell pairs
 There are     16814 function pairs (     18570 Cartesian)
 Smallest overlap matrix eigenvalue = 6.16E-05
 Guess MOs from SCF MO coefficient file

 -----------------------------------------------------------------------
  General SCF calculation program by
  Eric Jon Sundstrom, Paul Horn, Yuezhi Mao, Dmitri Zuev, Alec White,
  David Stuck, Shaama M.S., Shane Yost, Joonho Lee, David Small,
  Daniel Levine, Susi Lehtola, Hugh Burton, Evgeny Epifanovsky
 -----------------------------------------------------------------------
 Exchange:     0.2000 Hartree-Fock + 0.0800 Slater + 0.7200 B88
 Correlation:  0.1900 VWN1RPA + 0.8100 LYP
 Using SG-1 standard quadrature grid
 using 4 threads for integral computing
 -------------------------------------------------------
 OpenMP Integral computing Module                
 Release: version 2.0, May 2017, Q-Chem Inc. Pleasanton 
 -------------------------------------------------------
 -------------------------------------------------------
 OpenMP BLAS3 based DFT computing Module                
 Release: version 1.0, May 2013, Q-Chem Inc. Pittsburgh 
 -------------------------------------------------------
 A restricted SCF calculation will be
 performed using DIIS
 SCF converges when DIIS error is below 1.0e-08
 ---------------------------------------
  Cycle       Energy         DIIS error
 ---------------------------------------
    1   -7235.3662999569      2.70e-05  
    2   -7235.3663050349      4.19e-06  
    3   -7235.3663050694      3.91e-06  
    4   -7235.3663051230      1.55e-06  
    5   -7235.3663051316      3.38e-07  
    6   -7235.3663051321      9.46e-08  
    7   -7235.3663051321      3.42e-08  
    8   -7235.3663051322      9.34e-09  Convergence criterion met
 ---------------------------------------
 SCF time:   CPU 20.97s  wall 5.00s 
 SCF   energy in the final basis set =    -7235.3663051322
 Total energy in the final basis set =    -7235.3663051322

 --------------------------------------------------------------

                    Orbital Energies (a.u.)
 --------------------------------------------------------------

 Alpha MOs
 -- Occupied --
*******-176.312-165.715-165.713-165.713 -35.808 -31.301 -31.295
-31.295 -24.707 -24.699 -22.952 -22.950 -22.950 -22.946 -22.946
-10.323 -10.292 -10.217  -6.357  -4.770  -4.755  -4.754  -2.036
 -2.031  -2.030  -2.018  -2.017  -1.245  -1.235  -0.907  -0.694
 -0.657  -0.618  -0.570  -0.550  -0.495  -0.483  -0.479  -0.447
 -0.424  -0.396  -0.340  -0.319  -0.281  -0.271
 -- Virtual --
 -0.068  -0.006   0.009   0.023   0.027   0.035   0.060   0.070
  0.077   0.080   0.090   0.103   0.117   0.119   0.127   0.141
  0.144   0.159   0.175   0.192   0.206   0.226   0.232   0.242
  0.248   0.259   0.268   0.295   0.309   0.316   0.349   0.351
  0.370   0.374   0.406   0.417   0.434   0.446   0.458   0.483
  0.495   0.506   0.554   0.585   0.595   0.610   0.629   0.639
  0.657   0.687   0.699   0.726   0.766   0.786   0.918   0.988
  1.197   1.210   1.259   1.293   1.325   1.343   1.357   1.380
  1.399   1.412   1.427   1.432   1.465   1.509   1.518   1.532
  1.576   1.643   1.679   1.699   1.789   1.806   1.848   1.875
  1.956   1.967   2.012   2.044   2.143   2.163   2.182   2.235
  2.457   2.525   2.571   2.658   2.669   2.792   2.808   2.821
  2.928   3.090   3.236   3.384   3.672   3.717   3.777   3.789
  3.801   3.834   3.970   3.980   3.983   4.001   4.034   4.054
  4.069   4.135   4.233   4.273   4.423   4.812   4.882   6.021
  6.028   6.087   6.324   6.342   6.369   6.375   6.611   6.705
 23.604  23.762  23.863  27.861  28.358  28.363  28.388  28.541
 28.548  28.577  28.603  28.696  66.764  66.772 127.898 127.903
127.939 151.6581901.820
 --------------------------------------------------------------

          Ground-State Mulliken Net Atomic Charges

     Atom                 Charge (a.u.)
  ----------------------------------------
      1 C                    -0.280296
      2 C                    -0.071333
      3 C                    -0.088855
      4 F                    -0.126353
      5 H                     0.191522
      6 I                     0.091455
      7 F                    -0.075364
      8 H                     0.175660
      9 H                     0.183563
  ----------------------------------------
  Sum of atomic charges =     0.000000

 -----------------------------------------------------------------
                    Cartesian Multipole Moments
 -----------------------------------------------------------------
    Charge (ESU x 10^10)
                 0.0000
    Dipole Moment (Debye)
         X      -1.3826      Y       0.2718      Z       1.2133
       Tot       1.8595
    Quadrupole Moments (Debye-Ang)
        XX     -49.5843     XY      -2.7145     YY     -62.5110
        XZ      -1.5194     YZ       0.2718     ZZ     -55.1721
    Octopole Moments (Debye-Ang^2)
       XXX      24.6194    XXY       1.1046    XYY      17.0101
       YYY      -8.5580    XXZ      -1.5884    XYZ      -1.2709
       YYZ       2.3434    XZZ       4.5872    YZZ      -3.6567
       ZZZ      -1.8406
    Hexadecapole Moments (Debye-Ang^3)
      XXXX    -680.8829   XXXY     -30.3792   XXYY    -180.6671
      XYYY     -15.3420   YYYY    -296.2980   XXXZ      18.3663
      XXYZ       3.2363   XYYZ      -2.1961   YYYZ      -0.9130
      XXZZ    -140.8623   XYZZ      -4.2406   YYZZ     -71.4515
      XZZZ       9.0419   YZZZ      -3.8877   ZZZZ    -144.3718
 -----------------------------------------------------------------
 Calculating analytic gradient of the SCF energy
 Gradient of SCF Energy
            1           2           3           4           5           6
    1  -0.0000654  -0.0000263   0.0001028  -0.0003368  -0.0000077  -0.0000039
    2   0.0000725  -0.0001705  -0.0001493   0.0002004   0.0003404  -0.0003966
    3   0.0000411  -0.0000854  -0.0000373  -0.0000355  -0.0000018   0.0000286
            7           8           9
    1   0.0003216   0.0001058  -0.0000901
    2   0.0000017   0.0001313  -0.0000299
    3   0.0000514   0.0000214   0.0000174
 Max gradient component =       3.966E-04
 RMS gradient           =       1.558E-04
 Gradient time:  CPU 8.11 s  wall 2.09 s
 Geometry Optimization Parameters
   NAtoms,    NIC,     NZ,  NCons,   NDum,   NFix, NCnnct, MaxDiis
        9      69       9       0       0       0       0       0

 Cartesian Hessian Update
 Hessian Updated using BFGS Update


** GEOMETRY OPTIMIZATION IN DELOCALIZED INTERNAL COORDINATES **
   Searching for a Minimum

   Optimization Cycle:   7

                       Coordinates (Angstroms)
     ATOM                X               Y               Z
      1  C        -1.8289948568    0.2233884694    1.1302103717
      2  C        -2.0129059737   -0.3804383923   -0.2450776785
      3  C        -0.8970650190    0.5740919679    0.0093174887
      4  F        -1.7504462803   -1.7124307462   -0.4050839271
      5  H        -2.8194249740   -0.0385008673   -0.8843464451
      6  I         1.1751757557   -0.0072427705   -0.0003543120
      7  F        -1.0640874186    1.8187038103   -0.5438271979
      8  H        -2.5300329843    0.9845830980    1.4543172316
      9  H        -1.4524155941   -0.4352684777    1.9027167372
   Point Group: c1    Number of degrees of freedom:    21


   Energy is  -7235.366305132

 Hessian Updated using BFGS Update

 21 Hessian modes will be used to form the next step
  Hessian Eigenvalues:
     0.011547    0.018650    0.021011    0.026675    0.029015    0.046760
     0.062998    0.082265    0.085338    0.090801    0.097659    0.110138
     0.134283    0.252210    0.260403    0.271406    0.347977    0.348299
     0.352843    0.514838    0.561158

 Minimum Search - Taking Simple RFO Step
 Searching for Lamda that Minimizes Along All modes
 Value Taken    Lamda =   0.00000000
 Step Taken.  Stepsize is  0.003305

                             Maximum     Tolerance    Cnvgd?
         Gradient           0.000097      0.000300     YES
         Displacement       0.001555      0.001200      NO
         Energy change     -0.000002      0.000001      NO


 New Cartesian Coordinates Obtained by Inverse Iteration

 Displacement from previous Coordinates is:  0.003087
 ----------------------------------------------------------------
             Standard Nuclear Orientation (Angstroms)
    I     Atom           X                Y                Z
 ----------------------------------------------------------------
    1      C      -1.8289616341     0.2235283462     1.1301612913
    2      C      -2.0128739589    -0.3802020575    -0.2450487084
    3      C      -0.8970776361     0.5743599160     0.0094815253
    4      F      -1.7498566154    -1.7122451067    -0.4046240236
    5      H      -2.8193894357    -0.0390072870    -0.8846722772
    6      I       1.1748591216    -0.0077060359    -0.0006367953
    7      F      -1.0643978379     1.8189099078    -0.5435597012
    8      H      -2.5296156747     0.9849859900     1.4544274960
    9      H      -1.4528836742    -0.4357375813     1.9023434617
 ----------------------------------------------------------------
 Molecular Point Group                 C1    NOp =  1
 Largest Abelian Subgroup              C1    NOp =  1
 Nuclear Repulsion Energy =   531.9470941389 hartrees
 There are       46 alpha and       46 beta electrons
 Applying Cartesian multipole field
    Component          Value
    ---------          -----
     (2,0,0)        1.00000E-11
     (0,2,0)        2.00000E-11
     (0,0,2)       -3.00000E-11
 Nucleus-field energy     =     0.0000000086 hartrees
 Requested basis set is 6-311++G(d,p)
 There are 69 shells and 193 basis functions
 A cutoff of  1.0D-11 yielded   2091 shell pairs
 There are     16814 function pairs (     18570 Cartesian)
 Smallest overlap matrix eigenvalue = 6.16E-05
 Guess MOs from SCF MO coefficient file

 -----------------------------------------------------------------------
  General SCF calculation program by
  Eric Jon Sundstrom, Paul Horn, Yuezhi Mao, Dmitri Zuev, Alec White,
  David Stuck, Shaama M.S., Shane Yost, Joonho Lee, David Small,
  Daniel Levine, Susi Lehtola, Hugh Burton, Evgeny Epifanovsky
 -----------------------------------------------------------------------
 Exchange:     0.2000 Hartree-Fock + 0.0800 Slater + 0.7200 B88
 Correlation:  0.1900 VWN1RPA + 0.8100 LYP
 Using SG-1 standard quadrature grid
 using 4 threads for integral computing
 -------------------------------------------------------
 OpenMP Integral computing Module                
 Release: version 2.0, May 2017, Q-Chem Inc. Pleasanton 
 -------------------------------------------------------
 -------------------------------------------------------
 OpenMP BLAS3 based DFT computing Module                
 Release: version 1.0, May 2013, Q-Chem Inc. Pittsburgh 
 -------------------------------------------------------
 A restricted SCF calculation will be
 performed using DIIS
 SCF converges when DIIS error is below 1.0e-08
 ---------------------------------------
  Cycle       Energy         DIIS error
 ---------------------------------------
    1   -7235.3663050194      7.02e-06  
    2   -7235.3663053508      1.49e-06  
    3   -7235.3663053490      1.83e-06  
    4   -7235.3663053601      4.12e-07  
    5   -7235.3663053606      9.26e-08  
    6   -7235.3663053607      3.49e-08  
    7   -7235.3663053608      9.67e-09  Convergence criterion met
 ---------------------------------------
 SCF time:   CPU 18.35s  wall 5.00s 
 SCF   energy in the final basis set =    -7235.3663053608
 Total energy in the final basis set =    -7235.3663053608

 --------------------------------------------------------------

                    Orbital Energies (a.u.)
 --------------------------------------------------------------

 Alpha MOs
 -- Occupied --
*******-176.312-165.715-165.713-165.713 -35.808 -31.301 -31.295
-31.295 -24.707 -24.699 -22.952 -22.950 -22.950 -22.946 -22.946
-10.323 -10.292 -10.217  -6.357  -4.770  -4.755  -4.754  -2.036
 -2.031  -2.030  -2.018  -2.017  -1.245  -1.235  -0.907  -0.694
 -0.657  -0.618  -0.570  -0.550  -0.495  -0.483  -0.479  -0.447
 -0.424  -0.396  -0.340  -0.319  -0.281  -0.271
 -- Virtual --
 -0.068  -0.006   0.009   0.023   0.027   0.035   0.060   0.070
  0.077   0.080   0.090   0.103   0.117   0.119   0.127   0.141
  0.144   0.159   0.175   0.192   0.206   0.226   0.232   0.242
  0.248   0.259   0.268   0.295   0.309   0.316   0.349   0.351
  0.370   0.374   0.406   0.417   0.434   0.446   0.458   0.483
  0.495   0.506   0.554   0.585   0.595   0.610   0.629   0.639
  0.657   0.687   0.699   0.726   0.766   0.786   0.918   0.988
  1.197   1.210   1.259   1.293   1.325   1.343   1.357   1.380
  1.399   1.412   1.427   1.432   1.465   1.509   1.518   1.532
  1.576   1.643   1.679   1.699   1.789   1.806   1.848   1.875
  1.956   1.967   2.012   2.044   2.143   2.163   2.182   2.235
  2.457   2.525   2.571   2.658   2.669   2.792   2.808   2.821
  2.928   3.089   3.236   3.384   3.672   3.717   3.777   3.789
  3.801   3.834   3.970   3.980   3.983   4.001   4.034   4.054
  4.069   4.135   4.233   4.273   4.423   4.812   4.882   6.021
  6.028   6.087   6.324   6.342   6.369   6.375   6.611   6.705
 23.604  23.762  23.863  27.861  28.358  28.363  28.388  28.541
 28.548  28.577  28.603  28.696  66.764  66.772 127.898 127.903
127.939 151.6581901.820
 --------------------------------------------------------------

          Ground-State Mulliken Net Atomic Charges

     Atom                 Charge (a.u.)
  ----------------------------------------
      1 C                    -0.280271
      2 C                    -0.071322
      3 C                    -0.088860
      4 F                    -0.126443
      5 H                     0.191545
      6 I                     0.091485
      7 F                    -0.075395
      8 H                     0.175670
      9 H                     0.183590
  ----------------------------------------
  Sum of atomic charges =     0.000000

 -----------------------------------------------------------------
                    Cartesian Multipole Moments
 -----------------------------------------------------------------
    Charge (ESU x 10^10)
                 0.0000
    Dipole Moment (Debye)
         X      -1.3831      Y       0.2720      Z       1.2129
       Tot       1.8596
    Quadrupole Moments (Debye-Ang)
        XX     -49.5850     XY      -2.7148     YY     -62.5088
        XZ      -1.5195     YZ       0.2723     ZZ     -55.1711
    Octopole Moments (Debye-Ang^2)
       XXX      24.6359    XXY       1.1017    XYY      17.0164
       YYY      -8.5315    XXZ      -1.5885    XYZ      -1.2720
       YYZ       2.3487    XZZ       4.5907    YZZ      -3.6484
       ZZZ      -1.8303
    Hexadecapole Moments (Debye-Ang^3)
      XXXX    -680.7412   XXXY     -30.2820   XXYY    -180.6275
      XYYY     -15.2559   YYYY    -296.3116   XXXZ      18.4150
      XXYZ       3.2427   XYYZ      -2.1832   YYYZ      -0.9072
      XXZZ    -140.8175   XYZZ      -4.2086   YYZZ     -71.4422
      XZZZ       9.0884   YZZZ      -3.8847   ZZZZ    -144.3504
 -----------------------------------------------------------------
 Calculating analytic gradient of the SCF energy
 Gradient of SCF Energy
            1           2           3           4           5           6
    1  -0.0000087  -0.0000340   0.0000808  -0.0003159  -0.0000047  -0.0000191
    2   0.0000608  -0.0000813  -0.0000827   0.0001713   0.0002996  -0.0004262
    3  -0.0000218  -0.0000359   0.0000250  -0.0000401  -0.0000086   0.0000365
            7           8           9
    1   0.0002871   0.0001309  -0.0001163
    2  -0.0000371   0.0001415  -0.0000457
    3   0.0000499   0.0000138  -0.0000189
 Max gradient component =       4.262E-04
 RMS gradient           =       1.454E-04
 Gradient time:  CPU 8.12 s  wall 2.09 s
 Geometry Optimization Parameters
   NAtoms,    NIC,     NZ,  NCons,   NDum,   NFix, NCnnct, MaxDiis
        9      69       9       0       0       0       0       0

 Cartesian Hessian Update
 Hessian Updated using BFGS Update


** GEOMETRY OPTIMIZATION IN DELOCALIZED INTERNAL COORDINATES **
   Searching for a Minimum

   Optimization Cycle:   8

                       Coordinates (Angstroms)
     ATOM                X               Y               Z
      1  C        -1.8289616341    0.2235283462    1.1301612913
      2  C        -2.0128739589   -0.3802020575   -0.2450487084
      3  C        -0.8970776361    0.5743599160    0.0094815253
      4  F        -1.7498566154   -1.7122451067   -0.4046240236
      5  H        -2.8193894357   -0.0390072870   -0.8846722772
      6  I         1.1748591216   -0.0077060359   -0.0006367953
      7  F        -1.0643978379    1.8189099078   -0.5435597012
      8  H        -2.5296156747    0.9849859900    1.4544274960
      9  H        -1.4528836742   -0.4357375813    1.9023434617
   Point Group: c1    Number of degrees of freedom:    21


   Energy is  -7235.366305361

 Hessian Updated using BFGS Update

 21 Hessian modes will be used to form the next step
  Hessian Eigenvalues:
     0.011331    0.018832    0.020924    0.024833    0.028026    0.047548
     0.064724    0.071950    0.084916    0.090803    0.097648    0.109822
     0.134545    0.253798    0.261578    0.272346    0.348059    0.348374
     0.353278    0.514610    0.519231

 Minimum Search - Taking Simple RFO Step
 Searching for Lamda that Minimizes Along All modes
 Value Taken    Lamda =   0.00000000
 Step Taken.  Stepsize is  0.001359

                             Maximum     Tolerance    Cnvgd?
         Gradient           0.000055      0.000300     YES
         Displacement       0.000739      0.001200     YES
         Energy change     -0.000000      0.000001     YES


                       Distance Matrix (Angstroms)
             C (  1)   C (  2)   C (  3)   F (  4)   H (  5)   I (  6)
   C (  2)  1.513115
   C (  3)  1.499138  1.490294
   F (  4)  2.471648  1.367107  2.475334
   H (  5)  2.260404  1.084435  2.207037  2.043054
   I (  6)  3.217936  3.218716  2.152168  3.409197  4.091029
   F (  7)  2.435394  2.413464  1.372135  3.599752  2.578412  2.940334
   H (  8)  1.084381  2.240308  2.218482  3.367366  2.569809  4.101924
   H (  9)  1.082743  2.219902  2.216336  2.653255  3.129247  3.272549
             F (  7)   H (  8)
   H (  8)  2.614239
   H (  9)  3.349149  1.838052

 Final energy is   -7235.3663053607734     


 ******************************
 **  OPTIMIZATION CONVERGED  **
 ******************************

                       Coordinates (Angstroms)
     ATOM                X               Y               Z
      1  C        -1.8289616341    0.2235283462    1.1301612913
      2  C        -2.0128739589   -0.3802020575   -0.2450487084
      3  C        -0.8970776361    0.5743599160    0.0094815253
      4  F        -1.7498566154   -1.7122451067   -0.4046240236
      5  H        -2.8193894357   -0.0390072870   -0.8846722772
      6  I         1.1748591216   -0.0077060359   -0.0006367953
      7  F        -1.0643978379    1.8189099078   -0.5435597012
      8  H        -2.5296156747    0.9849859900    1.4544274960
      9  H        -1.4528836742   -0.4357375813    1.9023434617

Z-matrix Print:
$molecule
0 1
I 
C  1 2.152168
F  2 1.372135 1 111.149862
C  2 1.490294 1 123.145205 3 142.329418 0
H  4 1.084435 2 117.131889 1 -137.452810 0
F  4 1.367107 2 119.998869 1 4.723907 0
C  2 1.499138 1 122.592610 3 -143.557704 0
H  7 1.082743 2 117.368676 1 -6.541835 0
H  7 1.084381 2 117.442322 1 139.094913 0
$end


 --------------------------------------------------------------

                    Orbital Energies (a.u.)
 --------------------------------------------------------------

 Alpha MOs
 -- Occupied --
*******-176.312-165.715-165.713-165.713 -35.808 -31.301 -31.295
-31.295 -24.707 -24.699 -22.952 -22.950 -22.950 -22.946 -22.946
-10.323 -10.292 -10.217  -6.357  -4.770  -4.755  -4.754  -2.036
 -2.031  -2.030  -2.018  -2.017  -1.245  -1.235  -0.907  -0.694
 -0.657  -0.618  -0.570  -0.550  -0.495  -0.483  -0.479  -0.447
 -0.424  -0.396  -0.340  -0.319  -0.281  -0.271
 -- Virtual --
 -0.068  -0.006   0.009   0.023   0.027   0.035   0.060   0.070
  0.077   0.080   0.090   0.103   0.117   0.119   0.127   0.141
  0.144   0.159   0.175   0.192   0.206   0.226   0.232   0.242
  0.248   0.259   0.268   0.295   0.309   0.316   0.349   0.351
  0.370   0.374   0.406   0.417   0.434   0.446   0.458   0.483
  0.495   0.506   0.554   0.585   0.595   0.610   0.629   0.639
  0.657   0.687   0.699   0.726   0.766   0.786   0.918   0.988
  1.197   1.210   1.259   1.293   1.325   1.343   1.357   1.380
  1.399   1.412   1.427   1.432   1.465   1.509   1.518   1.532
  1.576   1.643   1.679   1.699   1.789   1.806   1.848   1.875
  1.956   1.967   2.012   2.044   2.143   2.163   2.182   2.235
  2.457   2.525   2.571   2.658   2.669   2.792   2.808   2.821
  2.928   3.089   3.236   3.384   3.672   3.717   3.777   3.789
  3.801   3.834   3.970   3.980   3.983   4.001   4.034   4.054
  4.069   4.135   4.233   4.273   4.423   4.812   4.882   6.021
  6.028   6.087   6.324   6.342   6.369   6.375   6.611   6.705
 23.604  23.762  23.863  27.861  28.358  28.363  28.388  28.541
 28.548  28.577  28.603  28.696  66.764  66.772 127.898 127.903
127.939 151.6581901.820
 --------------------------------------------------------------

          Ground-State Mulliken Net Atomic Charges

     Atom                 Charge (a.u.)
  ----------------------------------------
      1 C                    -0.280271
      2 C                    -0.071322
      3 C                    -0.088860
      4 F                    -0.126443
      5 H                     0.191545
      6 I                     0.091485
      7 F                    -0.075395
      8 H                     0.175670
      9 H                     0.183590
  ----------------------------------------
  Sum of atomic charges =     0.000000

 -----------------------------------------------------------------
                    Cartesian Multipole Moments
 -----------------------------------------------------------------
    Charge (ESU x 10^10)
                 0.0000
    Dipole Moment (Debye)
         X      -1.3831      Y       0.2720      Z       1.2129
       Tot       1.8596
    Quadrupole Moments (Debye-Ang)
        XX     -49.5850     XY      -2.7148     YY     -62.5088
        XZ      -1.5195     YZ       0.2723     ZZ     -55.1711
    Octopole Moments (Debye-Ang^2)
       XXX      24.6359    XXY       1.1017    XYY      17.0164
       YYY      -8.5315    XXZ      -1.5885    XYZ      -1.2720
       YYZ       2.3487    XZZ       4.5907    YZZ      -3.6484
       ZZZ      -1.8303
    Hexadecapole Moments (Debye-Ang^3)
      XXXX    -680.7412   XXXY     -30.2820   XXYY    -180.6275
      XYYY     -15.2559   YYYY    -296.3116   XXXZ      18.4150
      XXYZ       3.2427   XYYZ      -2.1832   YYYZ      -0.9072
      XXZZ    -140.8175   XYZZ      -4.2086   YYZZ     -71.4422
      XZZZ       9.0884   YZZZ      -3.8847   ZZZZ    -144.3504
 -----------------------------------------------------------------
Archival summary:
1\1\garfield\OPT\ProcedureUnspecified\BasisUnspecified\1233\taweetha\WedOct1007:02:022018WedOct1007:02:022018\0\\#,OPT,ProcedureUnspecified,BasisUnspecified,\\0,1\I\C,1,2.15217\F,2,1.37214,1,111.15\C,2,1.49029,1,123.145,3,142.329,0\H,4,1.08444,2,117.132,1,-137.453,0\F,4,1.36711,2,119.999,1,4.72391,0\C,2,1.49914,1,122.593,3,-143.558,0\H,7,1.08274,2,117.369,1,-6.54184,0\H,7,1.08438,2,117.442,1,139.095,0\\\@

 Total job time:  70.23s(wall), 270.09s(cpu) 
 Wed Oct 10 07:02:02 2018

        *************************************************************
        *                                                           *
        *  Thank you very much for using Q-Chem.  Have a nice day.  *
        *                                                           *
        *************************************************************


 
User input: 2 of 2 
 
Q-Chem Developer Version!
                  Welcome to Q-Chem
     A Quantum Leap Into The Future Of Chemistry


 Q-Chem 5.1, Q-Chem, Inc., Pleasanton, CA (2018)

 Yihan Shao,  Zhengting Gan,  E. Epifanovsky,  A. T. B. Gilbert,  M. Wormit,  
 J. Kussmann,  A. W. Lange,  A. Behn,  Jia Deng,  Xintian Feng,  D. Ghosh,  
 M. Goldey,  P. R. Horn,  L. D. Jacobson,  I. Kaliman,  T. Kus,  A. Landau,  
 Jie Liu,  E. I. Proynov,  R. M. Richard,  R. P. Steele,  E. J. Sundstrom,  
 H. L. Woodcock III,  P. M. Zimmerman,  D. Zuev,  B. Albrecht,  E. Alguire,  
 S. A. Baeppler,  D. Barton,  Z. Benda,  Y. A. Bernard,  E. J. Berquist,  
 K. B. Bravaya,  H. Burton,  D. Casanova,  Chun-Min Chang,  Yunqing Chen,  
 A. Chien,  K. D. Closser,  M. P. Coons,  S. Coriani,  S. Dasgupta,  
 A. L. Dempwolff,  M. Diedenhofen,  Hainam Do,  R. G. Edgar,  Po-Tung Fang,  
 S. Faraji,  S. Fatehi,  Qingguo Feng,  K. D. Fenk,  J. Fosso-Tande,  
 Qinghui Ge,  A. Ghysels,  G. Gidofalvi,  J. Gomes,  J. Gonthier,  A. Gunina,  
 D. Hait,  M. W. D. Hanson-Heine,  P. H. P. Harbach,  A. W. Hauser,  
 J. E. Herr,  E. G. Hohenstein,  Z. C. Holden,  Kerwin Hui,  B. C. Huynh,  
 T.-C. Jagau,  Hyunjun Ji,  B. Kaduk,  K. Khistyaev,  Jaehoon Kim,  
 P. Klunzinger,  K. Koh,  D. Kosenkov,  L. Koulias,  T. Kowalczyk,  
 C. M. Krauter,  A. Kunitsa,  Ka Un Lao,  A. Laurent,  K. V. Lawler,  
 Joonho Lee,  D. Lefrancois,  S. Lehtola,  D. S. Levine,  Yi-Pei Li,  
 You-Sheng Lin,  Fenglai Liu,  E. Livshits,  A. Luenser,  P. Manohar,  
 E. Mansoor,  S. F. Manzer,  Shan-Ping Mao,  Yuezhi Mao,  N. Mardirossian,  
 A. V. Marenich,  T. Markovich,  L. A. Martinez-Martinez,  S. A. Maurer,  
 N. J. Mayhall,  S. C. McKenzie,  J.-M. Mewes,  A. F. Morrison,  
 J. W. Mullinax,  K. Nanda,  T. S. Nguyen-Beck,  R. Olivares-Amaya,  
 J. A. Parkhill,  T. M. Perrine,  F. Plasser,  P. Pokhilko,  S. Prager,  
 A. Prociuk,  E. Ramos,  D. R. Rehn,  F. Rob,  M. Schneider,  N. Sergueev,  
 S. M. Sharada,  S. Sharma,  D. W. Small,  T. Stauch,  T. Stein,  
 Yu-Chuan Su,  A. J. W. Thom,  A. Tkatchenko,  T. Tsuchimochi,  N. M. Tubman,  
 L. Vogt,  M. L. Vidal,  O. Vydrov,  M. A. Watson,  J. Wenzel,  
 M. de Wergifosse,  T. A. Wesolowski,  A. White,  J. Witte,  A. Yamada,  
 Jun Yang,  K. Yao,  S. Yeganeh,  S. R. Yost,  Zhi-Qiang You,  A. Zech,  
 Igor Ying Zhang,  Xing Zhang,  Yan Zhao,  Ying Zhu,  B. R. Brooks,  
 G. K. L. Chan,  C. J. Cramer,  M. S. Gordon,  W. J. Hehre,  A. Klamt,  
 M. W. Schmidt,  C. D. Sherrill,  D. G. Truhlar,  A. Aspuru-Guzik,  R. Baer,  
 A. T. Bell,  N. A. Besley,  Jeng-Da Chai,  A. E. DePrince, III,  
 R. A. DiStasio Jr.,  A. Dreuw,  B. D. Dunietz,  T. R. Furlani,  
 Chao-Ping Hsu,  Yousung Jung,  Jing Kong,  D. S. Lambrecht,  WanZhen Liang,  
 C. Ochsenfeld,  V. A. Rassolov,  L. V. Slipchenko,  J. E. Subotnik,  
 T. Van Voorhis,  J. M. Herbert,  A. I. Krylov,  P. M. W. Gill,  M. Head-Gordon

 Contributors to earlier versions of Q-Chem not listed above: 
 R. D. Adamson,  B. Austin,  J. Baker,  G. J. O. Beran,  K. Brandhorst,  
 S. T. Brown,  E. F. C. Byrd,  A. K. Chakraborty,  C.-L. Cheng,  
 Siu Hung Chien,  D. M. Chipman,  D. L. Crittenden,  H. Dachsel,  
 R. J. Doerksen,  A. D. Dutoi,  L. Fusti-Molnar,  W. A. Goddard III,  
 A. Golubeva-Zadorozhnaya,  S. R. Gwaltney,  G. Hawkins,  A. Heyden,  
 S. Hirata,  G. Kedziora,  F. J. Keil,  C. Kelley,  Jihan Kim,  R. A. King,  
 R. Z. Khaliullin,  P. P. Korambath,  W. Kurlancheek,  A. M. Lee,  M. S. Lee,  
 S. V. Levchenko,  Ching Yeh Lin,  D. Liotard,  R. C. Lochan,  I. Lotan,  
 P. E. Maslen,  N. Nair,  D. P. O'Neill,  D. Neuhauser,  E. Neuscamman,  
 C. M. Oana,  R. Olson,  B. Peters,  R. Peverati,  P. A. Pieniazek,  
 Y. M. Rhee,  J. Ritchie,  M. A. Rohrdanz,  E. Rosta,  N. J. Russ,  
 H. F. Schaefer III,  N. E. Schultz,  N. Shenvi,  A. C. Simmonett,  A. Sodt,  
 D. Stuck,  K. S. Thanthiriwatte,  V. Vanovschi,  Tao Wang,  A. Warshel,  
 C. F. Williams,  Q. Wu,  X. Xu,  W. Zhang

 Please cite Q-Chem as follows:
 Y. Shao et al., Mol. Phys. 113, 184-215 (2015)
 DOI: 10.1080/00268976.2014.952696

 Q-Chem 5.1.1 for Intel X86 EM64T Linux

 Parts of Q-Chem use Armadillo 8.300.2 (Tropical Shenanigans).
 http://arma.sourceforge.net/

 Q-Chem begins on Wed Oct 10 07:02:02 2018  

Host: 
0

     Scratch files written to /scratch/taweetham/qchem27258//
The previous job contains 0 fragments, simply inherited here
Input Ideriv = 2
Curr. Ideriv = -1
Max.  Ideriv = 2

Checking the input file for inconsistencies... 	...done.

--------------------------------------------------------------
User input:
--------------------------------------------------------------

$molecule
read
$end

$rem
   job_type 	frequency
   basis 	6-311++g**
   method	b3lyp	
$end


--------------------------------------------------------------
 ----------------------------------------------------------------
             Standard Nuclear Orientation (Angstroms)
    I     Atom           X                Y                Z
 ----------------------------------------------------------------
    1      C      -1.8482318352     0.2898065054     1.1147103412
    2      C      -2.0480627694    -0.3102192750    -0.2598999117
    3      C      -0.8855418903     0.5841804691     0.0038612274
    4      F      -1.8553459283    -1.6552953284    -0.4102718467
    5      H      -2.8273582004     0.0706061752    -0.9107992919
    6      I       1.1519840382    -0.1086407290     0.0215235782
    7      F      -0.9789552803     1.8330697596    -0.5567677129
    8      H      -2.5106292761     1.0895431602     1.4270135796
    9      H      -1.5174367036    -0.3847667779     1.8943621647
 ----------------------------------------------------------------
 Molecular Point Group                 C1    NOp =  1
 Largest Abelian Subgroup              C1    NOp =  1
 Nuclear Repulsion Energy =   531.9470941389 hartrees
 There are       46 alpha and       46 beta electrons
 Requested basis set is 6-311++G(d,p)
 There are 69 shells and 193 basis functions

 Total QAlloc Memory Limit   2000 MB
 Mega-Array Size       188 MB
 MEM_STATIC part       192 MB

                       Distance Matrix (Angstroms)
             C (  1)   C (  2)   C (  3)   F (  4)   H (  5)   I (  6)
   C (  2)  1.513115
   C (  3)  1.499138  1.490294
   F (  4)  2.471648  1.367107  2.475334
   H (  5)  2.260404  1.084435  2.207037  2.043054
   I (  6)  3.217936  3.218716  2.152168  3.409197  4.091029
   F (  7)  2.435394  2.413464  1.372135  3.599752  2.578412  2.940334
   H (  8)  1.084381  2.240308  2.218482  3.367366  2.569809  4.101924
   H (  9)  1.082743  2.219902  2.216336  2.653255  3.129247  3.272549
             F (  7)   H (  8)
   H (  8)  2.614239
   H (  9)  3.349149  1.838052

 A cutoff of  1.0D-11 yielded   2091 shell pairs
 There are     16814 function pairs (     18570 Cartesian)

 -------------------------------------------------------
 OpenMP Integral Computing Module                       
 Release: version 1.0, May 2013, Q-Chem Inc. Pittsburgh 
 -------------------------------------------------------
 Integral Job Info:
 Integral job number is                      11
 Integral operator is                         1
 short-range coefficients                     0
 long-range coefficients              100000000
 Omega coefficients                           0
 if combine SR and LR in K                    0
 Integral screening is                        0
 Integral computing path is                   2
 max size of driver memory is            800000
 size of driver memory is                593474
 size of scratch memory is             11861008
 max col of scratch BK array               1296
 max len of scratch array in speh3          155
 max len of scratch index in speh4           18
 max int batch size is                      520
 min int batch size is                       52
 fixed nKL is                                52
 max L of basis functions is                  2
 order of int derivative is                   0
 number of shells is                         69
 number of basis is                         203
 number of cartesian basis is               203
 number of contracted shell pairs          2091
 number of primitive shell pairs           4751
 maxK2 (contraction) of shell pair           36
 max number of K2 of shell pair               1
 max number of CS2 of shell pair            260
 max number of PS2 of shell pair            438
 mem total for path MDJ                  533228
 -------------------------------------------------------
 Smallest overlap matrix eigenvalue = 6.16E-05
 Guess from superposition of atomic densities
 Warning:  Energy on first SCF cycle will be non-variational
 SAD guess density has 92.000000 electrons

 -----------------------------------------------------------------------
  General SCF calculation program by
  Eric Jon Sundstrom, Paul Horn, Yuezhi Mao, Dmitri Zuev, Alec White,
  David Stuck, Shaama M.S., Shane Yost, Joonho Lee, David Small,
  Daniel Levine, Susi Lehtola, Hugh Burton, Evgeny Epifanovsky
 -----------------------------------------------------------------------
 Exchange:     0.2000 Hartree-Fock + 0.0800 Slater + 0.7200 B88
 Correlation:  0.1900 VWN1RPA + 0.8100 LYP
 Using SG-1 standard quadrature grid
 using 4 threads for integral computing
 -------------------------------------------------------
 OpenMP Integral computing Module                
 Release: version 2.0, May 2017, Q-Chem Inc. Pleasanton 
 -------------------------------------------------------
 -------------------------------------------------------
 OpenMP BLAS3 based DFT computing Module                
 Release: version 1.0, May 2013, Q-Chem Inc. Pittsburgh 
 -------------------------------------------------------
 A restricted SCF calculation will be
 performed using DIIS
 SCF converges when DIIS error is below 1.0e-08
 ---------------------------------------
  Cycle       Energy         DIIS error
 ---------------------------------------
    1   -7236.3131885432      4.09e-02  
    2   -7235.3094208023      3.99e-03  
    3   -7235.2807845825      4.90e-03  
    4   -7235.3647738929      6.27e-04  
    5   -7235.3656542257      3.29e-04  
    6   -7235.3660831485      4.71e-05  
    7   -7235.3660924256      2.32e-05  
    8   -7235.3660939701      4.93e-06  
    9   -7235.3660940527      2.02e-06  
   10   -7235.3660940663      2.70e-07  
   11   -7235.3660940667      1.52e-07  
   12   -7235.3660940667      2.67e-08  
   13   -7235.3660940666      8.90e-09  Convergence criterion met
 ---------------------------------------
 SCF time:   CPU 32.97s  wall 9.00s 
 SCF   energy in the final basis set =    -7235.3660940666
 Total energy in the final basis set =    -7235.3660940666

 --------------------------------------------------------------

                    Orbital Energies (a.u.)
 --------------------------------------------------------------

 Alpha MOs
 -- Occupied --
*******-176.312-165.715-165.713-165.713 -35.808 -31.301 -31.295
-31.295 -24.707 -24.699 -22.952 -22.950 -22.950 -22.946 -22.946
-10.323 -10.292 -10.217  -6.357  -4.770  -4.755  -4.754  -2.036
 -2.031  -2.030  -2.018  -2.017  -1.245  -1.235  -0.907  -0.694
 -0.657  -0.618  -0.570  -0.550  -0.495  -0.483  -0.479  -0.447
 -0.424  -0.396  -0.340  -0.319  -0.281  -0.271
 -- Virtual --
 -0.068  -0.006   0.009   0.023   0.027   0.035   0.060   0.070
  0.077   0.080   0.090   0.103   0.117   0.119   0.127   0.141
  0.144   0.159   0.175   0.192   0.206   0.226   0.232   0.242
  0.248   0.259   0.268   0.295   0.309   0.316   0.349   0.351
  0.370   0.374   0.406   0.417   0.434   0.446   0.458   0.483
  0.495   0.506   0.554   0.585   0.595   0.610   0.629   0.639
  0.657   0.687   0.699   0.726   0.766   0.786   0.918   0.988
  1.197   1.210   1.259   1.293   1.325   1.343   1.357   1.380
  1.399   1.412   1.427   1.432   1.465   1.509   1.518   1.532
  1.576   1.643   1.679   1.699   1.789   1.806   1.848   1.875
  1.956   1.967   2.012   2.044   2.143   2.163   2.182   2.235
  2.457   2.525   2.571   2.658   2.669   2.792   2.808   2.821
  2.928   3.089   3.236   3.384   3.672   3.717   3.777   3.789
  3.801   3.834   3.970   3.980   3.983   4.001   4.034   4.054
  4.069   4.135   4.233   4.273   4.423   4.812   4.882   6.021
  6.027   6.086   6.324   6.342   6.369   6.375   6.611   6.705
 23.604  23.762  23.863  27.861  28.358  28.363  28.388  28.541
 28.548  28.577  28.603  28.696  66.765  66.772 127.897 127.903
127.939 151.6581901.820
 --------------------------------------------------------------

          Ground-State Mulliken Net Atomic Charges

     Atom                 Charge (a.u.)
  ----------------------------------------
      1 C                    -0.281017
      2 C                    -0.071175
      3 C                    -0.088807
      4 F                    -0.126321
      5 H                     0.191568
      6 I                     0.091927
      7 F                    -0.075564
      8 H                     0.175737
      9 H                     0.183652
  ----------------------------------------
  Sum of atomic charges =     0.000000

 -----------------------------------------------------------------
                    Cartesian Multipole Moments
 -----------------------------------------------------------------
    Charge (ESU x 10^10)
                 0.0000
    Dipole Moment (Debye)
         X      -1.3799      Y       0.3526      Z       1.1950
       Tot       1.8591
    Quadrupole Moments (Debye-Ang)
        XX     -49.8218     XY      -3.3607     YY     -62.2015
        XZ      -1.4575     YZ       0.3070     ZZ     -55.1907
    Octopole Moments (Debye-Ang^2)
       XXX      28.0133    XXY       3.6047    XYY      17.8401
       YYY      -4.1618    XXZ      -1.8629    XYZ      -1.0283
       YYZ       2.1727    XZZ       5.4998    YZZ      -1.8659
       ZZZ      -2.9145
    Hexadecapole Moments (Debye-Ang^3)
      XXXX    -689.4465   XXXY     -23.6302   XXYY    -179.5146
      XYYY      -3.9226   YYYY    -293.2880   XXXZ      16.1311
      XXYZ       2.0469   XYYZ      -3.6103   YYYZ      -0.4716
      XXZZ    -141.0808   XYZZ      -0.4295   YYZZ     -71.0471
      XZZZ       5.7222   YZZZ      -4.0078   ZZZZ    -143.9940
 -----------------------------------------------------------------
 Calculating MO derivatives via CPSCF
 D1JvT checksum  = 556524 37221.0587364613
 D1KAT checksum  = 1242972 2148.4285899646
   1         3          27      0.133243    0.029466
   2         3          27      0.016655    0.003250
   3         3          27      0.001605    0.000514
   4         8          22      0.000123    0.000046
   5        29           1      0.000003    0.000003
   6        30           0      0.000000    0.000000    Roots Converged
 Time for AOints: 19.5 s (CPU) 4.9 s (wall)
 ------------------------------------------------------------------------------
                     AOints        : Timing summary (seconds)
 ------------------------------------------------------------------------------
     job step          cpu (% of tot)      sys (% of tot)     wall (% of tot)
 ------------------------------------------------------------------------------
  cpscf_lag         0.8966E+02 (30.0)   0.1000E-04 (20.4)   0.2285E+02 (29.4)
  iterzp            0.1896E+03 (63.4)   0.3600E-04 (73.5)   0.4963E+02 (63.9)
  make_fx           0.0000E+00 ( 0.0)   0.0000E+00 ( 0.0)   0.0000E+00 ( 0.0)
  AOints            0.1946E+02 ( 6.5)   0.3000E-05 ( 6.1)   0.4893E+01 ( 6.3)
 ------------------------------------------------------------------------------
   Grand Totals     0.2990E+03          0.4900E-04          0.7765E+02
 ------------------------------------------------------------------------------
 Calculating analytic Hessian of the SCF energy
 Polarizability Matrix (a.u.)
            1           2           3
    1 -82.7579004   4.1286330   2.5480666
    2   4.1286330 -57.1883122  -0.7977788
    3   2.5480666  -0.7977788 -55.7045740

 Direct stationary perturbation theory relativistic correction:

 rels  =      97.075467306858
 relv  =    -321.678047218788
 rel2e =      41.689320246585
 E_rel =    -182.913259665345

 Hessian of the SCF Energy
            1           2           3           4           5           6
    1   0.3713934  -0.2062642  -0.0474690  -0.0358036   0.0159544  -0.0152988
    2  -0.2062642   0.5138671  -0.0598889   0.0017167  -0.0723770  -0.0265199
    3  -0.0474690  -0.0598889   0.5965507  -0.0468777  -0.0567725  -0.1810112
    4  -0.0358036   0.0017167  -0.0468777   0.4825531  -0.0332828   0.2054766
    5   0.0159544  -0.0723770  -0.0567725  -0.0332828   0.5445523   0.0183778
    6  -0.0152988  -0.0265199  -0.1810112   0.2054766   0.0183778   0.4397757
    7  -0.1064931   0.0160891   0.1002770  -0.1707594  -0.0836275  -0.0636086
    8  -0.0085012  -0.0548823   0.0419603  -0.0817399  -0.1008435  -0.0285329
    9   0.0881142   0.0063840  -0.1338961  -0.0389083  -0.0045106  -0.0341944
   10  -0.0039152   0.0079505  -0.0032815  -0.0654120   0.0361889  -0.0038282
   11   0.0030087  -0.0197997  -0.0145161   0.0376585  -0.2738539  -0.0152190
   12   0.0082646  -0.0363890   0.0035563  -0.0023370  -0.0196372  -0.0589597
   13   0.0068843  -0.0076893   0.0065184  -0.1976044   0.0715582  -0.1313278
   14  -0.0033129   0.0023260  -0.0045377   0.0647544  -0.0752443   0.0543651
   15  -0.0192123   0.0091282  -0.0122262  -0.1328508   0.0576542  -0.1505151
   16  -0.0158391  -0.0021570  -0.0019763  -0.0171950   0.0103855   0.0086864
   17   0.0038542   0.0008445   0.0025689  -0.0025507   0.0027101  -0.0025114
   18   0.0105722  -0.0051189   0.0030091  -0.0050793   0.0049109  -0.0003996
   19   0.0013246  -0.0119964   0.0084708   0.0030617  -0.0163419   0.0068621
   20  -0.0049902  -0.0077960   0.0154883   0.0102478  -0.0294647   0.0117181
   21  -0.0102642   0.0362256  -0.0135935   0.0106011  -0.0037441   0.0083578
   22  -0.1501096   0.1369270   0.0498902   0.0108653  -0.0117470   0.0035369
   23   0.1365483  -0.2036219  -0.0586353   0.0105356  -0.0087565   0.0035916
   24   0.0492658  -0.0561203  -0.0670383   0.0139175  -0.0105365  -0.0066023
   25  -0.0674417   0.0654236  -0.0655518  -0.0097056   0.0109122  -0.0104986
   26   0.0637028  -0.1585607   0.1343330  -0.0073396   0.0132774  -0.0152694
   27  -0.0639723   0.1322991  -0.1953507  -0.0039421   0.0142581  -0.0164512
            7           8           9          10          11          12
    1  -0.1064931  -0.0085012   0.0881142  -0.0039152   0.0030087   0.0082646
    2   0.0160891  -0.0548823   0.0063840   0.0079505  -0.0197997  -0.0363890
    3   0.1002770   0.0419603  -0.1338961  -0.0032815  -0.0145161   0.0035563
    4  -0.1707594  -0.0817399  -0.0389083  -0.0654120   0.0376585  -0.0023370
    5  -0.0836275  -0.1008435  -0.0045106   0.0361889  -0.2738539  -0.0196372
    6  -0.0636086  -0.0285329  -0.0341944  -0.0038282  -0.0152190  -0.0589597
    7   0.3732548   0.0730858  -0.0468348   0.0128329   0.0074586  -0.0067240
    8   0.0730858   0.4109235  -0.0739893  -0.0184941  -0.0261286  -0.0002417
    9  -0.0468348  -0.0739893   0.2921466  -0.0008535   0.0006090  -0.0040624
   10   0.0128329  -0.0184941  -0.0008535   0.0520379  -0.0440635   0.0015379
   11   0.0074586  -0.0261286   0.0006090  -0.0440635   0.3571121   0.0364606
   12  -0.0067240  -0.0002417  -0.0040624   0.0015379   0.0364606   0.0483104
   13  -0.0172748   0.0082387  -0.0176169   0.0021673   0.0036257   0.0010929
   14  -0.0093997   0.0058259  -0.0084459   0.0265977  -0.0294663   0.0167861
   15   0.0078418  -0.0018012   0.0016521   0.0062155  -0.0035705   0.0074470
   16  -0.0337403   0.0017348   0.0049099   0.0015529  -0.0016834  -0.0023327
   17   0.0083242  -0.0119464  -0.0034715  -0.0013537   0.0013372   0.0000596
   18   0.0026152  -0.0024348  -0.0112991   0.0010896   0.0006659   0.0006398
   19  -0.0521016   0.0203928  -0.0082236  -0.0015068  -0.0031740   0.0024140
   20  -0.0081557  -0.2254064   0.0771174  -0.0066119  -0.0084036   0.0028726
   21   0.0036118   0.0730069  -0.0904093  -0.0018361  -0.0029215   0.0009780
   22  -0.0148208   0.0198856   0.0042046   0.0009996  -0.0047790  -0.0054054
   23  -0.0098286   0.0105245   0.0027339   0.0002903  -0.0023821  -0.0039336
   24   0.0059998  -0.0114870  -0.0097909   0.0017289  -0.0013306  -0.0024977
   25   0.0091024  -0.0146026   0.0152083   0.0012434   0.0019484   0.0034898
   26   0.0060537  -0.0080667   0.0035729  -0.0005040   0.0015847   0.0040225
   27  -0.0031781   0.0035195  -0.0101465  -0.0007728  -0.0001780   0.0045882
           13          14          15          16          17          18
    1   0.0068843  -0.0033129  -0.0192123  -0.0158391   0.0038542   0.0105722
    2  -0.0076893   0.0023260   0.0091282  -0.0021570   0.0008445  -0.0051189
    3   0.0065184  -0.0045377  -0.0122262  -0.0019763   0.0025689   0.0030091
    4  -0.1976044   0.0647544  -0.1328508  -0.0171950  -0.0025507  -0.0050793
    5   0.0715582  -0.0752443   0.0576542   0.0103855   0.0027101   0.0049109
    6  -0.1313278   0.0543651  -0.1505151   0.0086864  -0.0025114  -0.0003996
    7  -0.0172748  -0.0093997   0.0078418  -0.0337403   0.0083242   0.0026152
    8   0.0082387   0.0058259  -0.0018012   0.0017348  -0.0119464  -0.0024348
    9  -0.0176169  -0.0084459   0.0016521   0.0049099  -0.0034715  -0.0112991
   10   0.0021673   0.0265977   0.0062155   0.0015529  -0.0013537   0.0010896
   11   0.0036257  -0.0294663  -0.0035705  -0.0016834   0.0013372   0.0006659
   12   0.0010929   0.0167861   0.0074470  -0.0023327   0.0000596   0.0006398
   13   0.2019698  -0.0775636   0.1389523  -0.0005298  -0.0006570  -0.0008244
   14  -0.0775636   0.0956379  -0.0574869  -0.0003108  -0.0004704  -0.0005256
   15   0.1389523  -0.0574869   0.1525660   0.0012231   0.0003700   0.0005151
   16  -0.0005298  -0.0003108   0.0012231   0.0757048  -0.0280930  -0.0021752
   17  -0.0006570  -0.0004704   0.0003700  -0.0280930   0.0229781  -0.0028816
   18  -0.0008244  -0.0005256   0.0005151  -0.0021752  -0.0028816   0.0053846
   19   0.0034125   0.0001788  -0.0012089  -0.0094063   0.0211862  -0.0078286
   20   0.0018064   0.0012061  -0.0024374   0.0190912  -0.0160728   0.0056070
   21   0.0022494   0.0009559   0.0005753  -0.0074422   0.0059154   0.0009937
   22  -0.0000049   0.0005783   0.0016356  -0.0013730   0.0000061   0.0020470
   23  -0.0004016   0.0013696   0.0011767  -0.0010739   0.0001662   0.0010132
   24  -0.0013573  -0.0007270   0.0019809  -0.0013552  -0.0001196   0.0000753
   25   0.0009801  -0.0015223  -0.0025963   0.0008258  -0.0007165  -0.0004164
   26   0.0010824  -0.0011845  -0.0030332   0.0021065   0.0004535  -0.0012362
   27   0.0023134  -0.0003840  -0.0019952   0.0004622   0.0000702   0.0010812
           19          20          21          22          23          24
    1   0.0013246  -0.0049902  -0.0102642  -0.1501096   0.1365483   0.0492658
    2  -0.0119964  -0.0077960   0.0362256   0.1369270  -0.2036219  -0.0561203
    3   0.0084708   0.0154883  -0.0135935   0.0498902  -0.0586353  -0.0670383
    4   0.0030617   0.0102478   0.0106011   0.0108653   0.0105356   0.0139175
    5  -0.0163419  -0.0294647  -0.0037441  -0.0117470  -0.0087565  -0.0105365
    6   0.0068621   0.0117181   0.0083578   0.0035369   0.0035916  -0.0066023
    7  -0.0521016  -0.0081557   0.0036118  -0.0148208  -0.0098286   0.0059998
    8   0.0203928  -0.2254064   0.0730069   0.0198856   0.0105245  -0.0114870
    9  -0.0082236   0.0771174  -0.0904093   0.0042046   0.0027339  -0.0097909
   10  -0.0015068  -0.0066119  -0.0018361   0.0009996   0.0002903   0.0017289
   11  -0.0031740  -0.0084036  -0.0029215  -0.0047790  -0.0023821  -0.0013306
   12   0.0024140   0.0028726   0.0009780  -0.0054054  -0.0039336  -0.0024977
   13   0.0034125   0.0018064   0.0022494  -0.0000049  -0.0004016  -0.0013573
   14   0.0001788   0.0012061   0.0009559   0.0005783   0.0013696  -0.0007270
   15  -0.0012089  -0.0024374   0.0005753   0.0016356   0.0011767   0.0019809
   16  -0.0094063   0.0190912  -0.0074422  -0.0013730  -0.0010739  -0.0013552
   17   0.0211862  -0.0160728   0.0059154   0.0000061   0.0001662  -0.0001196
   18  -0.0078286   0.0056070   0.0009937   0.0020470   0.0010132   0.0000753
   19   0.0539368  -0.0088756   0.0003282   0.0033298   0.0008928   0.0000193
   20  -0.0088756   0.2860169  -0.1109423   0.0007931   0.0014570   0.0019776
   21   0.0003282  -0.1109423   0.0907835  -0.0042127  -0.0023559   0.0022639
   22   0.0033298   0.0007931  -0.0042127   0.1545112  -0.1451396  -0.0545823
   23   0.0008928   0.0014570  -0.0023559  -0.1451396   0.2098834   0.0633859
   24   0.0000193   0.0019776   0.0022639  -0.0545823   0.0633859   0.0710787
   25  -0.0020506  -0.0033051   0.0069646  -0.0033977   0.0081768  -0.0136365
   26  -0.0022627  -0.0015363   0.0038600   0.0034755  -0.0086401   0.0149574
   27  -0.0008333  -0.0014014   0.0000506   0.0028861  -0.0069765   0.0105304
           25          26          27
    1  -0.0674417   0.0637028  -0.0639723
    2   0.0654236  -0.1585607   0.1322991
    3  -0.0655518   0.1343330  -0.1953507
    4  -0.0097056  -0.0073396  -0.0039421
    5   0.0109122   0.0132774   0.0142581
    6  -0.0104986  -0.0152694  -0.0164512
    7   0.0091024   0.0060537  -0.0031781
    8  -0.0146026  -0.0080667   0.0035195
    9   0.0152083   0.0035729  -0.0101465
   10   0.0012434  -0.0005040  -0.0007728
   11   0.0019484   0.0015847  -0.0001780
   12   0.0034898   0.0040225   0.0045882
   13   0.0009801   0.0010824   0.0023134
   14  -0.0015223  -0.0011845  -0.0003840
   15  -0.0025963  -0.0030332  -0.0019952
   16   0.0008258   0.0021065   0.0004622
   17  -0.0007165   0.0004535   0.0000702
   18  -0.0004164  -0.0012362   0.0010812
   19  -0.0020506  -0.0022627  -0.0008333
   20  -0.0033051  -0.0015363  -0.0014014
   21   0.0069646   0.0038600   0.0000506
   22  -0.0033977   0.0034755   0.0028861
   23   0.0081768  -0.0086401  -0.0069765
   24  -0.0136365   0.0149574   0.0105304
   25   0.0704440  -0.0663146   0.0670369
   26  -0.0663146   0.1626729  -0.1412070
   27   0.0670369  -0.1412070   0.2076932
 Gradient time:  CPU 394.05 s  wall 102.87 s
 **********************************************************************
 **                                                                  **
 **                       VIBRATIONAL ANALYSIS                       **
 **                       --------------------                       **
 **                                                                  **
 **        VIBRATIONAL FREQUENCIES (CM**-1) AND NORMAL MODES         **
 **     FORCE CONSTANTS (mDYN/ANGSTROM) AND REDUCED MASSES (AMU)     **
 **                  INFRARED INTENSITIES (KM/MOL)                   **
 **                                                                  **
 **********************************************************************


 Mode:                 1                      2                      3
 Frequency:       117.74                 204.95                 242.12
 Force Cnst:      0.1357                 0.1021                 0.6136
 Red. Mass:      16.6132                 4.1258                17.7642
 IR Active:          YES                    YES                    YES
 IR Intens:        1.195                  5.677                  0.496
 Raman Active:       YES                    YES                    YES
               X      Y      Z        X      Y      Z        X      Y      Z
 C          0.014  0.109 -0.005    0.314 -0.060  0.133    0.085 -0.122 -0.048
 C          0.243  0.002  0.005    0.040 -0.004  0.143    0.136 -0.098 -0.035
 C          0.046  0.214  0.049    0.051  0.025 -0.078    0.272 -0.256  0.076
 F          0.739  0.054  0.086   -0.005  0.030 -0.178   -0.110 -0.167  0.078
 H          0.157 -0.287 -0.057   -0.121  0.105  0.399    0.265 -0.001 -0.132
 I         -0.147 -0.070 -0.024   -0.040  0.004  0.028   -0.139  0.100 -0.025
 F          0.049  0.206  0.050   -0.022 -0.026 -0.174    0.711 -0.190  0.106
 H         -0.172  0.022 -0.174    0.261 -0.178  0.323    0.183 -0.012 -0.127
 H          0.040  0.252  0.106    0.625 -0.009  0.045   -0.093 -0.158 -0.001
 TransDip  -0.030 -0.012 -0.013    0.041 -0.001  0.064    0.019  0.007 -0.011

 Mode:                 4                      5                      6
 Frequency:       333.01                 404.19                 448.51
 Force Cnst:      0.4295                 0.4230                 0.3536
 Red. Mass:       6.5735                 4.3944                 2.9838
 IR Active:          YES                    YES                    YES
 IR Intens:        3.883                 28.603                  8.537
 Raman Active:       YES                    YES                    YES
               X      Y      Z        X      Y      Z        X      Y      Z
 C          0.282 -0.091 -0.226    0.062  0.023 -0.030   -0.025 -0.196  0.002
 C          0.024 -0.035 -0.175    0.248  0.120 -0.107   -0.133  0.123 -0.070
 C          0.086  0.035 -0.291    0.261 -0.073  0.133   -0.060 -0.041 -0.036
 F         -0.095 -0.112  0.192   -0.038  0.087  0.031    0.083  0.168  0.113
 H         -0.075 -0.148 -0.120    0.570  0.307 -0.380   -0.131  0.066 -0.108
 I         -0.016 -0.006  0.019   -0.023  0.001 -0.001    0.002  0.003  0.003
 F         -0.081  0.239  0.144   -0.199 -0.151  0.007    0.041 -0.071 -0.065
 H          0.400 -0.099  0.033    0.243  0.170 -0.038    0.127 -0.261  0.476
 H          0.382 -0.253 -0.411   -0.225 -0.182 -0.086    0.020 -0.612 -0.372
 TransDip   0.036 -0.022 -0.047    0.167 -0.027 -0.024   -0.088 -0.016 -0.027

 Mode:                 7                      8                      9
 Frequency:       497.03                 785.91                 860.57
 Force Cnst:      0.5427                 0.8271                 0.9609
 Red. Mass:       3.7283                 2.2730                 2.2022
 IR Active:          YES                    YES                    YES
 IR Intens:        0.731                 30.264                 35.449
 Raman Active:       YES                    YES                    YES
               X      Y      Z        X      Y      Z        X      Y      Z
 C         -0.123 -0.165  0.041    0.057  0.184  0.060   -0.022 -0.024  0.049
 C          0.191 -0.011 -0.003   -0.034  0.014 -0.132   -0.135  0.019  0.065
 C          0.023  0.217  0.159   -0.128  0.063  0.097    0.131 -0.070  0.066
 F         -0.100 -0.081  0.040    0.013 -0.109 -0.026    0.027 -0.086 -0.035
 H          0.287  0.072 -0.069    0.154 -0.054 -0.396    0.044 -0.041 -0.181
 I          0.002 -0.006 -0.005    0.000 -0.000 -0.001   -0.000 -0.000  0.001
 F          0.028  0.138 -0.137    0.018 -0.049  0.019   -0.010  0.135 -0.081
 H         -0.462 -0.544  0.290    0.232  0.100  0.649    0.516  0.400  0.118
 H          0.132 -0.258 -0.140    0.290 -0.168 -0.338   -0.559 -0.353  0.003
 TransDip   0.008 -0.016  0.021   -0.078  0.157 -0.015    0.087 -0.096  0.140

 Mode:                10                     11                     12
 Frequency:       959.30                 980.23                1042.40
 Force Cnst:      1.4048                 2.1639                 0.9391
 Red. Mass:       2.5908                 3.8224                 1.4668
 IR Active:          YES                    YES                    YES
 IR Intens:       11.162                 23.577                 10.241
 Raman Active:       YES                    YES                    YES
               X      Y      Z        X      Y      Z        X      Y      Z
 C         -0.137  0.103 -0.122   -0.103 -0.005  0.266   -0.046 -0.091 -0.075
 C         -0.042 -0.012  0.241    0.166 -0.026 -0.031   -0.058 -0.076  0.002
 C          0.138 -0.026 -0.119   -0.124 -0.217 -0.254   -0.005 -0.019  0.100
 F          0.017 -0.010 -0.031   -0.013  0.036  0.010   -0.000  0.051  0.009
 H          0.339  0.120 -0.134    0.600  0.173 -0.446    0.234  0.059 -0.276
 I         -0.000 -0.000 -0.000    0.000  0.000  0.001    0.001 -0.000 -0.000
 F         -0.011 -0.019  0.043    0.013  0.098 -0.006    0.000  0.028 -0.016
 H         -0.237 -0.216  0.475    0.040  0.126  0.241    0.382  0.232 -0.001
 H          0.330 -0.115 -0.511    0.057  0.078  0.278    0.618  0.477  0.131
 TransDip   0.106  0.017  0.004    0.050 -0.115 -0.092    0.066 -0.074  0.026

 Mode:                13                     14                     15
 Frequency:      1092.56                1143.59                1156.28
 Force Cnst:      1.2157                 1.7963                 2.2477
 Red. Mass:       1.7285                 2.3312                 2.8534
 IR Active:          YES                    YES                    YES
 IR Intens:       45.103                 46.108                148.240
 Raman Active:       YES                    YES                    YES
               X      Y      Z        X      Y      Z        X      Y      Z
 C          0.163  0.040 -0.017    0.015 -0.031 -0.067    0.026 -0.123  0.031
 C         -0.104 -0.098  0.035    0.113 -0.149  0.131   -0.098  0.205  0.068
 C         -0.043 -0.047  0.065   -0.136  0.158 -0.045   -0.023  0.197 -0.121
 F         -0.001  0.054  0.005   -0.032  0.078 -0.015    0.025 -0.123 -0.000
 H          0.429  0.086 -0.501    0.250 -0.284 -0.095    0.431  0.432 -0.454
 I          0.000 -0.000 -0.000   -0.000 -0.000  0.000    0.000 -0.000  0.000
 F          0.003  0.034 -0.016    0.022 -0.048  0.018    0.009 -0.089  0.034
 H         -0.461 -0.387 -0.263    0.511  0.368 -0.042    0.060  0.045 -0.316
 H         -0.227 -0.105  0.025   -0.431 -0.353 -0.159   -0.065  0.201  0.346
 TransDip  -0.098 -0.191  0.006   -0.213  0.036 -0.029   -0.026  0.386 -0.048

 Mode:                16                     17                     18
 Frequency:      1250.83                1388.89                1459.03
 Force Cnst:      1.6212                 1.6606                 1.9274
 Red. Mass:       1.7587                 1.4611                 1.5367
 IR Active:          YES                    YES                    YES
 IR Intens:       10.033                 13.352                 28.477
 Raman Active:       YES                    YES                    YES
               X      Y      Z        X      Y      Z        X      Y      Z
 C          0.023  0.006 -0.101   -0.005  0.012 -0.008    0.045 -0.020 -0.134
 C          0.061  0.060  0.054   -0.046 -0.149 -0.076    0.057  0.105  0.054
 C         -0.157 -0.105  0.064    0.054  0.071 -0.037   -0.069 -0.068  0.023
 F          0.022 -0.049  0.008    0.012  0.017  0.015   -0.005 -0.013 -0.006
 H          0.135  0.777  0.405    0.049  0.656  0.259   -0.018 -0.307 -0.078
 I          0.001 -0.000 -0.000   -0.000 -0.000 -0.000    0.000  0.000 -0.000
 F          0.005  0.036 -0.016    0.001 -0.015  0.008   -0.000  0.012 -0.005
 H          0.109  0.099 -0.198    0.069 -0.094  0.475    0.067 -0.275  0.577
 H          0.020 -0.151 -0.254   -0.335  0.171  0.283   -0.363  0.389  0.395
 TransDip  -0.060 -0.000  0.082   -0.088 -0.067 -0.039    0.016  0.037  0.166

 Mode:                19                     20                     21
 Frequency:      3131.30                3171.13                3227.76
 Force Cnst:      6.0925                 6.4608                 6.8612
 Red. Mass:       1.0546                 1.0905                 1.1178
 IR Active:          YES                    YES                    YES
 IR Intens:        0.244                  4.428                  0.728
 Raman Active:       YES                    YES                    YES
               X      Y      Z        X      Y      Z        X      Y      Z
 C          0.024 -0.015 -0.059    0.002 -0.006  0.007   -0.052  0.079 -0.032
 C         -0.001  0.003 -0.000   -0.063  0.028 -0.052   -0.004  0.002 -0.003
 C         -0.002 -0.002  0.001    0.002  0.002 -0.001   -0.000  0.001 -0.000
 F          0.000  0.000  0.000    0.000  0.000  0.000    0.000 -0.000 -0.000
 H          0.028 -0.012  0.023    0.718 -0.343  0.594    0.050 -0.023  0.045
 I         -0.000 -0.000  0.000    0.000  0.000  0.000    0.000 -0.000  0.000
 F         -0.000 -0.000  0.000    0.000 -0.000  0.000   -0.000 -0.000  0.000
 H         -0.473  0.571  0.211   -0.011  0.009  0.004    0.383 -0.461 -0.182
 H          0.201 -0.398  0.448   -0.021  0.052 -0.051    0.236 -0.476  0.557
 TransDip   0.010 -0.012  0.004   -0.026  0.049 -0.039   -0.007 -0.002  0.026

 STANDARD THERMODYNAMIC QUANTITIES AT   298.15 K  AND     1.00 ATM

   This Molecule has  0 Imaginary Frequencies
   Zero point vibrational energy:       34.163 kcal/mol

   Atom    1 Element C  Has Mass   12.00000
   Atom    2 Element C  Has Mass   12.00000
   Atom    3 Element C  Has Mass   12.00000
   Atom    4 Element F  Has Mass   18.99840
   Atom    5 Element H  Has Mass    1.00783
   Atom    6 Element I  Has Mass  126.90440
   Atom    7 Element F  Has Mass   18.99840
   Atom    8 Element H  Has Mass    1.00783
   Atom    9 Element H  Has Mass    1.00783
   Molecular Mass:   203.924690 amu
   Principal axes and moments of inertia in amu*Bohr^2:
                             1           2           3
    Eigenvalues --      557.70193  1417.52203  1752.35149
          X               0.99982    -0.00543    -0.01821
          Y               0.00566     0.99990     0.01292
          Z               0.01814    -0.01302     0.99975
   Rotational Symmetry Number is   1
   The Molecule is an Asymmetric Top
   Translational Enthalpy:        0.889 kcal/mol
   Rotational Enthalpy:           0.889 kcal/mol
   Vibrational Enthalpy:         36.223 kcal/mol
   gas constant (RT):             0.592 kcal/mol
   Translational Entropy:        41.842  cal/mol.K
   Rotational Entropy:           28.717  cal/mol.K
   Vibrational Entropy:          11.576  cal/mol.K

   Total Enthalpy:               38.592 kcal/mol
   Total Entropy:                82.135  cal/mol.K

 ======================================================================

 STANDARD THERMODYNAMIC QUANTITIES FOR ANHARMONIC VIBRATION -- TOSH

   Zero point vibrational energy: ************ kcal/mol

   Vibrational Enthalpy:       Infinity kcal/mol
   Vibrational Entropy:             NaN  cal/mol.K

   Total Enthalpy:             Infinity kcal/mol
   Total Entropy:                   NaN  cal/mol.K

 ======================================================================

 STANDARD THERMODYNAMIC QUANTITIES FOR ANHARMONIC VIBRATION -- VPT2

   Zero point vibrational energy: ************ kcal/mol

   Vibrational Enthalpy:       Infinity kcal/mol
   Vibrational Entropy:             NaN  cal/mol.K

   Total Enthalpy:             Infinity kcal/mol
   Total Entropy:                   NaN  cal/mol.K

 ======================================================================

Archival summary:
1\1\garfield\FREQ\ProcedureUnspecified\BasisUnspecified\1233\taweetha\WedOct1007:03:542018WedOct1007:03:542018\0\\#,FREQ,ProcedureUnspecified,BasisUnspecified,\\0,1\I\C,1,2.15217\F,2,1.37214,1,111.15\C,2,1.49029,1,123.145,3,142.329,0\H,4,1.08444,2,117.132,1,-137.453,0\F,4,1.36711,2,119.999,1,4.72391,0\C,2,1.49914,1,122.593,3,-143.558,0\H,7,1.08274,2,117.369,1,-6.54184,0\H,7,1.08438,2,117.442,1,139.095,0\\\@

 Total job time:  111.50s(wall), 427.21s(cpu) 
 Wed Oct 10 07:03:54 2018

        *************************************************************
        *                                                           *
        *  Thank you very much for using Q-Chem.  Have a nice day.  *
        *                                                           *
        *************************************************************
