# Supplementary material for: Geometric and energetic data from ab initio calculations of haloethene, haloimine, halomethylenephosphine, haloiminophosphine, halodiazene, halodiphosphene and halocyclopropane
Source: Data Brief. 2019 Nov 2;27:104738. doi: 10.1016/j.dib.2019.104738 (PMC6861602; doi:10.1016/j.dib.2019.104738)
Supplement: Multimedia component 3 [file mmc3.zip › CCC/B3LYP/FHCCCII.out]

Q-Chem Developer Version!
                  Welcome to Q-Chem
     A Quantum Leap Into The Future Of Chemistry


 Q-Chem 5.1, Q-Chem, Inc., Pleasanton, CA (2018)

 Yihan Shao,  Zhengting Gan,  E. Epifanovsky,  A. T. B. Gilbert,  M. Wormit,  
 J. Kussmann,  A. W. Lange,  A. Behn,  Jia Deng,  Xintian Feng,  D. Ghosh,  
 M. Goldey,  P. R. Horn,  L. D. Jacobson,  I. Kaliman,  T. Kus,  A. Landau,  
 Jie Liu,  E. I. Proynov,  R. M. Richard,  R. P. Steele,  E. J. Sundstrom,  
 H. L. Woodcock III,  P. M. Zimmerman,  D. Zuev,  B. Albrecht,  E. Alguire,  
 S. A. Baeppler,  D. Barton,  Z. Benda,  Y. A. Bernard,  E. J. Berquist,  
 K. B. Bravaya,  H. Burton,  D. Casanova,  Chun-Min Chang,  Yunqing Chen,  
 A. Chien,  K. D. Closser,  M. P. Coons,  S. Coriani,  S. Dasgupta,  
 A. L. Dempwolff,  M. Diedenhofen,  Hainam Do,  R. G. Edgar,  Po-Tung Fang,  
 S. Faraji,  S. Fatehi,  Qingguo Feng,  K. D. Fenk,  J. Fosso-Tande,  
 Qinghui Ge,  A. Ghysels,  G. Gidofalvi,  J. Gomes,  J. Gonthier,  A. Gunina,  
 D. Hait,  M. W. D. Hanson-Heine,  P. H. P. Harbach,  A. W. Hauser,  
 J. E. Herr,  E. G. Hohenstein,  Z. C. Holden,  Kerwin Hui,  B. C. Huynh,  
 T.-C. Jagau,  Hyunjun Ji,  B. Kaduk,  K. Khistyaev,  Jaehoon Kim,  
 P. Klunzinger,  K. Koh,  D. Kosenkov,  L. Koulias,  T. Kowalczyk,  
 C. M. Krauter,  A. Kunitsa,  Ka Un Lao,  A. Laurent,  K. V. Lawler,  
 Joonho Lee,  D. Lefrancois,  S. Lehtola,  D. S. Levine,  Yi-Pei Li,  
 You-Sheng Lin,  Fenglai Liu,  E. Livshits,  A. Luenser,  P. Manohar,  
 E. Mansoor,  S. F. Manzer,  Shan-Ping Mao,  Yuezhi Mao,  N. Mardirossian,  
 A. V. Marenich,  T. Markovich,  L. A. Martinez-Martinez,  S. A. Maurer,  
 N. J. Mayhall,  S. C. McKenzie,  J.-M. Mewes,  A. F. Morrison,  
 J. W. Mullinax,  K. Nanda,  T. S. Nguyen-Beck,  R. Olivares-Amaya,  
 J. A. Parkhill,  T. M. Perrine,  F. Plasser,  P. Pokhilko,  S. Prager,  
 A. Prociuk,  E. Ramos,  D. R. Rehn,  F. Rob,  M. Schneider,  N. Sergueev,  
 S. M. Sharada,  S. Sharma,  D. W. Small,  T. Stauch,  T. Stein,  
 Yu-Chuan Su,  A. J. W. Thom,  A. Tkatchenko,  T. Tsuchimochi,  N. M. Tubman,  
 L. Vogt,  M. L. Vidal,  O. Vydrov,  M. A. Watson,  J. Wenzel,  
 M. de Wergifosse,  T. A. Wesolowski,  A. White,  J. Witte,  A. Yamada,  
 Jun Yang,  K. Yao,  S. Yeganeh,  S. R. Yost,  Zhi-Qiang You,  A. Zech,  
 Igor Ying Zhang,  Xing Zhang,  Yan Zhao,  Ying Zhu,  B. R. Brooks,  
 G. K. L. Chan,  C. J. Cramer,  M. S. Gordon,  W. J. Hehre,  A. Klamt,  
 M. W. Schmidt,  C. D. Sherrill,  D. G. Truhlar,  A. Aspuru-Guzik,  R. Baer,  
 A. T. Bell,  N. A. Besley,  Jeng-Da Chai,  A. E. DePrince, III,  
 R. A. DiStasio Jr.,  A. Dreuw,  B. D. Dunietz,  T. R. Furlani,  
 Chao-Ping Hsu,  Yousung Jung,  Jing Kong,  D. S. Lambrecht,  WanZhen Liang,  
 C. Ochsenfeld,  V. A. Rassolov,  L. V. Slipchenko,  J. E. Subotnik,  
 T. Van Voorhis,  J. M. Herbert,  A. I. Krylov,  P. M. W. Gill,  M. Head-Gordon

 Contributors to earlier versions of Q-Chem not listed above: 
 R. D. Adamson,  B. Austin,  J. Baker,  G. J. O. Beran,  K. Brandhorst,  
 S. T. Brown,  E. F. C. Byrd,  A. K. Chakraborty,  C.-L. Cheng,  
 Siu Hung Chien,  D. M. Chipman,  D. L. Crittenden,  H. Dachsel,  
 R. J. Doerksen,  A. D. Dutoi,  L. Fusti-Molnar,  W. A. Goddard III,  
 A. Golubeva-Zadorozhnaya,  S. R. Gwaltney,  G. Hawkins,  A. Heyden,  
 S. Hirata,  G. Kedziora,  F. J. Keil,  C. Kelley,  Jihan Kim,  R. A. King,  
 R. Z. Khaliullin,  P. P. Korambath,  W. Kurlancheek,  A. M. Lee,  M. S. Lee,  
 S. V. Levchenko,  Ching Yeh Lin,  D. Liotard,  R. C. Lochan,  I. Lotan,  
 P. E. Maslen,  N. Nair,  D. P. O'Neill,  D. Neuhauser,  E. Neuscamman,  
 C. M. Oana,  R. Olson,  B. Peters,  R. Peverati,  P. A. Pieniazek,  
 Y. M. Rhee,  J. Ritchie,  M. A. Rohrdanz,  E. Rosta,  N. J. Russ,  
 H. F. Schaefer III,  N. E. Schultz,  N. Shenvi,  A. C. Simmonett,  A. Sodt,  
 D. Stuck,  K. S. Thanthiriwatte,  V. Vanovschi,  Tao Wang,  A. Warshel,  
 C. F. Williams,  Q. Wu,  X. Xu,  W. Zhang

 Please cite Q-Chem as follows:
 Y. Shao et al., Mol. Phys. 113, 184-215 (2015)
 DOI: 10.1080/00268976.2014.952696

 Q-Chem 5.1.1 for Intel X86 EM64T Linux

 Parts of Q-Chem use Armadillo 8.300.2 (Tropical Shenanigans).
 http://arma.sourceforge.net/

 Q-Chem begins on Wed Oct 10 07:22:57 2018  

Host: 
0

     Scratch files written to /scratch/taweetham/qchem27668//
Input Ideriv = 2
Curr. Ideriv = -1
Max.  Ideriv = 2

Checking the input file for inconsistencies... 	...done.

--------------------------------------------------------------
User input:
--------------------------------------------------------------
$molecule
0 1
C 
C 1 CC 
C 2 CC 1 60.0
F 2 CF 1 ANG  3 pDHA
H 2 CH 1 ANG  3 mDHA
I 3 CI 1 ANG  2 mDHA
I 3 CI 1 ANG  2 pDHA
H 1 CH 2 ANG  3 pDHA
H 1 CH 2 ANG  3 mDHA

CC=1.54
CH=1.09
CF=1.35
CCl=1.77
CBr=1.94
CI=2.14
ANG=118.0
pDHA=107.9
mDHA=-107.9
$end

$rem
   job_type	optimization
   basis	6-311++g**
   method	b3lyp
   mem_total	32000
$end

--------------------------------------------------------------
 ----------------------------------------------------------------
             Standard Nuclear Orientation (Angstroms)
    I     Atom           X                Y                Z
 ----------------------------------------------------------------
    1      C       0.1014834000     1.7444751016    -1.2520536109
    2      C       0.1720086136     2.0669629585     0.2521497585
    3      C      -0.0042092290     0.6103461853    -0.2156267349
    4      F       1.3664849408     2.4273541663     0.7677508457
    5      H      -0.6830245513     2.5649139373     0.7093839543
    6      I       1.6591939825    -0.7200676055    -0.0090138085
    7      I      -1.9129611613    -0.3137258819     0.0713521415
    8      H      -0.8004191735     2.0281081879    -1.7944778179
    9      H       1.0190430259     1.8211397398    -1.8354118766
 ----------------------------------------------------------------
 Molecular Point Group                 C1    NOp =  1
 Largest Abelian Subgroup              C1    NOp =  1
 Nuclear Repulsion Energy =  1070.3265828325 hartrees
 There are       68 alpha and       68 beta electrons
 Requested basis set is 6-311++G(d,p)
 There are 87 shells and 233 basis functions

 Total QAlloc Memory Limit  32000 MB
 Mega-Array Size       188 MB
 MEM_STATIC part       192 MB
 A cutoff of  1.0D-11 yielded   3060 shell pairs
 There are     22755 function pairs (     25500 Cartesian)

 -------------------------------------------------------
 OpenMP Integral Computing Module                       
 Release: version 1.0, May 2013, Q-Chem Inc. Pittsburgh 
 -------------------------------------------------------
 Integral Job Info:
 Integral job number is                      11
 Integral operator is                         1
 short-range coefficients                     0
 long-range coefficients              100000000
 Omega coefficients                           0
 if combine SR and LR in K                    0
 Integral screening is                        0
 Integral computing path is                   2
 max size of driver memory is            800000
 size of driver memory is                593474
 size of scratch memory is             11861008
 max col of scratch BK array               1296
 max len of scratch array in speh3          155
 max len of scratch index in speh4           18
 max int batch size is                      520
 min int batch size is                       52
 fixed nKL is                                52
 max L of basis functions is                  2
 order of int derivative is                   0
 number of shells is                         87
 number of basis is                         247
 number of cartesian basis is               247
 number of contracted shell pairs          3060
 number of primitive shell pairs           6183
 maxK2 (contraction) of shell pair           36
 max number of K2 of shell pair               1
 max number of CS2 of shell pair            411
 max number of PS2 of shell pair            411
 mem total for path MDJ                  541964
 -------------------------------------------------------
 Smallest overlap matrix eigenvalue = 7.16E-05

 Scale SEOQF with 1.000000e-01/1.000000e-01/1.000000e-01

 Standard Electronic Orientation quadrupole field applied
 Nucleus-field energy     =     0.0000000208 hartrees
 Guess from superposition of atomic densities
 Warning:  Energy on first SCF cycle will be non-variational
 SAD guess density has 136.000000 electrons

 -----------------------------------------------------------------------
  General SCF calculation program by
  Eric Jon Sundstrom, Paul Horn, Yuezhi Mao, Dmitri Zuev, Alec White,
  David Stuck, Shaama M.S., Shane Yost, Joonho Lee, David Small,
  Daniel Levine, Susi Lehtola, Hugh Burton, Evgeny Epifanovsky
 -----------------------------------------------------------------------
 Exchange:     0.2000 Hartree-Fock + 0.0800 Slater + 0.7200 B88
 Correlation:  0.1900 VWN1RPA + 0.8100 LYP
 Using SG-1 standard quadrature grid
 using 4 threads for integral computing
 -------------------------------------------------------
 OpenMP Integral computing Module                
 Release: version 2.0, May 2017, Q-Chem Inc. Pleasanton 
 -------------------------------------------------------
 -------------------------------------------------------
 OpenMP BLAS3 based DFT computing Module                
 Release: version 1.0, May 2013, Q-Chem Inc. Pittsburgh 
 -------------------------------------------------------
 A restricted SCF calculation will be
 performed using DIIS
 SCF converges when DIIS error is below 1.0e-08
 ---------------------------------------
  Cycle       Energy         DIIS error
 ---------------------------------------
    1  -14055.8377944603      3.55e-02  
    2  -14054.9655767502      2.89e-03  
    3  -14054.9378278478      3.51e-03  
    4  -14055.0101799162      4.43e-04  
    5  -14055.0109511678      3.04e-04  
    6  -14055.0115781852      6.75e-05  
    7  -14055.0116050185      2.16e-05  
    8  -14055.0116071794      6.15e-06  
    9  -14055.0116073849      1.32e-06  
   10  -14055.0116073939      2.59e-07  
   11  -14055.0116073942      8.38e-08  
   12  -14055.0116073946      2.13e-08  
   13  -14055.0116073944      6.37e-09  Convergence criterion met
 ---------------------------------------
 SCF time:   CPU 52.18s  wall 14.00s 
 SCF   energy in the final basis set =   -14055.0116073944
 Total energy in the final basis set =   -14055.0116073944

 --------------------------------------------------------------

                    Orbital Energies (a.u.)
 --------------------------------------------------------------

 Alpha MOs
 -- Occupied --
***************-176.313-176.310-165.716-165.714-165.714-165.714
*******-165.711 -35.809 -35.806 -31.302 -31.300 -31.296 -31.296
-31.293 -31.293 -24.702 -22.953 -22.951 -22.951 -22.950 -22.949
-22.948 -22.947 -22.947 -22.944 -22.944 -10.298 -10.287 -10.221
 -6.358  -6.355  -4.771  -4.769  -4.756  -4.756  -4.753  -4.753
 -2.037  -2.034  -2.032  -2.032  -2.029  -2.029  -2.019  -2.019
 -2.016  -2.016  -1.244  -0.895  -0.706  -0.662  -0.651  -0.585
 -0.553  -0.499  -0.475  -0.453  -0.428  -0.369  -0.366  -0.333
 -0.285  -0.276  -0.266  -0.264
 -- Virtual --
 -0.084  -0.051  -0.003   0.015   0.025   0.031   0.050   0.058
  0.065   0.078   0.088   0.093   0.106   0.111   0.124   0.133
  0.144   0.154   0.160   0.179   0.184   0.205   0.210   0.220
  0.228   0.241   0.246   0.259   0.266   0.285   0.289   0.339
  0.351   0.366   0.385   0.396   0.407   0.415   0.432   0.449
  0.457   0.468   0.487   0.491   0.509   0.522   0.562   0.584
  0.600   0.612   0.636   0.651   0.662   0.676   0.717   0.734
  0.748   0.778   0.845   0.928   1.018   1.185   1.214   1.272
  1.298   1.336   1.339   1.354   1.359   1.382   1.392   1.418
  1.425   1.447   1.491   1.516   1.531   1.626   1.631   1.663
  1.702   1.763   1.769   1.846   1.864   1.948   1.969   1.991
  2.118   2.154   2.176   2.234   2.437   2.509   2.565   2.649
  2.666   2.756   2.774   2.805   2.881   3.044   3.230   3.366
  3.662   3.712   3.793   3.812   3.970   3.973   3.976   4.000
  4.012   4.056   4.066   4.071   4.084   4.169   4.211   4.236
  4.289   4.424   4.435   4.840   6.005   6.026   6.029   6.045
  6.077   6.128   6.335   6.375   6.676  23.554  23.702  23.820
 27.849  27.877  28.344  28.358  28.360  28.376  28.392  28.403
 28.537  28.538  28.541  28.554  28.572  28.581  28.589  28.632
 28.681  28.718  66.767 127.887 127.898 127.908 127.912 127.929
127.958 151.650 151.6731901.8121901.836
 --------------------------------------------------------------

          Ground-State Mulliken Net Atomic Charges

     Atom                 Charge (a.u.)
  ----------------------------------------
      1 C                    -0.396713
      2 C                    -0.159436
      3 C                    -0.097371
      4 F                    -0.106426
      5 H                     0.176380
      6 I                     0.130671
      7 I                     0.110054
      8 H                     0.156463
      9 H                     0.186378
  ----------------------------------------
  Sum of atomic charges =     0.000000

 -----------------------------------------------------------------
                    Cartesian Multipole Moments
 -----------------------------------------------------------------
    Charge (ESU x 10^10)
                 0.0000
    Dipole Moment (Debye)
         X      -1.0198      Y       1.0031      Z      -1.1073
       Tot       1.8089
    Quadrupole Moments (Debye-Ang)
        XX     -79.5113     XY      -3.7592     YY     -78.3263
        XZ      -1.6481     YZ      -2.9982     ZZ     -79.9984
    Octopole Moments (Debye-Ang^2)
       XXX      -6.5857    XXY     -24.2732    XYY      -7.8898
       YYY     -31.9510    XXZ       2.4934    XYZ      -3.6943
       YYZ      -0.9512    XZZ      -0.8082    YZZ      -5.6333
       ZZZ       4.7408
    Hexadecapole Moments (Debye-Ang^3)
      XXXX   -1204.4473   XXXY      -9.5913   XXYY    -316.1098
      XYYY     -35.8921   YYYY    -688.5133   XXXZ      -5.5269
      XXYZ      -6.0678   XYYZ      -8.3258   YYYZ       5.6260
      XXZZ    -248.4062   XYZZ      -2.6165   YYZZ    -142.9737
      XZZZ      -1.0667   YZZZ       3.5117   ZZZZ    -203.5725
 -----------------------------------------------------------------
 Calculating analytic gradient of the SCF energy
 Gradient of SCF Energy
            1           2           3           4           5           6
    1   0.0004721   0.0145705  -0.0062169  -0.0056275  -0.0058097  -0.0057014
    2   0.0019120   0.0197372  -0.0263149  -0.0046283   0.0016870   0.0040323
    3  -0.0165253   0.0274547   0.0055805  -0.0047072  -0.0020649  -0.0007701
            7           8           9
    1   0.0089611  -0.0030365   0.0023883
    2   0.0010180   0.0009366   0.0016200
    3  -0.0014929  -0.0031210  -0.0043538
 Max gradient component =       2.745E-02
 RMS gradient           =       9.983E-03
 Gradient time:  CPU 13.15 s  wall 3.35 s
 Geometry Optimization Parameters
   NAtoms,    NIC,     NZ,  NCons,   NDum,   NFix, NCnnct, MaxDiis
        9      69       9       0       0       0       0       0


** GEOMETRY OPTIMIZATION IN DELOCALIZED INTERNAL COORDINATES **
   Searching for a Minimum

   Optimization Cycle:   1

                       Coordinates (Angstroms)
     ATOM                X               Y               Z
      1  C         0.1014834000    1.7444751016   -1.2520536109
      2  C         0.1720086136    2.0669629585    0.2521497585
      3  C        -0.0042092290    0.6103461853   -0.2156267349
      4  F         1.3664849408    2.4273541663    0.7677508457
      5  H        -0.6830245513    2.5649139373    0.7093839543
      6  I         1.6591939825   -0.7200676055   -0.0090138085
      7  I        -1.9129611613   -0.3137258819    0.0713521415
      8  H        -0.8004191735    2.0281081879   -1.7944778179
      9  H         1.0190430259    1.8211397398   -1.8354118766
   Point Group: c1    Number of degrees of freedom:    21


   Energy is -14055.011607394


 Attempting to Generate Delocalized Internal Coordinates

 21 Hessian modes will be used to form the next step
  Hessian Eigenvalues:
     0.016341    0.020947    0.023307    0.030304    0.030782    0.032544
     0.083421    0.087153    0.090379    0.107532    0.108095    0.108095
     0.134223    0.138421    0.253751    0.264506    0.285189    0.348126
     0.348126    0.348126    0.550214

 Minimum Search - Taking Simple RFO Step
 Searching for Lamda that Minimizes Along All modes
 Value Taken    Lamda =  -0.00414785
 Step Taken.  Stepsize is  0.177745

                             Maximum     Tolerance    Cnvgd?
         Gradient           0.016573      0.000300      NO
         Displacement       0.083019      0.001200      NO
         Energy change     *********      0.000001      NO


 New Cartesian Coordinates Obtained by Inverse Iteration

 Displacement from previous Coordinates is:  0.162322
 ----------------------------------------------------------------
             Standard Nuclear Orientation (Angstroms)
    I     Atom           X                Y                Z
 ----------------------------------------------------------------
    1      C       0.1037572663     1.7455430321    -1.2478136508
    2      C       0.1660476241     2.0550591220     0.2287960783
    3      C       0.0005215107     0.6220851305    -0.2296311855
    4      F       1.3565469382     2.4414029658     0.7545223068
    5      H      -0.6793795699     2.5275686154     0.7144428956
    6      I       1.6945825800    -0.7217764658    -0.0089654990
    7      I      -1.9551475100    -0.2889647781     0.0843398957
    8      H      -0.7928562198     2.0285671182    -1.7865076067
    9      H       1.0235272282     1.8200220490    -1.8151303831
 ----------------------------------------------------------------
 Molecular Point Group                 C1    NOp =  1
 Largest Abelian Subgroup              C1    NOp =  1
 Nuclear Repulsion Energy =  1058.3316570749 hartrees
 There are       68 alpha and       68 beta electrons
 Applying Cartesian multipole field
    Component          Value
    ---------          -----
     (2,0,0)        1.00000E-11
     (0,2,0)        2.00000E-11
     (0,0,2)       -3.00000E-11
 Nucleus-field energy     =     0.0000000213 hartrees
 Requested basis set is 6-311++G(d,p)
 There are 87 shells and 233 basis functions
 A cutoff of  1.0D-11 yielded   3053 shell pairs
 There are     22712 function pairs (     25446 Cartesian)
 Smallest overlap matrix eigenvalue = 6.79E-05
 Guess MOs from SCF MO coefficient file

 -----------------------------------------------------------------------
  General SCF calculation program by
  Eric Jon Sundstrom, Paul Horn, Yuezhi Mao, Dmitri Zuev, Alec White,
  David Stuck, Shaama M.S., Shane Yost, Joonho Lee, David Small,
  Daniel Levine, Susi Lehtola, Hugh Burton, Evgeny Epifanovsky
 -----------------------------------------------------------------------
 Exchange:     0.2000 Hartree-Fock + 0.0800 Slater + 0.7200 B88
 Correlation:  0.1900 VWN1RPA + 0.8100 LYP
 Using SG-1 standard quadrature grid
 using 4 threads for integral computing
 -------------------------------------------------------
 OpenMP Integral computing Module                
 Release: version 2.0, May 2017, Q-Chem Inc. Pleasanton 
 -------------------------------------------------------
 -------------------------------------------------------
 OpenMP BLAS3 based DFT computing Module                
 Release: version 1.0, May 2013, Q-Chem Inc. Pittsburgh 
 -------------------------------------------------------
 A restricted SCF calculation will be
 performed using DIIS
 SCF converges when DIIS error is below 1.0e-08
 ---------------------------------------
  Cycle       Energy         DIIS error
 ---------------------------------------
    1  -14055.0127173179      4.09e-04  
    2  -14055.0137323406      2.07e-04  
    3  -14055.0137092493      2.14e-04  
    4  -14055.0139818044      5.23e-05  
    5  -14055.0139997858      1.47e-05  
    6  -14055.0140011221      3.58e-06  
    7  -14055.0140011641      9.40e-07  
    8  -14055.0140011692      4.57e-07  
    9  -14055.0140011703      3.60e-08  
   10  -14055.0140011699      1.01e-08  
   11  -14055.0140011701      3.19e-09  Convergence criterion met
 ---------------------------------------
 SCF time:   CPU 45.52s  wall 12.00s 
 SCF   energy in the final basis set =   -14055.0140011701
 Total energy in the final basis set =   -14055.0140011701

 --------------------------------------------------------------

                    Orbital Energies (a.u.)
 --------------------------------------------------------------

 Alpha MOs
 -- Occupied --
***************-176.313-176.311-165.717-165.715-165.715-165.715
*******-165.712 -35.809 -35.807 -31.303 -31.301 -31.297 -31.296
-31.294 -31.294 -24.700 -22.953 -22.952 -22.952 -22.951 -22.949
-22.949 -22.947 -22.947 -22.945 -22.945 -10.294 -10.289 -10.219
 -6.359  -6.356  -4.771  -4.769  -4.756  -4.756  -4.753  -4.753
 -2.037  -2.035  -2.033  -2.032  -2.030  -2.030  -2.019  -2.019
 -2.016  -2.016  -1.240  -0.907  -0.701  -0.662  -0.651  -0.589
 -0.554  -0.499  -0.471  -0.455  -0.428  -0.367  -0.364  -0.334
 -0.286  -0.277  -0.268  -0.266
 -- Virtual --
 -0.092  -0.059  -0.003   0.015   0.025   0.032   0.051   0.062
  0.065   0.078   0.088   0.094   0.108   0.112   0.125   0.133
  0.143   0.155   0.162   0.176   0.185   0.207   0.211   0.223
  0.229   0.239   0.250   0.257   0.271   0.283   0.293   0.340
  0.352   0.367   0.388   0.395   0.407   0.414   0.432   0.448
  0.456   0.464   0.482   0.490   0.506   0.520   0.561   0.589
  0.604   0.616   0.636   0.649   0.656   0.670   0.715   0.732
  0.750   0.775   0.843   0.925   1.019   1.183   1.216   1.270
  1.297   1.325   1.345   1.352   1.360   1.382   1.391   1.423
  1.433   1.453   1.504   1.520   1.535   1.622   1.638   1.662
  1.698   1.773   1.789   1.860   1.876   1.957   1.977   2.002
  2.138   2.155   2.191   2.237   2.446   2.522   2.574   2.653
  2.671   2.776   2.798   2.823   2.899   3.074   3.234   3.398
  3.678   3.728   3.797   3.820   3.969   3.970   3.976   3.999
  4.011   4.058   4.060   4.064   4.079   4.169   4.227   4.240
  4.287   4.403   4.427   4.847   6.003   6.020   6.037   6.042
  6.071   6.116   6.339   6.378   6.676  23.582  23.742  23.850
 27.838  27.872  28.343  28.355  28.361  28.374  28.388  28.395
 28.536  28.536  28.540  28.553  28.570  28.575  28.586  28.629
 28.680  28.712  66.770 127.885 127.894 127.909 127.912 127.926
127.952 151.640 151.6691901.8021901.832
 --------------------------------------------------------------

          Ground-State Mulliken Net Atomic Charges

     Atom                 Charge (a.u.)
  ----------------------------------------
      1 C                    -0.414200
      2 C                    -0.163979
      3 C                    -0.049962
      4 F                    -0.116100
      5 H                     0.176887
      6 I                     0.123422
      7 I                     0.096845
      8 H                     0.157159
      9 H                     0.189928
  ----------------------------------------
  Sum of atomic charges =     0.000000

 -----------------------------------------------------------------
                    Cartesian Multipole Moments
 -----------------------------------------------------------------
    Charge (ESU x 10^10)
                 0.0000
    Dipole Moment (Debye)
         X      -1.0090      Y       0.9701      Z      -1.1536
       Tot       1.8138
    Quadrupole Moments (Debye-Ang)
        XX     -79.3315     XY      -3.8767     YY     -78.5902
        XZ      -1.7100     YZ      -3.1929     ZZ     -79.9559
    Octopole Moments (Debye-Ang^2)
       XXX      -5.9260    XXY     -25.1184    XYY      -7.6012
       YYY     -34.5329    XXZ       2.5692    XYZ      -3.7942
       YYZ      -1.6307    XZZ      -0.6089    YZZ      -6.2624
       ZZZ       4.2046
    Hexadecapole Moments (Debye-Ang^3)
      XXXX   -1246.0681   XXXY      -5.2751   XXYY    -324.3953
      XYYY     -31.0896   YYYY    -688.8897   XXXZ      -3.2864
      XXYZ      -6.1252   XYYZ      -7.4358   YYYZ       5.0333
      XXZZ    -256.0436   XYZZ      -0.7824   YYZZ    -142.1984
      XZZZ       1.9201   YZZZ       4.6407   ZZZZ    -202.1849
 -----------------------------------------------------------------
 Calculating analytic gradient of the SCF energy
 Gradient of SCF Energy
            1           2           3           4           5           6
    1   0.0022691   0.0071548  -0.0043099  -0.0045158  -0.0015359   0.0024387
    2   0.0011434   0.0090220  -0.0054427  -0.0026761  -0.0013109   0.0000671
    3  -0.0049071   0.0086164   0.0001976  -0.0029181  -0.0013695   0.0004733
            7           8           9
    1  -0.0004791  -0.0004692  -0.0005526
    2  -0.0010722  -0.0002162   0.0004856
    3   0.0000791   0.0005513  -0.0007230
 Max gradient component =       9.022E-03
 RMS gradient           =       3.532E-03
 Gradient time:  CPU 13.03 s  wall 3.32 s
 Geometry Optimization Parameters
   NAtoms,    NIC,     NZ,  NCons,   NDum,   NFix, NCnnct, MaxDiis
        9      69       9       0       0       0       0       0

 Cartesian Hessian Update
 Hessian Updated using BFGS Update


** GEOMETRY OPTIMIZATION IN DELOCALIZED INTERNAL COORDINATES **
   Searching for a Minimum

   Optimization Cycle:   2

                       Coordinates (Angstroms)
     ATOM                X               Y               Z
      1  C         0.1037572663    1.7455430321   -1.2478136508
      2  C         0.1660476241    2.0550591220    0.2287960783
      3  C         0.0005215107    0.6220851305   -0.2296311855
      4  F         1.3565469382    2.4414029658    0.7545223068
      5  H        -0.6793795699    2.5275686154    0.7144428956
      6  I         1.6945825800   -0.7217764658   -0.0089654990
      7  I        -1.9551475100   -0.2889647781    0.0843398957
      8  H        -0.7928562198    2.0285671182   -1.7865076067
      9  H         1.0235272282    1.8200220490   -1.8151303831
   Point Group: c1    Number of degrees of freedom:    21


   Energy is -14055.014001170

 Hessian Updated using BFGS Update

 20 Hessian modes will be used to form the next step
  Hessian Eigenvalues:
     0.016519    0.020945    0.023333    0.030277    0.031107    0.031729
     0.080451    0.083973    0.090502    0.106882    0.107976    0.123009
     0.134897    0.143907    0.233319    0.253754    0.264753    0.348119
     0.350904    0.541435

 Minimum Search - Taking Simple RFO Step
 Searching for Lamda that Minimizes Along All modes
 Value Taken    Lamda =  -0.00051466
 Step Taken.  Stepsize is  0.076531

                             Maximum     Tolerance    Cnvgd?
         Gradient           0.005520      0.000300      NO
         Displacement       0.037044      0.001200      NO
         Energy change     -0.002394      0.000001      NO


 New Cartesian Coordinates Obtained by Inverse Iteration

 Displacement from previous Coordinates is:  0.069039
 ----------------------------------------------------------------
             Standard Nuclear Orientation (Angstroms)
    I     Atom           X                Y                Z
 ----------------------------------------------------------------
    1      C       0.1033631354     1.7421360949    -1.2431435772
    2      C       0.1612794267     2.0489354735     0.2239840338
    3      C       0.0059453351     0.6259434477    -0.2294725581
    4      F       1.3508767799     2.4581864185     0.7529475942
    5      H      -0.6788293984     2.5218791273     0.7173160087
    6      I       1.6865769840    -0.7262335122    -0.0247727650
    7      I      -1.9504603629    -0.2782294659     0.0873942065
    8      H      -0.7894274836     2.0199204186    -1.7895065324
    9      H       1.0282754318     1.8169687868    -1.8006935592
 ----------------------------------------------------------------
 Molecular Point Group                 C1    NOp =  1
 Largest Abelian Subgroup              C1    NOp =  1
 Nuclear Repulsion Energy =  1060.4106218857 hartrees
 There are       68 alpha and       68 beta electrons
 Applying Cartesian multipole field
    Component          Value
    ---------          -----
     (2,0,0)        1.00000E-11
     (0,2,0)        2.00000E-11
     (0,0,2)       -3.00000E-11
 Nucleus-field energy     =     0.0000000213 hartrees
 Requested basis set is 6-311++G(d,p)
 There are 87 shells and 233 basis functions
 A cutoff of  1.0D-11 yielded   3054 shell pairs
 There are     22715 function pairs (     25449 Cartesian)
 Smallest overlap matrix eigenvalue = 6.51E-05
 Guess MOs from SCF MO coefficient file

 -----------------------------------------------------------------------
  General SCF calculation program by
  Eric Jon Sundstrom, Paul Horn, Yuezhi Mao, Dmitri Zuev, Alec White,
  David Stuck, Shaama M.S., Shane Yost, Joonho Lee, David Small,
  Daniel Levine, Susi Lehtola, Hugh Burton, Evgeny Epifanovsky
 -----------------------------------------------------------------------
 Exchange:     0.2000 Hartree-Fock + 0.0800 Slater + 0.7200 B88
 Correlation:  0.1900 VWN1RPA + 0.8100 LYP
 Using SG-1 standard quadrature grid
 using 4 threads for integral computing
 -------------------------------------------------------
 OpenMP Integral computing Module                
 Release: version 2.0, May 2017, Q-Chem Inc. Pleasanton 
 -------------------------------------------------------
 -------------------------------------------------------
 OpenMP BLAS3 based DFT computing Module                
 Release: version 1.0, May 2013, Q-Chem Inc. Pittsburgh 
 -------------------------------------------------------
 A restricted SCF calculation will be
 performed using DIIS
 SCF converges when DIIS error is below 1.0e-08
 ---------------------------------------
  Cycle       Energy         DIIS error
 ---------------------------------------
    1  -14055.0139756509      1.95e-04  
    2  -14055.0142125492      9.81e-05  
    3  -14055.0141574930      1.32e-04  
    4  -14055.0142719759      1.32e-05  
    5  -14055.0142729642      5.51e-06  
    6  -14055.0142731022      1.16e-06  
    7  -14055.0142731085      2.59e-07  
    8  -14055.0142731090      9.92e-08  
    9  -14055.0142731089      1.84e-08  
   10  -14055.0142731090      4.73e-09  Convergence criterion met
 ---------------------------------------
 SCF time:   CPU 41.48s  wall 11.00s 
 SCF   energy in the final basis set =   -14055.0142731090
 Total energy in the final basis set =   -14055.0142731090

 --------------------------------------------------------------

                    Orbital Energies (a.u.)
 --------------------------------------------------------------

 Alpha MOs
 -- Occupied --
***************-176.313-176.311-165.717-165.715-165.715-165.715
*******-165.713 -35.810 -35.808 -31.303 -31.301 -31.297 -31.297
-31.295 -31.295 -24.697 -22.953 -22.952 -22.952 -22.952 -22.950
-22.950 -22.947 -22.947 -22.945 -22.945 -10.293 -10.288 -10.218
 -6.359  -6.357  -4.771  -4.770  -4.756  -4.756  -4.754  -4.754
 -2.037  -2.035  -2.033  -2.032  -2.031  -2.030  -2.019  -2.019
 -2.017  -2.017  -1.236  -0.913  -0.702  -0.663  -0.651  -0.589
 -0.553  -0.499  -0.469  -0.455  -0.428  -0.368  -0.365  -0.336
 -0.286  -0.277  -0.269  -0.266
 -- Virtual --
 -0.091  -0.060  -0.003   0.016   0.025   0.032   0.051   0.062
  0.066   0.078   0.088   0.094   0.108   0.112   0.126   0.133
  0.142   0.156   0.162   0.177   0.185   0.208   0.212   0.224
  0.229   0.239   0.250   0.256   0.274   0.284   0.295   0.342
  0.352   0.367   0.387   0.395   0.407   0.414   0.431   0.448
  0.456   0.464   0.483   0.491   0.504   0.520   0.562   0.592
  0.606   0.618   0.636   0.651   0.658   0.672   0.716   0.733
  0.751   0.774   0.843   0.925   1.021   1.184   1.219   1.273
  1.298   1.327   1.345   1.354   1.359   1.384   1.392   1.425
  1.435   1.454   1.507   1.519   1.537   1.623   1.642   1.667
  1.699   1.776   1.795   1.866   1.882   1.958   1.981   2.005
  2.145   2.153   2.198   2.236   2.449   2.523   2.576   2.655
  2.673   2.784   2.807   2.831   2.906   3.080   3.233   3.409
  3.680   3.731   3.799   3.821   3.969   3.970   3.975   3.996
  4.011   4.055   4.061   4.065   4.079   4.170   4.230   4.242
  4.289   4.405   4.428   4.846   6.003   6.020   6.036   6.043
  6.072   6.118   6.341   6.379   6.670  23.592  23.758  23.862
 27.839  27.873  28.343  28.355  28.361  28.374  28.389  28.396
 28.536  28.536  28.540  28.553  28.571  28.575  28.586  28.629
 28.680  28.713  66.771 127.885 127.894 127.909 127.911 127.926
127.953 151.641 151.6691901.8031901.832
 --------------------------------------------------------------

          Ground-State Mulliken Net Atomic Charges

     Atom                 Charge (a.u.)
  ----------------------------------------
      1 C                    -0.413182
      2 C                    -0.162469
      3 C                    -0.051340
      4 F                    -0.122774
      5 H                     0.177797
      6 I                     0.126935
      7 I                     0.096439
      8 H                     0.157674
      9 H                     0.190918
  ----------------------------------------
  Sum of atomic charges =     0.000000

 -----------------------------------------------------------------
                    Cartesian Multipole Moments
 -----------------------------------------------------------------
    Charge (ESU x 10^10)
                 0.0000
    Dipole Moment (Debye)
         X      -1.0142      Y       0.8971      Z      -1.1777
       Tot       1.7945
    Quadrupole Moments (Debye-Ang)
        XX     -79.3302     XY      -3.9906     YY     -78.7627
        XZ      -1.7544     YZ      -3.2340     ZZ     -79.9390
    Octopole Moments (Debye-Ang^2)
       XXX      -5.6571    XXY     -25.4169    XYY      -7.6052
       YYY     -35.9623    XXZ       2.7882    XYZ      -3.7948
       YYZ      -1.5017    XZZ      -0.5689    YZZ      -6.5373
       ZZZ       5.2815
    Hexadecapole Moments (Debye-Ang^3)
      XXXX   -1238.3698   XXXY      -3.6863   XXYY    -323.5733
      XYYY     -30.2851   YYYY    -691.7728   XXXZ      -0.9341
      XXYZ      -6.3637   XYYZ      -6.8263   YYYZ       3.2587
      XXZZ    -254.5630   XYZZ      -0.2448   YYZZ    -142.4800
      XZZZ       4.9203   YZZZ       3.3706   ZZZZ    -201.6947
 -----------------------------------------------------------------
 Calculating analytic gradient of the SCF energy
 Gradient of SCF Energy
            1           2           3           4           5           6
    1   0.0018372   0.0029516  -0.0022272  -0.0023820  -0.0004384   0.0006819
    2  -0.0006416   0.0007097   0.0015087  -0.0003904  -0.0007498   0.0003342
    3   0.0011654   0.0004552  -0.0004316  -0.0009844  -0.0006429  -0.0003175
            7           8           9
    1   0.0005159  -0.0002742  -0.0006647
    2  -0.0003192  -0.0004793   0.0000277
    3  -0.0001696   0.0008789   0.0000464
 Max gradient component =       2.952E-03
 RMS gradient           =       1.098E-03
 Gradient time:  CPU 13.28 s  wall 3.38 s
 Geometry Optimization Parameters
   NAtoms,    NIC,     NZ,  NCons,   NDum,   NFix, NCnnct, MaxDiis
        9      69       9       0       0       0       0       0

 Cartesian Hessian Update
 Hessian Updated using BFGS Update


** GEOMETRY OPTIMIZATION IN DELOCALIZED INTERNAL COORDINATES **
   Searching for a Minimum

   Optimization Cycle:   3

                       Coordinates (Angstroms)
     ATOM                X               Y               Z
      1  C         0.1033631354    1.7421360949   -1.2431435772
      2  C         0.1612794267    2.0489354735    0.2239840338
      3  C         0.0059453351    0.6259434477   -0.2294725581
      4  F         1.3508767799    2.4581864185    0.7529475942
      5  H        -0.6788293984    2.5218791273    0.7173160087
      6  I         1.6865769840   -0.7262335122   -0.0247727650
      7  I        -1.9504603629   -0.2782294659    0.0873942065
      8  H        -0.7894274836    2.0199204186   -1.7895065324
      9  H         1.0282754318    1.8169687868   -1.8006935592
   Point Group: c1    Number of degrees of freedom:    21


   Energy is -14055.014273109

 Hessian Updated using BFGS Update

 21 Hessian modes will be used to form the next step
  Hessian Eigenvalues:
     0.016508    0.020980    0.022910    0.029343    0.030737    0.033038
     0.067542    0.084269    0.090630    0.107447    0.108265    0.123569
     0.135934    0.142825    0.249592    0.264751    0.287025    0.348122
     0.348236    0.351854    0.508006

 Minimum Search - Taking Simple RFO Step
 Searching for Lamda that Minimizes Along All modes
 Value Taken    Lamda =  -0.00007281
 Step Taken.  Stepsize is  0.033447

                             Maximum     Tolerance    Cnvgd?
         Gradient           0.002039      0.000300      NO
         Displacement       0.021115      0.001200      NO
         Energy change     -0.000272      0.000001      NO


 New Cartesian Coordinates Obtained by Inverse Iteration

 Displacement from previous Coordinates is:  0.028901
 ----------------------------------------------------------------
             Standard Nuclear Orientation (Angstroms)
    I     Atom           X                Y                Z
 ----------------------------------------------------------------
    1      C       0.1007396307     1.7430626832    -1.2462370679
    2      C       0.1590675921     2.0463846453     0.2221546617
    3      C       0.0078352236     0.6243554609    -0.2324484921
    4      F       1.3517238982     2.4566877045     0.7523748646
    5      H      -0.6773043254     2.5201410981     0.7220147780
    6      I       1.6855010438    -0.7278224195    -0.0194746142
    7      I      -1.9496536588    -0.2785518891     0.0921645306
    8      H      -0.7891481585     2.0227935767    -1.7972555371
    9      H       1.0288386022     1.8224559291    -1.7992402722
 ----------------------------------------------------------------
 Molecular Point Group                 C1    NOp =  1
 Largest Abelian Subgroup              C1    NOp =  1
 Nuclear Repulsion Energy =  1060.4496451473 hartrees
 There are       68 alpha and       68 beta electrons
 Applying Cartesian multipole field
    Component          Value
    ---------          -----
     (2,0,0)        1.00000E-11
     (0,2,0)        2.00000E-11
     (0,0,2)       -3.00000E-11
 Nucleus-field energy     =     0.0000000213 hartrees
 Requested basis set is 6-311++G(d,p)
 There are 87 shells and 233 basis functions
 A cutoff of  1.0D-11 yielded   3054 shell pairs
 There are     22715 function pairs (     25449 Cartesian)
 Smallest overlap matrix eigenvalue = 6.51E-05
 Guess MOs from SCF MO coefficient file

 -----------------------------------------------------------------------
  General SCF calculation program by
  Eric Jon Sundstrom, Paul Horn, Yuezhi Mao, Dmitri Zuev, Alec White,
  David Stuck, Shaama M.S., Shane Yost, Joonho Lee, David Small,
  Daniel Levine, Susi Lehtola, Hugh Burton, Evgeny Epifanovsky
 -----------------------------------------------------------------------
 Exchange:     0.2000 Hartree-Fock + 0.0800 Slater + 0.7200 B88
 Correlation:  0.1900 VWN1RPA + 0.8100 LYP
 Using SG-1 standard quadrature grid
 using 4 threads for integral computing
 -------------------------------------------------------
 OpenMP Integral computing Module                
 Release: version 2.0, May 2017, Q-Chem Inc. Pleasanton 
 -------------------------------------------------------
 -------------------------------------------------------
 OpenMP BLAS3 based DFT computing Module                
 Release: version 1.0, May 2013, Q-Chem Inc. Pittsburgh 
 -------------------------------------------------------
 A restricted SCF calculation will be
 performed using DIIS
 SCF converges when DIIS error is below 1.0e-08
 ---------------------------------------
  Cycle       Energy         DIIS error
 ---------------------------------------
    1  -14055.0142875962      6.63e-05  
    2  -14055.0143196706      1.53e-05  
    3  -14055.0143199659      1.49e-05  
    4  -14055.0143211987      3.03e-06  
    5  -14055.0143212400      8.10e-07  
    6  -14055.0143212437      2.93e-07  
    7  -14055.0143212445      1.21e-07  
    8  -14055.0143212445      4.57e-08  
    9  -14055.0143212443      1.04e-08  
   10  -14055.0143212443      1.93e-09  Convergence criterion met
 ---------------------------------------
 SCF time:   CPU 41.72s  wall 11.00s 
 SCF   energy in the final basis set =   -14055.0143212443
 Total energy in the final basis set =   -14055.0143212443

 --------------------------------------------------------------

                    Orbital Energies (a.u.)
 --------------------------------------------------------------

 Alpha MOs
 -- Occupied --
***************-176.313-176.311-165.717-165.715-165.715-165.715
*******-165.713 -35.809 -35.808 -31.303 -31.301 -31.297 -31.296
-31.295 -31.295 -24.697 -22.953 -22.952 -22.952 -22.952 -22.950
-22.950 -22.947 -22.947 -22.946 -22.946 -10.293 -10.288 -10.219
 -6.359  -6.357  -4.771  -4.770  -4.756  -4.756  -4.754  -4.754
 -2.037  -2.036  -2.033  -2.032  -2.031  -2.031  -2.019  -2.019
 -2.017  -2.017  -1.234  -0.913  -0.702  -0.663  -0.651  -0.589
 -0.552  -0.499  -0.469  -0.454  -0.427  -0.368  -0.365  -0.336
 -0.286  -0.277  -0.269  -0.266
 -- Virtual --
 -0.091  -0.060  -0.003   0.016   0.025   0.032   0.051   0.062
  0.066   0.078   0.088   0.094   0.108   0.112   0.126   0.133
  0.141   0.155   0.162   0.177   0.185   0.207   0.212   0.223
  0.229   0.239   0.250   0.256   0.274   0.284   0.295   0.342
  0.352   0.366   0.388   0.395   0.408   0.414   0.431   0.448
  0.456   0.464   0.483   0.490   0.504   0.520   0.562   0.593
  0.606   0.617   0.635   0.651   0.657   0.672   0.716   0.733
  0.752   0.774   0.843   0.926   1.021   1.184   1.219   1.272
  1.298   1.327   1.344   1.354   1.359   1.384   1.393   1.425
  1.434   1.454   1.507   1.519   1.536   1.622   1.642   1.668
  1.698   1.774   1.795   1.866   1.883   1.958   1.978   2.005
  2.144   2.151   2.199   2.235   2.448   2.520   2.576   2.653
  2.673   2.784   2.807   2.830   2.904   3.076   3.229   3.409
  3.679   3.729   3.798   3.821   3.969   3.970   3.975   3.993
  4.011   4.053   4.061   4.064   4.079   4.170   4.230   4.242
  4.289   4.405   4.428   4.843   6.003   6.020   6.035   6.043
  6.072   6.118   6.342   6.380   6.666  23.591  23.758  23.859
 27.839  27.873  28.343  28.355  28.360  28.373  28.388  28.396
 28.536  28.536  28.540  28.553  28.570  28.575  28.586  28.629
 28.680  28.713  66.771 127.885 127.894 127.909 127.911 127.926
127.953 151.641 151.6691901.8031901.832
 --------------------------------------------------------------

          Ground-State Mulliken Net Atomic Charges

     Atom                 Charge (a.u.)
  ----------------------------------------
      1 C                    -0.413665
      2 C                    -0.161694
      3 C                    -0.051198
      4 F                    -0.124684
      5 H                     0.178584
      6 I                     0.128534
      7 I                     0.095718
      8 H                     0.157940
      9 H                     0.190464
  ----------------------------------------
  Sum of atomic charges =     0.000000

 -----------------------------------------------------------------
                    Cartesian Multipole Moments
 -----------------------------------------------------------------
    Charge (ESU x 10^10)
                 0.0000
    Dipole Moment (Debye)
         X      -1.0145      Y       0.8861      Z      -1.1841
       Tot       1.7935
    Quadrupole Moments (Debye-Ang)
        XX     -79.3471     XY      -4.0355     YY     -78.7813
        XZ      -1.7548     YZ      -3.2854     ZZ     -79.9158
    Octopole Moments (Debye-Ang^2)
       XXX      -5.5701    XXY     -25.3963    XYY      -7.6327
       YYY     -35.8534    XXZ       2.6446    XYZ      -3.8278
       YYZ      -1.8098    XZZ      -0.5930    YZZ      -6.4198
       ZZZ       4.4985
    Hexadecapole Moments (Debye-Ang^3)
      XXXX   -1237.4567   XXXY      -3.6210   XXYY    -323.4955
      XYYY     -30.3544   YYYY    -692.1033   XXXZ      -1.0067
      XXYZ      -6.3734   XYYZ      -6.8168   YYYZ       3.6567
      XXZZ    -254.3511   XYZZ      -0.2769   YYZZ    -142.3744
      XZZZ       4.9869   YZZZ       3.9224   ZZZZ    -202.0758
 -----------------------------------------------------------------
 Calculating analytic gradient of the SCF energy
 Gradient of SCF Energy
            1           2           3           4           5           6
    1   0.0006721   0.0014110  -0.0011372  -0.0009327  -0.0003788   0.0005739
    2  -0.0004825  -0.0004307   0.0009169   0.0001484  -0.0002864   0.0003833
    3   0.0006636  -0.0006964  -0.0002748   0.0001239  -0.0001268  -0.0000832
            7           8           9
    1   0.0003606  -0.0002734  -0.0002954
    2  -0.0003641  -0.0000575   0.0001727
    3   0.0000840   0.0003381  -0.0000285
 Max gradient component =       1.411E-03
 RMS gradient           =       5.514E-04
 Gradient time:  CPU 13.31 s  wall 3.39 s
 Geometry Optimization Parameters
   NAtoms,    NIC,     NZ,  NCons,   NDum,   NFix, NCnnct, MaxDiis
        9      69       9       0       0       0       0       0

 Cartesian Hessian Update
 Hessian Updated using BFGS Update


** GEOMETRY OPTIMIZATION IN DELOCALIZED INTERNAL COORDINATES **
   Searching for a Minimum

   Optimization Cycle:   4

                       Coordinates (Angstroms)
     ATOM                X               Y               Z
      1  C         0.1007396307    1.7430626832   -1.2462370679
      2  C         0.1590675921    2.0463846453    0.2221546617
      3  C         0.0078352236    0.6243554609   -0.2324484921
      4  F         1.3517238982    2.4566877045    0.7523748646
      5  H        -0.6773043254    2.5201410981    0.7220147780
      6  I         1.6855010438   -0.7278224195   -0.0194746142
      7  I        -1.9496536588   -0.2785518891    0.0921645306
      8  H        -0.7891481585    2.0227935767   -1.7972555371
      9  H         1.0288386022    1.8224559291   -1.7992402722
   Point Group: c1    Number of degrees of freedom:    21


   Energy is -14055.014321244

 Hessian Updated using BFGS Update

 21 Hessian modes will be used to form the next step
  Hessian Eigenvalues:
     0.016449    0.019803    0.021400    0.025828    0.031761    0.035936
     0.059872    0.083419    0.089768    0.107062    0.109620    0.123973
     0.135261    0.142760    0.252072    0.261740    0.265787    0.347565
     0.348127    0.353117    0.487267

 Minimum Search - Taking Simple RFO Step
 Searching for Lamda that Minimizes Along All modes
 Value Taken    Lamda =  -0.00003143
 Step Taken.  Stepsize is  0.032011

                             Maximum     Tolerance    Cnvgd?
         Gradient           0.000804      0.000300      NO
         Displacement       0.019591      0.001200      NO
         Energy change     -0.000048      0.000001      NO


 New Cartesian Coordinates Obtained by Inverse Iteration

 Displacement from previous Coordinates is:  0.026225
 ----------------------------------------------------------------
             Standard Nuclear Orientation (Angstroms)
    I     Atom           X                Y                Z
 ----------------------------------------------------------------
    1      C       0.0983857477     1.7439687898    -1.2463833708
    2      C       0.1572582642     2.0463478624     0.2233044083
    3      C       0.0099302363     0.6234907872    -0.2319065503
    4      F       1.3541652726     2.4596049817     0.7473170007
    5      H      -0.6754869300     2.5208927573     0.7284518824
    6      I       1.6836171288    -0.7315172399    -0.0172632411
    7      I      -1.9495127637    -0.2792326088     0.0891466439
    8      H      -0.7895776514     2.0199466282    -1.8025582096
    9      H       1.0288205431     1.8260048315    -1.7960557121
 ----------------------------------------------------------------
 Molecular Point Group                 C1    NOp =  1
 Largest Abelian Subgroup              C1    NOp =  1
 Nuclear Repulsion Energy =  1060.3128324716 hartrees
 There are       68 alpha and       68 beta electrons
 Applying Cartesian multipole field
    Component          Value
    ---------          -----
     (2,0,0)        1.00000E-11
     (0,2,0)        2.00000E-11
     (0,0,2)       -3.00000E-11
 Nucleus-field energy     =     0.0000000213 hartrees
 Requested basis set is 6-311++G(d,p)
 There are 87 shells and 233 basis functions
 A cutoff of  1.0D-11 yielded   3054 shell pairs
 There are     22715 function pairs (     25449 Cartesian)
 Smallest overlap matrix eigenvalue = 6.53E-05
 Guess MOs from SCF MO coefficient file

 -----------------------------------------------------------------------
  General SCF calculation program by
  Eric Jon Sundstrom, Paul Horn, Yuezhi Mao, Dmitri Zuev, Alec White,
  David Stuck, Shaama M.S., Shane Yost, Joonho Lee, David Small,
  Daniel Levine, Susi Lehtola, Hugh Burton, Evgeny Epifanovsky
 -----------------------------------------------------------------------
 Exchange:     0.2000 Hartree-Fock + 0.0800 Slater + 0.7200 B88
 Correlation:  0.1900 VWN1RPA + 0.8100 LYP
 Using SG-1 standard quadrature grid
 using 4 threads for integral computing
 -------------------------------------------------------
 OpenMP Integral computing Module                
 Release: version 2.0, May 2017, Q-Chem Inc. Pleasanton 
 -------------------------------------------------------
 -------------------------------------------------------
 OpenMP BLAS3 based DFT computing Module                
 Release: version 1.0, May 2013, Q-Chem Inc. Pittsburgh 
 -------------------------------------------------------
 A restricted SCF calculation will be
 performed using DIIS
 SCF converges when DIIS error is below 1.0e-08
 ---------------------------------------
  Cycle       Energy         DIIS error
 ---------------------------------------
    1  -14055.0143036823      6.43e-05  
    2  -14055.0143380997      1.14e-05  
    3  -14055.0143378925      1.34e-05  
    4  -14055.0143389474      3.44e-06  
    5  -14055.0143390145      1.74e-06  
    6  -14055.0143390329      3.35e-07  
    7  -14055.0143390337      9.94e-08  
    8  -14055.0143390334      3.93e-08  
    9  -14055.0143390337      6.28e-09  Convergence criterion met
 ---------------------------------------
 SCF time:   CPU 37.48s  wall 10.00s 
 SCF   energy in the final basis set =   -14055.0143390337
 Total energy in the final basis set =   -14055.0143390337

 --------------------------------------------------------------

                    Orbital Energies (a.u.)
 --------------------------------------------------------------

 Alpha MOs
 -- Occupied --
***************-176.313-176.312-165.717-165.716-165.715-165.715
*******-165.713 -35.809 -35.808 -31.303 -31.302 -31.297 -31.296
-31.295 -31.295 -24.696 -22.953 -22.952 -22.952 -22.952 -22.950
-22.950 -22.947 -22.947 -22.946 -22.946 -10.293 -10.289 -10.219
 -6.359  -6.357  -4.771  -4.770  -4.756  -4.756  -4.754  -4.754
 -2.037  -2.036  -2.033  -2.032  -2.031  -2.031  -2.019  -2.019
 -2.017  -2.017  -1.233  -0.912  -0.702  -0.663  -0.651  -0.589
 -0.551  -0.498  -0.468  -0.454  -0.427  -0.368  -0.365  -0.336
 -0.286  -0.277  -0.269  -0.266
 -- Virtual --
 -0.091  -0.060  -0.003   0.015   0.025   0.032   0.051   0.062
  0.066   0.078   0.088   0.094   0.107   0.112   0.126   0.133
  0.141   0.155   0.162   0.177   0.185   0.207   0.212   0.223
  0.229   0.239   0.249   0.256   0.273   0.284   0.295   0.342
  0.351   0.366   0.388   0.395   0.408   0.414   0.431   0.448
  0.456   0.463   0.483   0.490   0.503   0.519   0.561   0.593
  0.605   0.616   0.635   0.650   0.657   0.672   0.716   0.732
  0.752   0.774   0.843   0.925   1.020   1.184   1.220   1.271
  1.298   1.327   1.343   1.354   1.359   1.385   1.392   1.424
  1.433   1.453   1.507   1.519   1.535   1.623   1.643   1.670
  1.697   1.773   1.794   1.866   1.883   1.957   1.977   2.004
  2.143   2.148   2.199   2.236   2.447   2.519   2.577   2.652
  2.672   2.783   2.807   2.830   2.903   3.072   3.226   3.407
  3.679   3.728   3.798   3.821   3.969   3.970   3.975   3.991
  4.011   4.051   4.061   4.064   4.079   4.169   4.230   4.242
  4.288   4.405   4.428   4.841   6.003   6.020   6.035   6.042
  6.072   6.118   6.342   6.380   6.663  23.590  23.756  23.857
 27.839  27.872  28.343  28.356  28.360  28.373  28.388  28.396
 28.536  28.536  28.539  28.553  28.570  28.575  28.586  28.629
 28.680  28.713  66.772 127.885 127.894 127.909 127.911 127.926
127.952 151.641 151.6691901.8031901.832
 --------------------------------------------------------------

          Ground-State Mulliken Net Atomic Charges

     Atom                 Charge (a.u.)
  ----------------------------------------
      1 C                    -0.414026
      2 C                    -0.161162
      3 C                    -0.051239
      4 F                    -0.126115
      5 H                     0.179362
      6 I                     0.129672
      7 I                     0.095038
      8 H                     0.158199
      9 H                     0.190271
  ----------------------------------------
  Sum of atomic charges =     0.000000

 -----------------------------------------------------------------
                    Cartesian Multipole Moments
 -----------------------------------------------------------------
    Charge (ESU x 10^10)
                 0.0000
    Dipole Moment (Debye)
         X      -1.0166      Y       0.8748      Z      -1.1812
       Tot       1.7872
    Quadrupole Moments (Debye-Ang)
        XX     -79.3716     XY      -4.0723     YY     -78.8013
        XZ      -1.7415     YZ      -3.2748     ZZ     -79.8979
    Octopole Moments (Debye-Ang^2)
       XXX      -5.4643    XXY     -25.3670    XYY      -7.6253
       YYY     -35.6880    XXZ       2.6568    XYZ      -3.8561
       YYZ      -1.7393    XZZ      -0.5574    YZZ      -6.2631
       ZZZ       4.5953
    Hexadecapole Moments (Debye-Ang^3)
      XXXX   -1236.6691   XXXY      -3.4599   XXYY    -323.6499
      XYYY     -30.4659   YYYY    -693.9180   XXXZ      -1.6475
      XXYZ      -6.3149   XYYZ      -7.0942   YYYZ       3.8998
      XXZZ    -254.1536   XYZZ      -0.2840   YYZZ    -142.4722
      XZZZ       4.2612   YZZZ       4.0676   ZZZZ    -201.7639
 -----------------------------------------------------------------
 Calculating analytic gradient of the SCF energy
 Gradient of SCF Energy
            1           2           3           4           5           6
    1  -0.0000778   0.0000546  -0.0002843   0.0001197  -0.0002224   0.0003823
    2   0.0000880  -0.0006513   0.0000865   0.0005805  -0.0000142   0.0002157
    3  -0.0000262  -0.0003187   0.0001999   0.0004383   0.0000531  -0.0001089
            7           8           9
    1   0.0002604  -0.0001659  -0.0000666
    2  -0.0004174   0.0000115   0.0001005
    3  -0.0000208  -0.0000572  -0.0001595
 Max gradient component =       6.513E-04
 RMS gradient           =       2.571E-04
 Gradient time:  CPU 13.19 s  wall 3.36 s
 Geometry Optimization Parameters
   NAtoms,    NIC,     NZ,  NCons,   NDum,   NFix, NCnnct, MaxDiis
        9      69       9       0       0       0       0       0

 Cartesian Hessian Update
 Hessian Updated using BFGS Update


** GEOMETRY OPTIMIZATION IN DELOCALIZED INTERNAL COORDINATES **
   Searching for a Minimum

   Optimization Cycle:   5

                       Coordinates (Angstroms)
     ATOM                X               Y               Z
      1  C         0.0983857477    1.7439687898   -1.2463833708
      2  C         0.1572582642    2.0463478624    0.2233044083
      3  C         0.0099302363    0.6234907872   -0.2319065503
      4  F         1.3541652726    2.4596049817    0.7473170007
      5  H        -0.6754869300    2.5208927573    0.7284518824
      6  I         1.6836171288   -0.7315172399   -0.0172632411
      7  I        -1.9495127637   -0.2792326088    0.0891466439
      8  H        -0.7895776514    2.0199466282   -1.8025582096
      9  H         1.0288205431    1.8260048315   -1.7960557121
   Point Group: c1    Number of degrees of freedom:    21


   Energy is -14055.014339034

 Hessian Updated using BFGS Update

 21 Hessian modes will be used to form the next step
  Hessian Eigenvalues:
     0.014183    0.017057    0.021443    0.026344    0.031571    0.038937
     0.059284    0.082900    0.089806    0.102005    0.107789    0.124035
     0.135244    0.144027    0.252846    0.263214    0.274108    0.347890
     0.348143    0.354563    0.530440

 Minimum Search - Taking Simple RFO Step
 Searching for Lamda that Minimizes Along All modes
 Value Taken    Lamda =  -0.00000621
 Step Taken.  Stepsize is  0.016285

                             Maximum     Tolerance    Cnvgd?
         Gradient           0.000422      0.000300      NO
         Displacement       0.008650      0.001200      NO
         Energy change     -0.000018      0.000001      NO


 New Cartesian Coordinates Obtained by Inverse Iteration

 Displacement from previous Coordinates is:  0.014151
 ----------------------------------------------------------------
             Standard Nuclear Orientation (Angstroms)
    I     Atom           X                Y                Z
 ----------------------------------------------------------------
    1      C       0.0976574271     1.7443182820    -1.2467179934
    2      C       0.1563856272     2.0463936617     0.2230262884
    3      C       0.0107806906     0.6233406740    -0.2326433388
    4      F       1.3551087116     2.4580217120     0.7441733950
    5      H      -0.6751302500     2.5197527021     0.7309554543
    6      I       1.6829985688    -0.7318852729    -0.0149904615
    7      I      -1.9493156785    -0.2778725293     0.0888442465
    8      H      -0.7899486306     2.0178230565    -1.8043937097
    9      H       1.0290633816     1.8296145031    -1.7942010296
 ----------------------------------------------------------------
 Molecular Point Group                 C1    NOp =  1
 Largest Abelian Subgroup              C1    NOp =  1
 Nuclear Repulsion Energy =  1060.5333794580 hartrees
 There are       68 alpha and       68 beta electrons
 Applying Cartesian multipole field
    Component          Value
    ---------          -----
     (2,0,0)        1.00000E-11
     (0,2,0)        2.00000E-11
     (0,0,2)       -3.00000E-11
 Nucleus-field energy     =     0.0000000213 hartrees
 Requested basis set is 6-311++G(d,p)
 There are 87 shells and 233 basis functions
 A cutoff of  1.0D-11 yielded   3054 shell pairs
 There are     22715 function pairs (     25449 Cartesian)
 Smallest overlap matrix eigenvalue = 6.53E-05
 Guess MOs from SCF MO coefficient file

 -----------------------------------------------------------------------
  General SCF calculation program by
  Eric Jon Sundstrom, Paul Horn, Yuezhi Mao, Dmitri Zuev, Alec White,
  David Stuck, Shaama M.S., Shane Yost, Joonho Lee, David Small,
  Daniel Levine, Susi Lehtola, Hugh Burton, Evgeny Epifanovsky
 -----------------------------------------------------------------------
 Exchange:     0.2000 Hartree-Fock + 0.0800 Slater + 0.7200 B88
 Correlation:  0.1900 VWN1RPA + 0.8100 LYP
 Using SG-1 standard quadrature grid
 using 4 threads for integral computing
 -------------------------------------------------------
 OpenMP Integral computing Module                
 Release: version 2.0, May 2017, Q-Chem Inc. Pleasanton 
 -------------------------------------------------------
 -------------------------------------------------------
 OpenMP BLAS3 based DFT computing Module                
 Release: version 1.0, May 2013, Q-Chem Inc. Pittsburgh 
 -------------------------------------------------------
 A restricted SCF calculation will be
 performed using DIIS
 SCF converges when DIIS error is below 1.0e-08
 ---------------------------------------
  Cycle       Energy         DIIS error
 ---------------------------------------
    1  -14055.0143348315      2.97e-05  
    2  -14055.0143428083      5.13e-06  
    3  -14055.0143427934      6.41e-06  
    4  -14055.0143429915      1.63e-06  
    5  -14055.0143430047      7.15e-07  
    6  -14055.0143430081      2.13e-07  
    7  -14055.0143430083      4.04e-08  
    8  -14055.0143430087      1.71e-08  
    9  -14055.0143430086      2.56e-09  Convergence criterion met
 ---------------------------------------
 SCF time:   CPU 37.33s  wall 9.00s 
 SCF   energy in the final basis set =   -14055.0143430086
 Total energy in the final basis set =   -14055.0143430086

 --------------------------------------------------------------

                    Orbital Energies (a.u.)
 --------------------------------------------------------------

 Alpha MOs
 -- Occupied --
***************-176.313-176.312-165.717-165.716-165.715-165.715
*******-165.713 -35.809 -35.808 -31.303 -31.302 -31.297 -31.296
-31.295 -31.295 -24.696 -22.953 -22.952 -22.952 -22.952 -22.950
-22.950 -22.947 -22.947 -22.946 -22.946 -10.293 -10.289 -10.219
 -6.359  -6.357  -4.771  -4.770  -4.756  -4.756  -4.754  -4.754
 -2.037  -2.036  -2.033  -2.032  -2.031  -2.031  -2.019  -2.019
 -2.017  -2.017  -1.233  -0.912  -0.702  -0.663  -0.651  -0.589
 -0.551  -0.498  -0.468  -0.454  -0.427  -0.368  -0.365  -0.336
 -0.286  -0.277  -0.269  -0.266
 -- Virtual --
 -0.091  -0.060  -0.003   0.015   0.025   0.032   0.051   0.062
  0.066   0.078   0.088   0.094   0.107   0.113   0.126   0.133
  0.141   0.155   0.162   0.176   0.185   0.207   0.212   0.224
  0.229   0.239   0.249   0.256   0.273   0.284   0.295   0.342
  0.351   0.366   0.388   0.395   0.408   0.414   0.432   0.448
  0.456   0.463   0.483   0.491   0.504   0.519   0.561   0.593
  0.606   0.617   0.635   0.650   0.658   0.672   0.716   0.732
  0.752   0.774   0.843   0.925   1.020   1.184   1.220   1.271
  1.298   1.327   1.343   1.354   1.359   1.385   1.393   1.424
  1.432   1.454   1.507   1.519   1.535   1.623   1.643   1.670
  1.697   1.773   1.795   1.866   1.883   1.957   1.976   2.005
  2.143   2.148   2.200   2.237   2.447   2.519   2.577   2.651
  2.672   2.784   2.808   2.830   2.903   3.071   3.226   3.407
  3.680   3.728   3.798   3.822   3.969   3.970   3.975   3.992
  4.011   4.051   4.061   4.064   4.079   4.169   4.230   4.242
  4.288   4.405   4.428   4.842   6.003   6.020   6.035   6.042
  6.072   6.118   6.342   6.380   6.663  23.590  23.756  23.858
 27.839  27.872  28.343  28.356  28.360  28.373  28.388  28.396
 28.536  28.536  28.539  28.553  28.570  28.575  28.586  28.629
 28.680  28.713  66.772 127.885 127.894 127.909 127.911 127.926
127.953 151.641 151.6691901.8031901.832
 --------------------------------------------------------------

          Ground-State Mulliken Net Atomic Charges

     Atom                 Charge (a.u.)
  ----------------------------------------
      1 C                    -0.414248
      2 C                    -0.160002
      3 C                    -0.052214
      4 F                    -0.126314
      5 H                     0.179516
      6 I                     0.130028
      7 I                     0.094778
      8 H                     0.158219
      9 H                     0.190236
  ----------------------------------------
  Sum of atomic charges =     0.000000

 -----------------------------------------------------------------
                    Cartesian Multipole Moments
 -----------------------------------------------------------------
    Charge (ESU x 10^10)
                -0.0000
    Dipole Moment (Debye)
         X      -1.0155      Y       0.8770      Z      -1.1770
       Tot       1.7849
    Quadrupole Moments (Debye-Ang)
        XX     -79.3781     XY      -4.0708     YY     -78.7950
        XZ      -1.7347     YZ      -3.2694     ZZ     -79.8878
    Octopole Moments (Debye-Ang^2)
       XXX      -5.4358    XXY     -25.3787    XYY      -7.5770
       YYY     -35.7375    XXZ       2.6460    XYZ      -3.8677
       YYZ      -1.7436    XZZ      -0.5496    YZZ      -6.2615
       ZZZ       4.4949
    Hexadecapole Moments (Debye-Ang^3)
      XXXX   -1236.3233   XXXY      -3.2146   XXYY    -323.5781
      XYYY     -30.1354   YYYY    -693.6343   XXXZ      -1.9410
      XXYZ      -6.2595   XYYZ      -7.1911   YYYZ       4.2330
      XXZZ    -254.0444   XYZZ      -0.1992   YYZZ    -142.3386
      XZZZ       3.9563   YZZZ       4.3663   ZZZZ    -201.6357
 -----------------------------------------------------------------
 Calculating analytic gradient of the SCF energy
 Gradient of SCF Energy
            1           2           3           4           5           6
    1  -0.0001982  -0.0002015  -0.0000069   0.0001237  -0.0001692   0.0003184
    2   0.0001469  -0.0003122  -0.0000921   0.0003135  -0.0001029   0.0002749
    3  -0.0001062  -0.0002296   0.0001778   0.0002875   0.0000596  -0.0000751
            7           8           9
    1   0.0002894  -0.0000887  -0.0000671
    2  -0.0003393  -0.0000481   0.0001593
    3   0.0000081  -0.0000636  -0.0000584
 Max gradient component =       3.393E-04
 RMS gradient           =       1.896E-04
 Gradient time:  CPU 13.13 s  wall 3.35 s
 Geometry Optimization Parameters
   NAtoms,    NIC,     NZ,  NCons,   NDum,   NFix, NCnnct, MaxDiis
        9      69       9       0       0       0       0       0

 Cartesian Hessian Update
 Hessian Updated using BFGS Update


** GEOMETRY OPTIMIZATION IN DELOCALIZED INTERNAL COORDINATES **
   Searching for a Minimum

   Optimization Cycle:   6

                       Coordinates (Angstroms)
     ATOM                X               Y               Z
      1  C         0.0976574271    1.7443182820   -1.2467179934
      2  C         0.1563856272    2.0463936617    0.2230262884
      3  C         0.0107806906    0.6233406740   -0.2326433388
      4  F         1.3551087116    2.4580217120    0.7441733950
      5  H        -0.6751302500    2.5197527021    0.7309554543
      6  I         1.6829985688   -0.7318852729   -0.0149904615
      7  I        -1.9493156785   -0.2778725293    0.0888442465
      8  H        -0.7899486306    2.0178230565   -1.8043937097
      9  H         1.0290633816    1.8296145031   -1.7942010296
   Point Group: c1    Number of degrees of freedom:    21


   Energy is -14055.014343009

 Hessian Updated using BFGS Update

 21 Hessian modes will be used to form the next step
  Hessian Eigenvalues:
     0.011825    0.016874    0.021477    0.026488    0.030959    0.040675
     0.062066    0.083492    0.087270    0.090375    0.107585    0.126084
     0.136163    0.142851    0.256381    0.264378    0.272207    0.347910
     0.348138    0.352842    0.484870

 Minimum Search - Taking Simple RFO Step
 Searching for Lamda that Minimizes Along All modes
 Value Taken    Lamda =  -0.00000193
 Step Taken.  Stepsize is  0.008590

                             Maximum     Tolerance    Cnvgd?
         Gradient           0.000273      0.000300     YES
         Displacement       0.004598      0.001200      NO
         Energy change     -0.000004      0.000001      NO


 New Cartesian Coordinates Obtained by Inverse Iteration

 Displacement from previous Coordinates is:  0.008335
 ----------------------------------------------------------------
             Standard Nuclear Orientation (Angstroms)
    I     Atom           X                Y                Z
 ----------------------------------------------------------------
    1      C       0.0975199712     1.7442202748    -1.2463649740
    2      C       0.1561272328     2.0465962868     0.2232101436
    3      C       0.0113314671     0.6232149024    -0.2327895079
    4      F       1.3555448457     2.4583304805     0.7416062511
    5      H      -0.6749578924     2.5194913437     0.7321280407
    6      I       1.6827449672    -0.7327873136    -0.0140665625
    7      I      -1.9495300979    -0.2772318248     0.0874996532
    8      H      -0.7903591508     2.0163837639    -1.8041308987
    9      H       1.0291785049     1.8312888756    -1.7930392942
 ----------------------------------------------------------------
 Molecular Point Group                 C1    NOp =  1
 Largest Abelian Subgroup              C1    NOp =  1
 Nuclear Repulsion Energy =  1060.5306173417 hartrees
 There are       68 alpha and       68 beta electrons
 Applying Cartesian multipole field
    Component          Value
    ---------          -----
     (2,0,0)        1.00000E-11
     (0,2,0)        2.00000E-11
     (0,0,2)       -3.00000E-11
 Nucleus-field energy     =     0.0000000213 hartrees
 Requested basis set is 6-311++G(d,p)
 There are 87 shells and 233 basis functions
 A cutoff of  1.0D-11 yielded   3054 shell pairs
 There are     22715 function pairs (     25449 Cartesian)
 Smallest overlap matrix eigenvalue = 6.53E-05
 Guess MOs from SCF MO coefficient file

 -----------------------------------------------------------------------
  General SCF calculation program by
  Eric Jon Sundstrom, Paul Horn, Yuezhi Mao, Dmitri Zuev, Alec White,
  David Stuck, Shaama M.S., Shane Yost, Joonho Lee, David Small,
  Daniel Levine, Susi Lehtola, Hugh Burton, Evgeny Epifanovsky
 -----------------------------------------------------------------------
 Exchange:     0.2000 Hartree-Fock + 0.0800 Slater + 0.7200 B88
 Correlation:  0.1900 VWN1RPA + 0.8100 LYP
 Using SG-1 standard quadrature grid
 using 4 threads for integral computing
 -------------------------------------------------------
 OpenMP Integral computing Module                
 Release: version 2.0, May 2017, Q-Chem Inc. Pleasanton 
 -------------------------------------------------------
 -------------------------------------------------------
 OpenMP BLAS3 based DFT computing Module                
 Release: version 1.0, May 2013, Q-Chem Inc. Pittsburgh 
 -------------------------------------------------------
 A restricted SCF calculation will be
 performed using DIIS
 SCF converges when DIIS error is below 1.0e-08
 ---------------------------------------
  Cycle       Energy         DIIS error
 ---------------------------------------
    1  -14055.0143408295      1.82e-05  
    2  -14055.0143439868      2.62e-06  
    3  -14055.0143440005      2.76e-06  
    4  -14055.0143440395      1.02e-06  
    5  -14055.0143440451      3.94e-07  
    6  -14055.0143440457      1.27e-07  
    7  -14055.0143440460      2.32e-08  
    8  -14055.0143440459      4.39e-09  Convergence criterion met
 ---------------------------------------
 SCF time:   CPU 33.21s  wall 9.00s 
 SCF   energy in the final basis set =   -14055.0143440459
 Total energy in the final basis set =   -14055.0143440459

 --------------------------------------------------------------

                    Orbital Energies (a.u.)
 --------------------------------------------------------------

 Alpha MOs
 -- Occupied --
***************-176.313-176.312-165.717-165.716-165.715-165.715
*******-165.713 -35.809 -35.808 -31.303 -31.302 -31.296 -31.296
-31.295 -31.295 -24.696 -22.953 -22.952 -22.952 -22.952 -22.950
-22.950 -22.947 -22.947 -22.946 -22.946 -10.293 -10.289 -10.219
 -6.359  -6.357  -4.771  -4.770  -4.756  -4.756  -4.754  -4.754
 -2.037  -2.036  -2.033  -2.032  -2.031  -2.031  -2.019  -2.019
 -2.017  -2.017  -1.233  -0.912  -0.702  -0.663  -0.651  -0.589
 -0.551  -0.498  -0.468  -0.454  -0.427  -0.368  -0.365  -0.336
 -0.286  -0.277  -0.269  -0.266
 -- Virtual --
 -0.091  -0.060  -0.003   0.015   0.025   0.032   0.051   0.062
  0.066   0.078   0.088   0.094   0.107   0.113   0.126   0.133
  0.141   0.155   0.162   0.176   0.185   0.207   0.212   0.224
  0.229   0.239   0.249   0.256   0.273   0.284   0.295   0.341
  0.351   0.366   0.388   0.395   0.408   0.414   0.432   0.448
  0.456   0.463   0.483   0.491   0.504   0.519   0.562   0.593
  0.606   0.617   0.636   0.650   0.658   0.672   0.716   0.732
  0.752   0.774   0.843   0.925   1.020   1.184   1.221   1.271
  1.298   1.327   1.343   1.354   1.359   1.385   1.393   1.424
  1.432   1.454   1.507   1.518   1.536   1.623   1.644   1.670
  1.697   1.773   1.795   1.866   1.882   1.957   1.976   2.005
  2.143   2.148   2.200   2.237   2.447   2.520   2.578   2.651
  2.672   2.784   2.808   2.830   2.903   3.071   3.227   3.407
  3.680   3.728   3.798   3.822   3.969   3.970   3.975   3.992
  4.011   4.052   4.061   4.064   4.079   4.169   4.231   4.243
  4.288   4.405   4.428   4.842   6.003   6.020   6.035   6.042
  6.072   6.118   6.342   6.380   6.663  23.590  23.756  23.858
 27.839  27.872  28.343  28.356  28.360  28.373  28.388  28.396
 28.536  28.536  28.539  28.553  28.570  28.575  28.586  28.629
 28.680  28.713  66.772 127.885 127.894 127.909 127.911 127.926
127.953 151.641 151.6691901.8031901.832
 --------------------------------------------------------------

          Ground-State Mulliken Net Atomic Charges

     Atom                 Charge (a.u.)
  ----------------------------------------
      1 C                    -0.414635
      2 C                    -0.159626
      3 C                    -0.052178
      4 F                    -0.126245
      5 H                     0.179541
      6 I                     0.130049
      7 I                     0.094564
      8 H                     0.158203
      9 H                     0.190327
  ----------------------------------------
  Sum of atomic charges =     0.000000

 -----------------------------------------------------------------
                    Cartesian Multipole Moments
 -----------------------------------------------------------------
    Charge (ESU x 10^10)
                 0.0000
    Dipole Moment (Debye)
         X      -1.0141      Y       0.8786      Z      -1.1731
       Tot       1.7823
    Quadrupole Moments (Debye-Ang)
        XX     -79.3808     XY      -4.0684     YY     -78.7903
        XZ      -1.7290     YZ      -3.2591     ZZ     -79.8858
    Octopole Moments (Debye-Ang^2)
       XXX      -5.4171    XXY     -25.3664    XYY      -7.5423
       YYY     -35.7107    XXZ       2.6667    XYZ      -3.8740
       YYZ      -1.6971    XZZ      -0.5311    YZZ      -6.2452
       ZZZ       4.5748
    Hexadecapole Moments (Debye-Ang^3)
      XXXX   -1236.3738   XXXY      -3.0218   XXYY    -323.6198
      XYYY     -29.9245   YYYY    -693.7958   XXXZ      -2.1943
      XXYZ      -6.2238   XYYZ      -7.2826   YYYZ       4.3702
      XXZZ    -254.0224   XYZZ      -0.1236   YYZZ    -142.3131
      XZZZ       3.6521   YZZZ       4.4874   ZZZZ    -201.4566
 -----------------------------------------------------------------
 Calculating analytic gradient of the SCF energy
 Gradient of SCF Energy
            1           2           3           4           5           6
    1  -0.0000907  -0.0001719   0.0000827  -0.0000751  -0.0001539   0.0003322
    2   0.0000980  -0.0000683  -0.0001049   0.0001842  -0.0001306   0.0002334
    3  -0.0000143  -0.0000143   0.0000622   0.0000195   0.0000359  -0.0000793
            7           8           9
    1   0.0002538  -0.0000945  -0.0000827
    2  -0.0003081  -0.0000754   0.0001717
    3  -0.0000145   0.0000041   0.0000008
 Max gradient component =       3.322E-04
 RMS gradient           =       1.411E-04
 Gradient time:  CPU 13.40 s  wall 3.41 s
 Geometry Optimization Parameters
   NAtoms,    NIC,     NZ,  NCons,   NDum,   NFix, NCnnct, MaxDiis
        9      69       9       0       0       0       0       0

 Cartesian Hessian Update
 Hessian Updated using BFGS Update


** GEOMETRY OPTIMIZATION IN DELOCALIZED INTERNAL COORDINATES **
   Searching for a Minimum

   Optimization Cycle:   7

                       Coordinates (Angstroms)
     ATOM                X               Y               Z
      1  C         0.0975199712    1.7442202748   -1.2463649740
      2  C         0.1561272328    2.0465962868    0.2232101436
      3  C         0.0113314671    0.6232149024   -0.2327895079
      4  F         1.3555448457    2.4583304805    0.7416062511
      5  H        -0.6749578924    2.5194913437    0.7321280407
      6  I         1.6827449672   -0.7327873136   -0.0140665625
      7  I        -1.9495300979   -0.2772318248    0.0874996532
      8  H        -0.7903591508    2.0163837639   -1.8041308987
      9  H         1.0291785049    1.8312888756   -1.7930392942
   Point Group: c1    Number of degrees of freedom:    21


   Energy is -14055.014344046

 Hessian Updated using BFGS Update

 21 Hessian modes will be used to form the next step
  Hessian Eigenvalues:
     0.012087    0.016916    0.021606    0.027213    0.030096    0.041141
     0.061618    0.082783    0.085095    0.089970    0.108012    0.126020
     0.135490    0.146458    0.247875    0.262829    0.269793    0.347841
     0.348143    0.353070    0.463264

 Minimum Search - Taking Simple RFO Step
 Searching for Lamda that Minimizes Along All modes
 Value Taken    Lamda =   0.00000000
 Step Taken.  Stepsize is  0.001434

                             Maximum     Tolerance    Cnvgd?
         Gradient           0.000065      0.000300     YES
         Displacement       0.000720      0.001200     YES
         Energy change     -0.000001      0.000001      NO


                       Distance Matrix (Angstroms)
             C (  1)   C (  2)   C (  3)   F (  4)   H (  5)   I (  6)
   C (  2)  1.501505
   C (  3)  1.513743  1.501638
   F (  4)  2.458579  1.369986  2.474673
   H (  5)  2.261018  1.083203  2.235604  2.031446
   I (  6)  3.188583  3.179911  2.163378  3.295654  4.085693
   I (  7)  3.171100  3.138851  2.181368  4.339894  3.140341  3.662140
   H (  8)  1.083284  2.237602  2.247830  3.358720  2.588251  4.108347
   H (  9)  1.083707  2.207677  2.220323  2.631373  3.123167  3.188476
             I (  7)   H (  8)
   H (  8)  3.191021
   H (  9)  4.105483  1.828962

 Final energy is   -14055.014344045929     


 ******************************
 **  OPTIMIZATION CONVERGED  **
 ******************************

                       Coordinates (Angstroms)
     ATOM                X               Y               Z
      1  C         0.0975199712    1.7442202748   -1.2463649740
      2  C         0.1561272328    2.0465962868    0.2232101436
      3  C         0.0113314671    0.6232149024   -0.2327895079
      4  F         1.3555448457    2.4583304805    0.7416062511
      5  H        -0.6749578924    2.5194913437    0.7321280407
      6  I         1.6827449672   -0.7327873136   -0.0140665625
      7  I        -1.9495300979   -0.2772318248    0.0874996532
      8  H        -0.7903591508    2.0163837639   -1.8041308987
      9  H         1.0291785049    1.8312888756   -1.7930392942

Z-matrix Print:
$molecule
0 1
I 
C  1 2.163378
C  2 1.501638 1 119.270563
H  3 1.083203 2 118.849385 1 -139.731834 0
F  3 1.369986 2 118.960276 1 1.362075 0
C  3 1.501505 2 60.536996 1 108.689100 0
H  6 1.083284 3 119.034197 2 108.494136 0
H  6 1.083707 3 116.358450 2 -106.704747 0
I  2 2.181368 1 114.892341 3 -143.877853 0
$end


 --------------------------------------------------------------

                    Orbital Energies (a.u.)
 --------------------------------------------------------------

 Alpha MOs
 -- Occupied --
***************-176.313-176.312-165.717-165.716-165.715-165.715
*******-165.713 -35.809 -35.808 -31.303 -31.302 -31.296 -31.296
-31.295 -31.295 -24.696 -22.953 -22.952 -22.952 -22.952 -22.950
-22.950 -22.947 -22.947 -22.946 -22.946 -10.293 -10.289 -10.219
 -6.359  -6.357  -4.771  -4.770  -4.756  -4.756  -4.754  -4.754
 -2.037  -2.036  -2.033  -2.032  -2.031  -2.031  -2.019  -2.019
 -2.017  -2.017  -1.233  -0.912  -0.702  -0.663  -0.651  -0.589
 -0.551  -0.498  -0.468  -0.454  -0.427  -0.368  -0.365  -0.336
 -0.286  -0.277  -0.269  -0.266
 -- Virtual --
 -0.091  -0.060  -0.003   0.015   0.025   0.032   0.051   0.062
  0.066   0.078   0.088   0.094   0.107   0.113   0.126   0.133
  0.141   0.155   0.162   0.176   0.185   0.207   0.212   0.224
  0.229   0.239   0.249   0.256   0.273   0.284   0.295   0.341
  0.351   0.366   0.388   0.395   0.408   0.414   0.432   0.448
  0.456   0.463   0.483   0.491   0.504   0.519   0.562   0.593
  0.606   0.617   0.636   0.650   0.658   0.672   0.716   0.732
  0.752   0.774   0.843   0.925   1.020   1.184   1.221   1.271
  1.298   1.327   1.343   1.354   1.359   1.385   1.393   1.424
  1.432   1.454   1.507   1.518   1.536   1.623   1.644   1.670
  1.697   1.773   1.795   1.866   1.882   1.957   1.976   2.005
  2.143   2.148   2.200   2.237   2.447   2.520   2.578   2.651
  2.672   2.784   2.808   2.830   2.903   3.071   3.227   3.407
  3.680   3.728   3.798   3.822   3.969   3.970   3.975   3.992
  4.011   4.052   4.061   4.064   4.079   4.169   4.231   4.243
  4.288   4.405   4.428   4.842   6.003   6.020   6.035   6.042
  6.072   6.118   6.342   6.380   6.663  23.590  23.756  23.858
 27.839  27.872  28.343  28.356  28.360  28.373  28.388  28.396
 28.536  28.536  28.539  28.553  28.570  28.575  28.586  28.629
 28.680  28.713  66.772 127.885 127.894 127.909 127.911 127.926
127.953 151.641 151.6691901.8031901.832
 --------------------------------------------------------------

          Ground-State Mulliken Net Atomic Charges

     Atom                 Charge (a.u.)
  ----------------------------------------
      1 C                    -0.414635
      2 C                    -0.159626
      3 C                    -0.052178
      4 F                    -0.126245
      5 H                     0.179541
      6 I                     0.130049
      7 I                     0.094564
      8 H                     0.158203
      9 H                     0.190327
  ----------------------------------------
  Sum of atomic charges =     0.000000

 -----------------------------------------------------------------
                    Cartesian Multipole Moments
 -----------------------------------------------------------------
    Charge (ESU x 10^10)
                 0.0000
    Dipole Moment (Debye)
         X      -1.0141      Y       0.8786      Z      -1.1731
       Tot       1.7823
    Quadrupole Moments (Debye-Ang)
        XX     -79.3808     XY      -4.0684     YY     -78.7903
        XZ      -1.7290     YZ      -3.2591     ZZ     -79.8858
    Octopole Moments (Debye-Ang^2)
       XXX      -5.4171    XXY     -25.3664    XYY      -7.5423
       YYY     -35.7107    XXZ       2.6667    XYZ      -3.8740
       YYZ      -1.6971    XZZ      -0.5311    YZZ      -6.2452
       ZZZ       4.5748
    Hexadecapole Moments (Debye-Ang^3)
      XXXX   -1236.3738   XXXY      -3.0218   XXYY    -323.6198
      XYYY     -29.9245   YYYY    -693.7958   XXXZ      -2.1943
      XXYZ      -6.2238   XYYZ      -7.2826   YYYZ       4.3702
      XXZZ    -254.0224   XYZZ      -0.1236   YYZZ    -142.3131
      XZZZ       3.6521   YZZZ       4.4874   ZZZZ    -201.4566
 -----------------------------------------------------------------
Archival summary:
1\1\garfield\OPT\ProcedureUnspecified\BasisUnspecified\2133\taweetha\WedOct1007:24:372018WedOct1007:24:372018\0\\#,OPT,ProcedureUnspecified,BasisUnspecified,\\0,1\I\C,1,2.16338\C,2,1.50164,1,119.271\H,3,1.0832,2,118.849,1,-139.732,0\F,3,1.36999,2,118.96,1,1.36208,0\C,3,1.5015,2,60.537,1,108.689,0\H,6,1.08328,3,119.034,2,108.494,0\H,6,1.08371,3,116.358,2,-106.705,0\I,2,2.18137,1,114.892,3,-143.878,0\\\@

 Total job time:  100.04s(wall), 382.95s(cpu) 
 Wed Oct 10 07:24:37 2018

        *************************************************************
        *                                                           *
        *  Thank you very much for using Q-Chem.  Have a nice day.  *
        *                                                           *
        *************************************************************


 
User input: 2 of 2 
 
Q-Chem Developer Version!
                  Welcome to Q-Chem
     A Quantum Leap Into The Future Of Chemistry


 Q-Chem 5.1, Q-Chem, Inc., Pleasanton, CA (2018)

 Yihan Shao,  Zhengting Gan,  E. Epifanovsky,  A. T. B. Gilbert,  M. Wormit,  
 J. Kussmann,  A. W. Lange,  A. Behn,  Jia Deng,  Xintian Feng,  D. Ghosh,  
 M. Goldey,  P. R. Horn,  L. D. Jacobson,  I. Kaliman,  T. Kus,  A. Landau,  
 Jie Liu,  E. I. Proynov,  R. M. Richard,  R. P. Steele,  E. J. Sundstrom,  
 H. L. Woodcock III,  P. M. Zimmerman,  D. Zuev,  B. Albrecht,  E. Alguire,  
 S. A. Baeppler,  D. Barton,  Z. Benda,  Y. A. Bernard,  E. J. Berquist,  
 K. B. Bravaya,  H. Burton,  D. Casanova,  Chun-Min Chang,  Yunqing Chen,  
 A. Chien,  K. D. Closser,  M. P. Coons,  S. Coriani,  S. Dasgupta,  
 A. L. Dempwolff,  M. Diedenhofen,  Hainam Do,  R. G. Edgar,  Po-Tung Fang,  
 S. Faraji,  S. Fatehi,  Qingguo Feng,  K. D. Fenk,  J. Fosso-Tande,  
 Qinghui Ge,  A. Ghysels,  G. Gidofalvi,  J. Gomes,  J. Gonthier,  A. Gunina,  
 D. Hait,  M. W. D. Hanson-Heine,  P. H. P. Harbach,  A. W. Hauser,  
 J. E. Herr,  E. G. Hohenstein,  Z. C. Holden,  Kerwin Hui,  B. C. Huynh,  
 T.-C. Jagau,  Hyunjun Ji,  B. Kaduk,  K. Khistyaev,  Jaehoon Kim,  
 P. Klunzinger,  K. Koh,  D. Kosenkov,  L. Koulias,  T. Kowalczyk,  
 C. M. Krauter,  A. Kunitsa,  Ka Un Lao,  A. Laurent,  K. V. Lawler,  
 Joonho Lee,  D. Lefrancois,  S. Lehtola,  D. S. Levine,  Yi-Pei Li,  
 You-Sheng Lin,  Fenglai Liu,  E. Livshits,  A. Luenser,  P. Manohar,  
 E. Mansoor,  S. F. Manzer,  Shan-Ping Mao,  Yuezhi Mao,  N. Mardirossian,  
 A. V. Marenich,  T. Markovich,  L. A. Martinez-Martinez,  S. A. Maurer,  
 N. J. Mayhall,  S. C. McKenzie,  J.-M. Mewes,  A. F. Morrison,  
 J. W. Mullinax,  K. Nanda,  T. S. Nguyen-Beck,  R. Olivares-Amaya,  
 J. A. Parkhill,  T. M. Perrine,  F. Plasser,  P. Pokhilko,  S. Prager,  
 A. Prociuk,  E. Ramos,  D. R. Rehn,  F. Rob,  M. Schneider,  N. Sergueev,  
 S. M. Sharada,  S. Sharma,  D. W. Small,  T. Stauch,  T. Stein,  
 Yu-Chuan Su,  A. J. W. Thom,  A. Tkatchenko,  T. Tsuchimochi,  N. M. Tubman,  
 L. Vogt,  M. L. Vidal,  O. Vydrov,  M. A. Watson,  J. Wenzel,  
 M. de Wergifosse,  T. A. Wesolowski,  A. White,  J. Witte,  A. Yamada,  
 Jun Yang,  K. Yao,  S. Yeganeh,  S. R. Yost,  Zhi-Qiang You,  A. Zech,  
 Igor Ying Zhang,  Xing Zhang,  Yan Zhao,  Ying Zhu,  B. R. Brooks,  
 G. K. L. Chan,  C. J. Cramer,  M. S. Gordon,  W. J. Hehre,  A. Klamt,  
 M. W. Schmidt,  C. D. Sherrill,  D. G. Truhlar,  A. Aspuru-Guzik,  R. Baer,  
 A. T. Bell,  N. A. Besley,  Jeng-Da Chai,  A. E. DePrince, III,  
 R. A. DiStasio Jr.,  A. Dreuw,  B. D. Dunietz,  T. R. Furlani,  
 Chao-Ping Hsu,  Yousung Jung,  Jing Kong,  D. S. Lambrecht,  WanZhen Liang,  
 C. Ochsenfeld,  V. A. Rassolov,  L. V. Slipchenko,  J. E. Subotnik,  
 T. Van Voorhis,  J. M. Herbert,  A. I. Krylov,  P. M. W. Gill,  M. Head-Gordon

 Contributors to earlier versions of Q-Chem not listed above: 
 R. D. Adamson,  B. Austin,  J. Baker,  G. J. O. Beran,  K. Brandhorst,  
 S. T. Brown,  E. F. C. Byrd,  A. K. Chakraborty,  C.-L. Cheng,  
 Siu Hung Chien,  D. M. Chipman,  D. L. Crittenden,  H. Dachsel,  
 R. J. Doerksen,  A. D. Dutoi,  L. Fusti-Molnar,  W. A. Goddard III,  
 A. Golubeva-Zadorozhnaya,  S. R. Gwaltney,  G. Hawkins,  A. Heyden,  
 S. Hirata,  G. Kedziora,  F. J. Keil,  C. Kelley,  Jihan Kim,  R. A. King,  
 R. Z. Khaliullin,  P. P. Korambath,  W. Kurlancheek,  A. M. Lee,  M. S. Lee,  
 S. V. Levchenko,  Ching Yeh Lin,  D. Liotard,  R. C. Lochan,  I. Lotan,  
 P. E. Maslen,  N. Nair,  D. P. O'Neill,  D. Neuhauser,  E. Neuscamman,  
 C. M. Oana,  R. Olson,  B. Peters,  R. Peverati,  P. A. Pieniazek,  
 Y. M. Rhee,  J. Ritchie,  M. A. Rohrdanz,  E. Rosta,  N. J. Russ,  
 H. F. Schaefer III,  N. E. Schultz,  N. Shenvi,  A. C. Simmonett,  A. Sodt,  
 D. Stuck,  K. S. Thanthiriwatte,  V. Vanovschi,  Tao Wang,  A. Warshel,  
 C. F. Williams,  Q. Wu,  X. Xu,  W. Zhang

 Please cite Q-Chem as follows:
 Y. Shao et al., Mol. Phys. 113, 184-215 (2015)
 DOI: 10.1080/00268976.2014.952696

 Q-Chem 5.1.1 for Intel X86 EM64T Linux

 Parts of Q-Chem use Armadillo 8.300.2 (Tropical Shenanigans).
 http://arma.sourceforge.net/

 Q-Chem begins on Wed Oct 10 07:24:37 2018  

Host: 
0

     Scratch files written to /scratch/taweetham/qchem27668//
The previous job contains 0 fragments, simply inherited here
Input Ideriv = 2
Curr. Ideriv = -1
Max.  Ideriv = 2

Checking the input file for inconsistencies... 	...done.

--------------------------------------------------------------
User input:
--------------------------------------------------------------

$molecule
read
$end

$rem
   job_type 	frequency
   basis 	6-311++g**
   method	b3lyp	
$end


--------------------------------------------------------------
 ----------------------------------------------------------------
             Standard Nuclear Orientation (Angstroms)
    I     Atom           X                Y                Z
 ----------------------------------------------------------------
    1      C       0.0731811824     1.7419646466    -1.2380158633
    2      C       0.1135262164     2.0379563539     0.2334725931
    3      C       0.0048803616     0.6140270948    -0.2307876837
    4      F       1.2991717095     2.4743006162     0.7632939122
    5      H      -0.7320658483     2.4890768113     0.7382438671
    6      I       1.7051729404    -0.7045312819    -0.0058126213
    7      I      -1.9372562772    -0.3326626206     0.0696310090
    8      H      -0.8163744595     1.9966565498    -1.8013345308
    9      H       1.0067852096     1.8531493573    -1.7769433702
 ----------------------------------------------------------------
 Molecular Point Group                 C1    NOp =  1
 Largest Abelian Subgroup              C1    NOp =  1
 Nuclear Repulsion Energy =  1060.5306173417 hartrees
 There are       68 alpha and       68 beta electrons
 Requested basis set is 6-311++G(d,p)
 There are 87 shells and 233 basis functions

 Total QAlloc Memory Limit   2000 MB
 Mega-Array Size       188 MB
 MEM_STATIC part       192 MB

                       Distance Matrix (Angstroms)
             C (  1)   C (  2)   C (  3)   F (  4)   H (  5)   I (  6)
   C (  2)  1.501505
   C (  3)  1.513743  1.501638
   F (  4)  2.458579  1.369986  2.474673
   H (  5)  2.261018  1.083203  2.235604  2.031446
   I (  6)  3.188583  3.179911  2.163378  3.295654  4.085693
   I (  7)  3.171100  3.138851  2.181368  4.339894  3.140341  3.662140
   H (  8)  1.083284  2.237602  2.247830  3.358720  2.588251  4.108347
   H (  9)  1.083707  2.207677  2.220323  2.631373  3.123167  3.188476
             I (  7)   H (  8)
   H (  8)  3.191021
   H (  9)  4.105483  1.828962

 A cutoff of  1.0D-11 yielded   3054 shell pairs
 There are     22715 function pairs (     25449 Cartesian)

 -------------------------------------------------------
 OpenMP Integral Computing Module                       
 Release: version 1.0, May 2013, Q-Chem Inc. Pittsburgh 
 -------------------------------------------------------
 Integral Job Info:
 Integral job number is                      11
 Integral operator is                         1
 short-range coefficients                     0
 long-range coefficients              100000000
 Omega coefficients                           0
 if combine SR and LR in K                    0
 Integral screening is                        0
 Integral computing path is                   2
 max size of driver memory is            800000
 size of driver memory is                593474
 size of scratch memory is             11861008
 max col of scratch BK array               1296
 max len of scratch array in speh3          155
 max len of scratch index in speh4           18
 max int batch size is                      520
 min int batch size is                       52
 fixed nKL is                                52
 max L of basis functions is                  2
 order of int derivative is                   0
 number of shells is                         87
 number of basis is                         247
 number of cartesian basis is               247
 number of contracted shell pairs          3054
 number of primitive shell pairs           6172
 maxK2 (contraction) of shell pair           36
 max number of K2 of shell pair               1
 max number of CS2 of shell pair            408
 max number of PS2 of shell pair            408
 mem total for path MDJ                  541964
 -------------------------------------------------------
 Smallest overlap matrix eigenvalue = 6.53E-05
 Guess from superposition of atomic densities
 Warning:  Energy on first SCF cycle will be non-variational
 SAD guess density has 136.000000 electrons

 -----------------------------------------------------------------------
  General SCF calculation program by
  Eric Jon Sundstrom, Paul Horn, Yuezhi Mao, Dmitri Zuev, Alec White,
  David Stuck, Shaama M.S., Shane Yost, Joonho Lee, David Small,
  Daniel Levine, Susi Lehtola, Hugh Burton, Evgeny Epifanovsky
 -----------------------------------------------------------------------
 Exchange:     0.2000 Hartree-Fock + 0.0800 Slater + 0.7200 B88
 Correlation:  0.1900 VWN1RPA + 0.8100 LYP
 Using SG-1 standard quadrature grid
 using 4 threads for integral computing
 -------------------------------------------------------
 OpenMP Integral computing Module                
 Release: version 2.0, May 2017, Q-Chem Inc. Pleasanton 
 -------------------------------------------------------
 -------------------------------------------------------
 OpenMP BLAS3 based DFT computing Module                
 Release: version 1.0, May 2013, Q-Chem Inc. Pittsburgh 
 -------------------------------------------------------
 A restricted SCF calculation will be
 performed using DIIS
 SCF converges when DIIS error is below 1.0e-08
 ---------------------------------------
  Cycle       Energy         DIIS error
 ---------------------------------------
    1  -14055.8624175784      3.55e-02  
    2  -14054.9655317806      2.96e-03  
    3  -14054.9357396023      3.62e-03  
    4  -14055.0122093356      5.15e-04  
    5  -14055.0132634535      3.54e-04  
    6  -14055.0141188507      6.80e-05  
    7  -14055.0141433463      2.79e-05  
    8  -14055.0141469098      6.17e-06  
    9  -14055.0141471433      1.45e-06  
   10  -14055.0141471529      3.68e-07  
   11  -14055.0141471537      1.29e-07  
   12  -14055.0141471538      2.94e-08  
   13  -14055.0141471538      6.15e-09  Convergence criterion met
 ---------------------------------------
 SCF time:   CPU 52.11s  wall 14.00s 
 SCF   energy in the final basis set =   -14055.0141471538
 Total energy in the final basis set =   -14055.0141471538

 --------------------------------------------------------------

                    Orbital Energies (a.u.)
 --------------------------------------------------------------

 Alpha MOs
 -- Occupied --
***************-176.313-176.312-165.717-165.716-165.715-165.715
*******-165.713 -35.809 -35.808 -31.303 -31.302 -31.297 -31.296
-31.295 -31.295 -24.696 -22.953 -22.952 -22.952 -22.952 -22.950
-22.950 -22.947 -22.947 -22.946 -22.946 -10.293 -10.289 -10.219
 -6.359  -6.357  -4.771  -4.770  -4.756  -4.756  -4.754  -4.754
 -2.037  -2.036  -2.032  -2.032  -2.031  -2.031  -2.019  -2.019
 -2.017  -2.017  -1.233  -0.912  -0.702  -0.663  -0.651  -0.589
 -0.551  -0.498  -0.468  -0.454  -0.427  -0.368  -0.365  -0.336
 -0.286  -0.277  -0.269  -0.266
 -- Virtual --
 -0.091  -0.060  -0.003   0.015   0.025   0.032   0.051   0.062
  0.066   0.078   0.088   0.094   0.107   0.113   0.126   0.133
  0.141   0.155   0.162   0.176   0.185   0.207   0.212   0.224
  0.229   0.239   0.249   0.256   0.273   0.284   0.295   0.341
  0.351   0.366   0.388   0.395   0.408   0.414   0.432   0.448
  0.456   0.463   0.483   0.491   0.504   0.519   0.562   0.593
  0.606   0.617   0.636   0.650   0.658   0.672   0.716   0.732
  0.752   0.774   0.843   0.925   1.020   1.184   1.221   1.271
  1.298   1.327   1.343   1.354   1.359   1.385   1.393   1.424
  1.432   1.454   1.507   1.518   1.536   1.623   1.644   1.670
  1.697   1.773   1.795   1.866   1.882   1.957   1.976   2.005
  2.143   2.148   2.200   2.237   2.447   2.520   2.578   2.651
  2.672   2.784   2.808   2.830   2.903   3.071   3.227   3.407
  3.680   3.728   3.798   3.822   3.970   3.970   3.975   3.992
  4.011   4.052   4.061   4.064   4.079   4.169   4.231   4.243
  4.288   4.405   4.428   4.842   6.003   6.020   6.035   6.042
  6.072   6.118   6.342   6.380   6.663  23.590  23.756  23.858
 27.839  27.872  28.343  28.356  28.360  28.373  28.388  28.396
 28.536  28.536  28.539  28.553  28.570  28.575  28.586  28.629
 28.680  28.713  66.772 127.885 127.894 127.909 127.911 127.926
127.953 151.641 151.6691901.8031901.832
 --------------------------------------------------------------

          Ground-State Mulliken Net Atomic Charges

     Atom                 Charge (a.u.)
  ----------------------------------------
      1 C                    -0.414709
      2 C                    -0.159500
      3 C                    -0.052157
      4 F                    -0.126265
      5 H                     0.179502
      6 I                     0.130000
      7 I                     0.094566
      8 H                     0.158201
      9 H                     0.190363
  ----------------------------------------
  Sum of atomic charges =     0.000000

 -----------------------------------------------------------------
                    Cartesian Multipole Moments
 -----------------------------------------------------------------
    Charge (ESU x 10^10)
                 0.0000
    Dipole Moment (Debye)
         X      -1.0248      Y       0.8610      Z      -1.1764
       Tot       1.7820
    Quadrupole Moments (Debye-Ang)
        XX     -79.1814     XY      -4.0273     YY     -78.9600
        XZ      -1.6745     YZ      -3.3131     ZZ     -79.9431
    Octopole Moments (Debye-Ang^2)
       XXX      -5.1822    XXY     -24.2908    XYY      -8.2112
       YYY     -33.7277    XXZ       2.7658    XYZ      -3.9512
       YYZ      -1.8888    XZZ      -0.8985    YZZ      -5.5129
       ZZZ       4.7608
    Hexadecapole Moments (Debye-Ang^3)
      XXXX   -1235.8123   XXXY      -9.3747   XXYY    -321.7699
      XYYY     -36.0377   YYYY    -695.4134   XXXZ      -5.4154
      XXYZ      -6.3554   XYYZ      -9.1184   YYYZ       2.2819
      XXZZ    -254.1150   XYZZ      -2.9185   YYZZ    -142.3867
      XZZZ      -0.7835   YZZZ       3.3041   ZZZZ    -201.3559
 -----------------------------------------------------------------
 Calculating MO derivatives via CPSCF
 D1JvT checksum  = 789156 48675.1330066767
 D1KAT checksum  = 1914948 2051.0754452402
   1         3          27      0.120089    0.026044
   2         3          27      0.015101    0.003517
   3         3          27      0.001801    0.000593
   4        11          19      0.000159    0.000059
   5        27           3      0.000012    0.000006
   6        30           0      0.000000    0.000000    Roots Converged
 Time for AOints: 36.2 s (CPU) 9.1 s (wall)
 ------------------------------------------------------------------------------
                     AOints        : Timing summary (seconds)
 ------------------------------------------------------------------------------
     job step          cpu (% of tot)      sys (% of tot)     wall (% of tot)
 ------------------------------------------------------------------------------
  cpscf_lag         0.1492E+03 (31.5)   0.9000E-05 (16.1)   0.3816E+02 (30.9)
  iterzp            0.2880E+03 (60.8)   0.4400E-04 (78.6)   0.7589E+02 (61.4)
  make_fx           0.0000E+00 ( 0.0)   0.0000E+00 ( 0.0)   0.0000E+00 ( 0.0)
  AOints            0.3615E+02 ( 7.6)   0.2000E-05 ( 3.6)   0.9098E+01 ( 7.4)
 ------------------------------------------------------------------------------
   Grand Totals     0.4739E+03          0.5600E-04          0.1237E+03
 ------------------------------------------------------------------------------
 Calculating analytic Hessian of the SCF energy
 Polarizability Matrix (a.u.)
            1           2           3
    1-118.0003530   1.4340826   0.8215668
    2   1.4340826 -94.4415942   4.6155904
    3   0.8215668   4.6155904 -75.0992626

 Direct stationary perturbation theory relativistic correction:

 rels  =     193.976529758320
 relv  =    -644.760331891235
 rel2e =      85.256336667635
 E_rel =    -365.527465465279

 Hessian of the SCF Energy
            1           2           3           4           5           6
    1   0.6541390  -0.0304545  -0.0015654  -0.0681868  -0.0015908   0.0158371
    2  -0.0304545   0.2416554  -0.1057261   0.0018784  -0.0300482  -0.0104389
    3  -0.0015654  -0.1057261   0.5673186   0.0050567  -0.0590970  -0.2072643
    4  -0.0681868   0.0018784   0.0050567   0.5751205  -0.0529847  -0.0555477
    5  -0.0015908  -0.0300482  -0.0590970  -0.0529847   0.4025863   0.1839213
    6   0.0158371  -0.0104389  -0.2072643  -0.0555477   0.1839213   0.4655056
    7  -0.0564233  -0.0029413   0.0098351  -0.0503659   0.0073490  -0.0059563
    8   0.0040849  -0.1050068   0.1149081  -0.0002665  -0.1905403  -0.0872570
    9   0.0026082   0.0753613  -0.1065266  -0.0019224  -0.0477939  -0.0382390
   10  -0.0074090  -0.0018433  -0.0126152  -0.2284891  -0.0491314  -0.0630408
   11   0.0045787  -0.0004298  -0.0071504  -0.0547191  -0.0724199  -0.0269678
   12  -0.0393785  -0.0113301  -0.0125868  -0.0667346  -0.0263043  -0.0856584
   13   0.0048064   0.0007084  -0.0022179  -0.2156049   0.0958722   0.1068683
   14  -0.0093707   0.0020459   0.0028216   0.1007568  -0.0946468  -0.0617676
   15   0.0207279  -0.0107916  -0.0093293   0.1118707  -0.0642311  -0.1134111
   16  -0.0034880   0.0068326   0.0011343  -0.0065957   0.0054086  -0.0049164
   17   0.0071312  -0.0108380   0.0012776   0.0147873  -0.0103877   0.0067497
   18  -0.0119356   0.0073919   0.0006968   0.0082318  -0.0020738   0.0002758
   19  -0.0065412  -0.0082710  -0.0001828  -0.0094298  -0.0054180   0.0066464
   20  -0.0082357  -0.0080084   0.0028964  -0.0125571  -0.0073345   0.0044379
   21   0.0141525   0.0043972   0.0002585  -0.0068951   0.0020494   0.0018721
   22  -0.2496665   0.0570183  -0.1238775   0.0005856  -0.0002329   0.0029729
   23   0.0562758  -0.0532989   0.0342232  -0.0179003   0.0042898   0.0007703
   24  -0.1214345   0.0356617  -0.1191705  -0.0170122   0.0080560  -0.0091957
   25  -0.2672305  -0.0229276   0.1244329   0.0029662   0.0007280  -0.0028634
   26  -0.0224189  -0.0360711   0.0158466   0.0210051  -0.0014986  -0.0094479
   27   0.1209883   0.0154746  -0.1133964   0.0229529   0.0054734  -0.0138850
            7           8           9          10          11          12
    1  -0.0564233   0.0040849   0.0026082  -0.0074090   0.0045787  -0.0393785
    2  -0.0029413  -0.1050068   0.0753613  -0.0018433  -0.0004298  -0.0113301
    3   0.0098351   0.1149081  -0.1065266  -0.0126152  -0.0071504  -0.0125868
    4  -0.0503659  -0.0002665  -0.0019224  -0.2284891  -0.0547191  -0.0667346
    5   0.0073490  -0.1905403  -0.0477939  -0.0491314  -0.0724199  -0.0263043
    6  -0.0059563  -0.0872570  -0.0382390  -0.0630408  -0.0269678  -0.0856584
    7   0.2283897   0.0056962   0.0053635  -0.0115242  -0.0325279  -0.0020181
    8   0.0056962   0.3938715  -0.0310727  -0.0110047  -0.0079286  -0.0075948
    9   0.0053635  -0.0310727   0.2019627  -0.0047657  -0.0140452  -0.0048783
   10  -0.0115242  -0.0110047  -0.0047657   0.2805692   0.0832694   0.1032340
   11  -0.0325279  -0.0079286  -0.0140452   0.0832694   0.0770575   0.0462545
   12  -0.0020181  -0.0075948  -0.0048783   0.1032340   0.0462545   0.0931314
   13   0.0027371  -0.0028737   0.0003587  -0.0354496   0.0040079   0.0033781
   14   0.0188465  -0.0127549  -0.0137298  -0.0169958   0.0060830   0.0035512
   15  -0.0029997   0.0033289   0.0002873  -0.0199251   0.0045936   0.0078165
   16  -0.0528351   0.0295064  -0.0118908   0.0016642  -0.0020795   0.0008121
   17   0.0191242  -0.0392186  -0.0023522   0.0008703  -0.0003680  -0.0025544
   18  -0.0103084  -0.0018158  -0.0157014   0.0003808   0.0004788   0.0008680
   19  -0.0626247  -0.0232966   0.0073952  -0.0009248  -0.0015250   0.0000666
   20  -0.0145026  -0.0283324   0.0058991  -0.0024498  -0.0022536   0.0005966
   21   0.0054937   0.0060926  -0.0186790  -0.0012643  -0.0024850   0.0000794
   22   0.0029659  -0.0025477   0.0040150   0.0008701  -0.0001813   0.0001938
   23   0.0225088  -0.0064659   0.0120569  -0.0027475  -0.0007193  -0.0070055
   24  -0.0042751   0.0021571  -0.0092734  -0.0013540   0.0009586  -0.0036913
   25  -0.0003197   0.0007019  -0.0011616   0.0006931  -0.0008232   0.0004465
   26  -0.0235528  -0.0036241   0.0156765   0.0000328   0.0009787   0.0043869
   27   0.0048653   0.0012535  -0.0089523  -0.0006496  -0.0016371   0.0049195
           13          14          15          16          17          18
    1   0.0048064  -0.0093707   0.0207279  -0.0034880   0.0071312  -0.0119356
    2   0.0007084   0.0020459  -0.0107916   0.0068326  -0.0108380   0.0073919
    3  -0.0022179   0.0028216  -0.0093293   0.0011343   0.0012776   0.0006968
    4  -0.2156049   0.1007568   0.1118707  -0.0065957   0.0147873   0.0082318
    5   0.0958722  -0.0946468  -0.0642311   0.0054086  -0.0103877  -0.0020738
    6   0.1068683  -0.0617676  -0.1134111  -0.0049164   0.0067497   0.0002758
    7   0.0027371   0.0188465  -0.0029997  -0.0528351   0.0191242  -0.0103084
    8  -0.0028737  -0.0127549   0.0033289   0.0295064  -0.0392186  -0.0018158
    9   0.0003587  -0.0137298   0.0002873  -0.0118908  -0.0023522  -0.0157014
   10  -0.0354496  -0.0169958  -0.0199251   0.0016642   0.0008703   0.0003808
   11   0.0040079   0.0060830   0.0045936  -0.0020795  -0.0003680   0.0004788
   12   0.0033781   0.0035512   0.0078165   0.0008121  -0.0025544   0.0008680
   13   0.2423027  -0.0950437  -0.1070542   0.0001343  -0.0004614  -0.0003971
   14  -0.0950437   0.0989805   0.0691826   0.0003619  -0.0011652  -0.0014693
   15  -0.1070542   0.0691826   0.1146747  -0.0006651   0.0011544   0.0003750
   16   0.0001343   0.0003619  -0.0006651   0.0809456  -0.0442469   0.0146940
   17  -0.0004614  -0.0011652   0.0011544  -0.0442469   0.0596886  -0.0033423
   18  -0.0003971  -0.0014693   0.0003750   0.0146940  -0.0033423   0.0111107
   19   0.0004637   0.0011922  -0.0012780  -0.0204670   0.0005522   0.0005596
   20  -0.0015103   0.0008206  -0.0011246   0.0046469   0.0029109  -0.0006070
   21  -0.0002375   0.0004986   0.0004715   0.0002948  -0.0003967   0.0014541
   22   0.0005644   0.0003642   0.0001655   0.0001881   0.0002803   0.0000207
   23   0.0004194   0.0001547   0.0017187   0.0007975  -0.0017233   0.0025701
   24   0.0002340  -0.0011020   0.0017439   0.0009123  -0.0016405   0.0002606
   25   0.0000460  -0.0001114  -0.0008420   0.0004537   0.0019627  -0.0012458
   26  -0.0011188   0.0004821  -0.0038309  -0.0012275   0.0011013  -0.0011326
   27  -0.0009323   0.0020147  -0.0026286  -0.0003752   0.0011045   0.0006603
           19          20          21          22          23          24
    1  -0.0065412  -0.0082357   0.0141525  -0.2496665   0.0562758  -0.1214345
    2  -0.0082710  -0.0080084   0.0043972   0.0570183  -0.0532989   0.0356617
    3  -0.0001828   0.0028964   0.0002585  -0.1238775   0.0342232  -0.1191705
    4  -0.0094298  -0.0125571  -0.0068951   0.0005856  -0.0179003  -0.0170122
    5  -0.0054180  -0.0073345   0.0020494  -0.0002329   0.0042898   0.0080560
    6   0.0066464   0.0044379   0.0018721   0.0029729   0.0007703  -0.0091957
    7  -0.0626247  -0.0145026   0.0054937   0.0029659   0.0225088  -0.0042751
    8  -0.0232966  -0.0283324   0.0060926  -0.0025477  -0.0064659   0.0021571
    9   0.0073952   0.0058991  -0.0186790   0.0040150   0.0120569  -0.0092734
   10  -0.0009248  -0.0024498  -0.0012643   0.0008701  -0.0027475  -0.0013540
   11  -0.0015250  -0.0022536  -0.0024850  -0.0001813  -0.0007193   0.0009586
   12   0.0000666   0.0005966   0.0000794   0.0001938  -0.0070055  -0.0036913
   13   0.0004637  -0.0015103  -0.0002375   0.0005644   0.0004194   0.0002340
   14   0.0011922   0.0008206   0.0004986   0.0003642   0.0001547  -0.0011020
   15  -0.0012780  -0.0011246   0.0004715   0.0001655   0.0017187   0.0017439
   16  -0.0204670   0.0046469   0.0002948   0.0001881   0.0007975   0.0009123
   17   0.0005522   0.0029109  -0.0003967   0.0002803  -0.0017233  -0.0016405
   18   0.0005596  -0.0006070   0.0014541   0.0000207   0.0025701   0.0002606
   19   0.0988286   0.0365780  -0.0125060   0.0005526   0.0020309   0.0007281
   20   0.0365780   0.0423480  -0.0115755  -0.0015198   0.0020247   0.0010936
   21  -0.0125060  -0.0115755   0.0134436   0.0007319  -0.0013894   0.0006996
   22   0.0005526  -0.0015198   0.0007319   0.2587128  -0.0588989   0.1296185
   23   0.0020309   0.0020247  -0.0013894  -0.0588989   0.0542813  -0.0407350
   24   0.0007281   0.0010936   0.0006996   0.1296185  -0.0407350   0.1275457
   25   0.0001427  -0.0004496   0.0002299  -0.0147729  -0.0024856   0.0125830
   26  -0.0018426  -0.0021753   0.0028087   0.0057179   0.0014569  -0.0044495
   27  -0.0014291  -0.0016164   0.0004001  -0.0138408  -0.0022093   0.0110810
           25          26          27
    1  -0.2672305  -0.0224189   0.1209883
    2  -0.0229276  -0.0360711   0.0154746
    3   0.1244329   0.0158466  -0.1133964
    4   0.0029662   0.0210051   0.0229529
    5   0.0007280  -0.0014986   0.0054734
    6  -0.0028634  -0.0094479  -0.0138850
    7  -0.0003197  -0.0235528   0.0048653
    8   0.0007019  -0.0036241   0.0012535
    9  -0.0011616   0.0156765  -0.0089523
   10   0.0006931   0.0000328  -0.0006496
   11  -0.0008232   0.0009787  -0.0016371
   12   0.0004465   0.0043869   0.0049195
   13   0.0000460  -0.0011188  -0.0009323
   14  -0.0001114   0.0004821   0.0020147
   15  -0.0008420  -0.0038309  -0.0026286
   16   0.0004537  -0.0012275  -0.0003752
   17   0.0019627   0.0011013   0.0011045
   18  -0.0012458  -0.0011326   0.0006603
   19   0.0001427  -0.0018426  -0.0014291
   20  -0.0004496  -0.0021753  -0.0016164
   21   0.0002299   0.0028087   0.0004001
   22  -0.0147729   0.0057179  -0.0138408
   23  -0.0024856   0.0014569  -0.0022093
   24   0.0125830  -0.0044495   0.0110810
   25   0.2780214   0.0234048  -0.1315795
   26   0.0234048   0.0393501  -0.0198579
   27  -0.1315795  -0.0198579   0.1218015
 Gradient time:  CPU 625.78 s  wall 164.01 s
 **********************************************************************
 **                                                                  **
 **                       VIBRATIONAL ANALYSIS                       **
 **                       --------------------                       **
 **                                                                  **
 **        VIBRATIONAL FREQUENCIES (CM**-1) AND NORMAL MODES         **
 **     FORCE CONSTANTS (mDYN/ANGSTROM) AND REDUCED MASSES (AMU)     **
 **                  INFRARED INTENSITIES (KM/MOL)                   **
 **                                                                  **
 **********************************************************************


 Mode:                 1                      2                      3
 Frequency:       120.87                 125.72                 175.35
 Force Cnst:      0.3064                 0.1193                 0.1128
 Red. Mass:      35.5961                12.8105                 6.2251
 IR Active:          YES                    YES                    YES
 IR Intens:        0.258                  1.876                  1.955
 Raman Active:       YES                    YES                    YES
               X      Y      Z        X      Y      Z        X      Y      Z
 C          0.073  0.249 -0.045   -0.075  0.125  0.047   -0.269  0.088  0.205
 C         -0.107  0.246 -0.045    0.229  0.028  0.058   -0.029  0.076  0.191
 C          0.070  0.229 -0.071   -0.047  0.078 -0.008    0.015  0.050  0.169
 F         -0.254  0.460  0.099    0.472 -0.308 -0.180    0.100  0.255 -0.226
 H         -0.240  0.112 -0.146    0.438  0.187  0.267    0.074 -0.012  0.440
 I         -0.301 -0.101 -0.010   -0.120  0.104  0.040    0.033 -0.058  0.012
 I          0.336 -0.041  0.013    0.039 -0.084 -0.026   -0.016 -0.002 -0.039
 H          0.127  0.179 -0.165   -0.175  0.257  0.264   -0.384 -0.051  0.326
 H          0.140  0.315  0.081   -0.184  0.064 -0.154   -0.353  0.286  0.098
 TransDip   0.005 -0.013 -0.008   -0.022  0.031  0.021   -0.023 -0.015  0.036

 Mode:                 4                      5                      6
 Frequency:       222.91                 303.03                 415.02
 Force Cnst:      0.1876                 0.3227                 0.3752
 Red. Mass:       6.4071                 5.9653                 3.6977
 IR Active:          YES                    YES                    YES
 IR Intens:        1.234                  2.727                  8.562
 Raman Active:       YES                    YES                    YES
               X      Y      Z        X      Y      Z        X      Y      Z
 C          0.322 -0.036  0.007   -0.019  0.429 -0.134   -0.159 -0.064 -0.078
 C          0.203  0.185 -0.042    0.004  0.106 -0.072   -0.008  0.245 -0.116
 C          0.048  0.098  0.141    0.011  0.185 -0.333   -0.190  0.161  0.168
 F          0.135  0.263  0.072    0.007 -0.017  0.032    0.006 -0.084  0.108
 H          0.145  0.337 -0.271    0.013  0.021  0.019    0.025  0.514 -0.293
 I         -0.008  0.005 -0.024    0.041 -0.044  0.025    0.022 -0.023 -0.001
 I         -0.074 -0.069  0.006   -0.041 -0.030  0.023    0.015  0.003 -0.008
 H          0.434  0.089 -0.116   -0.047  0.542 -0.045   -0.265 -0.026  0.099
 H          0.392 -0.326  0.070   -0.041  0.551 -0.152   -0.295 -0.358 -0.367
 TransDip   0.016 -0.004 -0.031    0.012  0.052 -0.001   -0.059  0.053 -0.051

 Mode:                 7                      8                      9
 Frequency:       450.46                 640.03                 791.51
 Force Cnst:      0.3672                 0.8907                 0.8924
 Red. Mass:       3.0713                 3.6906                 2.4178
 IR Active:          YES                    YES                    YES
 IR Intens:       10.074                 39.445                 18.709
 Raman Active:       YES                    YES                    YES
               X      Y      Z        X      Y      Z        X      Y      Z
 C         -0.155 -0.073 -0.087    0.008 -0.031 -0.050    0.087  0.150  0.097
 C          0.189 -0.106 -0.042   -0.069  0.130 -0.025    0.094 -0.053 -0.112
 C          0.107 -0.085 -0.110    0.419  0.105  0.103    0.043 -0.088  0.154
 F          0.047  0.126  0.155   -0.029 -0.096  0.002   -0.113 -0.039 -0.071
 H          0.122 -0.238 -0.042   -0.074  0.026  0.059   -0.023  0.068 -0.409
 I         -0.009  0.007  0.005   -0.010  0.003 -0.004   -0.002  0.001 -0.000
 I         -0.005  0.002 -0.003   -0.016 -0.007  0.002    0.000  0.001 -0.001
 H         -0.414 -0.029  0.337   -0.213 -0.651  0.024   -0.152  0.418  0.603
 H         -0.417 -0.101 -0.546   -0.112  0.500 -0.155   -0.158 -0.041 -0.352
 TransDip   0.063 -0.071 -0.037    0.198  0.031 -0.015    0.121  0.062  0.026

 Mode:                10                     11                     12
 Frequency:       915.78                 953.01                1014.13
 Force Cnst:      1.7279                 1.6545                 1.0941
 Red. Mass:       3.4970                 3.0919                 1.8055
 IR Active:          YES                    YES                    YES
 IR Intens:        9.835                 11.762                 61.556
 Raman Active:       YES                    YES                    YES
               X      Y      Z        X      Y      Z        X      Y      Z
 C          0.057 -0.092  0.236    0.158 -0.124 -0.019    0.072  0.025 -0.119
 C         -0.084  0.211 -0.063   -0.002 -0.059  0.255   -0.065 -0.117 -0.003
 C         -0.027 -0.209 -0.235   -0.039  0.218 -0.129   -0.116 -0.036  0.099
 F          0.044  0.005  0.020   -0.065 -0.011 -0.068    0.063  0.037  0.029
 H         -0.046  0.515 -0.270   -0.043  0.259 -0.083    0.014  0.232 -0.180
 I         -0.000  0.001 -0.000    0.002 -0.002 -0.000    0.001 -0.000 -0.001
 I          0.001  0.002  0.002   -0.000 -0.000  0.001    0.002  0.000  0.000
 H         -0.117 -0.252  0.441   -0.179 -0.053  0.554   -0.157 -0.292  0.095
 H         -0.131  0.383  0.010   -0.170 -0.151 -0.589   -0.016  0.844 -0.111
 TransDip  -0.030  0.081 -0.051    0.039  0.065  0.080   -0.234 -0.089 -0.024

 Mode:                13                     14                     15
 Frequency:      1074.80                1100.18                1145.03
 Force Cnst:      0.9097                 1.1586                 1.5171
 Red. Mass:       1.3365                 1.6246                 1.9639
 IR Active:          YES                    YES                    YES
 IR Intens:       17.207                 18.166                 22.300
 Raman Active:       YES                    YES                    YES
               X      Y      Z        X      Y      Z        X      Y      Z
 C         -0.062 -0.141 -0.025   -0.059  0.077 -0.010   -0.081  0.013  0.071
 C          0.003 -0.013 -0.003   -0.122 -0.098  0.065    0.223 -0.058  0.018
 C          0.056  0.047  0.003    0.098 -0.030 -0.009   -0.022  0.065 -0.039
 F         -0.002 -0.003  0.000    0.063  0.018  0.012   -0.094 -0.018 -0.019
 H         -0.012  0.157 -0.187   -0.139  0.595 -0.576    0.279  0.430 -0.351
 I         -0.000 -0.000  0.000   -0.001  0.000 -0.000    0.000  0.000  0.000
 I         -0.000 -0.000 -0.000   -0.000  0.001 -0.000   -0.000 -0.001 -0.000
 H          0.095  0.777  0.142    0.039  0.039 -0.185    0.006 -0.488 -0.285
 H          0.081  0.402  0.332    0.007 -0.452  0.004    0.077  0.235  0.391
 TransDip   0.088  0.099  0.010    0.053 -0.111 -0.060    0.075  0.120  0.053

 Mode:                16                     17                     18
 Frequency:      1245.97                1380.53                1459.69
 Force Cnst:      1.8994                 1.6526                 1.5759
 Red. Mass:       2.0766                 1.4717                 1.2553
 IR Active:          YES                    YES                    YES
 IR Intens:       34.772                 27.643                 22.931
 Raman Active:       YES                    YES                    YES
               X      Y      Z        X      Y      Z        X      Y      Z
 C         -0.002 -0.020  0.138    0.019 -0.002  0.033   -0.002  0.032 -0.118
 C         -0.046 -0.100 -0.141   -0.081 -0.101 -0.132    0.024  0.052  0.048
 C         -0.024  0.189 -0.026    0.021  0.069 -0.014   -0.004 -0.044 -0.005
 F          0.070  0.011  0.017   -0.004  0.017  0.019   -0.003 -0.005 -0.004
 H         -0.459 -0.557 -0.461    0.589  0.396  0.523   -0.122 -0.065 -0.079
 I          0.001 -0.001  0.000    0.000 -0.000 -0.000   -0.000  0.000  0.000
 I         -0.001 -0.000  0.000   -0.000 -0.000  0.000    0.000  0.000 -0.000
 H         -0.098 -0.247  0.217   -0.135 -0.031  0.289   -0.431 -0.140  0.508
 H          0.033 -0.032  0.231    0.112 -0.191  0.173    0.394 -0.211  0.538
 TransDip  -0.131 -0.100 -0.092   -0.057 -0.143 -0.068    0.028  0.027  0.148

 Mode:                19                     20                     21
 Frequency:      3129.97                3180.48                3218.49
 Force Cnst:      6.0844                 6.5020                 6.8215
 Red. Mass:       1.0541                 1.0910                 1.1177
 IR Active:          YES                    YES                    YES
 IR Intens:        0.354                  1.401                  0.877
 Raman Active:       YES                    YES                    YES
               X      Y      Z        X      Y      Z        X      Y      Z
 C         -0.002 -0.020  0.062    0.010  0.000 -0.003   -0.099  0.008 -0.001
 C         -0.002 -0.001 -0.001   -0.066  0.037  0.042   -0.006  0.003  0.004
 C          0.000  0.002 -0.000   -0.000 -0.002  0.001   -0.000 -0.000  0.000
 F         -0.000 -0.000 -0.000   -0.000 -0.000 -0.000    0.000 -0.000  0.000
 H          0.013 -0.008 -0.010    0.774 -0.413 -0.464    0.068 -0.036 -0.045
 I          0.000  0.000 -0.000    0.000 -0.000 -0.000    0.000 -0.000 -0.000
 I          0.000  0.000 -0.000    0.000 -0.000 -0.000    0.000  0.000 -0.000
 H         -0.591  0.162 -0.355   -0.041  0.014 -0.024    0.575 -0.162  0.363
 H          0.613  0.063 -0.339   -0.065 -0.010  0.031    0.604  0.069 -0.352
 TransDip   0.007 -0.016  0.006   -0.034  0.006  0.016    0.015  0.011 -0.024

 STANDARD THERMODYNAMIC QUANTITIES AT   298.15 K  AND     1.00 ATM

   This Molecule has  0 Imaginary Frequencies
   Zero point vibrational energy:       32.970 kcal/mol

   Atom    1 Element C  Has Mass   12.00000
   Atom    2 Element C  Has Mass   12.00000
   Atom    3 Element C  Has Mass   12.00000
   Atom    4 Element F  Has Mass   18.99840
   Atom    5 Element H  Has Mass    1.00783
   Atom    6 Element I  Has Mass  126.90440
   Atom    7 Element I  Has Mass  126.90440
   Atom    8 Element H  Has Mass    1.00783
   Atom    9 Element H  Has Mass    1.00783
   Molecular Mass:   311.830690 amu
   Principal axes and moments of inertia in amu*Bohr^2:
                             1           2           3
    Eigenvalues --     1192.62936  3278.04709  4198.47399
          X               0.99992     0.01221     0.00113
          Y              -0.01218     0.99957    -0.02675
          Z              -0.00145     0.02673     0.99964
   Rotational Symmetry Number is   1
   The Molecule is an Asymmetric Top
   Translational Enthalpy:        0.889 kcal/mol
   Rotational Enthalpy:           0.889 kcal/mol
   Vibrational Enthalpy:         35.439 kcal/mol
   gas constant (RT):             0.592 kcal/mol
   Translational Entropy:        43.108  cal/mol.K
   Rotational Entropy:           31.174  cal/mol.K
   Vibrational Entropy:          14.696  cal/mol.K

   Total Enthalpy:               37.809 kcal/mol
   Total Entropy:                88.978  cal/mol.K

 ======================================================================

 STANDARD THERMODYNAMIC QUANTITIES FOR ANHARMONIC VIBRATION -- TOSH

   Zero point vibrational energy: ************ kcal/mol

   Vibrational Enthalpy:       Infinity kcal/mol
   Vibrational Entropy:             NaN  cal/mol.K

   Total Enthalpy:             Infinity kcal/mol
   Total Entropy:                   NaN  cal/mol.K

 ======================================================================

 STANDARD THERMODYNAMIC QUANTITIES FOR ANHARMONIC VIBRATION -- VPT2

   Zero point vibrational energy: ************ kcal/mol

   Vibrational Enthalpy:       Infinity kcal/mol
   Vibrational Entropy:             NaN  cal/mol.K

   Total Enthalpy:             Infinity kcal/mol
   Total Entropy:                   NaN  cal/mol.K

 ======================================================================

Archival summary:
1\1\garfield\FREQ\ProcedureUnspecified\BasisUnspecified\2133\taweetha\WedOct1007:27:352018WedOct1007:27:352018\0\\#,FREQ,ProcedureUnspecified,BasisUnspecified,\\0,1\I\C,1,2.16338\C,2,1.50164,1,119.271\H,3,1.0832,2,118.849,1,-139.732,0\F,3,1.36999,2,118.96,1,1.36208,0\C,3,1.5015,2,60.537,1,108.689,0\H,6,1.08328,3,119.034,2,108.494,0\H,6,1.08371,3,116.358,2,-106.705,0\I,2,2.18137,1,114.892,3,-143.878,0\\\@

 Total job time:  177.76s(wall), 678.13s(cpu) 
 Wed Oct 10 07:27:35 2018

        *************************************************************
        *                                                           *
        *  Thank you very much for using Q-Chem.  Have a nice day.  *
        *                                                           *
        *************************************************************
