# Supplementary material for: Geometric and energetic data from ab initio calculations of haloethene, haloimine, halomethylenephosphine, haloiminophosphine, halodiazene, halodiphosphene and halocyclopropane
Source: Data Brief. 2019 Nov 2;27:104738. doi: 10.1016/j.dib.2019.104738 (PMC6861602; doi:10.1016/j.dib.2019.104738)
Supplement: Multimedia component 3 [file mmc3.zip › CCC/B3LYP/FICCCBrBr.out]

Q-Chem Developer Version!
                  Welcome to Q-Chem
     A Quantum Leap Into The Future Of Chemistry


 Q-Chem 5.1, Q-Chem, Inc., Pleasanton, CA (2018)

 Yihan Shao,  Zhengting Gan,  E. Epifanovsky,  A. T. B. Gilbert,  M. Wormit,  
 J. Kussmann,  A. W. Lange,  A. Behn,  Jia Deng,  Xintian Feng,  D. Ghosh,  
 M. Goldey,  P. R. Horn,  L. D. Jacobson,  I. Kaliman,  T. Kus,  A. Landau,  
 Jie Liu,  E. I. Proynov,  R. M. Richard,  R. P. Steele,  E. J. Sundstrom,  
 H. L. Woodcock III,  P. M. Zimmerman,  D. Zuev,  B. Albrecht,  E. Alguire,  
 S. A. Baeppler,  D. Barton,  Z. Benda,  Y. A. Bernard,  E. J. Berquist,  
 K. B. Bravaya,  H. Burton,  D. Casanova,  Chun-Min Chang,  Yunqing Chen,  
 A. Chien,  K. D. Closser,  M. P. Coons,  S. Coriani,  S. Dasgupta,  
 A. L. Dempwolff,  M. Diedenhofen,  Hainam Do,  R. G. Edgar,  Po-Tung Fang,  
 S. Faraji,  S. Fatehi,  Qingguo Feng,  K. D. Fenk,  J. Fosso-Tande,  
 Qinghui Ge,  A. Ghysels,  G. Gidofalvi,  J. Gomes,  J. Gonthier,  A. Gunina,  
 D. Hait,  M. W. D. Hanson-Heine,  P. H. P. Harbach,  A. W. Hauser,  
 J. E. Herr,  E. G. Hohenstein,  Z. C. Holden,  Kerwin Hui,  B. C. Huynh,  
 T.-C. Jagau,  Hyunjun Ji,  B. Kaduk,  K. Khistyaev,  Jaehoon Kim,  
 P. Klunzinger,  K. Koh,  D. Kosenkov,  L. Koulias,  T. Kowalczyk,  
 C. M. Krauter,  A. Kunitsa,  Ka Un Lao,  A. Laurent,  K. V. Lawler,  
 Joonho Lee,  D. Lefrancois,  S. Lehtola,  D. S. Levine,  Yi-Pei Li,  
 You-Sheng Lin,  Fenglai Liu,  E. Livshits,  A. Luenser,  P. Manohar,  
 E. Mansoor,  S. F. Manzer,  Shan-Ping Mao,  Yuezhi Mao,  N. Mardirossian,  
 A. V. Marenich,  T. Markovich,  L. A. Martinez-Martinez,  S. A. Maurer,  
 N. J. Mayhall,  S. C. McKenzie,  J.-M. Mewes,  A. F. Morrison,  
 J. W. Mullinax,  K. Nanda,  T. S. Nguyen-Beck,  R. Olivares-Amaya,  
 J. A. Parkhill,  T. M. Perrine,  F. Plasser,  P. Pokhilko,  S. Prager,  
 A. Prociuk,  E. Ramos,  D. R. Rehn,  F. Rob,  M. Schneider,  N. Sergueev,  
 S. M. Sharada,  S. Sharma,  D. W. Small,  T. Stauch,  T. Stein,  
 Yu-Chuan Su,  A. J. W. Thom,  A. Tkatchenko,  T. Tsuchimochi,  N. M. Tubman,  
 L. Vogt,  M. L. Vidal,  O. Vydrov,  M. A. Watson,  J. Wenzel,  
 M. de Wergifosse,  T. A. Wesolowski,  A. White,  J. Witte,  A. Yamada,  
 Jun Yang,  K. Yao,  S. Yeganeh,  S. R. Yost,  Zhi-Qiang You,  A. Zech,  
 Igor Ying Zhang,  Xing Zhang,  Yan Zhao,  Ying Zhu,  B. R. Brooks,  
 G. K. L. Chan,  C. J. Cramer,  M. S. Gordon,  W. J. Hehre,  A. Klamt,  
 M. W. Schmidt,  C. D. Sherrill,  D. G. Truhlar,  A. Aspuru-Guzik,  R. Baer,  
 A. T. Bell,  N. A. Besley,  Jeng-Da Chai,  A. E. DePrince, III,  
 R. A. DiStasio Jr.,  A. Dreuw,  B. D. Dunietz,  T. R. Furlani,  
 Chao-Ping Hsu,  Yousung Jung,  Jing Kong,  D. S. Lambrecht,  WanZhen Liang,  
 C. Ochsenfeld,  V. A. Rassolov,  L. V. Slipchenko,  J. E. Subotnik,  
 T. Van Voorhis,  J. M. Herbert,  A. I. Krylov,  P. M. W. Gill,  M. Head-Gordon

 Contributors to earlier versions of Q-Chem not listed above: 
 R. D. Adamson,  B. Austin,  J. Baker,  G. J. O. Beran,  K. Brandhorst,  
 S. T. Brown,  E. F. C. Byrd,  A. K. Chakraborty,  C.-L. Cheng,  
 Siu Hung Chien,  D. M. Chipman,  D. L. Crittenden,  H. Dachsel,  
 R. J. Doerksen,  A. D. Dutoi,  L. Fusti-Molnar,  W. A. Goddard III,  
 A. Golubeva-Zadorozhnaya,  S. R. Gwaltney,  G. Hawkins,  A. Heyden,  
 S. Hirata,  G. Kedziora,  F. J. Keil,  C. Kelley,  Jihan Kim,  R. A. King,  
 R. Z. Khaliullin,  P. P. Korambath,  W. Kurlancheek,  A. M. Lee,  M. S. Lee,  
 S. V. Levchenko,  Ching Yeh Lin,  D. Liotard,  R. C. Lochan,  I. Lotan,  
 P. E. Maslen,  N. Nair,  D. P. O'Neill,  D. Neuhauser,  E. Neuscamman,  
 C. M. Oana,  R. Olson,  B. Peters,  R. Peverati,  P. A. Pieniazek,  
 Y. M. Rhee,  J. Ritchie,  M. A. Rohrdanz,  E. Rosta,  N. J. Russ,  
 H. F. Schaefer III,  N. E. Schultz,  N. Shenvi,  A. C. Simmonett,  A. Sodt,  
 D. Stuck,  K. S. Thanthiriwatte,  V. Vanovschi,  Tao Wang,  A. Warshel,  
 C. F. Williams,  Q. Wu,  X. Xu,  W. Zhang

 Please cite Q-Chem as follows:
 Y. Shao et al., Mol. Phys. 113, 184-215 (2015)
 DOI: 10.1080/00268976.2014.952696

 Q-Chem 5.1.1 for Intel X86 EM64T Linux

 Parts of Q-Chem use Armadillo 8.300.2 (Tropical Shenanigans).
 http://arma.sourceforge.net/

 Q-Chem begins on Wed Oct 10 07:47:41 2018  

Host: 
0

     Scratch files written to /scratch/taweetham/qchem27945//
Input Ideriv = 2
Curr. Ideriv = -1
Max.  Ideriv = 2

Checking the input file for inconsistencies... 	...done.

--------------------------------------------------------------
User input:
--------------------------------------------------------------
$molecule
0 1
C 
C 1 CC 
C 2 CC 1 60.0
F 2 CF 1 ANG  3 pDHA
I 2 CI 1 ANG  3 mDHA
Br 3 CBr 1 ANG  2 mDHA
Br 3 CBr 1 ANG  2 pDHA
H 1 CH 2 ANG  3 pDHA
H 1 CH 2 ANG  3 mDHA

CC=1.54
CH=1.09
CF=1.35
CCl=1.77
CBr=1.94
CI=2.14
ANG=118.0
pDHA=107.9
mDHA=-107.9
$end

$rem
   job_type	optimization
   basis	6-311++g**
   method	b3lyp
   mem_total	32000
$end

--------------------------------------------------------------
 ----------------------------------------------------------------
             Standard Nuclear Orientation (Angstroms)
    I     Atom           X                Y                Z
 ----------------------------------------------------------------
    1      C      -0.3440311007    -0.6201640393    -1.6670887103
    2      C       0.2872850119    -0.9960191432    -0.3136586579
    3      C      -0.9045732538    -0.0220572202    -0.3633783408
    4      F       0.0701248297    -2.2401503985     0.1632887970
    5      I       2.2183289718    -0.1988032289     0.1501473478
    6      Br     -2.6272584252    -0.6571921035     0.2631673320
    7      Br     -0.5646186386     1.8533803434    -0.0017641753
    8      H       0.2199800858     0.0356790514    -2.3303090522
    9      H      -0.9389257737    -1.3749003131    -2.1814557826
 ----------------------------------------------------------------
 Molecular Point Group                 C1    NOp =  1
 Largest Abelian Subgroup              C1    NOp =  1
 Nuclear Repulsion Energy =  1444.2156634020 hartrees
 There are       76 alpha and       76 beta electrons
 Requested basis set is 6-311++G(d,p)
 There are 96 shells and 260 basis functions

 Total QAlloc Memory Limit  32000 MB
 Mega-Array Size       188 MB
 MEM_STATIC part       192 MB
 A cutoff of  1.0D-11 yielded   3538 shell pairs
 There are     27596 function pairs (     30763 Cartesian)

 -------------------------------------------------------
 OpenMP Integral Computing Module                       
 Release: version 1.0, May 2013, Q-Chem Inc. Pittsburgh 
 -------------------------------------------------------
 Integral Job Info:
 Integral job number is                      11
 Integral operator is                         1
 short-range coefficients                     0
 long-range coefficients              100000000
 Omega coefficients                           0
 if combine SR and LR in K                    0
 Integral screening is                        0
 Integral computing path is                   2
 max size of driver memory is            800000
 size of driver memory is                593474
 size of scratch memory is             29623520
 max col of scratch BK array               1296
 max len of scratch array in speh3          155
 max len of scratch index in speh4           18
 max int batch size is                      520
 min int batch size is                       52
 fixed nKL is                                45
 max L of basis functions is                  2
 order of int derivative is                   0
 number of shells is                         96
 number of basis is                         275
 number of cartesian basis is               275
 number of contracted shell pairs          3538
 number of primitive shell pairs           8078
 maxK2 (contraction) of shell pair           36
 max number of K2 of shell pair               1
 max number of CS2 of shell pair            374
 max number of PS2 of shell pair            534
 mem total for path MDJ                  541548
 -------------------------------------------------------
 Smallest overlap matrix eigenvalue = 5.26E-05

 Scale SEOQF with 1.000000e-01/1.000000e-01/1.000000e-01

 Standard Electronic Orientation quadrupole field applied
 Nucleus-field energy     =     0.0000000289 hartrees
 Guess from superposition of atomic densities
 Warning:  Energy on first SCF cycle will be non-variational
 SAD guess density has 152.000000 electrons

 -----------------------------------------------------------------------
  General SCF calculation program by
  Eric Jon Sundstrom, Paul Horn, Yuezhi Mao, Dmitri Zuev, Alec White,
  David Stuck, Shaama M.S., Shane Yost, Joonho Lee, David Small,
  Daniel Levine, Susi Lehtola, Hugh Burton, Evgeny Epifanovsky
 -----------------------------------------------------------------------
 Exchange:     0.2000 Hartree-Fock + 0.0800 Slater + 0.7200 B88
 Correlation:  0.1900 VWN1RPA + 0.8100 LYP
 Using SG-1 standard quadrature grid
 using 4 threads for integral computing
 -------------------------------------------------------
 OpenMP Integral computing Module                
 Release: version 2.0, May 2017, Q-Chem Inc. Pleasanton 
 -------------------------------------------------------
 -------------------------------------------------------
 OpenMP BLAS3 based DFT computing Module                
 Release: version 1.0, May 2013, Q-Chem Inc. Pittsburgh 
 -------------------------------------------------------
 A restricted SCF calculation will be
 performed using DIIS
 SCF converges when DIIS error is below 1.0e-08
 ---------------------------------------
  Cycle       Energy         DIIS error
 ---------------------------------------
    1  -12284.1658333745      3.35e-02  
    2  -12283.1155983302      3.04e-03  
    3  -12283.0784027460      3.71e-03  
    4  -12283.1634750213      6.50e-04  
    5  -12283.1657152858      2.71e-04  
    6  -12283.1662495537      8.18e-05  
    7  -12283.1663085274      2.36e-05  
    8  -12283.1663122752      6.27e-06  
    9  -12283.1663125605      1.14e-06  
   10  -12283.1663125703      5.07e-07  
   11  -12283.1663125719      1.58e-07  
   12  -12283.1663125720      3.69e-08  
   13  -12283.1663125722      1.17e-08  
   14  -12283.1663125722      2.51e-09  Convergence criterion met
 ---------------------------------------
 SCF time:   CPU 92.41s  wall 24.00s 
 SCF   energy in the final basis set =   -12283.1663125722
 Total energy in the final basis set =   -12283.1663125722

 --------------------------------------------------------------

                    Orbital Energies (a.u.)
 --------------------------------------------------------------

 Alpha MOs
 -- Occupied --
*******-482.853-482.852-176.316-165.720-165.718-165.717 -62.506
-62.505 -56.327 -56.325 -56.322 -56.322 -56.321 -56.321 -35.812
-31.306 -31.299 -31.299 -24.722 -22.956 -22.955 -22.955 -22.950
-22.950 -10.342 -10.318 -10.235  -8.714  -8.713  -6.547  -6.546
 -6.532  -6.532  -6.531  -6.531  -6.362  -4.775  -4.759  -4.759
 -2.658  -2.656  -2.653  -2.653  -2.652  -2.652  -2.642  -2.642
 -2.641  -2.641  -2.040  -2.036  -2.035  -2.022  -2.022  -1.263
 -0.927  -0.812  -0.796  -0.699  -0.639  -0.609  -0.532  -0.523
 -0.499  -0.466  -0.438  -0.411  -0.377  -0.363  -0.322  -0.317
 -0.304  -0.291  -0.278  -0.271
 -- Virtual --
 -0.081  -0.067  -0.025  -0.006   0.018   0.019   0.026   0.045
  0.055   0.064   0.065   0.066   0.077   0.083   0.088   0.092
  0.100   0.106   0.114   0.116   0.129   0.137   0.141   0.162
  0.169   0.175   0.205   0.216   0.219   0.222   0.237   0.249
  0.260   0.277   0.295   0.317   0.355   0.358   0.372   0.376
  0.398   0.400   0.415   0.421   0.426   0.433   0.447   0.457
  0.479   0.481   0.500   0.522   0.534   0.549   0.557   0.571
  0.584   0.590   0.610   0.621   0.643   0.656   0.676   0.686
  0.687   0.715   0.753   0.781   0.807   0.834   0.844   0.879
  0.927   0.935   1.017   1.085   1.242   1.251   1.338   1.348
  1.353   1.385   1.404   1.427   1.433   1.481   1.514   1.523
  1.546   1.614   1.648   1.732   1.756   1.796   1.860   1.873
  1.923   1.980   1.994   2.024   2.049   2.058   2.091   2.136
  2.154   2.199   2.236   2.252   2.511   2.554   2.661   2.675
  2.763   2.770   2.891   2.959   3.054   3.339   3.500   3.676
  3.757   3.788   3.959   3.972   3.983   3.992   4.000   4.003
  4.004   4.014   4.049   4.073   4.104   4.112   4.137   4.141
  4.263   4.270   4.386   4.412   4.442   4.828   6.021   6.049
  6.090   6.325   6.369   6.604   6.677   6.720   7.563   7.568
  7.572   7.631   7.698   7.705  23.480  23.592  23.806  27.876
 28.357  28.376  28.390  28.538  28.546  28.576  28.605  28.694
 47.905  47.978  66.753 127.896 127.913 127.941 151.670 289.757
289.763 289.768 289.825 289.916 289.9201020.6971020.7891901.833
 --------------------------------------------------------------

          Ground-State Mulliken Net Atomic Charges

     Atom                 Charge (a.u.)
  ----------------------------------------
      1 C                    -0.508036
      2 C                    -0.170242
      3 C                     0.184908
      4 F                    -0.027299
      5 I                     0.109968
      6 Br                    0.016213
      7 Br                   -0.000622
      8 H                     0.183346
      9 H                     0.211765
  ----------------------------------------
  Sum of atomic charges =     0.000000

 -----------------------------------------------------------------
                    Cartesian Multipole Moments
 -----------------------------------------------------------------
    Charge (ESU x 10^10)
                 0.0000
    Dipole Moment (Debye)
         X       0.2563      Y       0.3996      Z      -1.7480
       Tot       1.8114
    Quadrupole Moments (Debye-Ang)
        XX     -86.7134     XY       3.1831     YY     -89.7926
        XZ       0.6983     YZ       2.1471     ZZ     -84.8415
    Octopole Moments (Debye-Ang^2)
       XXX       8.5206    XXY       4.3276    XYY       0.0958
       YYY      28.3886    XXZ      12.6341    XYZ      -0.5257
       YYZ       4.8527    XZZ      -0.8324    YZZ       1.0990
       ZZZ       7.1326
    Hexadecapole Moments (Debye-Ang^3)
      XXXX   -1672.7963   XXXY      41.9876   XXYY    -421.1954
      XYYY       7.9044   YYYY    -725.0185   XXXZ     -10.1173
      XXYZ      -5.0667   XYYZ      -1.3845   YYYZ       1.0744
      XXZZ    -340.5386   XYZZ       7.1332   YYZZ    -163.7504
      XZZZ      -3.8289   YZZZ      -3.4265   ZZZZ    -238.6825
 -----------------------------------------------------------------
 Calculating analytic gradient of the SCF energy
 Gradient of SCF Energy
            1           2           3           4           5           6
    1  -0.0020859   0.0190546  -0.0111867  -0.0013781  -0.0111943  -0.0041584
    2   0.0002900  -0.0164100   0.0099203   0.0002390   0.0072264  -0.0014679
    3  -0.0155917   0.0180384   0.0082649  -0.0006319  -0.0028555   0.0010023
            7           8           9
    1   0.0096432   0.0021474  -0.0008418
    2  -0.0004096   0.0019794  -0.0013676
    3   0.0011030  -0.0043810  -0.0049486
 Max gradient component =       1.905E-02
 RMS gradient           =       8.288E-03
 Gradient time:  CPU 21.90 s  wall 5.55 s
 Geometry Optimization Parameters
   NAtoms,    NIC,     NZ,  NCons,   NDum,   NFix, NCnnct, MaxDiis
        9      69       9       0       0       0       0       0


** GEOMETRY OPTIMIZATION IN DELOCALIZED INTERNAL COORDINATES **
   Searching for a Minimum

   Optimization Cycle:   1

                       Coordinates (Angstroms)
     ATOM                X               Y               Z
      1  C        -0.3440311007   -0.6201640393   -1.6670887103
      2  C         0.2872850119   -0.9960191432   -0.3136586579
      3  C        -0.9045732538   -0.0220572202   -0.3633783408
      4  F         0.0701248297   -2.2401503985    0.1632887970
      5  I         2.2183289718   -0.1988032289    0.1501473478
      6  Br       -2.6272584252   -0.6571921035    0.2631673320
      7  Br       -0.5646186386    1.8533803434   -0.0017641753
      8  H         0.2199800858    0.0356790514   -2.3303090522
      9  H        -0.9389257737   -1.3749003131   -2.1814557826
   Point Group: c1    Number of degrees of freedom:    21


   Energy is -12283.166312572


 Attempting to Generate Delocalized Internal Coordinates

 21 Hessian modes will be used to form the next step
  Hessian Eigenvalues:
     0.017401    0.020947    0.030782    0.030782    0.030790    0.033282
     0.086449    0.090060    0.108095    0.108252    0.129001    0.140000
     0.145900    0.175927    0.175927    0.257500    0.268991    0.285189
     0.348126    0.348126    0.550214

 Minimum Search - Taking Simple RFO Step
 Searching for Lamda that Minimizes Along All modes
 Value Taken    Lamda =  -0.00970181
 Calculated Step too Large.  Step scaled by  0.901998
 Step Taken.  Stepsize is  0.300000

                             Maximum     Tolerance    Cnvgd?
         Gradient           0.027715      0.000300      NO
         Displacement       0.221645      0.001200      NO
         Energy change     *********      0.000001      NO


 New Cartesian Coordinates Obtained by Inverse Iteration

 Displacement from previous Coordinates is:  0.501429
 ----------------------------------------------------------------
             Standard Nuclear Orientation (Angstroms)
    I     Atom           X                Y                Z
 ----------------------------------------------------------------
    1      C      -0.3312644871    -0.5967567793    -1.6373497889
    2      C       0.2899189832    -0.9716769450    -0.3067691441
    3      C      -0.9005863618    -0.0072464168    -0.3567124078
    4      F       0.0479589102    -2.2180719045     0.1527339426
    5      I       2.3247367432    -0.3403440789     0.1166908317
    6      Br     -2.6019163215    -0.6848674467     0.2474424690
    7      Br     -0.7136204249     1.8978306972    -0.0659261472
    8      H       0.2269567382     0.0569574230    -2.2968923651
    9      H      -0.9258720722    -1.3560516008    -2.1342686325
 ----------------------------------------------------------------
 Molecular Point Group                 C1    NOp =  1
 Largest Abelian Subgroup              C1    NOp =  1
 Nuclear Repulsion Energy =  1419.9341365831 hartrees
 There are       76 alpha and       76 beta electrons
 Applying Cartesian multipole field
    Component          Value
    ---------          -----
     (2,0,0)        1.00000E-11
     (0,2,0)        2.00000E-11
     (0,0,2)       -3.00000E-11
 Nucleus-field energy     =     0.0000000308 hartrees
 Requested basis set is 6-311++G(d,p)
 There are 96 shells and 260 basis functions
 A cutoff of  1.0D-11 yielded   3533 shell pairs
 There are     27583 function pairs (     30757 Cartesian)
 Smallest overlap matrix eigenvalue = 4.56E-05
 Guess MOs from SCF MO coefficient file

 -----------------------------------------------------------------------
  General SCF calculation program by
  Eric Jon Sundstrom, Paul Horn, Yuezhi Mao, Dmitri Zuev, Alec White,
  David Stuck, Shaama M.S., Shane Yost, Joonho Lee, David Small,
  Daniel Levine, Susi Lehtola, Hugh Burton, Evgeny Epifanovsky
 -----------------------------------------------------------------------
 Exchange:     0.2000 Hartree-Fock + 0.0800 Slater + 0.7200 B88
 Correlation:  0.1900 VWN1RPA + 0.8100 LYP
 Using SG-1 standard quadrature grid
 using 4 threads for integral computing
 -------------------------------------------------------
 OpenMP Integral computing Module                
 Release: version 2.0, May 2017, Q-Chem Inc. Pleasanton 
 -------------------------------------------------------
 -------------------------------------------------------
 OpenMP BLAS3 based DFT computing Module                
 Release: version 1.0, May 2013, Q-Chem Inc. Pittsburgh 
 -------------------------------------------------------
 A restricted SCF calculation will be
 performed using DIIS
 SCF converges when DIIS error is below 1.0e-08
 ---------------------------------------
  Cycle       Energy         DIIS error
 ---------------------------------------
    1  -12283.1640551568      7.18e-04  
    2  -12283.1697669963      2.06e-04  
    3  -12283.1698395876      1.95e-04  
    4  -12283.1701205767      5.90e-05  
    5  -12283.1701473717      1.32e-05  
    6  -12283.1701483536      7.55e-06  
    7  -12283.1701488115      1.64e-06  
    8  -12283.1701488337      7.40e-07  
    9  -12283.1701488375      7.54e-08  
   10  -12283.1701488376      4.36e-08  
   11  -12283.1701488375      1.59e-08  
   12  -12283.1701488374      5.25e-09  Convergence criterion met
 ---------------------------------------
 SCF time:   CPU 81.34s  wall 21.00s 
 SCF   energy in the final basis set =   -12283.1701488374
 Total energy in the final basis set =   -12283.1701488374

 --------------------------------------------------------------

                    Orbital Energies (a.u.)
 --------------------------------------------------------------

 Alpha MOs
 -- Occupied --
*******-482.853-482.852-176.317-165.721-165.719-165.719 -62.506
-62.505 -56.327 -56.326 -56.322 -56.322 -56.322 -56.322 -35.814
-31.307 -31.301 -31.301 -24.721 -22.958 -22.956 -22.956 -22.951
-22.951 -10.343 -10.318 -10.230  -8.714  -8.714  -6.547  -6.547
 -6.532  -6.532  -6.532  -6.532  -6.363  -4.776  -4.760  -4.760
 -2.658  -2.657  -2.653  -2.653  -2.653  -2.653  -2.642  -2.642
 -2.641  -2.641  -2.041  -2.037  -2.036  -2.023  -2.023  -1.264
 -0.934  -0.816  -0.796  -0.696  -0.641  -0.609  -0.535  -0.527
 -0.500  -0.467  -0.439  -0.411  -0.377  -0.363  -0.321  -0.314
 -0.302  -0.292  -0.281  -0.277
 -- Virtual --
 -0.087  -0.064  -0.027  -0.005   0.019   0.019   0.026   0.047
  0.056   0.063   0.065   0.067   0.078   0.085   0.089   0.094
  0.100   0.105   0.114   0.117   0.127   0.136   0.142   0.163
  0.167   0.177   0.206   0.216   0.221   0.225   0.240   0.247
  0.261   0.268   0.296   0.317   0.358   0.358   0.370   0.377
  0.396   0.405   0.417   0.423   0.427   0.431   0.449   0.455
  0.476   0.483   0.501   0.519   0.540   0.553   0.559   0.577
  0.581   0.590   0.607   0.613   0.649   0.656   0.668   0.679
  0.688   0.718   0.756   0.781   0.804   0.831   0.849   0.886
  0.935   0.938   1.000   1.102   1.244   1.249   1.333   1.347
  1.355   1.375   1.404   1.423   1.437   1.490   1.515   1.522
  1.545   1.609   1.650   1.734   1.774   1.805   1.861   1.881
  1.933   1.985   2.001   2.027   2.052   2.066   2.090   2.148
  2.164   2.200   2.232   2.257   2.529   2.565   2.663   2.686
  2.770   2.785   2.907   2.964   3.084   3.361   3.499   3.692
  3.759   3.794   3.966   3.974   3.986   3.998   4.004   4.007
  4.011   4.021   4.043   4.060   4.113   4.117   4.134   4.143
  4.262   4.272   4.382   4.412   4.433   4.835   6.018   6.037
  6.084   6.326   6.373   6.601   6.680   6.722   7.564   7.566
  7.578   7.632   7.691   7.706  23.493  23.612  23.836  27.866
 28.354  28.367  28.385  28.536  28.544  28.573  28.600  28.689
 47.904  47.980  66.756 127.893 127.905 127.936 151.662 289.758
289.761 289.771 289.827 289.915 289.9191020.6951020.7911901.825
 --------------------------------------------------------------

          Ground-State Mulliken Net Atomic Charges

     Atom                 Charge (a.u.)
  ----------------------------------------
      1 C                    -0.508344
      2 C                    -0.159985
      3 C                     0.184348
      4 F                    -0.023874
      5 I                     0.101288
      6 Br                    0.011845
      7 Br                   -0.003564
      8 H                     0.186980
      9 H                     0.211307
  ----------------------------------------
  Sum of atomic charges =     0.000000

 -----------------------------------------------------------------
                    Cartesian Multipole Moments
 -----------------------------------------------------------------
    Charge (ESU x 10^10)
                 0.0000
    Dipole Moment (Debye)
         X       0.2666      Y       0.3546      Z      -1.7483
       Tot       1.8037
    Quadrupole Moments (Debye-Ang)
        XX     -86.2706     XY       2.3911     YY     -89.8374
        XZ       0.5990     YZ       1.8399     ZZ     -85.0549
    Octopole Moments (Debye-Ang^2)
       XXX       9.8513    XXY       5.8454    XYY      -2.6625
       YYY      38.8236    XXZ      14.4997    XYZ      -0.9300
       YYZ       6.7212    XZZ      -1.5721    YZZ       4.4907
       ZZZ      14.2123
    Hexadecapole Moments (Debye-Ang^3)
      XXXX   -1744.5123   XXXY      78.5382   XXYY    -441.3429
      XYYY      46.0872   YYYY    -750.3714   XXXZ      -8.1137
      XXYZ      -3.4306   XYYZ      -1.6883   YYYZ       7.4420
      XXZZ    -355.2398   XYZZ      21.1955   YYZZ    -168.4999
      XZZZ      -3.3808   YZZZ       4.1982   ZZZZ    -233.3062
 -----------------------------------------------------------------
 Calculating analytic gradient of the SCF energy
 Gradient of SCF Energy
            1           2           3           4           5           6
    1   0.0000508   0.0067426  -0.0075798  -0.0003913   0.0011777   0.0014038
    2   0.0032266  -0.0121959   0.0028553   0.0020186   0.0011381   0.0011940
    3  -0.0066697   0.0101121   0.0046874  -0.0025000  -0.0007666  -0.0016772
            7           8           9
    1  -0.0014007   0.0003454  -0.0003487
    2   0.0017137  -0.0004427   0.0004923
    3  -0.0012566  -0.0012756  -0.0006538
 Max gradient component =       1.220E-02
 RMS gradient           =       4.164E-03
 Gradient time:  CPU 21.45 s  wall 5.43 s
 Geometry Optimization Parameters
   NAtoms,    NIC,     NZ,  NCons,   NDum,   NFix, NCnnct, MaxDiis
        9      69       9       0       0       0       0       0

 Cartesian Hessian Update
 Hessian Updated using BFGS Update


** GEOMETRY OPTIMIZATION IN DELOCALIZED INTERNAL COORDINATES **
   Searching for a Minimum

   Optimization Cycle:   2

                       Coordinates (Angstroms)
     ATOM                X               Y               Z
      1  C        -0.3312644871   -0.5967567793   -1.6373497889
      2  C         0.2899189832   -0.9716769450   -0.3067691441
      3  C        -0.9005863618   -0.0072464168   -0.3567124078
      4  F         0.0479589102   -2.2180719045    0.1527339426
      5  I         2.3247367432   -0.3403440789    0.1166908317
      6  Br       -2.6019163215   -0.6848674467    0.2474424690
      7  Br       -0.7136204249    1.8978306972   -0.0659261472
      8  H         0.2269567382    0.0569574230   -2.2968923651
      9  H        -0.9258720722   -1.3560516008   -2.1342686325
   Point Group: c1    Number of degrees of freedom:    21


   Energy is -12283.170148837

 Hessian Updated using BFGS Update

 21 Hessian modes will be used to form the next step
  Hessian Eigenvalues:
     0.017382    0.020950    0.030697    0.030789    0.031726    0.041762
     0.088997    0.089306    0.107648    0.111326    0.123223    0.138389
     0.148044    0.175630    0.180259    0.249227    0.269199    0.281862
     0.348067    0.348235    0.551184

 Minimum Search - Taking Simple RFO Step
 Searching for Lamda that Minimizes Along All modes
 Value Taken    Lamda =  -0.00105489
 Step Taken.  Stepsize is  0.120780

                             Maximum     Tolerance    Cnvgd?
         Gradient           0.007763      0.000300      NO
         Displacement       0.083252      0.001200      NO
         Energy change     -0.003836      0.000001      NO


 New Cartesian Coordinates Obtained by Inverse Iteration

 Displacement from previous Coordinates is:  0.119711
 ----------------------------------------------------------------
             Standard Nuclear Orientation (Angstroms)
    I     Atom           X                Y                Z
 ----------------------------------------------------------------
    1      C      -0.3321812548    -0.5991909566    -1.6466492035
    2      C       0.2810444550    -0.9563022095    -0.3252237142
    3      C      -0.8991086735    -0.0049126309    -0.3764859507
    4      F       0.0336066531    -2.1940658570     0.1615256180
    5      I       2.3125903125    -0.3420903846     0.1286427974
    6      Br     -2.5880321710    -0.6969355628     0.2608158173
    7      Br     -0.6976811157     1.8872117247    -0.0447177898
    8      H       0.2223957107     0.0566817299    -2.3042394305
    9      H      -0.9163222088    -1.3706229050    -2.1347193864
 ----------------------------------------------------------------
 Molecular Point Group                 C1    NOp =  1
 Largest Abelian Subgroup              C1    NOp =  1
 Nuclear Repulsion Energy =  1425.3739658258 hartrees
 There are       76 alpha and       76 beta electrons
 Applying Cartesian multipole field
    Component          Value
    ---------          -----
     (2,0,0)        1.00000E-11
     (0,2,0)        2.00000E-11
     (0,0,2)       -3.00000E-11
 Nucleus-field energy     =     0.0000000303 hartrees
 Requested basis set is 6-311++G(d,p)
 There are 96 shells and 260 basis functions
 A cutoff of  1.0D-11 yielded   3541 shell pairs
 There are     27638 function pairs (     30817 Cartesian)
 Smallest overlap matrix eigenvalue = 4.42E-05
 Guess MOs from SCF MO coefficient file

 -----------------------------------------------------------------------
  General SCF calculation program by
  Eric Jon Sundstrom, Paul Horn, Yuezhi Mao, Dmitri Zuev, Alec White,
  David Stuck, Shaama M.S., Shane Yost, Joonho Lee, David Small,
  Daniel Levine, Susi Lehtola, Hugh Burton, Evgeny Epifanovsky
 -----------------------------------------------------------------------
 Exchange:     0.2000 Hartree-Fock + 0.0800 Slater + 0.7200 B88
 Correlation:  0.1900 VWN1RPA + 0.8100 LYP
 Using SG-1 standard quadrature grid
 using 4 threads for integral computing
 -------------------------------------------------------
 OpenMP Integral computing Module                
 Release: version 2.0, May 2017, Q-Chem Inc. Pleasanton 
 -------------------------------------------------------
 -------------------------------------------------------
 OpenMP BLAS3 based DFT computing Module                
 Release: version 1.0, May 2013, Q-Chem Inc. Pittsburgh 
 -------------------------------------------------------
 A restricted SCF calculation will be
 performed using DIIS
 SCF converges when DIIS error is below 1.0e-08
 ---------------------------------------
  Cycle       Energy         DIIS error
 ---------------------------------------
    1  -12283.1698702382      2.75e-04  
    2  -12283.1705985845      1.06e-04  
    3  -12283.1705315924      1.43e-04  
    4  -12283.1706763773      2.34e-05  
    5  -12283.1706810275      7.45e-06  
    6  -12283.1706813584      2.48e-06  
    7  -12283.1706814057      4.47e-07  
    8  -12283.1706814066      1.92e-07  
    9  -12283.1706814067      4.89e-08  
   10  -12283.1706814068      2.02e-08  
   11  -12283.1706814070      3.92e-09  Convergence criterion met
 ---------------------------------------
 SCF time:   CPU 75.03s  wall 19.00s 
 SCF   energy in the final basis set =   -12283.1706814070
 Total energy in the final basis set =   -12283.1706814070

 --------------------------------------------------------------

                    Orbital Energies (a.u.)
 --------------------------------------------------------------

 Alpha MOs
 -- Occupied --
*******-482.853-482.852-176.317-165.721-165.718-165.718 -62.506
-62.505 -56.327 -56.325 -56.322 -56.322 -56.321 -56.321 -35.813
-31.307 -31.300 -31.300 -24.719 -22.957 -22.956 -22.955 -22.951
-22.951 -10.340 -10.317 -10.231  -8.715  -8.713  -6.547  -6.546
 -6.533  -6.532  -6.531  -6.531  -6.362  -4.775  -4.760  -4.760
 -2.658  -2.657  -2.654  -2.654  -2.652  -2.652  -2.642  -2.642
 -2.641  -2.641  -2.041  -2.036  -2.036  -2.023  -2.023  -1.262
 -0.940  -0.818  -0.796  -0.696  -0.642  -0.609  -0.536  -0.528
 -0.498  -0.466  -0.440  -0.411  -0.376  -0.364  -0.321  -0.313
 -0.301  -0.292  -0.280  -0.276
 -- Virtual --
 -0.087  -0.063  -0.026  -0.006   0.019   0.019   0.027   0.047
  0.056   0.065   0.066   0.067   0.079   0.085   0.088   0.094
  0.100   0.106   0.114   0.117   0.128   0.137   0.143   0.163
  0.168   0.177   0.207   0.215   0.221   0.227   0.242   0.249
  0.264   0.268   0.300   0.316   0.356   0.358   0.370   0.379
  0.397   0.404   0.418   0.422   0.427   0.431   0.450   0.456
  0.478   0.487   0.503   0.521   0.543   0.552   0.559   0.578
  0.582   0.592   0.610   0.614   0.650   0.659   0.667   0.680
  0.689   0.715   0.755   0.780   0.805   0.835   0.848   0.886
  0.933   0.940   1.012   1.103   1.245   1.249   1.336   1.350
  1.357   1.377   1.407   1.428   1.435   1.493   1.512   1.526
  1.553   1.608   1.658   1.734   1.779   1.811   1.867   1.878
  1.939   1.989   2.002   2.028   2.053   2.068   2.089   2.155
  2.170   2.199   2.235   2.264   2.536   2.566   2.665   2.689
  2.781   2.794   2.913   2.969   3.105   3.375   3.494   3.695
  3.760   3.798   3.968   3.975   3.987   4.000   4.005   4.008
  4.012   4.026   4.045   4.062   4.112   4.118   4.136   4.144
  4.263   4.274   4.384   4.414   4.433   4.842   6.019   6.038
  6.085   6.329   6.375   6.603   6.685   6.722   7.564   7.567
  7.577   7.633   7.693   7.708  23.498  23.646  23.850  27.867
 28.355  28.368  28.386  28.537  28.544  28.574  28.600  28.689
 47.905  47.980  66.760 127.894 127.906 127.937 151.663 289.759
289.761 289.771 289.827 289.916 289.9201020.6971020.7901901.826
 --------------------------------------------------------------

          Ground-State Mulliken Net Atomic Charges

     Atom                 Charge (a.u.)
  ----------------------------------------
      1 C                    -0.514667
      2 C                    -0.161467
      3 C                     0.187672
      4 F                    -0.025057
      5 I                     0.100455
      6 Br                    0.011002
      7 Br                    0.002579
      8 H                     0.187304
      9 H                     0.212178
  ----------------------------------------
  Sum of atomic charges =     0.000000

 -----------------------------------------------------------------
                    Cartesian Multipole Moments
 -----------------------------------------------------------------
    Charge (ESU x 10^10)
                 0.0000
    Dipole Moment (Debye)
         X       0.2758      Y       0.3686      Z      -1.7815
       Tot       1.8400
    Quadrupole Moments (Debye-Ang)
        XX     -86.4270     XY       2.3842     YY     -89.7734
        XZ       0.6293     YZ       1.9737     ZZ     -84.8728
    Octopole Moments (Debye-Ang^2)
       XXX       9.8382    XXY       5.9224    XYY      -2.7205
       YYY      39.3569    XXZ      14.2398    XYZ      -0.8694
       YYZ       6.1051    XZZ      -1.6830    YZZ       4.7120
       ZZZ      11.7176
    Hexadecapole Moments (Debye-Ang^3)
      XXXX   -1728.8859   XXXY      73.6641   XXYY    -436.9189
      XYYY      42.8457   YYYY    -744.4824   XXXZ      -7.4055
      XXYZ      -4.2777   XYYZ      -1.8864   YYYZ       7.4753
      XXZZ    -351.5775   XYZZ      19.9481   YYZZ    -167.3339
      XZZZ      -3.3282   YZZZ       3.0059   ZZZZ    -235.6114
 -----------------------------------------------------------------
 Calculating analytic gradient of the SCF energy
 Gradient of SCF Energy
            1           2           3           4           5           6
    1   0.0010845   0.0003747  -0.0020369  -0.0008602   0.0003652   0.0010832
    2   0.0025388  -0.0061611  -0.0000831   0.0032441   0.0006869   0.0000311
    3   0.0005651   0.0007549  -0.0016553  -0.0006590   0.0000849  -0.0004083
            7           8           9
    1  -0.0003537  -0.0001211   0.0004643
    2   0.0000649  -0.0004958   0.0001741
    3   0.0004005   0.0003813   0.0005360
 Max gradient component =       6.161E-03
 RMS gradient           =       1.591E-03
 Gradient time:  CPU 21.87 s  wall 5.53 s
 Geometry Optimization Parameters
   NAtoms,    NIC,     NZ,  NCons,   NDum,   NFix, NCnnct, MaxDiis
        9      69       9       0       0       0       0       0

 Cartesian Hessian Update
 Hessian Updated using BFGS Update


** GEOMETRY OPTIMIZATION IN DELOCALIZED INTERNAL COORDINATES **
   Searching for a Minimum

   Optimization Cycle:   3

                       Coordinates (Angstroms)
     ATOM                X               Y               Z
      1  C        -0.3321812548   -0.5991909566   -1.6466492035
      2  C         0.2810444550   -0.9563022095   -0.3252237142
      3  C        -0.8991086735   -0.0049126309   -0.3764859507
      4  F         0.0336066531   -2.1940658570    0.1615256180
      5  I         2.3125903125   -0.3420903846    0.1286427974
      6  Br       -2.5880321710   -0.6969355628    0.2608158173
      7  Br       -0.6976811157    1.8872117247   -0.0447177898
      8  H         0.2223957107    0.0566817299   -2.3042394305
      9  H        -0.9163222088   -1.3706229050   -2.1347193864
   Point Group: c1    Number of degrees of freedom:    21


   Energy is -12283.170681407

 Hessian Updated using BFGS Update

 21 Hessian modes will be used to form the next step
  Hessian Eigenvalues:
     0.017589    0.020983    0.030350    0.030805    0.035274    0.046415
     0.080095    0.090017    0.104632    0.109915    0.115940    0.137942
     0.149250    0.175909    0.177233    0.261063    0.268221    0.272371
     0.348139    0.349197    0.548459

 Minimum Search - Taking Simple RFO Step
 Searching for Lamda that Minimizes Along All modes
 Value Taken    Lamda =  -0.00014050
 Step Taken.  Stepsize is  0.043530

                             Maximum     Tolerance    Cnvgd?
         Gradient           0.002337      0.000300      NO
         Displacement       0.020460      0.001200      NO
         Energy change     -0.000533      0.000001      NO


 New Cartesian Coordinates Obtained by Inverse Iteration

 Displacement from previous Coordinates is:  0.041376
 ----------------------------------------------------------------
             Standard Nuclear Orientation (Angstroms)
    I     Atom           X                Y                Z
 ----------------------------------------------------------------
    1      C      -0.3341628738    -0.6018456628    -1.6455511772
    2      C       0.2808946622    -0.9518115658    -0.3246474932
    3      C      -0.8976216057    -0.0047192379    -0.3739432026
    4      F       0.0458783906    -2.1988926764     0.1536422338
    5      I       2.3088681074    -0.3412419180     0.1349376736
    6      Br     -2.5947551362    -0.6917939483     0.2590171816
    7      Br     -0.6921345062     1.8868043425    -0.0470946086
    8      H       0.2179663682     0.0570548244    -2.3036515380
    9      H      -0.9186216991    -1.3737812096    -2.1337603119
 ----------------------------------------------------------------
 Molecular Point Group                 C1    NOp =  1
 Largest Abelian Subgroup              C1    NOp =  1
 Nuclear Repulsion Energy =  1425.4796945708 hartrees
 There are       76 alpha and       76 beta electrons
 Applying Cartesian multipole field
    Component          Value
    ---------          -----
     (2,0,0)        1.00000E-11
     (0,2,0)        2.00000E-11
     (0,0,2)       -3.00000E-11
 Nucleus-field energy     =     0.0000000303 hartrees
 Requested basis set is 6-311++G(d,p)
 There are 96 shells and 260 basis functions
 A cutoff of  1.0D-11 yielded   3539 shell pairs
 There are     27632 function pairs (     30811 Cartesian)
 Smallest overlap matrix eigenvalue = 4.37E-05
 Guess MOs from SCF MO coefficient file

 -----------------------------------------------------------------------
  General SCF calculation program by
  Eric Jon Sundstrom, Paul Horn, Yuezhi Mao, Dmitri Zuev, Alec White,
  David Stuck, Shaama M.S., Shane Yost, Joonho Lee, David Small,
  Daniel Levine, Susi Lehtola, Hugh Burton, Evgeny Epifanovsky
 -----------------------------------------------------------------------
 Exchange:     0.2000 Hartree-Fock + 0.0800 Slater + 0.7200 B88
 Correlation:  0.1900 VWN1RPA + 0.8100 LYP
 Using SG-1 standard quadrature grid
 using 4 threads for integral computing
 -------------------------------------------------------
 OpenMP Integral computing Module                
 Release: version 2.0, May 2017, Q-Chem Inc. Pleasanton 
 -------------------------------------------------------
 -------------------------------------------------------
 OpenMP BLAS3 based DFT computing Module                
 Release: version 1.0, May 2013, Q-Chem Inc. Pittsburgh 
 -------------------------------------------------------
 A restricted SCF calculation will be
 performed using DIIS
 SCF converges when DIIS error is below 1.0e-08
 ---------------------------------------
  Cycle       Energy         DIIS error
 ---------------------------------------
    1  -12283.1706310972      1.07e-04  
    2  -12283.1707526086      2.29e-05  
    3  -12283.1707496966      3.17e-05  
    4  -12283.1707561986      5.85e-06  
    5  -12283.1707564103      2.92e-06  
    6  -12283.1707564752      6.81e-07  
    7  -12283.1707564785      2.30e-07  
    8  -12283.1707564787      5.51e-08  
    9  -12283.1707564787      1.62e-08  
   10  -12283.1707564787      6.12e-09  Convergence criterion met
 ---------------------------------------
 SCF time:   CPU 68.15s  wall 18.00s 
 SCF   energy in the final basis set =   -12283.1707564787
 Total energy in the final basis set =   -12283.1707564787

 --------------------------------------------------------------

                    Orbital Energies (a.u.)
 --------------------------------------------------------------

 Alpha MOs
 -- Occupied --
*******-482.854-482.852-176.317-165.721-165.718-165.718 -62.506
-62.505 -56.327 -56.326 -56.323 -56.323 -56.321 -56.321 -35.813
-31.307 -31.300 -31.300 -24.718 -22.957 -22.956 -22.955 -22.951
-22.951 -10.340 -10.317 -10.231  -8.715  -8.713  -6.548  -6.546
 -6.533  -6.533  -6.531  -6.531  -6.362  -4.775  -4.760  -4.760
 -2.658  -2.657  -2.654  -2.654  -2.652  -2.652  -2.643  -2.642
 -2.641  -2.641  -2.041  -2.036  -2.036  -2.023  -2.023  -1.260
 -0.940  -0.818  -0.796  -0.697  -0.641  -0.608  -0.536  -0.527
 -0.497  -0.466  -0.440  -0.411  -0.377  -0.364  -0.322  -0.314
 -0.302  -0.292  -0.280  -0.277
 -- Virtual --
 -0.087  -0.064  -0.026  -0.006   0.019   0.019   0.027   0.047
  0.056   0.065   0.066   0.067   0.079   0.085   0.088   0.093
  0.100   0.107   0.114   0.117   0.127   0.137   0.142   0.163
  0.168   0.177   0.207   0.216   0.222   0.228   0.242   0.248
  0.263   0.269   0.300   0.316   0.356   0.358   0.370   0.379
  0.398   0.404   0.418   0.421   0.427   0.430   0.450   0.456
  0.477   0.486   0.502   0.521   0.543   0.552   0.559   0.577
  0.582   0.591   0.610   0.613   0.650   0.658   0.667   0.681
  0.688   0.715   0.755   0.780   0.804   0.834   0.848   0.887
  0.934   0.939   1.010   1.103   1.245   1.250   1.336   1.349
  1.358   1.376   1.408   1.427   1.435   1.494   1.512   1.528
  1.551   1.608   1.659   1.734   1.779   1.812   1.867   1.883
  1.938   1.990   2.002   2.027   2.053   2.069   2.088   2.153
  2.171   2.200   2.235   2.261   2.534   2.565   2.664   2.688
  2.784   2.795   2.912   2.969   3.106   3.377   3.490   3.694
  3.761   3.799   3.967   3.975   3.987   3.999   4.005   4.007
  4.011   4.023   4.045   4.062   4.112   4.117   4.136   4.144
  4.263   4.274   4.384   4.413   4.435   4.841   6.019   6.039
  6.086   6.330   6.375   6.603   6.683   6.721   7.564   7.566
  7.577   7.633   7.693   7.708  23.496  23.651  23.850  27.869
 28.355  28.369  28.387  28.537  28.544  28.574  28.600  28.689
 47.904  47.979  66.760 127.894 127.907 127.937 151.664 289.758
289.761 289.770 289.826 289.916 289.9191020.6961020.7901901.827
 --------------------------------------------------------------

          Ground-State Mulliken Net Atomic Charges

     Atom                 Charge (a.u.)
  ----------------------------------------
      1 C                    -0.514305
      2 C                    -0.163206
      3 C                     0.189877
      4 F                    -0.027478
      5 I                     0.101383
      6 Br                    0.010591
      7 Br                    0.003103
      8 H                     0.186850
      9 H                     0.213184
  ----------------------------------------
  Sum of atomic charges =     0.000000

 -----------------------------------------------------------------
                    Cartesian Multipole Moments
 -----------------------------------------------------------------
    Charge (ESU x 10^10)
                 0.0000
    Dipole Moment (Debye)
         X       0.2695      Y       0.3996      Z      -1.7772
       Tot       1.8414
    Quadrupole Moments (Debye-Ang)
        XX     -86.3988     XY       2.3788     YY     -89.8139
        XZ       0.6668     YZ       1.9798     ZZ     -84.8757
    Octopole Moments (Debye-Ang^2)
       XXX       9.9620    XXY       5.7703    XYY      -2.6451
       YYY      39.3536    XXZ      14.1813    XYZ      -0.9015
       YYZ       5.9594    XZZ      -1.5731    YZZ       4.6008
       ZZZ      11.4478
    Hexadecapole Moments (Debye-Ang^3)
      XXXX   -1728.1417   XXXY      73.2905   XXYY    -436.8895
      XYYY      42.8340   YYYY    -744.1358   XXXZ      -8.4793
      XXYZ      -4.1446   XYYZ      -2.2626   YYYZ       7.3951
      XXZZ    -351.5179   XYZZ      19.9110   YYZZ    -167.1920
      XZZZ      -4.6663   YZZZ       3.1299   ZZZZ    -235.5699
 -----------------------------------------------------------------
 Calculating analytic gradient of the SCF energy
 Gradient of SCF Energy
            1           2           3           4           5           6
    1   0.0004841  -0.0009184   0.0005855   0.0002793  -0.0002891  -0.0003295
    2   0.0004724  -0.0019731   0.0004158   0.0012967   0.0001626  -0.0001625
    3   0.0012777   0.0005922  -0.0012415  -0.0009067   0.0001515  -0.0003261
            7           8           9
    1  -0.0001724   0.0002353   0.0001252
    2  -0.0002070  -0.0000120   0.0000073
    3   0.0002157   0.0002818  -0.0000447
 Max gradient component =       1.973E-03
 RMS gradient           =       6.794E-04
 Gradient time:  CPU 21.54 s  wall 5.45 s
 Geometry Optimization Parameters
   NAtoms,    NIC,     NZ,  NCons,   NDum,   NFix, NCnnct, MaxDiis
        9      69       9       0       0       0       0       0

 Cartesian Hessian Update
 Hessian Updated using BFGS Update


** GEOMETRY OPTIMIZATION IN DELOCALIZED INTERNAL COORDINATES **
   Searching for a Minimum

   Optimization Cycle:   4

                       Coordinates (Angstroms)
     ATOM                X               Y               Z
      1  C        -0.3341628738   -0.6018456628   -1.6455511772
      2  C         0.2808946622   -0.9518115658   -0.3246474932
      3  C        -0.8976216057   -0.0047192379   -0.3739432026
      4  F         0.0458783906   -2.1988926764    0.1536422338
      5  I         2.3088681074   -0.3412419180    0.1349376736
      6  Br       -2.5947551362   -0.6917939483    0.2590171816
      7  Br       -0.6921345062    1.8868043425   -0.0470946086
      8  H         0.2179663682    0.0570548244   -2.3036515380
      9  H        -0.9186216991   -1.3737812096   -2.1337603119
   Point Group: c1    Number of degrees of freedom:    21


   Energy is -12283.170756479

 Hessian Updated using BFGS Update

 21 Hessian modes will be used to form the next step
  Hessian Eigenvalues:
     0.017615    0.020894    0.029526    0.030947    0.038386    0.049180
     0.072951    0.090240    0.100961    0.112606    0.115223    0.137496
     0.149688    0.175730    0.184089    0.251545    0.268640    0.275189
     0.347300    0.349479    0.501092

 Minimum Search - Taking Simple RFO Step
 Searching for Lamda that Minimizes Along All modes
 Value Taken    Lamda =  -0.00002391
 Step Taken.  Stepsize is  0.017764

                             Maximum     Tolerance    Cnvgd?
         Gradient           0.000984      0.000300      NO
         Displacement       0.010529      0.001200      NO
         Energy change     -0.000075      0.000001      NO


 New Cartesian Coordinates Obtained by Inverse Iteration

 Displacement from previous Coordinates is:  0.018214
 ----------------------------------------------------------------
             Standard Nuclear Orientation (Angstroms)
    I     Atom           X                Y                Z
 ----------------------------------------------------------------
    1      C      -0.3350648317    -0.6019592325    -1.6478312598
    2      C       0.2819658283    -0.9508005721    -0.3260548265
    3      C      -0.8968105798    -0.0054865608    -0.3730938429
    4      F       0.0461319764    -2.1986281564     0.1562616758
    5      I       2.3094550601    -0.3430904598     0.1402237878
    6      Br     -2.5935158994    -0.6925902080     0.2611577522
    7      Br     -0.6915023077     1.8867480325    -0.0487700233
    8      H       0.2146424092     0.0594059696    -2.3062307758
    9      H      -0.9189899481    -1.3738258642    -2.1367137299
 ----------------------------------------------------------------
 Molecular Point Group                 C1    NOp =  1
 Largest Abelian Subgroup              C1    NOp =  1
 Nuclear Repulsion Energy =  1425.2003294076 hartrees
 There are       76 alpha and       76 beta electrons
 Applying Cartesian multipole field
    Component          Value
    ---------          -----
     (2,0,0)        1.00000E-11
     (0,2,0)        2.00000E-11
     (0,0,2)       -3.00000E-11
 Nucleus-field energy     =     0.0000000303 hartrees
 Requested basis set is 6-311++G(d,p)
 There are 96 shells and 260 basis functions
 A cutoff of  1.0D-11 yielded   3539 shell pairs
 There are     27632 function pairs (     30811 Cartesian)
 Smallest overlap matrix eigenvalue = 4.37E-05
 Guess MOs from SCF MO coefficient file

 -----------------------------------------------------------------------
  General SCF calculation program by
  Eric Jon Sundstrom, Paul Horn, Yuezhi Mao, Dmitri Zuev, Alec White,
  David Stuck, Shaama M.S., Shane Yost, Joonho Lee, David Small,
  Daniel Levine, Susi Lehtola, Hugh Burton, Evgeny Epifanovsky
 -----------------------------------------------------------------------
 Exchange:     0.2000 Hartree-Fock + 0.0800 Slater + 0.7200 B88
 Correlation:  0.1900 VWN1RPA + 0.8100 LYP
 Using SG-1 standard quadrature grid
 using 4 threads for integral computing
 -------------------------------------------------------
 OpenMP Integral computing Module                
 Release: version 2.0, May 2017, Q-Chem Inc. Pleasanton 
 -------------------------------------------------------
 -------------------------------------------------------
 OpenMP BLAS3 based DFT computing Module                
 Release: version 1.0, May 2013, Q-Chem Inc. Pittsburgh 
 -------------------------------------------------------
 A restricted SCF calculation will be
 performed using DIIS
 SCF converges when DIIS error is below 1.0e-08
 ---------------------------------------
  Cycle       Energy         DIIS error
 ---------------------------------------
    1  -12283.1707539300      4.25e-05  
    2  -12283.1707696113      9.58e-06  
    3  -12283.1707693842      1.10e-05  
    4  -12283.1707702247      3.01e-06  
    5  -12283.1707703032      9.97e-07  
    6  -12283.1707703089      3.12e-07  
    7  -12283.1707703097      9.09e-08  
    8  -12283.1707703100      3.20e-08  
    9  -12283.1707703097      6.32e-09  Convergence criterion met
 ---------------------------------------
 SCF time:   CPU 61.18s  wall 16.00s 
 SCF   energy in the final basis set =   -12283.1707703097
 Total energy in the final basis set =   -12283.1707703097

 --------------------------------------------------------------

                    Orbital Energies (a.u.)
 --------------------------------------------------------------

 Alpha MOs
 -- Occupied --
*******-482.854-482.852-176.317-165.721-165.718-165.718 -62.506
-62.505 -56.327 -56.326 -56.323 -56.323 -56.321 -56.321 -35.813
-31.307 -31.300 -31.300 -24.717 -22.957 -22.956 -22.956 -22.951
-22.951 -10.340 -10.317 -10.231  -8.715  -8.713  -6.548  -6.546
 -6.533  -6.533  -6.531  -6.531  -6.362  -4.775  -4.760  -4.760
 -2.658  -2.657  -2.654  -2.654  -2.652  -2.652  -2.643  -2.642
 -2.641  -2.641  -2.041  -2.036  -2.036  -2.023  -2.023  -1.258
 -0.940  -0.818  -0.796  -0.697  -0.641  -0.608  -0.536  -0.527
 -0.497  -0.465  -0.440  -0.411  -0.377  -0.364  -0.322  -0.314
 -0.302  -0.292  -0.280  -0.277
 -- Virtual --
 -0.087  -0.064  -0.026  -0.006   0.019   0.019   0.027   0.047
  0.056   0.065   0.066   0.067   0.079   0.085   0.088   0.093
  0.100   0.107   0.114   0.117   0.127   0.136   0.142   0.162
  0.168   0.176   0.207   0.216   0.221   0.227   0.242   0.248
  0.264   0.269   0.300   0.316   0.357   0.358   0.370   0.379
  0.398   0.404   0.418   0.421   0.427   0.430   0.450   0.456
  0.478   0.486   0.502   0.521   0.542   0.552   0.559   0.577
  0.581   0.591   0.610   0.613   0.650   0.658   0.667   0.680
  0.688   0.714   0.755   0.779   0.804   0.834   0.848   0.887
  0.934   0.940   1.010   1.103   1.245   1.249   1.336   1.349
  1.358   1.376   1.408   1.427   1.435   1.493   1.512   1.527
  1.551   1.607   1.659   1.734   1.777   1.812   1.866   1.882
  1.937   1.990   2.002   2.027   2.053   2.069   2.088   2.152
  2.170   2.199   2.235   2.260   2.534   2.564   2.663   2.688
  2.784   2.794   2.911   2.968   3.104   3.376   3.488   3.693
  3.762   3.799   3.966   3.975   3.987   3.997   4.004   4.007
  4.011   4.022   4.045   4.061   4.112   4.117   4.136   4.144
  4.263   4.274   4.384   4.413   4.435   4.839   6.019   6.039
  6.085   6.330   6.375   6.602   6.681   6.721   7.564   7.566
  7.576   7.632   7.693   7.707  23.494  23.651  23.847  27.868
 28.355  28.368  28.386  28.537  28.544  28.574  28.600  28.689
 47.905  47.979  66.761 127.894 127.906 127.937 151.664 289.758
289.761 289.770 289.826 289.916 289.9191020.6961020.7901901.827
 --------------------------------------------------------------

          Ground-State Mulliken Net Atomic Charges

     Atom                 Charge (a.u.)
  ----------------------------------------
      1 C                    -0.513062
      2 C                    -0.163181
      3 C                     0.189109
      4 F                    -0.028707
      5 I                     0.101829
      6 Br                    0.011439
      7 Br                    0.002808
      8 H                     0.186711
      9 H                     0.213054
  ----------------------------------------
  Sum of atomic charges =     0.000000

 -----------------------------------------------------------------
                    Cartesian Multipole Moments
 -----------------------------------------------------------------
    Charge (ESU x 10^10)
                 0.0000
    Dipole Moment (Debye)
         X       0.2693      Y       0.4077      Z      -1.7823
       Tot       1.8481
    Quadrupole Moments (Debye-Ang)
        XX     -86.3805     XY       2.3752     YY     -89.8397
        XZ       0.6891     YZ       1.9846     ZZ     -84.8543
    Octopole Moments (Debye-Ang^2)
       XXX       9.8149    XXY       5.7882    XYY      -2.7150
       YYY      39.6250    XXZ      14.1212    XYZ      -0.9024
       YYZ       5.7737    XZZ      -1.6263    YZZ       4.6632
       ZZZ      10.9315
    Hexadecapole Moments (Debye-Ang^3)
      XXXX   -1727.5981   XXXY      73.4004   XXYY    -436.8583
      XYYY      43.0946   YYYY    -744.5220   XXXZ      -8.9950
      XXYZ      -3.9894   XYYZ      -2.5422   YYYZ       7.8460
      XXZZ    -351.4367   XYZZ      20.0272   YYZZ    -167.3507
      XZZZ      -5.4422   YZZZ       3.6412   ZZZZ    -236.1442
 -----------------------------------------------------------------
 Calculating analytic gradient of the SCF energy
 Gradient of SCF Energy
            1           2           3           4           5           6
    1   0.0001844  -0.0006508   0.0006823   0.0000960  -0.0001158  -0.0004370
    2   0.0001615  -0.0007835   0.0003274   0.0001974   0.0001334  -0.0001884
    3   0.0002669   0.0001185  -0.0003259  -0.0000662   0.0003983  -0.0003580
            7           8           9
    1  -0.0001626   0.0002436   0.0001599
    2  -0.0001372   0.0002179   0.0000714
    3   0.0001679   0.0000152  -0.0002167
 Max gradient component =       7.835E-04
 RMS gradient           =       3.172E-04
 Gradient time:  CPU 21.55 s  wall 5.46 s
 Geometry Optimization Parameters
   NAtoms,    NIC,     NZ,  NCons,   NDum,   NFix, NCnnct, MaxDiis
        9      69       9       0       0       0       0       0

 Cartesian Hessian Update
 Hessian Updated using BFGS Update


** GEOMETRY OPTIMIZATION IN DELOCALIZED INTERNAL COORDINATES **
   Searching for a Minimum

   Optimization Cycle:   5

                       Coordinates (Angstroms)
     ATOM                X               Y               Z
      1  C        -0.3350648317   -0.6019592325   -1.6478312598
      2  C         0.2819658283   -0.9508005721   -0.3260548265
      3  C        -0.8968105798   -0.0054865608   -0.3730938429
      4  F         0.0461319764   -2.1986281564    0.1562616758
      5  I         2.3094550601   -0.3430904598    0.1402237878
      6  Br       -2.5935158994   -0.6925902080    0.2611577522
      7  Br       -0.6915023077    1.8867480325   -0.0487700233
      8  H         0.2146424092    0.0594059696   -2.3062307758
      9  H        -0.9189899481   -1.3738258642   -2.1367137299
   Point Group: c1    Number of degrees of freedom:    21


   Energy is -12283.170770310

 Hessian Updated using BFGS Update

 21 Hessian modes will be used to form the next step
  Hessian Eigenvalues:
     0.017731    0.021209    0.026373    0.033958    0.037174    0.050774
     0.065531    0.090214    0.094308    0.111996    0.117291    0.139368
     0.150340    0.175073    0.178863    0.256646    0.271424    0.274424
     0.348455    0.351403    0.484704

 Minimum Search - Taking Simple RFO Step
 Searching for Lamda that Minimizes Along All modes
 Value Taken    Lamda =  -0.00000542
 Step Taken.  Stepsize is  0.010756

                             Maximum     Tolerance    Cnvgd?
         Gradient           0.000494      0.000300      NO
         Displacement       0.005272      0.001200      NO
         Energy change     -0.000014      0.000001      NO


 New Cartesian Coordinates Obtained by Inverse Iteration

 Displacement from previous Coordinates is:  0.011010
 ----------------------------------------------------------------
             Standard Nuclear Orientation (Angstroms)
    I     Atom           X                Y                Z
 ----------------------------------------------------------------
    1      C      -0.3353128833    -0.6015916388    -1.6484667846
    2      C       0.2820095515    -0.9492660366    -0.3263906996
    3      C      -0.8975839136    -0.0053129758    -0.3730037115
    4      F       0.0451662449    -2.1981832581     0.1551466157
    5      I       2.3096094427    -0.3454563029     0.1418765181
    6      Br     -2.5918947704    -0.6933643785     0.2640737935
    7      Br     -0.6927527072     1.8875352626    -0.0503592505
    8      H       0.2146744474     0.0598201571    -2.3064428164
    9      H      -0.9176037045    -1.3744078810    -2.1374849071
 ----------------------------------------------------------------
 Molecular Point Group                 C1    NOp =  1
 Largest Abelian Subgroup              C1    NOp =  1
 Nuclear Repulsion Energy =  1425.0888870769 hartrees
 There are       76 alpha and       76 beta electrons
 Applying Cartesian multipole field
    Component          Value
    ---------          -----
     (2,0,0)        1.00000E-11
     (0,2,0)        2.00000E-11
     (0,0,2)       -3.00000E-11
 Nucleus-field energy     =     0.0000000303 hartrees
 Requested basis set is 6-311++G(d,p)
 There are 96 shells and 260 basis functions
 A cutoff of  1.0D-11 yielded   3539 shell pairs
 There are     27632 function pairs (     30811 Cartesian)
 Smallest overlap matrix eigenvalue = 4.37E-05
 Guess MOs from SCF MO coefficient file

 -----------------------------------------------------------------------
  General SCF calculation program by
  Eric Jon Sundstrom, Paul Horn, Yuezhi Mao, Dmitri Zuev, Alec White,
  David Stuck, Shaama M.S., Shane Yost, Joonho Lee, David Small,
  Daniel Levine, Susi Lehtola, Hugh Burton, Evgeny Epifanovsky
 -----------------------------------------------------------------------
 Exchange:     0.2000 Hartree-Fock + 0.0800 Slater + 0.7200 B88
 Correlation:  0.1900 VWN1RPA + 0.8100 LYP
 Using SG-1 standard quadrature grid
 using 4 threads for integral computing
 -------------------------------------------------------
 OpenMP Integral computing Module                
 Release: version 2.0, May 2017, Q-Chem Inc. Pleasanton 
 -------------------------------------------------------
 -------------------------------------------------------
 OpenMP BLAS3 based DFT computing Module                
 Release: version 1.0, May 2013, Q-Chem Inc. Pittsburgh 
 -------------------------------------------------------
 A restricted SCF calculation will be
 performed using DIIS
 SCF converges when DIIS error is below 1.0e-08
 ---------------------------------------
  Cycle       Energy         DIIS error
 ---------------------------------------
    1  -12283.1707686205      2.31e-05  
    2  -12283.1707735572      6.16e-06  
    3  -12283.1707735433      7.08e-06  
    4  -12283.1707737832      1.28e-06  
    5  -12283.1707737933      4.35e-07  
    6  -12283.1707737945      2.23e-07  
    7  -12283.1707737950      3.86e-08  
    8  -12283.1707737950      1.40e-08  
    9  -12283.1707737951      3.23e-09  Convergence criterion met
 ---------------------------------------
 SCF time:   CPU 61.16s  wall 16.00s 
 SCF   energy in the final basis set =   -12283.1707737951
 Total energy in the final basis set =   -12283.1707737951

 --------------------------------------------------------------

                    Orbital Energies (a.u.)
 --------------------------------------------------------------

 Alpha MOs
 -- Occupied --
*******-482.854-482.852-176.317-165.721-165.718-165.718 -62.506
-62.505 -56.327 -56.326 -56.323 -56.323 -56.321 -56.321 -35.813
-31.307 -31.300 -31.300 -24.717 -22.957 -22.956 -22.956 -22.951
-22.951 -10.340 -10.317 -10.231  -8.715  -8.713  -6.548  -6.546
 -6.533  -6.533  -6.531  -6.531  -6.363  -4.775  -4.760  -4.760
 -2.658  -2.657  -2.654  -2.654  -2.652  -2.652  -2.643  -2.642
 -2.641  -2.641  -2.041  -2.036  -2.036  -2.023  -2.023  -1.258
 -0.940  -0.818  -0.796  -0.697  -0.641  -0.608  -0.536  -0.527
 -0.497  -0.465  -0.440  -0.411  -0.377  -0.364  -0.322  -0.314
 -0.302  -0.292  -0.280  -0.277
 -- Virtual --
 -0.087  -0.064  -0.026  -0.006   0.019   0.019   0.027   0.047
  0.056   0.065   0.066   0.067   0.079   0.085   0.088   0.093
  0.100   0.107   0.114   0.117   0.127   0.136   0.142   0.162
  0.168   0.176   0.207   0.216   0.221   0.227   0.242   0.248
  0.264   0.269   0.300   0.316   0.356   0.359   0.370   0.379
  0.398   0.404   0.418   0.421   0.427   0.430   0.450   0.456
  0.477   0.487   0.502   0.521   0.542   0.552   0.559   0.577
  0.581   0.591   0.610   0.613   0.650   0.658   0.667   0.681
  0.689   0.714   0.755   0.779   0.804   0.835   0.848   0.887
  0.934   0.940   1.010   1.103   1.245   1.249   1.335   1.349
  1.359   1.376   1.408   1.427   1.435   1.493   1.512   1.527
  1.551   1.607   1.660   1.734   1.777   1.812   1.866   1.882
  1.937   1.990   2.002   2.027   2.053   2.069   2.088   2.152
  2.170   2.199   2.235   2.260   2.534   2.564   2.663   2.688
  2.784   2.794   2.910   2.968   3.103   3.376   3.487   3.693
  3.762   3.799   3.966   3.974   3.986   3.997   4.004   4.007
  4.011   4.022   4.045   4.061   4.111   4.117   4.136   4.144
  4.263   4.274   4.384   4.413   4.435   4.839   6.019   6.039
  6.086   6.331   6.375   6.602   6.681   6.721   7.564   7.566
  7.576   7.632   7.693   7.707  23.494  23.651  23.847  27.868
 28.355  28.368  28.386  28.537  28.544  28.574  28.600  28.689
 47.905  47.979  66.761 127.894 127.906 127.937 151.664 289.758
289.761 289.770 289.826 289.916 289.9191020.6961020.7901901.827
 --------------------------------------------------------------

          Ground-State Mulliken Net Atomic Charges

     Atom                 Charge (a.u.)
  ----------------------------------------
      1 C                    -0.513026
      2 C                    -0.163911
      3 C                     0.189909
      4 F                    -0.029150
      5 I                     0.102184
      6 Br                    0.012030
      7 Br                    0.002181
      8 H                     0.186707
      9 H                     0.213075
  ----------------------------------------
  Sum of atomic charges =     0.000000

 -----------------------------------------------------------------
                    Cartesian Multipole Moments
 -----------------------------------------------------------------
    Charge (ESU x 10^10)
                 0.0000
    Dipole Moment (Debye)
         X       0.2703      Y       0.4089      Z      -1.7814
       Tot       1.8476
    Quadrupole Moments (Debye-Ang)
        XX     -86.3600     XY       2.3693     YY     -89.8538
        XZ       0.6871     YZ       1.9815     ZZ     -84.8469
    Octopole Moments (Debye-Ang^2)
       XXX       9.8573    XXY       5.7854    XYY      -2.7356
       YYY      39.8147    XXZ      14.1076    XYZ      -0.8973
       YYZ       5.7042    XZZ      -1.6276    YZZ       4.7002
       ZZZ      10.7450
    Hexadecapole Moments (Debye-Ang^3)
      XXXX   -1726.8947   XXXY      73.7841   XXYY    -436.8279
      XYYY      43.6456   YYYY    -745.1336   XXXZ      -8.9658
      XXYZ      -3.9386   XYYZ      -2.5583   YYYZ       8.1377
      XXZZ    -351.2933   XYZZ      20.2339   YYZZ    -167.4956
      XZZZ      -5.4656   YZZZ       4.0006   ZZZZ    -236.4528
 -----------------------------------------------------------------
 Calculating analytic gradient of the SCF energy
 Gradient of SCF Energy
            1           2           3           4           5           6
    1   0.0000876  -0.0004804   0.0003547   0.0000043  -0.0001075  -0.0002276
    2   0.0000317  -0.0001198   0.0001959  -0.0001407   0.0000281  -0.0001558
    3  -0.0001362   0.0000927  -0.0000057   0.0000113   0.0004083  -0.0003641
            7           8           9
    1  -0.0001790   0.0003113   0.0002366
    2  -0.0000766   0.0001062   0.0001310
    3   0.0001568   0.0000539  -0.0002171
 Max gradient component =       4.804E-04
 RMS gradient           =       2.061E-04
 Gradient time:  CPU 21.48 s  wall 5.44 s
 Geometry Optimization Parameters
   NAtoms,    NIC,     NZ,  NCons,   NDum,   NFix, NCnnct, MaxDiis
        9      69       9       0       0       0       0       0

 Cartesian Hessian Update
 Hessian Updated using BFGS Update


** GEOMETRY OPTIMIZATION IN DELOCALIZED INTERNAL COORDINATES **
   Searching for a Minimum

   Optimization Cycle:   6

                       Coordinates (Angstroms)
     ATOM                X               Y               Z
      1  C        -0.3353128833   -0.6015916388   -1.6484667846
      2  C         0.2820095515   -0.9492660366   -0.3263906996
      3  C        -0.8975839136   -0.0053129758   -0.3730037115
      4  F         0.0451662449   -2.1981832581    0.1551466157
      5  I         2.3096094427   -0.3454563029    0.1418765181
      6  Br       -2.5918947704   -0.6933643785    0.2640737935
      7  Br       -0.6927527072    1.8875352626   -0.0503592505
      8  H         0.2146744474    0.0598201571   -2.3064428164
      9  H        -0.9176037045   -1.3744078810   -2.1374849071
   Point Group: c1    Number of degrees of freedom:    21


   Energy is -12283.170773795

 Hessian Updated using BFGS Update

 21 Hessian modes will be used to form the next step
  Hessian Eigenvalues:
     0.016488    0.020398    0.022400    0.035176    0.037343    0.050499
     0.062617    0.086499    0.090297    0.112043    0.115624    0.136471
     0.149176    0.175508    0.177218    0.266762    0.272170    0.277254
     0.348744    0.350065    0.501850

 Minimum Search - Taking Simple RFO Step
 Searching for Lamda that Minimizes Along All modes
 Value Taken    Lamda =  -0.00000227
 Step Taken.  Stepsize is  0.009345

                             Maximum     Tolerance    Cnvgd?
         Gradient           0.000236      0.000300     YES
         Displacement       0.005120      0.001200      NO
         Energy change     -0.000003      0.000001      NO


 New Cartesian Coordinates Obtained by Inverse Iteration

 Displacement from previous Coordinates is:  0.008839
 ----------------------------------------------------------------
             Standard Nuclear Orientation (Angstroms)
    I     Atom           X                Y                Z
 ----------------------------------------------------------------
    1      C      -0.3352550336    -0.6014086465    -1.6484434178
    2      C       0.2826223822    -0.9484909947    -0.3265936727
    3      C      -0.8980620814    -0.0055602595    -0.3729981434
    4      F       0.0444959013    -2.1978820429     0.1540775350
    5      I       2.3100840247    -0.3472971113     0.1432706455
    6      Br     -2.5911868392    -0.6936170669     0.2653711434
    7      Br     -0.6931585357     1.8878003255    -0.0522937995
    8      H       0.2131394779     0.0613962879    -2.3061612091
    9      H      -0.9163675888    -1.3751675436    -2.1372803238
 ----------------------------------------------------------------
 Molecular Point Group                 C1    NOp =  1
 Largest Abelian Subgroup              C1    NOp =  1
 Nuclear Repulsion Energy =  1424.9951778842 hartrees
 There are       76 alpha and       76 beta electrons
 Applying Cartesian multipole field
    Component          Value
    ---------          -----
     (2,0,0)        1.00000E-11
     (0,2,0)        2.00000E-11
     (0,0,2)       -3.00000E-11
 Nucleus-field energy     =     0.0000000303 hartrees
 Requested basis set is 6-311++G(d,p)
 There are 96 shells and 260 basis functions
 A cutoff of  1.0D-11 yielded   3538 shell pairs
 There are     27629 function pairs (     30808 Cartesian)
 Smallest overlap matrix eigenvalue = 4.38E-05
 Guess MOs from SCF MO coefficient file

 -----------------------------------------------------------------------
  General SCF calculation program by
  Eric Jon Sundstrom, Paul Horn, Yuezhi Mao, Dmitri Zuev, Alec White,
  David Stuck, Shaama M.S., Shane Yost, Joonho Lee, David Small,
  Daniel Levine, Susi Lehtola, Hugh Burton, Evgeny Epifanovsky
 -----------------------------------------------------------------------
 Exchange:     0.2000 Hartree-Fock + 0.0800 Slater + 0.7200 B88
 Correlation:  0.1900 VWN1RPA + 0.8100 LYP
 Using SG-1 standard quadrature grid
 using 4 threads for integral computing
 -------------------------------------------------------
 OpenMP Integral computing Module                
 Release: version 2.0, May 2017, Q-Chem Inc. Pleasanton 
 -------------------------------------------------------
 -------------------------------------------------------
 OpenMP BLAS3 based DFT computing Module                
 Release: version 1.0, May 2013, Q-Chem Inc. Pittsburgh 
 -------------------------------------------------------
 A restricted SCF calculation will be
 performed using DIIS
 SCF converges when DIIS error is below 1.0e-08
 ---------------------------------------
  Cycle       Energy         DIIS error
 ---------------------------------------
    1  -12283.1707720285      1.74e-05  
    2  -12283.1707751431      4.38e-06  
    3  -12283.1707751123      5.58e-06  
    4  -12283.1707752608      8.80e-07  
    5  -12283.1707752653      3.88e-07  
    6  -12283.1707752666      1.56e-07  
    7  -12283.1707752669      2.65e-08  
    8  -12283.1707752667      8.79e-09  Convergence criterion met
 ---------------------------------------
 SCF time:   CPU 54.67s  wall 15.00s 
 SCF   energy in the final basis set =   -12283.1707752667
 Total energy in the final basis set =   -12283.1707752667

 --------------------------------------------------------------

                    Orbital Energies (a.u.)
 --------------------------------------------------------------

 Alpha MOs
 -- Occupied --
*******-482.854-482.852-176.317-165.721-165.719-165.719 -62.506
-62.505 -56.327 -56.326 -56.323 -56.323 -56.321 -56.321 -35.813
-31.307 -31.300 -31.300 -24.717 -22.957 -22.956 -22.956 -22.951
-22.951 -10.340 -10.317 -10.231  -8.715  -8.713  -6.548  -6.546
 -6.533  -6.533  -6.531  -6.531  -6.363  -4.775  -4.760  -4.760
 -2.658  -2.657  -2.654  -2.654  -2.653  -2.652  -2.643  -2.642
 -2.641  -2.641  -2.041  -2.036  -2.036  -2.023  -2.023  -1.258
 -0.940  -0.818  -0.796  -0.697  -0.641  -0.608  -0.536  -0.527
 -0.496  -0.465  -0.440  -0.411  -0.377  -0.364  -0.322  -0.314
 -0.302  -0.292  -0.280  -0.277
 -- Virtual --
 -0.087  -0.064  -0.026  -0.006   0.019   0.019   0.027   0.047
  0.056   0.065   0.066   0.067   0.079   0.085   0.088   0.093
  0.100   0.107   0.114   0.117   0.127   0.136   0.142   0.162
  0.168   0.176   0.207   0.216   0.221   0.227   0.242   0.248
  0.264   0.269   0.300   0.316   0.356   0.359   0.370   0.379
  0.398   0.404   0.418   0.421   0.427   0.430   0.450   0.456
  0.477   0.487   0.502   0.521   0.542   0.552   0.559   0.577
  0.581   0.591   0.611   0.613   0.650   0.658   0.667   0.681
  0.689   0.714   0.755   0.779   0.803   0.835   0.848   0.887
  0.934   0.941   1.010   1.103   1.245   1.249   1.335   1.349
  1.359   1.376   1.408   1.427   1.435   1.493   1.512   1.528
  1.552   1.607   1.660   1.734   1.777   1.812   1.866   1.882
  1.936   1.991   2.002   2.027   2.053   2.069   2.088   2.152
  2.170   2.200   2.235   2.260   2.535   2.564   2.663   2.688
  2.784   2.794   2.910   2.968   3.103   3.376   3.487   3.693
  3.762   3.799   3.966   3.974   3.986   3.997   4.004   4.007
  4.011   4.022   4.045   4.061   4.111   4.117   4.136   4.144
  4.263   4.274   4.384   4.413   4.435   4.838   6.019   6.039
  6.086   6.331   6.376   6.601   6.680   6.721   7.564   7.566
  7.576   7.633   7.693   7.707  23.494  23.651  23.847  27.868
 28.355  28.368  28.386  28.537  28.544  28.574  28.600  28.689
 47.905  47.979  66.761 127.894 127.906 127.937 151.664 289.758
289.761 289.770 289.826 289.916 289.9191020.6961020.7901901.827
 --------------------------------------------------------------

          Ground-State Mulliken Net Atomic Charges

     Atom                 Charge (a.u.)
  ----------------------------------------
      1 C                    -0.512840
      2 C                    -0.164226
      3 C                     0.190102
      4 F                    -0.029434
      5 I                     0.102495
      6 Br                    0.012606
      7 Br                    0.001506
      8 H                     0.186740
      9 H                     0.213052
  ----------------------------------------
  Sum of atomic charges =     0.000000

 -----------------------------------------------------------------
                    Cartesian Multipole Moments
 -----------------------------------------------------------------
    Charge (ESU x 10^10)
                 0.0000
    Dipole Moment (Debye)
         X       0.2718      Y       0.4087      Z      -1.7804
       Tot       1.8469
    Quadrupole Moments (Debye-Ang)
        XX     -86.3458     XY       2.3650     YY     -89.8610
        XZ       0.6893     YZ       1.9760     ZZ     -84.8452
    Octopole Moments (Debye-Ang^2)
       XXX       9.8418    XXY       5.7967    XYY      -2.7556
       YYY      39.9572    XXZ      14.1170    XYZ      -0.8946
       YYZ       5.6688    XZZ      -1.6443    YZZ       4.7435
       ZZZ      10.6854
    Hexadecapole Moments (Debye-Ang^3)
      XXXX   -1726.7822   XXXY      74.0723   XXYY    -436.8790
      XYYY      44.0618   YYYY    -745.4527   XXXZ      -9.0925
      XXYZ      -3.8706   XYYZ      -2.6230   YYYZ       8.3837
      XXZZ    -351.2760   XYZZ      20.3765   YYZZ    -167.5676
      XZZZ      -5.6413   YZZZ       4.2851   ZZZZ    -236.6121
 -----------------------------------------------------------------
 Calculating analytic gradient of the SCF energy
 Gradient of SCF Energy
            1           2           3           4           5           6
    1   0.0001267  -0.0002398   0.0000964  -0.0000917  -0.0001008  -0.0001091
    2  -0.0000187   0.0000952   0.0000679  -0.0001904  -0.0000352  -0.0001202
    3  -0.0001747   0.0000451   0.0000443   0.0000154   0.0004052  -0.0004022
            7           8           9
    1  -0.0001730   0.0002513   0.0002400
    2  -0.0000549   0.0001107   0.0001455
    3   0.0001257   0.0001255  -0.0001843
 Max gradient component =       4.052E-04
 RMS gradient           =       1.713E-04
 Gradient time:  CPU 21.47 s  wall 5.44 s
 Geometry Optimization Parameters
   NAtoms,    NIC,     NZ,  NCons,   NDum,   NFix, NCnnct, MaxDiis
        9      69       9       0       0       0       0       0

 Cartesian Hessian Update
 Hessian Updated using BFGS Update


** GEOMETRY OPTIMIZATION IN DELOCALIZED INTERNAL COORDINATES **
   Searching for a Minimum

   Optimization Cycle:   7

                       Coordinates (Angstroms)
     ATOM                X               Y               Z
      1  C        -0.3352550336   -0.6014086465   -1.6484434178
      2  C         0.2826223822   -0.9484909947   -0.3265936727
      3  C        -0.8980620814   -0.0055602595   -0.3729981434
      4  F         0.0444959013   -2.1978820429    0.1540775350
      5  I         2.3100840247   -0.3472971113    0.1432706455
      6  Br       -2.5911868392   -0.6936170669    0.2653711434
      7  Br       -0.6931585357    1.8878003255   -0.0522937995
      8  H         0.2131394779    0.0613962879   -2.3061612091
      9  H        -0.9163675888   -1.3751675436   -2.1372803238
   Point Group: c1    Number of degrees of freedom:    21


   Energy is -12283.170775267

 Hessian Updated using BFGS Update

 21 Hessian modes will be used to form the next step
  Hessian Eigenvalues:
     0.012896    0.019487    0.022711    0.035196    0.039032    0.050710
     0.062896    0.080090    0.090420    0.108356    0.113538    0.136026
     0.150985    0.175644    0.185806    0.256150    0.268052    0.275271
     0.348558    0.352323    0.499617

 Minimum Search - Taking Simple RFO Step
 Searching for Lamda that Minimizes Along All modes
 Value Taken    Lamda =   0.00000000
 Step Taken.  Stepsize is  0.005775

                             Maximum     Tolerance    Cnvgd?
         Gradient           0.000156      0.000300     YES
         Displacement       0.003043      0.001200      NO
         Energy change     -0.000001      0.000001      NO


 New Cartesian Coordinates Obtained by Inverse Iteration

 Displacement from previous Coordinates is:  0.005456
 ----------------------------------------------------------------
             Standard Nuclear Orientation (Angstroms)
    I     Atom           X                Y                Z
 ----------------------------------------------------------------
    1      C      -0.3352954078    -0.6012649133    -1.6483606276
    2      C       0.2830063484    -0.9482630224    -0.3268089261
    3      C      -0.8984451819    -0.0057889394    -0.3730647658
    4      F       0.0443282172    -2.1979284621     0.1528018926
    5      I       2.3100317434    -0.3476931629     0.1443642478
    6      Br     -2.5912139194    -0.6933445218     0.2663912822
    7      Br     -0.6928557331     1.8877745391    -0.0532954747
    8      H       0.2122809384     0.0621579727    -2.3061187032
    9      H      -0.9155252978    -1.3758765417    -2.1369601677
 ----------------------------------------------------------------
 Molecular Point Group                 C1    NOp =  1
 Largest Abelian Subgroup              C1    NOp =  1
 Nuclear Repulsion Energy =  1424.9844297320 hartrees
 There are       76 alpha and       76 beta electrons
 Applying Cartesian multipole field
    Component          Value
    ---------          -----
     (2,0,0)        1.00000E-11
     (0,2,0)        2.00000E-11
     (0,0,2)       -3.00000E-11
 Nucleus-field energy     =     0.0000000303 hartrees
 Requested basis set is 6-311++G(d,p)
 There are 96 shells and 260 basis functions
 A cutoff of  1.0D-11 yielded   3538 shell pairs
 There are     27629 function pairs (     30808 Cartesian)
 Smallest overlap matrix eigenvalue = 4.38E-05
 Guess MOs from SCF MO coefficient file

 -----------------------------------------------------------------------
  General SCF calculation program by
  Eric Jon Sundstrom, Paul Horn, Yuezhi Mao, Dmitri Zuev, Alec White,
  David Stuck, Shaama M.S., Shane Yost, Joonho Lee, David Small,
  Daniel Levine, Susi Lehtola, Hugh Burton, Evgeny Epifanovsky
 -----------------------------------------------------------------------
 Exchange:     0.2000 Hartree-Fock + 0.0800 Slater + 0.7200 B88
 Correlation:  0.1900 VWN1RPA + 0.8100 LYP
 Using SG-1 standard quadrature grid
 using 4 threads for integral computing
 -------------------------------------------------------
 OpenMP Integral computing Module                
 Release: version 2.0, May 2017, Q-Chem Inc. Pleasanton 
 -------------------------------------------------------
 -------------------------------------------------------
 OpenMP BLAS3 based DFT computing Module                
 Release: version 1.0, May 2013, Q-Chem Inc. Pittsburgh 
 -------------------------------------------------------
 A restricted SCF calculation will be
 performed using DIIS
 SCF converges when DIIS error is below 1.0e-08
 ---------------------------------------
  Cycle       Energy         DIIS error
 ---------------------------------------
    1  -12283.1707743948      1.09e-05  
    2  -12283.1707756825      2.11e-06  
    3  -12283.1707756785      2.70e-06  
    4  -12283.1707757166      3.90e-07  
    5  -12283.1707757176      1.61e-07  
    6  -12283.1707757176      4.69e-08  
    7  -12283.1707757177      2.12e-08  
    8  -12283.1707757177      5.91e-09  Convergence criterion met
 ---------------------------------------
 SCF time:   CPU 54.86s  wall 15.00s 
 SCF   energy in the final basis set =   -12283.1707757177
 Total energy in the final basis set =   -12283.1707757177

 --------------------------------------------------------------

                    Orbital Energies (a.u.)
 --------------------------------------------------------------

 Alpha MOs
 -- Occupied --
*******-482.854-482.852-176.317-165.721-165.719-165.719 -62.506
-62.505 -56.327 -56.326 -56.323 -56.323 -56.321 -56.321 -35.813
-31.307 -31.300 -31.300 -24.717 -22.957 -22.956 -22.956 -22.951
-22.951 -10.340 -10.317 -10.231  -8.715  -8.713  -6.548  -6.546
 -6.533  -6.533  -6.531  -6.531  -6.363  -4.775  -4.760  -4.760
 -2.658  -2.657  -2.654  -2.654  -2.653  -2.652  -2.642  -2.642
 -2.641  -2.641  -2.041  -2.036  -2.036  -2.023  -2.023  -1.258
 -0.940  -0.818  -0.796  -0.697  -0.641  -0.608  -0.536  -0.527
 -0.496  -0.465  -0.440  -0.411  -0.377  -0.364  -0.322  -0.314
 -0.302  -0.292  -0.280  -0.277
 -- Virtual --
 -0.087  -0.064  -0.026  -0.006   0.019   0.019   0.027   0.047
  0.056   0.065   0.066   0.067   0.079   0.085   0.088   0.093
  0.100   0.107   0.114   0.117   0.127   0.136   0.142   0.162
  0.168   0.176   0.207   0.216   0.221   0.227   0.242   0.248
  0.264   0.269   0.300   0.316   0.356   0.359   0.370   0.379
  0.398   0.404   0.418   0.421   0.427   0.430   0.450   0.456
  0.477   0.487   0.502   0.521   0.542   0.552   0.559   0.577
  0.581   0.591   0.611   0.613   0.650   0.658   0.667   0.681
  0.689   0.714   0.755   0.779   0.803   0.835   0.848   0.887
  0.934   0.941   1.010   1.103   1.245   1.249   1.335   1.349
  1.359   1.376   1.408   1.427   1.435   1.493   1.512   1.528
  1.552   1.607   1.660   1.734   1.778   1.812   1.866   1.882
  1.936   1.991   2.002   2.027   2.053   2.069   2.088   2.152
  2.170   2.200   2.235   2.260   2.535   2.564   2.663   2.688
  2.784   2.794   2.910   2.969   3.103   3.376   3.487   3.693
  3.762   3.799   3.966   3.974   3.986   3.997   4.004   4.007
  4.011   4.023   4.045   4.061   4.111   4.116   4.136   4.144
  4.263   4.274   4.384   4.413   4.435   4.838   6.019   6.039
  6.086   6.331   6.376   6.601   6.680   6.721   7.564   7.566
  7.576   7.633   7.693   7.707  23.494  23.651  23.848  27.868
 28.355  28.368  28.386  28.537  28.544  28.574  28.600  28.689
 47.905  47.979  66.761 127.894 127.906 127.937 151.664 289.758
289.761 289.770 289.826 289.916 289.9191020.6961020.7901901.827
 --------------------------------------------------------------

          Ground-State Mulliken Net Atomic Charges

     Atom                 Charge (a.u.)
  ----------------------------------------
      1 C                    -0.513003
      2 C                    -0.164358
      3 C                     0.190421
      4 F                    -0.029520
      5 I                     0.102643
      6 Br                    0.012895
      7 Br                    0.001074
      8 H                     0.186788
      9 H                     0.213059
  ----------------------------------------
  Sum of atomic charges =     0.000000

 -----------------------------------------------------------------
                    Cartesian Multipole Moments
 -----------------------------------------------------------------
    Charge (ESU x 10^10)
                 0.0000
    Dipole Moment (Debye)
         X       0.2728      Y       0.4080      Z      -1.7796
       Tot       1.8460
    Quadrupole Moments (Debye-Ang)
        XX     -86.3415     XY       2.3649     YY     -89.8634
        XZ       0.6899     YZ       1.9733     ZZ     -84.8439
    Octopole Moments (Debye-Ang^2)
       XXX       9.8374    XXY       5.7964    XYY      -2.7501
       YYY      39.9701    XXZ      14.1162    XYZ      -0.8901
       YYZ       5.6383    XZZ      -1.6442    YZZ       4.7465
       ZZZ      10.6174
    Hexadecapole Moments (Debye-Ang^3)
      XXXX   -1726.7078   XXXY      74.1140   XXYY    -436.8813
      XYYY      44.1617   YYYY    -745.4684   XXXZ      -9.1811
      XXYZ      -3.8361   XYYZ      -2.6592   YYYZ       8.4993
      XXZZ    -351.2493   XYZZ      20.4064   YYZZ    -167.5796
      XZZZ      -5.7548   YZZZ       4.4187   ZZZZ    -236.7293
 -----------------------------------------------------------------
 Calculating analytic gradient of the SCF energy
 Gradient of SCF Energy
            1           2           3           4           5           6
    1   0.0001257  -0.0000700  -0.0000531  -0.0001245  -0.0001007  -0.0001247
    2   0.0000036   0.0000477   0.0000165  -0.0001079  -0.0000425  -0.0001071
    3  -0.0000868   0.0000374  -0.0000160  -0.0000538   0.0004084  -0.0003800
            7           8           9
    1  -0.0001426   0.0002547   0.0002351
    2  -0.0000492   0.0001193   0.0001195
    3   0.0001118   0.0001442  -0.0001652
 Max gradient component =       4.084E-04
 RMS gradient           =       1.549E-04
 Gradient time:  CPU 22.57 s  wall 5.71 s
 Geometry Optimization Parameters
   NAtoms,    NIC,     NZ,  NCons,   NDum,   NFix, NCnnct, MaxDiis
        9      69       9       0       0       0       0       0

 Cartesian Hessian Update
 Hessian Updated using BFGS Update


** GEOMETRY OPTIMIZATION IN DELOCALIZED INTERNAL COORDINATES **
   Searching for a Minimum

   Optimization Cycle:   8

                       Coordinates (Angstroms)
     ATOM                X               Y               Z
      1  C        -0.3352954078   -0.6012649133   -1.6483606276
      2  C         0.2830063484   -0.9482630224   -0.3268089261
      3  C        -0.8984451819   -0.0057889394   -0.3730647658
      4  F         0.0443282172   -2.1979284621    0.1528018926
      5  I         2.3100317434   -0.3476931629    0.1443642478
      6  Br       -2.5912139194   -0.6933445218    0.2663912822
      7  Br       -0.6928557331    1.8877745391   -0.0532954747
      8  H         0.2122809384    0.0621579727   -2.3061187032
      9  H        -0.9155252978   -1.3758765417   -2.1369601677
   Point Group: c1    Number of degrees of freedom:    21


   Energy is -12283.170775718

 Hessian Updated using BFGS Update

 21 Hessian modes will be used to form the next step
  Hessian Eigenvalues:
     0.011697    0.019608    0.022781    0.035365    0.036487    0.050757
     0.064747    0.075304    0.090417    0.108088    0.113524    0.136961
     0.150560    0.175571    0.181998    0.253378    0.269548    0.275231
     0.348400    0.351238    0.486304

 Minimum Search - Taking Simple RFO Step
 Searching for Lamda that Minimizes Along All modes
 Value Taken    Lamda =   0.00000000
 Step Taken.  Stepsize is  0.002020

                             Maximum     Tolerance    Cnvgd?
         Gradient           0.000043      0.000300     YES
         Displacement       0.000992      0.001200     YES
         Energy change     -0.000000      0.000001     YES


                       Distance Matrix (Angstroms)
             C (  1)   C (  2)   C (  3)   F (  4)   I (  5)   Br(  6)
   C (  2)  1.499735
   C (  3)  1.515951  1.512027
   F (  4)  2.436726  1.359653  2.443529
   I (  5)  3.205607  2.165992  3.267867  2.925210
   Br(  6)  2.960392  2.945847  1.935743  3.036899  4.914934
   Br(  7)  2.977818  3.011682  1.931347  4.156788  3.748829  3.219959
   H (  8)  1.082874  2.223425  2.230477  3.344023  3.251677  3.879198
   H (  9)  1.084168  2.212686  2.233553  2.615358  4.082379  3.008302
             Br(  7)   H (  8)
   H (  8)  3.037657
   H (  9)  3.878487  1.835349

 Final energy is   -12283.170775717703     


 ******************************
 **  OPTIMIZATION CONVERGED  **
 ******************************

                       Coordinates (Angstroms)
     ATOM                X               Y               Z
      1  C        -0.3352954078   -0.6012649133   -1.6483606276
      2  C         0.2830063484   -0.9482630224   -0.3268089261
      3  C        -0.8984451819   -0.0057889394   -0.3730647658
      4  F         0.0443282172   -2.1979284621    0.1528018926
      5  I         2.3100317434   -0.3476931629    0.1443642478
      6  Br       -2.5912139194   -0.6933445218    0.2663912822
      7  Br       -0.6928557331    1.8877745391   -0.0532954747
      8  H         0.2122809384    0.0621579727   -2.3061187032
      9  H        -0.9155252978   -1.3758765417   -2.1369601677

Z-matrix Print:
$molecule
0 1
I 
C  1 2.165992
F  2 1.359653 1 110.022560
C  2 1.499735 1 120.887721 3 -141.030669 0
H  4 1.082874 2 117.938792 1 -7.603810 0
H  4 1.084168 2 116.901406 1 137.552190 0
C  2 1.512027 1 124.406726 3 145.650229 0
Br 7 1.931347 2 121.525860 1 1.748963 0
Br 7 1.935743 2 116.858588 1 -143.243535 0
$end


 --------------------------------------------------------------

                    Orbital Energies (a.u.)
 --------------------------------------------------------------

 Alpha MOs
 -- Occupied --
*******-482.854-482.852-176.317-165.721-165.719-165.719 -62.506
-62.505 -56.327 -56.326 -56.323 -56.323 -56.321 -56.321 -35.813
-31.307 -31.300 -31.300 -24.717 -22.957 -22.956 -22.956 -22.951
-22.951 -10.340 -10.317 -10.231  -8.715  -8.713  -6.548  -6.546
 -6.533  -6.533  -6.531  -6.531  -6.363  -4.775  -4.760  -4.760
 -2.658  -2.657  -2.654  -2.654  -2.653  -2.652  -2.642  -2.642
 -2.641  -2.641  -2.041  -2.036  -2.036  -2.023  -2.023  -1.258
 -0.940  -0.818  -0.796  -0.697  -0.641  -0.608  -0.536  -0.527
 -0.496  -0.465  -0.440  -0.411  -0.377  -0.364  -0.322  -0.314
 -0.302  -0.292  -0.280  -0.277
 -- Virtual --
 -0.087  -0.064  -0.026  -0.006   0.019   0.019   0.027   0.047
  0.056   0.065   0.066   0.067   0.079   0.085   0.088   0.093
  0.100   0.107   0.114   0.117   0.127   0.136   0.142   0.162
  0.168   0.176   0.207   0.216   0.221   0.227   0.242   0.248
  0.264   0.269   0.300   0.316   0.356   0.359   0.370   0.379
  0.398   0.404   0.418   0.421   0.427   0.430   0.450   0.456
  0.477   0.487   0.502   0.521   0.542   0.552   0.559   0.577
  0.581   0.591   0.611   0.613   0.650   0.658   0.667   0.681
  0.689   0.714   0.755   0.779   0.803   0.835   0.848   0.887
  0.934   0.941   1.010   1.103   1.245   1.249   1.335   1.349
  1.359   1.376   1.408   1.427   1.435   1.493   1.512   1.528
  1.552   1.607   1.660   1.734   1.778   1.812   1.866   1.882
  1.936   1.991   2.002   2.027   2.053   2.069   2.088   2.152
  2.170   2.200   2.235   2.260   2.535   2.564   2.663   2.688
  2.784   2.794   2.910   2.969   3.103   3.376   3.487   3.693
  3.762   3.799   3.966   3.974   3.986   3.997   4.004   4.007
  4.011   4.023   4.045   4.061   4.111   4.116   4.136   4.144
  4.263   4.274   4.384   4.413   4.435   4.838   6.019   6.039
  6.086   6.331   6.376   6.601   6.680   6.721   7.564   7.566
  7.576   7.633   7.693   7.707  23.494  23.651  23.848  27.868
 28.355  28.368  28.386  28.537  28.544  28.574  28.600  28.689
 47.905  47.979  66.761 127.894 127.906 127.937 151.664 289.758
289.761 289.770 289.826 289.916 289.9191020.6961020.7901901.827
 --------------------------------------------------------------

          Ground-State Mulliken Net Atomic Charges

     Atom                 Charge (a.u.)
  ----------------------------------------
      1 C                    -0.513003
      2 C                    -0.164358
      3 C                     0.190421
      4 F                    -0.029520
      5 I                     0.102643
      6 Br                    0.012895
      7 Br                    0.001074
      8 H                     0.186788
      9 H                     0.213059
  ----------------------------------------
  Sum of atomic charges =     0.000000

 -----------------------------------------------------------------
                    Cartesian Multipole Moments
 -----------------------------------------------------------------
    Charge (ESU x 10^10)
                 0.0000
    Dipole Moment (Debye)
         X       0.2728      Y       0.4080      Z      -1.7796
       Tot       1.8460
    Quadrupole Moments (Debye-Ang)
        XX     -86.3415     XY       2.3649     YY     -89.8634
        XZ       0.6899     YZ       1.9733     ZZ     -84.8439
    Octopole Moments (Debye-Ang^2)
       XXX       9.8374    XXY       5.7964    XYY      -2.7501
       YYY      39.9701    XXZ      14.1162    XYZ      -0.8901
       YYZ       5.6383    XZZ      -1.6442    YZZ       4.7465
       ZZZ      10.6174
    Hexadecapole Moments (Debye-Ang^3)
      XXXX   -1726.7078   XXXY      74.1140   XXYY    -436.8813
      XYYY      44.1617   YYYY    -745.4684   XXXZ      -9.1811
      XXYZ      -3.8361   XYYZ      -2.6592   YYYZ       8.4993
      XXZZ    -351.2493   XYZZ      20.4064   YYZZ    -167.5796
      XZZZ      -5.7548   YZZZ       4.4187   ZZZZ    -236.7293
 -----------------------------------------------------------------
Archival summary:
1\1\garfield\OPT\ProcedureUnspecified\BasisUnspecified\1r2132\taweetha\WedOct1007:50:492018WedOct1007:50:492018\0\\#,OPT,ProcedureUnspecified,BasisUnspecified,\\0,1\I\C,1,2.16599\F,2,1.35965,1,110.023\C,2,1.49973,1,120.888,3,-141.031,0\H,4,1.08287,2,117.939,1,-7.60381,0\H,4,1.08417,2,116.901,1,137.552,0\C,2,1.51203,1,124.407,3,145.65,0\Br,7,1.93135,2,121.526,1,1.74896,0\Br,7,1.93574,2,116.859,1,-143.244,0\\\@

 Total job time:  188.13s(wall), 724.68s(cpu) 
 Wed Oct 10 07:50:49 2018

        *************************************************************
        *                                                           *
        *  Thank you very much for using Q-Chem.  Have a nice day.  *
        *                                                           *
        *************************************************************


 
User input: 2 of 2 
 
Q-Chem Developer Version!
                  Welcome to Q-Chem
     A Quantum Leap Into The Future Of Chemistry


 Q-Chem 5.1, Q-Chem, Inc., Pleasanton, CA (2018)

 Yihan Shao,  Zhengting Gan,  E. Epifanovsky,  A. T. B. Gilbert,  M. Wormit,  
 J. Kussmann,  A. W. Lange,  A. Behn,  Jia Deng,  Xintian Feng,  D. Ghosh,  
 M. Goldey,  P. R. Horn,  L. D. Jacobson,  I. Kaliman,  T. Kus,  A. Landau,  
 Jie Liu,  E. I. Proynov,  R. M. Richard,  R. P. Steele,  E. J. Sundstrom,  
 H. L. Woodcock III,  P. M. Zimmerman,  D. Zuev,  B. Albrecht,  E. Alguire,  
 S. A. Baeppler,  D. Barton,  Z. Benda,  Y. A. Bernard,  E. J. Berquist,  
 K. B. Bravaya,  H. Burton,  D. Casanova,  Chun-Min Chang,  Yunqing Chen,  
 A. Chien,  K. D. Closser,  M. P. Coons,  S. Coriani,  S. Dasgupta,  
 A. L. Dempwolff,  M. Diedenhofen,  Hainam Do,  R. G. Edgar,  Po-Tung Fang,  
 S. Faraji,  S. Fatehi,  Qingguo Feng,  K. D. Fenk,  J. Fosso-Tande,  
 Qinghui Ge,  A. Ghysels,  G. Gidofalvi,  J. Gomes,  J. Gonthier,  A. Gunina,  
 D. Hait,  M. W. D. Hanson-Heine,  P. H. P. Harbach,  A. W. Hauser,  
 J. E. Herr,  E. G. Hohenstein,  Z. C. Holden,  Kerwin Hui,  B. C. Huynh,  
 T.-C. Jagau,  Hyunjun Ji,  B. Kaduk,  K. Khistyaev,  Jaehoon Kim,  
 P. Klunzinger,  K. Koh,  D. Kosenkov,  L. Koulias,  T. Kowalczyk,  
 C. M. Krauter,  A. Kunitsa,  Ka Un Lao,  A. Laurent,  K. V. Lawler,  
 Joonho Lee,  D. Lefrancois,  S. Lehtola,  D. S. Levine,  Yi-Pei Li,  
 You-Sheng Lin,  Fenglai Liu,  E. Livshits,  A. Luenser,  P. Manohar,  
 E. Mansoor,  S. F. Manzer,  Shan-Ping Mao,  Yuezhi Mao,  N. Mardirossian,  
 A. V. Marenich,  T. Markovich,  L. A. Martinez-Martinez,  S. A. Maurer,  
 N. J. Mayhall,  S. C. McKenzie,  J.-M. Mewes,  A. F. Morrison,  
 J. W. Mullinax,  K. Nanda,  T. S. Nguyen-Beck,  R. Olivares-Amaya,  
 J. A. Parkhill,  T. M. Perrine,  F. Plasser,  P. Pokhilko,  S. Prager,  
 A. Prociuk,  E. Ramos,  D. R. Rehn,  F. Rob,  M. Schneider,  N. Sergueev,  
 S. M. Sharada,  S. Sharma,  D. W. Small,  T. Stauch,  T. Stein,  
 Yu-Chuan Su,  A. J. W. Thom,  A. Tkatchenko,  T. Tsuchimochi,  N. M. Tubman,  
 L. Vogt,  M. L. Vidal,  O. Vydrov,  M. A. Watson,  J. Wenzel,  
 M. de Wergifosse,  T. A. Wesolowski,  A. White,  J. Witte,  A. Yamada,  
 Jun Yang,  K. Yao,  S. Yeganeh,  S. R. Yost,  Zhi-Qiang You,  A. Zech,  
 Igor Ying Zhang,  Xing Zhang,  Yan Zhao,  Ying Zhu,  B. R. Brooks,  
 G. K. L. Chan,  C. J. Cramer,  M. S. Gordon,  W. J. Hehre,  A. Klamt,  
 M. W. Schmidt,  C. D. Sherrill,  D. G. Truhlar,  A. Aspuru-Guzik,  R. Baer,  
 A. T. Bell,  N. A. Besley,  Jeng-Da Chai,  A. E. DePrince, III,  
 R. A. DiStasio Jr.,  A. Dreuw,  B. D. Dunietz,  T. R. Furlani,  
 Chao-Ping Hsu,  Yousung Jung,  Jing Kong,  D. S. Lambrecht,  WanZhen Liang,  
 C. Ochsenfeld,  V. A. Rassolov,  L. V. Slipchenko,  J. E. Subotnik,  
 T. Van Voorhis,  J. M. Herbert,  A. I. Krylov,  P. M. W. Gill,  M. Head-Gordon

 Contributors to earlier versions of Q-Chem not listed above: 
 R. D. Adamson,  B. Austin,  J. Baker,  G. J. O. Beran,  K. Brandhorst,  
 S. T. Brown,  E. F. C. Byrd,  A. K. Chakraborty,  C.-L. Cheng,  
 Siu Hung Chien,  D. M. Chipman,  D. L. Crittenden,  H. Dachsel,  
 R. J. Doerksen,  A. D. Dutoi,  L. Fusti-Molnar,  W. A. Goddard III,  
 A. Golubeva-Zadorozhnaya,  S. R. Gwaltney,  G. Hawkins,  A. Heyden,  
 S. Hirata,  G. Kedziora,  F. J. Keil,  C. Kelley,  Jihan Kim,  R. A. King,  
 R. Z. Khaliullin,  P. P. Korambath,  W. Kurlancheek,  A. M. Lee,  M. S. Lee,  
 S. V. Levchenko,  Ching Yeh Lin,  D. Liotard,  R. C. Lochan,  I. Lotan,  
 P. E. Maslen,  N. Nair,  D. P. O'Neill,  D. Neuhauser,  E. Neuscamman,  
 C. M. Oana,  R. Olson,  B. Peters,  R. Peverati,  P. A. Pieniazek,  
 Y. M. Rhee,  J. Ritchie,  M. A. Rohrdanz,  E. Rosta,  N. J. Russ,  
 H. F. Schaefer III,  N. E. Schultz,  N. Shenvi,  A. C. Simmonett,  A. Sodt,  
 D. Stuck,  K. S. Thanthiriwatte,  V. Vanovschi,  Tao Wang,  A. Warshel,  
 C. F. Williams,  Q. Wu,  X. Xu,  W. Zhang

 Please cite Q-Chem as follows:
 Y. Shao et al., Mol. Phys. 113, 184-215 (2015)
 DOI: 10.1080/00268976.2014.952696

 Q-Chem 5.1.1 for Intel X86 EM64T Linux

 Parts of Q-Chem use Armadillo 8.300.2 (Tropical Shenanigans).
 http://arma.sourceforge.net/

 Q-Chem begins on Wed Oct 10 07:50:49 2018  

Host: 
0

     Scratch files written to /scratch/taweetham/qchem27945//
The previous job contains 0 fragments, simply inherited here
Input Ideriv = 2
Curr. Ideriv = -1
Max.  Ideriv = 2

Checking the input file for inconsistencies... 	...done.

--------------------------------------------------------------
User input:
--------------------------------------------------------------

$molecule
read
$end

$rem
   job_type 	frequency
   basis 	6-311++g**
   method	b3lyp	
$end


--------------------------------------------------------------
 ----------------------------------------------------------------
             Standard Nuclear Orientation (Angstroms)
    I     Atom           X                Y                Z
 ----------------------------------------------------------------
    1      C      -0.3079209567    -0.5292866240    -1.6507125113
    2      C       0.3381996672    -0.8693565656    -0.3407185328
    3      C      -0.9097564689    -0.0158071858    -0.3575606557
    4      F       0.1938692114    -2.1471439287     0.1009665055
    5      I       2.3167157642    -0.1351160301     0.1470161876
    6      Br     -2.5452415995    -0.8455628883     0.2619525214
    7      Br     -0.8436248860     1.8772594597     0.0193045158
    8      H       0.1872320174     0.1923324468    -2.2884467156
    9      H      -0.8307968782    -1.3295652412    -2.1621558769
 ----------------------------------------------------------------
 Molecular Point Group                 C1    NOp =  1
 Largest Abelian Subgroup              C1    NOp =  1
 Nuclear Repulsion Energy =  1424.9844297320 hartrees
 There are       76 alpha and       76 beta electrons
 Requested basis set is 6-311++G(d,p)
 There are 96 shells and 260 basis functions

 Total QAlloc Memory Limit   2000 MB
 Mega-Array Size       188 MB
 MEM_STATIC part       192 MB

                       Distance Matrix (Angstroms)
             C (  1)   C (  2)   C (  3)   F (  4)   I (  5)   Br(  6)
   C (  2)  1.499735
   C (  3)  1.515951  1.512027
   F (  4)  2.436726  1.359653  2.443529
   I (  5)  3.205607  2.165992  3.267867  2.925210
   Br(  6)  2.960392  2.945847  1.935743  3.036899  4.914934
   Br(  7)  2.977818  3.011682  1.931347  4.156788  3.748829  3.219959
   H (  8)  1.082874  2.223425  2.230477  3.344023  3.251677  3.879198
   H (  9)  1.084168  2.212686  2.233553  2.615358  4.082379  3.008302
             Br(  7)   H (  8)
   H (  8)  3.037657
   H (  9)  3.878487  1.835349

 A cutoff of  1.0D-11 yielded   3538 shell pairs
 There are     27629 function pairs (     30808 Cartesian)

 -------------------------------------------------------
 OpenMP Integral Computing Module                       
 Release: version 1.0, May 2013, Q-Chem Inc. Pittsburgh 
 -------------------------------------------------------
 Integral Job Info:
 Integral job number is                      11
 Integral operator is                         1
 short-range coefficients                     0
 long-range coefficients              100000000
 Omega coefficients                           0
 if combine SR and LR in K                    0
 Integral screening is                        0
 Integral computing path is                   2
 max size of driver memory is            800000
 size of driver memory is                593474
 size of scratch memory is             29623520
 max col of scratch BK array               1296
 max len of scratch array in speh3          155
 max len of scratch index in speh4           18
 max int batch size is                      520
 min int batch size is                       52
 fixed nKL is                                45
 max L of basis functions is                  2
 order of int derivative is                   0
 number of shells is                         96
 number of basis is                         275
 number of cartesian basis is               275
 number of contracted shell pairs          3538
 number of primitive shell pairs           8086
 maxK2 (contraction) of shell pair           36
 max number of K2 of shell pair               1
 max number of CS2 of shell pair            372
 max number of PS2 of shell pair            534
 mem total for path MDJ                  541340
 -------------------------------------------------------
 Smallest overlap matrix eigenvalue = 4.38E-05
 Guess from superposition of atomic densities
 Warning:  Energy on first SCF cycle will be non-variational
 SAD guess density has 152.000000 electrons

 -----------------------------------------------------------------------
  General SCF calculation program by
  Eric Jon Sundstrom, Paul Horn, Yuezhi Mao, Dmitri Zuev, Alec White,
  David Stuck, Shaama M.S., Shane Yost, Joonho Lee, David Small,
  Daniel Levine, Susi Lehtola, Hugh Burton, Evgeny Epifanovsky
 -----------------------------------------------------------------------
 Exchange:     0.2000 Hartree-Fock + 0.0800 Slater + 0.7200 B88
 Correlation:  0.1900 VWN1RPA + 0.8100 LYP
 Using SG-1 standard quadrature grid
 using 4 threads for integral computing
 -------------------------------------------------------
 OpenMP Integral computing Module                
 Release: version 2.0, May 2017, Q-Chem Inc. Pleasanton 
 -------------------------------------------------------
 -------------------------------------------------------
 OpenMP BLAS3 based DFT computing Module                
 Release: version 1.0, May 2013, Q-Chem Inc. Pittsburgh 
 -------------------------------------------------------
 A restricted SCF calculation will be
 performed using DIIS
 SCF converges when DIIS error is below 1.0e-08
 ---------------------------------------
  Cycle       Energy         DIIS error
 ---------------------------------------
    1  -12284.2227774907      3.39e-02  
    2  -12283.1188630361      3.08e-03  
    3  -12283.0870329517      3.67e-03  
    4  -12283.1685681191      6.01e-04  
    5  -12283.1703444289      2.52e-04  
    6  -12283.1707630895      8.17e-05  
    7  -12283.1708214464      2.67e-05  
    8  -12283.1708264027      5.63e-06  
    9  -12283.1708266304      9.77e-07  
   10  -12283.1708266379      3.08e-07  
   11  -12283.1708266386      1.53e-07  
   12  -12283.1708266390      3.35e-08  
   13  -12283.1708266386      9.59e-09  Convergence criterion met
 ---------------------------------------
 SCF time:   CPU 85.48s  wall 23.00s 
 SCF   energy in the final basis set =   -12283.1708266386
 Total energy in the final basis set =   -12283.1708266386

 --------------------------------------------------------------

                    Orbital Energies (a.u.)
 --------------------------------------------------------------

 Alpha MOs
 -- Occupied --
*******-482.854-482.852-176.317-165.721-165.718-165.718 -62.506
-62.505 -56.327 -56.326 -56.323 -56.323 -56.321 -56.321 -35.813
-31.307 -31.300 -31.300 -24.717 -22.957 -22.956 -22.956 -22.951
-22.951 -10.340 -10.317 -10.231  -8.715  -8.713  -6.548  -6.546
 -6.533  -6.533  -6.531  -6.531  -6.363  -4.775  -4.760  -4.760
 -2.658  -2.657  -2.654  -2.654  -2.653  -2.652  -2.642  -2.642
 -2.641  -2.641  -2.041  -2.036  -2.036  -2.023  -2.023  -1.258
 -0.940  -0.818  -0.796  -0.697  -0.641  -0.608  -0.536  -0.527
 -0.496  -0.465  -0.440  -0.411  -0.377  -0.364  -0.322  -0.314
 -0.302  -0.292  -0.280  -0.277
 -- Virtual --
 -0.087  -0.064  -0.026  -0.006   0.019   0.019   0.027   0.047
  0.056   0.065   0.066   0.067   0.079   0.085   0.088   0.093
  0.100   0.107   0.114   0.117   0.127   0.136   0.142   0.162
  0.168   0.176   0.207   0.216   0.221   0.227   0.242   0.248
  0.264   0.268   0.300   0.316   0.356   0.359   0.370   0.379
  0.398   0.404   0.418   0.421   0.427   0.430   0.450   0.456
  0.477   0.487   0.503   0.521   0.543   0.552   0.559   0.577
  0.581   0.591   0.611   0.612   0.650   0.658   0.667   0.681
  0.689   0.714   0.755   0.779   0.803   0.835   0.848   0.887
  0.934   0.941   1.010   1.103   1.245   1.249   1.335   1.349
  1.359   1.376   1.408   1.427   1.435   1.493   1.512   1.528
  1.552   1.607   1.660   1.734   1.778   1.812   1.866   1.882
  1.936   1.990   2.002   2.027   2.053   2.069   2.088   2.152
  2.170   2.200   2.235   2.260   2.535   2.564   2.663   2.688
  2.784   2.794   2.910   2.969   3.103   3.376   3.487   3.693
  3.762   3.799   3.966   3.974   3.986   3.997   4.004   4.007
  4.011   4.023   4.045   4.061   4.112   4.117   4.136   4.144
  4.263   4.274   4.384   4.413   4.435   4.838   6.019   6.039
  6.086   6.331   6.376   6.601   6.680   6.721   7.564   7.566
  7.576   7.633   7.693   7.707  23.494  23.651  23.848  27.869
 28.355  28.369  28.386  28.537  28.544  28.574  28.600  28.689
 47.905  47.979  66.761 127.894 127.906 127.937 151.664 289.758
289.761 289.770 289.826 289.916 289.9191020.6961020.7901901.827
 --------------------------------------------------------------

          Ground-State Mulliken Net Atomic Charges

     Atom                 Charge (a.u.)
  ----------------------------------------
      1 C                    -0.513216
      2 C                    -0.163103
      3 C                     0.189058
      4 F                    -0.029546
      5 I                     0.102703
      6 Br                    0.012928
      7 Br                    0.001412
      8 H                     0.186690
      9 H                     0.213073
  ----------------------------------------
  Sum of atomic charges =     0.000000

 -----------------------------------------------------------------
                    Cartesian Multipole Moments
 -----------------------------------------------------------------
    Charge (ESU x 10^10)
                 0.0000
    Dipole Moment (Debye)
         X       0.2381      Y       0.4800      Z      -1.7680
       Tot       1.8474
    Quadrupole Moments (Debye-Ang)
        XX     -86.7093     XY       2.5906     YY     -89.5696
        XZ       0.6517     YZ       1.7960     ZZ     -84.7833
    Octopole Moments (Debye-Ang^2)
       XXX      11.9662    XXY       2.6130    XYY      -3.2862
       YYY      26.4637    XXZ      13.0571    XYZ      -0.3003
       YYZ       5.2905    XZZ      -0.9293    YZZ       0.8779
       ZZZ       7.2687
    Hexadecapole Moments (Debye-Ang^3)
      XXXX   -1744.5315   XXXY      42.5338   XXYY    -430.8881
      XYYY       1.9570   YYYY    -733.2056   XXXZ      -5.4094
      XXYZ      -5.7443   XYYZ      -3.5468   YYYZ       1.7343
      XXZZ    -353.1105   XYZZ       6.4864   YYZZ    -164.8845
      XZZZ      -3.2314   YZZZ      -3.3731   ZZZZ    -236.1343
 -----------------------------------------------------------------
 Calculating MO derivatives via CPSCF
 D1JvT checksum  = 943380 61891.5948957840
 D1KAT checksum  = 2362824 2443.4780230500
   1         3          27      0.115602    0.022816
   2         3          27      0.017650    0.003294
   3         3          27      0.002284    0.000613
   4         3          27      0.000210    0.000062
   5        27           3      0.000011    0.000006
   6        30           0      0.000000    0.000000    Roots Converged
 Time for AOints: 54.0 s (CPU) 13.6 s (wall)
 ------------------------------------------------------------------------------
                     AOints        : Timing summary (seconds)
 ------------------------------------------------------------------------------
     job step          cpu (% of tot)      sys (% of tot)     wall (% of tot)
 ------------------------------------------------------------------------------
  cpscf_lag         0.2124E+03 (30.2)   0.1100E-04 (13.8)   0.5422E+02 (29.7)
  iterzp            0.4351E+03 (62.0)   0.6500E-04 (81.2)   0.1141E+03 (62.5)
  make_fx           0.0000E+00 ( 0.0)   0.0000E+00 ( 0.0)   0.0000E+00 ( 0.0)
  AOints            0.5402E+02 ( 7.7)   0.3000E-05 ( 3.8)   0.1358E+02 ( 7.4)
 ------------------------------------------------------------------------------
   Grand Totals     0.7021E+03          0.8000E-04          0.1826E+03
 ------------------------------------------------------------------------------
 Calculating analytic Hessian of the SCF energy
 Polarizability Matrix (a.u.)
            1           2           3
    1-131.8938669  -6.8729264  -0.1736239
    2  -6.8729264-101.5186575  -2.5493806
    3  -0.1736239  -2.5493806 -82.9865945

 Direct stationary perturbation theory relativistic correction:

 rels  =     130.613646569898
 relv  =    -437.763135306172
 rel2e =      62.155114319170
 E_rel =    -244.994374417104

 Hessian of the SCF Energy
            1           2           3           4           5           6
    1   0.3479155   0.2059775  -0.0010678  -0.0589391   0.0008938  -0.0640280
    2   0.2059775   0.5252087  -0.0111149  -0.0059932  -0.0601302   0.0054945
    3  -0.0010678  -0.0111149   0.5951779  -0.0857875   0.0435564  -0.1744705
    4  -0.0589391  -0.0059932  -0.0857875   0.3296771  -0.0422387   0.0745075
    5   0.0008938  -0.0601302   0.0435564  -0.0422387   0.4134910  -0.0984549
    6  -0.0640280   0.0054945  -0.1744705   0.0745075  -0.0984549   0.3142267
    7  -0.0517360   0.0013373   0.0731331  -0.1550922   0.0780898  -0.0078322
    8   0.0004223  -0.0598505  -0.0598626   0.0631864  -0.0833867   0.0197486
    9   0.0399350  -0.0359109  -0.1574171   0.0156981   0.0015088  -0.0135889
   10   0.0005253   0.0039001  -0.0040714  -0.0522041  -0.0317330   0.0117558
   11   0.0002754  -0.0111602   0.0147215  -0.0076103  -0.2474006   0.0762387
   12   0.0103480   0.0397137  -0.0094552   0.0019675   0.0635273  -0.0798461
   13  -0.0137885   0.0021396  -0.0021136  -0.0463650  -0.0014017  -0.0159522
   14  -0.0040381   0.0012623   0.0013853  -0.0061874  -0.0113283  -0.0036815
   15  -0.0149413  -0.0051096  -0.0005707  -0.0128428  -0.0010028  -0.0200699
   16  -0.0114891   0.0001535   0.0057230  -0.0200810  -0.0107728   0.0142562
   17  -0.0024822   0.0006282  -0.0008160   0.0012892   0.0005401   0.0007426
   18   0.0195549   0.0101499  -0.0043600  -0.0004126  -0.0033788  -0.0015849
   19  -0.0007690   0.0015521   0.0029946   0.0026065   0.0092741   0.0022957
   20   0.0052218  -0.0140810  -0.0047690  -0.0031411  -0.0154324  -0.0079306
   21  -0.0018049  -0.0198988  -0.0005951   0.0047608   0.0011979  -0.0013152
   22  -0.1021616  -0.0975685   0.0787667   0.0110218   0.0148534  -0.0078019
   23  -0.0963272  -0.1779769   0.1159810  -0.0067691  -0.0078931   0.0011438
   24   0.0768040   0.1137601  -0.1424330   0.0076726   0.0079805  -0.0099724
   25  -0.1095575  -0.1114985  -0.0675771  -0.0106240  -0.0169649  -0.0072009
   26  -0.1099432  -0.2039005  -0.0990815   0.0074642   0.0115403   0.0066988
   27  -0.0647999  -0.0970839  -0.1058763  -0.0055637  -0.0149345  -0.0133789
            7           8           9          10          11          12
    1  -0.0517360   0.0004223   0.0399350   0.0005253   0.0002754   0.0103480
    2   0.0013373  -0.0598505  -0.0359109   0.0039001  -0.0111602   0.0397137
    3   0.0731331  -0.0598626  -0.1574171  -0.0040714   0.0147215  -0.0094552
    4  -0.1550922   0.0631864   0.0156981  -0.0522041  -0.0076103   0.0019675
    5   0.0780898  -0.0833867   0.0015088  -0.0317330  -0.2474006   0.0635273
    6  -0.0078322   0.0197486  -0.0135889   0.0117558   0.0762387  -0.0798461
    7   0.3276322  -0.0473268  -0.0782350   0.0027488  -0.0026876  -0.0077709
    8  -0.0473268   0.3263728   0.0467564   0.0194785  -0.0334238  -0.0019762
    9  -0.0782350   0.0467564   0.2586903  -0.0071209   0.0077359   0.0027183
   10   0.0027488   0.0194785  -0.0071209   0.0619705   0.0240890  -0.0035230
   11  -0.0026876  -0.0334238   0.0077359   0.0240890   0.3132737  -0.1003592
   12  -0.0077709  -0.0019762   0.0027183  -0.0035230  -0.1003592   0.0788735
   13  -0.0120723  -0.0066039  -0.0118397  -0.0114891  -0.0199827   0.0028866
   14   0.0024096   0.0016755  -0.0015948  -0.0224745  -0.0191475  -0.0001890
   15   0.0009604   0.0020452  -0.0018220   0.0028656   0.0002128   0.0042194
   16  -0.0899549  -0.0257845   0.0270980  -0.0020920   0.0003081  -0.0021910
   17  -0.0354103  -0.0378749   0.0153802   0.0049015   0.0013272  -0.0007332
   18   0.0238680   0.0097832  -0.0344829   0.0006442  -0.0014162   0.0016464
   19  -0.0229541  -0.0058188  -0.0023201  -0.0006229   0.0028256   0.0008658
   20   0.0028439  -0.1147879  -0.0208982   0.0010504  -0.0032270  -0.0012437
   21  -0.0006526  -0.0165960  -0.0289516  -0.0014992   0.0020994   0.0004976
   22  -0.0095063  -0.0132642   0.0084064  -0.0007113   0.0037581  -0.0068468
   23   0.0081101   0.0105295  -0.0100328   0.0010583  -0.0012854   0.0037024
   24   0.0051549   0.0087937  -0.0132057   0.0008157  -0.0002400  -0.0017565
   25   0.0109347   0.0157110   0.0083781   0.0018749  -0.0009755   0.0042637
   26  -0.0073660  -0.0092541  -0.0029447  -0.0002702   0.0010436  -0.0024422
   27  -0.0086259  -0.0086922  -0.0119404   0.0001331   0.0010072   0.0031026
           13          14          15          16          17          18
    1  -0.0137885  -0.0040381  -0.0149413  -0.0114891  -0.0024822   0.0195549
    2   0.0021396   0.0012623  -0.0051096   0.0001535   0.0006282   0.0101499
    3  -0.0021136   0.0013853  -0.0005707   0.0057230  -0.0008160  -0.0043600
    4  -0.0463650  -0.0061874  -0.0128428  -0.0200810   0.0012892  -0.0004126
    5  -0.0014017  -0.0113283  -0.0010028  -0.0107728   0.0005401  -0.0033788
    6  -0.0159522  -0.0036815  -0.0200699   0.0142562   0.0007426  -0.0015849
    7  -0.0120723   0.0024096   0.0009604  -0.0899549  -0.0354103   0.0238680
    8  -0.0066039   0.0016755   0.0020452  -0.0257845  -0.0378749   0.0097832
    9  -0.0118397  -0.0015948  -0.0018220   0.0270980   0.0153802  -0.0344829
   10  -0.0114891  -0.0224745   0.0028656  -0.0020920   0.0049015   0.0006442
   11  -0.0199827  -0.0191475   0.0002128   0.0003081   0.0013272  -0.0014162
   12   0.0028866  -0.0001890   0.0042194  -0.0021910  -0.0007332   0.0016464
   13   0.0886449   0.0247079   0.0256736  -0.0014063  -0.0002891  -0.0002284
   14   0.0247079   0.0272947   0.0029247   0.0003700  -0.0001394   0.0002955
   15   0.0256736   0.0029247   0.0164625   0.0004168  -0.0001775   0.0004274
   16  -0.0014063   0.0003700   0.0004168   0.1309587   0.0496823  -0.0452803
   17  -0.0002891  -0.0001394  -0.0001775   0.0496823   0.0549624  -0.0176368
   18  -0.0002284   0.0002955   0.0004274  -0.0452803  -0.0176368   0.0345877
   19  -0.0032519   0.0043039  -0.0003548  -0.0054338  -0.0186348  -0.0003010
   20   0.0019816  -0.0001317   0.0011819  -0.0134111  -0.0205060   0.0021302
   21   0.0010521   0.0005600   0.0011956   0.0004706   0.0038560   0.0031435
   22   0.0010688   0.0007990   0.0004368  -0.0018559   0.0001437   0.0032827
   23  -0.0015890   0.0003964  -0.0013630   0.0011746   0.0004163  -0.0020703
   24  -0.0004130   0.0003419   0.0003754  -0.0013492   0.0000070  -0.0004079
   25  -0.0013406   0.0001095  -0.0022145   0.0013543   0.0007999  -0.0011275
   26   0.0010373   0.0001179   0.0012884  -0.0017201   0.0006459   0.0021434
   27   0.0009345  -0.0000422  -0.0002178   0.0008558  -0.0006222   0.0010307
           19          20          21          22          23          24
    1  -0.0007690   0.0052218  -0.0018049  -0.1021616  -0.0963272   0.0768040
    2   0.0015521  -0.0140810  -0.0198988  -0.0975685  -0.1779769   0.1137601
    3   0.0029946  -0.0047690  -0.0005951   0.0787667   0.1159810  -0.1424330
    4   0.0026065  -0.0031411   0.0047608   0.0110218  -0.0067691   0.0076726
    5   0.0092741  -0.0154324   0.0011979   0.0148534  -0.0078931   0.0079805
    6   0.0022957  -0.0079306  -0.0013152  -0.0078019   0.0011438  -0.0099724
    7  -0.0229541   0.0028439  -0.0006526  -0.0095063   0.0081101   0.0051549
    8  -0.0058188  -0.1147879  -0.0165960  -0.0132642   0.0105295   0.0087937
    9  -0.0023201  -0.0208982  -0.0289516   0.0084064  -0.0100328  -0.0132057
   10  -0.0006229   0.0010504  -0.0014992  -0.0007113   0.0010583   0.0008157
   11   0.0028256  -0.0032270   0.0020994   0.0037581  -0.0012854  -0.0002400
   12   0.0008658  -0.0012437   0.0004976  -0.0068468   0.0037024  -0.0017565
   13  -0.0032519   0.0019816   0.0010521   0.0010688  -0.0015890  -0.0004130
   14   0.0043039  -0.0001317   0.0005600   0.0007990   0.0003964   0.0003419
   15  -0.0003548   0.0011819   0.0011956   0.0004368  -0.0013630   0.0003754
   16  -0.0054338  -0.0134111   0.0004706  -0.0018559   0.0011746  -0.0013492
   17  -0.0186348  -0.0205060   0.0038560   0.0001437   0.0004163   0.0000070
   18  -0.0003010   0.0021302   0.0031435   0.0032827  -0.0020703  -0.0004079
   19   0.0297671   0.0053142  -0.0030601   0.0011194   0.0006646   0.0004663
   20   0.0053142   0.1682222   0.0306685  -0.0024136   0.0013217  -0.0000964
   21  -0.0030601   0.0306685   0.0249999  -0.0022813   0.0002591   0.0012808
   22   0.0011194  -0.0024136  -0.0022813   0.1048569   0.1005194  -0.0824739
   23   0.0006646   0.0013217   0.0002591   0.1005194   0.1838848  -0.1206214
   24   0.0004663  -0.0000964   0.0012808  -0.0824739  -0.1206214   0.1538252
   25  -0.0004614   0.0025539   0.0030146  -0.0038317  -0.0068416  -0.0066775
   26   0.0005191  -0.0013778  -0.0021462  -0.0068273  -0.0093933  -0.0099254
   27  -0.0005865   0.0009573  -0.0002555   0.0085113   0.0130011   0.0122940
           25          26          27
    1  -0.1095575  -0.1099432  -0.0647999
    2  -0.1114985  -0.2039005  -0.0970839
    3  -0.0675771  -0.0990815  -0.1058763
    4  -0.0106240   0.0074642  -0.0055637
    5  -0.0169649   0.0115403  -0.0149345
    6  -0.0072009   0.0066988  -0.0133789
    7   0.0109347  -0.0073660  -0.0086259
    8   0.0157110  -0.0092541  -0.0086922
    9   0.0083781  -0.0029447  -0.0119404
   10   0.0018749  -0.0002702   0.0001331
   11  -0.0009755   0.0010436   0.0010072
   12   0.0042637  -0.0024422   0.0031026
   13  -0.0013406   0.0010373   0.0009345
   14   0.0001095   0.0001179  -0.0000422
   15  -0.0022145   0.0012884  -0.0002178
   16   0.0013543  -0.0017201   0.0008558
   17   0.0007999   0.0006459  -0.0006222
   18  -0.0011275   0.0021434   0.0010307
   19  -0.0004614   0.0005191  -0.0005865
   20   0.0025539  -0.0013778   0.0009573
   21   0.0030146  -0.0021462  -0.0002555
   22  -0.0038317  -0.0068273   0.0085113
   23  -0.0068416  -0.0093933   0.0130011
   24  -0.0066775  -0.0099254   0.0122940
   25   0.1116513   0.1171061   0.0691412
   26   0.1171061   0.2105779   0.1064093
   27   0.0691412   0.1064093   0.1152416
 Gradient time:  CPU 934.67 s  wall 243.94 s
 **********************************************************************
 **                                                                  **
 **                       VIBRATIONAL ANALYSIS                       **
 **                       --------------------                       **
 **                                                                  **
 **        VIBRATIONAL FREQUENCIES (CM**-1) AND NORMAL MODES         **
 **     FORCE CONSTANTS (mDYN/ANGSTROM) AND REDUCED MASSES (AMU)     **
 **                  INFRARED INTENSITIES (KM/MOL)                   **
 **                                                                  **
 **********************************************************************


 Mode:                 1                      2                      3
 Frequency:        74.56                  85.01                 142.70
 Force Cnst:      0.0706                 0.1702                 0.4651
 Red. Mass:      21.5562                39.9702                38.7626
 IR Active:          YES                    YES                    YES
 IR Intens:        0.209                  0.134                  0.440
 Raman Active:       YES                    YES                    YES
               X      Y      Z        X      Y      Z        X      Y      Z
 C          0.075 -0.177  0.241   -0.050 -0.316 -0.008    0.038 -0.000  0.038
 C         -0.019 -0.027  0.327   -0.035 -0.246  0.004   -0.094  0.063  0.133
 C         -0.004 -0.002  0.131    0.014 -0.210 -0.014    0.077  0.215 -0.034
 F         -0.012  0.076  0.599    0.085 -0.210  0.113   -0.288  0.216  0.530
 I          0.146  0.001 -0.119   -0.197  0.234 -0.037   -0.251 -0.058 -0.065
 Br        -0.163  0.024 -0.200   -0.136  0.061 -0.063    0.334 -0.245 -0.105
 Br        -0.080 -0.006  0.134    0.446 -0.260  0.099    0.134  0.244  0.060
 H          0.195 -0.306  0.186   -0.039 -0.418 -0.112    0.304 -0.190  0.029
 H          0.026 -0.180  0.298   -0.138 -0.332  0.108   -0.151  0.118  0.054
 TransDip   0.004 -0.013 -0.006   -0.011 -0.003 -0.000    0.021 -0.004 -0.003

 Mode:                 4                      5                      6
 Frequency:       181.60                 248.23                 288.62
 Force Cnst:      0.5440                 0.6606                 0.6639
 Red. Mass:      27.9954                18.1958                13.5267
 IR Active:          YES                    YES                    YES
 IR Intens:        0.149                  0.280                  0.598
 Raman Active:       YES                    YES                    YES
               X      Y      Z        X      Y      Z        X      Y      Z
 C          0.233 -0.247 -0.127    0.062 -0.019  0.269   -0.110  0.070 -0.211
 C          0.136 -0.183 -0.061    0.187 -0.108  0.156    0.063  0.364 -0.183
 C          0.238 -0.081 -0.186    0.116 -0.067  0.285   -0.101  0.063 -0.202
 F          0.091 -0.117  0.140    0.694 -0.274 -0.089    0.423  0.472  0.185
 I         -0.105 -0.018 -0.023   -0.100 -0.051 -0.027   -0.035 -0.062  0.013
 Br         0.279  0.322 -0.035   -0.046  0.005 -0.033   -0.044  0.001  0.017
 Br        -0.230 -0.179  0.098   -0.016  0.173 -0.017    0.025 -0.090  0.014
 H          0.388 -0.386 -0.166    0.030 -0.036  0.225   -0.330  0.101 -0.351
 H          0.111 -0.199 -0.078    0.007 -0.001  0.298    0.030 -0.122 -0.056
 TransDip   0.011 -0.005 -0.002   -0.014 -0.002  0.009   -0.017 -0.013 -0.013

 Mode:                 7                      8                      9
 Frequency:       322.34                 377.48                 472.23
 Force Cnst:      0.2342                 0.4410                 0.3888
 Red. Mass:       3.8248                 5.2526                 2.9595
 IR Active:          YES                    YES                    YES
 IR Intens:        2.646                  5.631                 10.688
 Raman Active:       YES                    YES                    YES
               X      Y      Z        X      Y      Z        X      Y      Z
 C          0.247  0.261  0.120    0.370 -0.121 -0.187   -0.078  0.198 -0.121
 C          0.050  0.090  0.154    0.056 -0.049 -0.045   -0.069 -0.172 -0.135
 C          0.022  0.015  0.095    0.036 -0.035 -0.279    0.019 -0.013 -0.024
 F         -0.037  0.046 -0.005   -0.003 -0.024  0.017    0.055 -0.096  0.158
 I         -0.029 -0.006 -0.023   -0.006 -0.000 -0.007    0.010  0.005  0.006
 Br        -0.010  0.005  0.013   -0.074 -0.029  0.056   -0.006 -0.001  0.007
 Br         0.007 -0.072 -0.034    0.000  0.069  0.034   -0.002  0.003 -0.008
 H          0.314  0.461  0.399    0.547 -0.131 -0.067    0.171  0.332  0.215
 H          0.438  0.329 -0.177    0.515 -0.129 -0.328   -0.256  0.571 -0.520
 TransDip   0.037  0.032  0.017    0.065 -0.029 -0.027   -0.092 -0.003 -0.050

 Mode:                10                     11                     12
 Frequency:       559.19                 701.36                 823.32
 Force Cnst:      1.6870                 0.8371                 1.4830
 Red. Mass:       9.1572                 2.8883                 3.7134
 IR Active:          YES                    YES                    YES
 IR Intens:       40.471                 38.235                 59.579
 Raman Active:       YES                    YES                    YES
               X      Y      Z        X      Y      Z        X      Y      Z
 C         -0.003  0.016 -0.036    0.026  0.039  0.014    0.093 -0.185 -0.006
 C          0.465 -0.081 -0.288   -0.082 -0.001  0.053   -0.236 -0.094 -0.114
 C          0.516 -0.040  0.256    0.140  0.343 -0.071    0.020 -0.006  0.252
 F         -0.144  0.129  0.037    0.033 -0.042 -0.021    0.036  0.177 -0.071
 I         -0.018 -0.000  0.001    0.001  0.000  0.001    0.002 -0.000  0.002
 Br        -0.064 -0.019  0.006   -0.018 -0.014  0.010    0.003  0.002 -0.003
 Br        -0.013  0.004 -0.006   -0.003 -0.031 -0.007   -0.001 -0.001 -0.003
 H         -0.260 -0.028 -0.288    0.383 -0.466 -0.283    0.595 -0.179  0.399
 H         -0.319  0.046  0.245   -0.502  0.183  0.334   -0.173  0.235 -0.385
 TransDip   0.199  0.041 -0.020    0.058  0.189  0.002   -0.199 -0.145  0.025

 Mode:                13                     14                     15
 Frequency:       935.58                 969.75                1034.81
 Force Cnst:      2.6990                 1.6996                 1.2028
 Red. Mass:       5.2336                 3.0674                 1.9065
 IR Active:          YES                    YES                    YES
 IR Intens:        7.569                 32.792                 73.243
 Raman Active:       YES                    YES                    YES
               X      Y      Z        X      Y      Z        X      Y      Z
 C         -0.043 -0.099  0.341   -0.156 -0.078  0.020   -0.085 -0.105 -0.065
 C          0.255 -0.130 -0.233    0.058 -0.007  0.245   -0.017  0.088  0.005
 C         -0.224  0.205 -0.160    0.165 -0.108 -0.187    0.101  0.173  0.053
 F         -0.014  0.038 -0.006    0.001  0.084 -0.068    0.002 -0.067  0.014
 I         -0.001  0.000  0.001   -0.001 -0.000 -0.000   -0.000  0.000  0.000
 Br         0.002 -0.001 -0.000   -0.006 -0.001  0.002   -0.004 -0.003 -0.001
 Br         0.002 -0.008  0.002   -0.000  0.005  0.003   -0.001 -0.006  0.000
 H          0.232  0.020  0.693    0.195  0.081  0.475   -0.190  0.334  0.347
 H          0.062  0.188 -0.208   -0.412  0.406 -0.465    0.582 -0.272 -0.491
 TransDip   0.083 -0.010 -0.029    0.145 -0.089  0.070    0.062  0.265 -0.033

 Mode:                16                     17                     18
 Frequency:      1083.97                1126.53                1290.06
 Force Cnst:      0.9382                 2.0244                 4.9934
 Red. Mass:       1.3552                 2.7075                 5.0925
 IR Active:          YES                    YES                    YES
 IR Intens:       21.771                 36.129                 25.040
 Raman Active:       YES                    YES                    YES
               X      Y      Z        X      Y      Z        X      Y      Z
 C         -0.132  0.100  0.012   -0.020 -0.058 -0.103    0.028 -0.013  0.222
 C          0.001 -0.025 -0.011    0.155  0.257 -0.010   -0.221  0.302 -0.255
 C          0.031 -0.044 -0.003   -0.126 -0.026  0.112    0.214 -0.170 -0.149
 F          0.001  0.015 -0.004   -0.026 -0.107  0.023   -0.005 -0.100  0.040
 I          0.000  0.000  0.000   -0.000 -0.000  0.000    0.002  0.000  0.001
 Br        -0.000  0.000  0.000    0.002  0.002 -0.001   -0.004 -0.001  0.002
 Br        -0.000  0.001 -0.000    0.002 -0.002 -0.001   -0.000  0.004  0.001
 H          0.635 -0.430  0.007    0.603 -0.353  0.033    0.127  0.178  0.561
 H          0.508 -0.345  0.048   -0.426  0.322 -0.281   -0.177 -0.009  0.492
 TransDip   0.084 -0.123  0.017    0.129  0.134  0.049   -0.027  0.142 -0.069

 Mode:                19                     20                     21
 Frequency:      1449.22                3130.74                3224.01
 Force Cnst:      1.4918                 6.0870                 6.8493
 Red. Mass:       1.2055                 1.0540                 1.1184
 IR Active:          YES                    YES                    YES
 IR Intens:       21.827                  0.390                  1.381
 Raman Active:       YES                    YES                    YES
               X      Y      Z        X      Y      Z        X      Y      Z
 C         -0.007 -0.004 -0.117   -0.005 -0.008 -0.064   -0.055 -0.083  0.011
 C          0.033 -0.033  0.020    0.002 -0.001  0.002   -0.000 -0.000  0.000
 C         -0.031  0.022  0.008   -0.002  0.001  0.001   -0.000 -0.000  0.000
 F          0.001  0.007 -0.002    0.000 -0.000  0.000    0.000  0.000 -0.000
 I         -0.000  0.000 -0.000    0.000 -0.000  0.000    0.000  0.000  0.000
 Br         0.000  0.000 -0.000   -0.000  0.000  0.000    0.000  0.000 -0.000
 Br         0.000 -0.000 -0.000   -0.000  0.000  0.000    0.000  0.000  0.000
 H          0.251  0.380  0.534   -0.308 -0.452  0.382    0.338  0.495 -0.437
 H         -0.214 -0.308  0.590    0.364  0.550  0.339    0.322  0.487  0.315
 TransDip   0.013 -0.034  0.145    0.004 -0.001  0.020    0.022  0.030 -0.005

 STANDARD THERMODYNAMIC QUANTITIES AT   298.15 K  AND     1.00 ATM

   This Molecule has  0 Imaginary Frequencies
   Zero point vibrational energy:       26.478 kcal/mol

   Atom    1 Element C  Has Mass   12.00000
   Atom    2 Element C  Has Mass   12.00000
   Atom    3 Element C  Has Mass   12.00000
   Atom    4 Element F  Has Mass   18.99840
   Atom    5 Element I  Has Mass  126.90440
   Atom    6 Element Br Has Mass   78.91830
   Atom    7 Element Br Has Mass   78.91830
   Atom    8 Element H  Has Mass    1.00783
   Atom    9 Element H  Has Mass    1.00783
   Molecular Mass:   341.755060 amu
   Principal axes and moments of inertia in amu*Bohr^2:
                             1           2           3
    Eigenvalues --     1758.02619  4695.99841  6070.95003
          X               0.99999     0.00402     0.00076
          Y              -0.00403     0.99991     0.01262
          Z              -0.00071    -0.01263     0.99992
   Rotational Symmetry Number is   1
   The Molecule is an Asymmetric Top
   Translational Enthalpy:        0.889 kcal/mol
   Rotational Enthalpy:           0.889 kcal/mol
   Vibrational Enthalpy:         29.768 kcal/mol
   gas constant (RT):             0.592 kcal/mol
   Translational Entropy:        43.381  cal/mol.K
   Rotational Entropy:           32.283  cal/mol.K
   Vibrational Entropy:          20.677  cal/mol.K

   Total Enthalpy:               32.138 kcal/mol
   Total Entropy:                96.340  cal/mol.K

 ======================================================================

 STANDARD THERMODYNAMIC QUANTITIES FOR ANHARMONIC VIBRATION -- TOSH

   Zero point vibrational energy: ************ kcal/mol

   Vibrational Enthalpy:       Infinity kcal/mol
   Vibrational Entropy:             NaN  cal/mol.K

   Total Enthalpy:             Infinity kcal/mol
   Total Entropy:                   NaN  cal/mol.K

 ======================================================================

 STANDARD THERMODYNAMIC QUANTITIES FOR ANHARMONIC VIBRATION -- VPT2

   Zero point vibrational energy: ************ kcal/mol

   Vibrational Enthalpy:       Infinity kcal/mol
   Vibrational Entropy:             NaN  cal/mol.K

   Total Enthalpy:             Infinity kcal/mol
   Total Entropy:                   NaN  cal/mol.K

 ======================================================================

Archival summary:
1\1\garfield\FREQ\ProcedureUnspecified\BasisUnspecified\1r2132\taweetha\WedOct1007:55:162018WedOct1007:55:162018\0\\#,FREQ,ProcedureUnspecified,BasisUnspecified,\\0,1\I\C,1,2.16599\F,2,1.35965,1,110.023\C,2,1.49973,1,120.888,3,-141.031,0\H,4,1.08287,2,117.939,1,-7.60381,0\H,4,1.08417,2,116.901,1,137.552,0\C,2,1.51203,1,124.407,3,145.65,0\Br,7,1.93135,2,121.526,1,1.74896,0\Br,7,1.93574,2,116.859,1,-143.244,0\\\@

 Total job time:  266.32s(wall), 1020.42s(cpu) 
 Wed Oct 10 07:55:16 2018

        *************************************************************
        *                                                           *
        *  Thank you very much for using Q-Chem.  Have a nice day.  *
        *                                                           *
        *************************************************************
