# Supplementary material for: Geometric and energetic data from ab initio calculations of haloethene, haloimine, halomethylenephosphine, haloiminophosphine, halodiazene, halodiphosphene and halocyclopropane
Source: Data Brief. 2019 Nov 2;27:104738. doi: 10.1016/j.dib.2019.104738 (PMC6861602; doi:10.1016/j.dib.2019.104738)
Supplement: Multimedia component 3 [file mmc3.zip › CCC/B3LYP/FICCCBrCl.out]

Q-Chem Developer Version!
                  Welcome to Q-Chem
     A Quantum Leap Into The Future Of Chemistry


 Q-Chem 5.1, Q-Chem, Inc., Pleasanton, CA (2018)

 Yihan Shao,  Zhengting Gan,  E. Epifanovsky,  A. T. B. Gilbert,  M. Wormit,  
 J. Kussmann,  A. W. Lange,  A. Behn,  Jia Deng,  Xintian Feng,  D. Ghosh,  
 M. Goldey,  P. R. Horn,  L. D. Jacobson,  I. Kaliman,  T. Kus,  A. Landau,  
 Jie Liu,  E. I. Proynov,  R. M. Richard,  R. P. Steele,  E. J. Sundstrom,  
 H. L. Woodcock III,  P. M. Zimmerman,  D. Zuev,  B. Albrecht,  E. Alguire,  
 S. A. Baeppler,  D. Barton,  Z. Benda,  Y. A. Bernard,  E. J. Berquist,  
 K. B. Bravaya,  H. Burton,  D. Casanova,  Chun-Min Chang,  Yunqing Chen,  
 A. Chien,  K. D. Closser,  M. P. Coons,  S. Coriani,  S. Dasgupta,  
 A. L. Dempwolff,  M. Diedenhofen,  Hainam Do,  R. G. Edgar,  Po-Tung Fang,  
 S. Faraji,  S. Fatehi,  Qingguo Feng,  K. D. Fenk,  J. Fosso-Tande,  
 Qinghui Ge,  A. Ghysels,  G. Gidofalvi,  J. Gomes,  J. Gonthier,  A. Gunina,  
 D. Hait,  M. W. D. Hanson-Heine,  P. H. P. Harbach,  A. W. Hauser,  
 J. E. Herr,  E. G. Hohenstein,  Z. C. Holden,  Kerwin Hui,  B. C. Huynh,  
 T.-C. Jagau,  Hyunjun Ji,  B. Kaduk,  K. Khistyaev,  Jaehoon Kim,  
 P. Klunzinger,  K. Koh,  D. Kosenkov,  L. Koulias,  T. Kowalczyk,  
 C. M. Krauter,  A. Kunitsa,  Ka Un Lao,  A. Laurent,  K. V. Lawler,  
 Joonho Lee,  D. Lefrancois,  S. Lehtola,  D. S. Levine,  Yi-Pei Li,  
 You-Sheng Lin,  Fenglai Liu,  E. Livshits,  A. Luenser,  P. Manohar,  
 E. Mansoor,  S. F. Manzer,  Shan-Ping Mao,  Yuezhi Mao,  N. Mardirossian,  
 A. V. Marenich,  T. Markovich,  L. A. Martinez-Martinez,  S. A. Maurer,  
 N. J. Mayhall,  S. C. McKenzie,  J.-M. Mewes,  A. F. Morrison,  
 J. W. Mullinax,  K. Nanda,  T. S. Nguyen-Beck,  R. Olivares-Amaya,  
 J. A. Parkhill,  T. M. Perrine,  F. Plasser,  P. Pokhilko,  S. Prager,  
 A. Prociuk,  E. Ramos,  D. R. Rehn,  F. Rob,  M. Schneider,  N. Sergueev,  
 S. M. Sharada,  S. Sharma,  D. W. Small,  T. Stauch,  T. Stein,  
 Yu-Chuan Su,  A. J. W. Thom,  A. Tkatchenko,  T. Tsuchimochi,  N. M. Tubman,  
 L. Vogt,  M. L. Vidal,  O. Vydrov,  M. A. Watson,  J. Wenzel,  
 M. de Wergifosse,  T. A. Wesolowski,  A. White,  J. Witte,  A. Yamada,  
 Jun Yang,  K. Yao,  S. Yeganeh,  S. R. Yost,  Zhi-Qiang You,  A. Zech,  
 Igor Ying Zhang,  Xing Zhang,  Yan Zhao,  Ying Zhu,  B. R. Brooks,  
 G. K. L. Chan,  C. J. Cramer,  M. S. Gordon,  W. J. Hehre,  A. Klamt,  
 M. W. Schmidt,  C. D. Sherrill,  D. G. Truhlar,  A. Aspuru-Guzik,  R. Baer,  
 A. T. Bell,  N. A. Besley,  Jeng-Da Chai,  A. E. DePrince, III,  
 R. A. DiStasio Jr.,  A. Dreuw,  B. D. Dunietz,  T. R. Furlani,  
 Chao-Ping Hsu,  Yousung Jung,  Jing Kong,  D. S. Lambrecht,  WanZhen Liang,  
 C. Ochsenfeld,  V. A. Rassolov,  L. V. Slipchenko,  J. E. Subotnik,  
 T. Van Voorhis,  J. M. Herbert,  A. I. Krylov,  P. M. W. Gill,  M. Head-Gordon

 Contributors to earlier versions of Q-Chem not listed above: 
 R. D. Adamson,  B. Austin,  J. Baker,  G. J. O. Beran,  K. Brandhorst,  
 S. T. Brown,  E. F. C. Byrd,  A. K. Chakraborty,  C.-L. Cheng,  
 Siu Hung Chien,  D. M. Chipman,  D. L. Crittenden,  H. Dachsel,  
 R. J. Doerksen,  A. D. Dutoi,  L. Fusti-Molnar,  W. A. Goddard III,  
 A. Golubeva-Zadorozhnaya,  S. R. Gwaltney,  G. Hawkins,  A. Heyden,  
 S. Hirata,  G. Kedziora,  F. J. Keil,  C. Kelley,  Jihan Kim,  R. A. King,  
 R. Z. Khaliullin,  P. P. Korambath,  W. Kurlancheek,  A. M. Lee,  M. S. Lee,  
 S. V. Levchenko,  Ching Yeh Lin,  D. Liotard,  R. C. Lochan,  I. Lotan,  
 P. E. Maslen,  N. Nair,  D. P. O'Neill,  D. Neuhauser,  E. Neuscamman,  
 C. M. Oana,  R. Olson,  B. Peters,  R. Peverati,  P. A. Pieniazek,  
 Y. M. Rhee,  J. Ritchie,  M. A. Rohrdanz,  E. Rosta,  N. J. Russ,  
 H. F. Schaefer III,  N. E. Schultz,  N. Shenvi,  A. C. Simmonett,  A. Sodt,  
 D. Stuck,  K. S. Thanthiriwatte,  V. Vanovschi,  Tao Wang,  A. Warshel,  
 C. F. Williams,  Q. Wu,  X. Xu,  W. Zhang

 Please cite Q-Chem as follows:
 Y. Shao et al., Mol. Phys. 113, 184-215 (2015)
 DOI: 10.1080/00268976.2014.952696

 Q-Chem 5.1.1 for Intel X86 EM64T Linux

 Parts of Q-Chem use Armadillo 8.300.2 (Tropical Shenanigans).
 http://arma.sourceforge.net/

 Q-Chem begins on Thu Oct 11 02:38:52 2018  

Host: 
0

     Scratch files written to /scratch/taweetham/qchem31720//
Input Ideriv = 2
Curr. Ideriv = -1
Max.  Ideriv = 2

Checking the input file for inconsistencies... 	...done.

--------------------------------------------------------------
User input:
--------------------------------------------------------------
$molecule
0 1
C 
C 1 CC 
C 2 CC 1 60.0
F 2 CF 1 ANG  3 pDHA
I 2 CI 1 ANG  3 mDHA
Br 3 CBr 1 ANG  2 mDHA
Cl 3 CCl 1 ANG  2 pDHA
H 1 CH 2 ANG  3 pDHA
H 1 CH 2 ANG  3 mDHA

CC=1.54
CH=1.09
CF=1.35
CCl=1.77
CBr=1.94
CI=2.14
ANG=118.0
pDHA=107.9
mDHA=-107.9
$end

$rem
   job_type	optimization
   basis	6-311++g**
   method	b3lyp
   mem_total	32000
$end

--------------------------------------------------------------
 ----------------------------------------------------------------
             Standard Nuclear Orientation (Angstroms)
    I     Atom           X                Y                Z
 ----------------------------------------------------------------
    1      C      -0.4356110794    -0.3057187694    -1.6671075984
    2      C       0.1750082453    -0.7328526572    -0.3194055978
    3      C      -0.9618427647     0.3053635172    -0.3551401246
    4      F      -0.1095712392    -1.9692679504     0.1418879525
    5      I       2.1470262893    -0.0484045469     0.1520555546
    6      Br     -2.7163084054    -0.2426354421     0.2654623700
    7      Cl     -0.5583895936     1.9925718653    -0.0037805811
    8      H       0.1630246861     0.3267651958    -2.3226220941
    9      H      -1.0711859948    -1.0201464371    -2.1903070198
 ----------------------------------------------------------------
 Molecular Point Group                 C1    NOp =  1
 Largest Abelian Subgroup              C1    NOp =  1
 Nuclear Repulsion Energy =  1114.8992160428 hartrees
 There are       67 alpha and       67 beta electrons
 Requested basis set is 6-311++G(d,p)
 There are 90 shells and 242 basis functions

 Total QAlloc Memory Limit  32000 MB
 Mega-Array Size       188 MB
 MEM_STATIC part       192 MB
 A cutoff of  1.0D-11 yielded   3208 shell pairs
 There are     24717 function pairs (     27396 Cartesian)
 Smallest overlap matrix eigenvalue = 3.71E-05

 Scale SEOQF with 1.000000e-01/1.000000e-01/1.000000e-01

 Standard Electronic Orientation quadrupole field applied
 Nucleus-field energy     =     0.0000000228 hartrees
 Guess from superposition of atomic densities
 Warning:  Energy on first SCF cycle will be non-variational
 SAD guess density has 134.000000 electrons

 -----------------------------------------------------------------------
  General SCF calculation program by
  Eric Jon Sundstrom, Paul Horn, Yuezhi Mao, Dmitri Zuev, Alec White,
  David Stuck, Shaama M.S., Shane Yost, Joonho Lee, David Small,
  Daniel Levine, Susi Lehtola, Hugh Burton, Evgeny Epifanovsky
 -----------------------------------------------------------------------
 Exchange:     0.2000 Hartree-Fock + 0.0800 Slater + 0.7200 B88
 Correlation:  0.1900 VWN1RPA + 0.8100 LYP
 Using SG-1 standard quadrature grid
 A restricted SCF calculation will be
 performed using DIIS
 SCF converges when DIIS error is below 1.0e-08
 ---------------------------------------
  Cycle       Energy         DIIS error
 ---------------------------------------
    1  -10170.3126766726      3.46e-02  
    2  -10169.1981825832      3.09e-03  
    3  -10169.1590143390      3.94e-03  
    4  -10169.2462086784      6.67e-04  
    5  -10169.2483429222      2.90e-04  
    6  -10169.2489140001      6.87e-05  
    7  -10169.2489492628      2.06e-05  
    8  -10169.2489515866      6.14e-06  
    9  -10169.2489518141      1.28e-06  
   10  -10169.2489518259      4.12e-07  
   11  -10169.2489518269      1.48e-07  
   12  -10169.2489518273      5.44e-08  
   13  -10169.2489518272      1.31e-08  
   14  -10169.2489518271      3.65e-09  Convergence criterion met
 ---------------------------------------
 SCF time:   CPU 71.94s  wall 99.00s 
 SCF   energy in the final basis set =   -10169.2489518271
 Total energy in the final basis set =   -10169.2489518271

 --------------------------------------------------------------

                    Orbital Energies (a.u.)
 --------------------------------------------------------------

 Alpha MOs
 -- Occupied --
*******-482.853-176.317-165.720-165.718-165.718-101.578 -62.506
-56.327 -56.322 -56.322 -35.813 -31.307 -31.300 -31.300 -24.722
-22.957 -22.955 -22.955 -22.951 -22.951 -10.342 -10.325 -10.235
 -9.493  -8.715  -7.258  -7.247  -7.247  -6.547  -6.533  -6.532
 -6.363  -4.775  -4.760  -4.760  -2.658  -2.654  -2.653  -2.642
 -2.642  -2.041  -2.036  -2.036  -2.023  -2.023  -1.264  -0.943
 -0.847  -0.806  -0.700  -0.640  -0.612  -0.539  -0.526  -0.502
 -0.471  -0.446  -0.424  -0.387  -0.372  -0.332  -0.328  -0.311
 -0.295  -0.281  -0.275
 -- Virtual --
 -0.079  -0.056  -0.010  -0.006   0.018   0.021   0.026   0.048
  0.058   0.066   0.070   0.075   0.078   0.088   0.095   0.101
  0.108   0.112   0.116   0.127   0.138   0.140   0.145   0.165
  0.170   0.176   0.199   0.212   0.220   0.230   0.240   0.246
  0.261   0.280   0.296   0.316   0.355   0.374   0.377   0.390
  0.403   0.415   0.415   0.428   0.435   0.445   0.469   0.474
  0.481   0.505   0.508   0.526   0.537   0.577   0.579   0.592
  0.605   0.623   0.640   0.655   0.667   0.685   0.703   0.751
  0.781   0.804   0.822   0.861   0.864   0.898   0.912   0.961
  0.981   1.065   1.082   1.144   1.243   1.282   1.342   1.352
  1.357   1.386   1.406   1.426   1.446   1.482   1.516   1.535
  1.560   1.612   1.653   1.735   1.758   1.820   1.860   1.887
  1.941   1.984   2.010   2.039   2.070   2.127   2.153   2.176
  2.236   2.280   2.341   2.471   2.525   2.561   2.675   2.682
  2.770   2.775   2.895   2.996   3.084   3.341   3.540   3.679
  3.758   3.788   3.968   3.976   3.992   3.999   4.010   4.016
  4.032   4.064   4.118   4.137   4.201   4.263   4.382   4.436
  4.827   6.020   6.043   6.091   6.325   6.367   6.642   6.684
  7.563   7.593   7.679   9.735  23.475  23.585  23.808  25.863
 26.024  26.440  27.876  28.356  28.372  28.390  28.537  28.547
 28.576  28.605  28.693  47.941  66.753 127.895 127.909 127.941
151.670 215.723 289.758 289.786 289.8981020.7421901.834
 --------------------------------------------------------------

          Ground-State Mulliken Net Atomic Charges

     Atom                 Charge (a.u.)
  ----------------------------------------
      1 C                    -0.597726
      2 C                    -0.260258
      3 C                     0.171792
      4 F                    -0.025224
      5 I                     0.110982
      6 Br                   -0.004561
      7 Cl                    0.224579
      8 H                     0.166725
      9 H                     0.213691
  ----------------------------------------
  Sum of atomic charges =    -0.000000

 -----------------------------------------------------------------
                    Cartesian Multipole Moments
 -----------------------------------------------------------------
    Charge (ESU x 10^10)
                -0.0000
    Dipole Moment (Debye)
         X       0.2381      Y       0.2652      Z      -1.8047
       Tot       1.8395
    Quadrupole Moments (Debye-Ang)
        XX     -80.4693     XY       2.7839     YY     -85.1005
        XZ       0.9525     YZ       1.3156     ZZ     -78.9442
    Octopole Moments (Debye-Ang^2)
       XXX      16.5424    XXY      -5.5740    XYY       4.8745
       YYY      -7.1803    XXZ      12.4379    XYZ      -0.7559
       YYZ       5.1841    XZZ       1.4860    YZZ      -7.2278
       ZZZ       7.0657
    Hexadecapole Moments (Debye-Ang^3)
      XXXX   -1649.4846   XXXY      48.8596   XXYY    -389.5722
      XYYY      20.1545   YYYY    -543.3665   XXXZ     -12.7016
      XXYZ      -1.1942   XYYZ      -1.5133   YYYZ       2.6528
      XXZZ    -335.6199   XYZZ      10.8899   YYZZ    -132.1273
      XZZZ      -4.2238   YZZZ      -1.4538   ZZZZ    -230.5500
 -----------------------------------------------------------------
 Calculating analytic gradient of the SCF energy
 Gradient of SCF Energy
            1           2           3           4           5           6
    1  -0.0016918   0.0171406  -0.0113402  -0.0011379  -0.0085236  -0.0037582
    2   0.0011419  -0.0173472   0.0118973   0.0003895   0.0066048  -0.0013947
    3  -0.0152712   0.0167946   0.0093579  -0.0004961  -0.0020745   0.0006437
            7           8           9
    1   0.0082256   0.0021901  -0.0011046
    2  -0.0014165   0.0014203  -0.0012954
    3   0.0005666  -0.0045317  -0.0049893
 Max gradient component =       1.735E-02
 RMS gradient           =       8.018E-03
 Gradient time:  CPU 19.40 s  wall 23.29 s
 Geometry Optimization Parameters
   NAtoms,    NIC,     NZ,  NCons,   NDum,   NFix, NCnnct, MaxDiis
        9      69       9       0       0       0       0       0


** GEOMETRY OPTIMIZATION IN DELOCALIZED INTERNAL COORDINATES **
   Searching for a Minimum

   Optimization Cycle:   1

                       Coordinates (Angstroms)
     ATOM                X               Y               Z
      1  C        -0.4356110794   -0.3057187694   -1.6671075984
      2  C         0.1750082453   -0.7328526572   -0.3194055978
      3  C        -0.9618427647    0.3053635172   -0.3551401246
      4  F        -0.1095712392   -1.9692679504    0.1418879525
      5  I         2.1470262893   -0.0484045469    0.1520555546
      6  Br       -2.7163084054   -0.2426354421    0.2654623700
      7  Cl       -0.5583895936    1.9925718653   -0.0037805811
      8  H         0.1630246861    0.3267651958   -2.3226220941
      9  H        -1.0711859948   -1.0201464371   -2.1903070198
   Point Group: c1    Number of degrees of freedom:    21


   Energy is -10169.248951827


 Attempting to Generate Delocalized Internal Coordinates

 21 Hessian modes will be used to form the next step
  Hessian Eigenvalues:
     0.017401    0.020947    0.030782    0.030782    0.030790    0.033282
     0.086449    0.090060    0.108095    0.108252    0.129001    0.140000
     0.145900    0.175927    0.257500    0.268991    0.285189    0.286300
     0.348126    0.348126    0.550214

 Minimum Search - Taking Simple RFO Step
 Searching for Lamda that Minimizes Along All modes
 Value Taken    Lamda =  -0.00706776
 Step Taken.  Stepsize is  0.282781

                             Maximum     Tolerance    Cnvgd?
         Gradient           0.021177      0.000300      NO
         Displacement       0.190160      0.001200      NO
         Energy change     *********      0.000001      NO


 New Cartesian Coordinates Obtained by Inverse Iteration

 Displacement from previous Coordinates is:  0.448287
 ----------------------------------------------------------------
             Standard Nuclear Orientation (Angstroms)
    I     Atom           X                Y                Z
 ----------------------------------------------------------------
    1      C      -0.4228333842    -0.2873903076    -1.6379664338
    2      C       0.1758490879    -0.7069699697    -0.3134362261
    3      C      -0.9596184871     0.3163313314    -0.3528520303
    4      F      -0.1286674360    -1.9447869294     0.1320834334
    5      I       2.2337657926    -0.1767504550     0.1163855231
    6      Br     -2.6948013474    -0.2723567416     0.2484064017
    7      Cl     -0.6857120821     2.0393828310    -0.0615708035
    8      H       0.1678093159     0.3478981744    -2.2865096110
    9      H      -1.0536413158    -1.0096831586    -2.1434973920
 ----------------------------------------------------------------
 Molecular Point Group                 C1    NOp =  1
 Largest Abelian Subgroup              C1    NOp =  1
 Nuclear Repulsion Energy =  1103.6742365134 hartrees
 There are       67 alpha and       67 beta electrons
 Applying Cartesian multipole field
    Component          Value
    ---------          -----
     (2,0,0)        1.00000E-11
     (0,2,0)        2.00000E-11
     (0,0,2)       -3.00000E-11
 Nucleus-field energy     =     0.0000000240 hartrees
 Requested basis set is 6-311++G(d,p)
 There are 90 shells and 242 basis functions
 A cutoff of  1.0D-11 yielded   3196 shell pairs
 There are     24584 function pairs (     27227 Cartesian)
 Smallest overlap matrix eigenvalue = 3.56E-05
 Guess MOs from SCF MO coefficient file

 -----------------------------------------------------------------------
  General SCF calculation program by
  Eric Jon Sundstrom, Paul Horn, Yuezhi Mao, Dmitri Zuev, Alec White,
  David Stuck, Shaama M.S., Shane Yost, Joonho Lee, David Small,
  Daniel Levine, Susi Lehtola, Hugh Burton, Evgeny Epifanovsky
 -----------------------------------------------------------------------
 Exchange:     0.2000 Hartree-Fock + 0.0800 Slater + 0.7200 B88
 Correlation:  0.1900 VWN1RPA + 0.8100 LYP
 Using SG-1 standard quadrature grid
 A restricted SCF calculation will be
 performed using DIIS
 SCF converges when DIIS error is below 1.0e-08
 ---------------------------------------
  Cycle       Energy         DIIS error
 ---------------------------------------
    1  -10169.2461542314      7.42e-04  
    2  -10169.2518347982      2.02e-04  
    3  -10169.2518705434      2.04e-04  
    4  -10169.2521253017      5.90e-05  
    5  -10169.2521477556      1.39e-05  
    6  -10169.2521488207      7.00e-06  
    7  -10169.2521491610      1.64e-06  
    8  -10169.2521491801      5.92e-07  
    9  -10169.2521491825      8.97e-08  
   10  -10169.2521491825      4.10e-08  
   11  -10169.2521491824      1.46e-08  
   12  -10169.2521491825      4.77e-09  Convergence criterion met
 ---------------------------------------
 SCF time:   CPU 63.64s  wall 74.00s 
 SCF   energy in the final basis set =   -10169.2521491825
 Total energy in the final basis set =   -10169.2521491825

 --------------------------------------------------------------

                    Orbital Energies (a.u.)
 --------------------------------------------------------------

 Alpha MOs
 -- Occupied --
*******-482.852-176.318-165.722-165.719-165.719-101.579 -62.505
-56.326 -56.322 -56.322 -35.814 -31.308 -31.301 -31.301 -24.721
-22.958 -22.957 -22.957 -22.952 -22.952 -10.342 -10.324 -10.230
 -9.493  -8.714  -7.259  -7.248  -7.248  -6.547  -6.532  -6.532
 -6.363  -4.776  -4.761  -4.761  -2.657  -2.653  -2.653  -2.641
 -2.641  -2.042  -2.037  -2.037  -2.024  -2.024  -1.264  -0.949
 -0.853  -0.806  -0.697  -0.642  -0.612  -0.542  -0.530  -0.503
 -0.471  -0.447  -0.424  -0.387  -0.372  -0.333  -0.328  -0.309
 -0.296  -0.284  -0.278
 -- Virtual --
 -0.085  -0.051  -0.013  -0.005   0.019   0.021   0.026   0.050
  0.058   0.066   0.070   0.074   0.080   0.088   0.096   0.104
  0.109   0.112   0.117   0.125   0.137   0.142   0.144   0.163
  0.172   0.181   0.201   0.214   0.225   0.232   0.238   0.251
  0.262   0.271   0.298   0.316   0.356   0.372   0.377   0.388
  0.400   0.416   0.422   0.424   0.442   0.450   0.463   0.473
  0.476   0.505   0.512   0.527   0.546   0.578   0.585   0.599
  0.603   0.616   0.642   0.649   0.669   0.685   0.707   0.737
  0.778   0.804   0.825   0.862   0.867   0.906   0.914   0.954
  0.983   1.058   1.085   1.156   1.251   1.276   1.338   1.347
  1.358   1.377   1.411   1.424   1.451   1.493   1.516   1.545
  1.550   1.609   1.657   1.737   1.776   1.825   1.863   1.897
  1.953   1.989   2.026   2.045   2.074   2.136   2.165   2.179
  2.246   2.280   2.337   2.470   2.540   2.571   2.686   2.693
  2.782   2.790   2.912   3.001   3.112   3.366   3.539   3.696
  3.760   3.796   3.971   3.978   3.992   4.005   4.013   4.034
  4.038   4.057   4.123   4.129   4.213   4.263   4.383   4.431
  4.836   6.017   6.033   6.083   6.326   6.371   6.643   6.689
  7.565   7.597   7.682   9.734  23.490  23.613  23.842  25.854
 26.009  26.427  27.870  28.353  28.365  28.384  28.536  28.543
 28.572  28.600  28.688  47.943  66.757 127.892 127.903 127.935
151.664 215.722 289.760 289.791 289.9021020.7441901.827
 --------------------------------------------------------------

          Ground-State Mulliken Net Atomic Charges

     Atom                 Charge (a.u.)
  ----------------------------------------
      1 C                    -0.573751
      2 C                    -0.264827
      3 C                     0.147190
      4 F                    -0.022008
      5 I                     0.102497
      6 Br                   -0.016907
      7 Cl                    0.245121
      8 H                     0.167460
      9 H                     0.215224
  ----------------------------------------
  Sum of atomic charges =     0.000000

 -----------------------------------------------------------------
                    Cartesian Multipole Moments
 -----------------------------------------------------------------
    Charge (ESU x 10^10)
                 0.0000
    Dipole Moment (Debye)
         X       0.2891      Y       0.2124      Z      -1.7953
       Tot       1.8308
    Quadrupole Moments (Debye-Ang)
        XX     -80.1545     XY       2.2312     YY     -85.1492
        XZ       0.8474     YZ       1.0948     ZZ     -79.1237
    Octopole Moments (Debye-Ang^2)
       XXX      15.7978    XXY      -4.1174    XYY       2.3003
       YYY       2.6359    XXZ      13.9112    XYZ      -1.0995
       YYZ       6.8102    XZZ       0.2609    YZZ      -3.9379
       ZZZ      13.1267
    Hexadecapole Moments (Debye-Ang^3)
      XXXX   -1700.2924   XXXY      74.5395   XXYY    -404.0174
      XYYY      48.2147   YYYY    -556.8579   XXXZ      -9.9987
      XXYZ      -0.3386   XYYZ      -1.4054   YYYZ       8.0023
      XXZZ    -346.1356   XYZZ      20.9647   YYZZ    -134.1912
      XZZZ      -2.6134   YZZZ       4.4436   ZZZZ    -224.8767
 -----------------------------------------------------------------
 Calculating analytic gradient of the SCF energy
 Gradient of SCF Energy
            1           2           3           4           5           6
    1   0.0006321   0.0054481  -0.0063004  -0.0001358  -0.0000059   0.0021012
    2   0.0032912  -0.0111390   0.0029099   0.0021109   0.0007696   0.0010455
    3  -0.0050688   0.0095270   0.0046891  -0.0025003  -0.0017908  -0.0018822
            7           8           9
    1  -0.0017832   0.0001836  -0.0001398
    2   0.0010069  -0.0006534   0.0006584
    3  -0.0017401  -0.0009166  -0.0003174
 Max gradient component =       1.114E-02
 RMS gradient           =       3.772E-03
 Gradient time:  CPU 19.27 s  wall 19.27 s
 Geometry Optimization Parameters
   NAtoms,    NIC,     NZ,  NCons,   NDum,   NFix, NCnnct, MaxDiis
        9      69       9       0       0       0       0       0

 Cartesian Hessian Update
 Hessian Updated using BFGS Update


** GEOMETRY OPTIMIZATION IN DELOCALIZED INTERNAL COORDINATES **
   Searching for a Minimum

   Optimization Cycle:   2

                       Coordinates (Angstroms)
     ATOM                X               Y               Z
      1  C        -0.4228333842   -0.2873903076   -1.6379664338
      2  C         0.1758490879   -0.7069699697   -0.3134362261
      3  C        -0.9596184871    0.3163313314   -0.3528520303
      4  F        -0.1286674360   -1.9447869294    0.1320834334
      5  I         2.2337657926   -0.1767504550    0.1163855231
      6  Br       -2.6948013474   -0.2723567416    0.2484064017
      7  Cl       -0.6857120821    2.0393828310   -0.0615708035
      8  H         0.1678093159    0.3478981744   -2.2865096110
      9  H        -1.0536413158   -1.0096831586   -2.1434973920
   Point Group: c1    Number of degrees of freedom:    21


   Energy is -10169.252149183

 Hessian Updated using BFGS Update

 21 Hessian modes will be used to form the next step
  Hessian Eigenvalues:
     0.017351    0.020951    0.030569    0.030785    0.031622    0.042421
     0.088099    0.089700    0.105288    0.108861    0.121621    0.135906
     0.145935    0.180980    0.246399    0.269092    0.274757    0.286317
     0.348056    0.348552    0.551367

 Minimum Search - Taking Simple RFO Step
 Searching for Lamda that Minimizes Along All modes
 Value Taken    Lamda =  -0.00105739
 Step Taken.  Stepsize is  0.131125

                             Maximum     Tolerance    Cnvgd?
         Gradient           0.006813      0.000300      NO
         Displacement       0.089175      0.001200      NO
         Energy change     -0.003197      0.000001      NO


 New Cartesian Coordinates Obtained by Inverse Iteration

 Displacement from previous Coordinates is:  0.132943
 ----------------------------------------------------------------
             Standard Nuclear Orientation (Angstroms)
    I     Atom           X                Y                Z
 ----------------------------------------------------------------
    1      C      -0.4257356411    -0.2905635175    -1.6511568574
    2      C       0.1692141066    -0.6936401424    -0.3350015774
    3      C      -0.9573619469     0.3174889929    -0.3740725240
    4      F      -0.1412417569    -1.9226804342     0.1377911649
    5      I       2.2249687627    -0.1742953266     0.1433359572
    6      Br     -2.6806703795    -0.2837813840     0.2677272578
    7      Cl     -0.6664258348     2.0291372345    -0.0412329321
    8      H       0.1581021074     0.3490219590    -2.2992404450
    9      H      -1.0486992739    -1.0250126067    -2.1471071827
 ----------------------------------------------------------------
 Molecular Point Group                 C1    NOp =  1
 Largest Abelian Subgroup              C1    NOp =  1
 Nuclear Repulsion Energy =  1106.5277591148 hartrees
 There are       67 alpha and       67 beta electrons
 Applying Cartesian multipole field
    Component          Value
    ---------          -----
     (2,0,0)        1.00000E-11
     (0,2,0)        2.00000E-11
     (0,0,2)       -3.00000E-11
 Nucleus-field energy     =     0.0000000236 hartrees
 Requested basis set is 6-311++G(d,p)
 There are 90 shells and 242 basis functions
 A cutoff of  1.0D-11 yielded   3198 shell pairs
 There are     24606 function pairs (     27254 Cartesian)
 Smallest overlap matrix eigenvalue = 3.46E-05
 Guess MOs from SCF MO coefficient file

 -----------------------------------------------------------------------
  General SCF calculation program by
  Eric Jon Sundstrom, Paul Horn, Yuezhi Mao, Dmitri Zuev, Alec White,
  David Stuck, Shaama M.S., Shane Yost, Joonho Lee, David Small,
  Daniel Levine, Susi Lehtola, Hugh Burton, Evgeny Epifanovsky
 -----------------------------------------------------------------------
 Exchange:     0.2000 Hartree-Fock + 0.0800 Slater + 0.7200 B88
 Correlation:  0.1900 VWN1RPA + 0.8100 LYP
 Using SG-1 standard quadrature grid
 A restricted SCF calculation will be
 performed using DIIS
 SCF converges when DIIS error is below 1.0e-08
 ---------------------------------------
  Cycle       Energy         DIIS error
 ---------------------------------------
    1  -10169.2516475716      3.12e-04  
    2  -10169.2526011242      9.24e-05  
    3  -10169.2525786666      1.16e-04  
    4  -10169.2526524958      2.66e-05  
    5  -10169.2526575648      6.47e-06  
    6  -10169.2526577887      2.85e-06  
    7  -10169.2526578369      4.82e-07  
    8  -10169.2526578383      1.40e-07  
    9  -10169.2526578384      3.23e-08  
   10  -10169.2526578383      1.29e-08  
   11  -10169.2526578383      4.94e-09  Convergence criterion met
 ---------------------------------------
 SCF time:   CPU 58.73s  wall 59.00s 
 SCF   energy in the final basis set =   -10169.2526578383
 Total energy in the final basis set =   -10169.2526578383

 --------------------------------------------------------------

                    Orbital Energies (a.u.)
 --------------------------------------------------------------

 Alpha MOs
 -- Occupied --
*******-482.852-176.317-165.721-165.719-165.719-101.579 -62.505
-56.326 -56.321 -56.321 -35.814 -31.307 -31.301 -31.301 -24.719
-22.958 -22.956 -22.956 -22.951 -22.951 -10.340 -10.323 -10.231
 -9.494  -8.713  -7.259  -7.248  -7.248  -6.546  -6.531  -6.531
 -6.363  -4.776  -4.760  -4.760  -2.657  -2.652  -2.652  -2.641
 -2.641  -2.041  -2.037  -2.036  -2.023  -2.023  -1.262  -0.953
 -0.855  -0.806  -0.697  -0.643  -0.612  -0.542  -0.532  -0.502
 -0.470  -0.449  -0.424  -0.387  -0.372  -0.333  -0.328  -0.309
 -0.296  -0.283  -0.278
 -- Virtual --
 -0.086  -0.053  -0.012  -0.006   0.019   0.021   0.027   0.051
  0.058   0.067   0.071   0.075   0.080   0.088   0.095   0.104
  0.108   0.113   0.117   0.125   0.137   0.142   0.145   0.163
  0.173   0.181   0.199   0.214   0.225   0.233   0.239   0.253
  0.265   0.271   0.301   0.316   0.356   0.371   0.377   0.389
  0.401   0.417   0.422   0.424   0.441   0.448   0.464   0.473
  0.478   0.506   0.512   0.525   0.547   0.580   0.588   0.598
  0.604   0.616   0.642   0.650   0.667   0.684   0.709   0.733
  0.780   0.803   0.824   0.860   0.871   0.903   0.915   0.957
  0.981   1.067   1.087   1.155   1.248   1.275   1.340   1.350
  1.360   1.380   1.411   1.426   1.451   1.496   1.513   1.547
  1.560   1.605   1.665   1.737   1.780   1.829   1.869   1.892
  1.959   1.995   2.026   2.046   2.075   2.140   2.169   2.179
  2.250   2.281   2.337   2.476   2.546   2.570   2.687   2.694
  2.789   2.797   2.916   3.006   3.130   3.378   3.535   3.698
  3.761   3.799   3.973   3.980   3.993   4.006   4.014   4.036
  4.040   4.059   4.124   4.127   4.214   4.263   4.384   4.430
  4.842   6.018   6.034   6.084   6.328   6.372   6.646   6.690
  7.566   7.598   7.684   9.735  23.494  23.643  23.853  25.857
 26.008  26.429  27.869  28.354  28.366  28.385  28.536  28.544
 28.573  28.600  28.688  47.942  66.760 127.893 127.903 127.936
151.664 215.723 289.760 289.791 289.9031020.7431901.827
 --------------------------------------------------------------

          Ground-State Mulliken Net Atomic Charges

     Atom                 Charge (a.u.)
  ----------------------------------------
      1 C                    -0.594788
      2 C                    -0.241131
      3 C                     0.143539
      4 F                    -0.024298
      5 I                     0.100113
      6 Br                   -0.016309
      7 Cl                    0.249514
      8 H                     0.168168
      9 H                     0.215193
  ----------------------------------------
  Sum of atomic charges =    -0.000000

 -----------------------------------------------------------------
                    Cartesian Multipole Moments
 -----------------------------------------------------------------
    Charge (ESU x 10^10)
                -0.0000
    Dipole Moment (Debye)
         X       0.2859      Y       0.2192      Z      -1.8452
       Tot       1.8801
    Quadrupole Moments (Debye-Ang)
        XX     -80.3361     XY       2.2417     YY     -85.0947
        XZ       0.9343     YZ       1.1895     ZZ     -78.8988
    Octopole Moments (Debye-Ang^2)
       XXX      15.5535    XXY      -4.1938    XYY       2.1358
       YYY       2.7606    XXZ      13.5491    XYZ      -1.0145
       YYZ       5.7801    XZZ       0.0644    YZZ      -3.8634
       ZZZ       9.5153
    Hexadecapole Moments (Debye-Ang^3)
      XXXX   -1688.8054   XXXY      69.8602   XXYY    -400.2922
      XYYY      44.4300   YYYY    -551.8282   XXXZ     -11.2161
      XXYZ      -0.8620   XYYZ      -2.1965   YYYZ       8.1092
      XXZZ    -342.9075   XYZZ      19.6777   YYZZ    -133.5174
      XZZZ      -4.8047   YZZZ       3.6660   ZZZZ    -228.6836
 -----------------------------------------------------------------
 Calculating analytic gradient of the SCF energy
 Gradient of SCF Energy
            1           2           3           4           5           6
    1   0.0010501  -0.0003137  -0.0012623  -0.0008128   0.0006987   0.0009748
    2   0.0020595  -0.0058512  -0.0002492   0.0030778   0.0012622  -0.0003298
    3   0.0012082   0.0002138  -0.0027011  -0.0003067  -0.0002446  -0.0001244
            7           8           9
    1  -0.0004685  -0.0003244   0.0004583
    2   0.0003239  -0.0005160   0.0002227
    3   0.0006336   0.0006124   0.0007088
 Max gradient component =       5.851E-03
 RMS gradient           =       1.561E-03
 Gradient time:  CPU 19.71 s  wall 19.71 s
 Geometry Optimization Parameters
   NAtoms,    NIC,     NZ,  NCons,   NDum,   NFix, NCnnct, MaxDiis
        9      69       9       0       0       0       0       0

 Cartesian Hessian Update
 Hessian Updated using BFGS Update


** GEOMETRY OPTIMIZATION IN DELOCALIZED INTERNAL COORDINATES **
   Searching for a Minimum

   Optimization Cycle:   3

                       Coordinates (Angstroms)
     ATOM                X               Y               Z
      1  C        -0.4257356411   -0.2905635175   -1.6511568574
      2  C         0.1692141066   -0.6936401424   -0.3350015774
      3  C        -0.9573619469    0.3174889929   -0.3740725240
      4  F        -0.1412417569   -1.9226804342    0.1377911649
      5  I         2.2249687627   -0.1742953266    0.1433359572
      6  Br       -2.6806703795   -0.2837813840    0.2677272578
      7  Cl       -0.6664258348    2.0291372345   -0.0412329321
      8  H         0.1581021074    0.3490219590   -2.2992404450
      9  H        -1.0486992739   -1.0250126067   -2.1471071827
   Point Group: c1    Number of degrees of freedom:    21


   Energy is -10169.252657838

 Hessian Updated using BFGS Update

 21 Hessian modes will be used to form the next step
  Hessian Eigenvalues:
     0.017561    0.020953    0.029565    0.030808    0.034756    0.049591
     0.078997    0.089406    0.102843    0.109011    0.114669    0.135882
     0.146233    0.177769    0.259210    0.268139    0.273136    0.287260
     0.348150    0.348988    0.546545

 Minimum Search - Taking Simple RFO Step
 Searching for Lamda that Minimizes Along All modes
 Value Taken    Lamda =  -0.00017297
 Step Taken.  Stepsize is  0.050777

                             Maximum     Tolerance    Cnvgd?
         Gradient           0.002263      0.000300      NO
         Displacement       0.021650      0.001200      NO
         Energy change     -0.000509      0.000001      NO


 New Cartesian Coordinates Obtained by Inverse Iteration

 Displacement from previous Coordinates is:  0.052227
 ----------------------------------------------------------------
             Standard Nuclear Orientation (Angstroms)
    I     Atom           X                Y                Z
 ----------------------------------------------------------------
    1      C      -0.4285499750    -0.2924351667    -1.6510482210
    2      C       0.1699589489    -0.6893002690    -0.3351672613
    3      C      -0.9558691023     0.3177068454    -0.3707682126
    4      F      -0.1274052839    -1.9288186774     0.1268235544
    5      I       2.2203584003    -0.1747427477     0.1553417713
    6      Br     -2.6861800939    -0.2769128815     0.2691443216
    7      Cl     -0.6609031814     2.0292367028    -0.0457774528
    8      H       0.1514906627     0.3503519040    -2.3012971686
    9      H      -1.0507502316    -1.0294109347    -2.1462084696
 ----------------------------------------------------------------
 Molecular Point Group                 C1    NOp =  1
 Largest Abelian Subgroup              C1    NOp =  1
 Nuclear Repulsion Energy =  1106.3720980688 hartrees
 There are       67 alpha and       67 beta electrons
 Applying Cartesian multipole field
    Component          Value
    ---------          -----
     (2,0,0)        1.00000E-11
     (0,2,0)        2.00000E-11
     (0,0,2)       -3.00000E-11
 Nucleus-field energy     =     0.0000000236 hartrees
 Requested basis set is 6-311++G(d,p)
 There are 90 shells and 242 basis functions
 A cutoff of  1.0D-11 yielded   3198 shell pairs
 There are     24606 function pairs (     27254 Cartesian)
 Smallest overlap matrix eigenvalue = 3.42E-05
 Guess MOs from SCF MO coefficient file

 -----------------------------------------------------------------------
  General SCF calculation program by
  Eric Jon Sundstrom, Paul Horn, Yuezhi Mao, Dmitri Zuev, Alec White,
  David Stuck, Shaama M.S., Shane Yost, Joonho Lee, David Small,
  Daniel Levine, Susi Lehtola, Hugh Burton, Evgeny Epifanovsky
 -----------------------------------------------------------------------
 Exchange:     0.2000 Hartree-Fock + 0.0800 Slater + 0.7200 B88
 Correlation:  0.1900 VWN1RPA + 0.8100 LYP
 Using SG-1 standard quadrature grid
 A restricted SCF calculation will be
 performed using DIIS
 SCF converges when DIIS error is below 1.0e-08
 ---------------------------------------
  Cycle       Energy         DIIS error
 ---------------------------------------
    1  -10169.2525905205      1.28e-04  
    2  -10169.2527525184      2.66e-05  
    3  -10169.2527511293      3.32e-05  
    4  -10169.2527568475      6.17e-06  
    5  -10169.2527570350      2.86e-06  
    6  -10169.2527570912      7.72e-07  
    7  -10169.2527570949      2.58e-07  
    8  -10169.2527570955      7.16e-08  
    9  -10169.2527570954      1.61e-08  
   10  -10169.2527570957      7.31e-09  Convergence criterion met
 ---------------------------------------
 SCF time:   CPU 54.94s  wall 55.00s 
 SCF   energy in the final basis set =   -10169.2527570957
 Total energy in the final basis set =   -10169.2527570957

 --------------------------------------------------------------

                    Orbital Energies (a.u.)
 --------------------------------------------------------------

 Alpha MOs
 -- Occupied --
*******-482.852-176.317-165.721-165.719-165.719-101.580 -62.505
-56.326 -56.321 -56.321 -35.814 -31.307 -31.301 -31.301 -24.719
-22.957 -22.956 -22.956 -22.951 -22.951 -10.340 -10.324 -10.231
 -9.494  -8.714  -7.259  -7.249  -7.248  -6.546  -6.531  -6.531
 -6.363  -4.776  -4.760  -4.760  -2.657  -2.653  -2.652  -2.641
 -2.641  -2.041  -2.036  -2.036  -2.023  -2.023  -1.260  -0.954
 -0.855  -0.806  -0.697  -0.643  -0.611  -0.542  -0.531  -0.501
 -0.470  -0.449  -0.424  -0.387  -0.373  -0.333  -0.328  -0.309
 -0.296  -0.283  -0.278
 -- Virtual --
 -0.086  -0.053  -0.012  -0.006   0.019   0.021   0.027   0.051
  0.058   0.067   0.071   0.075   0.081   0.088   0.096   0.104
  0.108   0.113   0.117   0.125   0.137   0.142   0.145   0.163
  0.172   0.181   0.199   0.214   0.225   0.234   0.239   0.253
  0.264   0.272   0.301   0.316   0.357   0.371   0.376   0.389
  0.402   0.416   0.423   0.424   0.441   0.448   0.465   0.473
  0.479   0.506   0.512   0.525   0.547   0.580   0.586   0.598
  0.603   0.617   0.641   0.650   0.668   0.684   0.709   0.732
  0.780   0.802   0.823   0.860   0.869   0.903   0.914   0.958
  0.982   1.065   1.087   1.156   1.249   1.275   1.340   1.351
  1.360   1.379   1.412   1.425   1.450   1.495   1.513   1.548
  1.558   1.605   1.665   1.737   1.780   1.829   1.868   1.897
  1.957   1.995   2.026   2.045   2.074   2.139   2.168   2.179
  2.248   2.281   2.337   2.474   2.544   2.568   2.685   2.694
  2.791   2.798   2.915   3.005   3.129   3.378   3.532   3.697
  3.762   3.799   3.972   3.979   3.992   4.004   4.014   4.034
  4.038   4.059   4.123   4.126   4.212   4.263   4.384   4.432
  4.840   6.018   6.034   6.084   6.329   6.373   6.645   6.688
  7.565   7.597   7.683   9.735  23.492  23.647  23.850  25.857
 26.009  26.429  27.870  28.355  28.366  28.386  28.536  28.544
 28.573  28.600  28.688  47.941  66.760 127.893 127.904 127.936
151.665 215.723 289.760 289.790 289.9021020.7431901.828
 --------------------------------------------------------------

          Ground-State Mulliken Net Atomic Charges

     Atom                 Charge (a.u.)
  ----------------------------------------
      1 C                    -0.592134
      2 C                    -0.249340
      3 C                     0.151319
      4 F                    -0.026205
      5 I                     0.101047
      6 Br                   -0.015616
      7 Cl                    0.246905
      8 H                     0.167896
      9 H                     0.216129
  ----------------------------------------
  Sum of atomic charges =    -0.000000

 -----------------------------------------------------------------
                    Cartesian Multipole Moments
 -----------------------------------------------------------------
    Charge (ESU x 10^10)
                 0.0000
    Dipole Moment (Debye)
         X       0.2757      Y       0.2467      Z      -1.8381
       Tot       1.8749
    Quadrupole Moments (Debye-Ang)
        XX     -80.3188     XY       2.2223     YY     -85.1234
        XZ       0.9792     YZ       1.1930     ZZ     -78.8916
    Octopole Moments (Debye-Ang^2)
       XXX      15.6944    XXY      -4.3440    XYY       2.2313
       YYY       2.7040    XXZ      13.3842    XYZ      -1.0372
       YYZ       5.4619    XZZ       0.2226    YZZ      -3.9830
       ZZZ       8.6661
    Hexadecapole Moments (Debye-Ang^3)
      XXXX   -1687.5021   XXXY      70.1797   XXYY    -400.2631
      XYYY      45.2706   YYYY    -552.0402   XXXZ     -12.7187
      XXYZ      -0.6866   XYYZ      -2.8256   YYYZ       8.0765
      XXZZ    -342.6680   XYZZ      19.9723   YYZZ    -133.6356
      XZZZ      -6.7841   YZZZ       3.8752   ZZZZ    -229.2400
 -----------------------------------------------------------------
 Calculating analytic gradient of the SCF energy
 Gradient of SCF Energy
            1           2           3           4           5           6
    1   0.0002400  -0.0012874   0.0011256   0.0005436  -0.0000670  -0.0004001
    2   0.0002247  -0.0022501   0.0003662   0.0012742   0.0007688  -0.0003702
    3   0.0013633   0.0004995  -0.0016765  -0.0007005  -0.0000836  -0.0000267
            7           8           9
    1  -0.0003550   0.0001311   0.0000691
    2   0.0001209  -0.0000361  -0.0000983
    3   0.0003205   0.0002943   0.0000096
 Max gradient component =       2.250E-03
 RMS gradient           =       7.893E-04
 Gradient time:  CPU 20.28 s  wall 20.29 s
 Geometry Optimization Parameters
   NAtoms,    NIC,     NZ,  NCons,   NDum,   NFix, NCnnct, MaxDiis
        9      69       9       0       0       0       0       0

 Cartesian Hessian Update
 Hessian Updated using BFGS Update


** GEOMETRY OPTIMIZATION IN DELOCALIZED INTERNAL COORDINATES **
   Searching for a Minimum

   Optimization Cycle:   4

                       Coordinates (Angstroms)
     ATOM                X               Y               Z
      1  C        -0.4285499750   -0.2924351667   -1.6510482210
      2  C         0.1699589489   -0.6893002690   -0.3351672613
      3  C        -0.9558691023    0.3177068454   -0.3707682126
      4  F        -0.1274052839   -1.9288186774    0.1268235544
      5  I         2.2203584003   -0.1747427477    0.1553417713
      6  Br       -2.6861800939   -0.2769128815    0.2691443216
      7  Cl       -0.6609031814    2.0292367028   -0.0457774528
      8  H         0.1514906627    0.3503519040   -2.3012971686
      9  H        -1.0507502316   -1.0294109347   -2.1462084696
   Point Group: c1    Number of degrees of freedom:    21


   Energy is -10169.252757096

 Hessian Updated using BFGS Update

 21 Hessian modes will be used to form the next step
  Hessian Eigenvalues:
     0.017623    0.020913    0.026573    0.030781    0.037964    0.051007
     0.071117    0.090121    0.098295    0.109159    0.116603    0.136060
     0.149010    0.186601    0.244899    0.268181    0.272364    0.285936
     0.347600    0.350209    0.517022

 Minimum Search - Taking Simple RFO Step
 Searching for Lamda that Minimizes Along All modes
 Value Taken    Lamda =  -0.00004058
 Step Taken.  Stepsize is  0.027466

                             Maximum     Tolerance    Cnvgd?
         Gradient           0.001051      0.000300      NO
         Displacement       0.013464      0.001200      NO
         Energy change     -0.000099      0.000001      NO


 New Cartesian Coordinates Obtained by Inverse Iteration

 Displacement from previous Coordinates is:  0.028387
 ----------------------------------------------------------------
             Standard Nuclear Orientation (Angstroms)
    I     Atom           X                Y                Z
 ----------------------------------------------------------------
    1      C      -0.4295327452    -0.2916824715    -1.6532558542
    2      C       0.1717258573    -0.6867900704    -0.3366831478
    3      C      -0.9552997272     0.3171243142    -0.3691287099
    4      F      -0.1258980506    -1.9280010774     0.1276462089
    5      I       2.2208630135    -0.1804539420     0.1633442244
    6      Br     -2.6845507399    -0.2777540607     0.2723254522
    7      Cl     -0.6612243253     2.0292683714    -0.0501685940
    8      H       0.1457997554     0.3546545594    -2.3050389888
    9      H      -1.0497328943    -1.0306908479    -2.1479977295
 ----------------------------------------------------------------
 Molecular Point Group                 C1    NOp =  1
 Largest Abelian Subgroup              C1    NOp =  1
 Nuclear Repulsion Energy =  1106.1967359710 hartrees
 There are       67 alpha and       67 beta electrons
 Applying Cartesian multipole field
    Component          Value
    ---------          -----
     (2,0,0)        1.00000E-11
     (0,2,0)        2.00000E-11
     (0,0,2)       -3.00000E-11
 Nucleus-field energy     =     0.0000000235 hartrees
 Requested basis set is 6-311++G(d,p)
 There are 90 shells and 242 basis functions
 A cutoff of  1.0D-11 yielded   3196 shell pairs
 There are     24600 function pairs (     27248 Cartesian)
 Smallest overlap matrix eigenvalue = 3.42E-05
 Guess MOs from SCF MO coefficient file

 -----------------------------------------------------------------------
  General SCF calculation program by
  Eric Jon Sundstrom, Paul Horn, Yuezhi Mao, Dmitri Zuev, Alec White,
  David Stuck, Shaama M.S., Shane Yost, Joonho Lee, David Small,
  Daniel Levine, Susi Lehtola, Hugh Burton, Evgeny Epifanovsky
 -----------------------------------------------------------------------
 Exchange:     0.2000 Hartree-Fock + 0.0800 Slater + 0.7200 B88
 Correlation:  0.1900 VWN1RPA + 0.8100 LYP
 Using SG-1 standard quadrature grid
 A restricted SCF calculation will be
 performed using DIIS
 SCF converges when DIIS error is below 1.0e-08
 ---------------------------------------
  Cycle       Energy         DIIS error
 ---------------------------------------
    1  -10169.2527496809      6.13e-05  
    2  -10169.2527814260      1.68e-05  
    3  -10169.2527815645      1.77e-05  
    4  -10169.2527830090      3.27e-06  
    5  -10169.2527830666      9.48e-07  
    6  -10169.2527830726      3.78e-07  
    7  -10169.2527830735      1.27e-07  
    8  -10169.2527830734      4.78e-08  
    9  -10169.2527830735      1.01e-08  
   10  -10169.2527830736      3.55e-09  Convergence criterion met
 ---------------------------------------
 SCF time:   CPU 54.69s  wall 55.00s 
 SCF   energy in the final basis set =   -10169.2527830736
 Total energy in the final basis set =   -10169.2527830736

 --------------------------------------------------------------

                    Orbital Energies (a.u.)
 --------------------------------------------------------------

 Alpha MOs
 -- Occupied --
*******-482.852-176.317-165.721-165.719-165.719-101.580 -62.505
-56.326 -56.321 -56.321 -35.814 -31.307 -31.301 -31.301 -24.718
-22.958 -22.956 -22.956 -22.951 -22.951 -10.341 -10.324 -10.232
 -9.494  -8.714  -7.259  -7.249  -7.248  -6.546  -6.531  -6.531
 -6.363  -4.776  -4.760  -4.760  -2.657  -2.653  -2.652  -2.641
 -2.641  -2.041  -2.037  -2.036  -2.023  -2.023  -1.259  -0.953
 -0.855  -0.806  -0.697  -0.643  -0.611  -0.542  -0.531  -0.500
 -0.469  -0.449  -0.424  -0.387  -0.373  -0.333  -0.328  -0.309
 -0.296  -0.283  -0.278
 -- Virtual --
 -0.086  -0.053  -0.012  -0.006   0.019   0.021   0.027   0.050
  0.058   0.067   0.071   0.075   0.081   0.088   0.096   0.104
  0.108   0.113   0.117   0.125   0.136   0.142   0.145   0.163
  0.172   0.181   0.198   0.214   0.225   0.234   0.239   0.253
  0.265   0.271   0.301   0.316   0.357   0.371   0.377   0.389
  0.402   0.417   0.423   0.424   0.441   0.448   0.464   0.473
  0.479   0.506   0.511   0.526   0.546   0.580   0.586   0.598
  0.603   0.617   0.641   0.650   0.668   0.683   0.709   0.731
  0.780   0.801   0.823   0.860   0.870   0.903   0.915   0.959
  0.983   1.065   1.088   1.156   1.247   1.275   1.340   1.350
  1.360   1.379   1.413   1.424   1.450   1.495   1.513   1.547
  1.558   1.604   1.666   1.737   1.779   1.829   1.867   1.897
  1.955   1.995   2.026   2.045   2.074   2.139   2.167   2.178
  2.247   2.281   2.336   2.474   2.543   2.568   2.685   2.694
  2.791   2.797   2.913   3.006   3.127   3.378   3.529   3.696
  3.762   3.800   3.972   3.979   3.992   4.003   4.013   4.034
  4.037   4.058   4.123   4.125   4.212   4.262   4.384   4.433
  4.839   6.018   6.034   6.084   6.330   6.373   6.643   6.687
  7.565   7.597   7.683   9.735  23.490  23.648  23.848  25.857
 26.009  26.430  27.870  28.355  28.366  28.386  28.536  28.544
 28.573  28.599  28.688  47.942  66.761 127.893 127.904 127.936
151.665 215.723 289.760 289.790 289.9021020.7431901.828
 --------------------------------------------------------------

          Ground-State Mulliken Net Atomic Charges

     Atom                 Charge (a.u.)
  ----------------------------------------
      1 C                    -0.590098
      2 C                    -0.253507
      3 C                     0.155142
      4 F                    -0.027421
      5 I                     0.101651
      6 Br                   -0.014315
      7 Cl                    0.244790
      8 H                     0.167890
      9 H                     0.215868
  ----------------------------------------
  Sum of atomic charges =     0.000000

 -----------------------------------------------------------------
                    Cartesian Multipole Moments
 -----------------------------------------------------------------
    Charge (ESU x 10^10)
                 0.0000
    Dipole Moment (Debye)
         X       0.2749      Y       0.2574      Z      -1.8405
       Tot       1.8786
    Quadrupole Moments (Debye-Ang)
        XX     -80.2959     XY       2.2005     YY     -85.1439
        XZ       1.0061     YZ       1.1873     ZZ     -78.8670
    Octopole Moments (Debye-Ang^2)
       XXX      15.5569    XXY      -4.2923    XYY       2.1502
       YYY       3.2570    XXZ      13.2932    XYZ      -1.0423
       YYZ       5.1997    XZZ       0.1903    YZZ      -3.8143
       ZZZ       7.9488
    Hexadecapole Moments (Debye-Ang^3)
      XXXX   -1686.6792   XXXY      70.8374   XXYY    -400.2130
      XYYY      46.3011   YYYY    -552.2904   XXXZ     -13.4751
      XXYZ      -0.5104   XYYZ      -3.2309   YYYZ       8.6012
      XXZZ    -342.5394   XYZZ      20.3444   YYZZ    -133.8256
      XZZZ      -7.9187   YZZZ       4.4792   ZZZZ    -230.0350
 -----------------------------------------------------------------
 Calculating analytic gradient of the SCF energy
 Gradient of SCF Energy
            1           2           3           4           5           6
    1  -0.0000078  -0.0010302   0.0012106   0.0005482  -0.0000935  -0.0004227
    2  -0.0000000  -0.0008399   0.0004031   0.0002694   0.0005226  -0.0003391
    3   0.0002793   0.0001726  -0.0002767   0.0000728   0.0000822  -0.0001441
            7           8           9
    1  -0.0004442   0.0001324   0.0001071
    2  -0.0001323   0.0002087  -0.0000925
    3   0.0000617  -0.0000712  -0.0001766
 Max gradient component =       1.211E-03
 RMS gradient           =       4.259E-04
 Gradient time:  CPU 19.82 s  wall 19.82 s
 Geometry Optimization Parameters
   NAtoms,    NIC,     NZ,  NCons,   NDum,   NFix, NCnnct, MaxDiis
        9      69       9       0       0       0       0       0

 Cartesian Hessian Update
 Hessian Updated using BFGS Update


** GEOMETRY OPTIMIZATION IN DELOCALIZED INTERNAL COORDINATES **
   Searching for a Minimum

   Optimization Cycle:   5

                       Coordinates (Angstroms)
     ATOM                X               Y               Z
      1  C        -0.4295327452   -0.2916824715   -1.6532558542
      2  C         0.1717258573   -0.6867900704   -0.3366831478
      3  C        -0.9552997272    0.3171243142   -0.3691287099
      4  F        -0.1258980506   -1.9280010774    0.1276462089
      5  I         2.2208630135   -0.1804539420    0.1633442244
      6  Br       -2.6845507399   -0.2777540607    0.2723254522
      7  Cl       -0.6612243253    2.0292683714   -0.0501685940
      8  H         0.1457997554    0.3546545594   -2.3050389888
      9  H        -1.0497328943   -1.0306908479   -2.1479977295
   Point Group: c1    Number of degrees of freedom:    21


   Energy is -10169.252783074

 Hessian Updated using BFGS Update

 21 Hessian modes will be used to form the next step
  Hessian Eigenvalues:
     0.017265    0.020284    0.021076    0.033874    0.038119    0.050987
     0.061994    0.089190    0.091877    0.109395    0.118259    0.136679
     0.151453    0.179254    0.255539    0.270258    0.272274    0.289605
     0.348844    0.353299    0.513678

 Minimum Search - Taking Simple RFO Step
 Searching for Lamda that Minimizes Along All modes
 Value Taken    Lamda =  -0.00001671
 Step Taken.  Stepsize is  0.023585

                             Maximum     Tolerance    Cnvgd?
         Gradient           0.000764      0.000300      NO
         Displacement       0.011603      0.001200      NO
         Energy change     -0.000026      0.000001      NO


 New Cartesian Coordinates Obtained by Inverse Iteration

 Displacement from previous Coordinates is:  0.025416
 ----------------------------------------------------------------
             Standard Nuclear Orientation (Angstroms)
    I     Atom           X                Y                Z
 ----------------------------------------------------------------
    1      C      -0.4299155958    -0.2908260704    -1.6545388213
    2      C       0.1726207140    -0.6835007202    -0.3377808312
    3      C      -0.9565444807     0.3175625785    -0.3692410263
    4      F      -0.1269968698    -1.9266794039     0.1243274154
    5      I       2.2213571535    -0.1856059096     0.1696223967
    6      Br     -2.6817227024    -0.2793613293     0.2778330441
    7      Cl     -0.6625311220     2.0303758768    -0.0540065620
    8      H       0.1431501526     0.3564897674    -2.3070858842
    9      H      -1.0472671059    -1.0327800142    -2.1480868698
 ----------------------------------------------------------------
 Molecular Point Group                 C1    NOp =  1
 Largest Abelian Subgroup              C1    NOp =  1
 Nuclear Repulsion Energy =  1106.1126122136 hartrees
 There are       67 alpha and       67 beta electrons
 Applying Cartesian multipole field
    Component          Value
    ---------          -----
     (2,0,0)        1.00000E-11
     (0,2,0)        2.00000E-11
     (0,0,2)       -3.00000E-11
 Nucleus-field energy     =     0.0000000235 hartrees
 Requested basis set is 6-311++G(d,p)
 There are 90 shells and 242 basis functions
 A cutoff of  1.0D-11 yielded   3196 shell pairs
 There are     24600 function pairs (     27248 Cartesian)
 Smallest overlap matrix eigenvalue = 3.41E-05
 Guess MOs from SCF MO coefficient file

 -----------------------------------------------------------------------
  General SCF calculation program by
  Eric Jon Sundstrom, Paul Horn, Yuezhi Mao, Dmitri Zuev, Alec White,
  David Stuck, Shaama M.S., Shane Yost, Joonho Lee, David Small,
  Daniel Levine, Susi Lehtola, Hugh Burton, Evgeny Epifanovsky
 -----------------------------------------------------------------------
 Exchange:     0.2000 Hartree-Fock + 0.0800 Slater + 0.7200 B88
 Correlation:  0.1900 VWN1RPA + 0.8100 LYP
 Using SG-1 standard quadrature grid
 A restricted SCF calculation will be
 performed using DIIS
 SCF converges when DIIS error is below 1.0e-08
 ---------------------------------------
  Cycle       Energy         DIIS error
 ---------------------------------------
    1  -10169.2527686959      5.09e-05  
    2  -10169.2527926034      1.51e-05  
    3  -10169.2527926291      1.68e-05  
    4  -10169.2527938041      2.95e-06  
    5  -10169.2527938514      9.36e-07  
    6  -10169.2527938566      4.75e-07  
    7  -10169.2527938584      9.00e-08  
    8  -10169.2527938583      3.43e-08  
    9  -10169.2527938585      6.75e-09  Convergence criterion met
 ---------------------------------------
 SCF time:   CPU 49.09s  wall 49.00s 
 SCF   energy in the final basis set =   -10169.2527938585
 Total energy in the final basis set =   -10169.2527938585

 --------------------------------------------------------------

                    Orbital Energies (a.u.)
 --------------------------------------------------------------

 Alpha MOs
 -- Occupied --
*******-482.852-176.317-165.721-165.719-165.719-101.580 -62.505
-56.326 -56.321 -56.321 -35.814 -31.307 -31.301 -31.301 -24.717
-22.958 -22.956 -22.956 -22.952 -22.952 -10.340 -10.324 -10.232
 -9.494  -8.714  -7.259  -7.249  -7.248  -6.546  -6.531  -6.531
 -6.363  -4.776  -4.760  -4.760  -2.657  -2.653  -2.653  -2.641
 -2.641  -2.041  -2.037  -2.037  -2.023  -2.023  -1.258  -0.953
 -0.855  -0.806  -0.697  -0.643  -0.610  -0.542  -0.531  -0.500
 -0.468  -0.449  -0.424  -0.387  -0.373  -0.333  -0.328  -0.309
 -0.296  -0.283  -0.278
 -- Virtual --
 -0.086  -0.053  -0.012  -0.006   0.019   0.021   0.027   0.050
  0.058   0.066   0.071   0.075   0.081   0.088   0.095   0.104
  0.108   0.113   0.117   0.125   0.136   0.142   0.145   0.163
  0.172   0.181   0.198   0.214   0.225   0.233   0.239   0.253
  0.265   0.271   0.301   0.316   0.357   0.371   0.377   0.389
  0.403   0.417   0.423   0.425   0.442   0.448   0.464   0.473
  0.479   0.506   0.512   0.526   0.546   0.580   0.585   0.598
  0.603   0.617   0.640   0.650   0.668   0.683   0.709   0.730
  0.780   0.801   0.823   0.860   0.870   0.903   0.915   0.960
  0.983   1.065   1.088   1.156   1.247   1.275   1.340   1.351
  1.360   1.379   1.413   1.424   1.450   1.494   1.513   1.548
  1.559   1.603   1.667   1.737   1.779   1.829   1.867   1.897
  1.954   1.996   2.026   2.044   2.074   2.139   2.167   2.178
  2.247   2.281   2.336   2.474   2.544   2.568   2.684   2.693
  2.791   2.797   2.913   3.006   3.126   3.377   3.528   3.696
  3.763   3.800   3.972   3.979   3.991   4.002   4.013   4.034
  4.037   4.058   4.123   4.125   4.212   4.262   4.384   4.433
  4.838   6.018   6.034   6.084   6.331   6.373   6.642   6.688
  7.565   7.597   7.683   9.735  23.489  23.648  23.848  25.857
 26.009  26.430  27.870  28.355  28.366  28.386  28.536  28.543
 28.573  28.599  28.688  47.942  66.762 127.893 127.903 127.936
151.665 215.723 289.760 289.790 289.9021020.7431901.828
 --------------------------------------------------------------

          Ground-State Mulliken Net Atomic Charges

     Atom                 Charge (a.u.)
  ----------------------------------------
      1 C                    -0.591551
      2 C                    -0.254968
      3 C                     0.159272
      4 F                    -0.028206
      5 I                     0.102150
      6 Br                   -0.013175
      7 Cl                    0.242825
      8 H                     0.167918
      9 H                     0.215735
  ----------------------------------------
  Sum of atomic charges =    -0.000000

 -----------------------------------------------------------------
                    Cartesian Multipole Moments
 -----------------------------------------------------------------
    Charge (ESU x 10^10)
                 0.0000
    Dipole Moment (Debye)
         X       0.2765      Y       0.2610      Z      -1.8384
       Tot       1.8773
    Quadrupole Moments (Debye-Ang)
        XX     -80.2684     XY       2.1848     YY     -85.1632
        XZ       1.0121     YZ       1.1792     ZZ     -78.8465
    Octopole Moments (Debye-Ang^2)
       XXX      15.5064    XXY      -4.2744    XYY       2.0865
       YYY       3.6823    XXZ      13.2202    XYZ      -1.0354
       YYZ       4.9843    XZZ       0.1612    YZZ      -3.6943
       ZZZ       7.3275
    Hexadecapole Moments (Debye-Ang^3)
      XXXX   -1685.5710   XXXY      71.4148   XXYY    -400.0954
      XYYY      47.2209   YYYY    -552.8348   XXXZ     -13.8247
      XXYZ      -0.4382   XYYZ      -3.4336   YYYZ       9.0392
      XXZZ    -342.2605   XYZZ      20.6731   YYZZ    -134.0467
      XZZZ      -8.4912   YZZZ       4.9894   ZZZZ    -230.8297
 -----------------------------------------------------------------
 Calculating analytic gradient of the SCF energy
 Gradient of SCF Energy
            1           2           3           4           5           6
    1  -0.0000791  -0.0007267   0.0006619   0.0004163   0.0000060  -0.0001652
    2  -0.0001746   0.0002213   0.0003232  -0.0001793   0.0003422  -0.0003598
    3  -0.0002565   0.0001088   0.0001992   0.0001679   0.0001362  -0.0001332
            7           8           9
    1  -0.0004347   0.0001450   0.0001767
    2  -0.0001989   0.0000496  -0.0000236
    3  -0.0000149  -0.0000550  -0.0001525
 Max gradient component =       7.267E-04
 RMS gradient           =       2.807E-04
 Gradient time:  CPU 19.86 s  wall 19.86 s
 Geometry Optimization Parameters
   NAtoms,    NIC,     NZ,  NCons,   NDum,   NFix, NCnnct, MaxDiis
        9      69       9       0       0       0       0       0

 Cartesian Hessian Update
 Hessian Updated using BFGS Update


** GEOMETRY OPTIMIZATION IN DELOCALIZED INTERNAL COORDINATES **
   Searching for a Minimum

   Optimization Cycle:   6

                       Coordinates (Angstroms)
     ATOM                X               Y               Z
      1  C        -0.4299155958   -0.2908260704   -1.6545388213
      2  C         0.1726207140   -0.6835007202   -0.3377808312
      3  C        -0.9565444807    0.3175625785   -0.3692410263
      4  F        -0.1269968698   -1.9266794039    0.1243274154
      5  I         2.2213571535   -0.1856059096    0.1696223967
      6  Br       -2.6817227024   -0.2793613293    0.2778330441
      7  Cl       -0.6625311220    2.0303758768   -0.0540065620
      8  H         0.1431501526    0.3564897674   -2.3070858842
      9  H        -1.0472671059   -1.0327800142   -2.1480868698
   Point Group: c1    Number of degrees of freedom:    21


   Energy is -10169.252793858

 Hessian Updated using BFGS Update

 21 Hessian modes will be used to form the next step
  Hessian Eigenvalues:
     0.012619    0.019328    0.021526    0.034766    0.038123    0.051099
     0.064328    0.085651    0.090615    0.110273    0.115933    0.135149
     0.146745    0.178210    0.261495    0.270212    0.271579    0.290932
     0.349113    0.350845    0.526502

 Minimum Search - Taking Simple RFO Step
 Searching for Lamda that Minimizes Along All modes
 Value Taken    Lamda =  -0.00000656
 Step Taken.  Stepsize is  0.018119

                             Maximum     Tolerance    Cnvgd?
         Gradient           0.000374      0.000300      NO
         Displacement       0.009474      0.001200      NO
         Energy change     -0.000011      0.000001      NO


 New Cartesian Coordinates Obtained by Inverse Iteration

 Displacement from previous Coordinates is:  0.017581
 ----------------------------------------------------------------
             Standard Nuclear Orientation (Angstroms)
    I     Atom           X                Y                Z
 ----------------------------------------------------------------
    1      C      -0.4298050125    -0.2904317308    -1.6547760076
    2      C       0.1740229984    -0.6822906633    -0.3386105167
    3      C      -0.9572472772     0.3172688689    -0.3695261048
    4      F      -0.1281765129    -1.9260032042     0.1218188137
    5      I       2.2216782050    -0.1884412088     0.1736643636
    6      Br     -2.6803337299    -0.2797162305     0.2804712152
    7      Cl     -0.6625234770     2.0308506062    -0.0570237810
    8      H       0.1396213035     0.3592671236    -2.3078358565
    9      H      -1.0450863539    -1.0348287860    -2.1471392645
 ----------------------------------------------------------------
 Molecular Point Group                 C1    NOp =  1
 Largest Abelian Subgroup              C1    NOp =  1
 Nuclear Repulsion Energy =  1106.0840327398 hartrees
 There are       67 alpha and       67 beta electrons
 Applying Cartesian multipole field
    Component          Value
    ---------          -----
     (2,0,0)        1.00000E-11
     (0,2,0)        2.00000E-11
     (0,0,2)       -3.00000E-11
 Nucleus-field energy     =     0.0000000235 hartrees
 Requested basis set is 6-311++G(d,p)
 There are 90 shells and 242 basis functions
 A cutoff of  1.0D-11 yielded   3196 shell pairs
 There are     24600 function pairs (     27248 Cartesian)
 Smallest overlap matrix eigenvalue = 3.41E-05
 Guess MOs from SCF MO coefficient file

 -----------------------------------------------------------------------
  General SCF calculation program by
  Eric Jon Sundstrom, Paul Horn, Yuezhi Mao, Dmitri Zuev, Alec White,
  David Stuck, Shaama M.S., Shane Yost, Joonho Lee, David Small,
  Daniel Levine, Susi Lehtola, Hugh Burton, Evgeny Epifanovsky
 -----------------------------------------------------------------------
 Exchange:     0.2000 Hartree-Fock + 0.0800 Slater + 0.7200 B88
 Correlation:  0.1900 VWN1RPA + 0.8100 LYP
 Using SG-1 standard quadrature grid
 A restricted SCF calculation will be
 performed using DIIS
 SCF converges when DIIS error is below 1.0e-08
 ---------------------------------------
  Cycle       Energy         DIIS error
 ---------------------------------------
    1  -10169.2527857144      3.47e-05  
    2  -10169.2527976208      8.77e-06  
    3  -10169.2527975705      1.08e-05  
    4  -10169.2527980532      1.63e-06  
    5  -10169.2527980672      5.77e-07  
    6  -10169.2527980690      2.82e-07  
    7  -10169.2527980697      5.33e-08  
    8  -10169.2527980697      1.84e-08  
    9  -10169.2527980698      3.14e-09  Convergence criterion met
 ---------------------------------------
 SCF time:   CPU 48.96s  wall 49.00s 
 SCF   energy in the final basis set =   -10169.2527980698
 Total energy in the final basis set =   -10169.2527980698

 --------------------------------------------------------------

                    Orbital Energies (a.u.)
 --------------------------------------------------------------

 Alpha MOs
 -- Occupied --
*******-482.852-176.317-165.721-165.719-165.719-101.580 -62.505
-56.326 -56.321 -56.321 -35.814 -31.307 -31.301 -31.301 -24.717
-22.958 -22.956 -22.956 -22.952 -22.952 -10.340 -10.324 -10.232
 -9.494  -8.714  -7.259  -7.249  -7.248  -6.546  -6.532  -6.531
 -6.363  -4.776  -4.760  -4.760  -2.657  -2.653  -2.653  -2.641
 -2.641  -2.042  -2.037  -2.037  -2.023  -2.023  -1.258  -0.953
 -0.855  -0.806  -0.698  -0.642  -0.610  -0.542  -0.531  -0.500
 -0.468  -0.449  -0.424  -0.387  -0.373  -0.333  -0.328  -0.309
 -0.296  -0.283  -0.278
 -- Virtual --
 -0.086  -0.053  -0.012  -0.006   0.019   0.021   0.027   0.050
  0.058   0.066   0.071   0.075   0.081   0.088   0.095   0.104
  0.108   0.113   0.117   0.125   0.136   0.142   0.145   0.163
  0.172   0.181   0.198   0.214   0.225   0.233   0.239   0.253
  0.265   0.271   0.301   0.316   0.357   0.371   0.377   0.389
  0.403   0.417   0.423   0.425   0.442   0.448   0.464   0.473
  0.480   0.506   0.512   0.526   0.546   0.580   0.585   0.598
  0.603   0.618   0.640   0.651   0.668   0.683   0.709   0.729
  0.780   0.801   0.823   0.860   0.870   0.903   0.915   0.960
  0.983   1.065   1.088   1.156   1.247   1.275   1.340   1.351
  1.361   1.379   1.413   1.424   1.450   1.494   1.513   1.548
  1.559   1.603   1.667   1.737   1.779   1.829   1.867   1.896
  1.954   1.996   2.026   2.044   2.074   2.139   2.167   2.178
  2.247   2.281   2.336   2.474   2.544   2.568   2.685   2.693
  2.791   2.797   2.913   3.007   3.125   3.377   3.527   3.696
  3.763   3.801   3.972   3.979   3.991   4.002   4.013   4.034
  4.037   4.058   4.122   4.125   4.212   4.263   4.384   4.433
  4.838   6.018   6.034   6.084   6.331   6.373   6.641   6.688
  7.565   7.597   7.683   9.735  23.489  23.647  23.848  25.857
 26.009  26.430  27.870  28.355  28.366  28.386  28.536  28.543
 28.573  28.599  28.688  47.942  66.762 127.893 127.903 127.936
151.665 215.722 289.760 289.790 289.9031020.7441901.828
 --------------------------------------------------------------

          Ground-State Mulliken Net Atomic Charges

     Atom                 Charge (a.u.)
  ----------------------------------------
      1 C                    -0.592769
      2 C                    -0.255706
      3 C                     0.162250
      4 F                    -0.028662
      5 I                     0.102665
      6 Br                   -0.012219
      7 Cl                    0.240894
      8 H                     0.167947
      9 H                     0.215601
  ----------------------------------------
  Sum of atomic charges =    -0.000000

 -----------------------------------------------------------------
                    Cartesian Multipole Moments
 -----------------------------------------------------------------
    Charge (ESU x 10^10)
                 0.0000
    Dipole Moment (Debye)
         X       0.2795      Y       0.2603      Z      -1.8369
       Tot       1.8762
    Quadrupole Moments (Debye-Ang)
        XX     -80.2527     XY       2.1780     YY     -85.1722
        XZ       1.0193     YZ       1.1717     ZZ     -78.8370
    Octopole Moments (Debye-Ang^2)
       XXX      15.4477    XXY      -4.2522    XYY       2.0559
       YYY       3.8841    XXZ      13.1937    XYZ      -1.0284
       YYZ       4.8618    XZZ       0.1369    YZZ      -3.6220
       ZZZ       7.0106
    Hexadecapole Moments (Debye-Ang^3)
      XXXX   -1684.9989   XXXY      71.7530   XXYY    -400.0451
      XYYY      47.7623   YYYY    -553.1381   XXXZ     -14.1687
      XXYZ      -0.3708   XYYZ      -3.6031   YYYZ       9.3210
      XXZZ    -342.1165   XYZZ      20.8471   YYZZ    -134.1465
      XZZZ      -8.9752   YZZZ       5.2864   ZZZZ    -231.2643
 -----------------------------------------------------------------
 Calculating analytic gradient of the SCF energy
 Gradient of SCF Energy
            1           2           3           4           5           6
    1   0.0000242  -0.0002509   0.0001620   0.0002315   0.0000292  -0.0000122
    2  -0.0001812   0.0003346   0.0001812  -0.0001736   0.0002963  -0.0003439
    3  -0.0002577  -0.0000247   0.0002150   0.0001766   0.0001488  -0.0001645
            7           8           9
    1  -0.0003832   0.0000119   0.0001875
    2  -0.0001353   0.0000540  -0.0000321
    3  -0.0000456   0.0000216  -0.0000694
 Max gradient component =       3.832E-04
 RMS gradient           =       1.889E-04
 Gradient time:  CPU 19.60 s  wall 19.60 s
 Geometry Optimization Parameters
   NAtoms,    NIC,     NZ,  NCons,   NDum,   NFix, NCnnct, MaxDiis
        9      69       9       0       0       0       0       0

 Cartesian Hessian Update
 Hessian Updated using BFGS Update


** GEOMETRY OPTIMIZATION IN DELOCALIZED INTERNAL COORDINATES **
   Searching for a Minimum

   Optimization Cycle:   7

                       Coordinates (Angstroms)
     ATOM                X               Y               Z
      1  C        -0.4298050125   -0.2904317308   -1.6547760076
      2  C         0.1740229984   -0.6822906633   -0.3386105167
      3  C        -0.9572472772    0.3172688689   -0.3695261048
      4  F        -0.1281765129   -1.9260032042    0.1218188137
      5  I         2.2216782050   -0.1884412088    0.1736643636
      6  Br       -2.6803337299   -0.2797162305    0.2804712152
      7  Cl       -0.6625234770    2.0308506062   -0.0570237810
      8  H         0.1396213035    0.3592671236   -2.3078358565
      9  H        -1.0450863539   -1.0348287860   -2.1471392645
   Point Group: c1    Number of degrees of freedom:    21


   Energy is -10169.252798070

 Hessian Updated using BFGS Update

 21 Hessian modes will be used to form the next step
  Hessian Eigenvalues:
     0.010762    0.019204    0.021837    0.034783    0.038688    0.051098
     0.065869    0.078413    0.090415    0.105373    0.110991    0.135635
     0.149669    0.181751    0.253066    0.262961    0.271854    0.286152
     0.348752    0.352365    0.520275

 Minimum Search - Taking Simple RFO Step
 Searching for Lamda that Minimizes Along All modes
 Value Taken    Lamda =  -0.00000182
 Step Taken.  Stepsize is  0.008601

                             Maximum     Tolerance    Cnvgd?
         Gradient           0.000168      0.000300     YES
         Displacement       0.004593      0.001200      NO
         Energy change     -0.000004      0.000001      NO


 New Cartesian Coordinates Obtained by Inverse Iteration

 Displacement from previous Coordinates is:  0.008003
 ----------------------------------------------------------------
             Standard Nuclear Orientation (Angstroms)
    I     Atom           X                Y                Z
 ----------------------------------------------------------------
    1      C      -0.4297735920    -0.2902174774    -1.6546781681
    2      C       0.1746221785    -0.6821215770    -0.3389683192
    3      C      -0.9577637992     0.3169479483    -0.3697601324
    4      F      -0.1286010299    -1.9261100432     0.1197572881
    5      I       2.2212267032    -0.1886852581     0.1752597181
    6      Br     -2.6801798716    -0.2791561436     0.2820825220
    7      Cl     -0.6620684453     2.0308873753    -0.0581604953
    8      H       0.1385495923     0.3601422370    -2.3079949151
    9      H      -1.0438615923    -1.0360122863    -2.1464946368
 ----------------------------------------------------------------
 Molecular Point Group                 C1    NOp =  1
 Largest Abelian Subgroup              C1    NOp =  1
 Nuclear Repulsion Energy =  1106.1219294761 hartrees
 There are       67 alpha and       67 beta electrons
 Applying Cartesian multipole field
    Component          Value
    ---------          -----
     (2,0,0)        1.00000E-11
     (0,2,0)        2.00000E-11
     (0,0,2)       -3.00000E-11
 Nucleus-field energy     =     0.0000000235 hartrees
 Requested basis set is 6-311++G(d,p)
 There are 90 shells and 242 basis functions
 A cutoff of  1.0D-11 yielded   3196 shell pairs
 There are     24600 function pairs (     27248 Cartesian)
 Smallest overlap matrix eigenvalue = 3.41E-05
 Guess MOs from SCF MO coefficient file

 -----------------------------------------------------------------------
  General SCF calculation program by
  Eric Jon Sundstrom, Paul Horn, Yuezhi Mao, Dmitri Zuev, Alec White,
  David Stuck, Shaama M.S., Shane Yost, Joonho Lee, David Small,
  Daniel Levine, Susi Lehtola, Hugh Burton, Evgeny Epifanovsky
 -----------------------------------------------------------------------
 Exchange:     0.2000 Hartree-Fock + 0.0800 Slater + 0.7200 B88
 Correlation:  0.1900 VWN1RPA + 0.8100 LYP
 Using SG-1 standard quadrature grid
 A restricted SCF calculation will be
 performed using DIIS
 SCF converges when DIIS error is below 1.0e-08
 ---------------------------------------
  Cycle       Energy         DIIS error
 ---------------------------------------
    1  -10169.2527959791      1.72e-05  
    2  -10169.2527990607      3.44e-06  
    3  -10169.2527990397      4.57e-06  
    4  -10169.2527991422      6.31e-07  
    5  -10169.2527991443      2.71e-07  
    6  -10169.2527991445      1.00e-07  
    7  -10169.2527991449      3.15e-08  
    8  -10169.2527991448      8.60e-09  Convergence criterion met
 ---------------------------------------
 SCF time:   CPU 42.71s  wall 42.00s 
 SCF   energy in the final basis set =   -10169.2527991448
 Total energy in the final basis set =   -10169.2527991448

 --------------------------------------------------------------

                    Orbital Energies (a.u.)
 --------------------------------------------------------------

 Alpha MOs
 -- Occupied --
*******-482.852-176.317-165.721-165.719-165.719-101.580 -62.505
-56.326 -56.321 -56.321 -35.814 -31.307 -31.301 -31.301 -24.717
-22.958 -22.956 -22.956 -22.952 -22.952 -10.340 -10.324 -10.232
 -9.494  -8.714  -7.259  -7.249  -7.248  -6.546  -6.532  -6.531
 -6.363  -4.776  -4.760  -4.760  -2.657  -2.653  -2.653  -2.641
 -2.641  -2.042  -2.037  -2.037  -2.023  -2.023  -1.258  -0.953
 -0.855  -0.806  -0.698  -0.642  -0.610  -0.542  -0.531  -0.500
 -0.468  -0.449  -0.424  -0.386  -0.373  -0.333  -0.328  -0.309
 -0.296  -0.283  -0.278
 -- Virtual --
 -0.086  -0.053  -0.012  -0.006   0.019   0.021   0.027   0.050
  0.058   0.066   0.071   0.075   0.081   0.088   0.095   0.104
  0.108   0.113   0.117   0.125   0.136   0.142   0.145   0.163
  0.172   0.181   0.198   0.214   0.225   0.233   0.239   0.253
  0.265   0.271   0.301   0.315   0.357   0.371   0.377   0.389
  0.403   0.417   0.423   0.425   0.442   0.448   0.464   0.473
  0.480   0.506   0.512   0.526   0.546   0.580   0.585   0.598
  0.603   0.618   0.640   0.651   0.668   0.683   0.709   0.729
  0.780   0.801   0.823   0.860   0.870   0.903   0.915   0.960
  0.983   1.065   1.088   1.156   1.247   1.275   1.340   1.351
  1.361   1.380   1.413   1.424   1.450   1.494   1.513   1.548
  1.559   1.603   1.667   1.737   1.780   1.829   1.867   1.896
  1.954   1.996   2.026   2.044   2.073   2.139   2.167   2.178
  2.247   2.281   2.337   2.473   2.544   2.568   2.685   2.694
  2.791   2.797   2.913   3.007   3.125   3.377   3.527   3.696
  3.763   3.801   3.972   3.979   3.991   4.003   4.013   4.034
  4.037   4.058   4.122   4.125   4.212   4.263   4.383   4.433
  4.838   6.018   6.034   6.084   6.331   6.373   6.641   6.688
  7.565   7.597   7.683   9.735  23.490  23.646  23.848  25.857
 26.009  26.430  27.870  28.355  28.366  28.386  28.536  28.543
 28.573  28.599  28.688  47.942  66.762 127.893 127.903 127.936
151.665 215.722 289.760 289.790 289.9021020.7441901.828
 --------------------------------------------------------------

          Ground-State Mulliken Net Atomic Charges

     Atom                 Charge (a.u.)
  ----------------------------------------
      1 C                    -0.594040
      2 C                    -0.256043
      3 C                     0.164511
      4 F                    -0.028764
      5 I                     0.102964
      6 Br                   -0.011755
      7 Cl                    0.239550
      8 H                     0.168006
      9 H                     0.215571
  ----------------------------------------
  Sum of atomic charges =     0.000000

 -----------------------------------------------------------------
                    Cartesian Multipole Moments
 -----------------------------------------------------------------
    Charge (ESU x 10^10)
                -0.0000
    Dipole Moment (Debye)
         X       0.2815      Y       0.2583      Z      -1.8354
       Tot       1.8748
    Quadrupole Moments (Debye-Ang)
        XX     -80.2469     XY       2.1784     YY     -85.1765
        XZ       1.0190     YZ       1.1692     ZZ     -78.8337
    Octopole Moments (Debye-Ang^2)
       XXX      15.4641    XXY      -4.2543    XYY       2.0741
       YYY       3.8576    XXZ      13.1817    XYZ      -1.0224
       YYZ       4.8091    XZZ       0.1478    YZZ      -3.6289
       ZZZ       6.8725
    Hexadecapole Moments (Debye-Ang^3)
      XXXX   -1684.5866   XXXY      71.7966   XXYY    -399.9804
      XYYY      47.8748   YYYY    -553.1915   XXXZ     -14.2563
      XXYZ      -0.3525   XYYZ      -3.6328   YYYZ       9.3847
      XXZZ    -342.0092   XYZZ      20.8779   YYZZ    -134.1705
      XZZZ      -9.0836   YZZZ       5.3574   ZZZZ    -231.4600
 -----------------------------------------------------------------
 Calculating analytic gradient of the SCF energy
 Gradient of SCF Energy
            1           2           3           4           5           6
    1   0.0000425   0.0000352  -0.0000945   0.0001684  -0.0000101  -0.0000137
    2  -0.0001080   0.0001653   0.0000634  -0.0000194   0.0003139  -0.0003157
    3  -0.0000924  -0.0000209   0.0000683   0.0000562   0.0001360  -0.0001225
            7           8           9
    1  -0.0003312   0.0000187   0.0001847
    2  -0.0000729   0.0000471  -0.0000737
    3  -0.0000422   0.0000427  -0.0000254
 Max gradient component =       3.312E-04
 RMS gradient           =       1.352E-04
 Gradient time:  CPU 19.48 s  wall 19.48 s
 Geometry Optimization Parameters
   NAtoms,    NIC,     NZ,  NCons,   NDum,   NFix, NCnnct, MaxDiis
        9      69       9       0       0       0       0       0

 Cartesian Hessian Update
 Hessian Updated using BFGS Update


** GEOMETRY OPTIMIZATION IN DELOCALIZED INTERNAL COORDINATES **
   Searching for a Minimum

   Optimization Cycle:   8

                       Coordinates (Angstroms)
     ATOM                X               Y               Z
      1  C        -0.4297735920   -0.2902174774   -1.6546781681
      2  C         0.1746221785   -0.6821215770   -0.3389683192
      3  C        -0.9577637992    0.3169479483   -0.3697601324
      4  F        -0.1286010299   -1.9261100432    0.1197572881
      5  I         2.2212267032   -0.1886852581    0.1752597181
      6  Br       -2.6801798716   -0.2791561436    0.2820825220
      7  Cl       -0.6620684453    2.0308873753   -0.0581604953
      8  H         0.1385495923    0.3601422370   -2.3079949151
      9  H        -1.0438615923   -1.0360122863   -2.1464946368
   Point Group: c1    Number of degrees of freedom:    21


   Energy is -10169.252799145

 Hessian Updated using BFGS Update

 21 Hessian modes will be used to form the next step
  Hessian Eigenvalues:
     0.010824    0.019403    0.022000    0.035041    0.036811    0.051102
     0.065138    0.072304    0.090378    0.100854    0.111164    0.136435
     0.150042    0.180251    0.245223    0.265324    0.273797    0.283478
     0.348580    0.352101    0.511294

 Minimum Search - Taking Simple RFO Step
 Searching for Lamda that Minimizes Along All modes
 Value Taken    Lamda =   0.00000000
 Step Taken.  Stepsize is  0.002040

                             Maximum     Tolerance    Cnvgd?
         Gradient           0.000066      0.000300     YES
         Displacement       0.000835      0.001200     YES
         Energy change     -0.000001      0.000001      NO


                       Distance Matrix (Angstroms)
             C (  1)   C (  2)   C (  3)   F (  4)   I (  5)   Br(  6)
   C (  2)  1.499992
   C (  3)  1.516060  1.510426
   F (  4)  2.432174  1.360103  2.440993
   I (  5)  3.222853  2.167141  3.264765  2.922912
   Br(  6)  2.969090  2.949234  1.935706  3.041276  4.903405
   Cl(  7)  2.826722  2.852950  1.766952  3.996758  3.646146  3.086234
   H (  8)  1.082950  2.228156  2.227223  3.345489  3.287143  3.881036
   H (  9)  1.084065  2.208414  2.234882  2.601129  4.095035  3.024625
             Cl(  7)   H (  8)
   H (  8)  2.914470
   H (  9)  3.729984  1.836689

 Final energy is   -10169.252799144773     


 ******************************
 **  OPTIMIZATION CONVERGED  **
 ******************************

                       Coordinates (Angstroms)
     ATOM                X               Y               Z
      1  C        -0.4297735920   -0.2902174774   -1.6546781681
      2  C         0.1746221785   -0.6821215770   -0.3389683192
      3  C        -0.9577637992    0.3169479483   -0.3697601324
      4  F        -0.1286010299   -1.9261100432    0.1197572881
      5  I         2.2212267032   -0.1886852581    0.1752597181
      6  Br       -2.6801798716   -0.2791561436    0.2820825220
      7  Cl       -0.6620684453    2.0308873753   -0.0581604953
      8  H         0.1385495923    0.3601422370   -2.3079949151
      9  H        -1.0438615923   -1.0360122863   -2.1464946368

Z-matrix Print:
$molecule
0 1
I 
C  1 2.167141
F  2 1.360103 1 109.801560
C  2 1.499992 1 121.949074 3 -141.435606 0
H  4 1.082950 2 118.333852 1 -7.578932 0
H  4 1.084065 2 116.515851 1 137.861117 0
C  2 1.510426 1 124.211269 3 144.721360 0
Cl 7 1.766952 2 120.833580 1 3.282943 0
Br 7 1.935706 2 117.164392 1 -141.254927 0
$end


 --------------------------------------------------------------

                    Orbital Energies (a.u.)
 --------------------------------------------------------------

 Alpha MOs
 -- Occupied --
*******-482.852-176.317-165.721-165.719-165.719-101.580 -62.505
-56.326 -56.321 -56.321 -35.814 -31.307 -31.301 -31.301 -24.717
-22.958 -22.956 -22.956 -22.952 -22.952 -10.340 -10.324 -10.232
 -9.494  -8.714  -7.259  -7.249  -7.248  -6.546  -6.532  -6.531
 -6.363  -4.776  -4.760  -4.760  -2.657  -2.653  -2.653  -2.641
 -2.641  -2.042  -2.037  -2.037  -2.023  -2.023  -1.258  -0.953
 -0.855  -0.806  -0.698  -0.642  -0.610  -0.542  -0.531  -0.500
 -0.468  -0.449  -0.424  -0.386  -0.373  -0.333  -0.328  -0.309
 -0.296  -0.283  -0.278
 -- Virtual --
 -0.086  -0.053  -0.012  -0.006   0.019   0.021   0.027   0.050
  0.058   0.066   0.071   0.075   0.081   0.088   0.095   0.104
  0.108   0.113   0.117   0.125   0.136   0.142   0.145   0.163
  0.172   0.181   0.198   0.214   0.225   0.233   0.239   0.253
  0.265   0.271   0.301   0.315   0.357   0.371   0.377   0.389
  0.403   0.417   0.423   0.425   0.442   0.448   0.464   0.473
  0.480   0.506   0.512   0.526   0.546   0.580   0.585   0.598
  0.603   0.618   0.640   0.651   0.668   0.683   0.709   0.729
  0.780   0.801   0.823   0.860   0.870   0.903   0.915   0.960
  0.983   1.065   1.088   1.156   1.247   1.275   1.340   1.351
  1.361   1.380   1.413   1.424   1.450   1.494   1.513   1.548
  1.559   1.603   1.667   1.737   1.780   1.829   1.867   1.896
  1.954   1.996   2.026   2.044   2.073   2.139   2.167   2.178
  2.247   2.281   2.337   2.473   2.544   2.568   2.685   2.694
  2.791   2.797   2.913   3.007   3.125   3.377   3.527   3.696
  3.763   3.801   3.972   3.979   3.991   4.003   4.013   4.034
  4.037   4.058   4.122   4.125   4.212   4.263   4.383   4.433
  4.838   6.018   6.034   6.084   6.331   6.373   6.641   6.688
  7.565   7.597   7.683   9.735  23.490  23.646  23.848  25.857
 26.009  26.430  27.870  28.355  28.366  28.386  28.536  28.543
 28.573  28.599  28.688  47.942  66.762 127.893 127.903 127.936
151.665 215.722 289.760 289.790 289.9021020.7441901.828
 --------------------------------------------------------------

          Ground-State Mulliken Net Atomic Charges

     Atom                 Charge (a.u.)
  ----------------------------------------
      1 C                    -0.594040
      2 C                    -0.256043
      3 C                     0.164511
      4 F                    -0.028764
      5 I                     0.102964
      6 Br                   -0.011755
      7 Cl                    0.239550
      8 H                     0.168006
      9 H                     0.215571
  ----------------------------------------
  Sum of atomic charges =     0.000000

 -----------------------------------------------------------------
                    Cartesian Multipole Moments
 -----------------------------------------------------------------
    Charge (ESU x 10^10)
                -0.0000
    Dipole Moment (Debye)
         X       0.2815      Y       0.2583      Z      -1.8354
       Tot       1.8748
    Quadrupole Moments (Debye-Ang)
        XX     -80.2469     XY       2.1784     YY     -85.1765
        XZ       1.0190     YZ       1.1692     ZZ     -78.8337
    Octopole Moments (Debye-Ang^2)
       XXX      15.4641    XXY      -4.2543    XYY       2.0741
       YYY       3.8576    XXZ      13.1817    XYZ      -1.0224
       YYZ       4.8091    XZZ       0.1478    YZZ      -3.6289
       ZZZ       6.8725
    Hexadecapole Moments (Debye-Ang^3)
      XXXX   -1684.5866   XXXY      71.7966   XXYY    -399.9804
      XYYY      47.8748   YYYY    -553.1915   XXXZ     -14.2563
      XXYZ      -0.3525   XYYZ      -3.6328   YYYZ       9.3847
      XXZZ    -342.0092   XYZZ      20.8779   YYZZ    -134.1705
      XZZZ      -9.0836   YZZZ       5.3574   ZZZZ    -231.4600
 -----------------------------------------------------------------
Archival summary:
1\1\garfield\OPT\ProcedureUnspecified\BasisUnspecified\1r1l1132\taweetha\ThuOct1102:49:362018ThuOct1102:49:362018\0\\#,OPT,ProcedureUnspecified,BasisUnspecified,\\0,1\I\C,1,2.16714\F,2,1.3601,1,109.802\C,2,1.49999,1,121.949,3,-141.436,0\H,4,1.08295,2,118.334,1,-7.57893,0\H,4,1.08407,2,116.516,1,137.861,0\C,2,1.51043,1,124.211,3,144.721,0\Cl,7,1.76695,2,120.834,1,3.28294,0\Br,7,1.93571,2,117.164,1,-141.255,0\\\@

 Total job time:  644.37s(wall), 603.12s(cpu) 
 Thu Oct 11 02:49:36 2018

        *************************************************************
        *                                                           *
        *  Thank you very much for using Q-Chem.  Have a nice day.  *
        *                                                           *
        *************************************************************


 
User input: 2 of 2 
 
Q-Chem Developer Version!
                  Welcome to Q-Chem
     A Quantum Leap Into The Future Of Chemistry


 Q-Chem 5.1, Q-Chem, Inc., Pleasanton, CA (2018)

 Yihan Shao,  Zhengting Gan,  E. Epifanovsky,  A. T. B. Gilbert,  M. Wormit,  
 J. Kussmann,  A. W. Lange,  A. Behn,  Jia Deng,  Xintian Feng,  D. Ghosh,  
 M. Goldey,  P. R. Horn,  L. D. Jacobson,  I. Kaliman,  T. Kus,  A. Landau,  
 Jie Liu,  E. I. Proynov,  R. M. Richard,  R. P. Steele,  E. J. Sundstrom,  
 H. L. Woodcock III,  P. M. Zimmerman,  D. Zuev,  B. Albrecht,  E. Alguire,  
 S. A. Baeppler,  D. Barton,  Z. Benda,  Y. A. Bernard,  E. J. Berquist,  
 K. B. Bravaya,  H. Burton,  D. Casanova,  Chun-Min Chang,  Yunqing Chen,  
 A. Chien,  K. D. Closser,  M. P. Coons,  S. Coriani,  S. Dasgupta,  
 A. L. Dempwolff,  M. Diedenhofen,  Hainam Do,  R. G. Edgar,  Po-Tung Fang,  
 S. Faraji,  S. Fatehi,  Qingguo Feng,  K. D. Fenk,  J. Fosso-Tande,  
 Qinghui Ge,  A. Ghysels,  G. Gidofalvi,  J. Gomes,  J. Gonthier,  A. Gunina,  
 D. Hait,  M. W. D. Hanson-Heine,  P. H. P. Harbach,  A. W. Hauser,  
 J. E. Herr,  E. G. Hohenstein,  Z. C. Holden,  Kerwin Hui,  B. C. Huynh,  
 T.-C. Jagau,  Hyunjun Ji,  B. Kaduk,  K. Khistyaev,  Jaehoon Kim,  
 P. Klunzinger,  K. Koh,  D. Kosenkov,  L. Koulias,  T. Kowalczyk,  
 C. M. Krauter,  A. Kunitsa,  Ka Un Lao,  A. Laurent,  K. V. Lawler,  
 Joonho Lee,  D. Lefrancois,  S. Lehtola,  D. S. Levine,  Yi-Pei Li,  
 You-Sheng Lin,  Fenglai Liu,  E. Livshits,  A. Luenser,  P. Manohar,  
 E. Mansoor,  S. F. Manzer,  Shan-Ping Mao,  Yuezhi Mao,  N. Mardirossian,  
 A. V. Marenich,  T. Markovich,  L. A. Martinez-Martinez,  S. A. Maurer,  
 N. J. Mayhall,  S. C. McKenzie,  J.-M. Mewes,  A. F. Morrison,  
 J. W. Mullinax,  K. Nanda,  T. S. Nguyen-Beck,  R. Olivares-Amaya,  
 J. A. Parkhill,  T. M. Perrine,  F. Plasser,  P. Pokhilko,  S. Prager,  
 A. Prociuk,  E. Ramos,  D. R. Rehn,  F. Rob,  M. Schneider,  N. Sergueev,  
 S. M. Sharada,  S. Sharma,  D. W. Small,  T. Stauch,  T. Stein,  
 Yu-Chuan Su,  A. J. W. Thom,  A. Tkatchenko,  T. Tsuchimochi,  N. M. Tubman,  
 L. Vogt,  M. L. Vidal,  O. Vydrov,  M. A. Watson,  J. Wenzel,  
 M. de Wergifosse,  T. A. Wesolowski,  A. White,  J. Witte,  A. Yamada,  
 Jun Yang,  K. Yao,  S. Yeganeh,  S. R. Yost,  Zhi-Qiang You,  A. Zech,  
 Igor Ying Zhang,  Xing Zhang,  Yan Zhao,  Ying Zhu,  B. R. Brooks,  
 G. K. L. Chan,  C. J. Cramer,  M. S. Gordon,  W. J. Hehre,  A. Klamt,  
 M. W. Schmidt,  C. D. Sherrill,  D. G. Truhlar,  A. Aspuru-Guzik,  R. Baer,  
 A. T. Bell,  N. A. Besley,  Jeng-Da Chai,  A. E. DePrince, III,  
 R. A. DiStasio Jr.,  A. Dreuw,  B. D. Dunietz,  T. R. Furlani,  
 Chao-Ping Hsu,  Yousung Jung,  Jing Kong,  D. S. Lambrecht,  WanZhen Liang,  
 C. Ochsenfeld,  V. A. Rassolov,  L. V. Slipchenko,  J. E. Subotnik,  
 T. Van Voorhis,  J. M. Herbert,  A. I. Krylov,  P. M. W. Gill,  M. Head-Gordon

 Contributors to earlier versions of Q-Chem not listed above: 
 R. D. Adamson,  B. Austin,  J. Baker,  G. J. O. Beran,  K. Brandhorst,  
 S. T. Brown,  E. F. C. Byrd,  A. K. Chakraborty,  C.-L. Cheng,  
 Siu Hung Chien,  D. M. Chipman,  D. L. Crittenden,  H. Dachsel,  
 R. J. Doerksen,  A. D. Dutoi,  L. Fusti-Molnar,  W. A. Goddard III,  
 A. Golubeva-Zadorozhnaya,  S. R. Gwaltney,  G. Hawkins,  A. Heyden,  
 S. Hirata,  G. Kedziora,  F. J. Keil,  C. Kelley,  Jihan Kim,  R. A. King,  
 R. Z. Khaliullin,  P. P. Korambath,  W. Kurlancheek,  A. M. Lee,  M. S. Lee,  
 S. V. Levchenko,  Ching Yeh Lin,  D. Liotard,  R. C. Lochan,  I. Lotan,  
 P. E. Maslen,  N. Nair,  D. P. O'Neill,  D. Neuhauser,  E. Neuscamman,  
 C. M. Oana,  R. Olson,  B. Peters,  R. Peverati,  P. A. Pieniazek,  
 Y. M. Rhee,  J. Ritchie,  M. A. Rohrdanz,  E. Rosta,  N. J. Russ,  
 H. F. Schaefer III,  N. E. Schultz,  N. Shenvi,  A. C. Simmonett,  A. Sodt,  
 D. Stuck,  K. S. Thanthiriwatte,  V. Vanovschi,  Tao Wang,  A. Warshel,  
 C. F. Williams,  Q. Wu,  X. Xu,  W. Zhang

 Please cite Q-Chem as follows:
 Y. Shao et al., Mol. Phys. 113, 184-215 (2015)
 DOI: 10.1080/00268976.2014.952696

 Q-Chem 5.1.1 for Intel X86 EM64T Linux

 Parts of Q-Chem use Armadillo 8.300.2 (Tropical Shenanigans).
 http://arma.sourceforge.net/

 Q-Chem begins on Thu Oct 11 02:49:36 2018  

Host: 
0

     Scratch files written to /scratch/taweetham/qchem31720//
The previous job contains 0 fragments, simply inherited here
Input Ideriv = 2
Curr. Ideriv = -1
Max.  Ideriv = 2

Checking the input file for inconsistencies... 	...done.

--------------------------------------------------------------
User input:
--------------------------------------------------------------

$molecule
read
$end

$rem
   job_type 	frequency
   basis 	6-311++g**
   method	b3lyp	
$end


--------------------------------------------------------------
 ----------------------------------------------------------------
             Standard Nuclear Orientation (Angstroms)
    I     Atom           X                Y                Z
 ----------------------------------------------------------------
    1      C      -0.4537148593    -0.1824754227    -1.6663246947
    2      C       0.1736498513    -0.6061278174    -0.3713700061
    3      C      -0.9990684193     0.3456162929    -0.3540188973
    4      F      -0.0755243403    -1.8804471983     0.0334795198
    5      I       2.2010426927    -0.0513543432     0.1562706050
    6      Br     -2.6918079656    -0.3491566510     0.2775501373
    7      Cl     -0.7724610970     2.0550763298     0.0313561666
    8      H       0.0836863439     0.5187607046    -2.2926230361
    9      H      -1.0393119835    -0.9308488660    -2.1880627569
 ----------------------------------------------------------------
 Molecular Point Group                 C1    NOp =  1
 Largest Abelian Subgroup              C1    NOp =  1
 Nuclear Repulsion Energy =  1106.1219294761 hartrees
 There are       67 alpha and       67 beta electrons
 Requested basis set is 6-311++G(d,p)
 There are 90 shells and 242 basis functions

 Total QAlloc Memory Limit   2000 MB
 Mega-Array Size       188 MB
 MEM_STATIC part       192 MB

                       Distance Matrix (Angstroms)
             C (  1)   C (  2)   C (  3)   F (  4)   I (  5)   Br(  6)
   C (  2)  1.499992
   C (  3)  1.516060  1.510426
   F (  4)  2.432174  1.360103  2.440993
   I (  5)  3.222853  2.167141  3.264765  2.922912
   Br(  6)  2.969090  2.949234  1.935706  3.041276  4.903405
   Cl(  7)  2.826722  2.852950  1.766952  3.996758  3.646146  3.086234
   H (  8)  1.082950  2.228156  2.227223  3.345489  3.287143  3.881036
   H (  9)  1.084065  2.208414  2.234882  2.601129  4.095035  3.024625
             Cl(  7)   H (  8)
   H (  8)  2.914470
   H (  9)  3.729984  1.836689

 A cutoff of  1.0D-11 yielded   3196 shell pairs
 There are     24600 function pairs (     27248 Cartesian)
 Smallest overlap matrix eigenvalue = 3.41E-05
 Guess from superposition of atomic densities
 Warning:  Energy on first SCF cycle will be non-variational
 SAD guess density has 134.000000 electrons

 -----------------------------------------------------------------------
  General SCF calculation program by
  Eric Jon Sundstrom, Paul Horn, Yuezhi Mao, Dmitri Zuev, Alec White,
  David Stuck, Shaama M.S., Shane Yost, Joonho Lee, David Small,
  Daniel Levine, Susi Lehtola, Hugh Burton, Evgeny Epifanovsky
 -----------------------------------------------------------------------
 Exchange:     0.2000 Hartree-Fock + 0.0800 Slater + 0.7200 B88
 Correlation:  0.1900 VWN1RPA + 0.8100 LYP
 Using SG-1 standard quadrature grid
 A restricted SCF calculation will be
 performed using DIIS
 SCF converges when DIIS error is below 1.0e-08
 ---------------------------------------
  Cycle       Energy         DIIS error
 ---------------------------------------
    1  -10170.3665906458      3.50e-02  
    2  -10169.2011816342      3.13e-03  
    3  -10169.1682187607      3.87e-03  
    4  -10169.2502677777      6.38e-04  
    5  -10169.2520674290      2.81e-04  
    6  -10169.2525776711      7.12e-05  
    7  -10169.2526150383      2.42e-05  
    8  -10169.2526182709      5.86e-06  
    9  -10169.2526184784      1.15e-06  
   10  -10169.2526184879      3.16e-07  
   11  -10169.2526184885      9.81e-08  
   12  -10169.2526184888      2.77e-08  
   13  -10169.2526184886      7.14e-09  Convergence criterion met
 ---------------------------------------
 SCF time:   CPU 66.12s  wall 66.00s 
 SCF   energy in the final basis set =   -10169.2526184886
 Total energy in the final basis set =   -10169.2526184886

 --------------------------------------------------------------

                    Orbital Energies (a.u.)
 --------------------------------------------------------------

 Alpha MOs
 -- Occupied --
*******-482.852-176.317-165.721-165.719-165.719-101.580 -62.505
-56.326 -56.321 -56.321 -35.814 -31.307 -31.301 -31.301 -24.717
-22.958 -22.956 -22.956 -22.952 -22.952 -10.340 -10.324 -10.232
 -9.494  -8.714  -7.259  -7.249  -7.248  -6.546  -6.532  -6.531
 -6.363  -4.776  -4.760  -4.760  -2.657  -2.653  -2.653  -2.641
 -2.641  -2.042  -2.037  -2.037  -2.023  -2.023  -1.258  -0.953
 -0.855  -0.806  -0.698  -0.642  -0.610  -0.542  -0.531  -0.500
 -0.468  -0.449  -0.424  -0.387  -0.373  -0.333  -0.328  -0.309
 -0.296  -0.283  -0.278
 -- Virtual --
 -0.086  -0.053  -0.012  -0.006   0.019   0.021   0.027   0.050
  0.058   0.066   0.071   0.075   0.081   0.088   0.095   0.104
  0.108   0.113   0.117   0.125   0.136   0.142   0.145   0.163
  0.172   0.181   0.198   0.214   0.225   0.233   0.239   0.253
  0.265   0.271   0.301   0.315   0.358   0.371   0.377   0.389
  0.403   0.417   0.423   0.425   0.442   0.448   0.464   0.473
  0.480   0.506   0.512   0.526   0.546   0.580   0.585   0.598
  0.603   0.618   0.640   0.651   0.668   0.683   0.709   0.729
  0.780   0.801   0.823   0.860   0.870   0.903   0.915   0.960
  0.983   1.065   1.088   1.156   1.247   1.275   1.340   1.351
  1.361   1.379   1.413   1.424   1.450   1.494   1.513   1.548
  1.559   1.603   1.667   1.737   1.780   1.829   1.867   1.896
  1.954   1.996   2.026   2.044   2.074   2.139   2.167   2.178
  2.247   2.281   2.337   2.473   2.544   2.568   2.685   2.694
  2.791   2.797   2.913   3.007   3.125   3.377   3.527   3.696
  3.763   3.801   3.972   3.979   3.991   4.003   4.013   4.034
  4.037   4.058   4.122   4.125   4.212   4.263   4.383   4.433
  4.838   6.018   6.034   6.084   6.331   6.373   6.641   6.688
  7.565   7.597   7.683   9.735  23.490  23.646  23.848  25.857
 26.009  26.430  27.870  28.355  28.366  28.386  28.536  28.543
 28.573  28.599  28.688  47.942  66.762 127.893 127.903 127.936
151.665 215.722 289.760 289.790 289.9021020.7441901.828
 --------------------------------------------------------------

          Ground-State Mulliken Net Atomic Charges

     Atom                 Charge (a.u.)
  ----------------------------------------
      1 C                    -0.593736
      2 C                    -0.255150
      3 C                     0.163822
      4 F                    -0.028746
      5 I                     0.102718
      6 Br                   -0.011799
      7 Cl                    0.239285
      8 H                     0.168071
      9 H                     0.215535
  ----------------------------------------
  Sum of atomic charges =     0.000000

 -----------------------------------------------------------------
                    Cartesian Multipole Moments
 -----------------------------------------------------------------
    Charge (ESU x 10^10)
                -0.0000
    Dipole Moment (Debye)
         X       0.2603      Y       0.3490      Z      -1.8244
       Tot       1.8756
    Quadrupole Moments (Debye-Ang)
        XX     -80.4445     XY       2.3378     YY     -85.0462
        XZ       1.1301     YZ       0.8277     ZZ     -78.7450
    Octopole Moments (Debye-Ang^2)
       XXX      22.6950    XXY      -8.7059    XYY       4.2036
       YYY     -10.0242    XXZ      13.0959    XYZ      -0.5794
       YYZ       5.4774    XZZ       2.2525    YZZ      -7.6258
       ZZZ       6.9050
    Hexadecapole Moments (Debye-Ang^3)
      XXXX   -1697.2581   XXXY      53.4297   XXYY    -398.4844
      XYYY      22.1811   YYYY    -549.1608   XXXZ      -9.3185
      XXYZ      -2.4113   XYYZ      -2.9192   YYYZ       3.0769
      XXZZ    -343.6203   XYZZ      12.4513   YYZZ    -132.9951
      XZZZ      -3.4107   YZZZ      -2.1195   ZZZZ    -231.1658
 -----------------------------------------------------------------
 Calculating MO derivatives via CPSCF
   1         3          27      0.125099    0.023904
   2         3          27      0.018826    0.003477
   3         3          27      0.002090    0.000629
   4         4          26      0.000181    0.000066
   5        27           3      0.000010    0.000006
   6        30           0      0.000000    0.000000    Roots Converged
 Time for AOints: 37.9 s (CPU) 37.9 s (wall)
 ------------------------------------------------------------------------------
                     AOints        : Timing summary (seconds)
 ------------------------------------------------------------------------------
     job step          cpu (% of tot)      sys (% of tot)     wall (% of tot)
 ------------------------------------------------------------------------------
  cpscf_lag         0.2208E+03 (41.1)   0.3020E-03 (16.6)   0.2208E+03 (41.1)
  iterzp            0.2784E+03 (51.8)   0.1512E-02 (83.4)   0.2784E+03 (51.8)
  make_fx           0.0000E+00 ( 0.0)   0.0000E+00 ( 0.0)   0.0000E+00 ( 0.0)
  AOints            0.3787E+02 ( 7.0)   0.0000E+00 ( 0.0)   0.3787E+02 ( 7.0)
 ------------------------------------------------------------------------------
   Grand Totals     0.5376E+03          0.1814E-02          0.5376E+03
 ------------------------------------------------------------------------------
 Calculating analytic Hessian of the SCF energy
 Polarizability Matrix (a.u.)
            1           2           3
    1-127.3620812  -5.1358492  -0.7430792
    2  -5.1358492 -88.7023820  -1.8123520
    3  -0.7430792  -1.8123520 -78.9131651

 Direct stationary perturbation theory relativistic correction:

 rels  =     114.596511454701
 relv  =    -382.528574501908
 rel2e =      52.625417097166
 E_rel =    -215.306645950040

 Hessian of the SCF Energy
            1           2           3           4           5           6
    1   0.3780073   0.2168230   0.0048709  -0.0609990   0.0030695  -0.0646981
    2   0.2168230   0.4999299  -0.0159310  -0.0045530  -0.0610978   0.0137291
    3   0.0048709  -0.0159310   0.5944750  -0.0820722   0.0535909  -0.1712972
    4  -0.0609990  -0.0045530  -0.0820722   0.3141006  -0.0348610   0.0643786
    5   0.0030695  -0.0610978   0.0535909  -0.0348610   0.4297440  -0.0908392
    6  -0.0646981   0.0137291  -0.1712972   0.0643786  -0.0908392   0.3082903
    7  -0.0509377  -0.0012642   0.0663786  -0.1471106   0.0825350  -0.0031809
    8  -0.0007252  -0.0589366  -0.0619066   0.0714573  -0.0963539   0.0160625
    9   0.0380328  -0.0322845  -0.1606686   0.0175799  -0.0044147  -0.0142184
   10   0.0008673   0.0030372  -0.0032673  -0.0572793  -0.0477219   0.0168021
   11  -0.0011359  -0.0131302   0.0155763  -0.0228287  -0.2470269   0.0690789
   12   0.0134039   0.0389024  -0.0086886   0.0064217   0.0577168  -0.0758057
   13  -0.0130877   0.0037442  -0.0014485  -0.0325224  -0.0015538  -0.0153121
   14  -0.0022758   0.0012625   0.0015983  -0.0064161  -0.0116151  -0.0095758
   15  -0.0149176  -0.0038471  -0.0002162  -0.0122371  -0.0073244  -0.0201824
   16  -0.0114074   0.0017396   0.0053485  -0.0204915  -0.0092206   0.0151127
   17  -0.0021119   0.0007697  -0.0010977   0.0029175   0.0013821  -0.0003218
   18   0.0200719   0.0080591  -0.0040727  -0.0003845  -0.0029491  -0.0020379
   19  -0.0001743   0.0001856   0.0030100   0.0044731   0.0093241   0.0021620
   20   0.0030287  -0.0155887  -0.0075734  -0.0066148  -0.0186923  -0.0075189
   21  -0.0049032  -0.0243208  -0.0019453   0.0054387   0.0007878  -0.0009624
   22  -0.1142552  -0.1027211   0.0838981   0.0113525   0.0137510  -0.0076739
   23  -0.1015505  -0.1696380   0.1107260  -0.0084679  -0.0085794   0.0015243
   24   0.0818101   0.1086886  -0.1391487   0.0075001   0.0070824  -0.0100806
   25  -0.1280133  -0.1169913  -0.0767181  -0.0115233  -0.0153224  -0.0075905
   26  -0.1151219  -0.1835709  -0.0949829   0.0093667   0.0122392   0.0078609
   27  -0.0736706  -0.0929959  -0.1084378  -0.0066252  -0.0136505  -0.0137057
            7           8           9          10          11          12
    1  -0.0509377  -0.0007252   0.0380328   0.0008673  -0.0011359   0.0134039
    2  -0.0012642  -0.0589366  -0.0322845   0.0030372  -0.0131302   0.0389024
    3   0.0663786  -0.0619066  -0.1606686  -0.0032673   0.0155763  -0.0086886
    4  -0.1471106   0.0714573   0.0175799  -0.0572793  -0.0228287   0.0064217
    5   0.0825350  -0.0963539  -0.0044147  -0.0477219  -0.2470269   0.0577168
    6  -0.0031809   0.0160625  -0.0142184   0.0168021   0.0690789  -0.0758057
    7   0.3347134  -0.0437051  -0.0785267   0.0042596  -0.0069720  -0.0083244
    8  -0.0437051   0.3537349   0.0598965   0.0156317  -0.0340140  -0.0026057
    9  -0.0785267   0.0598965   0.2733886  -0.0055879   0.0064272   0.0030181
   10   0.0042596   0.0156317  -0.0055879   0.0676083   0.0449089  -0.0101139
   11  -0.0069720  -0.0340140   0.0064272   0.0449089   0.3132347  -0.0917935
   12  -0.0083244  -0.0026057   0.0030181  -0.0101139  -0.0917935   0.0734393
   13  -0.0127943  -0.0056721  -0.0128099  -0.0152644  -0.0206180   0.0022322
   14   0.0035905   0.0016742  -0.0003944  -0.0231708  -0.0151362  -0.0011312
   15   0.0011288   0.0020105  -0.0019834   0.0022192  -0.0007904   0.0043689
   16  -0.0981184  -0.0224949   0.0308828  -0.0014182   0.0008033  -0.0023918
   17  -0.0302018  -0.0329765   0.0121112   0.0050652   0.0011583  -0.0005802
   18   0.0276381   0.0075784  -0.0365206   0.0007056  -0.0014733   0.0017267
   19  -0.0315682  -0.0160082  -0.0046609  -0.0003768   0.0030514   0.0010922
   20  -0.0043995  -0.1346926  -0.0282727   0.0015709  -0.0045511  -0.0019579
   21  -0.0016365  -0.0228702  -0.0374996  -0.0014230   0.0024635   0.0005389
   22  -0.0097848  -0.0123592   0.0074403  -0.0003681   0.0040359  -0.0065524
   23   0.0092375   0.0110483  -0.0103644   0.0009963  -0.0018357   0.0042459
   24   0.0058658   0.0096490  -0.0137604   0.0008298  -0.0003269  -0.0015652
   25   0.0113410   0.0138757   0.0076497   0.0019717  -0.0012449   0.0042324
   26  -0.0088205  -0.0094838  -0.0027043  -0.0003174   0.0013010  -0.0027965
   27  -0.0093427  -0.0078144  -0.0117558  -0.0001647   0.0008383   0.0029677
           13          14          15          16          17          18
    1  -0.0130877  -0.0022758  -0.0149176  -0.0114074  -0.0021119   0.0200719
    2   0.0037442   0.0012625  -0.0038471   0.0017396   0.0007697   0.0080591
    3  -0.0014485   0.0015983  -0.0002162   0.0053485  -0.0010977  -0.0040727
    4  -0.0325224  -0.0064161  -0.0122371  -0.0204915   0.0029175  -0.0003845
    5  -0.0015538  -0.0116151  -0.0073244  -0.0092206   0.0013821  -0.0029491
    6  -0.0153121  -0.0095758  -0.0201824   0.0151127  -0.0003218  -0.0020379
    7  -0.0127943   0.0035905   0.0011288  -0.0981184  -0.0302018   0.0276381
    8  -0.0056721   0.0016742   0.0020105  -0.0224949  -0.0329765   0.0075784
    9  -0.0128099  -0.0003944  -0.0019834   0.0308828   0.0121112  -0.0365206
   10  -0.0152644  -0.0231708   0.0022192  -0.0014182   0.0050652   0.0007056
   11  -0.0206180  -0.0151362  -0.0007904   0.0008033   0.0011583  -0.0014733
   12   0.0022322  -0.0011312   0.0043689  -0.0023918  -0.0005802   0.0017267
   13   0.0772818   0.0228321   0.0251042  -0.0013072  -0.0001584  -0.0000246
   14   0.0228321   0.0237576   0.0088165   0.0003936  -0.0001219   0.0002490
   15   0.0251042   0.0088165   0.0157626   0.0003522  -0.0002199   0.0004622
   16  -0.0013072   0.0003936   0.0003522   0.1426431   0.0459408  -0.0493486
   17  -0.0001584  -0.0001219  -0.0002199   0.0459408   0.0483438  -0.0138558
   18  -0.0000246   0.0002490   0.0004622  -0.0493486  -0.0138558   0.0357833
   19  -0.0025239   0.0044366  -0.0004709  -0.0096655  -0.0223153  -0.0006430
   20   0.0020044  -0.0002188   0.0012590  -0.0166113  -0.0195473   0.0022659
   21   0.0014224   0.0003635   0.0012439   0.0006363   0.0044061   0.0037610
   22   0.0013781   0.0003305   0.0008956  -0.0016458   0.0002677   0.0030599
   23  -0.0016576   0.0004398  -0.0013631   0.0012700   0.0002621  -0.0021923
   24  -0.0001883   0.0001817   0.0007158  -0.0012776   0.0000877  -0.0004285
   25  -0.0011600   0.0002794  -0.0020745   0.0014109   0.0005961  -0.0010750
   26   0.0010792  -0.0000421   0.0014590  -0.0018205   0.0007297   0.0023180
   27   0.0010245  -0.0001074  -0.0001713   0.0006853  -0.0005296   0.0013266
           19          20          21          22          23          24
    1  -0.0001743   0.0030287  -0.0049032  -0.1142552  -0.1015505   0.0818101
    2   0.0001856  -0.0155887  -0.0243208  -0.1027211  -0.1696380   0.1086886
    3   0.0030100  -0.0075734  -0.0019453   0.0838981   0.1107260  -0.1391487
    4   0.0044731  -0.0066148   0.0054387   0.0113525  -0.0084679   0.0075001
    5   0.0093241  -0.0186923   0.0007878   0.0137510  -0.0085794   0.0070824
    6   0.0021620  -0.0075189  -0.0009624  -0.0076739   0.0015243  -0.0100806
    7  -0.0315682  -0.0043995  -0.0016365  -0.0097848   0.0092375   0.0058658
    8  -0.0160082  -0.1346926  -0.0228702  -0.0123592   0.0110483   0.0096490
    9  -0.0046609  -0.0282727  -0.0374996   0.0074403  -0.0103644  -0.0137604
   10  -0.0003768   0.0015709  -0.0014230  -0.0003681   0.0009963   0.0008298
   11   0.0030514  -0.0045511   0.0024635   0.0040359  -0.0018357  -0.0003269
   12   0.0010922  -0.0019579   0.0005389  -0.0065524   0.0042459  -0.0015652
   13  -0.0025239   0.0020044   0.0014224   0.0013781  -0.0016576  -0.0001883
   14   0.0044366  -0.0002188   0.0003635   0.0003305   0.0004398   0.0001817
   15  -0.0004709   0.0012590   0.0012439   0.0008956  -0.0013631   0.0007158
   16  -0.0096655  -0.0166113   0.0006363  -0.0016458   0.0012700  -0.0012776
   17  -0.0223153  -0.0195473   0.0044061   0.0002677   0.0002621   0.0000877
   18  -0.0006430   0.0022659   0.0037610   0.0030599  -0.0021923  -0.0004285
   19   0.0387319   0.0204598  -0.0004440   0.0013442   0.0003767   0.0005539
   20   0.0204598   0.1933159   0.0411551  -0.0024162   0.0017744  -0.0001079
   21  -0.0004440   0.0411551   0.0335503  -0.0026752   0.0008906   0.0018286
   22   0.0013442  -0.0024162  -0.0026752   0.1168003   0.1065003  -0.0878181
   23   0.0003767   0.0017744   0.0008906   0.1065003   0.1748919  -0.1154147
   24   0.0005539  -0.0001079   0.0018286  -0.0878181  -0.1154147   0.1500561
   25  -0.0002404   0.0029780   0.0035846  -0.0048212  -0.0067047  -0.0072755
   26   0.0004892  -0.0017997  -0.0028755  -0.0073889  -0.0083633  -0.0098398
   27  -0.0005993   0.0007507  -0.0005154   0.0094258   0.0119476   0.0123830
           25          26          27
    1  -0.1280133  -0.1151219  -0.0736706
    2  -0.1169913  -0.1835709  -0.0929959
    3  -0.0767181  -0.0949829  -0.1084378
    4  -0.0115233   0.0093667  -0.0066252
    5  -0.0153224   0.0122392  -0.0136505
    6  -0.0075905   0.0078609  -0.0137057
    7   0.0113410  -0.0088205  -0.0093427
    8   0.0138757  -0.0094838  -0.0078144
    9   0.0076497  -0.0027043  -0.0117558
   10   0.0019717  -0.0003174  -0.0001647
   11  -0.0012449   0.0013010   0.0008383
   12   0.0042324  -0.0027965   0.0029677
   13  -0.0011600   0.0010792   0.0010245
   14   0.0002794  -0.0000421  -0.0001074
   15  -0.0020745   0.0014590  -0.0001713
   16   0.0014109  -0.0018205   0.0006853
   17   0.0005961   0.0007297  -0.0005296
   18  -0.0010750   0.0023180   0.0013266
   19  -0.0002404   0.0004892  -0.0005993
   20   0.0029780  -0.0017997   0.0007507
   21   0.0035846  -0.0028755  -0.0005154
   22  -0.0048212  -0.0073889   0.0094258
   23  -0.0067047  -0.0083633   0.0119476
   24  -0.0072755  -0.0098398   0.0123830
   25   0.1310348   0.1225341   0.0792669
   26   0.1225341   0.1889900   0.1015611
   27   0.0792669   0.1015611   0.1179086
 Gradient time:  CPU 666.02 s  wall 666.03 s
 **********************************************************************
 **                                                                  **
 **                       VIBRATIONAL ANALYSIS                       **
 **                       --------------------                       **
 **                                                                  **
 **        VIBRATIONAL FREQUENCIES (CM**-1) AND NORMAL MODES         **
 **     FORCE CONSTANTS (mDYN/ANGSTROM) AND REDUCED MASSES (AMU)     **
 **                  INFRARED INTENSITIES (KM/MOL)                   **
 **                                                                  **
 **********************************************************************


 Mode:                 1                      2                      3
 Frequency:        69.55                 104.41                 148.77
 Force Cnst:      0.0621                 0.1753                 0.3801
 Red. Mass:      21.8015                27.2848                29.1504
 IR Active:          YES                    YES                    YES
 IR Intens:        0.096                  0.126                  0.743
 Raman Active:       YES                    YES                    YES
               X      Y      Z        X      Y      Z        X      Y      Z
 C          0.047 -0.159  0.267    0.026 -0.261 -0.038    0.103  0.055  0.046
 C         -0.038 -0.093  0.329    0.046 -0.305 -0.057   -0.044  0.076  0.136
 C         -0.004 -0.042  0.196    0.128 -0.228 -0.009    0.143  0.235 -0.017
 F          0.007 -0.022  0.527    0.130 -0.321 -0.070   -0.260  0.234  0.515
 I          0.123  0.030 -0.117   -0.193  0.151 -0.011   -0.211 -0.043 -0.066
 Br        -0.198  0.036 -0.196    0.020  0.100 -0.012    0.333 -0.138 -0.107
 Cl        -0.011 -0.068  0.292    0.518 -0.310  0.141    0.076  0.215  0.141
 H          0.177 -0.279  0.243    0.050 -0.337 -0.101    0.388 -0.147  0.063
 H         -0.028 -0.114  0.288   -0.086 -0.222  0.032   -0.082  0.216  0.029
 TransDip  -0.002 -0.009 -0.004   -0.011  0.002  0.003    0.027 -0.004 -0.004

 Mode:                 4                      5                      6
 Frequency:       219.42                 263.85                 301.46
 Force Cnst:      0.6955                 0.7247                 0.4182
 Red. Mass:      24.5186                17.6685                 7.8109
 IR Active:          YES                    YES                    YES
 IR Intens:        0.369                  0.319                  2.075
 Raman Active:       YES                    YES                    YES
               X      Y      Z        X      Y      Z        X      Y      Z
 C         -0.240  0.169 -0.014   -0.004  0.161  0.227   -0.218 -0.088 -0.267
 C         -0.192  0.168 -0.022    0.186  0.154  0.119    0.000  0.177 -0.244
 C         -0.156  0.152  0.033    0.033  0.067  0.237   -0.077  0.013 -0.226
 F         -0.354  0.230  0.005    0.710  0.004  0.008    0.208  0.286  0.170
 I          0.075  0.037  0.024   -0.096 -0.068 -0.023    0.003 -0.024  0.021
 Br        -0.172 -0.241  0.019   -0.098 -0.053 -0.017   -0.006  0.017  0.002
 Cl         0.524  0.107 -0.129    0.114  0.223 -0.097    0.010 -0.128  0.095
 H         -0.321  0.211 -0.033   -0.141  0.217  0.172   -0.397 -0.151 -0.494
 H         -0.230  0.143  0.016    0.035  0.097  0.277   -0.248 -0.241 -0.019
 TransDip  -0.019  0.000 -0.001   -0.014 -0.003  0.010   -0.033 -0.016 -0.029

 Mode:                 7                      8                      9
 Frequency:       342.93                 430.27                 478.63
 Force Cnst:      0.2656                 0.7601                 0.3958
 Red. Mass:       3.8337                 6.9688                 2.9326
 IR Active:          YES                    YES                    YES
 IR Intens:        3.844                  5.044                 14.136
 Raman Active:       YES                    YES                    YES
               X      Y      Z        X      Y      Z        X      Y      Z
 C          0.344  0.124 -0.050    0.207 -0.258 -0.205   -0.060  0.203 -0.108
 C          0.079  0.087  0.050   -0.008 -0.110 -0.093   -0.108 -0.155 -0.115
 C          0.011 -0.026 -0.100    0.046  0.073 -0.273   -0.008 -0.003 -0.040
 F         -0.016  0.113  0.042    0.027 -0.108 -0.007    0.056 -0.123  0.145
 I         -0.020 -0.007 -0.017    0.006  0.003  0.003    0.010  0.004  0.006
 Br        -0.049 -0.005  0.041   -0.066 -0.031  0.042   -0.002  0.001  0.007
 Cl         0.012 -0.100 -0.017    0.013  0.242  0.107   -0.003  0.009 -0.020
 H          0.440  0.290  0.216    0.434 -0.525 -0.315    0.218  0.307  0.237
 H          0.596  0.126 -0.334    0.118 -0.254 -0.122   -0.203  0.596 -0.509
 TransDip   0.062  0.007 -0.006    0.043 -0.043 -0.039   -0.111  0.012 -0.046

 Mode:                10                     11                     12
 Frequency:       562.65                 736.89                 824.71
 Force Cnst:      1.7722                 0.8683                 1.4305
 Red. Mass:       9.5013                 2.7141                 3.5697
 IR Active:          YES                    YES                    YES
 IR Intens:       41.325                 45.466                 58.686
 Raman Active:       YES                    YES                    YES
               X      Y      Z        X      Y      Z        X      Y      Z
 C         -0.029  0.042 -0.057    0.022  0.060  0.023    0.069 -0.184 -0.011
 C          0.471 -0.152 -0.328   -0.063  0.009  0.057   -0.231 -0.070 -0.111
 C          0.496 -0.116  0.238    0.175  0.286 -0.050    0.039 -0.021  0.250
 F         -0.141  0.100  0.070    0.021 -0.023 -0.023    0.049  0.172 -0.065
 I         -0.012  0.003  0.003    0.000  0.000  0.001    0.000 -0.000  0.002
 Br        -0.066 -0.013  0.007   -0.016 -0.009  0.009    0.002  0.002 -0.003
 Cl        -0.036  0.034 -0.011   -0.016 -0.082 -0.022   -0.003 -0.002 -0.009
 H         -0.275  0.083 -0.226    0.331 -0.469 -0.308    0.582 -0.225  0.391
 H         -0.333  0.152  0.129   -0.499  0.227  0.373   -0.171  0.267 -0.384
 TransDip   0.204  0.021 -0.023    0.095  0.193  0.014   -0.206 -0.130  0.029

 Mode:                13                     14                     15
 Frequency:       944.09                 977.70                1042.95
 Force Cnst:      2.1583                 2.1227                 1.3010
 Red. Mass:       4.1100                 3.7691                 2.0301
 IR Active:          YES                    YES                    YES
 IR Intens:       10.313                 29.440                 81.541
 Raman Active:       YES                    YES                    YES
               X      Y      Z        X      Y      Z        X      Y      Z
 C         -0.079 -0.099  0.301   -0.169 -0.064 -0.056   -0.094 -0.097 -0.055
 C          0.217 -0.124 -0.146    0.035  0.007  0.314   -0.003  0.095 -0.006
 C         -0.153  0.159 -0.187    0.198 -0.155 -0.181    0.114  0.190  0.055
 F         -0.008  0.059 -0.022    0.010  0.079 -0.068   -0.004 -0.073  0.014
 I         -0.000  0.000  0.001   -0.001 -0.001 -0.001   -0.001  0.000 -0.000
 Br         0.000 -0.001  0.001   -0.007 -0.001  0.003   -0.004 -0.003 -0.001
 Cl         0.004 -0.017  0.005   -0.001  0.020  0.009   -0.005 -0.020 -0.000
 H          0.305 -0.055  0.685    0.126  0.111  0.395   -0.133  0.312  0.366
 H         -0.081  0.293 -0.251   -0.392  0.420 -0.493    0.566 -0.310 -0.496
 TransDip   0.097 -0.029 -0.017    0.135 -0.083  0.071    0.100  0.269 -0.038

 Mode:                16                     17                     18
 Frequency:      1080.54                1129.11                1291.39
 Force Cnst:      0.9343                 2.1405                 4.9905
 Red. Mass:       1.3581                 2.8497                 5.0790
 IR Active:          YES                    YES                    YES
 IR Intens:       24.366                 39.798                 18.750
 Raman Active:       YES                    YES                    YES
               X      Y      Z        X      Y      Z        X      Y      Z
 C         -0.128  0.107  0.005   -0.006 -0.064 -0.105    0.025 -0.017  0.218
 C          0.013 -0.010 -0.006    0.171  0.260 -0.001   -0.196  0.318 -0.232
 C          0.017 -0.056  0.003   -0.136 -0.020  0.116    0.209 -0.197 -0.165
 F         -0.000  0.010 -0.002   -0.036 -0.110  0.021   -0.013 -0.097  0.035
 I          0.000  0.000  0.000   -0.000 -0.000 -0.000    0.002  0.000  0.001
 Br         0.000  0.001 -0.000    0.002  0.002 -0.002   -0.005 -0.000  0.002
 Cl         0.001  0.004 -0.000    0.005 -0.005 -0.003    0.000  0.013  0.005
 H          0.632 -0.491 -0.016    0.503 -0.338  0.011    0.150  0.152  0.563
 H          0.450 -0.354  0.013   -0.486  0.416 -0.256   -0.164 -0.019  0.497
 TransDip   0.090 -0.128  0.023    0.117  0.149  0.069   -0.001  0.118 -0.072

 Mode:                19                     20                     21
 Frequency:      1447.90                3131.83                3226.14
 Force Cnst:      1.4919                 6.0906                 6.8600
 Red. Mass:       1.2078                 1.0539                 1.1187
 IR Active:          YES                    YES                    YES
 IR Intens:       20.863                  0.437                  1.430
 Raman Active:       YES                    YES                    YES
               X      Y      Z        X      Y      Z        X      Y      Z
 C         -0.007 -0.001 -0.118   -0.006 -0.006 -0.064   -0.061 -0.079  0.009
 C          0.030 -0.037  0.017    0.002 -0.002  0.001   -0.000 -0.000  0.000
 C         -0.030  0.026  0.009   -0.002  0.001  0.001   -0.000 -0.000  0.000
 F          0.001  0.007 -0.002    0.000 -0.000  0.000    0.000  0.000 -0.000
 I         -0.000  0.000 -0.000    0.000 -0.000  0.000    0.000  0.000  0.000
 Br         0.000 -0.000 -0.000   -0.000  0.000  0.000    0.000  0.000 -0.000
 Cl         0.000 -0.001 -0.000   -0.000  0.000  0.000    0.000  0.000  0.000
 H          0.282  0.349  0.539   -0.337 -0.441  0.377    0.365  0.479 -0.427
 H         -0.230 -0.305  0.586    0.405  0.513  0.345    0.362  0.458  0.322
 TransDip   0.009 -0.029  0.143    0.003  0.001  0.021    0.025  0.029 -0.002

 STANDARD THERMODYNAMIC QUANTITIES AT   298.15 K  AND     1.00 ATM

   This Molecule has  0 Imaginary Frequencies
   Zero point vibrational energy:       26.812 kcal/mol

   Atom    1 Element C  Has Mass   12.00000
   Atom    2 Element C  Has Mass   12.00000
   Atom    3 Element C  Has Mass   12.00000
   Atom    4 Element F  Has Mass   18.99840
   Atom    5 Element I  Has Mass  126.90440
   Atom    6 Element Br Has Mass   78.91830
   Atom    7 Element Cl Has Mass   34.96885
   Atom    8 Element H  Has Mass    1.00783
   Atom    9 Element H  Has Mass    1.00783
   Molecular Mass:   297.805610 amu
   Principal axes and moments of inertia in amu*Bohr^2:
                             1           2           3
    Eigenvalues --     1027.12445  4561.47790  5192.49646
          X               0.99999    -0.00396     0.00196
          Y               0.00394     0.99994     0.00984
          Z              -0.00200    -0.00984     0.99995
   Rotational Symmetry Number is   1
   The Molecule is an Asymmetric Top
   Translational Enthalpy:        0.889 kcal/mol
   Rotational Enthalpy:           0.889 kcal/mol
   Vibrational Enthalpy:         29.955 kcal/mol
   gas constant (RT):             0.592 kcal/mol
   Translational Entropy:        42.971  cal/mol.K
   Rotational Entropy:           31.565  cal/mol.K
   Vibrational Entropy:          19.439  cal/mol.K

   Total Enthalpy:               32.325 kcal/mol
   Total Entropy:                93.974  cal/mol.K

 ======================================================================

 STANDARD THERMODYNAMIC QUANTITIES FOR ANHARMONIC VIBRATION -- TOSH

   Zero point vibrational energy: ************ kcal/mol

   Vibrational Enthalpy:       Infinity kcal/mol
   Vibrational Entropy:             NaN  cal/mol.K

   Total Enthalpy:             Infinity kcal/mol
   Total Entropy:                   NaN  cal/mol.K

 ======================================================================

 STANDARD THERMODYNAMIC QUANTITIES FOR ANHARMONIC VIBRATION -- VPT2

   Zero point vibrational energy: ************ kcal/mol

   Vibrational Enthalpy:       Infinity kcal/mol
   Vibrational Entropy:             NaN  cal/mol.K

   Total Enthalpy:             Infinity kcal/mol
   Total Entropy:                   NaN  cal/mol.K

 ======================================================================

Archival summary:
1\1\garfield\FREQ\ProcedureUnspecified\BasisUnspecified\1r1l1132\taweetha\ThuOct1103:01:482018ThuOct1103:01:482018\0\\#,FREQ,ProcedureUnspecified,BasisUnspecified,\\0,1\I\C,1,2.16714\F,2,1.3601,1,109.802\C,2,1.49999,1,121.949,3,-141.436,0\H,4,1.08295,2,118.334,1,-7.57893,0\H,4,1.08407,2,116.516,1,137.861,0\C,2,1.51043,1,124.211,3,144.721,0\Cl,7,1.76695,2,120.834,1,3.28294,0\Br,7,1.93571,2,117.164,1,-141.255,0\\\@

 Total job time:  732.30s(wall), 732.28s(cpu) 
 Thu Oct 11 03:01:48 2018

        *************************************************************
        *                                                           *
        *  Thank you very much for using Q-Chem.  Have a nice day.  *
        *                                                           *
        *************************************************************
