# Supplementary material for: Geometric and energetic data from ab initio calculations of haloethene, haloimine, halomethylenephosphine, haloiminophosphine, halodiazene, halodiphosphene and halocyclopropane
Source: Data Brief. 2019 Nov 2;27:104738. doi: 10.1016/j.dib.2019.104738 (PMC6861602; doi:10.1016/j.dib.2019.104738)
Supplement: Multimedia component 3 [file mmc3.zip › CCC/B3LYP/FICCCBrF.out]

Q-Chem Developer Version!
                  Welcome to Q-Chem
     A Quantum Leap Into The Future Of Chemistry


 Q-Chem 5.1, Q-Chem, Inc., Pleasanton, CA (2018)

 Yihan Shao,  Zhengting Gan,  E. Epifanovsky,  A. T. B. Gilbert,  M. Wormit,  
 J. Kussmann,  A. W. Lange,  A. Behn,  Jia Deng,  Xintian Feng,  D. Ghosh,  
 M. Goldey,  P. R. Horn,  L. D. Jacobson,  I. Kaliman,  T. Kus,  A. Landau,  
 Jie Liu,  E. I. Proynov,  R. M. Richard,  R. P. Steele,  E. J. Sundstrom,  
 H. L. Woodcock III,  P. M. Zimmerman,  D. Zuev,  B. Albrecht,  E. Alguire,  
 S. A. Baeppler,  D. Barton,  Z. Benda,  Y. A. Bernard,  E. J. Berquist,  
 K. B. Bravaya,  H. Burton,  D. Casanova,  Chun-Min Chang,  Yunqing Chen,  
 A. Chien,  K. D. Closser,  M. P. Coons,  S. Coriani,  S. Dasgupta,  
 A. L. Dempwolff,  M. Diedenhofen,  Hainam Do,  R. G. Edgar,  Po-Tung Fang,  
 S. Faraji,  S. Fatehi,  Qingguo Feng,  K. D. Fenk,  J. Fosso-Tande,  
 Qinghui Ge,  A. Ghysels,  G. Gidofalvi,  J. Gomes,  J. Gonthier,  A. Gunina,  
 D. Hait,  M. W. D. Hanson-Heine,  P. H. P. Harbach,  A. W. Hauser,  
 J. E. Herr,  E. G. Hohenstein,  Z. C. Holden,  Kerwin Hui,  B. C. Huynh,  
 T.-C. Jagau,  Hyunjun Ji,  B. Kaduk,  K. Khistyaev,  Jaehoon Kim,  
 P. Klunzinger,  K. Koh,  D. Kosenkov,  L. Koulias,  T. Kowalczyk,  
 C. M. Krauter,  A. Kunitsa,  Ka Un Lao,  A. Laurent,  K. V. Lawler,  
 Joonho Lee,  D. Lefrancois,  S. Lehtola,  D. S. Levine,  Yi-Pei Li,  
 You-Sheng Lin,  Fenglai Liu,  E. Livshits,  A. Luenser,  P. Manohar,  
 E. Mansoor,  S. F. Manzer,  Shan-Ping Mao,  Yuezhi Mao,  N. Mardirossian,  
 A. V. Marenich,  T. Markovich,  L. A. Martinez-Martinez,  S. A. Maurer,  
 N. J. Mayhall,  S. C. McKenzie,  J.-M. Mewes,  A. F. Morrison,  
 J. W. Mullinax,  K. Nanda,  T. S. Nguyen-Beck,  R. Olivares-Amaya,  
 J. A. Parkhill,  T. M. Perrine,  F. Plasser,  P. Pokhilko,  S. Prager,  
 A. Prociuk,  E. Ramos,  D. R. Rehn,  F. Rob,  M. Schneider,  N. Sergueev,  
 S. M. Sharada,  S. Sharma,  D. W. Small,  T. Stauch,  T. Stein,  
 Yu-Chuan Su,  A. J. W. Thom,  A. Tkatchenko,  T. Tsuchimochi,  N. M. Tubman,  
 L. Vogt,  M. L. Vidal,  O. Vydrov,  M. A. Watson,  J. Wenzel,  
 M. de Wergifosse,  T. A. Wesolowski,  A. White,  J. Witte,  A. Yamada,  
 Jun Yang,  K. Yao,  S. Yeganeh,  S. R. Yost,  Zhi-Qiang You,  A. Zech,  
 Igor Ying Zhang,  Xing Zhang,  Yan Zhao,  Ying Zhu,  B. R. Brooks,  
 G. K. L. Chan,  C. J. Cramer,  M. S. Gordon,  W. J. Hehre,  A. Klamt,  
 M. W. Schmidt,  C. D. Sherrill,  D. G. Truhlar,  A. Aspuru-Guzik,  R. Baer,  
 A. T. Bell,  N. A. Besley,  Jeng-Da Chai,  A. E. DePrince, III,  
 R. A. DiStasio Jr.,  A. Dreuw,  B. D. Dunietz,  T. R. Furlani,  
 Chao-Ping Hsu,  Yousung Jung,  Jing Kong,  D. S. Lambrecht,  WanZhen Liang,  
 C. Ochsenfeld,  V. A. Rassolov,  L. V. Slipchenko,  J. E. Subotnik,  
 T. Van Voorhis,  J. M. Herbert,  A. I. Krylov,  P. M. W. Gill,  M. Head-Gordon

 Contributors to earlier versions of Q-Chem not listed above: 
 R. D. Adamson,  B. Austin,  J. Baker,  G. J. O. Beran,  K. Brandhorst,  
 S. T. Brown,  E. F. C. Byrd,  A. K. Chakraborty,  C.-L. Cheng,  
 Siu Hung Chien,  D. M. Chipman,  D. L. Crittenden,  H. Dachsel,  
 R. J. Doerksen,  A. D. Dutoi,  L. Fusti-Molnar,  W. A. Goddard III,  
 A. Golubeva-Zadorozhnaya,  S. R. Gwaltney,  G. Hawkins,  A. Heyden,  
 S. Hirata,  G. Kedziora,  F. J. Keil,  C. Kelley,  Jihan Kim,  R. A. King,  
 R. Z. Khaliullin,  P. P. Korambath,  W. Kurlancheek,  A. M. Lee,  M. S. Lee,  
 S. V. Levchenko,  Ching Yeh Lin,  D. Liotard,  R. C. Lochan,  I. Lotan,  
 P. E. Maslen,  N. Nair,  D. P. O'Neill,  D. Neuhauser,  E. Neuscamman,  
 C. M. Oana,  R. Olson,  B. Peters,  R. Peverati,  P. A. Pieniazek,  
 Y. M. Rhee,  J. Ritchie,  M. A. Rohrdanz,  E. Rosta,  N. J. Russ,  
 H. F. Schaefer III,  N. E. Schultz,  N. Shenvi,  A. C. Simmonett,  A. Sodt,  
 D. Stuck,  K. S. Thanthiriwatte,  V. Vanovschi,  Tao Wang,  A. Warshel,  
 C. F. Williams,  Q. Wu,  X. Xu,  W. Zhang

 Please cite Q-Chem as follows:
 Y. Shao et al., Mol. Phys. 113, 184-215 (2015)
 DOI: 10.1080/00268976.2014.952696

 Q-Chem 5.1.1 for Intel X86 EM64T Linux

 Parts of Q-Chem use Armadillo 8.300.2 (Tropical Shenanigans).
 http://arma.sourceforge.net/

 Q-Chem begins on Wed Oct 10 08:33:23 2018  

Host: 
0

     Scratch files written to /scratch/taweetham/qchem28509//
Input Ideriv = 2
Curr. Ideriv = -1
Max.  Ideriv = 2

Checking the input file for inconsistencies... 	...done.

--------------------------------------------------------------
User input:
--------------------------------------------------------------
$molecule
0 1
C 
C 1 CC 
C 2 CC 1 60.0
F 2 CF 1 ANG  3 pDHA
I 2 CI 1 ANG  3 mDHA
Br 3 CBr 1 ANG  2 mDHA
F 3 CF 1 ANG  2 pDHA
H 1 CH 2 ANG  3 pDHA
H 1 CH 2 ANG  3 mDHA

CC=1.54
CH=1.09
CF=1.35
CCl=1.77
CBr=1.94
CI=2.14
ANG=118.0
pDHA=107.9
mDHA=-107.9
$end

$rem
   job_type	optimization
   basis	6-311++g**
   method	b3lyp
   mem_total	32000
$end

--------------------------------------------------------------
 ----------------------------------------------------------------
             Standard Nuclear Orientation (Angstroms)
    I     Atom           X                Y                Z
 ----------------------------------------------------------------
    1      C      -0.4690910743    -0.0713445923    -1.6653159977
    2      C       0.1331546377    -0.5673806865    -0.3375930237
    3      C      -0.9802725267     0.4964763362    -0.3282023466
    4      F      -0.1785033417    -1.8151869665     0.0727102685
    5      I       2.1204179129     0.0528959308     0.1580294063
    6      Br     -2.7459277909    -0.0375447936     0.2725329700
    7      F      -0.6436447864     1.7639659712    -0.0078091666
    8      H       0.1428746928     0.5742446888    -2.2952464541
    9      H      -1.1209644599    -0.7491786310    -2.2164077371
 ----------------------------------------------------------------
 Molecular Point Group                 C1    NOp =  1
 Largest Abelian Subgroup              C1    NOp =  1
 Nuclear Repulsion Energy =   975.8597527193 hartrees
 There are       63 alpha and       63 beta electrons
 Requested basis set is 6-311++G(d,p)
 There are 83 shells and 234 basis functions

 Total QAlloc Memory Limit  32000 MB
 Mega-Array Size       188 MB
 MEM_STATIC part       192 MB
 A cutoff of  1.0D-11 yielded   2755 shell pairs
 There are     23088 function pairs (     25621 Cartesian)

 -------------------------------------------------------
 OpenMP Integral Computing Module                       
 Release: version 1.0, May 2013, Q-Chem Inc. Pittsburgh 
 -------------------------------------------------------
 Integral Job Info:
 Integral job number is                      11
 Integral operator is                         1
 short-range coefficients                     0
 long-range coefficients              100000000
 Omega coefficients                           0
 if combine SR and LR in K                    0
 Integral screening is                        0
 Integral computing path is                   2
 max size of driver memory is            800000
 size of driver memory is                593474
 size of scratch memory is             29623520
 max col of scratch BK array               1296
 max len of scratch array in speh3          155
 max len of scratch index in speh4           18
 max int batch size is                      520
 min int batch size is                       52
 fixed nKL is                                45
 max L of basis functions is                  2
 order of int derivative is                   0
 number of shells is                         83
 number of basis is                         247
 number of cartesian basis is               247
 number of contracted shell pairs          2755
 number of primitive shell pairs           6375
 maxK2 (contraction) of shell pair           36
 max number of K2 of shell pair               1
 max number of CS2 of shell pair            324
 max number of PS2 of shell pair            558
 mem total for path MDJ                  542588
 -------------------------------------------------------
 Smallest overlap matrix eigenvalue = 7.04E-05

 Scale SEOQF with 1.000000e-01/1.000000e-01/1.000000e-01

 Standard Electronic Orientation quadrupole field applied
 Nucleus-field energy     =     0.0000000194 hartrees
 Guess from superposition of atomic densities
 Warning:  Energy on first SCF cycle will be non-variational
 SAD guess density has 126.000000 electrons

 -----------------------------------------------------------------------
  General SCF calculation program by
  Eric Jon Sundstrom, Paul Horn, Yuezhi Mao, Dmitri Zuev, Alec White,
  David Stuck, Shaama M.S., Shane Yost, Joonho Lee, David Small,
  Daniel Levine, Susi Lehtola, Hugh Burton, Evgeny Epifanovsky
 -----------------------------------------------------------------------
 Exchange:     0.2000 Hartree-Fock + 0.0800 Slater + 0.7200 B88
 Correlation:  0.1900 VWN1RPA + 0.8100 LYP
 Using SG-1 standard quadrature grid
 using 4 threads for integral computing
 -------------------------------------------------------
 OpenMP Integral computing Module                
 Release: version 2.0, May 2017, Q-Chem Inc. Pleasanton 
 -------------------------------------------------------
 -------------------------------------------------------
 OpenMP BLAS3 based DFT computing Module                
 Release: version 1.0, May 2013, Q-Chem Inc. Pittsburgh 
 -------------------------------------------------------
 A restricted SCF calculation will be
 performed using DIIS
 SCF converges when DIIS error is below 1.0e-08
 ---------------------------------------
  Cycle       Energy         DIIS error
 ---------------------------------------
    1   -9809.9303466410      3.58e-02  
    2   -9808.8352742365      3.63e-03  
    3   -9808.7794411108      4.82e-03  
    4   -9808.8948665407      7.62e-04  
    5   -9808.8973735707      2.99e-04  
    6   -9808.8979357929      5.47e-05  
    7   -9808.8979571835      1.90e-05  
    8   -9808.8979593457      5.98e-06  
    9   -9808.8979595574      1.07e-06  
   10   -9808.8979595647      4.40e-07  
   11   -9808.8979595655      1.57e-07  
   12   -9808.8979595656      3.65e-08  
   13   -9808.8979595657      7.51e-09  Convergence criterion met
 ---------------------------------------
 SCF time:   CPU 57.91s  wall 15.00s 
 SCF   energy in the final basis set =    -9808.8979595657
 Total energy in the final basis set =    -9808.8979595657

 --------------------------------------------------------------

                    Orbital Energies (a.u.)
 --------------------------------------------------------------

 Alpha MOs
 -- Occupied --
*******-482.854-176.319-165.722-165.720-165.720 -62.507 -56.327
-56.323 -56.323 -35.815 -31.308 -31.302 -31.302 -24.724 -24.722
-22.959 -22.957 -22.957 -22.953 -22.953 -10.350 -10.340 -10.233
 -8.715  -6.548  -6.533  -6.533  -6.364  -4.777  -4.762  -4.761
 -2.659  -2.654  -2.654  -2.643  -2.643  -2.043  -2.038  -2.038
 -2.025  -2.025  -1.267  -1.262  -0.910  -0.809  -0.701  -0.652
 -0.632  -0.579  -0.539  -0.512  -0.505  -0.492  -0.464  -0.432
 -0.403  -0.352  -0.347  -0.319  -0.299  -0.287  -0.276
 -- Virtual --
 -0.078  -0.042  -0.006   0.016   0.023   0.027   0.037   0.052
  0.062   0.068   0.072   0.081   0.084   0.095   0.108   0.110
  0.127   0.128   0.136   0.145   0.149   0.166   0.175   0.202
  0.217   0.228   0.232   0.248   0.251   0.262   0.285   0.298
  0.311   0.342   0.344   0.359   0.367   0.386   0.389   0.410
  0.416   0.426   0.441   0.443   0.457   0.485   0.490   0.518
  0.524   0.530   0.580   0.585   0.602   0.626   0.632   0.653
  0.674   0.690   0.701   0.715   0.764   0.786   0.821   0.883
  0.891   0.954   1.041   1.217   1.234   1.279   1.323   1.336
  1.351   1.373   1.403   1.422   1.431   1.443   1.465   1.497
  1.519   1.527   1.546   1.605   1.647   1.737   1.754   1.811
  1.855   1.872   1.931   1.968   1.997   2.008   2.034   2.098
  2.144   2.150   2.185   2.242   2.503   2.550   2.655   2.670
  2.749   2.763   2.890   2.954   3.047   3.314   3.508   3.671
  3.753   3.763   3.766   3.808   3.947   3.953   3.974   3.976
  3.996   4.003   4.014   4.026   4.035   4.063   4.119   4.135
  4.218   4.268   4.393   4.430   4.786   4.872   6.017   6.025
  6.090   6.312   6.338   6.366   6.406   6.561   6.671   6.706
  7.558   7.580   7.685  23.502  23.585  23.807  27.869  28.353
 28.359  28.387  28.535  28.543  28.573  28.600  28.695  47.912
 66.747  66.757 127.892 127.898 127.939 151.663 289.752 289.774
289.9021020.7061901.826
 --------------------------------------------------------------

          Ground-State Mulliken Net Atomic Charges

     Atom                 Charge (a.u.)
  ----------------------------------------
      1 C                    -0.347063
      2 C                    -0.100308
      3 C                    -0.003165
      4 F                    -0.030647
      5 I                     0.107384
      6 Br                    0.013776
      7 F                    -0.031340
      8 H                     0.194298
      9 H                     0.197065
  ----------------------------------------
  Sum of atomic charges =     0.000000

 -----------------------------------------------------------------
                    Cartesian Multipole Moments
 -----------------------------------------------------------------
    Charge (ESU x 10^10)
                 0.0000
    Dipole Moment (Debye)
         X       0.1892      Y       0.0102      Z      -1.8817
       Tot       1.8912
    Quadrupole Moments (Debye-Ang)
        XX     -71.9655     XY       2.3036     YY     -78.9481
        XZ       1.1936     YZ       0.2675     ZZ     -70.8340
    Octopole Moments (Debye-Ang^2)
       XXX      11.6009    XXY       0.2543    XYY       3.4361
       YYY       1.2534    XXZ      12.2599    XYZ      -0.5618
       YYZ       4.1478    XZZ      -0.5309    YZZ       0.0492
       ZZZ       7.1205
    Hexadecapole Moments (Debye-Ang^3)
      XXXX   -1621.4262   XXXY      34.6298   XXYY    -342.8126
      XYYY       7.8073   YYYY    -317.9190   XXXZ     -11.6340
      XXYZ       0.8290   XYYZ      -1.5286   YYYZ      -0.2077
      XXZZ    -328.8715   XYZZ       6.3554   YYZZ     -87.2573
      XZZZ      -3.7343   YZZZ      -0.6991   ZZZZ    -218.5078
 -----------------------------------------------------------------
 Calculating analytic gradient of the SCF energy
 Gradient of SCF Energy
            1           2           3           4           5           6
    1   0.0010587   0.0182622  -0.0135035  -0.0015892  -0.0041909  -0.0048962
    2  -0.0011578  -0.0207621   0.0228057   0.0017044   0.0022769  -0.0052611
    3  -0.0142696   0.0119442   0.0149920  -0.0002526  -0.0017454  -0.0004336
            7           8           9
    1   0.0046701   0.0017233  -0.0015345
    2   0.0005040   0.0010910  -0.0012011
    3  -0.0010329  -0.0045286  -0.0046735
 Max gradient component =       2.281E-02
 RMS gradient           =       9.021E-03
 Gradient time:  CPU 14.87 s  wall 3.78 s
 Geometry Optimization Parameters
   NAtoms,    NIC,     NZ,  NCons,   NDum,   NFix, NCnnct, MaxDiis
        9      69       9       0       0       0       0       0


** GEOMETRY OPTIMIZATION IN DELOCALIZED INTERNAL COORDINATES **
   Searching for a Minimum

   Optimization Cycle:   1

                       Coordinates (Angstroms)
     ATOM                X               Y               Z
      1  C        -0.4690910743   -0.0713445923   -1.6653159977
      2  C         0.1331546377   -0.5673806865   -0.3375930237
      3  C        -0.9802725267    0.4964763362   -0.3282023466
      4  F        -0.1785033417   -1.8151869665    0.0727102685
      5  I         2.1204179129    0.0528959308    0.1580294063
      6  Br       -2.7459277909   -0.0375447936    0.2725329700
      7  F        -0.6436447864    1.7639659712   -0.0078091666
      8  H         0.1428746928    0.5742446888   -2.2952464541
      9  H        -1.1209644599   -0.7491786310   -2.2164077371
   Point Group: c1    Number of degrees of freedom:    21


   Energy is  -9808.897959566


 Attempting to Generate Delocalized Internal Coordinates

 21 Hessian modes will be used to form the next step
  Hessian Eigenvalues:
     0.017401    0.020947    0.030782    0.030782    0.030790    0.033282
     0.086449    0.090060    0.108095    0.108252    0.129001    0.140000
     0.145900    0.175927    0.257500    0.268991    0.285189    0.348126
     0.348126    0.550214    0.550214

 Minimum Search - Taking Simple RFO Step
 Searching for Lamda that Minimizes Along All modes
 Value Taken    Lamda =  -0.00344625
 Step Taken.  Stepsize is  0.141713

                             Maximum     Tolerance    Cnvgd?
         Gradient           0.018310      0.000300      NO
         Displacement       0.088237      0.001200      NO
         Energy change     *********      0.000001      NO


 New Cartesian Coordinates Obtained by Inverse Iteration

 Displacement from previous Coordinates is:  0.132433
 ----------------------------------------------------------------
             Standard Nuclear Orientation (Angstroms)
    I     Atom           X                Y                Z
 ----------------------------------------------------------------
    1      C      -0.4703094916    -0.0700185571    -1.6558660135
    2      C       0.1241351421    -0.5526281787    -0.3447769127
    3      C      -0.9774263591     0.4838760550    -0.3429379412
    4      F      -0.1790406086    -1.8081151072     0.0524452710
    5      I       2.1363232175     0.0334432026     0.1654822585
    6      Br     -2.7263422996    -0.0252656280     0.2735452378
    7      F      -0.6697381516     1.7586483068    -0.0280627503
    8      H       0.1339797246     0.5839690784    -2.2736613738
    9      H      -1.1135379103    -0.7569619147    -2.1934698570
 ----------------------------------------------------------------
 Molecular Point Group                 C1    NOp =  1
 Largest Abelian Subgroup              C1    NOp =  1
 Nuclear Repulsion Energy =   977.5262666598 hartrees
 There are       63 alpha and       63 beta electrons
 Applying Cartesian multipole field
    Component          Value
    ---------          -----
     (2,0,0)        1.00000E-11
     (0,2,0)        2.00000E-11
     (0,0,2)       -3.00000E-11
 Nucleus-field energy     =     0.0000000194 hartrees
 Requested basis set is 6-311++G(d,p)
 There are 83 shells and 234 basis functions
 A cutoff of  1.0D-11 yielded   2757 shell pairs
 There are     23096 function pairs (     25629 Cartesian)
 Smallest overlap matrix eigenvalue = 6.21E-05
 Guess MOs from SCF MO coefficient file

 -----------------------------------------------------------------------
  General SCF calculation program by
  Eric Jon Sundstrom, Paul Horn, Yuezhi Mao, Dmitri Zuev, Alec White,
  David Stuck, Shaama M.S., Shane Yost, Joonho Lee, David Small,
  Daniel Levine, Susi Lehtola, Hugh Burton, Evgeny Epifanovsky
 -----------------------------------------------------------------------
 Exchange:     0.2000 Hartree-Fock + 0.0800 Slater + 0.7200 B88
 Correlation:  0.1900 VWN1RPA + 0.8100 LYP
 Using SG-1 standard quadrature grid
 using 4 threads for integral computing
 -------------------------------------------------------
 OpenMP Integral computing Module                
 Release: version 2.0, May 2017, Q-Chem Inc. Pleasanton 
 -------------------------------------------------------
 -------------------------------------------------------
 OpenMP BLAS3 based DFT computing Module                
 Release: version 1.0, May 2013, Q-Chem Inc. Pittsburgh 
 -------------------------------------------------------
 A restricted SCF calculation will be
 performed using DIIS
 SCF converges when DIIS error is below 1.0e-08
 ---------------------------------------
  Cycle       Energy         DIIS error
 ---------------------------------------
    1   -9808.8990182182      3.83e-04  
    2   -9808.8999730005      1.80e-04  
    3   -9808.8999348304      2.00e-04  
    4   -9808.9001503952      2.41e-05  
    5   -9808.9001533928      9.78e-06  
    6   -9808.9001539202      2.92e-06  
    7   -9808.9001539734      6.48e-07  
    8   -9808.9001539755      2.49e-07  
    9   -9808.9001539761      6.37e-08  
   10   -9808.9001539761      2.21e-08  
   11   -9808.9001539762      6.12e-09  Convergence criterion met
 ---------------------------------------
 SCF time:   CPU 50.96s  wall 13.00s 
 SCF   energy in the final basis set =    -9808.9001539762
 Total energy in the final basis set =    -9808.9001539762

 --------------------------------------------------------------

                    Orbital Energies (a.u.)
 --------------------------------------------------------------

 Alpha MOs
 -- Occupied --
*******-482.853-176.318-165.722-165.720-165.720 -62.506 -56.327
-56.323 -56.323 -35.815 -31.308 -31.302 -31.302 -24.723 -24.721
-22.959 -22.957 -22.957 -22.953 -22.953 -10.347 -10.339 -10.230
 -8.715  -6.548  -6.533  -6.533  -6.364  -4.777  -4.761  -4.761
 -2.658  -2.654  -2.654  -2.643  -2.643  -2.043  -2.038  -2.037
 -2.024  -2.024  -1.267  -1.261  -0.923  -0.813  -0.700  -0.653
 -0.633  -0.580  -0.543  -0.513  -0.506  -0.492  -0.464  -0.432
 -0.403  -0.354  -0.348  -0.319  -0.300  -0.287  -0.277
 -- Virtual --
 -0.082  -0.038  -0.006   0.016   0.023   0.028   0.038   0.054
  0.062   0.069   0.072   0.082   0.085   0.097   0.108   0.111
  0.128   0.129   0.137   0.145   0.150   0.168   0.177   0.204
  0.223   0.228   0.235   0.252   0.255   0.264   0.287   0.301
  0.311   0.342   0.344   0.358   0.368   0.386   0.389   0.410
  0.416   0.427   0.442   0.445   0.457   0.484   0.488   0.524
  0.527   0.530   0.584   0.591   0.603   0.629   0.634   0.652
  0.673   0.689   0.704   0.718   0.762   0.784   0.827   0.886
  0.895   0.959   1.047   1.223   1.234   1.287   1.320   1.340
  1.353   1.370   1.404   1.422   1.435   1.445   1.471   1.504
  1.521   1.532   1.548   1.606   1.658   1.740   1.769   1.825
  1.862   1.881   1.943   1.970   2.004   2.020   2.041   2.105
  2.155   2.161   2.183   2.250   2.524   2.558   2.663   2.678
  2.768   2.781   2.903   2.965   3.090   3.342   3.507   3.686
  3.755   3.765   3.770   3.815   3.951   3.962   3.977   3.982
  3.996   4.007   4.021   4.032   4.039   4.062   4.125   4.134
  4.225   4.268   4.395   4.426   4.801   4.882   6.016   6.024
  6.088   6.313   6.341   6.367   6.407   6.571   6.679   6.715
  7.559   7.583   7.688  23.516  23.639  23.840  27.866  28.353
 28.358  28.386  28.535  28.543  28.572  28.599  28.693  47.917
 66.750  66.758 127.892 127.898 127.938 151.661 289.754 289.776
289.9051020.7121901.824
 --------------------------------------------------------------

          Ground-State Mulliken Net Atomic Charges

     Atom                 Charge (a.u.)
  ----------------------------------------
      1 C                    -0.357371
      2 C                    -0.084030
      3 C                    -0.005235
      4 F                    -0.034384
      5 I                     0.101812
      6 Br                    0.016784
      7 F                    -0.034414
      8 H                     0.197799
      9 H                     0.199038
  ----------------------------------------
  Sum of atomic charges =     0.000000

 -----------------------------------------------------------------
                    Cartesian Multipole Moments
 -----------------------------------------------------------------
    Charge (ESU x 10^10)
                 0.0000
    Dipole Moment (Debye)
         X       0.1631      Y       0.0010      Z      -1.8841
       Tot       1.8911
    Quadrupole Moments (Debye-Ang)
        XX     -71.8712     XY       2.2077     YY     -79.0020
        XZ       1.2053     YZ       0.2425     ZZ     -70.7645
    Octopole Moments (Debye-Ang^2)
       XXX       9.8837    XXY       0.4852    XYY       2.6687
       YYY       2.0971    XXZ      12.4900    XYZ      -0.6432
       YYZ       4.0723    XZZ      -1.3301    YZZ       0.3947
       ZZZ       7.2171
    Hexadecapole Moments (Debye-Ang^3)
      XXXX   -1619.9570   XXXY      37.3154   XXYY    -343.2403
      XYYY      13.3216   YYYY    -315.5779   XXXZ     -13.4549
      XXYZ       0.9064   XYYZ      -2.2377   YYYZ      -0.0338
      XXZZ    -328.1703   XYZZ       8.0993   YYZZ     -86.4302
      XZZZ      -6.0093   YZZZ      -0.6294   ZZZZ    -217.8226
 -----------------------------------------------------------------
 Calculating analytic gradient of the SCF energy
 Gradient of SCF Energy
            1           2           3           4           5           6
    1  -0.0000087   0.0044847  -0.0046136  -0.0006172  -0.0012040   0.0015709
    2  -0.0002804  -0.0099173   0.0103686   0.0022815   0.0018272  -0.0014535
    3  -0.0034417   0.0050241   0.0050000  -0.0014848  -0.0006864  -0.0018222
            7           8           9
    1   0.0002157   0.0002611  -0.0000889
    2  -0.0029701  -0.0005535   0.0006975
    3  -0.0012821  -0.0005661  -0.0007408
 Max gradient component =       1.037E-02
 RMS gradient           =       3.562E-03
 Gradient time:  CPU 15.11 s  wall 3.84 s
 Geometry Optimization Parameters
   NAtoms,    NIC,     NZ,  NCons,   NDum,   NFix, NCnnct, MaxDiis
        9      69       9       0       0       0       0       0

 Cartesian Hessian Update
 Hessian Updated using BFGS Update


** GEOMETRY OPTIMIZATION IN DELOCALIZED INTERNAL COORDINATES **
   Searching for a Minimum

   Optimization Cycle:   2

                       Coordinates (Angstroms)
     ATOM                X               Y               Z
      1  C        -0.4703094916   -0.0700185571   -1.6558660135
      2  C         0.1241351421   -0.5526281787   -0.3447769127
      3  C        -0.9774263591    0.4838760550   -0.3429379412
      4  F        -0.1790406086   -1.8081151072    0.0524452710
      5  I         2.1363232175    0.0334432026    0.1654822585
      6  Br       -2.7263422996   -0.0252656280    0.2735452378
      7  F        -0.6697381516    1.7586483068   -0.0280627503
      8  H         0.1339797246    0.5839690784   -2.2736613738
      9  H        -1.1135379103   -0.7569619147   -2.1934698570
   Point Group: c1    Number of degrees of freedom:    21


   Energy is  -9808.900153976

 Hessian Updated using BFGS Update

 21 Hessian modes will be used to form the next step
  Hessian Eigenvalues:
     0.017332    0.020949    0.029980    0.030782    0.031105    0.033178
     0.084502    0.086729    0.100592    0.108771    0.123926    0.129935
     0.146137    0.185419    0.255485    0.259510    0.269063    0.348126
     0.351410    0.549706    0.561416

 Minimum Search - Taking Simple RFO Step
 Searching for Lamda that Minimizes Along All modes
 Value Taken    Lamda =  -0.00067781
 Step Taken.  Stepsize is  0.099422

                             Maximum     Tolerance    Cnvgd?
         Gradient           0.007643      0.000300      NO
         Displacement       0.051009      0.001200      NO
         Energy change     -0.002194      0.000001      NO


 New Cartesian Coordinates Obtained by Inverse Iteration

 Displacement from previous Coordinates is:  0.086393
 ----------------------------------------------------------------
             Standard Nuclear Orientation (Angstroms)
    I     Atom           X                Y                Z
 ----------------------------------------------------------------
    1      C      -0.4702498646    -0.0683246629    -1.6581929938
    2      C       0.1208162493    -0.5420092189    -0.3530413461
    3      C      -0.9777021953     0.4768469672    -0.3525103300
    4      F      -0.1776778829    -1.8002477977     0.0502261565
    5      I       2.1440649910     0.0144065677     0.1743430396
    6      Br     -2.7275880972    -0.0180750903     0.2884015577
    7      F      -0.6796760868     1.7570897165    -0.0343443874
    8      H       0.1241945391     0.5985584343    -2.2704910511
    9      H      -1.0981383892    -0.7712976589    -2.1916927265
 ----------------------------------------------------------------
 Molecular Point Group                 C1    NOp =  1
 Largest Abelian Subgroup              C1    NOp =  1
 Nuclear Repulsion Energy =   976.3674228035 hartrees
 There are       63 alpha and       63 beta electrons
 Applying Cartesian multipole field
    Component          Value
    ---------          -----
     (2,0,0)        1.00000E-11
     (0,2,0)        2.00000E-11
     (0,0,2)       -3.00000E-11
 Nucleus-field energy     =     0.0000000193 hartrees
 Requested basis set is 6-311++G(d,p)
 There are 83 shells and 234 basis functions
 A cutoff of  1.0D-11 yielded   2757 shell pairs
 There are     23105 function pairs (     25638 Cartesian)
 Smallest overlap matrix eigenvalue = 5.84E-05
 Guess MOs from SCF MO coefficient file

 -----------------------------------------------------------------------
  General SCF calculation program by
  Eric Jon Sundstrom, Paul Horn, Yuezhi Mao, Dmitri Zuev, Alec White,
  David Stuck, Shaama M.S., Shane Yost, Joonho Lee, David Small,
  Daniel Levine, Susi Lehtola, Hugh Burton, Evgeny Epifanovsky
 -----------------------------------------------------------------------
 Exchange:     0.2000 Hartree-Fock + 0.0800 Slater + 0.7200 B88
 Correlation:  0.1900 VWN1RPA + 0.8100 LYP
 Using SG-1 standard quadrature grid
 using 4 threads for integral computing
 -------------------------------------------------------
 OpenMP Integral computing Module                
 Release: version 2.0, May 2017, Q-Chem Inc. Pleasanton 
 -------------------------------------------------------
 -------------------------------------------------------
 OpenMP BLAS3 based DFT computing Module                
 Release: version 1.0, May 2013, Q-Chem Inc. Pittsburgh 
 -------------------------------------------------------
 A restricted SCF calculation will be
 performed using DIIS
 SCF converges when DIIS error is below 1.0e-08
 ---------------------------------------
  Cycle       Energy         DIIS error
 ---------------------------------------
    1   -9808.9001090314      2.22e-04  
    2   -9808.9004954210      7.81e-05  
    3   -9808.9004839852      9.63e-05  
    4   -9808.9005236740      1.27e-05  
    5   -9808.9005245559      5.52e-06  
    6   -9808.9005247407      1.61e-06  
    7   -9808.9005247582      2.42e-07  
    8   -9808.9005247584      7.58e-08  
    9   -9808.9005247585      3.10e-08  
   10   -9808.9005247586      8.49e-09  Convergence criterion met
 ---------------------------------------
 SCF time:   CPU 46.50s  wall 13.00s 
 SCF   energy in the final basis set =    -9808.9005247586
 Total energy in the final basis set =    -9808.9005247586

 --------------------------------------------------------------

                    Orbital Energies (a.u.)
 --------------------------------------------------------------

 Alpha MOs
 -- Occupied --
*******-482.853-176.318-165.722-165.720-165.720 -62.506 -56.327
-56.323 -56.323 -35.815 -31.308 -31.302 -31.302 -24.721 -24.720
-22.959 -22.957 -22.957 -22.953 -22.953 -10.347 -10.338 -10.230
 -8.715  -6.547  -6.533  -6.533  -6.364  -4.777  -4.761  -4.761
 -2.658  -2.654  -2.654  -2.642  -2.642  -2.043  -2.038  -2.037
 -2.024  -2.024  -1.266  -1.260  -0.928  -0.813  -0.700  -0.653
 -0.633  -0.580  -0.544  -0.512  -0.506  -0.490  -0.464  -0.433
 -0.404  -0.354  -0.349  -0.318  -0.300  -0.287  -0.278
 -- Virtual --
 -0.084  -0.040  -0.006   0.016   0.024   0.028   0.037   0.055
  0.062   0.069   0.073   0.081   0.085   0.097   0.108   0.111
  0.128   0.129   0.138   0.144   0.151   0.167   0.177   0.204
  0.225   0.228   0.236   0.254   0.256   0.265   0.288   0.302
  0.310   0.342   0.344   0.358   0.368   0.386   0.389   0.410
  0.416   0.427   0.442   0.447   0.457   0.482   0.487   0.525
  0.529   0.532   0.585   0.593   0.603   0.629   0.633   0.652
  0.674   0.687   0.703   0.718   0.760   0.781   0.826   0.884
  0.894   0.962   1.049   1.222   1.233   1.288   1.318   1.342
  1.353   1.368   1.405   1.420   1.438   1.447   1.470   1.505
  1.518   1.533   1.549   1.606   1.663   1.740   1.772   1.828
  1.865   1.881   1.947   1.973   2.006   2.022   2.042   2.107
  2.157   2.163   2.182   2.252   2.529   2.555   2.664   2.681
  2.777   2.788   2.906   2.963   3.105   3.353   3.498   3.687
  3.756   3.766   3.772   3.817   3.952   3.960   3.977   3.984
  3.996   4.009   4.021   4.032   4.039   4.061   4.123   4.132
  4.222   4.268   4.395   4.425   4.805   4.884   6.016   6.024
  6.087   6.315   6.342   6.368   6.407   6.572   6.678   6.715
  7.559   7.582   7.686  23.516  23.667  23.850  27.865  28.353
 28.358  28.385  28.535  28.543  28.572  28.598  28.692  47.917
 66.751  66.759 127.892 127.897 127.938 151.660 289.754 289.776
289.9041020.7121901.823
 --------------------------------------------------------------

          Ground-State Mulliken Net Atomic Charges

     Atom                 Charge (a.u.)
  ----------------------------------------
      1 C                    -0.357916
      2 C                    -0.083077
      3 C                     0.000938
      4 F                    -0.036888
      5 I                     0.100087
      6 Br                    0.016172
      7 F                    -0.038806
      8 H                     0.199604
      9 H                     0.199887
  ----------------------------------------
  Sum of atomic charges =     0.000000

 -----------------------------------------------------------------
                    Cartesian Multipole Moments
 -----------------------------------------------------------------
    Charge (ESU x 10^10)
                 0.0000
    Dipole Moment (Debye)
         X       0.1772      Y      -0.0123      Z      -1.9242
       Tot       1.9324
    Quadrupole Moments (Debye-Ang)
        XX     -71.8903     XY       2.1371     YY     -79.0648
        XZ       1.2233     YZ       0.2430     ZZ     -70.6422
    Octopole Moments (Debye-Ang^2)
       XXX       9.8431    XXY       0.6677    XYY       2.4942
       YYY       3.0704    XXZ      12.5323    XYZ      -0.7034
       YYZ       3.5496    XZZ      -1.5290    YZZ       0.7407
       ZZZ       5.9081
    Hexadecapole Moments (Debye-Ang^3)
      XXXX   -1625.6722   XXXY      39.8381   XXYY    -344.7979
      XYYY      17.9913   YYYY    -314.2762   XXXZ     -13.3604
      XXYZ       0.9252   XYYZ      -2.0865   YYYZ       0.3419
      XXZZ    -329.0682   XYZZ       9.6895   YYZZ     -86.1855
      XZZZ      -5.7198   YZZZ      -0.3116   ZZZZ    -219.3145
 -----------------------------------------------------------------
 Calculating analytic gradient of the SCF energy
 Gradient of SCF Energy
            1           2           3           4           5           6
    1   0.0003008  -0.0023894   0.0023630   0.0001517   0.0000096  -0.0001567
    2   0.0004654  -0.0030906   0.0022712   0.0015081   0.0011314  -0.0005524
    3   0.0017014  -0.0003015  -0.0016487  -0.0001230  -0.0001980  -0.0003277
            7           8           9
    1  -0.0007722   0.0000218   0.0004714
    2  -0.0017261  -0.0002238   0.0002168
    3   0.0001748   0.0003840   0.0003386
 Max gradient component =       3.091E-03
 RMS gradient           =       1.221E-03
 Gradient time:  CPU 15.18 s  wall 3.86 s
 Geometry Optimization Parameters
   NAtoms,    NIC,     NZ,  NCons,   NDum,   NFix, NCnnct, MaxDiis
        9      69       9       0       0       0       0       0

 Cartesian Hessian Update
 Hessian Updated using BFGS Update


** GEOMETRY OPTIMIZATION IN DELOCALIZED INTERNAL COORDINATES **
   Searching for a Minimum

   Optimization Cycle:   3

                       Coordinates (Angstroms)
     ATOM                X               Y               Z
      1  C        -0.4702498646   -0.0683246629   -1.6581929938
      2  C         0.1208162493   -0.5420092189   -0.3530413461
      3  C        -0.9777021953    0.4768469672   -0.3525103300
      4  F        -0.1776778829   -1.8002477977    0.0502261565
      5  I         2.1440649910    0.0144065677    0.1743430396
      6  Br       -2.7275880972   -0.0180750903    0.2884015577
      7  F        -0.6796760868    1.7570897165   -0.0343443874
      8  H         0.1241945391    0.5985584343   -2.2704910511
      9  H        -1.0981383892   -0.7712976589   -2.1916927265
   Point Group: c1    Number of degrees of freedom:    21


   Energy is  -9808.900524759

 Hessian Updated using BFGS Update

 21 Hessian modes will be used to form the next step
  Hessian Eigenvalues:
     0.017636    0.020994    0.026585    0.030861    0.031521    0.033309
     0.076891    0.086591    0.094092    0.109071    0.123229    0.131273
     0.146574    0.189183    0.257862    0.268639    0.297041    0.348152
     0.353358    0.545664    0.552503

 Minimum Search - Taking Simple RFO Step
 Searching for Lamda that Minimizes Along All modes
 Value Taken    Lamda =  -0.00009772
 Step Taken.  Stepsize is  0.044806

                             Maximum     Tolerance    Cnvgd?
         Gradient           0.002166      0.000300      NO
         Displacement       0.020877      0.001200      NO
         Energy change     -0.000371      0.000001      NO


 New Cartesian Coordinates Obtained by Inverse Iteration

 Displacement from previous Coordinates is:  0.047565
 ----------------------------------------------------------------
             Standard Nuclear Orientation (Angstroms)
    I     Atom           X                Y                Z
 ----------------------------------------------------------------
    1      C      -0.4709459644    -0.0681159498    -1.6592430299
    2      C       0.1231284104    -0.5381855779    -0.3532228221
    3      C      -0.9789071828     0.4753993516    -0.3518124630
    4      F      -0.1720098048    -1.8013843780     0.0436117162
    5      I       2.1471573787     0.0041679396     0.1854390252
    6      Br     -2.7273740908    -0.0147797593     0.2960128295
    7      F      -0.6852820703     1.7614909191    -0.0438317007
    8      H       0.1182123526     0.6035317240    -2.2722276349
    9      H      -1.0959357651    -0.7751770123    -2.1920280015
 ----------------------------------------------------------------
 Molecular Point Group                 C1    NOp =  1
 Largest Abelian Subgroup              C1    NOp =  1
 Nuclear Repulsion Energy =   975.4295145976 hartrees
 There are       63 alpha and       63 beta electrons
 Applying Cartesian multipole field
    Component          Value
    ---------          -----
     (2,0,0)        1.00000E-11
     (0,2,0)        2.00000E-11
     (0,0,2)       -3.00000E-11
 Nucleus-field energy     =     0.0000000193 hartrees
 Requested basis set is 6-311++G(d,p)
 There are 83 shells and 234 basis functions
 A cutoff of  1.0D-11 yielded   2756 shell pairs
 There are     23102 function pairs (     25635 Cartesian)
 Smallest overlap matrix eigenvalue = 5.77E-05
 Guess MOs from SCF MO coefficient file

 -----------------------------------------------------------------------
  General SCF calculation program by
  Eric Jon Sundstrom, Paul Horn, Yuezhi Mao, Dmitri Zuev, Alec White,
  David Stuck, Shaama M.S., Shane Yost, Joonho Lee, David Small,
  Daniel Levine, Susi Lehtola, Hugh Burton, Evgeny Epifanovsky
 -----------------------------------------------------------------------
 Exchange:     0.2000 Hartree-Fock + 0.0800 Slater + 0.7200 B88
 Correlation:  0.1900 VWN1RPA + 0.8100 LYP
 Using SG-1 standard quadrature grid
 using 4 threads for integral computing
 -------------------------------------------------------
 OpenMP Integral computing Module                
 Release: version 2.0, May 2017, Q-Chem Inc. Pleasanton 
 -------------------------------------------------------
 -------------------------------------------------------
 OpenMP BLAS3 based DFT computing Module                
 Release: version 1.0, May 2013, Q-Chem Inc. Pittsburgh 
 -------------------------------------------------------
 A restricted SCF calculation will be
 performed using DIIS
 SCF converges when DIIS error is below 1.0e-08
 ---------------------------------------
  Cycle       Energy         DIIS error
 ---------------------------------------
    1   -9808.9004797487      1.08e-04  
    2   -9808.9005863656      2.75e-05  
    3   -9808.9005860623      3.15e-05  
    4   -9808.9005903520      4.99e-06  
    5   -9808.9005904662      1.43e-06  
    6   -9808.9005904792      4.01e-07  
    7   -9808.9005904802      1.17e-07  
    8   -9808.9005904803      2.12e-08  
    9   -9808.9005904803      1.10e-08  
   10   -9808.9005904802      3.22e-09  Convergence criterion met
 ---------------------------------------
 SCF time:   CPU 46.31s  wall 12.00s 
 SCF   energy in the final basis set =    -9808.9005904802
 Total energy in the final basis set =    -9808.9005904802

 --------------------------------------------------------------

                    Orbital Energies (a.u.)
 --------------------------------------------------------------

 Alpha MOs
 -- Occupied --
*******-482.853-176.319-165.722-165.720-165.720 -62.506 -56.327
-56.323 -56.323 -35.815 -31.308 -31.302 -31.302 -24.721 -24.720
-22.959 -22.957 -22.957 -22.953 -22.953 -10.347 -10.338 -10.230
 -8.715  -6.547  -6.533  -6.533  -6.364  -4.777  -4.761  -4.761
 -2.658  -2.654  -2.654  -2.643  -2.643  -2.043  -2.038  -2.038
 -2.024  -2.024  -1.265  -1.259  -0.928  -0.813  -0.700  -0.653
 -0.632  -0.580  -0.543  -0.512  -0.505  -0.490  -0.463  -0.432
 -0.404  -0.354  -0.349  -0.318  -0.300  -0.287  -0.278
 -- Virtual --
 -0.084  -0.040  -0.006   0.016   0.024   0.028   0.037   0.055
  0.062   0.069   0.072   0.081   0.085   0.097   0.108   0.111
  0.128   0.129   0.138   0.144   0.151   0.167   0.177   0.203
  0.224   0.227   0.236   0.254   0.256   0.264   0.288   0.302
  0.309   0.342   0.345   0.358   0.369   0.386   0.389   0.410
  0.417   0.427   0.442   0.448   0.457   0.481   0.487   0.525
  0.528   0.531   0.584   0.593   0.603   0.630   0.633   0.651
  0.674   0.686   0.703   0.717   0.759   0.779   0.826   0.883
  0.894   0.962   1.050   1.223   1.232   1.288   1.316   1.343
  1.354   1.367   1.405   1.418   1.437   1.447   1.468   1.505
  1.519   1.532   1.548   1.606   1.663   1.740   1.772   1.827
  1.863   1.882   1.945   1.972   2.007   2.023   2.041   2.106
  2.155   2.162   2.181   2.251   2.528   2.554   2.663   2.681
  2.778   2.788   2.905   2.962   3.103   3.353   3.495   3.686
  3.757   3.766   3.772   3.817   3.950   3.960   3.976   3.981
  3.995   4.008   4.021   4.031   4.038   4.060   4.122   4.131
  4.221   4.267   4.395   4.426   4.804   4.881   6.016   6.023
  6.086   6.315   6.342   6.368   6.407   6.571   6.677   6.712
  7.558   7.582   7.686  23.513  23.667  23.848  27.864  28.352
 28.358  28.385  28.535  28.542  28.571  28.598  28.691  47.917
 66.752  66.759 127.891 127.897 127.937 151.659 289.753 289.775
289.9041020.7121901.823
 --------------------------------------------------------------

          Ground-State Mulliken Net Atomic Charges

     Atom                 Charge (a.u.)
  ----------------------------------------
      1 C                    -0.360283
      2 C                    -0.082163
      3 C                     0.003803
      4 F                    -0.037881
      5 I                     0.100531
      6 Br                    0.016952
      7 F                    -0.040738
      8 H                     0.199716
      9 H                     0.200064
  ----------------------------------------
  Sum of atomic charges =     0.000000

 -----------------------------------------------------------------
                    Cartesian Multipole Moments
 -----------------------------------------------------------------
    Charge (ESU x 10^10)
                 0.0000
    Dipole Moment (Debye)
         X       0.1774      Y      -0.0162      Z      -1.9153
       Tot       1.9235
    Quadrupole Moments (Debye-Ang)
        XX     -71.8346     XY       2.1134     YY     -79.1320
        XZ       1.2401     YZ       0.2428     ZZ     -70.6142
    Octopole Moments (Debye-Ang^2)
       XXX       9.6022    XXY       0.7435    XYY       2.3918
       YYY       3.6499    XXZ      12.3573    XYZ      -0.7277
       YYZ       3.1874    XZZ      -1.6118    YZZ       0.9525
       ZZZ       4.7510
    Hexadecapole Moments (Debye-Ang^3)
      XXXX   -1627.0484   XXXY      41.6582   XXYY    -345.4826
      XYYY      20.7377   YYYY    -314.9891   XXXZ     -14.1384
      XXYZ       0.9828   XYYZ      -2.4704   YYYZ       0.5404
      XXZZ    -329.3028   XYZZ      10.6136   YYZZ     -86.4528
      XZZZ      -6.7657   YZZZ      -0.1488   ZZZZ    -220.4889
 -----------------------------------------------------------------
 Calculating analytic gradient of the SCF energy
 Gradient of SCF Energy
            1           2           3           4           5           6
    1   0.0003037  -0.0027747   0.0027145   0.0007046   0.0002871  -0.0004277
    2   0.0003696  -0.0014074   0.0004024   0.0005062   0.0006958  -0.0002093
    3   0.0010043   0.0001492  -0.0009213  -0.0002012  -0.0000153  -0.0001814
            7           8           9
    1  -0.0010783   0.0001846   0.0000862
    2  -0.0003271  -0.0000980   0.0000676
    3  -0.0000463   0.0001522   0.0000597
 Max gradient component =       2.775E-03
 RMS gradient           =       9.087E-04
 Gradient time:  CPU 14.93 s  wall 3.80 s
 Geometry Optimization Parameters
   NAtoms,    NIC,     NZ,  NCons,   NDum,   NFix, NCnnct, MaxDiis
        9      69       9       0       0       0       0       0

 Cartesian Hessian Update
 Hessian Updated using BFGS Update


** GEOMETRY OPTIMIZATION IN DELOCALIZED INTERNAL COORDINATES **
   Searching for a Minimum

   Optimization Cycle:   4

                       Coordinates (Angstroms)
     ATOM                X               Y               Z
      1  C        -0.4709459644   -0.0681159498   -1.6592430299
      2  C         0.1231284104   -0.5381855779   -0.3532228221
      3  C        -0.9789071828    0.4753993516   -0.3518124630
      4  F        -0.1720098048   -1.8013843780    0.0436117162
      5  I         2.1471573787    0.0041679396    0.1854390252
      6  Br       -2.7273740908   -0.0147797593    0.2960128295
      7  F        -0.6852820703    1.7614909191   -0.0438317007
      8  H         0.1182123526    0.6035317240   -2.2722276349
      9  H        -1.0959357651   -0.7751770123   -2.1920280015
   Point Group: c1    Number of degrees of freedom:    21


   Energy is  -9808.900590480

 Hessian Updated using BFGS Update

 21 Hessian modes will be used to form the next step
  Hessian Eigenvalues:
     0.014885    0.020387    0.021016    0.030790    0.033238    0.042398
     0.064675    0.086440    0.090234    0.108261    0.127018    0.137475
     0.146853    0.188320    0.256994    0.268589    0.269840    0.348185
     0.352867    0.525216    0.553265

 Minimum Search - Taking Simple RFO Step
 Searching for Lamda that Minimizes Along All modes
 Value Taken    Lamda =  -0.00008068
 Step Taken.  Stepsize is  0.059069

                             Maximum     Tolerance    Cnvgd?
         Gradient           0.001352      0.000300      NO
         Displacement       0.025917      0.001200      NO
         Energy change     -0.000066      0.000001      NO


 New Cartesian Coordinates Obtained by Inverse Iteration

 Displacement from previous Coordinates is:  0.061165
 ----------------------------------------------------------------
             Standard Nuclear Orientation (Angstroms)
    I     Atom           X                Y                Z
 ----------------------------------------------------------------
    1      C      -0.4723695983    -0.0677741374    -1.6640976026
    2      C       0.1268817633    -0.5328436421    -0.3568870400
    3      C      -0.9812189633     0.4742690717    -0.3537802933
    4      F      -0.1716905703    -1.7976995178     0.0402433487
    5      I       2.1465926580    -0.0058794453     0.2027847423
    6      Br     -2.7227584928    -0.0144357622     0.3081971465
    7      F      -0.6844814314     1.7629511339    -0.0497467027
    8      H       0.1073314623     0.6112005412    -2.2786257436
    9      H      -1.0902435641    -0.7828409849    -2.1953899364
 ----------------------------------------------------------------
 Molecular Point Group                 C1    NOp =  1
 Largest Abelian Subgroup              C1    NOp =  1
 Nuclear Repulsion Energy =   975.3419247887 hartrees
 There are       63 alpha and       63 beta electrons
 Applying Cartesian multipole field
    Component          Value
    ---------          -----
     (2,0,0)        1.00000E-11
     (0,2,0)        2.00000E-11
     (0,0,2)       -3.00000E-11
 Nucleus-field energy     =     0.0000000192 hartrees
 Requested basis set is 6-311++G(d,p)
 There are 83 shells and 234 basis functions
 A cutoff of  1.0D-11 yielded   2751 shell pairs
 There are     23064 function pairs (     25586 Cartesian)
 Smallest overlap matrix eigenvalue = 5.77E-05
 Guess MOs from SCF MO coefficient file

 -----------------------------------------------------------------------
  General SCF calculation program by
  Eric Jon Sundstrom, Paul Horn, Yuezhi Mao, Dmitri Zuev, Alec White,
  David Stuck, Shaama M.S., Shane Yost, Joonho Lee, David Small,
  Daniel Levine, Susi Lehtola, Hugh Burton, Evgeny Epifanovsky
 -----------------------------------------------------------------------
 Exchange:     0.2000 Hartree-Fock + 0.0800 Slater + 0.7200 B88
 Correlation:  0.1900 VWN1RPA + 0.8100 LYP
 Using SG-1 standard quadrature grid
 using 4 threads for integral computing
 -------------------------------------------------------
 OpenMP Integral computing Module                
 Release: version 2.0, May 2017, Q-Chem Inc. Pleasanton 
 -------------------------------------------------------
 -------------------------------------------------------
 OpenMP BLAS3 based DFT computing Module                
 Release: version 1.0, May 2013, Q-Chem Inc. Pittsburgh 
 -------------------------------------------------------
 A restricted SCF calculation will be
 performed using DIIS
 SCF converges when DIIS error is below 1.0e-08
 ---------------------------------------
  Cycle       Energy         DIIS error
 ---------------------------------------
    1   -9808.9005077007      1.19e-04  
    2   -9808.9006321665      3.41e-05  
    3   -9808.9006328459      3.64e-05  
    4   -9808.9006387114      6.28e-06  
    5   -9808.9006388967      1.70e-06  
    6   -9808.9006389131      7.94e-07  
    7   -9808.9006389172      1.94e-07  
    8   -9808.9006389175      7.78e-08  
    9   -9808.9006389174      1.28e-08  
   10   -9808.9006389175      2.70e-09  Convergence criterion met
 ---------------------------------------
 SCF time:   CPU 46.24s  wall 12.00s 
 SCF   energy in the final basis set =    -9808.9006389175
 Total energy in the final basis set =    -9808.9006389175

 --------------------------------------------------------------

                    Orbital Energies (a.u.)
 --------------------------------------------------------------

 Alpha MOs
 -- Occupied --
*******-482.854-176.319-165.722-165.720-165.720 -62.507 -56.327
-56.323 -56.323 -35.815 -31.308 -31.302 -31.302 -24.720 -24.719
-22.959 -22.957 -22.957 -22.953 -22.953 -10.347 -10.338 -10.231
 -8.715  -6.548  -6.533  -6.533  -6.364  -4.777  -4.762  -4.761
 -2.658  -2.654  -2.654  -2.643  -2.643  -2.043  -2.038  -2.038
 -2.024  -2.024  -1.263  -1.257  -0.927  -0.813  -0.700  -0.653
 -0.632  -0.579  -0.543  -0.511  -0.504  -0.489  -0.463  -0.432
 -0.404  -0.355  -0.349  -0.318  -0.300  -0.287  -0.278
 -- Virtual --
 -0.084  -0.040  -0.006   0.016   0.024   0.028   0.036   0.055
  0.062   0.069   0.072   0.081   0.085   0.097   0.108   0.111
  0.128   0.128   0.137   0.144   0.152   0.167   0.177   0.202
  0.224   0.226   0.236   0.254   0.256   0.264   0.288   0.302
  0.308   0.342   0.345   0.359   0.370   0.386   0.389   0.411
  0.417   0.427   0.442   0.449   0.457   0.481   0.487   0.525
  0.528   0.531   0.582   0.593   0.604   0.630   0.632   0.652
  0.674   0.684   0.703   0.717   0.759   0.778   0.826   0.883
  0.895   0.964   1.050   1.222   1.231   1.288   1.316   1.344
  1.354   1.367   1.405   1.417   1.437   1.448   1.465   1.505
  1.519   1.532   1.549   1.605   1.664   1.740   1.772   1.826
  1.862   1.881   1.943   1.974   2.006   2.022   2.040   2.107
  2.153   2.161   2.182   2.251   2.527   2.552   2.662   2.680
  2.777   2.787   2.903   2.961   3.099   3.352   3.491   3.685
  3.758   3.767   3.773   3.817   3.951   3.959   3.974   3.979
  3.994   4.008   4.020   4.030   4.038   4.060   4.121   4.132
  4.220   4.267   4.395   4.426   4.802   4.880   6.016   6.023
  6.086   6.316   6.343   6.368   6.407   6.569   6.676   6.710
  7.558   7.581   7.685  23.511  23.665  23.845  27.864  28.352
 28.358  28.385  28.535  28.542  28.571  28.597  28.691  47.917
 66.753  66.760 127.891 127.897 127.937 151.659 289.753 289.775
289.9041020.7131901.822
 --------------------------------------------------------------

          Ground-State Mulliken Net Atomic Charges

     Atom                 Charge (a.u.)
  ----------------------------------------
      1 C                    -0.357171
      2 C                    -0.085307
      3 C                     0.004138
      4 F                    -0.038833
      5 I                     0.101887
      6 Br                    0.018725
      7 F                    -0.042798
      8 H                     0.199346
      9 H                     0.200013
  ----------------------------------------
  Sum of atomic charges =     0.000000

 -----------------------------------------------------------------
                    Cartesian Multipole Moments
 -----------------------------------------------------------------
    Charge (ESU x 10^10)
                 0.0000
    Dipole Moment (Debye)
         X       0.1752      Y      -0.0186      Z      -1.9167
       Tot       1.9248
    Quadrupole Moments (Debye-Ang)
        XX     -71.7811     XY       2.0853     YY     -79.1781
        XZ       1.2744     YZ       0.2430     ZZ     -70.5398
    Octopole Moments (Debye-Ang^2)
       XXX       9.3992    XXY       0.8140    XYY       2.2888
       YYY       4.3156    XXZ      12.1057    XYZ      -0.7156
       YYZ       2.5475    XZZ      -1.6717    YZZ       1.1910
       ZZZ       2.8360
    Hexadecapole Moments (Debye-Ang^3)
      XXXX   -1624.0862   XXXY      42.8198   XXYY    -345.0213
      XYYY      22.7194   YYYY    -314.9018   XXXZ     -15.2945
      XXYZ       1.0123   XYYZ      -3.0093   YYYZ       0.8062
      XXZZ    -328.5801   XYZZ      11.3162   YYZZ     -86.7394
      XZZZ      -8.3085   YZZZ       0.0686   ZZZZ    -222.9063
 -----------------------------------------------------------------
 Calculating analytic gradient of the SCF energy
 Gradient of SCF Energy
            1           2           3           4           5           6
    1   0.0001518  -0.0016502   0.0011193   0.0006873   0.0004279  -0.0002749
    2   0.0000915  -0.0001431  -0.0006802   0.0000447   0.0003299  -0.0001104
    3  -0.0003056   0.0000375  -0.0004849   0.0004052   0.0002368  -0.0000205
            7           8           9
    1  -0.0005950   0.0001202   0.0000136
    2   0.0005510   0.0000903  -0.0001737
    3   0.0003861  -0.0000686  -0.0001860
 Max gradient component =       1.650E-03
 RMS gradient           =       5.016E-04
 Gradient time:  CPU 15.08 s  wall 3.83 s
 Geometry Optimization Parameters
   NAtoms,    NIC,     NZ,  NCons,   NDum,   NFix, NCnnct, MaxDiis
        9      69       9       0       0       0       0       0

 Cartesian Hessian Update
 Hessian Updated using BFGS Update


** GEOMETRY OPTIMIZATION IN DELOCALIZED INTERNAL COORDINATES **
   Searching for a Minimum

   Optimization Cycle:   5

                       Coordinates (Angstroms)
     ATOM                X               Y               Z
      1  C        -0.4723695983   -0.0677741374   -1.6640976026
      2  C         0.1268817633   -0.5328436421   -0.3568870400
      3  C        -0.9812189633    0.4742690717   -0.3537802933
      4  F        -0.1716905703   -1.7976995178    0.0402433487
      5  I         2.1465926580   -0.0058794453    0.2027847423
      6  Br       -2.7227584928   -0.0144357622    0.3081971465
      7  F        -0.6844814314    1.7629511339   -0.0497467027
      8  H         0.1073314623    0.6112005412   -2.2786257436
      9  H        -1.0902435641   -0.7828409849   -2.1953899364
   Point Group: c1    Number of degrees of freedom:    21


   Energy is  -9808.900638918

 Hessian Updated using BFGS Update

 21 Hessian modes will be used to form the next step
  Hessian Eigenvalues:
     0.011482    0.019350    0.021040    0.030776    0.033238    0.044962
     0.066381    0.086231    0.088689    0.106725    0.126938    0.131581
     0.145032    0.187242    0.260100    0.268695    0.281369    0.348187
     0.355389    0.534004    0.561396

 Minimum Search - Taking Simple RFO Step
 Searching for Lamda that Minimizes Along All modes
 Value Taken    Lamda =  -0.00002320
 Step Taken.  Stepsize is  0.032904

                             Maximum     Tolerance    Cnvgd?
         Gradient           0.000600      0.000300      NO
         Displacement       0.017861      0.001200      NO
         Energy change     -0.000048      0.000001      NO


 New Cartesian Coordinates Obtained by Inverse Iteration

 Displacement from previous Coordinates is:  0.031608
 ----------------------------------------------------------------
             Standard Nuclear Orientation (Angstroms)
    I     Atom           X                Y                Z
 ----------------------------------------------------------------
    1      C      -0.4729110426    -0.0674607104    -1.6643776802
    2      C       0.1294229010    -0.5305668294    -0.3581151502
    3      C      -0.9821676283     0.4742583757    -0.3536373910
    4      F      -0.1725067750    -1.7971359779     0.0340878020
    5      I       2.1440548357    -0.0092583927     0.2107273859
    6      Br     -2.7202944260    -0.0145395575     0.3139477937
    7      F      -0.6827919226     1.7640139820    -0.0557896618
    8      H       0.1021564239     0.6143296557    -2.2799713469
    9      H      -1.0869191027    -0.7866932885    -2.1941738326
 ----------------------------------------------------------------
 Molecular Point Group                 C1    NOp =  1
 Largest Abelian Subgroup              C1    NOp =  1
 Nuclear Repulsion Energy =   975.7137505226 hartrees
 There are       63 alpha and       63 beta electrons
 Applying Cartesian multipole field
    Component          Value
    ---------          -----
     (2,0,0)        1.00000E-11
     (0,2,0)        2.00000E-11
     (0,0,2)       -3.00000E-11
 Nucleus-field energy     =     0.0000000191 hartrees
 Requested basis set is 6-311++G(d,p)
 There are 83 shells and 234 basis functions
 A cutoff of  1.0D-11 yielded   2752 shell pairs
 There are     23067 function pairs (     25589 Cartesian)
 Smallest overlap matrix eigenvalue = 5.77E-05
 Guess MOs from SCF MO coefficient file

 -----------------------------------------------------------------------
  General SCF calculation program by
  Eric Jon Sundstrom, Paul Horn, Yuezhi Mao, Dmitri Zuev, Alec White,
  David Stuck, Shaama M.S., Shane Yost, Joonho Lee, David Small,
  Daniel Levine, Susi Lehtola, Hugh Burton, Evgeny Epifanovsky
 -----------------------------------------------------------------------
 Exchange:     0.2000 Hartree-Fock + 0.0800 Slater + 0.7200 B88
 Correlation:  0.1900 VWN1RPA + 0.8100 LYP
 Using SG-1 standard quadrature grid
 using 4 threads for integral computing
 -------------------------------------------------------
 OpenMP Integral computing Module                
 Release: version 2.0, May 2017, Q-Chem Inc. Pleasanton 
 -------------------------------------------------------
 -------------------------------------------------------
 OpenMP BLAS3 based DFT computing Module                
 Release: version 1.0, May 2013, Q-Chem Inc. Pittsburgh 
 -------------------------------------------------------
 A restricted SCF calculation will be
 performed using DIIS
 SCF converges when DIIS error is below 1.0e-08
 ---------------------------------------
  Cycle       Energy         DIIS error
 ---------------------------------------
    1   -9808.9006054888      7.01e-05  
    2   -9808.9006520679      1.81e-05  
    3   -9808.9006513347      2.36e-05  
    4   -9808.9006538726      3.65e-06  
    5   -9808.9006539417      1.53e-06  
    6   -9808.9006539562      4.74e-07  
    7   -9808.9006539577      8.11e-08  
    8   -9808.9006539578      4.21e-08  
    9   -9808.9006539579      4.02e-09  Convergence criterion met
 ---------------------------------------
 SCF time:   CPU 41.79s  wall 10.00s 
 SCF   energy in the final basis set =    -9808.9006539579
 Total energy in the final basis set =    -9808.9006539579

 --------------------------------------------------------------

                    Orbital Energies (a.u.)
 --------------------------------------------------------------

 Alpha MOs
 -- Occupied --
*******-482.854-176.319-165.723-165.720-165.720 -62.507 -56.327
-56.323 -56.323 -35.815 -31.309 -31.302 -31.302 -24.720 -24.718
-22.959 -22.957 -22.957 -22.953 -22.953 -10.347 -10.338 -10.231
 -8.715  -6.548  -6.533  -6.533  -6.364  -4.777  -4.762  -4.761
 -2.658  -2.654  -2.654  -2.643  -2.643  -2.043  -2.038  -2.038
 -2.025  -2.024  -1.263  -1.257  -0.927  -0.813  -0.701  -0.653
 -0.631  -0.578  -0.543  -0.511  -0.504  -0.488  -0.462  -0.432
 -0.405  -0.355  -0.349  -0.319  -0.300  -0.287  -0.278
 -- Virtual --
 -0.083  -0.040  -0.006   0.016   0.024   0.028   0.036   0.055
  0.062   0.069   0.072   0.081   0.085   0.097   0.107   0.111
  0.128   0.128   0.137   0.144   0.152   0.168   0.177   0.202
  0.224   0.226   0.236   0.254   0.256   0.265   0.288   0.302
  0.308   0.342   0.345   0.359   0.370   0.386   0.390   0.411
  0.417   0.427   0.442   0.449   0.457   0.481   0.487   0.525
  0.528   0.531   0.582   0.593   0.605   0.631   0.632   0.652
  0.674   0.684   0.702   0.718   0.759   0.778   0.826   0.883
  0.895   0.964   1.050   1.222   1.231   1.289   1.316   1.345
  1.354   1.367   1.405   1.417   1.438   1.448   1.464   1.505
  1.520   1.532   1.550   1.606   1.664   1.741   1.773   1.826
  1.862   1.880   1.942   1.974   2.006   2.021   2.040   2.107
  2.153   2.161   2.184   2.250   2.528   2.552   2.663   2.681
  2.777   2.786   2.903   2.961   3.098   3.351   3.490   3.685
  3.758   3.767   3.774   3.817   3.951   3.960   3.973   3.978
  3.994   4.008   4.021   4.030   4.038   4.060   4.121   4.133
  4.221   4.267   4.395   4.427   4.802   4.879   6.016   6.023
  6.087   6.316   6.343   6.369   6.408   6.568   6.676   6.709
  7.558   7.581   7.686  23.512  23.664  23.845  27.865  28.352
 28.358  28.386  28.535  28.542  28.571  28.597  28.692  47.918
 66.753  66.761 127.891 127.897 127.938 151.660 289.753 289.775
289.9041020.7131901.823
 --------------------------------------------------------------

          Ground-State Mulliken Net Atomic Charges

     Atom                 Charge (a.u.)
  ----------------------------------------
      1 C                    -0.356722
      2 C                    -0.087248
      3 C                     0.005150
      4 F                    -0.039559
      5 I                     0.103249
      6 Br                    0.019387
      7 F                    -0.043468
      8 H                     0.199145
      9 H                     0.200067
  ----------------------------------------
  Sum of atomic charges =     0.000000

 -----------------------------------------------------------------
                    Cartesian Multipole Moments
 -----------------------------------------------------------------
    Charge (ESU x 10^10)
                 0.0000
    Dipole Moment (Debye)
         X       0.1793      Y      -0.0157      Z      -1.9067
       Tot       1.9152
    Quadrupole Moments (Debye-Ang)
        XX     -71.7517     XY       2.0751     YY     -79.1906
        XZ       1.2841     YZ       0.2432     ZZ     -70.5222
    Octopole Moments (Debye-Ang^2)
       XXX       9.4454    XXY       0.8301    XYY       2.3020
       YYY       4.5559    XXZ      11.9767    XYZ      -0.7000
       YYZ       2.2892    XZZ      -1.6225    YZZ       1.2694
       ZZZ       2.0507
    Hexadecapole Moments (Debye-Ang^3)
      XXXX   -1621.0279   XXXY      43.2020   XXYY    -344.4404
      XYYY      23.3210   YYYY    -315.0281   XXXZ     -15.7564
      XXYZ       1.0102   XYYZ      -3.2416   YYYZ       0.8852
      XXZZ    -327.9027   XYZZ      11.5214   YYZZ     -86.8699
      XZZZ      -8.9810   YZZZ       0.1326   ZZZZ    -223.9014
 -----------------------------------------------------------------
 Calculating analytic gradient of the SCF energy
 Gradient of SCF Energy
            1           2           3           4           5           6
    1   0.0000238  -0.0006335   0.0001920   0.0005113   0.0001387  -0.0001382
    2  -0.0001153   0.0002499  -0.0005248   0.0000099   0.0001917  -0.0002130
    3  -0.0004171   0.0001340   0.0001208   0.0001970   0.0001651  -0.0000837
            7           8           9
    1  -0.0002732   0.0001017   0.0000774
    2   0.0005060   0.0000111  -0.0001156
    3   0.0000613  -0.0000428  -0.0001345
 Max gradient component =       6.335E-04
 RMS gradient           =       2.607E-04
 Gradient time:  CPU 14.91 s  wall 3.79 s
 Geometry Optimization Parameters
   NAtoms,    NIC,     NZ,  NCons,   NDum,   NFix, NCnnct, MaxDiis
        9      69       9       0       0       0       0       0

 Cartesian Hessian Update
 Hessian Updated using BFGS Update


** GEOMETRY OPTIMIZATION IN DELOCALIZED INTERNAL COORDINATES **
   Searching for a Minimum

   Optimization Cycle:   6

                       Coordinates (Angstroms)
     ATOM                X               Y               Z
      1  C        -0.4729110426   -0.0674607104   -1.6643776802
      2  C         0.1294229010   -0.5305668294   -0.3581151502
      3  C        -0.9821676283    0.4742583757   -0.3536373910
      4  F        -0.1725067750   -1.7971359779    0.0340878020
      5  I         2.1440548357   -0.0092583927    0.2107273859
      6  Br       -2.7202944260   -0.0145395575    0.3139477937
      7  F        -0.6827919226    1.7640139820   -0.0557896618
      8  H         0.1021564239    0.6143296557   -2.2799713469
      9  H        -1.0869191027   -0.7866932885   -2.1941738326
   Point Group: c1    Number of degrees of freedom:    21


   Energy is  -9808.900653958

 Hessian Updated using BFGS Update

 21 Hessian modes will be used to form the next step
  Hessian Eigenvalues:
     0.009839    0.019454    0.021097    0.030746    0.032866    0.047005
     0.068494    0.084037    0.086796    0.098279    0.117074    0.131438
     0.144526    0.187144    0.258126    0.268652    0.279046    0.348197
     0.352941    0.531765    0.548600

 Minimum Search - Taking Simple RFO Step
 Searching for Lamda that Minimizes Along All modes
 Value Taken    Lamda =  -0.00000667
 Step Taken.  Stepsize is  0.016486

                             Maximum     Tolerance    Cnvgd?
         Gradient           0.000440      0.000300      NO
         Displacement       0.008671      0.001200      NO
         Energy change     -0.000015      0.000001      NO


 New Cartesian Coordinates Obtained by Inverse Iteration

 Displacement from previous Coordinates is:  0.015955
 ----------------------------------------------------------------
             Standard Nuclear Orientation (Angstroms)
    I     Atom           X                Y                Z
 ----------------------------------------------------------------
    1      C      -0.4729026517    -0.0674380464    -1.6643078637
    2      C       0.1308243481    -0.5303106843    -0.3590227210
    3      C      -0.9820884321     0.4741711971    -0.3540205420
    4      F      -0.1741890979    -1.7971725620     0.0310213410
    5      I       2.1421351807    -0.0089428119     0.2144634774
    6      Br     -2.7187272282    -0.0142070050     0.3161615418
    7      F      -0.6807835436     1.7634445317    -0.0579981274
    8      H       0.0990527022     0.6161189519    -2.2806507038
    9      H      -1.0852780140    -0.7887163140    -2.1929484833
 ----------------------------------------------------------------
 Molecular Point Group                 C1    NOp =  1
 Largest Abelian Subgroup              C1    NOp =  1
 Nuclear Repulsion Energy =   976.0674901055 hartrees
 There are       63 alpha and       63 beta electrons
 Applying Cartesian multipole field
    Component          Value
    ---------          -----
     (2,0,0)        1.00000E-11
     (0,2,0)        2.00000E-11
     (0,0,2)       -3.00000E-11
 Nucleus-field energy     =     0.0000000191 hartrees
 Requested basis set is 6-311++G(d,p)
 There are 83 shells and 234 basis functions
 A cutoff of  1.0D-11 yielded   2754 shell pairs
 There are     23095 function pairs (     25628 Cartesian)
 Smallest overlap matrix eigenvalue = 5.78E-05
 Guess MOs from SCF MO coefficient file

 -----------------------------------------------------------------------
  General SCF calculation program by
  Eric Jon Sundstrom, Paul Horn, Yuezhi Mao, Dmitri Zuev, Alec White,
  David Stuck, Shaama M.S., Shane Yost, Joonho Lee, David Small,
  Daniel Levine, Susi Lehtola, Hugh Burton, Evgeny Epifanovsky
 -----------------------------------------------------------------------
 Exchange:     0.2000 Hartree-Fock + 0.0800 Slater + 0.7200 B88
 Correlation:  0.1900 VWN1RPA + 0.8100 LYP
 Using SG-1 standard quadrature grid
 using 4 threads for integral computing
 -------------------------------------------------------
 OpenMP Integral computing Module                
 Release: version 2.0, May 2017, Q-Chem Inc. Pleasanton 
 -------------------------------------------------------
 -------------------------------------------------------
 OpenMP BLAS3 based DFT computing Module                
 Release: version 1.0, May 2013, Q-Chem Inc. Pittsburgh 
 -------------------------------------------------------
 A restricted SCF calculation will be
 performed using DIIS
 SCF converges when DIIS error is below 1.0e-08
 ---------------------------------------
  Cycle       Energy         DIIS error
 ---------------------------------------
    1   -9808.9006460509      3.37e-05  
    2   -9808.9006573843      7.43e-06  
    3   -9808.9006572080      1.01e-05  
    4   -9808.9006577280      1.86e-06  
    5   -9808.9006577477      6.46e-07  
    6   -9808.9006577502      1.94e-07  
    7   -9808.9006577502      4.39e-08  
    8   -9808.9006577501      1.78e-08  
    9   -9808.9006577501      2.46e-09  Convergence criterion met
 ---------------------------------------
 SCF time:   CPU 41.64s  wall 11.00s 
 SCF   energy in the final basis set =    -9808.9006577501
 Total energy in the final basis set =    -9808.9006577501

 --------------------------------------------------------------

                    Orbital Energies (a.u.)
 --------------------------------------------------------------

 Alpha MOs
 -- Occupied --
*******-482.854-176.319-165.723-165.720-165.720 -62.507 -56.327
-56.323 -56.323 -35.815 -31.309 -31.302 -31.302 -24.720 -24.718
-22.959 -22.958 -22.957 -22.953 -22.953 -10.347 -10.338 -10.231
 -8.715  -6.548  -6.533  -6.533  -6.364  -4.777  -4.762  -4.761
 -2.658  -2.654  -2.654  -2.643  -2.643  -2.043  -2.038  -2.038
 -2.025  -2.025  -1.263  -1.257  -0.927  -0.814  -0.701  -0.652
 -0.631  -0.578  -0.543  -0.511  -0.504  -0.488  -0.462  -0.433
 -0.405  -0.355  -0.349  -0.318  -0.300  -0.287  -0.278
 -- Virtual --
 -0.083  -0.039  -0.006   0.016   0.024   0.028   0.036   0.055
  0.062   0.069   0.072   0.081   0.085   0.097   0.107   0.111
  0.128   0.128   0.137   0.144   0.152   0.168   0.177   0.202
  0.224   0.226   0.236   0.255   0.256   0.265   0.288   0.302
  0.308   0.342   0.345   0.359   0.370   0.386   0.390   0.412
  0.417   0.427   0.442   0.449   0.458   0.482   0.487   0.525
  0.528   0.531   0.582   0.594   0.605   0.631   0.632   0.653
  0.674   0.684   0.702   0.718   0.759   0.779   0.827   0.883
  0.896   0.964   1.049   1.222   1.231   1.289   1.316   1.345
  1.354   1.366   1.405   1.417   1.438   1.448   1.463   1.505
  1.521   1.532   1.550   1.606   1.665   1.742   1.774   1.825
  1.861   1.880   1.942   1.975   2.006   2.021   2.040   2.108
  2.153   2.161   2.185   2.251   2.528   2.552   2.663   2.681
  2.777   2.787   2.903   2.962   3.098   3.351   3.490   3.685
  3.758   3.767   3.775   3.817   3.951   3.960   3.973   3.978
  3.994   4.008   4.022   4.031   4.039   4.060   4.121   4.133
  4.221   4.267   4.395   4.428   4.802   4.880   6.016   6.023
  6.088   6.316   6.343   6.369   6.408   6.567   6.676   6.710
  7.558   7.581   7.686  23.512  23.663  23.846  27.865  28.352
 28.358  28.386  28.535  28.542  28.571  28.597  28.692  47.918
 66.753  66.761 127.891 127.897 127.938 151.660 289.753 289.775
289.9041020.7131901.823
 --------------------------------------------------------------

          Ground-State Mulliken Net Atomic Charges

     Atom                 Charge (a.u.)
  ----------------------------------------
      1 C                    -0.356230
      2 C                    -0.087766
      3 C                     0.004845
      4 F                    -0.040076
      5 I                     0.103991
      6 Br                    0.019459
      7 F                    -0.043399
      8 H                     0.199080
      9 H                     0.200095
  ----------------------------------------
  Sum of atomic charges =     0.000000

 -----------------------------------------------------------------
                    Cartesian Multipole Moments
 -----------------------------------------------------------------
    Charge (ESU x 10^10)
                 0.0000
    Dipole Moment (Debye)
         X       0.1838      Y      -0.0110      Z      -1.9036
       Tot       1.9124
    Quadrupole Moments (Debye-Ang)
        XX     -71.7519     XY       2.0723     YY     -79.1842
        XZ       1.2917     YZ       0.2422     ZZ     -70.5138
    Octopole Moments (Debye-Ang^2)
       XXX       9.5050    XXY       0.8277    XYY       2.3245
       YYY       4.5383    XXZ      11.9182    XYZ      -0.6832
       YYZ       2.1713    XZZ      -1.5898    YZZ       1.2643
       ZZZ       1.7132
    Hexadecapole Moments (Debye-Ang^3)
      XXXX   -1619.0613   XXXY      43.1212   XXYY    -343.9877
      XYYY      23.2220   YYYY    -314.9875   XXXZ     -16.0239
      XXYZ       1.0130   XYYZ      -3.3598   YYYZ       0.8520
      XXZZ    -327.4512   XYZZ      11.4892   YYZZ     -86.9002
      XZZZ      -9.3450   YZZZ       0.0807   ZZZZ    -224.3478
 -----------------------------------------------------------------
 Calculating analytic gradient of the SCF energy
 Gradient of SCF Energy
            1           2           3           4           5           6
    1   0.0000057  -0.0000395  -0.0001691   0.0002191   0.0000245  -0.0000081
    2  -0.0001647   0.0001847  -0.0000930   0.0000359   0.0002616  -0.0002547
    3  -0.0001279   0.0000062   0.0001051   0.0001221   0.0001294  -0.0001267
            7           8           9
    1  -0.0001657  -0.0000023   0.0001353
    2   0.0001102   0.0000211  -0.0001011
    3  -0.0000795   0.0000123  -0.0000408
 Max gradient component =       2.616E-04
 RMS gradient           =       1.270E-04
 Gradient time:  CPU 14.96 s  wall 3.80 s
 Geometry Optimization Parameters
   NAtoms,    NIC,     NZ,  NCons,   NDum,   NFix, NCnnct, MaxDiis
        9      69       9       0       0       0       0       0

 Cartesian Hessian Update
 Hessian Updated using BFGS Update


** GEOMETRY OPTIMIZATION IN DELOCALIZED INTERNAL COORDINATES **
   Searching for a Minimum

   Optimization Cycle:   7

                       Coordinates (Angstroms)
     ATOM                X               Y               Z
      1  C        -0.4729026517   -0.0674380464   -1.6643078637
      2  C         0.1308243481   -0.5303106843   -0.3590227210
      3  C        -0.9820884321    0.4741711971   -0.3540205420
      4  F        -0.1741890979   -1.7971725620    0.0310213410
      5  I         2.1421351807   -0.0089428119    0.2144634774
      6  Br       -2.7187272282   -0.0142070050    0.3161615418
      7  F        -0.6807835436    1.7634445317   -0.0579981274
      8  H         0.0990527022    0.6161189519   -2.2806507038
      9  H        -1.0852780140   -0.7887163140   -2.1929484833
   Point Group: c1    Number of degrees of freedom:    21


   Energy is  -9808.900657750

 Hessian Updated using BFGS Update

 21 Hessian modes will be used to form the next step
  Hessian Eigenvalues:
     0.010339    0.019356    0.021194    0.030844    0.031433    0.046876
     0.066836    0.081043    0.086627    0.094059    0.116387    0.132433
     0.144840    0.187907    0.255248    0.268316    0.274024    0.348200
     0.352971    0.525799    0.542406

 Minimum Search - Taking Simple RFO Step
 Searching for Lamda that Minimizes Along All modes
 Value Taken    Lamda =   0.00000000
 Step Taken.  Stepsize is  0.003139

                             Maximum     Tolerance    Cnvgd?
         Gradient           0.000102      0.000300     YES
         Displacement       0.001238      0.001200      NO
         Energy change     -0.000004      0.000001      NO


 New Cartesian Coordinates Obtained by Inverse Iteration

 Displacement from previous Coordinates is:  0.003336
 ----------------------------------------------------------------
             Standard Nuclear Orientation (Angstroms)
    I     Atom           X                Y                Z
 ----------------------------------------------------------------
    1      C      -0.4728044154    -0.0673866611    -1.6641675246
    2      C       0.1309196384    -0.5305438800    -0.3591041490
    3      C      -0.9819675337     0.4741574663    -0.3541019430
    4      F      -0.1744508241    -1.7975065078     0.0302033896
    5      I       2.1414451522    -0.0081062654     0.2145212490
    6      Br     -2.7187343168    -0.0137201510     0.3164127543
    7      F      -0.6804272037     1.7631064025    -0.0578051875
    8      H       0.0991247629     0.6159240310    -2.2807731563
    9      H      -1.0850619964    -0.7889771772    -2.1924875138
 ----------------------------------------------------------------
 Molecular Point Group                 C1    NOp =  1
 Largest Abelian Subgroup              C1    NOp =  1
 Nuclear Repulsion Energy =   976.1626009200 hartrees
 There are       63 alpha and       63 beta electrons
 Applying Cartesian multipole field
    Component          Value
    ---------          -----
     (2,0,0)        1.00000E-11
     (0,2,0)        2.00000E-11
     (0,0,2)       -3.00000E-11
 Nucleus-field energy     =     0.0000000191 hartrees
 Requested basis set is 6-311++G(d,p)
 There are 83 shells and 234 basis functions
 A cutoff of  1.0D-11 yielded   2754 shell pairs
 There are     23095 function pairs (     25628 Cartesian)
 Smallest overlap matrix eigenvalue = 5.78E-05
 Guess MOs from SCF MO coefficient file

 -----------------------------------------------------------------------
  General SCF calculation program by
  Eric Jon Sundstrom, Paul Horn, Yuezhi Mao, Dmitri Zuev, Alec White,
  David Stuck, Shaama M.S., Shane Yost, Joonho Lee, David Small,
  Daniel Levine, Susi Lehtola, Hugh Burton, Evgeny Epifanovsky
 -----------------------------------------------------------------------
 Exchange:     0.2000 Hartree-Fock + 0.0800 Slater + 0.7200 B88
 Correlation:  0.1900 VWN1RPA + 0.8100 LYP
 Using SG-1 standard quadrature grid
 using 4 threads for integral computing
 -------------------------------------------------------
 OpenMP Integral computing Module                
 Release: version 2.0, May 2017, Q-Chem Inc. Pleasanton 
 -------------------------------------------------------
 -------------------------------------------------------
 OpenMP BLAS3 based DFT computing Module                
 Release: version 1.0, May 2013, Q-Chem Inc. Pittsburgh 
 -------------------------------------------------------
 A restricted SCF calculation will be
 performed using DIIS
 SCF converges when DIIS error is below 1.0e-08
 ---------------------------------------
  Cycle       Energy         DIIS error
 ---------------------------------------
    1   -9808.9006576086      7.04e-06  
    2   -9808.9006580747      1.59e-06  
    3   -9808.9006580630      2.08e-06  
    4   -9808.9006580924      4.71e-07  
    5   -9808.9006580939      1.36e-07  
    6   -9808.9006580939      4.78e-08  
    7   -9808.9006580940      1.19e-08  
    8   -9808.9006580939      3.31e-09  Convergence criterion met
 ---------------------------------------
 SCF time:   CPU 37.04s  wall 10.00s 
 SCF   energy in the final basis set =    -9808.9006580939
 Total energy in the final basis set =    -9808.9006580939

 --------------------------------------------------------------

                    Orbital Energies (a.u.)
 --------------------------------------------------------------

 Alpha MOs
 -- Occupied --
*******-482.854-176.319-165.723-165.720-165.720 -62.507 -56.327
-56.323 -56.323 -35.815 -31.309 -31.302 -31.302 -24.720 -24.718
-22.959 -22.958 -22.957 -22.953 -22.953 -10.347 -10.338 -10.231
 -8.715  -6.548  -6.533  -6.533  -6.364  -4.777  -4.762  -4.761
 -2.658  -2.654  -2.654  -2.643  -2.643  -2.043  -2.038  -2.038
 -2.025  -2.025  -1.263  -1.257  -0.927  -0.814  -0.701  -0.652
 -0.631  -0.578  -0.543  -0.511  -0.504  -0.488  -0.462  -0.433
 -0.405  -0.355  -0.349  -0.318  -0.300  -0.287  -0.278
 -- Virtual --
 -0.083  -0.039  -0.006   0.016   0.024   0.028   0.036   0.055
  0.062   0.069   0.072   0.081   0.085   0.097   0.107   0.111
  0.128   0.128   0.137   0.144   0.152   0.168   0.177   0.202
  0.224   0.226   0.236   0.255   0.256   0.265   0.288   0.302
  0.308   0.342   0.345   0.359   0.370   0.386   0.390   0.412
  0.417   0.427   0.443   0.449   0.458   0.482   0.487   0.525
  0.529   0.531   0.582   0.594   0.605   0.631   0.632   0.653
  0.674   0.684   0.702   0.718   0.759   0.779   0.827   0.882
  0.896   0.964   1.049   1.223   1.232   1.289   1.317   1.345
  1.354   1.366   1.405   1.417   1.438   1.448   1.463   1.505
  1.521   1.532   1.550   1.606   1.665   1.742   1.774   1.825
  1.861   1.880   1.942   1.975   2.006   2.021   2.040   2.108
  2.153   2.161   2.185   2.251   2.528   2.552   2.663   2.681
  2.777   2.787   2.903   2.962   3.098   3.351   3.490   3.685
  3.758   3.767   3.775   3.817   3.951   3.960   3.973   3.978
  3.994   4.008   4.022   4.031   4.039   4.061   4.121   4.134
  4.221   4.267   4.395   4.428   4.803   4.880   6.016   6.023
  6.088   6.316   6.343   6.369   6.408   6.568   6.676   6.710
  7.558   7.581   7.686  23.513  23.663  23.846  27.865  28.352
 28.358  28.386  28.535  28.542  28.571  28.597  28.692  47.918
 66.753  66.761 127.891 127.897 127.938 151.660 289.753 289.775
289.9041020.7131901.823
 --------------------------------------------------------------

          Ground-State Mulliken Net Atomic Charges

     Atom                 Charge (a.u.)
  ----------------------------------------
      1 C                    -0.356170
      2 C                    -0.087844
      3 C                     0.004771
      4 F                    -0.040147
      5 I                     0.104146
      6 Br                    0.019299
      7 F                    -0.043250
      8 H                     0.199083
      9 H                     0.200113
  ----------------------------------------
  Sum of atomic charges =     0.000000

 -----------------------------------------------------------------
                    Cartesian Multipole Moments
 -----------------------------------------------------------------
    Charge (ESU x 10^10)
                 0.0000
    Dipole Moment (Debye)
         X       0.1860      Y      -0.0097      Z      -1.9032
       Tot       1.9123
    Quadrupole Moments (Debye-Ang)
        XX     -71.7566     XY       2.0729     YY     -79.1811
        XZ       1.2908     YZ       0.2422     ZZ     -70.5139
    Octopole Moments (Debye-Ang^2)
       XXX       9.5627    XXY       0.8180    XYY       2.3482
       YYY       4.4619    XXZ      11.9151    XYZ      -0.6801
       YYZ       2.1685    XZZ      -1.5680    YZZ       1.2362
       ZZZ       1.7064
    Hexadecapole Moments (Debye-Ang^3)
      XXXX   -1618.6779   XXXY      43.0466   XXYY    -343.8916
      XYYY      23.1173   YYYY    -314.9808   XXXZ     -15.9986
      XXYZ       1.0087   XYYZ      -3.3398   YYYZ       0.7998
      XXZZ    -327.3617   XYZZ      11.4547   YYZZ     -86.8988
      XZZZ      -9.3098   YZZZ       0.0292   ZZZZ    -224.3603
 -----------------------------------------------------------------
 Calculating analytic gradient of the SCF energy
 Gradient of SCF Energy
            1           2           3           4           5           6
    1   0.0000062   0.0000301  -0.0001100   0.0001665  -0.0000192  -0.0000261
    2  -0.0001261   0.0001125   0.0000333   0.0000560   0.0002948  -0.0002409
    3  -0.0000019   0.0000077   0.0000094   0.0000678   0.0001026  -0.0001005
            7           8           9
    1  -0.0001984  -0.0000002   0.0001512
    2  -0.0000232   0.0000062  -0.0001126
    3  -0.0000906   0.0000185  -0.0000129
 Max gradient component =       2.948E-04
 RMS gradient           =       1.104E-04
 Gradient time:  CPU 14.92 s  wall 3.79 s
 Geometry Optimization Parameters
   NAtoms,    NIC,     NZ,  NCons,   NDum,   NFix, NCnnct, MaxDiis
        9      69       9       0       0       0       0       0

 Cartesian Hessian Update
 Hessian Updated using BFGS Update


** GEOMETRY OPTIMIZATION IN DELOCALIZED INTERNAL COORDINATES **
   Searching for a Minimum

   Optimization Cycle:   8

                       Coordinates (Angstroms)
     ATOM                X               Y               Z
      1  C        -0.4728044154   -0.0673866611   -1.6641675246
      2  C         0.1309196384   -0.5305438800   -0.3591041490
      3  C        -0.9819675337    0.4741574663   -0.3541019430
      4  F        -0.1744508241   -1.7975065078    0.0302033896
      5  I         2.1414451522   -0.0081062654    0.2145212490
      6  Br       -2.7187343168   -0.0137201510    0.3164127543
      7  F        -0.6804272037    1.7631064025   -0.0578051875
      8  H         0.0991247629    0.6159240310   -2.2807731563
      9  H        -1.0850619964   -0.7889771772   -2.1924875138
   Point Group: c1    Number of degrees of freedom:    21


   Energy is  -9808.900658094

 Hessian Updated using BFGS Update

 21 Hessian modes will be used to form the next step
  Hessian Eigenvalues:
     0.010406    0.019319    0.021502    0.025685    0.031806    0.046725
     0.064170    0.077631    0.086488    0.094903    0.114976    0.121982
     0.144688    0.187606    0.258185    0.270722    0.279127    0.348192
     0.353643    0.535180    0.551457

 Minimum Search - Taking Simple RFO Step
 Searching for Lamda that Minimizes Along All modes
 Value Taken    Lamda =   0.00000000
 Step Taken.  Stepsize is  0.001672

                             Maximum     Tolerance    Cnvgd?
         Gradient           0.000042      0.000300     YES
         Displacement       0.000814      0.001200     YES
         Energy change     -0.000000      0.000001     YES


                       Distance Matrix (Angstroms)
             C (  1)   C (  2)   C (  3)   F (  4)   I (  5)   Br(  6)
   C (  2)  1.510691
   C (  3)  1.506250  1.499322
   F (  4)  2.439923  1.360149  2.441358
   I (  5)  3.219827  2.155041  3.211171  2.932456
   Br(  6)  2.994959  2.973879  1.924571  3.120447  4.861251
   F (  7)  2.444220  2.451509  1.356506  3.597460  3.342801  2.729807
   H (  8)  1.083614  2.237903  2.213802  3.352626  3.284354  3.883575
   H (  9)  1.083824  2.215106  2.232890  2.605129  4.100463  3.092651
             F (  7)   H (  8)
   H (  8)  2.620175
   H (  9)  3.351675  1.839522

 Final energy is   -9808.9006580938785     


 ******************************
 **  OPTIMIZATION CONVERGED  **
 ******************************

                       Coordinates (Angstroms)
     ATOM                X               Y               Z
      1  C        -0.4728044154   -0.0673866611   -1.6641675246
      2  C         0.1309196384   -0.5305438800   -0.3591041490
      3  C        -0.9819675337    0.4741574663   -0.3541019430
      4  F        -0.1744508241   -1.7975065078    0.0302033896
      5  I         2.1414451522   -0.0081062654    0.2145212490
      6  Br       -2.7187343168   -0.0137201510    0.3164127543
      7  F        -0.6804272037    1.7631064025   -0.0578051875
      8  H         0.0991247629    0.6159240310   -2.2807731563
      9  H        -1.0850619964   -0.7889771772   -2.1924875138

Z-matrix Print:
$molecule
0 1
I 
C  1 2.155041
F  2 1.360149 1 111.044134
C  2 1.499322 1 121.947790 3 144.734040 0
F  4 1.356506 2 118.194187 1 4.164097 0
C  4 1.506250 2 60.347795 1 111.068765 0
H  6 1.083614 4 116.526483 2 -108.743100 0
H  6 1.083824 4 118.189019 2 105.542213 0
Br 4 1.924571 2 120.074132 1 -137.972563 0
$end


 --------------------------------------------------------------

                    Orbital Energies (a.u.)
 --------------------------------------------------------------

 Alpha MOs
 -- Occupied --
*******-482.854-176.319-165.723-165.720-165.720 -62.507 -56.327
-56.323 -56.323 -35.815 -31.309 -31.302 -31.302 -24.720 -24.718
-22.959 -22.958 -22.957 -22.953 -22.953 -10.347 -10.338 -10.231
 -8.715  -6.548  -6.533  -6.533  -6.364  -4.777  -4.762  -4.761
 -2.658  -2.654  -2.654  -2.643  -2.643  -2.043  -2.038  -2.038
 -2.025  -2.025  -1.263  -1.257  -0.927  -0.814  -0.701  -0.652
 -0.631  -0.578  -0.543  -0.511  -0.504  -0.488  -0.462  -0.433
 -0.405  -0.355  -0.349  -0.318  -0.300  -0.287  -0.278
 -- Virtual --
 -0.083  -0.039  -0.006   0.016   0.024   0.028   0.036   0.055
  0.062   0.069   0.072   0.081   0.085   0.097   0.107   0.111
  0.128   0.128   0.137   0.144   0.152   0.168   0.177   0.202
  0.224   0.226   0.236   0.255   0.256   0.265   0.288   0.302
  0.308   0.342   0.345   0.359   0.370   0.386   0.390   0.412
  0.417   0.427   0.443   0.449   0.458   0.482   0.487   0.525
  0.529   0.531   0.582   0.594   0.605   0.631   0.632   0.653
  0.674   0.684   0.702   0.718   0.759   0.779   0.827   0.882
  0.896   0.964   1.049   1.223   1.232   1.289   1.317   1.345
  1.354   1.366   1.405   1.417   1.438   1.448   1.463   1.505
  1.521   1.532   1.550   1.606   1.665   1.742   1.774   1.825
  1.861   1.880   1.942   1.975   2.006   2.021   2.040   2.108
  2.153   2.161   2.185   2.251   2.528   2.552   2.663   2.681
  2.777   2.787   2.903   2.962   3.098   3.351   3.490   3.685
  3.758   3.767   3.775   3.817   3.951   3.960   3.973   3.978
  3.994   4.008   4.022   4.031   4.039   4.061   4.121   4.134
  4.221   4.267   4.395   4.428   4.803   4.880   6.016   6.023
  6.088   6.316   6.343   6.369   6.408   6.568   6.676   6.710
  7.558   7.581   7.686  23.513  23.663  23.846  27.865  28.352
 28.358  28.386  28.535  28.542  28.571  28.597  28.692  47.918
 66.753  66.761 127.891 127.897 127.938 151.660 289.753 289.775
289.9041020.7131901.823
 --------------------------------------------------------------

          Ground-State Mulliken Net Atomic Charges

     Atom                 Charge (a.u.)
  ----------------------------------------
      1 C                    -0.356170
      2 C                    -0.087844
      3 C                     0.004771
      4 F                    -0.040147
      5 I                     0.104146
      6 Br                    0.019299
      7 F                    -0.043250
      8 H                     0.199083
      9 H                     0.200113
  ----------------------------------------
  Sum of atomic charges =     0.000000

 -----------------------------------------------------------------
                    Cartesian Multipole Moments
 -----------------------------------------------------------------
    Charge (ESU x 10^10)
                 0.0000
    Dipole Moment (Debye)
         X       0.1860      Y      -0.0097      Z      -1.9032
       Tot       1.9123
    Quadrupole Moments (Debye-Ang)
        XX     -71.7566     XY       2.0729     YY     -79.1811
        XZ       1.2908     YZ       0.2422     ZZ     -70.5139
    Octopole Moments (Debye-Ang^2)
       XXX       9.5627    XXY       0.8180    XYY       2.3482
       YYY       4.4619    XXZ      11.9151    XYZ      -0.6801
       YYZ       2.1685    XZZ      -1.5680    YZZ       1.2362
       ZZZ       1.7064
    Hexadecapole Moments (Debye-Ang^3)
      XXXX   -1618.6779   XXXY      43.0466   XXYY    -343.8916
      XYYY      23.1173   YYYY    -314.9808   XXXZ     -15.9986
      XXYZ       1.0087   XYYZ      -3.3398   YYYZ       0.7998
      XXZZ    -327.3617   XYZZ      11.4547   YYZZ     -86.8988
      XZZZ      -9.3098   YZZZ       0.0292   ZZZZ    -224.3603
 -----------------------------------------------------------------
Archival summary:
1\1\garfield\OPT\ProcedureUnspecified\BasisUnspecified\1r1232\taweetha\WedOct1008:35:312018WedOct1008:35:312018\0\\#,OPT,ProcedureUnspecified,BasisUnspecified,\\0,1\I\C,1,2.15504\F,2,1.36015,1,111.044\C,2,1.49932,1,121.948,3,144.734,0\F,4,1.35651,2,118.194,1,4.1641,0\C,4,1.50625,2,60.3478,1,111.069,0\H,6,1.08361,4,116.526,2,-108.743,0\H,6,1.08382,4,118.189,2,105.542,0\Br,4,1.92457,2,120.074,1,-137.973,0\\\@

 Total job time:  127.51s(wall), 490.10s(cpu) 
 Wed Oct 10 08:35:31 2018

        *************************************************************
        *                                                           *
        *  Thank you very much for using Q-Chem.  Have a nice day.  *
        *                                                           *
        *************************************************************


 
User input: 2 of 2 
 
Q-Chem Developer Version!
                  Welcome to Q-Chem
     A Quantum Leap Into The Future Of Chemistry


 Q-Chem 5.1, Q-Chem, Inc., Pleasanton, CA (2018)

 Yihan Shao,  Zhengting Gan,  E. Epifanovsky,  A. T. B. Gilbert,  M. Wormit,  
 J. Kussmann,  A. W. Lange,  A. Behn,  Jia Deng,  Xintian Feng,  D. Ghosh,  
 M. Goldey,  P. R. Horn,  L. D. Jacobson,  I. Kaliman,  T. Kus,  A. Landau,  
 Jie Liu,  E. I. Proynov,  R. M. Richard,  R. P. Steele,  E. J. Sundstrom,  
 H. L. Woodcock III,  P. M. Zimmerman,  D. Zuev,  B. Albrecht,  E. Alguire,  
 S. A. Baeppler,  D. Barton,  Z. Benda,  Y. A. Bernard,  E. J. Berquist,  
 K. B. Bravaya,  H. Burton,  D. Casanova,  Chun-Min Chang,  Yunqing Chen,  
 A. Chien,  K. D. Closser,  M. P. Coons,  S. Coriani,  S. Dasgupta,  
 A. L. Dempwolff,  M. Diedenhofen,  Hainam Do,  R. G. Edgar,  Po-Tung Fang,  
 S. Faraji,  S. Fatehi,  Qingguo Feng,  K. D. Fenk,  J. Fosso-Tande,  
 Qinghui Ge,  A. Ghysels,  G. Gidofalvi,  J. Gomes,  J. Gonthier,  A. Gunina,  
 D. Hait,  M. W. D. Hanson-Heine,  P. H. P. Harbach,  A. W. Hauser,  
 J. E. Herr,  E. G. Hohenstein,  Z. C. Holden,  Kerwin Hui,  B. C. Huynh,  
 T.-C. Jagau,  Hyunjun Ji,  B. Kaduk,  K. Khistyaev,  Jaehoon Kim,  
 P. Klunzinger,  K. Koh,  D. Kosenkov,  L. Koulias,  T. Kowalczyk,  
 C. M. Krauter,  A. Kunitsa,  Ka Un Lao,  A. Laurent,  K. V. Lawler,  
 Joonho Lee,  D. Lefrancois,  S. Lehtola,  D. S. Levine,  Yi-Pei Li,  
 You-Sheng Lin,  Fenglai Liu,  E. Livshits,  A. Luenser,  P. Manohar,  
 E. Mansoor,  S. F. Manzer,  Shan-Ping Mao,  Yuezhi Mao,  N. Mardirossian,  
 A. V. Marenich,  T. Markovich,  L. A. Martinez-Martinez,  S. A. Maurer,  
 N. J. Mayhall,  S. C. McKenzie,  J.-M. Mewes,  A. F. Morrison,  
 J. W. Mullinax,  K. Nanda,  T. S. Nguyen-Beck,  R. Olivares-Amaya,  
 J. A. Parkhill,  T. M. Perrine,  F. Plasser,  P. Pokhilko,  S. Prager,  
 A. Prociuk,  E. Ramos,  D. R. Rehn,  F. Rob,  M. Schneider,  N. Sergueev,  
 S. M. Sharada,  S. Sharma,  D. W. Small,  T. Stauch,  T. Stein,  
 Yu-Chuan Su,  A. J. W. Thom,  A. Tkatchenko,  T. Tsuchimochi,  N. M. Tubman,  
 L. Vogt,  M. L. Vidal,  O. Vydrov,  M. A. Watson,  J. Wenzel,  
 M. de Wergifosse,  T. A. Wesolowski,  A. White,  J. Witte,  A. Yamada,  
 Jun Yang,  K. Yao,  S. Yeganeh,  S. R. Yost,  Zhi-Qiang You,  A. Zech,  
 Igor Ying Zhang,  Xing Zhang,  Yan Zhao,  Ying Zhu,  B. R. Brooks,  
 G. K. L. Chan,  C. J. Cramer,  M. S. Gordon,  W. J. Hehre,  A. Klamt,  
 M. W. Schmidt,  C. D. Sherrill,  D. G. Truhlar,  A. Aspuru-Guzik,  R. Baer,  
 A. T. Bell,  N. A. Besley,  Jeng-Da Chai,  A. E. DePrince, III,  
 R. A. DiStasio Jr.,  A. Dreuw,  B. D. Dunietz,  T. R. Furlani,  
 Chao-Ping Hsu,  Yousung Jung,  Jing Kong,  D. S. Lambrecht,  WanZhen Liang,  
 C. Ochsenfeld,  V. A. Rassolov,  L. V. Slipchenko,  J. E. Subotnik,  
 T. Van Voorhis,  J. M. Herbert,  A. I. Krylov,  P. M. W. Gill,  M. Head-Gordon

 Contributors to earlier versions of Q-Chem not listed above: 
 R. D. Adamson,  B. Austin,  J. Baker,  G. J. O. Beran,  K. Brandhorst,  
 S. T. Brown,  E. F. C. Byrd,  A. K. Chakraborty,  C.-L. Cheng,  
 Siu Hung Chien,  D. M. Chipman,  D. L. Crittenden,  H. Dachsel,  
 R. J. Doerksen,  A. D. Dutoi,  L. Fusti-Molnar,  W. A. Goddard III,  
 A. Golubeva-Zadorozhnaya,  S. R. Gwaltney,  G. Hawkins,  A. Heyden,  
 S. Hirata,  G. Kedziora,  F. J. Keil,  C. Kelley,  Jihan Kim,  R. A. King,  
 R. Z. Khaliullin,  P. P. Korambath,  W. Kurlancheek,  A. M. Lee,  M. S. Lee,  
 S. V. Levchenko,  Ching Yeh Lin,  D. Liotard,  R. C. Lochan,  I. Lotan,  
 P. E. Maslen,  N. Nair,  D. P. O'Neill,  D. Neuhauser,  E. Neuscamman,  
 C. M. Oana,  R. Olson,  B. Peters,  R. Peverati,  P. A. Pieniazek,  
 Y. M. Rhee,  J. Ritchie,  M. A. Rohrdanz,  E. Rosta,  N. J. Russ,  
 H. F. Schaefer III,  N. E. Schultz,  N. Shenvi,  A. C. Simmonett,  A. Sodt,  
 D. Stuck,  K. S. Thanthiriwatte,  V. Vanovschi,  Tao Wang,  A. Warshel,  
 C. F. Williams,  Q. Wu,  X. Xu,  W. Zhang

 Please cite Q-Chem as follows:
 Y. Shao et al., Mol. Phys. 113, 184-215 (2015)
 DOI: 10.1080/00268976.2014.952696

 Q-Chem 5.1.1 for Intel X86 EM64T Linux

 Parts of Q-Chem use Armadillo 8.300.2 (Tropical Shenanigans).
 http://arma.sourceforge.net/

 Q-Chem begins on Wed Oct 10 08:35:31 2018  

Host: 
0

     Scratch files written to /scratch/taweetham/qchem28509//
The previous job contains 0 fragments, simply inherited here
Input Ideriv = 2
Curr. Ideriv = -1
Max.  Ideriv = 2

Checking the input file for inconsistencies... 	...done.

--------------------------------------------------------------
User input:
--------------------------------------------------------------

$molecule
read
$end

$rem
   job_type 	frequency
   basis 	6-311++g**
   method	b3lyp	
$end


--------------------------------------------------------------
 ----------------------------------------------------------------
             Standard Nuclear Orientation (Angstroms)
    I     Atom           X                Y                Z
 ----------------------------------------------------------------
    1      C      -0.4964515262    -0.0362887841    -1.6890652040
    2      C       0.1256331750    -0.5053099736    -0.3947632666
    3      C      -1.0083414523     0.4751766456    -0.3680198721
    4      F      -0.1500990136    -1.7840296222    -0.0221326187
    5      I       2.1283326232     0.0516396192     0.1737453714
    6      Br     -2.7298431347    -0.0594178554     0.3062308709
    7      F      -0.7323641541     1.7658468384    -0.0547872391
    8      H       0.0566973044     0.6679736077    -2.2991962117
    9      H      -1.0966892871    -0.7630707573    -2.2240201771
 ----------------------------------------------------------------
 Molecular Point Group                 C1    NOp =  1
 Largest Abelian Subgroup              C1    NOp =  1
 Nuclear Repulsion Energy =   976.1626009200 hartrees
 There are       63 alpha and       63 beta electrons
 Requested basis set is 6-311++G(d,p)
 There are 83 shells and 234 basis functions

 Total QAlloc Memory Limit   2000 MB
 Mega-Array Size       188 MB
 MEM_STATIC part       192 MB

                       Distance Matrix (Angstroms)
             C (  1)   C (  2)   C (  3)   F (  4)   I (  5)   Br(  6)
   C (  2)  1.510691
   C (  3)  1.506250  1.499322
   F (  4)  2.439923  1.360149  2.441358
   I (  5)  3.219827  2.155041  3.211171  2.932456
   Br(  6)  2.994959  2.973879  1.924571  3.120447  4.861251
   F (  7)  2.444220  2.451509  1.356506  3.597460  3.342801  2.729807
   H (  8)  1.083614  2.237903  2.213802  3.352626  3.284354  3.883575
   H (  9)  1.083824  2.215106  2.232890  2.605129  4.100463  3.092651
             F (  7)   H (  8)
   H (  8)  2.620175
   H (  9)  3.351675  1.839522

 A cutoff of  1.0D-11 yielded   2754 shell pairs
 There are     23095 function pairs (     25628 Cartesian)

 -------------------------------------------------------
 OpenMP Integral Computing Module                       
 Release: version 1.0, May 2013, Q-Chem Inc. Pittsburgh 
 -------------------------------------------------------
 Integral Job Info:
 Integral job number is                      11
 Integral operator is                         1
 short-range coefficients                     0
 long-range coefficients              100000000
 Omega coefficients                           0
 if combine SR and LR in K                    0
 Integral screening is                        0
 Integral computing path is                   2
 max size of driver memory is            800000
 size of driver memory is                593474
 size of scratch memory is             29623520
 max col of scratch BK array               1296
 max len of scratch array in speh3          155
 max len of scratch index in speh4           18
 max int batch size is                      520
 min int batch size is                       52
 fixed nKL is                                45
 max L of basis functions is                  2
 order of int derivative is                   0
 number of shells is                         83
 number of basis is                         247
 number of cartesian basis is               247
 number of contracted shell pairs          2754
 number of primitive shell pairs           6383
 maxK2 (contraction) of shell pair           36
 max number of K2 of shell pair               1
 max number of CS2 of shell pair            323
 max number of PS2 of shell pair            558
 mem total for path MDJ                  541756
 -------------------------------------------------------
 Smallest overlap matrix eigenvalue = 5.78E-05
 Guess from superposition of atomic densities
 Warning:  Energy on first SCF cycle will be non-variational
 SAD guess density has 126.000000 electrons

 -----------------------------------------------------------------------
  General SCF calculation program by
  Eric Jon Sundstrom, Paul Horn, Yuezhi Mao, Dmitri Zuev, Alec White,
  David Stuck, Shaama M.S., Shane Yost, Joonho Lee, David Small,
  Daniel Levine, Susi Lehtola, Hugh Burton, Evgeny Epifanovsky
 -----------------------------------------------------------------------
 Exchange:     0.2000 Hartree-Fock + 0.0800 Slater + 0.7200 B88
 Correlation:  0.1900 VWN1RPA + 0.8100 LYP
 Using SG-1 standard quadrature grid
 using 4 threads for integral computing
 -------------------------------------------------------
 OpenMP Integral computing Module                
 Release: version 2.0, May 2017, Q-Chem Inc. Pleasanton 
 -------------------------------------------------------
 -------------------------------------------------------
 OpenMP BLAS3 based DFT computing Module                
 Release: version 1.0, May 2013, Q-Chem Inc. Pittsburgh 
 -------------------------------------------------------
 A restricted SCF calculation will be
 performed using DIIS
 SCF converges when DIIS error is below 1.0e-08
 ---------------------------------------
  Cycle       Energy         DIIS error
 ---------------------------------------
    1   -9810.0057496487      3.65e-02  
    2   -9808.8384729557      3.64e-03  
    3   -9808.7912987393      4.69e-03  
    4   -9808.8977759668      7.45e-04  
    5   -9808.9000519403      2.96e-04  
    6   -9808.9005888736      5.58e-05  
    7   -9808.9006101106      2.34e-05  
    8   -9808.9006133207      5.35e-06  
    9   -9808.9006134872      1.04e-06  
   10   -9808.9006134935      3.80e-07  
   11   -9808.9006134943      1.58e-07  
   12   -9808.9006134944      3.36e-08  
   13   -9808.9006134942      7.24e-09  Convergence criterion met
 ---------------------------------------
 SCF time:   CPU 58.11s  wall 15.00s 
 SCF   energy in the final basis set =    -9808.9006134942
 Total energy in the final basis set =    -9808.9006134942

 --------------------------------------------------------------

                    Orbital Energies (a.u.)
 --------------------------------------------------------------

 Alpha MOs
 -- Occupied --
*******-482.854-176.319-165.723-165.720-165.720 -62.507 -56.327
-56.323 -56.323 -35.815 -31.309 -31.302 -31.302 -24.720 -24.718
-22.959 -22.958 -22.957 -22.953 -22.953 -10.347 -10.338 -10.231
 -8.715  -6.548  -6.533  -6.533  -6.364  -4.777  -4.762  -4.761
 -2.658  -2.654  -2.654  -2.643  -2.643  -2.043  -2.038  -2.038
 -2.025  -2.025  -1.263  -1.257  -0.927  -0.814  -0.701  -0.652
 -0.631  -0.578  -0.543  -0.511  -0.504  -0.488  -0.462  -0.433
 -0.405  -0.355  -0.349  -0.318  -0.300  -0.287  -0.278
 -- Virtual --
 -0.083  -0.039  -0.006   0.016   0.024   0.028   0.036   0.055
  0.062   0.069   0.072   0.081   0.085   0.097   0.107   0.111
  0.128   0.128   0.137   0.144   0.152   0.168   0.177   0.202
  0.224   0.226   0.236   0.255   0.256   0.265   0.288   0.302
  0.308   0.342   0.345   0.359   0.370   0.386   0.390   0.412
  0.417   0.427   0.443   0.449   0.458   0.482   0.487   0.525
  0.529   0.531   0.582   0.594   0.605   0.631   0.632   0.653
  0.674   0.684   0.702   0.718   0.759   0.779   0.827   0.882
  0.896   0.964   1.049   1.223   1.232   1.289   1.317   1.345
  1.354   1.366   1.405   1.417   1.438   1.448   1.463   1.505
  1.521   1.532   1.550   1.606   1.665   1.742   1.774   1.825
  1.861   1.880   1.942   1.975   2.006   2.021   2.040   2.108
  2.153   2.161   2.185   2.251   2.528   2.552   2.663   2.681
  2.777   2.787   2.903   2.962   3.098   3.351   3.490   3.685
  3.758   3.767   3.775   3.817   3.951   3.960   3.973   3.978
  3.994   4.008   4.022   4.031   4.039   4.061   4.121   4.134
  4.221   4.267   4.395   4.428   4.803   4.880   6.016   6.023
  6.088   6.316   6.343   6.369   6.408   6.568   6.676   6.710
  7.558   7.582   7.686  23.513  23.663  23.846  27.865  28.352
 28.358  28.386  28.535  28.542  28.571  28.597  28.692  47.918
 66.753  66.761 127.891 127.897 127.938 151.660 289.753 289.775
289.9041020.7131901.823
 --------------------------------------------------------------

          Ground-State Mulliken Net Atomic Charges

     Atom                 Charge (a.u.)
  ----------------------------------------
      1 C                    -0.356639
      2 C                    -0.087529
      3 C                     0.004846
      4 F                    -0.040251
      5 I                     0.104155
      6 Br                    0.019423
      7 F                    -0.043233
      8 H                     0.199116
      9 H                     0.200113
  ----------------------------------------
  Sum of atomic charges =     0.000000

 -----------------------------------------------------------------
                    Cartesian Multipole Moments
 -----------------------------------------------------------------
    Charge (ESU x 10^10)
                 0.0000
    Dipole Moment (Debye)
         X       0.1735      Y       0.0214      Z      -1.9046
       Tot       1.9126
    Quadrupole Moments (Debye-Ang)
        XX     -71.8357     XY       2.2135     YY     -79.0942
        XZ       1.3480     YZ       0.0976     ZZ     -70.4218
    Octopole Moments (Debye-Ang^2)
       XXX      12.7967    XXY      -0.5437    XYY       3.5112
       YYY       0.4727    XXZ      13.7751    XYZ      -0.4505
       YYZ       4.3069    XZZ      -0.8266    YZZ       0.0382
       ZZZ       7.5235
    Hexadecapole Moments (Debye-Ang^3)
      XXXX   -1622.8140   XXXY      30.8476   XXYY    -343.1156
      XYYY       8.0532   YYYY    -313.4993   XXXZ     -12.2333
      XXYZ       0.6954   XYYZ      -1.8256   YYYZ      -0.1538
      XXZZ    -328.2862   XYZZ       6.3169   YYZZ     -86.6206
      XZZZ      -3.9670   YZZZ      -0.7776   ZZZZ    -224.7174
 -----------------------------------------------------------------
 Calculating MO derivatives via CPSCF
 D1JvT checksum  = 765396 53602.9681885864
 D1KAT checksum  = 1850256 2483.4051568831
   1         3          27      0.121292    0.024363
   2         3          27      0.017581    0.003225
   3         3          27      0.001956    0.000594
   4         5          25      0.000192    0.000070
   5        27           3      0.000009    0.000006
   6        30           0      0.000000    0.000000    Roots Converged
 Time for AOints: 37.0 s (CPU) 9.3 s (wall)
 ------------------------------------------------------------------------------
                     AOints        : Timing summary (seconds)
 ------------------------------------------------------------------------------
     job step          cpu (% of tot)      sys (% of tot)     wall (% of tot)
 ------------------------------------------------------------------------------
  cpscf_lag         0.1507E+03 (29.8)   0.8000E-05 (12.7)   0.3852E+02 (29.2)
  iterzp            0.3182E+03 (62.8)   0.5200E-04 (82.5)   0.8353E+02 (63.4)
  make_fx           0.0000E+00 ( 0.0)   0.0000E+00 ( 0.0)   0.0000E+00 ( 0.0)
  AOints            0.3699E+02 ( 7.3)   0.2000E-05 ( 3.2)   0.9291E+01 ( 7.0)
 ------------------------------------------------------------------------------
   Grand Totals     0.5064E+03          0.6300E-04          0.1318E+03
 ------------------------------------------------------------------------------
 Calculating analytic Hessian of the SCF energy
 Polarizability Matrix (a.u.)
            1           2           3
    1-118.7537389  -4.3194793  -1.0734960
    2  -4.3194793 -68.1601590  -0.0651360
    3  -1.0734960  -0.0651360 -73.4442179

 Direct stationary perturbation theory relativistic correction:

 rels  =     113.870266061221
 relv  =    -379.558979701369
 rel2e =      51.692160346148
 E_rel =    -213.996553294000

 Hessian of the SCF Energy
            1           2           3           4           5           6
    1   0.3835957   0.2212487   0.0016102  -0.0583392   0.0033107  -0.0590425
    2   0.2212487   0.4957128  -0.0060746  -0.0044772  -0.0607968   0.0146020
    3   0.0016102  -0.0060746   0.5943275  -0.0738964   0.0530201  -0.1599592
    4  -0.0583392  -0.0044772  -0.0738964   0.3166831  -0.0441621   0.0556329
    5   0.0033107  -0.0607968   0.0530201  -0.0441621   0.4541765  -0.0843497
    6  -0.0590425   0.0146020  -0.1599592   0.0556329  -0.0843497   0.2919242
    7  -0.0510761  -0.0033489   0.0653852  -0.1597237   0.0897337  -0.0035293
    8   0.0008038  -0.0628203  -0.0586308   0.0860089  -0.1059110   0.0085843
    9   0.0471551  -0.0228315  -0.1726937   0.0143315  -0.0091781  -0.0149976
   10   0.0003623   0.0021627  -0.0031953  -0.0590302  -0.0511855   0.0164796
   11  -0.0006517  -0.0138505   0.0166814  -0.0245182  -0.2524696   0.0627737
   12   0.0137247   0.0378800  -0.0072247   0.0069595   0.0535121  -0.0720599
   13  -0.0120274   0.0045295  -0.0017399  -0.0292585  -0.0001360  -0.0147563
   14  -0.0020885   0.0011771   0.0018361  -0.0055652  -0.0119930  -0.0083042
   15  -0.0151328  -0.0036658  -0.0004003  -0.0121069  -0.0057749  -0.0195806
   16  -0.0112717   0.0038560   0.0041660  -0.0183163  -0.0090848   0.0171360
   17  -0.0018573   0.0014158  -0.0015684   0.0041908   0.0021945  -0.0007559
   18   0.0195917   0.0057228  -0.0027283  -0.0005343  -0.0020811  -0.0028022
   19  -0.0002710  -0.0008744   0.0029466   0.0084268   0.0132722   0.0032080
   20  -0.0020410  -0.0160512  -0.0159421  -0.0121670  -0.0288032  -0.0023257
   21  -0.0129091  -0.0368561  -0.0041595   0.0088648   0.0017515   0.0015281
   22  -0.1186624  -0.1057933   0.0849988   0.0115725   0.0128364  -0.0071960
   23  -0.1039278  -0.1686335   0.1065789  -0.0093423  -0.0088880   0.0013056
   24   0.0827232   0.1055686  -0.1345423   0.0071836   0.0056979  -0.0102035
   25  -0.1323100  -0.1173031  -0.0802751  -0.0120146  -0.0145845  -0.0079323
   26  -0.1147970  -0.1761532  -0.0959005   0.0100324   0.0124906   0.0084700
   27  -0.0777205  -0.0943453  -0.1126197  -0.0064347  -0.0125977  -0.0138494
            7           8           9          10          11          12
    1  -0.0510761   0.0008038   0.0471551   0.0003623  -0.0006517   0.0137247
    2  -0.0033489  -0.0628203  -0.0228315   0.0021627  -0.0138505   0.0378800
    3   0.0653852  -0.0586308  -0.1726937  -0.0031953   0.0166814  -0.0072247
    4  -0.1597237   0.0860089   0.0143315  -0.0590302  -0.0245182   0.0069595
    5   0.0897337  -0.1059110  -0.0091781  -0.0511855  -0.2524696   0.0535121
    6  -0.0035293   0.0085843  -0.0149976   0.0164796   0.0627737  -0.0720599
    7   0.3880640  -0.0319179  -0.0810658   0.0062970  -0.0137078  -0.0091984
    8  -0.0319179   0.4799100   0.0850490   0.0131889  -0.0299786  -0.0018779
    9  -0.0810658   0.0850490   0.3261740  -0.0043850   0.0045755   0.0021375
   10   0.0062970   0.0131889  -0.0043850   0.0656470   0.0508280  -0.0099132
   11  -0.0137078  -0.0299786   0.0045755   0.0508280   0.3182225  -0.0849247
   12  -0.0091984  -0.0018779   0.0021375  -0.0099132  -0.0849247   0.0685419
   13  -0.0147225  -0.0082918  -0.0150510  -0.0147388  -0.0203530   0.0016427
   14   0.0034388   0.0023236  -0.0003743  -0.0229697  -0.0143498  -0.0019228
   15   0.0010285   0.0021849  -0.0024795   0.0015735  -0.0016427   0.0041907
   16  -0.1090863  -0.0135754   0.0394062   0.0000458   0.0016540  -0.0029339
   17  -0.0193264  -0.0268758   0.0101516   0.0037524   0.0013702  -0.0003444
   18   0.0365290   0.0063319  -0.0435006   0.0006342  -0.0016937   0.0018206
   19  -0.0608266  -0.0457435  -0.0125764  -0.0005287   0.0041983   0.0019136
   20  -0.0247875  -0.2596999  -0.0570586   0.0035729  -0.0082518  -0.0037878
   21  -0.0052866  -0.0475375  -0.0700786  -0.0017496   0.0036121   0.0006232
   22  -0.0107567  -0.0133078   0.0072612  -0.0002901   0.0042254  -0.0063897
   23   0.0095839   0.0124932  -0.0097617   0.0010153  -0.0022000   0.0044997
   24   0.0059159   0.0126862  -0.0144970   0.0009698  -0.0004151  -0.0013266
   25   0.0118308   0.0128348   0.0049242   0.0022357  -0.0016751   0.0041948
   26  -0.0096679  -0.0094414  -0.0005718  -0.0003651   0.0015076  -0.0030341
   27  -0.0097784  -0.0067901  -0.0100645  -0.0004139   0.0010335   0.0032971
           13          14          15          16          17          18
    1  -0.0120274  -0.0020885  -0.0151328  -0.0112717  -0.0018573   0.0195917
    2   0.0045295   0.0011771  -0.0036658   0.0038560   0.0014158   0.0057228
    3  -0.0017399   0.0018361  -0.0004003   0.0041660  -0.0015684  -0.0027283
    4  -0.0292585  -0.0055652  -0.0121069  -0.0183163   0.0041908  -0.0005343
    5  -0.0001360  -0.0119930  -0.0057749  -0.0090848   0.0021945  -0.0020811
    6  -0.0147563  -0.0083042  -0.0195806   0.0171360  -0.0007559  -0.0028022
    7  -0.0147225   0.0034388   0.0010285  -0.1090863  -0.0193264   0.0365290
    8  -0.0082918   0.0023236   0.0021849  -0.0135754  -0.0268758   0.0063319
    9  -0.0150510  -0.0003743  -0.0024795   0.0394062   0.0101516  -0.0435006
   10  -0.0147388  -0.0229697   0.0015735   0.0000458   0.0037524   0.0006342
   11  -0.0203530  -0.0143498  -0.0016427   0.0016540   0.0013702  -0.0016937
   12   0.0016427  -0.0019228   0.0041907  -0.0029339  -0.0003444   0.0018206
   13   0.0717503   0.0236880   0.0261980  -0.0013146  -0.0000303   0.0003184
   14   0.0236880   0.0211895   0.0081211   0.0002812  -0.0001632   0.0002355
   15   0.0261980   0.0081211   0.0157838   0.0001827  -0.0003062   0.0005657
   16  -0.0013146   0.0002812   0.0001827   0.1562101   0.0410115  -0.0583082
   17  -0.0000303  -0.0001632  -0.0003062   0.0410115   0.0396613  -0.0130806
   18   0.0003184   0.0002355   0.0005657  -0.0583082  -0.0130806   0.0404821
   19   0.0002077   0.0023659  -0.0004994  -0.0162162  -0.0285326  -0.0000537
   20   0.0015322   0.0011933   0.0011632  -0.0236114  -0.0184729   0.0045694
   21   0.0027477   0.0001098   0.0013200   0.0006780   0.0061994   0.0053631
   22   0.0011790   0.0004979   0.0008746  -0.0013302   0.0004637   0.0028436
   23  -0.0018705   0.0006702  -0.0015766   0.0011628  -0.0000146  -0.0021282
   24  -0.0005355   0.0004283   0.0007356  -0.0011074   0.0001774  -0.0003529
   25  -0.0010751   0.0003516  -0.0021182   0.0012794   0.0003282  -0.0010208
   26   0.0009319  -0.0000477   0.0014970  -0.0016939   0.0008848   0.0021240
   27   0.0011758  -0.0001294  -0.0001355   0.0007805  -0.0004731   0.0011526
           19          20          21          22          23          24
    1  -0.0002710  -0.0020410  -0.0129091  -0.1186624  -0.1039278   0.0827232
    2  -0.0008744  -0.0160512  -0.0368561  -0.1057933  -0.1686335   0.1055686
    3   0.0029466  -0.0159421  -0.0041595   0.0849988   0.1065789  -0.1345423
    4   0.0084268  -0.0121670   0.0088648   0.0115725  -0.0093423   0.0071836
    5   0.0132722  -0.0288032   0.0017515   0.0128364  -0.0088880   0.0056979
    6   0.0032080  -0.0023257   0.0015281  -0.0071960   0.0013056  -0.0102035
    7  -0.0608266  -0.0247875  -0.0052866  -0.0107567   0.0095839   0.0059159
    8  -0.0457435  -0.2596999  -0.0475375  -0.0133078   0.0124932   0.0126862
    9  -0.0125764  -0.0570586  -0.0700786   0.0072612  -0.0097617  -0.0144970
   10  -0.0005287   0.0035729  -0.0017496  -0.0002901   0.0010153   0.0009698
   11   0.0041983  -0.0082518   0.0036121   0.0042254  -0.0022000  -0.0004151
   12   0.0019136  -0.0037878   0.0006232  -0.0063897   0.0044997  -0.0013266
   13   0.0002077   0.0015322   0.0027477   0.0011790  -0.0018705  -0.0005355
   14   0.0023659   0.0011933   0.0001098   0.0004979   0.0006702   0.0004283
   15  -0.0004994   0.0011632   0.0013200   0.0008746  -0.0015766   0.0007356
   16  -0.0162162  -0.0236114   0.0006780  -0.0013302   0.0011628  -0.0011074
   17  -0.0285326  -0.0184729   0.0061994   0.0004637  -0.0000146   0.0001774
   18  -0.0000537   0.0045694   0.0053631   0.0028436  -0.0021282  -0.0003529
   19   0.0673260   0.0549294   0.0055582   0.0019520  -0.0002211   0.0004818
   20   0.0549294   0.3308018   0.0741502  -0.0018759   0.0016068  -0.0007146
   21   0.0055582   0.0741502   0.0636614  -0.0038960   0.0029935   0.0031861
   22   0.0019520  -0.0018759  -0.0038960   0.1215128   0.1101411  -0.0879458
   23  -0.0002211   0.0016068   0.0029935   0.1101411   0.1729901  -0.1133453
   24   0.0004818  -0.0007146   0.0031861  -0.0879458  -0.1133453   0.1444067
   25  -0.0000700   0.0044482   0.0059927  -0.0051769  -0.0065415  -0.0076857
   26   0.0006059  -0.0023229  -0.0044230  -0.0071876  -0.0080242  -0.0100833
   27  -0.0009785  -0.0000539  -0.0014438   0.0094494   0.0114343   0.0125938
           25          26          27
    1  -0.1323100  -0.1147970  -0.0777205
    2  -0.1173031  -0.1761532  -0.0943453
    3  -0.0802751  -0.0959005  -0.1126197
    4  -0.0120146   0.0100324  -0.0064347
    5  -0.0145845   0.0124906  -0.0125977
    6  -0.0079323   0.0084700  -0.0138494
    7   0.0118308  -0.0096679  -0.0097784
    8   0.0128348  -0.0094414  -0.0067901
    9   0.0049242  -0.0005718  -0.0100645
   10   0.0022357  -0.0003651  -0.0004139
   11  -0.0016751   0.0015076   0.0010335
   12   0.0041948  -0.0030341   0.0032971
   13  -0.0010751   0.0009319   0.0011758
   14   0.0003516  -0.0000477  -0.0001294
   15  -0.0021182   0.0014970  -0.0001355
   16   0.0012794  -0.0016939   0.0007805
   17   0.0003282   0.0008848  -0.0004731
   18  -0.0010208   0.0021240   0.0011526
   19  -0.0000700   0.0006059  -0.0009785
   20   0.0044482  -0.0023229  -0.0000539
   21   0.0059927  -0.0044230  -0.0014438
   22  -0.0051769  -0.0071876   0.0094494
   23  -0.0065415  -0.0080242   0.0114343
   24  -0.0076857  -0.0100833   0.0125938
   25   0.1353008   0.1221413   0.0839204
   26   0.1221413   0.1811064   0.1019217
   27   0.0839204   0.1019217   0.1210694
 Gradient time:  CPU 675.67 s  wall 176.55 s
 **********************************************************************
 **                                                                  **
 **                       VIBRATIONAL ANALYSIS                       **
 **                       --------------------                       **
 **                                                                  **
 **        VIBRATIONAL FREQUENCIES (CM**-1) AND NORMAL MODES         **
 **     FORCE CONSTANTS (mDYN/ANGSTROM) AND REDUCED MASSES (AMU)     **
 **                  INFRARED INTENSITIES (KM/MOL)                   **
 **                                                                  **
 **********************************************************************


 Mode:                 1                      2                      3
 Frequency:        72.53                 107.77                 150.91
 Force Cnst:      0.0716                 0.1278                 0.3107
 Red. Mass:      23.1054                18.6761                23.1571
 IR Active:          YES                    YES                    YES
 IR Intens:        0.035                  0.569                  0.563
 Raman Active:       YES                    YES                    YES
               X      Y      Z        X      Y      Z        X      Y      Z
 C         -0.016 -0.034 -0.304    0.053 -0.198  0.079    0.123  0.104  0.084
 C          0.065 -0.020 -0.334    0.060 -0.331  0.028   -0.033  0.039  0.147
 C          0.052 -0.048 -0.269    0.142 -0.246  0.131    0.178  0.208  0.059
 F          0.029 -0.056 -0.434    0.192 -0.374 -0.055   -0.252  0.171  0.450
 I         -0.180  0.012  0.105   -0.095  0.100 -0.035   -0.190 -0.015 -0.069
 Br         0.236  0.017  0.177   -0.033  0.135 -0.049    0.279 -0.110 -0.107
 F          0.135 -0.026 -0.396    0.418 -0.348  0.333    0.179  0.154  0.264
 H         -0.133  0.030 -0.337    0.094 -0.262  0.044    0.415 -0.103  0.111
 H          0.035 -0.108 -0.260   -0.082 -0.112  0.113   -0.089  0.309  0.046
 TransDip  -0.001  0.003  0.005   -0.023  0.008  0.000    0.023  0.000 -0.005

 Mode:                 4                      5                      6
 Frequency:       252.07                 309.49                 339.01
 Force Cnst:      0.7114                 0.4544                 0.3214
 Red. Mass:      19.0035                 8.0523                 4.7469
 IR Active:          YES                    YES                    YES
 IR Intens:        0.150                  5.139                  3.078
 Raman Active:       YES                    YES                    YES
               X      Y      Z        X      Y      Z        X      Y      Z
 C          0.108  0.073  0.120   -0.313  0.043 -0.058    0.342  0.112  0.081
 C          0.249  0.178  0.076   -0.018  0.131 -0.127    0.082  0.035  0.147
 C          0.024  0.023  0.077    0.003  0.107  0.024    0.048  0.016  0.010
 F          0.797  0.044  0.086    0.167  0.172  0.080   -0.036  0.006 -0.040
 I         -0.116 -0.089 -0.030   -0.000 -0.014  0.017   -0.022 -0.001 -0.021
 Br         0.003  0.059 -0.016   -0.079 -0.071 -0.006   -0.082 -0.039  0.041
 F         -0.287  0.130 -0.004    0.422  0.045 -0.060    0.172  0.037 -0.147
 H         -0.004  0.127  0.077   -0.494 -0.024 -0.299    0.439  0.264  0.343
 H          0.208 -0.038  0.159   -0.462 -0.030  0.209    0.577  0.124 -0.192
 TransDip   0.011 -0.002  0.005   -0.072 -0.011 -0.005    0.050  0.009  0.024

 Mode:                 7                      8                      9
 Frequency:       374.17                 479.95                 514.95
 Force Cnst:      0.6302                 0.4151                 0.6400
 Red. Mass:       7.6404                 3.0586                 4.0965
 IR Active:          YES                    YES                    YES
 IR Intens:        3.950                 17.238                  4.515
 Raman Active:       YES                    YES                    YES
               X      Y      Z        X      Y      Z        X      Y      Z
 C         -0.187 -0.038  0.334    0.057 -0.206  0.064    0.129 -0.172 -0.119
 C         -0.037 -0.068  0.210    0.141  0.149  0.067   -0.090 -0.052 -0.039
 C          0.029  0.108  0.275    0.031 -0.029  0.038    0.043  0.213 -0.165
 F         -0.024 -0.219 -0.190   -0.063  0.164 -0.124    0.044 -0.095 -0.028
 I         -0.001  0.008 -0.002   -0.010 -0.004 -0.005    0.004  0.001  0.003
 Br         0.039 -0.018 -0.043   -0.003  0.002 -0.005   -0.037 -0.019  0.026
 F          0.024  0.251 -0.171   -0.001 -0.041  0.064    0.012  0.212  0.122
 H         -0.268 -0.148  0.141   -0.234 -0.293 -0.291    0.425 -0.634 -0.386
 H         -0.340 -0.065  0.547    0.182 -0.608  0.470   -0.140 -0.125  0.107
 TransDip  -0.019 -0.000  0.061    0.128 -0.019  0.032    0.025 -0.031 -0.055

 Mode:                10                     11                     12
 Frequency:       593.53                 828.17                 870.30
 Force Cnst:      1.9908                 1.2538                 0.8786
 Red. Mass:       9.5915                 3.1027                 1.9687
 IR Active:          YES                    YES                    YES
 IR Intens:       57.122                 82.076                  9.809
 Raman Active:       YES                    YES                    YES
               X      Y      Z        X      Y      Z        X      Y      Z
 C         -0.016  0.045 -0.051   -0.028  0.213 -0.029   -0.018 -0.043 -0.020
 C          0.476 -0.211 -0.349    0.138  0.073  0.166    0.103  0.025 -0.065
 C          0.470 -0.072  0.195    0.042  0.061 -0.209   -0.144 -0.035 -0.032
 F         -0.122 -0.004  0.083   -0.035 -0.134  0.039   -0.025 -0.089  0.045
 I         -0.009  0.004  0.003    0.000  0.000 -0.001    0.000  0.000 -0.000
 Br        -0.066 -0.008  0.012   -0.005 -0.002  0.005    0.005  0.000 -0.004
 F         -0.103  0.140 -0.021   -0.014 -0.069 -0.003    0.036  0.116  0.052
 H         -0.157  0.038 -0.196   -0.346 -0.023 -0.595   -0.469  0.440  0.123
 H         -0.383  0.252  0.079   -0.128 -0.139  0.562    0.556 -0.388 -0.204
 TransDip   0.240  0.024 -0.023    0.227  0.179 -0.029   -0.045 -0.027 -0.086

 Mode:                13                     14                     15
 Frequency:       983.44                 997.40                1064.58
 Force Cnst:      1.6188                 2.9850                 0.9014
 Red. Mass:       2.8409                 5.0927                 1.3500
 IR Active:          YES                    YES                    YES
 IR Intens:       34.118                 19.439                 23.384
 Raman Active:       YES                    YES                    YES
               X      Y      Z        X      Y      Z        X      Y      Z
 C          0.142  0.111 -0.129   -0.120 -0.088 -0.333   -0.143  0.074 -0.004
 C         -0.186  0.041 -0.094   -0.078  0.101  0.338    0.035  0.030 -0.015
 C          0.002 -0.050  0.249    0.276 -0.120  0.068    0.027  0.019  0.025
 F          0.006 -0.045  0.039    0.010 -0.016 -0.034   -0.005 -0.020  0.004
 I          0.001 -0.000 -0.000   -0.001 -0.001 -0.001    0.000  0.000  0.000
 Br         0.005  0.001 -0.003   -0.008 -0.001  0.001   -0.000  0.000 -0.000
 F         -0.007  0.001 -0.033   -0.011  0.072  0.022   -0.003 -0.017 -0.004
 H         -0.180 -0.052 -0.610   -0.225  0.372  0.091    0.589 -0.425  0.084
 H          0.266 -0.411  0.435    0.079 -0.023 -0.655    0.522 -0.379 -0.135
 TransDip  -0.186 -0.005  0.017    0.131 -0.021  0.048    0.154 -0.005  0.013

 Mode:                16                     17                     18
 Frequency:      1143.64                1154.64                1329.66
 Force Cnst:      2.6015                 3.5345                 4.0531
 Red. Mass:       3.3759                 4.4998                 3.8909
 IR Active:          YES                    YES                    YES
 IR Intens:       76.065                142.347                  9.985
 Raman Active:       YES                    YES                    YES
               X      Y      Z        X      Y      Z        X      Y      Z
 C          0.034 -0.084 -0.092    0.009 -0.119  0.076    0.002 -0.006 -0.123
 C          0.150  0.312 -0.034   -0.094  0.141 -0.122    0.156 -0.242  0.136
 C         -0.145  0.010  0.145    0.215  0.376  0.020   -0.173  0.265  0.170
 F         -0.041 -0.134  0.027   -0.002 -0.089  0.024    0.009  0.063 -0.020
 I          0.000 -0.000  0.000   -0.001  0.000  0.000   -0.001 -0.000 -0.000
 Br         0.003  0.001 -0.003   -0.006 -0.003  0.001    0.005 -0.000 -0.002
 F          0.012 -0.033 -0.017   -0.045 -0.170 -0.026   -0.008 -0.073 -0.023
 H          0.371 -0.254  0.009   -0.421  0.477  0.374   -0.241 -0.147 -0.552
 H         -0.550  0.493 -0.224    0.316 -0.172 -0.185    0.180  0.128 -0.557
 TransDip   0.035  0.256  0.107    0.095  0.359 -0.091   -0.066  0.022  0.073

 Mode:                19                     20                     21
 Frequency:      1446.50                3131.88                3227.65
 Force Cnst:      1.6330                 6.0899                 6.8685
 Red. Mass:       1.3246                 1.0538                 1.1190
 IR Active:          YES                    YES                    YES
 IR Intens:       24.344                  0.761                  1.340
 Raman Active:       YES                    YES                    YES
               X      Y      Z        X      Y      Z        X      Y      Z
 C         -0.004 -0.003 -0.131   -0.003 -0.002 -0.064   -0.063 -0.078  0.005
 C          0.041 -0.054  0.020    0.001 -0.002  0.001   -0.000 -0.000  0.000
 C         -0.046  0.058  0.027   -0.001  0.002  0.001   -0.000 -0.000  0.000
 F          0.001  0.010 -0.002    0.000 -0.000  0.000    0.000  0.000 -0.000
 I         -0.000  0.000 -0.000    0.000 -0.000  0.000    0.000  0.000  0.000
 Br         0.001 -0.000 -0.000   -0.000  0.000  0.000    0.000  0.000 -0.000
 F         -0.001 -0.011 -0.002   -0.000  0.000  0.000    0.000  0.000  0.000
 H          0.292  0.337  0.540   -0.360 -0.456  0.382    0.365  0.463 -0.403
 H         -0.241 -0.314  0.569    0.401  0.483  0.343    0.384  0.463  0.343
 TransDip  -0.022  0.004  0.156   -0.001  0.002  0.028    0.024  0.028 -0.002

 STANDARD THERMODYNAMIC QUANTITIES AT   298.15 K  AND     1.00 ATM

   This Molecule has  0 Imaginary Frequencies
   Zero point vibrational energy:       27.694 kcal/mol

   Atom    1 Element C  Has Mass   12.00000
   Atom    2 Element C  Has Mass   12.00000
   Atom    3 Element C  Has Mass   12.00000
   Atom    4 Element F  Has Mass   18.99840
   Atom    5 Element I  Has Mass  126.90440
   Atom    6 Element Br Has Mass   78.91830
   Atom    7 Element F  Has Mass   18.99840
   Atom    8 Element H  Has Mass    1.00783
   Atom    9 Element H  Has Mass    1.00783
   Molecular Mass:   281.835160 amu
   Principal axes and moments of inertia in amu*Bohr^2:
                             1           2           3
    Eigenvalues --      664.46687  4455.28058  4698.91825
          X               1.00000    -0.00171     0.00243
          Y               0.00170     0.99999     0.00310
          Z              -0.00243    -0.00309     0.99999
   Rotational Symmetry Number is   1
   The Molecule is an Asymmetric Top
   Translational Enthalpy:        0.889 kcal/mol
   Rotational Enthalpy:           0.889 kcal/mol
   Vibrational Enthalpy:         30.619 kcal/mol
   gas constant (RT):             0.592 kcal/mol
   Translational Entropy:        42.806  cal/mol.K
   Rotational Entropy:           31.009  cal/mol.K
   Vibrational Entropy:          17.956  cal/mol.K

   Total Enthalpy:               32.989 kcal/mol
   Total Entropy:                91.772  cal/mol.K

 ======================================================================

 STANDARD THERMODYNAMIC QUANTITIES FOR ANHARMONIC VIBRATION -- TOSH

   Zero point vibrational energy: ************ kcal/mol

   Vibrational Enthalpy:       Infinity kcal/mol
   Vibrational Entropy:             NaN  cal/mol.K

   Total Enthalpy:             Infinity kcal/mol
   Total Entropy:                   NaN  cal/mol.K

 ======================================================================

 STANDARD THERMODYNAMIC QUANTITIES FOR ANHARMONIC VIBRATION -- VPT2

   Zero point vibrational energy: ************ kcal/mol

   Vibrational Enthalpy:       Infinity kcal/mol
   Vibrational Entropy:             NaN  cal/mol.K

   Total Enthalpy:             Infinity kcal/mol
   Total Entropy:                   NaN  cal/mol.K

 ======================================================================

Archival summary:
1\1\garfield\FREQ\ProcedureUnspecified\BasisUnspecified\1r1232\taweetha\WedOct1008:38:422018WedOct1008:38:422018\0\\#,FREQ,ProcedureUnspecified,BasisUnspecified,\\0,1\I\C,1,2.15504\F,2,1.36015,1,111.044\C,2,1.49932,1,121.948,3,144.734,0\F,4,1.35651,2,118.194,1,4.1641,0\C,4,1.50625,2,60.3478,1,111.069,0\H,6,1.08361,4,116.526,2,-108.743,0\H,6,1.08382,4,118.189,2,105.542,0\Br,4,1.92457,2,120.074,1,-137.973,0\\\@

 Total job time:  191.79s(wall), 734.02s(cpu) 
 Wed Oct 10 08:38:42 2018

        *************************************************************
        *                                                           *
        *  Thank you very much for using Q-Chem.  Have a nice day.  *
        *                                                           *
        *************************************************************
