# Supplementary material for: Geometric and energetic data from ab initio calculations of haloethene, haloimine, halomethylenephosphine, haloiminophosphine, halodiazene, halodiphosphene and halocyclopropane
Source: Data Brief. 2019 Nov 2;27:104738. doi: 10.1016/j.dib.2019.104738 (PMC6861602; doi:10.1016/j.dib.2019.104738)
Supplement: Multimedia component 3 [file mmc3.zip › CCC/B3LYP/FICCCBrI.out]

Q-Chem Developer Version!
                  Welcome to Q-Chem
     A Quantum Leap Into The Future Of Chemistry


 Q-Chem 5.1, Q-Chem, Inc., Pleasanton, CA (2018)

 Yihan Shao,  Zhengting Gan,  E. Epifanovsky,  A. T. B. Gilbert,  M. Wormit,  
 J. Kussmann,  A. W. Lange,  A. Behn,  Jia Deng,  Xintian Feng,  D. Ghosh,  
 M. Goldey,  P. R. Horn,  L. D. Jacobson,  I. Kaliman,  T. Kus,  A. Landau,  
 Jie Liu,  E. I. Proynov,  R. M. Richard,  R. P. Steele,  E. J. Sundstrom,  
 H. L. Woodcock III,  P. M. Zimmerman,  D. Zuev,  B. Albrecht,  E. Alguire,  
 S. A. Baeppler,  D. Barton,  Z. Benda,  Y. A. Bernard,  E. J. Berquist,  
 K. B. Bravaya,  H. Burton,  D. Casanova,  Chun-Min Chang,  Yunqing Chen,  
 A. Chien,  K. D. Closser,  M. P. Coons,  S. Coriani,  S. Dasgupta,  
 A. L. Dempwolff,  M. Diedenhofen,  Hainam Do,  R. G. Edgar,  Po-Tung Fang,  
 S. Faraji,  S. Fatehi,  Qingguo Feng,  K. D. Fenk,  J. Fosso-Tande,  
 Qinghui Ge,  A. Ghysels,  G. Gidofalvi,  J. Gomes,  J. Gonthier,  A. Gunina,  
 D. Hait,  M. W. D. Hanson-Heine,  P. H. P. Harbach,  A. W. Hauser,  
 J. E. Herr,  E. G. Hohenstein,  Z. C. Holden,  Kerwin Hui,  B. C. Huynh,  
 T.-C. Jagau,  Hyunjun Ji,  B. Kaduk,  K. Khistyaev,  Jaehoon Kim,  
 P. Klunzinger,  K. Koh,  D. Kosenkov,  L. Koulias,  T. Kowalczyk,  
 C. M. Krauter,  A. Kunitsa,  Ka Un Lao,  A. Laurent,  K. V. Lawler,  
 Joonho Lee,  D. Lefrancois,  S. Lehtola,  D. S. Levine,  Yi-Pei Li,  
 You-Sheng Lin,  Fenglai Liu,  E. Livshits,  A. Luenser,  P. Manohar,  
 E. Mansoor,  S. F. Manzer,  Shan-Ping Mao,  Yuezhi Mao,  N. Mardirossian,  
 A. V. Marenich,  T. Markovich,  L. A. Martinez-Martinez,  S. A. Maurer,  
 N. J. Mayhall,  S. C. McKenzie,  J.-M. Mewes,  A. F. Morrison,  
 J. W. Mullinax,  K. Nanda,  T. S. Nguyen-Beck,  R. Olivares-Amaya,  
 J. A. Parkhill,  T. M. Perrine,  F. Plasser,  P. Pokhilko,  S. Prager,  
 A. Prociuk,  E. Ramos,  D. R. Rehn,  F. Rob,  M. Schneider,  N. Sergueev,  
 S. M. Sharada,  S. Sharma,  D. W. Small,  T. Stauch,  T. Stein,  
 Yu-Chuan Su,  A. J. W. Thom,  A. Tkatchenko,  T. Tsuchimochi,  N. M. Tubman,  
 L. Vogt,  M. L. Vidal,  O. Vydrov,  M. A. Watson,  J. Wenzel,  
 M. de Wergifosse,  T. A. Wesolowski,  A. White,  J. Witte,  A. Yamada,  
 Jun Yang,  K. Yao,  S. Yeganeh,  S. R. Yost,  Zhi-Qiang You,  A. Zech,  
 Igor Ying Zhang,  Xing Zhang,  Yan Zhao,  Ying Zhu,  B. R. Brooks,  
 G. K. L. Chan,  C. J. Cramer,  M. S. Gordon,  W. J. Hehre,  A. Klamt,  
 M. W. Schmidt,  C. D. Sherrill,  D. G. Truhlar,  A. Aspuru-Guzik,  R. Baer,  
 A. T. Bell,  N. A. Besley,  Jeng-Da Chai,  A. E. DePrince, III,  
 R. A. DiStasio Jr.,  A. Dreuw,  B. D. Dunietz,  T. R. Furlani,  
 Chao-Ping Hsu,  Yousung Jung,  Jing Kong,  D. S. Lambrecht,  WanZhen Liang,  
 C. Ochsenfeld,  V. A. Rassolov,  L. V. Slipchenko,  J. E. Subotnik,  
 T. Van Voorhis,  J. M. Herbert,  A. I. Krylov,  P. M. W. Gill,  M. Head-Gordon

 Contributors to earlier versions of Q-Chem not listed above: 
 R. D. Adamson,  B. Austin,  J. Baker,  G. J. O. Beran,  K. Brandhorst,  
 S. T. Brown,  E. F. C. Byrd,  A. K. Chakraborty,  C.-L. Cheng,  
 Siu Hung Chien,  D. M. Chipman,  D. L. Crittenden,  H. Dachsel,  
 R. J. Doerksen,  A. D. Dutoi,  L. Fusti-Molnar,  W. A. Goddard III,  
 A. Golubeva-Zadorozhnaya,  S. R. Gwaltney,  G. Hawkins,  A. Heyden,  
 S. Hirata,  G. Kedziora,  F. J. Keil,  C. Kelley,  Jihan Kim,  R. A. King,  
 R. Z. Khaliullin,  P. P. Korambath,  W. Kurlancheek,  A. M. Lee,  M. S. Lee,  
 S. V. Levchenko,  Ching Yeh Lin,  D. Liotard,  R. C. Lochan,  I. Lotan,  
 P. E. Maslen,  N. Nair,  D. P. O'Neill,  D. Neuhauser,  E. Neuscamman,  
 C. M. Oana,  R. Olson,  B. Peters,  R. Peverati,  P. A. Pieniazek,  
 Y. M. Rhee,  J. Ritchie,  M. A. Rohrdanz,  E. Rosta,  N. J. Russ,  
 H. F. Schaefer III,  N. E. Schultz,  N. Shenvi,  A. C. Simmonett,  A. Sodt,  
 D. Stuck,  K. S. Thanthiriwatte,  V. Vanovschi,  Tao Wang,  A. Warshel,  
 C. F. Williams,  Q. Wu,  X. Xu,  W. Zhang

 Please cite Q-Chem as follows:
 Y. Shao et al., Mol. Phys. 113, 184-215 (2015)
 DOI: 10.1080/00268976.2014.952696

 Q-Chem 5.1.1 for Intel X86 EM64T Linux

 Parts of Q-Chem use Armadillo 8.300.2 (Tropical Shenanigans).
 http://arma.sourceforge.net/

 Q-Chem begins on Wed Oct 10 08:58:05 2018  

Host: 
0

     Scratch files written to /scratch/taweetham/qchem28791//
Input Ideriv = 2
Curr. Ideriv = -1
Max.  Ideriv = 2

Checking the input file for inconsistencies... 	...done.

--------------------------------------------------------------
User input:
--------------------------------------------------------------
$molecule
0 1
C 
C 1 CC 
C 2 CC 1 60.0
F 2 CF 1 ANG  3 pDHA
I 2 CI 1 ANG  3 mDHA
Br 3 CBr 1 ANG  2 mDHA
I 3 CI 1 ANG  2 pDHA
H 1 CH 2 ANG  3 pDHA
H 1 CH 2 ANG  3 mDHA

CC=1.54
CH=1.09
CF=1.35
CCl=1.77
CBr=1.94
CI=2.14
ANG=118.0
pDHA=107.9
mDHA=-107.9
$end

$rem
   job_type	optimization
   basis	6-311++g**
   method	b3lyp
   mem_total	32000
$end

--------------------------------------------------------------
 ----------------------------------------------------------------
             Standard Nuclear Orientation (Angstroms)
    I     Atom           X                Y                Z
 ----------------------------------------------------------------
    1      C      -0.2226814340    -0.9194865089    -1.6667637391
    2      C       0.4324122880    -1.2272032854    -0.3074394213
    3      C      -0.8308012654    -0.3487361337    -0.3721463130
    4      F       0.3105675726    -2.4777902981     0.1862061894
    5      I       2.2951773309    -0.2773535255     0.1480732884
    6      Br     -2.5009667782    -1.1061705432     0.2606571916
    7      I      -0.6172373091     1.7480052003    -0.0011123328
    8      H       0.2907501298    -0.2311831508    -2.3381254273
    9      H      -0.7564197365    -1.7247183489    -2.1715657876
 ----------------------------------------------------------------
 Molecular Point Group                 C1    NOp =  1
 Largest Abelian Subgroup              C1    NOp =  1
 Nuclear Repulsion Energy =  1742.7352928606 hartrees
 There are       85 alpha and       85 beta electrons
 Requested basis set is 6-311++G(d,p)
 There are 101 shells and 274 basis functions

 Total QAlloc Memory Limit  32000 MB
 Mega-Array Size       188 MB
 MEM_STATIC part       192 MB
 A cutoff of  1.0D-11 yielded   3800 shell pairs
 There are     29613 function pairs (     33249 Cartesian)

 -------------------------------------------------------
 OpenMP Integral Computing Module                       
 Release: version 1.0, May 2013, Q-Chem Inc. Pittsburgh 
 -------------------------------------------------------
 Integral Job Info:
 Integral job number is                      11
 Integral operator is                         1
 short-range coefficients                     0
 long-range coefficients              100000000
 Omega coefficients                           0
 if combine SR and LR in K                    0
 Integral screening is                        0
 Integral computing path is                   2
 max size of driver memory is            800000
 size of driver memory is                593474
 size of scratch memory is             29623520
 max col of scratch BK array               1296
 max len of scratch array in speh3          155
 max len of scratch index in speh4           18
 max int batch size is                      520
 min int batch size is                       52
 fixed nKL is                                45
 max L of basis functions is                  2
 order of int derivative is                   0
 number of shells is                        101
 number of basis is                         291
 number of cartesian basis is               291
 number of contracted shell pairs          3800
 number of primitive shell pairs           7941
 maxK2 (contraction) of shell pair           36
 max number of K2 of shell pair               1
 max number of CS2 of shell pair            479
 max number of PS2 of shell pair            479
 mem total for path MDJ                  553404
 -------------------------------------------------------
 Smallest overlap matrix eigenvalue = 5.29E-05

 Scale SEOQF with 1.000000e-01/1.000000e-01/1.000000e-01

 Standard Electronic Orientation quadrupole field applied
 Nucleus-field energy     =     0.0000000355 hartrees
 Guess from superposition of atomic densities
 Warning:  Energy on first SCF cycle will be non-variational
 SAD guess density has 170.000000 electrons

 -----------------------------------------------------------------------
  General SCF calculation program by
  Eric Jon Sundstrom, Paul Horn, Yuezhi Mao, Dmitri Zuev, Alec White,
  David Stuck, Shaama M.S., Shane Yost, Joonho Lee, David Small,
  Daniel Levine, Susi Lehtola, Hugh Burton, Evgeny Epifanovsky
 -----------------------------------------------------------------------
 Exchange:     0.2000 Hartree-Fock + 0.0800 Slater + 0.7200 B88
 Correlation:  0.1900 VWN1RPA + 0.8100 LYP
 Using SG-1 standard quadrature grid
 using 4 threads for integral computing
 -------------------------------------------------------
 OpenMP Integral computing Module                
 Release: version 2.0, May 2017, Q-Chem Inc. Pleasanton 
 -------------------------------------------------------
 -------------------------------------------------------
 OpenMP BLAS3 based DFT computing Module                
 Release: version 1.0, May 2013, Q-Chem Inc. Pittsburgh 
 -------------------------------------------------------
 A restricted SCF calculation will be
 performed using DIIS
 SCF converges when DIIS error is below 1.0e-08
 ---------------------------------------
  Cycle       Energy         DIIS error
 ---------------------------------------
    1  -16629.5244780677      3.25e-02  
    2  -16628.4889016772      2.74e-03  
    3  -16628.4535466039      3.40e-03  
    4  -16628.5364825424      4.89e-04  
    5  -16628.5377944987      2.25e-04  
    6  -16628.5381598201      8.09e-05  
    7  -16628.5382241525      2.68e-05  
    8  -16628.5382301633      6.34e-06  
    9  -16628.5382305171      1.29e-06  
   10  -16628.5382305310      5.84e-07  
   11  -16628.5382305335      1.56e-07  
   12  -16628.5382305338      2.50e-08  
   13  -16628.5382305338      6.61e-09  Convergence criterion met
 ---------------------------------------
 SCF time:   CPU 87.12s  wall 23.00s 
 SCF   energy in the final basis set =   -16628.5382305338
 Total energy in the final basis set =   -16628.5382305338

 --------------------------------------------------------------

                    Orbital Energies (a.u.)
 --------------------------------------------------------------

 Alpha MOs
 -- Occupied --
***************-482.851-176.316-176.316-165.720-165.720-165.718
*******-165.717-165.717 -62.504 -56.325 -56.321 -56.321 -35.812
-35.812 -31.306 -31.306 -31.300 -31.300 -31.299 -31.299 -24.721
-22.956 -22.956 -22.955 -22.955 -22.955 -22.954 -22.950 -22.950
-22.950 -22.950 -10.341 -10.307 -10.234  -8.713  -6.545  -6.531
 -6.531  -6.362  -6.362  -4.775  -4.775  -4.760  -4.759  -4.759
 -4.759  -2.656  -2.652  -2.652  -2.640  -2.640  -2.041  -2.040
 -2.036  -2.036  -2.035  -2.035  -2.023  -2.022  -2.022  -2.022
 -1.262  -0.918  -0.805  -0.700  -0.691  -0.638  -0.597  -0.527
 -0.517  -0.495  -0.460  -0.432  -0.396  -0.371  -0.356  -0.312
 -0.309  -0.295  -0.279  -0.274  -0.257
 -- Virtual --
 -0.090  -0.071  -0.030  -0.004   0.020   0.026   0.029   0.051
  0.061   0.064   0.073   0.077   0.079   0.091   0.098   0.107
  0.115   0.123   0.134   0.137   0.154   0.159   0.166   0.198
  0.200   0.208   0.215   0.223   0.234   0.244   0.252   0.262
  0.272   0.292   0.312   0.339   0.351   0.376   0.386   0.397
  0.403   0.415   0.425   0.433   0.441   0.442   0.459   0.475
  0.495   0.503   0.523   0.531   0.542   0.558   0.573   0.588
  0.603   0.632   0.650   0.653   0.660   0.703   0.705   0.738
  0.750   0.778   0.809   0.834   0.890   0.914   0.979   1.065
  1.204   1.239   1.286   1.306   1.337   1.350   1.370   1.377
  1.396   1.410   1.427   1.468   1.477   1.518   1.523   1.595
  1.611   1.654   1.733   1.758   1.786   1.864   1.884   1.926
  1.980   2.016   2.042   2.080   2.114   2.157   2.190   2.244
  2.506   2.546   2.642   2.673   2.758   2.769   2.879   2.924
  3.046   3.340   3.484   3.675   3.758   3.788   3.951   3.956
  3.975   3.981   3.992   3.998   4.002   4.003   4.038   4.064
  4.075   4.092   4.128   4.135   4.212   4.260   4.281   4.392
  4.428   4.463   4.827   5.981   6.021   6.029   6.065   6.078
  6.130   6.326   6.368   6.632   6.678   7.562   7.594   7.684
 23.482  23.596  23.805  27.858  27.890  28.332  28.357  28.363
 28.381  28.389  28.412  28.531  28.537  28.542  28.554  28.568
 28.584  28.602  28.613  28.683  28.705  47.925  66.752 127.876
127.896 127.901 127.923 127.937 127.955 151.656 151.685 289.756
289.785 289.9041020.7211901.8191901.849
 --------------------------------------------------------------

          Ground-State Mulliken Net Atomic Charges

     Atom                 Charge (a.u.)
  ----------------------------------------
      1 C                    -0.504684
      2 C                    -0.133167
      3 C                     0.039912
      4 F                    -0.034823
      5 I                     0.111532
      6 Br                    0.000141
      7 I                     0.133116
      8 H                     0.182869
      9 H                     0.205103
  ----------------------------------------
  Sum of atomic charges =     0.000000

 -----------------------------------------------------------------
                    Cartesian Multipole Moments
 -----------------------------------------------------------------
    Charge (ESU x 10^10)
                 0.0000
    Dipole Moment (Debye)
         X       0.3287      Y       0.6611      Z      -1.6631
       Tot       1.8196
    Quadrupole Moments (Debye-Ang)
        XX     -97.7366     XY       3.3732     YY     -98.5843
        XZ       0.3522     YZ       2.9440     ZZ     -95.2632
    Octopole Moments (Debye-Ang^2)
       XXX       7.9583    XXY       6.3075    XYY      -2.9824
       YYY      38.1711    XXZ      12.7191    XYZ       0.0909
       YYZ       4.3231    XZZ      -0.6078    YZZ       0.7954
       ZZZ       7.4986
    Hexadecapole Moments (Debye-Ang^3)
      XXXX   -1723.8234   XXXY      51.6769   XXYY    -477.8417
      XYYY      11.5964   YYYY   -1039.1079   XXXZ      -6.9317
      XXYZ      -8.4343   XYYZ      -2.2496   YYYZ       0.9288
      XXZZ    -350.9864   XYZZ       8.1842   YYZZ    -219.1284
      XZZZ      -3.2667   YZZZ      -5.0482   ZZZZ    -257.7225
 -----------------------------------------------------------------
 Calculating analytic gradient of the SCF energy
 Gradient of SCF Energy
            1           2           3           4           5           6
    1  -0.0029722   0.0210244  -0.0118110  -0.0016045  -0.0142935  -0.0031722
    2   0.0010482  -0.0153305   0.0114274   0.0000470   0.0105981   0.0001514
    3  -0.0155923   0.0210930   0.0085292  -0.0006957  -0.0047228   0.0009966
            7           8           9
    1   0.0114046   0.0023077  -0.0008834
    2  -0.0092771   0.0025383  -0.0012029
    3  -0.0009134  -0.0038491  -0.0048455
 Max gradient component =       2.109E-02
 RMS gradient           =       9.310E-03
 Gradient time:  CPU 22.46 s  wall 5.69 s
 Geometry Optimization Parameters
   NAtoms,    NIC,     NZ,  NCons,   NDum,   NFix, NCnnct, MaxDiis
        9      69       9       0       0       0       0       0


** GEOMETRY OPTIMIZATION IN DELOCALIZED INTERNAL COORDINATES **
   Searching for a Minimum

   Optimization Cycle:   1

                       Coordinates (Angstroms)
     ATOM                X               Y               Z
      1  C        -0.2226814340   -0.9194865089   -1.6667637391
      2  C         0.4324122880   -1.2272032854   -0.3074394213
      3  C        -0.8308012654   -0.3487361337   -0.3721463130
      4  F         0.3105675726   -2.4777902981    0.1862061894
      5  I         2.2951773309   -0.2773535255    0.1480732884
      6  Br       -2.5009667782   -1.1061705432    0.2606571916
      7  I        -0.6172373091    1.7480052003   -0.0011123328
      8  H         0.2907501298   -0.2311831508   -2.3381254273
      9  H        -0.7564197365   -1.7247183489   -2.1715657876
   Point Group: c1    Number of degrees of freedom:    21


   Energy is -16628.538230534


 Attempting to Generate Delocalized Internal Coordinates

 21 Hessian modes will be used to form the next step
  Hessian Eigenvalues:
     0.017401    0.020947    0.030782    0.030782    0.030790    0.033282
     0.086449    0.090060    0.108095    0.108095    0.108252    0.129001
     0.140000    0.145900    0.175927    0.257500    0.268991    0.285189
     0.348126    0.348126    0.550214

 Minimum Search - Taking Simple RFO Step
 Searching for Lamda that Minimizes Along All modes
 Value Taken    Lamda =  -0.01681824
 Calculated Step too Large.  Step scaled by  0.729028
 Step Taken.  Stepsize is  0.300000

                             Maximum     Tolerance    Cnvgd?
         Gradient           0.041781      0.000300      NO
         Displacement       0.243666      0.001200      NO
         Energy change     *********      0.000001      NO


 New Cartesian Coordinates Obtained by Inverse Iteration

 Displacement from previous Coordinates is:  0.546461
 ----------------------------------------------------------------
             Standard Nuclear Orientation (Angstroms)
    I     Atom           X                Y                Z
 ----------------------------------------------------------------
    1      C      -0.2102760024    -0.8946995249    -1.6427702120
    2      C       0.4379484962    -1.2063629532    -0.3042147366
    3      C      -0.8240985916    -0.3269770816    -0.3647957208
    4      F       0.2841297493    -2.4598471331     0.1730385801
    5      I       2.4159453658    -0.4323827949     0.1264700372
    6      Br     -2.4679876742    -1.1378452933     0.2521032601
    7      I      -0.7847650465     1.8155676808    -0.0562297217
    8      H       0.2960856033    -0.2153775443    -2.3198067703
    9      H      -0.7461811018    -1.7067119498    -2.1260110678
 ----------------------------------------------------------------
 Molecular Point Group                 C1    NOp =  1
 Largest Abelian Subgroup              C1    NOp =  1
 Nuclear Repulsion Energy =  1698.5682744299 hartrees
 There are       85 alpha and       85 beta electrons
 Applying Cartesian multipole field
    Component          Value
    ---------          -----
     (2,0,0)        1.00000E-11
     (0,2,0)        2.00000E-11
     (0,0,2)       -3.00000E-11
 Nucleus-field energy     =     0.0000000383 hartrees
 Requested basis set is 6-311++G(d,p)
 There are 101 shells and 274 basis functions
 A cutoff of  1.0D-11 yielded   3792 shell pairs
 There are     29584 function pairs (     33224 Cartesian)
 Smallest overlap matrix eigenvalue = 5.20E-05
 Guess MOs from SCF MO coefficient file

 -----------------------------------------------------------------------
  General SCF calculation program by
  Eric Jon Sundstrom, Paul Horn, Yuezhi Mao, Dmitri Zuev, Alec White,
  David Stuck, Shaama M.S., Shane Yost, Joonho Lee, David Small,
  Daniel Levine, Susi Lehtola, Hugh Burton, Evgeny Epifanovsky
 -----------------------------------------------------------------------
 Exchange:     0.2000 Hartree-Fock + 0.0800 Slater + 0.7200 B88
 Correlation:  0.1900 VWN1RPA + 0.8100 LYP
 Using SG-1 standard quadrature grid
 using 4 threads for integral computing
 -------------------------------------------------------
 OpenMP Integral computing Module                
 Release: version 2.0, May 2017, Q-Chem Inc. Pleasanton 
 -------------------------------------------------------
 -------------------------------------------------------
 OpenMP BLAS3 based DFT computing Module                
 Release: version 1.0, May 2013, Q-Chem Inc. Pittsburgh 
 -------------------------------------------------------
 A restricted SCF calculation will be
 performed using DIIS
 SCF converges when DIIS error is below 1.0e-08
 ---------------------------------------
  Cycle       Energy         DIIS error
 ---------------------------------------
    1  -16628.5376575750      6.57e-04  
    2  -16628.5434953495      2.37e-04  
    3  -16628.5436201283      2.14e-04  
    4  -16628.5440012696      9.57e-05  
    5  -16628.5440898641      1.47e-05  
    6  -16628.5440915807      8.07e-06  
    7  -16628.5440920970      1.43e-06  
    8  -16628.5440921116      8.26e-07  
    9  -16628.5440921167      1.07e-07  
   10  -16628.5440921169      5.77e-08  
   11  -16628.5440921171      1.61e-08  
   12  -16628.5440921171      6.56e-09  Convergence criterion met
 ---------------------------------------
 SCF time:   CPU 82.60s  wall 22.00s 
 SCF   energy in the final basis set =   -16628.5440921171
 Total energy in the final basis set =   -16628.5440921171

 --------------------------------------------------------------

                    Orbital Energies (a.u.)
 --------------------------------------------------------------

 Alpha MOs
 -- Occupied --
***************-482.851-176.317-176.317-165.721-165.721-165.719
*******-165.718-165.718 -62.504 -56.324 -56.320 -56.320 -35.814
-35.813 -31.307 -31.307 -31.301 -31.301 -31.300 -31.300 -24.720
-22.958 -22.957 -22.956 -22.956 -22.956 -22.956 -22.951 -22.951
-22.951 -22.951 -10.342 -10.309 -10.231  -8.712  -6.545  -6.530
 -6.530  -6.363  -6.362  -4.776  -4.775  -4.760  -4.760  -4.760
 -4.760  -2.655  -2.651  -2.651  -2.640  -2.640  -2.042  -2.041
 -2.037  -2.037  -2.036  -2.036  -2.023  -2.023  -2.023  -2.023
 -1.263  -0.922  -0.806  -0.696  -0.688  -0.638  -0.599  -0.529
 -0.519  -0.495  -0.460  -0.432  -0.394  -0.370  -0.356  -0.311
 -0.304  -0.291  -0.277  -0.277  -0.268
 -- Virtual --
 -0.093  -0.076  -0.033  -0.003   0.020   0.026   0.029   0.052
  0.061   0.065   0.073   0.076   0.080   0.089   0.096   0.108
  0.115   0.123   0.135   0.138   0.152   0.160   0.164   0.200
  0.205   0.211   0.215   0.225   0.229   0.236   0.253   0.262
  0.270   0.293   0.312   0.347   0.355   0.373   0.385   0.397
  0.402   0.410   0.429   0.436   0.444   0.445   0.458   0.481
  0.495   0.507   0.514   0.525   0.541   0.553   0.567   0.589
  0.601   0.635   0.644   0.654   0.659   0.697   0.710   0.738
  0.749   0.759   0.807   0.840   0.900   0.917   0.969   1.075
  1.205   1.243   1.300   1.321   1.330   1.345   1.357   1.372
  1.375   1.407   1.423   1.471   1.484   1.514   1.536   1.574
  1.622   1.650   1.733   1.774   1.797   1.861   1.877   1.933
  1.982   2.025   2.047   2.081   2.121   2.165   2.192   2.248
  2.519   2.554   2.638   2.681   2.759   2.779   2.892   2.934
  3.065   3.354   3.481   3.686   3.759   3.795   3.961   3.964
  3.972   3.985   3.992   4.002   4.007   4.014   4.029   4.056
  4.077   4.088   4.128   4.132   4.204   4.255   4.284   4.389
  4.417   4.453   4.832   6.013   6.017   6.026   6.045   6.084
  6.089   6.326   6.372   6.630   6.681   7.564   7.597   7.686
 23.491  23.603  23.828  27.845  27.886  28.350  28.354  28.361
 28.374  28.379  28.389  28.531  28.536  28.545  28.545  28.570
 28.573  28.599  28.608  28.674  28.702  47.926  66.754 127.891
127.893 127.899 127.908 127.934 127.940 151.644 151.679 289.758
289.789 289.9061020.7231901.8061901.842
 --------------------------------------------------------------

          Ground-State Mulliken Net Atomic Charges

     Atom                 Charge (a.u.)
  ----------------------------------------
      1 C                    -0.499450
      2 C                    -0.139833
      3 C                     0.047519
      4 F                    -0.027990
      5 I                     0.104883
      6 Br                   -0.004960
      7 I                     0.131447
      8 H                     0.183964
      9 H                     0.204420
  ----------------------------------------
  Sum of atomic charges =     0.000000

 -----------------------------------------------------------------
                    Cartesian Multipole Moments
 -----------------------------------------------------------------
    Charge (ESU x 10^10)
                 0.0000
    Dipole Moment (Debye)
         X       0.2843      Y       0.6147      Z      -1.6930
       Tot       1.8234
    Quadrupole Moments (Debye-Ang)
        XX     -97.1706     XY       2.3380     YY     -98.5626
        XZ       0.2864     YZ       2.6104     ZZ     -95.4555
    Octopole Moments (Debye-Ang^2)
       XXX      14.4621    XXY       7.3838    XYY      -5.2992
       YYY      47.1562    XXZ      14.8978    XYZ      -0.3343
       YYZ       6.1564    XZZ       0.1992    YZZ       3.4705
       ZZZ      14.3819
    Hexadecapole Moments (Debye-Ang^3)
      XXXX   -1822.7115   XXXY     105.3849   XXYY    -507.0408
      XYYY      65.2210   YYYY   -1092.6772   XXXZ      -6.3901
      XXYZ      -5.9949   XYYZ      -3.5343   YYYZ       9.0261
      XXZZ    -370.7683   XYZZ      28.2526   YYZZ    -229.6936
      XZZZ      -5.4343   YZZZ       4.7576   ZZZZ    -253.8610
 -----------------------------------------------------------------
 Calculating analytic gradient of the SCF energy
 Gradient of SCF Energy
            1           2           3           4           5           6
    1  -0.0005708   0.0109282  -0.0105301  -0.0005266   0.0002465   0.0003956
    2   0.0029898  -0.0130553   0.0071062   0.0024032   0.0009730   0.0010109
    3  -0.0093746   0.0124711   0.0057072  -0.0022537  -0.0008705  -0.0009471
            7           8           9
    1  -0.0000309   0.0004841  -0.0003960
    2  -0.0013717   0.0000698  -0.0001258
    3  -0.0017910  -0.0017964  -0.0011452
 Max gradient component =       1.306E-02
 RMS gradient           =       5.311E-03
 Gradient time:  CPU 22.01 s  wall 5.57 s
 Geometry Optimization Parameters
   NAtoms,    NIC,     NZ,  NCons,   NDum,   NFix, NCnnct, MaxDiis
        9      69       9       0       0       0       0       0

 Cartesian Hessian Update
 Hessian Updated using BFGS Update


** GEOMETRY OPTIMIZATION IN DELOCALIZED INTERNAL COORDINATES **
   Searching for a Minimum

   Optimization Cycle:   2

                       Coordinates (Angstroms)
     ATOM                X               Y               Z
      1  C        -0.2102760024   -0.8946995249   -1.6427702120
      2  C         0.4379484962   -1.2063629532   -0.3042147366
      3  C        -0.8240985916   -0.3269770816   -0.3647957208
      4  F         0.2841297493   -2.4598471331    0.1730385801
      5  I         2.4159453658   -0.4323827949    0.1264700372
      6  Br       -2.4679876742   -1.1378452933    0.2521032601
      7  I        -0.7847650465    1.8155676808   -0.0562297217
      8  H         0.2960856033   -0.2153775443   -2.3198067703
      9  H        -0.7461811018   -1.7067119498   -2.1260110678
   Point Group: c1    Number of degrees of freedom:    21


   Energy is -16628.544092117

 Hessian Updated using BFGS Update

 21 Hessian modes will be used to form the next step
  Hessian Eigenvalues:
     0.017398    0.020946    0.030768    0.030790    0.031707    0.042340
     0.089497    0.089646    0.107541    0.108247    0.110871    0.127644
     0.140373    0.159910    0.177782    0.254879    0.269539    0.298740
     0.347979    0.348129    0.551399

 Minimum Search - Taking Simple RFO Step
 Searching for Lamda that Minimizes Along All modes
 Value Taken    Lamda =  -0.00127683
 Step Taken.  Stepsize is  0.113814

                             Maximum     Tolerance    Cnvgd?
         Gradient           0.010922      0.000300      NO
         Displacement       0.072815      0.001200      NO
         Energy change     -0.005862      0.000001      NO


 New Cartesian Coordinates Obtained by Inverse Iteration

 Displacement from previous Coordinates is:  0.117436
 ----------------------------------------------------------------
             Standard Nuclear Orientation (Angstroms)
    I     Atom           X                Y                Z
 ----------------------------------------------------------------
    1      C      -0.2101012269    -0.8991196602    -1.6492138570
    2      C       0.4280181683    -1.1918690002    -0.3239335349
    3      C      -0.8194388960    -0.3253366454    -0.3843992284
    4      F       0.2674586905    -2.4375723802     0.1795124186
    5      I       2.4073416896    -0.4364926467     0.1342460352
    6      Br     -2.4497422406    -1.1509915715     0.2563931215
    7      I      -0.7778122329     1.8210730120    -0.0289779814
    8      H       0.2958481452    -0.2243348641    -2.3267431899
    9      H      -0.7407712990    -1.7199928380    -2.1191001355
 ----------------------------------------------------------------
 Molecular Point Group                 C1    NOp =  1
 Largest Abelian Subgroup              C1    NOp =  1
 Nuclear Repulsion Energy =  1701.4409177655 hartrees
 There are       85 alpha and       85 beta electrons
 Applying Cartesian multipole field
    Component          Value
    ---------          -----
     (2,0,0)        1.00000E-11
     (0,2,0)        2.00000E-11
     (0,0,2)       -3.00000E-11
 Nucleus-field energy     =     0.0000000381 hartrees
 Requested basis set is 6-311++G(d,p)
 There are 101 shells and 274 basis functions
 A cutoff of  1.0D-11 yielded   3793 shell pairs
 There are     29590 function pairs (     33224 Cartesian)
 Smallest overlap matrix eigenvalue = 5.01E-05
 Guess MOs from SCF MO coefficient file

 -----------------------------------------------------------------------
  General SCF calculation program by
  Eric Jon Sundstrom, Paul Horn, Yuezhi Mao, Dmitri Zuev, Alec White,
  David Stuck, Shaama M.S., Shane Yost, Joonho Lee, David Small,
  Daniel Levine, Susi Lehtola, Hugh Burton, Evgeny Epifanovsky
 -----------------------------------------------------------------------
 Exchange:     0.2000 Hartree-Fock + 0.0800 Slater + 0.7200 B88
 Correlation:  0.1900 VWN1RPA + 0.8100 LYP
 Using SG-1 standard quadrature grid
 using 4 threads for integral computing
 -------------------------------------------------------
 OpenMP Integral computing Module                
 Release: version 2.0, May 2017, Q-Chem Inc. Pleasanton 
 -------------------------------------------------------
 -------------------------------------------------------
 OpenMP BLAS3 based DFT computing Module                
 Release: version 1.0, May 2013, Q-Chem Inc. Pittsburgh 
 -------------------------------------------------------
 A restricted SCF calculation will be
 performed using DIIS
 SCF converges when DIIS error is below 1.0e-08
 ---------------------------------------
  Cycle       Energy         DIIS error
 ---------------------------------------
    1  -16628.5439664934      2.71e-04  
    2  -16628.5446651121      1.01e-04  
    3  -16628.5446202130      1.25e-04  
    4  -16628.5447407521      2.77e-05  
    5  -16628.5447480227      8.55e-06  
    6  -16628.5447485916      2.76e-06  
    7  -16628.5447486610      4.95e-07  
    8  -16628.5447486628      2.82e-07  
    9  -16628.5447486634      4.63e-08  
   10  -16628.5447486633      1.76e-08  
   11  -16628.5447486633      4.28e-09  Convergence criterion met
 ---------------------------------------
 SCF time:   CPU 76.10s  wall 20.00s 
 SCF   energy in the final basis set =   -16628.5447486633
 Total energy in the final basis set =   -16628.5447486633

 --------------------------------------------------------------

                    Orbital Energies (a.u.)
 --------------------------------------------------------------

 Alpha MOs
 -- Occupied --
***************-482.850-176.317-176.317-165.721-165.720-165.719
*******-165.718-165.718 -62.503 -56.324 -56.320 -56.320 -35.814
-35.813 -31.307 -31.306 -31.301 -31.301 -31.300 -31.300 -24.718
-22.958 -22.957 -22.956 -22.956 -22.955 -22.955 -22.951 -22.951
-22.951 -22.951 -10.340 -10.308 -10.231  -8.712  -6.544  -6.530
 -6.530  -6.363  -6.362  -4.776  -4.775  -4.760  -4.760  -4.760
 -4.759  -2.655  -2.651  -2.651  -2.639  -2.639  -2.042  -2.041
 -2.037  -2.037  -2.036  -2.036  -2.023  -2.023  -2.023  -2.022
 -1.261  -0.930  -0.806  -0.696  -0.688  -0.639  -0.599  -0.531
 -0.520  -0.493  -0.460  -0.433  -0.393  -0.370  -0.357  -0.311
 -0.304  -0.291  -0.278  -0.277  -0.268
 -- Virtual --
 -0.096  -0.076  -0.033  -0.004   0.020   0.026   0.030   0.053
  0.061   0.066   0.074   0.077   0.080   0.090   0.096   0.109
  0.115   0.124   0.135   0.138   0.151   0.160   0.165   0.200
  0.206   0.211   0.217   0.224   0.230   0.237   0.253   0.267
  0.272   0.297   0.312   0.348   0.355   0.373   0.386   0.398
  0.402   0.410   0.430   0.438   0.444   0.446   0.458   0.483
  0.495   0.508   0.513   0.525   0.544   0.553   0.568   0.592
  0.603   0.636   0.646   0.655   0.658   0.695   0.708   0.737
  0.750   0.759   0.806   0.842   0.901   0.918   0.977   1.077
  1.203   1.244   1.298   1.325   1.331   1.348   1.356   1.372
  1.376   1.409   1.427   1.472   1.490   1.511   1.543   1.579
  1.619   1.659   1.735   1.779   1.803   1.866   1.881   1.940
  1.986   2.029   2.050   2.085   2.129   2.173   2.193   2.253
  2.528   2.557   2.641   2.684   2.773   2.790   2.901   2.940
  3.090   3.373   3.474   3.692   3.761   3.799   3.963   3.965
  3.973   3.985   3.994   4.004   4.009   4.019   4.030   4.058
  4.077   4.087   4.127   4.133   4.202   4.257   4.284   4.391
  4.416   4.451   4.841   6.012   6.018   6.027   6.044   6.085
  6.088   6.329   6.374   6.632   6.685   7.565   7.598   7.688
 23.497  23.642  23.847  27.844  27.885  28.349  28.355  28.361
 28.373  28.379  28.389  28.532  28.536  28.545  28.545  28.569
 28.574  28.599  28.608  28.674  28.700  47.926  66.758 127.891
127.894 127.899 127.908 127.934 127.940 151.643 151.677 289.759
289.791 289.9081020.7231901.8061901.841
 --------------------------------------------------------------

          Ground-State Mulliken Net Atomic Charges

     Atom                 Charge (a.u.)
  ----------------------------------------
      1 C                    -0.506715
      2 C                    -0.132297
      3 C                     0.049831
      4 F                    -0.029430
      5 I                     0.103678
      6 Br                   -0.004237
      7 I                     0.129824
      8 H                     0.184480
      9 H                     0.204867
  ----------------------------------------
  Sum of atomic charges =     0.000000

 -----------------------------------------------------------------
                    Cartesian Multipole Moments
 -----------------------------------------------------------------
    Charge (ESU x 10^10)
                 0.0000
    Dipole Moment (Debye)
         X       0.2944      Y       0.6036      Z      -1.7172
       Tot       1.8439
    Quadrupole Moments (Debye-Ang)
        XX     -97.2668     XY       2.3278     YY     -98.5172
        XZ       0.2993     YZ       2.7958     ZZ     -95.2867
    Octopole Moments (Debye-Ang^2)
       XXX      14.2064    XXY       7.1733    XYY      -5.5508
       YYY      46.9352    XXZ      14.4298    XYZ      -0.3178
       YYZ       5.5974    XZZ       0.0629    YZZ       3.4301
       ZZZ      11.5812
    Hexadecapole Moments (Debye-Ang^3)
      XXXX   -1806.4526   XXXY     102.5792   XXYY    -504.3303
      XYYY      64.0932   YYYY   -1095.5096   XXXZ      -4.7780
      XXYZ      -7.5459   XYYZ      -3.8835   YYYZ       7.1742
      XXZZ    -367.1270   XYZZ      27.6633   YYZZ    -229.9155
      XZZZ      -4.9522   YZZZ       1.0543   ZZZZ    -254.9190
 -----------------------------------------------------------------
 Calculating analytic gradient of the SCF energy
 Gradient of SCF Energy
            1           2           3           4           5           6
    1   0.0007586   0.0023082  -0.0035971  -0.0013105   0.0000590   0.0009615
    2   0.0021122  -0.0064660   0.0005960   0.0033376   0.0001410  -0.0002401
    3  -0.0004411   0.0011140  -0.0007083  -0.0008351   0.0002624  -0.0002851
            7           8           9
    1   0.0005318  -0.0000880   0.0003763
    2   0.0011349  -0.0005950  -0.0000204
    3   0.0001530   0.0002342   0.0005058
 Max gradient component =       6.466E-03
 RMS gradient           =       1.769E-03
 Gradient time:  CPU 22.13 s  wall 5.60 s
 Geometry Optimization Parameters
   NAtoms,    NIC,     NZ,  NCons,   NDum,   NFix, NCnnct, MaxDiis
        9      69       9       0       0       0       0       0

 Cartesian Hessian Update
 Hessian Updated using BFGS Update


** GEOMETRY OPTIMIZATION IN DELOCALIZED INTERNAL COORDINATES **
   Searching for a Minimum

   Optimization Cycle:   3

                       Coordinates (Angstroms)
     ATOM                X               Y               Z
      1  C        -0.2101012269   -0.8991196602   -1.6492138570
      2  C         0.4280181683   -1.1918690002   -0.3239335349
      3  C        -0.8194388960   -0.3253366454   -0.3843992284
      4  F         0.2674586905   -2.4375723802    0.1795124186
      5  I         2.4073416896   -0.4364926467    0.1342460352
      6  Br       -2.4497422406   -1.1509915715    0.2563931215
      7  I        -0.7778122329    1.8210730120   -0.0289779814
      8  H         0.2958481452   -0.2243348641   -2.3267431899
      9  H        -0.7407712990   -1.7199928380   -2.1191001355
   Point Group: c1    Number of degrees of freedom:    21


   Energy is -16628.544748663

 Hessian Updated using BFGS Update

 21 Hessian modes will be used to form the next step
  Hessian Eigenvalues:
     0.017511    0.020992    0.030646    0.030795    0.035217    0.045233
     0.082217    0.090031    0.107612    0.109399    0.111354    0.122785
     0.136040    0.162375    0.179024    0.253164    0.269372    0.281521
     0.348129    0.349713    0.548936

 Minimum Search - Taking Simple RFO Step
 Searching for Lamda that Minimizes Along All modes
 Value Taken    Lamda =  -0.00016662
 Step Taken.  Stepsize is  0.047219

                             Maximum     Tolerance    Cnvgd?
         Gradient           0.003318      0.000300      NO
         Displacement       0.027496      0.001200      NO
         Energy change     -0.000657      0.000001      NO


 New Cartesian Coordinates Obtained by Inverse Iteration

 Displacement from previous Coordinates is:  0.043940
 ----------------------------------------------------------------
             Standard Nuclear Orientation (Angstroms)
    I     Atom           X                Y                Z
 ----------------------------------------------------------------
    1      C      -0.2107048652    -0.9019541325    -1.6460272818
    2      C       0.4272344737    -1.1876141909    -0.3223131073
    3      C      -0.8162934429    -0.3264467210    -0.3817029995
    4      F       0.2802846736    -2.4415356828     0.1747141807
    5      I       2.4069598417    -0.4353247953     0.1331642622
    6      Br     -2.4586136738    -1.1422342950     0.2487260477
    7      I      -0.7776795717     1.8164520586    -0.0292217404
    8      H       0.2946088185    -0.2253865965    -2.3232642244
    9      H      -0.7449954558    -1.7205922389    -2.1162914891
 ----------------------------------------------------------------
 Molecular Point Group                 C1    NOp =  1
 Largest Abelian Subgroup              C1    NOp =  1
 Nuclear Repulsion Energy =  1702.2735568248 hartrees
 There are       85 alpha and       85 beta electrons
 Applying Cartesian multipole field
    Component          Value
    ---------          -----
     (2,0,0)        1.00000E-11
     (0,2,0)        2.00000E-11
     (0,0,2)       -3.00000E-11
 Nucleus-field energy     =     0.0000000381 hartrees
 Requested basis set is 6-311++G(d,p)
 There are 101 shells and 274 basis functions
 A cutoff of  1.0D-11 yielded   3796 shell pairs
 There are     29621 function pairs (     33266 Cartesian)
 Smallest overlap matrix eigenvalue = 4.85E-05
 Guess MOs from SCF MO coefficient file

 -----------------------------------------------------------------------
  General SCF calculation program by
  Eric Jon Sundstrom, Paul Horn, Yuezhi Mao, Dmitri Zuev, Alec White,
  David Stuck, Shaama M.S., Shane Yost, Joonho Lee, David Small,
  Daniel Levine, Susi Lehtola, Hugh Burton, Evgeny Epifanovsky
 -----------------------------------------------------------------------
 Exchange:     0.2000 Hartree-Fock + 0.0800 Slater + 0.7200 B88
 Correlation:  0.1900 VWN1RPA + 0.8100 LYP
 Using SG-1 standard quadrature grid
 using 4 threads for integral computing
 -------------------------------------------------------
 OpenMP Integral computing Module                
 Release: version 2.0, May 2017, Q-Chem Inc. Pleasanton 
 -------------------------------------------------------
 -------------------------------------------------------
 OpenMP BLAS3 based DFT computing Module                
 Release: version 1.0, May 2013, Q-Chem Inc. Pittsburgh 
 -------------------------------------------------------
 A restricted SCF calculation will be
 performed using DIIS
 SCF converges when DIIS error is below 1.0e-08
 ---------------------------------------
  Cycle       Energy         DIIS error
 ---------------------------------------
    1  -16628.5446872629      1.09e-04  
    2  -16628.5448218209      3.23e-05  
    3  -16628.5448034937      5.52e-05  
    4  -16628.5448307859      6.86e-06  
    5  -16628.5448311888      2.64e-06  
    6  -16628.5448312315      7.09e-07  
    7  -16628.5448312348      2.09e-07  
    8  -16628.5448312351      5.73e-08  
    9  -16628.5448312349      1.03e-08  
   10  -16628.5448312349      5.15e-09  Convergence criterion met
 ---------------------------------------
 SCF time:   CPU 69.03s  wall 18.00s 
 SCF   energy in the final basis set =   -16628.5448312349
 Total energy in the final basis set =   -16628.5448312349

 --------------------------------------------------------------

                    Orbital Energies (a.u.)
 --------------------------------------------------------------

 Alpha MOs
 -- Occupied --
***************-482.851-176.318-176.317-165.722-165.720-165.719
*******-165.718-165.718 -62.503 -56.324 -56.320 -56.320 -35.814
-35.813 -31.308 -31.306 -31.301 -31.301 -31.300 -31.300 -24.717
-22.958 -22.957 -22.956 -22.956 -22.955 -22.955 -22.952 -22.952
-22.951 -22.951 -10.340 -10.308 -10.230  -8.712  -6.545  -6.530
 -6.530  -6.363  -6.362  -4.776  -4.775  -4.760  -4.760  -4.760
 -4.759  -2.655  -2.651  -2.651  -2.639  -2.639  -2.042  -2.041
 -2.037  -2.037  -2.036  -2.036  -2.023  -2.023  -2.023  -2.023
 -1.258  -0.932  -0.807  -0.696  -0.688  -0.639  -0.598  -0.531
 -0.519  -0.492  -0.460  -0.433  -0.394  -0.370  -0.357  -0.311
 -0.304  -0.291  -0.279  -0.278  -0.268
 -- Virtual --
 -0.096  -0.076  -0.033  -0.004   0.020   0.026   0.030   0.053
  0.062   0.066   0.074   0.077   0.080   0.090   0.096   0.109
  0.115   0.124   0.135   0.137   0.151   0.160   0.164   0.201
  0.206   0.211   0.217   0.224   0.230   0.237   0.253   0.267
  0.273   0.297   0.312   0.348   0.356   0.373   0.385   0.398
  0.402   0.409   0.430   0.437   0.443   0.447   0.458   0.483
  0.495   0.508   0.513   0.525   0.545   0.553   0.569   0.592
  0.603   0.636   0.646   0.655   0.659   0.696   0.709   0.737
  0.750   0.760   0.805   0.842   0.901   0.919   0.975   1.078
  1.204   1.245   1.299   1.325   1.332   1.348   1.356   1.372
  1.377   1.410   1.427   1.474   1.492   1.511   1.543   1.579
  1.619   1.660   1.735   1.779   1.805   1.868   1.885   1.940
  1.987   2.030   2.051   2.085   2.127   2.174   2.192   2.252
  2.527   2.556   2.641   2.685   2.778   2.793   2.902   2.939
  3.095   3.377   3.470   3.692   3.762   3.800   3.963   3.964
  3.973   3.985   3.994   4.003   4.008   4.016   4.031   4.058
  4.077   4.088   4.127   4.133   4.202   4.256   4.284   4.390
  4.418   4.452   4.840   6.012   6.018   6.026   6.045   6.085
  6.089   6.331   6.374   6.632   6.683   7.565   7.598   7.687
 23.496  23.652  23.849  27.845  27.885  28.350  28.355  28.361
 28.373  28.380  28.389  28.532  28.536  28.545  28.545  28.569
 28.574  28.599  28.607  28.674  28.701  47.926  66.759 127.891
127.894 127.899 127.908 127.934 127.940 151.644 151.678 289.759
289.790 289.9071020.7221901.8071901.842
 --------------------------------------------------------------

          Ground-State Mulliken Net Atomic Charges

     Atom                 Charge (a.u.)
  ----------------------------------------
      1 C                    -0.506123
      2 C                    -0.131812
      3 C                     0.049228
      4 F                    -0.032732
      5 I                     0.104237
      6 Br                   -0.004512
      7 I                     0.131420
      8 H                     0.184309
      9 H                     0.205986
  ----------------------------------------
  Sum of atomic charges =     0.000000

 -----------------------------------------------------------------
                    Cartesian Multipole Moments
 -----------------------------------------------------------------
    Charge (ESU x 10^10)
                 0.0000
    Dipole Moment (Debye)
         X       0.2800      Y       0.6358      Z      -1.7141
       Tot       1.8495
    Quadrupole Moments (Debye-Ang)
        XX     -97.1942     XY       2.3135     YY     -98.6002
        XZ       0.3243     YZ       2.8039     ZZ     -95.3032
    Octopole Moments (Debye-Ang^2)
       XXX      14.3766    XXY       7.1051    XYY      -5.5058
       YYY      47.1481    XXZ      14.5113    XYZ      -0.3963
       YYZ       5.6786    XZZ       0.1704    YZZ       3.4062
       ZZZ      12.0771
    Hexadecapole Moments (Debye-Ang^3)
      XXXX   -1808.8304   XXXY     102.7963   XXYY    -504.3865
      XYYY      64.2979   YYYY   -1091.6584   XXXZ      -5.3788
      XXYZ      -7.5879   XYYZ      -3.8899   YYYZ       6.4313
      XXZZ    -367.8092   XYZZ      27.7349   YYZZ    -228.9576
      XZZZ      -5.4954   YZZZ       0.3853   ZZZZ    -253.9755
 -----------------------------------------------------------------
 Calculating analytic gradient of the SCF energy
 Gradient of SCF Energy
            1           2           3           4           5           6
    1   0.0003808  -0.0001738  -0.0001574  -0.0001511  -0.0002900  -0.0000200
    2   0.0002994  -0.0014892   0.0001242   0.0012702  -0.0003418   0.0003014
    3   0.0014729   0.0002357  -0.0008210  -0.0009419   0.0002324  -0.0005207
            7           8           9
    1   0.0002419   0.0002185  -0.0000488
    2  -0.0000211  -0.0001852   0.0000422
    3  -0.0000771   0.0003072   0.0001126
 Max gradient component =       1.489E-03
 RMS gradient           =       5.716E-04
 Gradient time:  CPU 22.58 s  wall 5.71 s
 Geometry Optimization Parameters
   NAtoms,    NIC,     NZ,  NCons,   NDum,   NFix, NCnnct, MaxDiis
        9      69       9       0       0       0       0       0

 Cartesian Hessian Update
 Hessian Updated using BFGS Update


** GEOMETRY OPTIMIZATION IN DELOCALIZED INTERNAL COORDINATES **
   Searching for a Minimum

   Optimization Cycle:   4

                       Coordinates (Angstroms)
     ATOM                X               Y               Z
      1  C        -0.2107048652   -0.9019541325   -1.6460272818
      2  C         0.4272344737   -1.1876141909   -0.3223131073
      3  C        -0.8162934429   -0.3264467210   -0.3817029995
      4  F         0.2802846736   -2.4415356828    0.1747141807
      5  I         2.4069598417   -0.4353247953    0.1331642622
      6  Br       -2.4586136738   -1.1422342950    0.2487260477
      7  I        -0.7776795717    1.8164520586   -0.0292217404
      8  H         0.2946088185   -0.2253865965   -2.3232642244
      9  H        -0.7449954558   -1.7205922389   -2.1162914891
   Point Group: c1    Number of degrees of freedom:    21


   Energy is -16628.544831235

 Hessian Updated using BFGS Update

 21 Hessian modes will be used to form the next step
  Hessian Eigenvalues:
     0.017560    0.020962    0.030701    0.030858    0.039075    0.048042
     0.078979    0.090200    0.106823    0.109240    0.112386    0.118229
     0.131516    0.162287    0.178005    0.266871    0.270802    0.277492
     0.347659    0.348698    0.504835

 Minimum Search - Taking Simple RFO Step
 Searching for Lamda that Minimizes Along All modes
 Value Taken    Lamda =  -0.00002164
 Step Taken.  Stepsize is  0.013829

                             Maximum     Tolerance    Cnvgd?
         Gradient           0.001020      0.000300      NO
         Displacement       0.006374      0.001200      NO
         Energy change     -0.000083      0.000001      NO


 New Cartesian Coordinates Obtained by Inverse Iteration

 Displacement from previous Coordinates is:  0.016273
 ----------------------------------------------------------------
             Standard Nuclear Orientation (Angstroms)
    I     Atom           X                Y                Z
 ----------------------------------------------------------------
    1      C      -0.2109696707    -0.9022896922    -1.6487788774
    2      C       0.4270487702    -1.1872872834    -0.3230705677
    3      C      -0.8156576534    -0.3270753751    -0.3819587484
    4      F       0.2794761302    -2.4410382139     0.1796015698
    5      I       2.4074419982    -0.4354741083     0.1349300766
    6      Br     -2.4583187129    -1.1421749347     0.2513895061
    7      I      -0.7775334599     1.8154856451    -0.0279488422
    8      H       0.2938703495    -0.2242915119    -2.3257636016
    9      H      -0.7445569532    -1.7204911199    -2.1206168670
 ----------------------------------------------------------------
 Molecular Point Group                 C1    NOp =  1
 Largest Abelian Subgroup              C1    NOp =  1
 Nuclear Repulsion Energy =  1702.0979420031 hartrees
 There are       85 alpha and       85 beta electrons
 Applying Cartesian multipole field
    Component          Value
    ---------          -----
     (2,0,0)        1.00000E-11
     (0,2,0)        2.00000E-11
     (0,0,2)       -3.00000E-11
 Nucleus-field energy     =     0.0000000381 hartrees
 Requested basis set is 6-311++G(d,p)
 There are 101 shells and 274 basis functions
 A cutoff of  1.0D-11 yielded   3795 shell pairs
 There are     29618 function pairs (     33263 Cartesian)
 Smallest overlap matrix eigenvalue = 4.86E-05
 Guess MOs from SCF MO coefficient file

 -----------------------------------------------------------------------
  General SCF calculation program by
  Eric Jon Sundstrom, Paul Horn, Yuezhi Mao, Dmitri Zuev, Alec White,
  David Stuck, Shaama M.S., Shane Yost, Joonho Lee, David Small,
  Daniel Levine, Susi Lehtola, Hugh Burton, Evgeny Epifanovsky
 -----------------------------------------------------------------------
 Exchange:     0.2000 Hartree-Fock + 0.0800 Slater + 0.7200 B88
 Correlation:  0.1900 VWN1RPA + 0.8100 LYP
 Using SG-1 standard quadrature grid
 using 4 threads for integral computing
 -------------------------------------------------------
 OpenMP Integral computing Module                
 Release: version 2.0, May 2017, Q-Chem Inc. Pleasanton 
 -------------------------------------------------------
 -------------------------------------------------------
 OpenMP BLAS3 based DFT computing Module                
 Release: version 1.0, May 2013, Q-Chem Inc. Pittsburgh 
 -------------------------------------------------------
 A restricted SCF calculation will be
 performed using DIIS
 SCF converges when DIIS error is below 1.0e-08
 ---------------------------------------
  Cycle       Energy         DIIS error
 ---------------------------------------
    1  -16628.5448277261      3.72e-05  
    2  -16628.5448420876      8.38e-06  
    3  -16628.5448413640      1.18e-05  
    4  -16628.5448426688      2.97e-06  
    5  -16628.5448427466      9.66e-07  
    6  -16628.5448427542      2.76e-07  
    7  -16628.5448427549      8.42e-08  
    8  -16628.5448427548      2.96e-08  
    9  -16628.5448427548      3.02e-09  Convergence criterion met
 ---------------------------------------
 SCF time:   CPU 62.13s  wall 16.00s 
 SCF   energy in the final basis set =   -16628.5448427548
 Total energy in the final basis set =   -16628.5448427548

 --------------------------------------------------------------

                    Orbital Energies (a.u.)
 --------------------------------------------------------------

 Alpha MOs
 -- Occupied --
***************-482.851-176.318-176.317-165.722-165.720-165.719
*******-165.718-165.718 -62.503 -56.324 -56.320 -56.320 -35.814
-35.813 -31.308 -31.306 -31.301 -31.301 -31.300 -31.300 -24.717
-22.958 -22.957 -22.956 -22.956 -22.955 -22.955 -22.952 -22.952
-22.951 -22.951 -10.340 -10.308 -10.231  -8.712  -6.545  -6.530
 -6.530  -6.363  -6.362  -4.776  -4.775  -4.760  -4.760  -4.760
 -4.759  -2.655  -2.651  -2.651  -2.639  -2.639  -2.042  -2.041
 -2.037  -2.037  -2.036  -2.036  -2.023  -2.023  -2.023  -2.023
 -1.257  -0.931  -0.806  -0.696  -0.688  -0.639  -0.598  -0.531
 -0.519  -0.492  -0.460  -0.433  -0.394  -0.370  -0.357  -0.311
 -0.304  -0.291  -0.279  -0.278  -0.267
 -- Virtual --
 -0.096  -0.077  -0.033  -0.004   0.020   0.026   0.030   0.053
  0.062   0.066   0.074   0.077   0.080   0.090   0.096   0.109
  0.115   0.124   0.135   0.137   0.151   0.160   0.164   0.200
  0.206   0.211   0.217   0.224   0.230   0.237   0.252   0.267
  0.273   0.297   0.312   0.348   0.356   0.373   0.385   0.398
  0.402   0.409   0.430   0.437   0.443   0.447   0.458   0.483
  0.495   0.508   0.512   0.525   0.544   0.553   0.568   0.591
  0.603   0.635   0.646   0.654   0.658   0.695   0.708   0.736
  0.750   0.760   0.805   0.841   0.900   0.919   0.976   1.078
  1.204   1.244   1.298   1.325   1.331   1.347   1.356   1.372
  1.377   1.410   1.427   1.473   1.491   1.511   1.542   1.579
  1.618   1.660   1.735   1.777   1.806   1.867   1.884   1.939
  1.988   2.030   2.050   2.085   2.126   2.174   2.192   2.251
  2.526   2.555   2.640   2.684   2.778   2.792   2.900   2.938
  3.093   3.376   3.468   3.690   3.762   3.799   3.962   3.964
  3.973   3.985   3.993   4.001   4.007   4.016   4.030   4.058
  4.077   4.088   4.127   4.133   4.202   4.256   4.284   4.390
  4.418   4.452   4.838   6.012   6.018   6.026   6.045   6.084
  6.088   6.331   6.374   6.630   6.682   7.565   7.598   7.687
 23.494  23.652  23.847  27.845  27.885  28.350  28.355  28.361
 28.373  28.379  28.389  28.532  28.536  28.545  28.545  28.569
 28.574  28.599  28.607  28.674  28.700  47.926  66.759 127.891
127.894 127.899 127.908 127.934 127.940 151.644 151.678 289.759
289.790 289.9071020.7221901.8071901.841
 --------------------------------------------------------------

          Ground-State Mulliken Net Atomic Charges

     Atom                 Charge (a.u.)
  ----------------------------------------
      1 C                    -0.505871
      2 C                    -0.130972
      3 C                     0.049057
      4 F                    -0.033832
      5 I                     0.104299
      6 Br                   -0.004321
      7 I                     0.131575
      8 H                     0.184199
      9 H                     0.205864
  ----------------------------------------
  Sum of atomic charges =     0.000000

 -----------------------------------------------------------------
                    Cartesian Multipole Moments
 -----------------------------------------------------------------
    Charge (ESU x 10^10)
                 0.0000
    Dipole Moment (Debye)
         X       0.2794      Y       0.6429      Z      -1.7212
       Tot       1.8585
    Quadrupole Moments (Debye-Ang)
        XX     -97.1924     XY       2.3120     YY     -98.6248
        XZ       0.3290     YZ       2.8221     ZZ     -95.2794
    Octopole Moments (Debye-Ang^2)
       XXX      14.3322    XXY       7.1413    XYY      -5.5322
       YYY      47.3046    XXZ      14.4379    XYZ      -0.3947
       YYZ       5.5315    XZZ       0.1349    YZZ       3.4268
       ZZZ      11.6036
    Hexadecapole Moments (Debye-Ang^3)
      XXXX   -1808.8966   XXXY     102.6719   XXYY    -504.3436
      XYYY      64.2253   YYYY   -1091.2834   XXXZ      -5.2859
      XXYZ      -7.5759   XYYZ      -3.8981   YYYZ       6.6836
      XXZZ    -367.8637   XYZZ      27.7599   YYZZ    -228.9152
      XZZZ      -5.4243   YZZZ       0.5845   ZZZZ    -254.4537
 -----------------------------------------------------------------
 Calculating analytic gradient of the SCF energy
 Gradient of SCF Energy
            1           2           3           4           5           6
    1   0.0002186  -0.0002175   0.0001286  -0.0002797  -0.0000580  -0.0002947
    2   0.0002220  -0.0005110   0.0001429   0.0001538  -0.0002952   0.0002741
    3   0.0003787  -0.0000570  -0.0002841   0.0000016   0.0003991  -0.0003298
            7           8           9
    1   0.0002067   0.0002567   0.0000392
    2  -0.0000834   0.0000326   0.0000641
    3  -0.0000111  -0.0000192  -0.0000783
 Max gradient component =       5.110E-04
 RMS gradient           =       2.294E-04
 Gradient time:  CPU 22.60 s  wall 5.72 s
 Geometry Optimization Parameters
   NAtoms,    NIC,     NZ,  NCons,   NDum,   NFix, NCnnct, MaxDiis
        9      69       9       0       0       0       0       0

 Cartesian Hessian Update
 Hessian Updated using BFGS Update


** GEOMETRY OPTIMIZATION IN DELOCALIZED INTERNAL COORDINATES **
   Searching for a Minimum

   Optimization Cycle:   5

                       Coordinates (Angstroms)
     ATOM                X               Y               Z
      1  C        -0.2109696707   -0.9022896922   -1.6487788774
      2  C         0.4270487702   -1.1872872834   -0.3230705677
      3  C        -0.8156576534   -0.3270753751   -0.3819587484
      4  F         0.2794761302   -2.4410382139    0.1796015698
      5  I         2.4074419982   -0.4354741083    0.1349300766
      6  Br       -2.4583187129   -1.1421749347    0.2513895061
      7  I        -0.7775334599    1.8154856451   -0.0279488422
      8  H         0.2938703495   -0.2242915119   -2.3257636016
      9  H        -0.7445569532   -1.7204911199   -2.1206168670
   Point Group: c1    Number of degrees of freedom:    21


   Energy is -16628.544842755

 Hessian Updated using BFGS Update

 21 Hessian modes will be used to form the next step
  Hessian Eigenvalues:
     0.017822    0.021056    0.030736    0.031556    0.037564    0.050342
     0.076457    0.090230    0.106153    0.109902    0.113245    0.119364
     0.134660    0.162441    0.180207    0.242365    0.269668    0.277539
     0.348261    0.350744    0.481604

 Minimum Search - Taking Simple RFO Step
 Searching for Lamda that Minimizes Along All modes
 Value Taken    Lamda =  -0.00000151
 Step Taken.  Stepsize is  0.005323

                             Maximum     Tolerance    Cnvgd?
         Gradient           0.000199      0.000300     YES
         Displacement       0.002067      0.001200      NO
         Energy change     -0.000012      0.000001      NO


 New Cartesian Coordinates Obtained by Inverse Iteration

 Displacement from previous Coordinates is:  0.005023
 ----------------------------------------------------------------
             Standard Nuclear Orientation (Angstroms)
    I     Atom           X                Y                Z
 ----------------------------------------------------------------
    1      C      -0.2111191268    -0.9023405597    -1.6491441696
    2      C       0.4266089141    -1.1868533509    -0.3228423430
    3      C      -0.8159718802    -0.3269158515    -0.3818665253
    4      F       0.2790620420    -2.4412502423     0.1793035344
    5      I       2.4071386555    -0.4358530268     0.1348031281
    6      Br     -2.4576302123    -1.1426471935     0.2527115425
    7      I      -0.7779924188     1.8163540959    -0.0281617202
    8      H       0.2949062752    -0.2246766923    -2.3254612129
    9      H      -0.7442014505    -1.7204537733    -2.1215585857
 ----------------------------------------------------------------
 Molecular Point Group                 C1    NOp =  1
 Largest Abelian Subgroup              C1    NOp =  1
 Nuclear Repulsion Energy =  1701.9568532107 hartrees
 There are       85 alpha and       85 beta electrons
 Applying Cartesian multipole field
    Component          Value
    ---------          -----
     (2,0,0)        1.00000E-11
     (0,2,0)        2.00000E-11
     (0,0,2)       -3.00000E-11
 Nucleus-field energy     =     0.0000000381 hartrees
 Requested basis set is 6-311++G(d,p)
 There are 101 shells and 274 basis functions
 A cutoff of  1.0D-11 yielded   3794 shell pairs
 There are     29615 function pairs (     33260 Cartesian)
 Smallest overlap matrix eigenvalue = 4.86E-05
 Guess MOs from SCF MO coefficient file

 -----------------------------------------------------------------------
  General SCF calculation program by
  Eric Jon Sundstrom, Paul Horn, Yuezhi Mao, Dmitri Zuev, Alec White,
  David Stuck, Shaama M.S., Shane Yost, Joonho Lee, David Small,
  Daniel Levine, Susi Lehtola, Hugh Burton, Evgeny Epifanovsky
 -----------------------------------------------------------------------
 Exchange:     0.2000 Hartree-Fock + 0.0800 Slater + 0.7200 B88
 Correlation:  0.1900 VWN1RPA + 0.8100 LYP
 Using SG-1 standard quadrature grid
 using 4 threads for integral computing
 -------------------------------------------------------
 OpenMP Integral computing Module                
 Release: version 2.0, May 2017, Q-Chem Inc. Pleasanton 
 -------------------------------------------------------
 -------------------------------------------------------
 OpenMP BLAS3 based DFT computing Module                
 Release: version 1.0, May 2013, Q-Chem Inc. Pittsburgh 
 -------------------------------------------------------
 A restricted SCF calculation will be
 performed using DIIS
 SCF converges when DIIS error is below 1.0e-08
 ---------------------------------------
  Cycle       Energy         DIIS error
 ---------------------------------------
    1  -16628.5448425016      9.65e-06  
    2  -16628.5448434522      2.44e-06  
    3  -16628.5448433805      3.68e-06  
    4  -16628.5448435043      7.47e-07  
    5  -16628.5448435091      2.72e-07  
    6  -16628.5448435095      7.00e-08  
    7  -16628.5448435097      2.20e-08  
    8  -16628.5448435098      5.89e-09  Convergence criterion met
 ---------------------------------------
 SCF time:   CPU 55.29s  wall 15.00s 
 SCF   energy in the final basis set =   -16628.5448435098
 Total energy in the final basis set =   -16628.5448435098

 --------------------------------------------------------------

                    Orbital Energies (a.u.)
 --------------------------------------------------------------

 Alpha MOs
 -- Occupied --
***************-482.851-176.318-176.317-165.722-165.720-165.719
*******-165.718-165.718 -62.503 -56.324 -56.320 -56.320 -35.814
-35.813 -31.308 -31.306 -31.301 -31.301 -31.300 -31.300 -24.717
-22.958 -22.957 -22.956 -22.956 -22.955 -22.955 -22.952 -22.952
-22.951 -22.951 -10.340 -10.308 -10.231  -8.712  -6.545  -6.530
 -6.530  -6.363  -6.362  -4.776  -4.775  -4.760  -4.760  -4.760
 -4.760  -2.655  -2.651  -2.651  -2.639  -2.639  -2.042  -2.041
 -2.037  -2.037  -2.036  -2.036  -2.023  -2.023  -2.023  -2.023
 -1.257  -0.931  -0.806  -0.696  -0.688  -0.639  -0.598  -0.531
 -0.519  -0.492  -0.460  -0.433  -0.394  -0.370  -0.357  -0.311
 -0.304  -0.291  -0.279  -0.278  -0.268
 -- Virtual --
 -0.096  -0.077  -0.033  -0.004   0.020   0.026   0.030   0.053
  0.062   0.066   0.074   0.077   0.080   0.090   0.096   0.109
  0.115   0.124   0.135   0.137   0.151   0.160   0.164   0.200
  0.206   0.211   0.217   0.224   0.230   0.237   0.252   0.267
  0.273   0.297   0.312   0.348   0.356   0.373   0.385   0.398
  0.402   0.409   0.430   0.437   0.443   0.447   0.458   0.483
  0.495   0.508   0.512   0.525   0.544   0.553   0.568   0.591
  0.603   0.635   0.646   0.654   0.658   0.695   0.708   0.736
  0.750   0.760   0.805   0.841   0.900   0.919   0.976   1.078
  1.204   1.244   1.298   1.325   1.331   1.347   1.356   1.372
  1.377   1.410   1.427   1.473   1.492   1.511   1.542   1.580
  1.618   1.660   1.735   1.777   1.806   1.867   1.884   1.938
  1.988   2.030   2.050   2.085   2.126   2.174   2.192   2.251
  2.526   2.555   2.640   2.684   2.778   2.792   2.899   2.938
  3.092   3.376   3.467   3.691   3.762   3.799   3.962   3.964
  3.973   3.985   3.993   4.001   4.007   4.015   4.030   4.058
  4.077   4.088   4.127   4.133   4.202   4.256   4.284   4.390
  4.418   4.452   4.838   6.012   6.018   6.026   6.045   6.084
  6.088   6.331   6.374   6.630   6.682   7.564   7.598   7.687
 23.493  23.653  23.846  27.845  27.885  28.349  28.355  28.361
 28.373  28.379  28.389  28.531  28.536  28.545  28.545  28.569
 28.574  28.599  28.607  28.674  28.700  47.926  66.759 127.891
127.894 127.899 127.908 127.934 127.940 151.644 151.678 289.759
289.790 289.9071020.7221901.8071901.841
 --------------------------------------------------------------

          Ground-State Mulliken Net Atomic Charges

     Atom                 Charge (a.u.)
  ----------------------------------------
      1 C                    -0.505906
      2 C                    -0.131468
      3 C                     0.049690
      4 F                    -0.033976
      5 I                     0.104442
      6 Br                   -0.004210
      7 I                     0.131419
      8 H                     0.184103
      9 H                     0.205905
  ----------------------------------------
  Sum of atomic charges =     0.000000

 -----------------------------------------------------------------
                    Cartesian Multipole Moments
 -----------------------------------------------------------------
    Charge (ESU x 10^10)
                 0.0000
    Dipole Moment (Debye)
         X       0.2797      Y       0.6436      Z      -1.7207
       Tot       1.8583
    Quadrupole Moments (Debye-Ang)
        XX     -97.1857     XY       2.3134     YY     -98.6291
        XZ       0.3253     YZ       2.8215     ZZ     -95.2784
    Octopole Moments (Debye-Ang^2)
       XXX      14.4008    XXY       7.1188    XYY      -5.5313
       YYY      47.3095    XXZ      14.4286    XYZ      -0.3914
       YYZ       5.5179    XZZ       0.1482    YZZ       3.4065
       ZZZ      11.5645
    Hexadecapole Moments (Debye-Ang^3)
      XXXX   -1808.3878   XXXY     102.7923   XXYY    -504.3525
      XYYY      64.3860   YYYY   -1091.9743   XXXZ      -5.1452
      XXYZ      -7.5673   XYYZ      -3.8472   YYYZ       6.7800
      XXZZ    -367.7683   XYZZ      27.8268   YYZZ    -229.0389
      XZZZ      -5.2555   YZZZ       0.7220   ZZZZ    -254.5526
 -----------------------------------------------------------------
 Calculating analytic gradient of the SCF energy
 Gradient of SCF Energy
            1           2           3           4           5           6
    1   0.0001542  -0.0002187   0.0000639  -0.0002920  -0.0000776  -0.0002366
    2   0.0001069  -0.0001872   0.0001197  -0.0000755  -0.0003188   0.0002381
    3   0.0000200   0.0001042  -0.0001187   0.0000019   0.0003829  -0.0003018
            7           8           9
    1   0.0002131   0.0003117   0.0000819
    2   0.0000677  -0.0000465   0.0000958
    3   0.0000076   0.0000229  -0.0001189
 Max gradient component =       3.829E-04
 RMS gradient           =       1.816E-04
 Gradient time:  CPU 22.07 s  wall 5.59 s
 Geometry Optimization Parameters
   NAtoms,    NIC,     NZ,  NCons,   NDum,   NFix, NCnnct, MaxDiis
        9      69       9       0       0       0       0       0

 Cartesian Hessian Update
 Hessian Updated using BFGS Update


** GEOMETRY OPTIMIZATION IN DELOCALIZED INTERNAL COORDINATES **
   Searching for a Minimum

   Optimization Cycle:   6

                       Coordinates (Angstroms)
     ATOM                X               Y               Z
      1  C        -0.2111191268   -0.9023405597   -1.6491441696
      2  C         0.4266089141   -1.1868533509   -0.3228423430
      3  C        -0.8159718802   -0.3269158515   -0.3818665253
      4  F         0.2790620420   -2.4412502423    0.1793035344
      5  I         2.4071386555   -0.4358530268    0.1348031281
      6  Br       -2.4576302123   -1.1426471935    0.2527115425
      7  I        -0.7779924188    1.8163540959   -0.0281617202
      8  H         0.2949062752   -0.2246766923   -2.3254612129
      9  H        -0.7442014505   -1.7204537733   -2.1215585857
   Point Group: c1    Number of degrees of freedom:    21


   Energy is -16628.544843510

 Hessian Updated using BFGS Update

 21 Hessian modes will be used to form the next step
  Hessian Eigenvalues:
     0.018516    0.022159    0.030736    0.031402    0.036013    0.049303
     0.073631    0.090765    0.104086    0.111657    0.113377    0.121813
     0.131749    0.162567    0.172505    0.253960    0.277050    0.277538
     0.347577    0.348765    0.477720

 Minimum Search - Taking Simple RFO Step
 Searching for Lamda that Minimizes Along All modes
 Value Taken    Lamda =   0.00000000
 Step Taken.  Stepsize is  0.002216

                             Maximum     Tolerance    Cnvgd?
         Gradient           0.000058      0.000300     YES
         Displacement       0.000996      0.001200     YES
         Energy change     -0.000001      0.000001     YES


                       Distance Matrix (Angstroms)
             C (  1)   C (  2)   C (  3)   F (  4)   I (  5)   Br(  6)
   C (  2)  1.498907
   C (  3)  1.517548  1.512278
   F (  4)  2.439619  1.359203  2.446308
   I (  5)  3.202398  2.167012  3.266077  2.924433
   Br(  6)  2.953238  2.941437  1.939884  3.030057  4.917259
   I (  7)  3.215623  3.249178  2.172592  4.391765  3.904364  3.414054
   H (  8)  1.082910  2.225671  2.240996  3.344742  3.249465  3.881508
   H (  9)  1.084740  2.211539  2.230163  2.619271  4.083174  2.984436
             I (  7)   H (  8)
   H (  8)  3.254920
   H (  9)  4.110044  1.832668

 Final energy is   -16628.544843509786     


 ******************************
 **  OPTIMIZATION CONVERGED  **
 ******************************

                       Coordinates (Angstroms)
     ATOM                X               Y               Z
      1  C        -0.2111191268   -0.9023405597   -1.6491441696
      2  C         0.4266089141   -1.1868533509   -0.3228423430
      3  C        -0.8159718802   -0.3269158515   -0.3818665253
      4  F         0.2790620420   -2.4412502423    0.1793035344
      5  I         2.4071386555   -0.4358530268    0.1348031281
      6  Br       -2.4576302123   -1.1426471935    0.2527115425
      7  I        -0.7779924188    1.8163540959   -0.0281617202
      8  H         0.2949062752   -0.2246766923   -2.3254612129
      9  H        -0.7442014505   -1.7204537733   -2.1215585857

Z-matrix Print:
$molecule
0 1
I 
C  1 2.172592
C  2 1.512278 1 122.700320
F  3 1.359203 2 116.744666 1 144.143662 0
C  3 1.498907 2 60.524152 1 -108.303817 0
H  5 1.082910 3 118.202497 2 107.936390 0
H  5 1.084740 3 116.826423 2 -107.231389 0
Br 2 1.939884 1 112.108845 3 146.058979 0
I  3 2.167012 2 124.203186 1 0.605938 0
$end


 --------------------------------------------------------------

                    Orbital Energies (a.u.)
 --------------------------------------------------------------

 Alpha MOs
 -- Occupied --
***************-482.851-176.318-176.317-165.722-165.720-165.719
*******-165.718-165.718 -62.503 -56.324 -56.320 -56.320 -35.814
-35.813 -31.308 -31.306 -31.301 -31.301 -31.300 -31.300 -24.717
-22.958 -22.957 -22.956 -22.956 -22.955 -22.955 -22.952 -22.952
-22.951 -22.951 -10.340 -10.308 -10.231  -8.712  -6.545  -6.530
 -6.530  -6.363  -6.362  -4.776  -4.775  -4.760  -4.760  -4.760
 -4.760  -2.655  -2.651  -2.651  -2.639  -2.639  -2.042  -2.041
 -2.037  -2.037  -2.036  -2.036  -2.023  -2.023  -2.023  -2.023
 -1.257  -0.931  -0.806  -0.696  -0.688  -0.639  -0.598  -0.531
 -0.519  -0.492  -0.460  -0.433  -0.394  -0.370  -0.357  -0.311
 -0.304  -0.291  -0.279  -0.278  -0.268
 -- Virtual --
 -0.096  -0.077  -0.033  -0.004   0.020   0.026   0.030   0.053
  0.062   0.066   0.074   0.077   0.080   0.090   0.096   0.109
  0.115   0.124   0.135   0.137   0.151   0.160   0.164   0.200
  0.206   0.211   0.217   0.224   0.230   0.237   0.252   0.267
  0.273   0.297   0.312   0.348   0.356   0.373   0.385   0.398
  0.402   0.409   0.430   0.437   0.443   0.447   0.458   0.483
  0.495   0.508   0.512   0.525   0.544   0.553   0.568   0.591
  0.603   0.635   0.646   0.654   0.658   0.695   0.708   0.736
  0.750   0.760   0.805   0.841   0.900   0.919   0.976   1.078
  1.204   1.244   1.298   1.325   1.331   1.347   1.356   1.372
  1.377   1.410   1.427   1.473   1.492   1.511   1.542   1.580
  1.618   1.660   1.735   1.777   1.806   1.867   1.884   1.938
  1.988   2.030   2.050   2.085   2.126   2.174   2.192   2.251
  2.526   2.555   2.640   2.684   2.778   2.792   2.899   2.938
  3.092   3.376   3.467   3.691   3.762   3.799   3.962   3.964
  3.973   3.985   3.993   4.001   4.007   4.015   4.030   4.058
  4.077   4.088   4.127   4.133   4.202   4.256   4.284   4.390
  4.418   4.452   4.838   6.012   6.018   6.026   6.045   6.084
  6.088   6.331   6.374   6.630   6.682   7.564   7.598   7.687
 23.493  23.653  23.846  27.845  27.885  28.349  28.355  28.361
 28.373  28.379  28.389  28.531  28.536  28.545  28.545  28.569
 28.574  28.599  28.607  28.674  28.700  47.926  66.759 127.891
127.894 127.899 127.908 127.934 127.940 151.644 151.678 289.759
289.790 289.9071020.7221901.8071901.841
 --------------------------------------------------------------

          Ground-State Mulliken Net Atomic Charges

     Atom                 Charge (a.u.)
  ----------------------------------------
      1 C                    -0.505906
      2 C                    -0.131468
      3 C                     0.049690
      4 F                    -0.033976
      5 I                     0.104442
      6 Br                   -0.004210
      7 I                     0.131419
      8 H                     0.184103
      9 H                     0.205905
  ----------------------------------------
  Sum of atomic charges =     0.000000

 -----------------------------------------------------------------
                    Cartesian Multipole Moments
 -----------------------------------------------------------------
    Charge (ESU x 10^10)
                 0.0000
    Dipole Moment (Debye)
         X       0.2797      Y       0.6436      Z      -1.7207
       Tot       1.8583
    Quadrupole Moments (Debye-Ang)
        XX     -97.1857     XY       2.3134     YY     -98.6291
        XZ       0.3253     YZ       2.8215     ZZ     -95.2784
    Octopole Moments (Debye-Ang^2)
       XXX      14.4008    XXY       7.1188    XYY      -5.5313
       YYY      47.3095    XXZ      14.4286    XYZ      -0.3914
       YYZ       5.5179    XZZ       0.1482    YZZ       3.4065
       ZZZ      11.5645
    Hexadecapole Moments (Debye-Ang^3)
      XXXX   -1808.3878   XXXY     102.7923   XXYY    -504.3525
      XYYY      64.3860   YYYY   -1091.9743   XXXZ      -5.1452
      XXYZ      -7.5673   XYYZ      -3.8472   YYYZ       6.7800
      XXZZ    -367.7683   XYZZ      27.8268   YYZZ    -229.0389
      XZZZ      -5.2555   YZZZ       0.7220   ZZZZ    -254.5526
 -----------------------------------------------------------------
Archival summary:
1\1\garfield\OPT\ProcedureUnspecified\BasisUnspecified\2r1132\taweetha\WedOct1009:00:342018WedOct1009:00:342018\0\\#,OPT,ProcedureUnspecified,BasisUnspecified,\\0,1\I\C,1,2.17259\C,2,1.51228,1,122.7\F,3,1.3592,2,116.745,1,144.144,0\C,3,1.49891,2,60.5242,1,-108.304,0\H,5,1.08291,3,118.202,2,107.936,0\H,5,1.08474,3,116.826,2,-107.231,0\Br,2,1.93988,1,112.109,3,146.059,0\I,3,2.16701,2,124.203,1,0.605938,0\\\@

 Total job time:  148.29s(wall), 567.75s(cpu) 
 Wed Oct 10 09:00:34 2018

        *************************************************************
        *                                                           *
        *  Thank you very much for using Q-Chem.  Have a nice day.  *
        *                                                           *
        *************************************************************


 
User input: 2 of 2 
 
Q-Chem Developer Version!
                  Welcome to Q-Chem
     A Quantum Leap Into The Future Of Chemistry


 Q-Chem 5.1, Q-Chem, Inc., Pleasanton, CA (2018)

 Yihan Shao,  Zhengting Gan,  E. Epifanovsky,  A. T. B. Gilbert,  M. Wormit,  
 J. Kussmann,  A. W. Lange,  A. Behn,  Jia Deng,  Xintian Feng,  D. Ghosh,  
 M. Goldey,  P. R. Horn,  L. D. Jacobson,  I. Kaliman,  T. Kus,  A. Landau,  
 Jie Liu,  E. I. Proynov,  R. M. Richard,  R. P. Steele,  E. J. Sundstrom,  
 H. L. Woodcock III,  P. M. Zimmerman,  D. Zuev,  B. Albrecht,  E. Alguire,  
 S. A. Baeppler,  D. Barton,  Z. Benda,  Y. A. Bernard,  E. J. Berquist,  
 K. B. Bravaya,  H. Burton,  D. Casanova,  Chun-Min Chang,  Yunqing Chen,  
 A. Chien,  K. D. Closser,  M. P. Coons,  S. Coriani,  S. Dasgupta,  
 A. L. Dempwolff,  M. Diedenhofen,  Hainam Do,  R. G. Edgar,  Po-Tung Fang,  
 S. Faraji,  S. Fatehi,  Qingguo Feng,  K. D. Fenk,  J. Fosso-Tande,  
 Qinghui Ge,  A. Ghysels,  G. Gidofalvi,  J. Gomes,  J. Gonthier,  A. Gunina,  
 D. Hait,  M. W. D. Hanson-Heine,  P. H. P. Harbach,  A. W. Hauser,  
 J. E. Herr,  E. G. Hohenstein,  Z. C. Holden,  Kerwin Hui,  B. C. Huynh,  
 T.-C. Jagau,  Hyunjun Ji,  B. Kaduk,  K. Khistyaev,  Jaehoon Kim,  
 P. Klunzinger,  K. Koh,  D. Kosenkov,  L. Koulias,  T. Kowalczyk,  
 C. M. Krauter,  A. Kunitsa,  Ka Un Lao,  A. Laurent,  K. V. Lawler,  
 Joonho Lee,  D. Lefrancois,  S. Lehtola,  D. S. Levine,  Yi-Pei Li,  
 You-Sheng Lin,  Fenglai Liu,  E. Livshits,  A. Luenser,  P. Manohar,  
 E. Mansoor,  S. F. Manzer,  Shan-Ping Mao,  Yuezhi Mao,  N. Mardirossian,  
 A. V. Marenich,  T. Markovich,  L. A. Martinez-Martinez,  S. A. Maurer,  
 N. J. Mayhall,  S. C. McKenzie,  J.-M. Mewes,  A. F. Morrison,  
 J. W. Mullinax,  K. Nanda,  T. S. Nguyen-Beck,  R. Olivares-Amaya,  
 J. A. Parkhill,  T. M. Perrine,  F. Plasser,  P. Pokhilko,  S. Prager,  
 A. Prociuk,  E. Ramos,  D. R. Rehn,  F. Rob,  M. Schneider,  N. Sergueev,  
 S. M. Sharada,  S. Sharma,  D. W. Small,  T. Stauch,  T. Stein,  
 Yu-Chuan Su,  A. J. W. Thom,  A. Tkatchenko,  T. Tsuchimochi,  N. M. Tubman,  
 L. Vogt,  M. L. Vidal,  O. Vydrov,  M. A. Watson,  J. Wenzel,  
 M. de Wergifosse,  T. A. Wesolowski,  A. White,  J. Witte,  A. Yamada,  
 Jun Yang,  K. Yao,  S. Yeganeh,  S. R. Yost,  Zhi-Qiang You,  A. Zech,  
 Igor Ying Zhang,  Xing Zhang,  Yan Zhao,  Ying Zhu,  B. R. Brooks,  
 G. K. L. Chan,  C. J. Cramer,  M. S. Gordon,  W. J. Hehre,  A. Klamt,  
 M. W. Schmidt,  C. D. Sherrill,  D. G. Truhlar,  A. Aspuru-Guzik,  R. Baer,  
 A. T. Bell,  N. A. Besley,  Jeng-Da Chai,  A. E. DePrince, III,  
 R. A. DiStasio Jr.,  A. Dreuw,  B. D. Dunietz,  T. R. Furlani,  
 Chao-Ping Hsu,  Yousung Jung,  Jing Kong,  D. S. Lambrecht,  WanZhen Liang,  
 C. Ochsenfeld,  V. A. Rassolov,  L. V. Slipchenko,  J. E. Subotnik,  
 T. Van Voorhis,  J. M. Herbert,  A. I. Krylov,  P. M. W. Gill,  M. Head-Gordon

 Contributors to earlier versions of Q-Chem not listed above: 
 R. D. Adamson,  B. Austin,  J. Baker,  G. J. O. Beran,  K. Brandhorst,  
 S. T. Brown,  E. F. C. Byrd,  A. K. Chakraborty,  C.-L. Cheng,  
 Siu Hung Chien,  D. M. Chipman,  D. L. Crittenden,  H. Dachsel,  
 R. J. Doerksen,  A. D. Dutoi,  L. Fusti-Molnar,  W. A. Goddard III,  
 A. Golubeva-Zadorozhnaya,  S. R. Gwaltney,  G. Hawkins,  A. Heyden,  
 S. Hirata,  G. Kedziora,  F. J. Keil,  C. Kelley,  Jihan Kim,  R. A. King,  
 R. Z. Khaliullin,  P. P. Korambath,  W. Kurlancheek,  A. M. Lee,  M. S. Lee,  
 S. V. Levchenko,  Ching Yeh Lin,  D. Liotard,  R. C. Lochan,  I. Lotan,  
 P. E. Maslen,  N. Nair,  D. P. O'Neill,  D. Neuhauser,  E. Neuscamman,  
 C. M. Oana,  R. Olson,  B. Peters,  R. Peverati,  P. A. Pieniazek,  
 Y. M. Rhee,  J. Ritchie,  M. A. Rohrdanz,  E. Rosta,  N. J. Russ,  
 H. F. Schaefer III,  N. E. Schultz,  N. Shenvi,  A. C. Simmonett,  A. Sodt,  
 D. Stuck,  K. S. Thanthiriwatte,  V. Vanovschi,  Tao Wang,  A. Warshel,  
 C. F. Williams,  Q. Wu,  X. Xu,  W. Zhang

 Please cite Q-Chem as follows:
 Y. Shao et al., Mol. Phys. 113, 184-215 (2015)
 DOI: 10.1080/00268976.2014.952696

 Q-Chem 5.1.1 for Intel X86 EM64T Linux

 Parts of Q-Chem use Armadillo 8.300.2 (Tropical Shenanigans).
 http://arma.sourceforge.net/

 Q-Chem begins on Wed Oct 10 09:00:34 2018  

Host: 
0

     Scratch files written to /scratch/taweetham/qchem28791//
The previous job contains 0 fragments, simply inherited here
Input Ideriv = 2
Curr. Ideriv = -1
Max.  Ideriv = 2

Checking the input file for inconsistencies... 	...done.

--------------------------------------------------------------
User input:
--------------------------------------------------------------

$molecule
read
$end

$rem
   job_type 	frequency
   basis 	6-311++g**
   method	b3lyp	
$end


--------------------------------------------------------------
 ----------------------------------------------------------------
             Standard Nuclear Orientation (Angstroms)
    I     Atom           X                Y                Z
 ----------------------------------------------------------------
    1      C      -0.0832606733    -0.8692815780    -1.6464339440
    2      C       0.5923813006    -1.0785038187    -0.3248988159
    3      C      -0.7597738437    -0.4028050968    -0.3706272586
    4      F       0.6257526116    -2.3478726366     0.1598911206
    5      I       2.4477539806    -0.0604582407     0.1410564825
    6      Br     -2.2672177974    -1.4517380394     0.2542738809
    7      I      -1.0250817436     1.7191561153     0.0128410303
    8      H       0.3194905788    -0.1175333389    -2.3137875098
    9      H      -0.4963504338    -1.7482259459    -2.1296264755
 ----------------------------------------------------------------
 Molecular Point Group                 C1    NOp =  1
 Largest Abelian Subgroup              C1    NOp =  1
 Nuclear Repulsion Energy =  1701.9568532107 hartrees
 There are       85 alpha and       85 beta electrons
 Requested basis set is 6-311++G(d,p)
 There are 101 shells and 274 basis functions

 Total QAlloc Memory Limit   2000 MB
 Mega-Array Size       188 MB
 MEM_STATIC part       192 MB

                       Distance Matrix (Angstroms)
             C (  1)   C (  2)   C (  3)   F (  4)   I (  5)   Br(  6)
   C (  2)  1.498907
   C (  3)  1.517548  1.512278
   F (  4)  2.439619  1.359203  2.446308
   I (  5)  3.202398  2.167012  3.266077  2.924433
   Br(  6)  2.953238  2.941437  1.939884  3.030057  4.917259
   I (  7)  3.215623  3.249178  2.172592  4.391765  3.904364  3.414054
   H (  8)  1.082910  2.225671  2.240996  3.344742  3.249465  3.881508
   H (  9)  1.084740  2.211539  2.230163  2.619271  4.083174  2.984436
             I (  7)   H (  8)
   H (  8)  3.254920
   H (  9)  4.110044  1.832668

 A cutoff of  1.0D-11 yielded   3794 shell pairs
 There are     29615 function pairs (     33260 Cartesian)

 -------------------------------------------------------
 OpenMP Integral Computing Module                       
 Release: version 1.0, May 2013, Q-Chem Inc. Pittsburgh 
 -------------------------------------------------------
 Integral Job Info:
 Integral job number is                      11
 Integral operator is                         1
 short-range coefficients                     0
 long-range coefficients              100000000
 Omega coefficients                           0
 if combine SR and LR in K                    0
 Integral screening is                        0
 Integral computing path is                   2
 max size of driver memory is            800000
 size of driver memory is                593474
 size of scratch memory is             29623520
 max col of scratch BK array               1296
 max len of scratch array in speh3          155
 max len of scratch index in speh4           18
 max int batch size is                      520
 min int batch size is                       52
 fixed nKL is                                45
 max L of basis functions is                  2
 order of int derivative is                   0
 number of shells is                        101
 number of basis is                         291
 number of cartesian basis is               291
 number of contracted shell pairs          3794
 number of primitive shell pairs           7936
 maxK2 (contraction) of shell pair           36
 max number of K2 of shell pair               1
 max number of CS2 of shell pair            475
 max number of PS2 of shell pair            475
 mem total for path MDJ                  553404
 -------------------------------------------------------
 Smallest overlap matrix eigenvalue = 4.86E-05
 Guess from superposition of atomic densities
 Warning:  Energy on first SCF cycle will be non-variational
 SAD guess density has 170.000000 electrons

 -----------------------------------------------------------------------
  General SCF calculation program by
  Eric Jon Sundstrom, Paul Horn, Yuezhi Mao, Dmitri Zuev, Alec White,
  David Stuck, Shaama M.S., Shane Yost, Joonho Lee, David Small,
  Daniel Levine, Susi Lehtola, Hugh Burton, Evgeny Epifanovsky
 -----------------------------------------------------------------------
 Exchange:     0.2000 Hartree-Fock + 0.0800 Slater + 0.7200 B88
 Correlation:  0.1900 VWN1RPA + 0.8100 LYP
 Using SG-1 standard quadrature grid
 using 4 threads for integral computing
 -------------------------------------------------------
 OpenMP Integral computing Module                
 Release: version 2.0, May 2017, Q-Chem Inc. Pleasanton 
 -------------------------------------------------------
 -------------------------------------------------------
 OpenMP BLAS3 based DFT computing Module                
 Release: version 1.0, May 2013, Q-Chem Inc. Pittsburgh 
 -------------------------------------------------------
 A restricted SCF calculation will be
 performed using DIIS
 SCF converges when DIIS error is below 1.0e-08
 ---------------------------------------
  Cycle       Energy         DIIS error
 ---------------------------------------
    1  -16629.5355509690      3.24e-02  
    2  -16628.4937602392      2.78e-03  
    3  -16628.4625668929      3.37e-03  
    4  -16628.5429043042      4.71e-04  
    5  -16628.5440783961      2.05e-04  
    6  -16628.5443376062      7.51e-05  
    7  -16628.5443904541      2.89e-05  
    8  -16628.5443977967      5.92e-06  
    9  -16628.5443981035      1.13e-06  
   10  -16628.5443981150      4.72e-07  
   11  -16628.5443981167      1.67e-07  
   12  -16628.5443981168      2.67e-08  
   13  -16628.5443981167      4.70e-09  Convergence criterion met
 ---------------------------------------
 SCF time:   CPU 86.50s  wall 22.00s 
 SCF   energy in the final basis set =   -16628.5443981167
 Total energy in the final basis set =   -16628.5443981167

 --------------------------------------------------------------

                    Orbital Energies (a.u.)
 --------------------------------------------------------------

 Alpha MOs
 -- Occupied --
***************-482.850-176.318-176.317-165.722-165.721-165.719
*******-165.718-165.718 -62.503 -56.324 -56.320 -56.320 -35.814
-35.813 -31.308 -31.307 -31.301 -31.301 -31.300 -31.300 -24.716
-22.958 -22.957 -22.957 -22.957 -22.955 -22.955 -22.952 -22.952
-22.951 -22.951 -10.340 -10.308 -10.231  -8.712  -6.545  -6.530
 -6.530  -6.363  -6.362  -4.776  -4.775  -4.761  -4.760  -4.760
 -4.760  -2.655  -2.651  -2.651  -2.639  -2.639  -2.042  -2.041
 -2.037  -2.037  -2.036  -2.036  -2.023  -2.023  -2.023  -2.023
 -1.257  -0.931  -0.806  -0.696  -0.688  -0.639  -0.598  -0.531
 -0.519  -0.492  -0.460  -0.433  -0.394  -0.370  -0.357  -0.311
 -0.304  -0.291  -0.279  -0.277  -0.268
 -- Virtual --
 -0.096  -0.077  -0.033  -0.004   0.020   0.026   0.030   0.053
  0.062   0.066   0.074   0.077   0.080   0.090   0.096   0.109
  0.115   0.124   0.135   0.137   0.151   0.160   0.164   0.200
  0.206   0.211   0.217   0.224   0.230   0.237   0.253   0.267
  0.273   0.297   0.312   0.348   0.356   0.373   0.385   0.398
  0.403   0.409   0.430   0.437   0.443   0.447   0.458   0.483
  0.495   0.508   0.512   0.525   0.544   0.553   0.568   0.591
  0.603   0.636   0.646   0.654   0.658   0.695   0.708   0.736
  0.750   0.760   0.805   0.841   0.900   0.919   0.976   1.078
  1.204   1.244   1.298   1.325   1.331   1.347   1.355   1.372
  1.377   1.410   1.427   1.473   1.492   1.511   1.542   1.580
  1.618   1.660   1.735   1.777   1.806   1.867   1.884   1.938
  1.988   2.030   2.050   2.085   2.126   2.174   2.192   2.251
  2.526   2.555   2.640   2.684   2.778   2.792   2.899   2.938
  3.092   3.376   3.467   3.691   3.762   3.799   3.962   3.964
  3.973   3.985   3.993   4.001   4.007   4.015   4.030   4.058
  4.077   4.089   4.127   4.133   4.202   4.256   4.284   4.390
  4.418   4.452   4.838   6.012   6.018   6.026   6.044   6.084
  6.088   6.331   6.374   6.630   6.682   7.564   7.597   7.687
 23.493  23.653  23.846  27.845  27.885  28.349  28.355  28.361
 28.373  28.380  28.389  28.531  28.536  28.545  28.545  28.569
 28.574  28.599  28.608  28.674  28.700  47.926  66.759 127.891
127.894 127.899 127.908 127.934 127.940 151.644 151.678 289.759
289.790 289.9071020.7221901.8061901.841
 --------------------------------------------------------------

          Ground-State Mulliken Net Atomic Charges

     Atom                 Charge (a.u.)
  ----------------------------------------
      1 C                    -0.506331
      2 C                    -0.131623
      3 C                     0.048826
      4 F                    -0.034275
      5 I                     0.105156
      6 Br                   -0.003513
      7 I                     0.131602
      8 H                     0.184531
      9 H                     0.205627
  ----------------------------------------
  Sum of atomic charges =     0.000000

 -----------------------------------------------------------------
                    Cartesian Multipole Moments
 -----------------------------------------------------------------
    Charge (ESU x 10^10)
                 0.0000
    Dipole Moment (Debye)
         X       0.1790      Y       0.7001      Z      -1.7124
       Tot       1.8587
    Quadrupole Moments (Debye-Ang)
        XX     -97.8560     XY       2.4454     YY     -97.9794
        XZ      -0.0390     YZ       2.7520     ZZ     -95.2534
    Octopole Moments (Debye-Ang^2)
       XXX       9.8696    XXY       7.8392    XYY      -9.5958
       YYY      34.5888    XXZ      13.0117    XYZ       0.7706
       YYZ       4.8394    XZZ      -0.6245    YZZ       0.4864
       ZZZ       7.4512
    Hexadecapole Moments (Debye-Ang^3)
      XXXX   -1853.4129   XXXY      54.9200   XXYY    -490.7734
      XYYY       4.7947   YYYY   -1067.4159   XXXZ       1.1490
      XXYZ      -7.7200   XYYZ      -6.0989   YYYZ       0.1354
      XXZZ    -372.5911   XYZZ       7.1509   YYZZ    -223.5676
      XZZZ      -2.3994   YZZZ      -5.3943   ZZZZ    -254.1030
 -----------------------------------------------------------------
 Calculating MO derivatives via CPSCF
 D1JvT checksum  = 1022976 65000.9450368247
 D1KAT checksum  = 2656368 2351.4962904016
   1         3          27      0.112830    0.024694
   2         3          27      0.016549    0.003410
   3         3          27      0.002132    0.000546
   4         6          24      0.000198    0.000059
   5        27           3      0.000013    0.000006
   6        30           0      0.000000    0.000000    Roots Converged
 Time for AOints: 62.2 s (CPU) 15.6 s (wall)
 ------------------------------------------------------------------------------
                     AOints        : Timing summary (seconds)
 ------------------------------------------------------------------------------
     job step          cpu (% of tot)      sys (% of tot)     wall (% of tot)
 ------------------------------------------------------------------------------
  cpscf_lag         0.2360E+03 (31.1)   0.1100E-04 (12.5)   0.6036E+02 (30.5)
  iterzp            0.4591E+03 (60.6)   0.7300E-04 (83.0)   0.1209E+03 (61.1)
  make_fx           0.0000E+00 ( 0.0)   0.0000E+00 ( 0.0)   0.0000E+00 ( 0.0)
  AOints            0.6221E+02 ( 8.2)   0.2000E-05 ( 2.3)   0.1565E+02 ( 7.9)
 ------------------------------------------------------------------------------
   Grand Totals     0.7581E+03          0.8800E-04          0.1977E+03
 ------------------------------------------------------------------------------
 Calculating analytic Hessian of the SCF energy
 Polarizability Matrix (a.u.)
            1           2           3
    1-138.6854286  -6.7681431   0.8735293
    2  -6.7681431-120.8832044  -3.4301466
    3   0.8735293  -3.4301466 -90.0852963

 Direct stationary perturbation theory relativistic correction:

 rels  =     210.771535661111
 relv  =    -703.864753693113
 rel2e =      96.482271189313
 E_rel =    -396.610946842688

 Hessian of the SCF Energy
            1           2           3           4           5           6
    1   0.2979445   0.1758333  -0.0082686  -0.0565869  -0.0006825  -0.0633943
    2   0.1758333   0.5684200  -0.0118715  -0.0078801  -0.0602138  -0.0063583
    3  -0.0082686  -0.0118715   0.5957293  -0.0908267   0.0279050  -0.1772700
    4  -0.0565869  -0.0078801  -0.0908267   0.3316623  -0.0444499   0.0843724
    5  -0.0006825  -0.0602138   0.0279050  -0.0444499   0.3985306  -0.0931473
    6  -0.0633943  -0.0063583  -0.1772700   0.0843724  -0.0931473   0.3184434
    7  -0.0530003   0.0046099   0.0814557  -0.1686789   0.0672243  -0.0133242
    8   0.0015891  -0.0604992  -0.0522167   0.0486695  -0.0653827   0.0214371
    9   0.0438558  -0.0373440  -0.1520547   0.0144742   0.0074525  -0.0139623
   10  -0.0003846   0.0050127  -0.0058055  -0.0515097  -0.0045060   0.0009897
   11   0.0020489  -0.0084226   0.0134864   0.0190029  -0.2452122   0.0831682
   12   0.0047567   0.0404612  -0.0108156  -0.0074445   0.0690170  -0.0858326
   13  -0.0131723  -0.0000994  -0.0024501  -0.0377598  -0.0101231  -0.0096573
   14  -0.0066188   0.0004992   0.0008509  -0.0144977  -0.0180562  -0.0040045
   15  -0.0138620  -0.0072407  -0.0006213  -0.0071129  -0.0011777  -0.0151176
   16  -0.0107274  -0.0018139   0.0062008  -0.0184203  -0.0134317   0.0133384
   17  -0.0032883  -0.0000119  -0.0002348  -0.0011200  -0.0014369   0.0023044
   18   0.0180843   0.0132016  -0.0050612  -0.0000690  -0.0038768  -0.0011752
   19  -0.0021610   0.0030121   0.0024793   0.0005284   0.0089557   0.0031032
   20   0.0074368  -0.0109819  -0.0019271   0.0000758  -0.0115069  -0.0081442
   21   0.0011632  -0.0150122   0.0001832   0.0035919   0.0016601  -0.0016240
   22  -0.0800158  -0.0831010   0.0673277   0.0096119   0.0167285  -0.0082165
   23  -0.0815422  -0.1912763   0.1262426  -0.0043221  -0.0063473  -0.0001284
   24   0.0656752   0.1242032  -0.1509698   0.0066819   0.0088713  -0.0104713
   25  -0.0818961  -0.0955737  -0.0501127  -0.0088470  -0.0197153  -0.0072115
   26  -0.0947763  -0.2375135  -0.1022349   0.0045218   0.0096254   0.0048731
   27  -0.0480103  -0.1000393  -0.0991199  -0.0036675  -0.0167040  -0.0129904
            7           8           9          10          11          12
    1  -0.0530003   0.0015891   0.0438558  -0.0003846   0.0020489   0.0047567
    2   0.0046099  -0.0604992  -0.0373440   0.0050127  -0.0084226   0.0404612
    3   0.0814557  -0.0522167  -0.1520547  -0.0058055   0.0134864  -0.0108156
    4  -0.1686789   0.0486695   0.0144742  -0.0515097   0.0190029  -0.0074445
    5   0.0672243  -0.0653827   0.0074525  -0.0045060  -0.2452122   0.0690170
    6  -0.0133242   0.0214371  -0.0139623   0.0009897   0.0831682  -0.0858326
    7   0.3236844  -0.0422854  -0.0783962  -0.0013435   0.0033892  -0.0074111
    8  -0.0422854   0.2500391   0.0194088   0.0244844  -0.0302365  -0.0018176
    9  -0.0783962   0.0194088   0.2359284  -0.0097838   0.0085621   0.0025453
   10  -0.0013435   0.0244844  -0.0097838   0.0630786  -0.0111610   0.0108196
   11   0.0033892  -0.0302365   0.0085621  -0.0111610   0.3087312  -0.1079544
   12  -0.0074111  -0.0018176   0.0025453   0.0108196  -0.1079544   0.0866726
   13  -0.0116083  -0.0078828  -0.0106746  -0.0063821  -0.0180052   0.0033616
   14   0.0005542   0.0010360  -0.0032189  -0.0200356  -0.0249820   0.0008288
   15   0.0004975   0.0021430  -0.0015971   0.0036558   0.0012621   0.0044132
   16  -0.0770738  -0.0310225   0.0230967  -0.0031665  -0.0004472  -0.0018389
   17  -0.0432456  -0.0478737   0.0192407   0.0047752   0.0016699  -0.0009164
   18   0.0205816   0.0124681  -0.0324125   0.0006554  -0.0011575   0.0014554
   19  -0.0129280   0.0028759  -0.0009206  -0.0008649   0.0023768   0.0005352
   20   0.0086606  -0.0484475  -0.0022720   0.0004093  -0.0017649  -0.0005931
   21  -0.0004146   0.0003236  -0.0142998  -0.0015501   0.0015454   0.0003971
   22  -0.0083652  -0.0149845   0.0094129  -0.0012812   0.0033661  -0.0072259
   23   0.0058541   0.0096446  -0.0090714   0.0010492  -0.0005516   0.0027227
   24   0.0039448   0.0081829  -0.0122019   0.0008135  -0.0001264  -0.0018393
   25   0.0093137   0.0185563   0.0089355   0.0018541  -0.0005704   0.0044473
   26  -0.0047614  -0.0082800  -0.0027577  -0.0000281   0.0007686  -0.0017481
   27  -0.0069336  -0.0099292  -0.0119454   0.0002053   0.0012141   0.0030039
           13          14          15          16          17          18
    1  -0.0131723  -0.0066188  -0.0138620  -0.0107274  -0.0032883   0.0180843
    2  -0.0000994   0.0004992  -0.0072407  -0.0018139  -0.0000119   0.0132016
    3  -0.0024501   0.0008509  -0.0006213   0.0062008  -0.0002348  -0.0050612
    4  -0.0377598  -0.0144977  -0.0071129  -0.0184203  -0.0011200  -0.0000690
    5  -0.0101231  -0.0180562  -0.0011777  -0.0134317  -0.0014369  -0.0038768
    6  -0.0096573  -0.0040045  -0.0151176   0.0133384   0.0023044  -0.0011752
    7  -0.0116083   0.0005542   0.0004975  -0.0770738  -0.0432456   0.0205816
    8  -0.0078828   0.0010360   0.0021430  -0.0310225  -0.0478737   0.0124681
    9  -0.0106746  -0.0032189  -0.0015971   0.0230967   0.0192407  -0.0324125
   10  -0.0063821  -0.0200356   0.0036558  -0.0031665   0.0047752   0.0006554
   11  -0.0180052  -0.0249820   0.0012621  -0.0004472   0.0016699  -0.0011575
   12   0.0033616   0.0008288   0.0044132  -0.0018389  -0.0009164   0.0014554
   13   0.0752290   0.0355974   0.0186587  -0.0015136  -0.0005881  -0.0005161
   14   0.0355974   0.0409436   0.0044194   0.0002703  -0.0001625   0.0002969
   15   0.0186587   0.0044194   0.0112663   0.0004704  -0.0001011   0.0003659
   16  -0.0015136   0.0002703   0.0004704   0.1128207   0.0559701  -0.0410196
   17  -0.0005881  -0.0001625  -0.0001011   0.0559701   0.0679030  -0.0232542
   18  -0.0005161   0.0002969   0.0003659  -0.0410196  -0.0232542   0.0339749
   19  -0.0046235   0.0044367  -0.0005501  -0.0011748  -0.0133028  -0.0001178
   20   0.0018127   0.0000964   0.0010730  -0.0087861  -0.0215135   0.0019696
   21   0.0008070   0.0005152   0.0011932   0.0002616   0.0034781   0.0024976
   22   0.0013337   0.0005228   0.0006404  -0.0020758  -0.0001668   0.0036172
   23  -0.0016315   0.0003226  -0.0014156   0.0008407   0.0006403  -0.0017553
   24  -0.0003936   0.0002566   0.0003511  -0.0014485  -0.0001503  -0.0003552
   25  -0.0015031  -0.0002293  -0.0023979   0.0013315   0.0009663  -0.0012161
   26   0.0009200   0.0003028   0.0010377  -0.0015796   0.0007854   0.0021076
   27   0.0008645   0.0000556  -0.0002537   0.0009392  -0.0003663   0.0007103
           19          20          21          22          23          24
    1  -0.0021610   0.0074368   0.0011632  -0.0800158  -0.0815422   0.0656752
    2   0.0030121  -0.0109819  -0.0150122  -0.0831010  -0.1912763   0.1242032
    3   0.0024793  -0.0019271   0.0001832   0.0673277   0.1262426  -0.1509698
    4   0.0005284   0.0000758   0.0035919   0.0096119  -0.0043221   0.0066819
    5   0.0089557  -0.0115069   0.0016601   0.0167285  -0.0063473   0.0088713
    6   0.0031032  -0.0081442  -0.0016240  -0.0082165  -0.0001284  -0.0104713
    7  -0.0129280   0.0086606  -0.0004146  -0.0083652   0.0058541   0.0039448
    8   0.0028759  -0.0484475   0.0003236  -0.0149845   0.0096446   0.0081829
    9  -0.0009206  -0.0022720  -0.0142998   0.0094129  -0.0090714  -0.0122019
   10  -0.0008649   0.0004093  -0.0015501  -0.0012812   0.0010492   0.0008135
   11   0.0023768  -0.0017649   0.0015454   0.0033661  -0.0005516  -0.0001264
   12   0.0005352  -0.0005931   0.0003971  -0.0072259   0.0027227  -0.0018393
   13  -0.0046235   0.0018127   0.0008070   0.0013337  -0.0016315  -0.0003936
   14   0.0044367   0.0000964   0.0005152   0.0005228   0.0003226   0.0002566
   15  -0.0005501   0.0010730   0.0011932   0.0006404  -0.0014156   0.0003511
   16  -0.0011748  -0.0087861   0.0002616  -0.0020758   0.0008407  -0.0014485
   17  -0.0133028  -0.0215135   0.0034781  -0.0001668   0.0006403  -0.0001503
   18  -0.0001178   0.0019696   0.0024976   0.0036172  -0.0017553  -0.0003552
   19   0.0204547  -0.0092695  -0.0045565   0.0015042   0.0004970   0.0006416
   20  -0.0092695   0.0939504   0.0088165  -0.0022987   0.0009043   0.0000084
   21  -0.0045565   0.0088165   0.0112896  -0.0017793  -0.0000245   0.0005025
   22   0.0015042  -0.0022987  -0.0017793   0.0814258   0.0856158  -0.0707013
   23   0.0004970   0.0009043  -0.0000245   0.0856158   0.1977885  -0.1314175
   24   0.0006416   0.0000084   0.0005025  -0.0707013  -0.1314175   0.1629441
   25  -0.0007351   0.0019593   0.0024769  -0.0021376  -0.0063608  -0.0052135
   26   0.0004181  -0.0007363  -0.0013021  -0.0056823  -0.0111253  -0.0098283
   27  -0.0006143   0.0010689  -0.0001394   0.0069248   0.0148476   0.0120398
           25          26          27
    1  -0.0818961  -0.0947763  -0.0480103
    2  -0.0955737  -0.2375135  -0.1000393
    3  -0.0501127  -0.1022349  -0.0991199
    4  -0.0088470   0.0045218  -0.0036675
    5  -0.0197153   0.0096254  -0.0167040
    6  -0.0072115   0.0048731  -0.0129904
    7   0.0093137  -0.0047614  -0.0069336
    8   0.0185563  -0.0082800  -0.0099292
    9   0.0089355  -0.0027577  -0.0119454
   10   0.0018541  -0.0000281   0.0002053
   11  -0.0005704   0.0007686   0.0012141
   12   0.0044473  -0.0017481   0.0030039
   13  -0.0015031   0.0009200   0.0008645
   14  -0.0002293   0.0003028   0.0000556
   15  -0.0023979   0.0010377  -0.0002537
   16   0.0013315  -0.0015796   0.0009392
   17   0.0009663   0.0007854  -0.0003663
   18  -0.0012161   0.0021076   0.0007103
   19  -0.0007351   0.0004181  -0.0006143
   20   0.0019593  -0.0007363   0.0010689
   21   0.0024769  -0.0013021  -0.0001394
   22  -0.0021376  -0.0056823   0.0069248
   23  -0.0063608  -0.0111253   0.0148476
   24  -0.0052135  -0.0098283   0.0120398
   25   0.0826196   0.1009678   0.0502919
   26   0.1009678   0.2461729   0.1098527
   27   0.0502919   0.1098527   0.1086949
 Gradient time:  CPU 1008.09 s  wall 263.93 s
 **********************************************************************
 **                                                                  **
 **                       VIBRATIONAL ANALYSIS                       **
 **                       --------------------                       **
 **                                                                  **
 **        VIBRATIONAL FREQUENCIES (CM**-1) AND NORMAL MODES         **
 **     FORCE CONSTANTS (mDYN/ANGSTROM) AND REDUCED MASSES (AMU)     **
 **                  INFRARED INTENSITIES (KM/MOL)                   **
 **                                                                  **
 **********************************************************************


 Mode:                 1                      2                      3
 Frequency:        69.42                  72.43                 131.66
 Force Cnst:      0.1121                 0.0672                 0.5740
 Red. Mass:      39.4895                21.7448                56.2062
 IR Active:          YES                    YES                    YES
 IR Intens:        0.097                  0.233                  0.368
 Raman Active:       YES                    YES                    YES
               X      Y      Z        X      Y      Z        X      Y      Z
 C          0.158 -0.007  0.238    0.075 -0.282  0.168    0.001 -0.043  0.091
 C          0.033  0.078  0.316   -0.018 -0.101  0.247   -0.113  0.009  0.175
 C          0.046  0.115  0.128   -0.001 -0.088  0.056   -0.019  0.118  0.013
 F         -0.054  0.155  0.517    0.018  0.015  0.523   -0.235  0.117  0.487
 I          0.310 -0.149 -0.095   -0.052  0.134 -0.106   -0.237 -0.118 -0.062
 Br        -0.044  0.039 -0.157   -0.176  0.010 -0.173    0.334 -0.419 -0.097
 I         -0.300  0.085  0.047    0.152 -0.092  0.087    0.076  0.354  0.021
 H          0.304 -0.081  0.241    0.183 -0.425  0.072    0.243 -0.164  0.101
 H          0.131  0.007  0.236    0.026 -0.319  0.277   -0.141  0.030  0.085
 TransDip   0.007 -0.006 -0.004    0.007 -0.014 -0.003    0.019 -0.004 -0.002

 Mode:                 4                      5                      6
 Frequency:       158.75                 219.99                 273.77
 Force Cnst:      0.3905                 0.4652                 0.2778
 Red. Mass:      26.2976                16.3156                 6.2913
 IR Active:          YES                    YES                    YES
 IR Intens:        0.360                  0.207                  1.948
 Raman Active:       YES                    YES                    YES
               X      Y      Z        X      Y      Z        X      Y      Z
 C          0.257 -0.199 -0.131    0.125 -0.206  0.161    0.045  0.362  0.226
 C          0.131 -0.133 -0.047    0.220 -0.278  0.085    0.048  0.155  0.178
 C          0.264  0.037 -0.214    0.175 -0.213  0.177    0.024  0.115  0.270
 F         -0.010 -0.044  0.215    0.555 -0.381 -0.155    0.147  0.086 -0.009
 I         -0.160 -0.050 -0.027   -0.049 -0.017 -0.014   -0.054 -0.036 -0.024
 Br         0.304  0.312 -0.037   -0.070  0.022 -0.017    0.011  0.013 -0.016
 I         -0.094 -0.105  0.057   -0.042  0.130  0.006    0.013 -0.053 -0.032
 H          0.486 -0.360 -0.175    0.129 -0.251  0.112    0.025  0.519  0.393
 H          0.089 -0.156 -0.065    0.060 -0.196  0.192    0.103  0.444  0.036
 TransDip   0.018 -0.006 -0.001   -0.005 -0.013  0.004   -0.000  0.041  0.017

 Mode:                 7                      8                      9
 Frequency:       287.85                 356.75                 471.77
 Force Cnst:      0.5380                 0.2834                 0.3978
 Red. Mass:      11.0207                 3.7798                 3.0338
 IR Active:          YES                    YES                    YES
 IR Intens:        1.575                  5.458                  9.379
 Raman Active:       YES                    YES                    YES
               X      Y      Z        X      Y      Z        X      Y      Z
 C         -0.123 -0.104 -0.205    0.374  0.085 -0.095   -0.103  0.184 -0.135
 C          0.033  0.245 -0.200    0.061  0.031  0.032   -0.029 -0.186 -0.143
 C         -0.087  0.003 -0.220    0.030 -0.042 -0.182    0.040 -0.023 -0.013
 F          0.445  0.396  0.131   -0.030  0.021  0.009    0.058 -0.075  0.168
 I         -0.025 -0.064  0.018   -0.013 -0.006 -0.014    0.008  0.007  0.005
 Br        -0.045 -0.008  0.012   -0.057 -0.026  0.051   -0.008 -0.001  0.006
 I          0.005 -0.000  0.017    0.001  0.010  0.005   -0.001  0.001 -0.004
 H         -0.319 -0.186 -0.421    0.501  0.220  0.132    0.113  0.364  0.192
 H         -0.026 -0.283  0.032    0.590  0.119 -0.339   -0.330  0.513 -0.536
 TransDip  -0.021 -0.032 -0.012    0.073 -0.011 -0.010   -0.080 -0.021 -0.052

 Mode:                10                     11                     12
 Frequency:       547.30                 642.63                 812.99
 Force Cnst:      1.4413                 0.8559                 1.6038
 Red. Mass:       8.1665                 3.5177                 4.1183
 IR Active:          YES                    YES                    YES
 IR Intens:       41.166                 31.938                 59.705
 Raman Active:       YES                    YES                    YES
               X      Y      Z        X      Y      Z        X      Y      Z
 C          0.010 -0.014 -0.040    0.042 -0.001  0.001    0.135 -0.178 -0.019
 C          0.423 -0.008 -0.256   -0.117 -0.039  0.037   -0.239 -0.127 -0.128
 C          0.494  0.111  0.217    0.052  0.416 -0.101    0.009 -0.020  0.284
 F         -0.154  0.117  0.015    0.067 -0.068 -0.017    0.012  0.180 -0.073
 I         -0.016 -0.003  0.001    0.002  0.002  0.002    0.001 -0.000  0.001
 Br        -0.062 -0.035  0.010   -0.018 -0.022  0.013    0.004  0.003 -0.004
 I         -0.005  0.001 -0.002    0.001 -0.011 -0.002   -0.000  0.001 -0.001
 H         -0.182 -0.192 -0.360    0.503 -0.444 -0.225    0.615 -0.082  0.390
 H         -0.328 -0.048  0.313   -0.463  0.103  0.244   -0.135  0.162 -0.400
 TransDip   0.188  0.079 -0.022   -0.004  0.181 -0.009   -0.184 -0.164  0.018

 Mode:                13                     14                     15
 Frequency:       921.11                 956.70                1022.70
 Force Cnst:      2.6693                 1.4460                 1.0737
 Red. Mass:       5.3399                 2.6814                 1.7424
 IR Active:          YES                    YES                    YES
 IR Intens:        6.318                 38.137                 63.914
 Raman Active:       YES                    YES                    YES
               X      Y      Z        X      Y      Z        X      Y      Z
 C         -0.004 -0.104  0.317   -0.133 -0.082  0.072   -0.063 -0.125 -0.072
 C          0.271 -0.108 -0.274    0.060 -0.018  0.194   -0.026  0.076  0.032
 C         -0.284  0.171 -0.105    0.143 -0.069 -0.179    0.084  0.144  0.036
 F         -0.018  0.021  0.007   -0.011  0.095 -0.073    0.010 -0.054  0.011
 I         -0.001  0.000  0.001   -0.001 -0.000  0.000   -0.001  0.000 -0.000
 Br         0.003  0.001 -0.002   -0.005 -0.002  0.002   -0.003 -0.003 -0.001
 I          0.001 -0.002  0.001    0.000  0.000  0.000   -0.000 -0.001  0.001
 H          0.124  0.144  0.678    0.296  0.052  0.489   -0.322  0.386  0.348
 H          0.200  0.110 -0.241   -0.502  0.352 -0.391    0.530 -0.167 -0.503
 TransDip   0.073 -0.004 -0.033    0.150 -0.107  0.072    0.009  0.255 -0.023

 Mode:                16                     17                     18
 Frequency:      1084.62                1124.60                1280.51
 Force Cnst:      0.9138                 2.0968                 5.1374
 Red. Mass:       1.3184                 2.8138                 5.3178
 IR Active:          YES                    YES                    YES
 IR Intens:       13.779                 35.872                 39.526
 Raman Active:       YES                    YES                    YES
               X      Y      Z        X      Y      Z        X      Y      Z
 C         -0.144  0.072  0.005   -0.011 -0.072 -0.116    0.036 -0.009  0.235
 C          0.003 -0.008 -0.018    0.132  0.278 -0.006   -0.255  0.286 -0.283
 C          0.036 -0.021  0.004   -0.124 -0.031  0.114    0.228 -0.123 -0.134
 F         -0.001  0.004 -0.000   -0.012 -0.110  0.026    0.009 -0.111  0.048
 I          0.000  0.000  0.000   -0.000 -0.001  0.000    0.001  0.000  0.001
 Br        -0.000 -0.000  0.000    0.001  0.002 -0.001   -0.004 -0.002  0.001
 I          0.000 -0.000 -0.000    0.001 -0.001 -0.000   -0.000  0.001  0.000
 H          0.666 -0.318  0.054    0.610 -0.247  0.049    0.088  0.206  0.554
 H          0.584 -0.288  0.035   -0.483  0.263 -0.325   -0.202  0.011  0.469
 TransDip   0.095 -0.071  0.009    0.130  0.137  0.034   -0.067  0.177 -0.070

 Mode:                19                     20                     21
 Frequency:      1451.79                3128.26                3220.68
 Force Cnst:      1.4779                 6.0794                 6.8307
 Red. Mass:       1.1901                 1.0544                 1.1177
 IR Active:          YES                    YES                    YES
 IR Intens:       21.879                  0.315                  1.292
 Raman Active:       YES                    YES                    YES
               X      Y      Z        X      Y      Z        X      Y      Z
 C         -0.004 -0.007 -0.114   -0.005 -0.015 -0.063   -0.044 -0.088  0.016
 C          0.033 -0.027  0.019    0.002 -0.001  0.002   -0.000 -0.000  0.000
 C         -0.031  0.014  0.005   -0.002  0.001  0.001    0.000 -0.000 -0.000
 F         -0.000  0.007 -0.002    0.000 -0.000  0.000   -0.000  0.000 -0.000
 I         -0.000  0.000 -0.000    0.000 -0.000  0.000    0.000  0.000  0.000
 Br         0.000  0.000 -0.000   -0.000  0.000  0.000    0.000  0.000 -0.000
 I          0.000 -0.000 -0.000   -0.000  0.000  0.000    0.000  0.000  0.000
 H          0.189  0.426  0.511   -0.240 -0.451  0.380    0.286  0.536 -0.472
 H         -0.183 -0.311  0.612    0.297  0.626  0.332    0.241  0.509  0.284
 TransDip   0.018 -0.034  0.145    0.009 -0.000  0.016    0.015  0.033 -0.005

 STANDARD THERMODYNAMIC QUANTITIES AT   298.15 K  AND     1.00 ATM

   This Molecule has  0 Imaginary Frequencies
   Zero point vibrational energy:       26.070 kcal/mol

   Atom    1 Element C  Has Mass   12.00000
   Atom    2 Element C  Has Mass   12.00000
   Atom    3 Element C  Has Mass   12.00000
   Atom    4 Element F  Has Mass   18.99840
   Atom    5 Element I  Has Mass  126.90440
   Atom    6 Element Br Has Mass   78.91830
   Atom    7 Element I  Has Mass  126.90440
   Atom    8 Element H  Has Mass    1.00783
   Atom    9 Element H  Has Mass    1.00783
   Molecular Mass:   389.741160 amu
   Principal axes and moments of inertia in amu*Bohr^2:
                             1           2           3
    Eigenvalues --     2594.36381  4897.94091  7112.46026
          X               0.99978     0.02085    -0.00091
          Y              -0.02084     0.99970     0.01271
          Z               0.00117    -0.01269     0.99992
   Rotational Symmetry Number is   1
   The Molecule is an Asymmetric Top
   Translational Enthalpy:        0.889 kcal/mol
   Rotational Enthalpy:           0.889 kcal/mol
   Vibrational Enthalpy:         29.525 kcal/mol
   gas constant (RT):             0.592 kcal/mol
   Translational Entropy:        43.773  cal/mol.K
   Rotational Entropy:           32.869  cal/mol.K
   Vibrational Entropy:          22.249  cal/mol.K

   Total Enthalpy:               31.895 kcal/mol
   Total Entropy:                98.890  cal/mol.K

 ======================================================================

 STANDARD THERMODYNAMIC QUANTITIES FOR ANHARMONIC VIBRATION -- TOSH

   Zero point vibrational energy: ************ kcal/mol

   Vibrational Enthalpy:       Infinity kcal/mol
   Vibrational Entropy:             NaN  cal/mol.K

   Total Enthalpy:             Infinity kcal/mol
   Total Entropy:                   NaN  cal/mol.K

 ======================================================================

 STANDARD THERMODYNAMIC QUANTITIES FOR ANHARMONIC VIBRATION -- VPT2

   Zero point vibrational energy: ************ kcal/mol

   Vibrational Enthalpy:       Infinity kcal/mol
   Vibrational Entropy:             NaN  cal/mol.K

   Total Enthalpy:             Infinity kcal/mol
   Total Entropy:                   NaN  cal/mol.K

 ======================================================================

Archival summary:
1\1\garfield\FREQ\ProcedureUnspecified\BasisUnspecified\2r1132\taweetha\WedOct1009:05:202018WedOct1009:05:202018\0\\#,FREQ,ProcedureUnspecified,BasisUnspecified,\\0,1\I\C,1,2.17259\C,2,1.51228,1,122.7\F,3,1.3592,2,116.745,1,144.144,0\C,3,1.49891,2,60.5242,1,-108.304,0\H,5,1.08291,3,118.202,2,107.936,0\H,5,1.08474,3,116.826,2,-107.231,0\Br,2,1.93988,1,112.109,3,146.059,0\I,3,2.16701,2,124.203,1,0.605938,0\\\@

 Total job time:  286.76s(wall), 1094.88s(cpu) 
 Wed Oct 10 09:05:20 2018

        *************************************************************
        *                                                           *
        *  Thank you very much for using Q-Chem.  Have a nice day.  *
        *                                                           *
        *************************************************************
