# Supplementary material for: Geometric and energetic data from ab initio calculations of haloethene, haloimine, halomethylenephosphine, haloiminophosphine, halodiazene, halodiphosphene and halocyclopropane
Source: Data Brief. 2019 Nov 2;27:104738. doi: 10.1016/j.dib.2019.104738 (PMC6861602; doi:10.1016/j.dib.2019.104738)
Supplement: Multimedia component 3 [file mmc3.zip › CCC/B3LYP/FICCCClBr.out]

Q-Chem Developer Version!
                  Welcome to Q-Chem
     A Quantum Leap Into The Future Of Chemistry


 Q-Chem 5.1, Q-Chem, Inc., Pleasanton, CA (2018)

 Yihan Shao,  Zhengting Gan,  E. Epifanovsky,  A. T. B. Gilbert,  M. Wormit,  
 J. Kussmann,  A. W. Lange,  A. Behn,  Jia Deng,  Xintian Feng,  D. Ghosh,  
 M. Goldey,  P. R. Horn,  L. D. Jacobson,  I. Kaliman,  T. Kus,  A. Landau,  
 Jie Liu,  E. I. Proynov,  R. M. Richard,  R. P. Steele,  E. J. Sundstrom,  
 H. L. Woodcock III,  P. M. Zimmerman,  D. Zuev,  B. Albrecht,  E. Alguire,  
 S. A. Baeppler,  D. Barton,  Z. Benda,  Y. A. Bernard,  E. J. Berquist,  
 K. B. Bravaya,  H. Burton,  D. Casanova,  Chun-Min Chang,  Yunqing Chen,  
 A. Chien,  K. D. Closser,  M. P. Coons,  S. Coriani,  S. Dasgupta,  
 A. L. Dempwolff,  M. Diedenhofen,  Hainam Do,  R. G. Edgar,  Po-Tung Fang,  
 S. Faraji,  S. Fatehi,  Qingguo Feng,  K. D. Fenk,  J. Fosso-Tande,  
 Qinghui Ge,  A. Ghysels,  G. Gidofalvi,  J. Gomes,  J. Gonthier,  A. Gunina,  
 D. Hait,  M. W. D. Hanson-Heine,  P. H. P. Harbach,  A. W. Hauser,  
 J. E. Herr,  E. G. Hohenstein,  Z. C. Holden,  Kerwin Hui,  B. C. Huynh,  
 T.-C. Jagau,  Hyunjun Ji,  B. Kaduk,  K. Khistyaev,  Jaehoon Kim,  
 P. Klunzinger,  K. Koh,  D. Kosenkov,  L. Koulias,  T. Kowalczyk,  
 C. M. Krauter,  A. Kunitsa,  Ka Un Lao,  A. Laurent,  K. V. Lawler,  
 Joonho Lee,  D. Lefrancois,  S. Lehtola,  D. S. Levine,  Yi-Pei Li,  
 You-Sheng Lin,  Fenglai Liu,  E. Livshits,  A. Luenser,  P. Manohar,  
 E. Mansoor,  S. F. Manzer,  Shan-Ping Mao,  Yuezhi Mao,  N. Mardirossian,  
 A. V. Marenich,  T. Markovich,  L. A. Martinez-Martinez,  S. A. Maurer,  
 N. J. Mayhall,  S. C. McKenzie,  J.-M. Mewes,  A. F. Morrison,  
 J. W. Mullinax,  K. Nanda,  T. S. Nguyen-Beck,  R. Olivares-Amaya,  
 J. A. Parkhill,  T. M. Perrine,  F. Plasser,  P. Pokhilko,  S. Prager,  
 A. Prociuk,  E. Ramos,  D. R. Rehn,  F. Rob,  M. Schneider,  N. Sergueev,  
 S. M. Sharada,  S. Sharma,  D. W. Small,  T. Stauch,  T. Stein,  
 Yu-Chuan Su,  A. J. W. Thom,  A. Tkatchenko,  T. Tsuchimochi,  N. M. Tubman,  
 L. Vogt,  M. L. Vidal,  O. Vydrov,  M. A. Watson,  J. Wenzel,  
 M. de Wergifosse,  T. A. Wesolowski,  A. White,  J. Witte,  A. Yamada,  
 Jun Yang,  K. Yao,  S. Yeganeh,  S. R. Yost,  Zhi-Qiang You,  A. Zech,  
 Igor Ying Zhang,  Xing Zhang,  Yan Zhao,  Ying Zhu,  B. R. Brooks,  
 G. K. L. Chan,  C. J. Cramer,  M. S. Gordon,  W. J. Hehre,  A. Klamt,  
 M. W. Schmidt,  C. D. Sherrill,  D. G. Truhlar,  A. Aspuru-Guzik,  R. Baer,  
 A. T. Bell,  N. A. Besley,  Jeng-Da Chai,  A. E. DePrince, III,  
 R. A. DiStasio Jr.,  A. Dreuw,  B. D. Dunietz,  T. R. Furlani,  
 Chao-Ping Hsu,  Yousung Jung,  Jing Kong,  D. S. Lambrecht,  WanZhen Liang,  
 C. Ochsenfeld,  V. A. Rassolov,  L. V. Slipchenko,  J. E. Subotnik,  
 T. Van Voorhis,  J. M. Herbert,  A. I. Krylov,  P. M. W. Gill,  M. Head-Gordon

 Contributors to earlier versions of Q-Chem not listed above: 
 R. D. Adamson,  B. Austin,  J. Baker,  G. J. O. Beran,  K. Brandhorst,  
 S. T. Brown,  E. F. C. Byrd,  A. K. Chakraborty,  C.-L. Cheng,  
 Siu Hung Chien,  D. M. Chipman,  D. L. Crittenden,  H. Dachsel,  
 R. J. Doerksen,  A. D. Dutoi,  L. Fusti-Molnar,  W. A. Goddard III,  
 A. Golubeva-Zadorozhnaya,  S. R. Gwaltney,  G. Hawkins,  A. Heyden,  
 S. Hirata,  G. Kedziora,  F. J. Keil,  C. Kelley,  Jihan Kim,  R. A. King,  
 R. Z. Khaliullin,  P. P. Korambath,  W. Kurlancheek,  A. M. Lee,  M. S. Lee,  
 S. V. Levchenko,  Ching Yeh Lin,  D. Liotard,  R. C. Lochan,  I. Lotan,  
 P. E. Maslen,  N. Nair,  D. P. O'Neill,  D. Neuhauser,  E. Neuscamman,  
 C. M. Oana,  R. Olson,  B. Peters,  R. Peverati,  P. A. Pieniazek,  
 Y. M. Rhee,  J. Ritchie,  M. A. Rohrdanz,  E. Rosta,  N. J. Russ,  
 H. F. Schaefer III,  N. E. Schultz,  N. Shenvi,  A. C. Simmonett,  A. Sodt,  
 D. Stuck,  K. S. Thanthiriwatte,  V. Vanovschi,  Tao Wang,  A. Warshel,  
 C. F. Williams,  Q. Wu,  X. Xu,  W. Zhang

 Please cite Q-Chem as follows:
 Y. Shao et al., Mol. Phys. 113, 184-215 (2015)
 DOI: 10.1080/00268976.2014.952696

 Q-Chem 5.1.1 for Intel X86 EM64T Linux

 Parts of Q-Chem use Armadillo 8.300.2 (Tropical Shenanigans).
 http://arma.sourceforge.net/

 Q-Chem begins on Thu Oct 11 03:01:48 2018  

Host: 
0

     Scratch files written to /scratch/taweetham/qchem31923//
Input Ideriv = 2
Curr. Ideriv = -1
Max.  Ideriv = 2

Checking the input file for inconsistencies... 	...done.

--------------------------------------------------------------
User input:
--------------------------------------------------------------
$molecule
0 1
C 
C 1 CC 
C 2 CC 1 60.0
F 2 CF 1 ANG  3 pDHA
I 2 CI 1 ANG  3 mDHA
Cl 3 CCl 1 ANG  2 mDHA
Br 3 CBr 1 ANG  2 pDHA
H 1 CH 2 ANG  3 pDHA
H 1 CH 2 ANG  3 mDHA

CC=1.54
CH=1.09
CF=1.35
CCl=1.77
CBr=1.94
CI=2.14
ANG=118.0
pDHA=107.9
mDHA=-107.9
$end

$rem
   job_type	optimization
   basis	6-311++g**
   method	b3lyp
   mem_total	32000
$end

--------------------------------------------------------------
 ----------------------------------------------------------------
             Standard Nuclear Orientation (Angstroms)
    I     Atom           X                Y                Z
 ----------------------------------------------------------------
    1      C      -0.6322020195    -0.9318277113    -1.5481104223
    2      C       0.1254793174    -1.0993871157    -0.2179063636
    3      C      -1.2400597397    -0.3878205254    -0.2419078448
    4      F       0.1878348532    -2.3339180706     0.3248137379
    5      I       1.8745492629     0.0922057559     0.0990490815
    6      Cl     -2.6328579341    -1.2380551638     0.4437409351
    7      Br     -1.2706312619     1.5345796396     0.0170187621
    8      H      -0.2448579065    -0.2135388296    -2.2706930270
    9      H      -1.0853930058    -1.8172410850    -1.9939367199
 ----------------------------------------------------------------
 Molecular Point Group                 C1    NOp =  1
 Largest Abelian Subgroup              C1    NOp =  1
 Nuclear Repulsion Energy =  1150.9070395532 hartrees
 There are       67 alpha and       67 beta electrons
 Requested basis set is 6-311++G(d,p)
 There are 90 shells and 242 basis functions

 Total QAlloc Memory Limit  32000 MB
 Mega-Array Size       188 MB
 MEM_STATIC part       192 MB
 A cutoff of  1.0D-11 yielded   3214 shell pairs
 There are     24784 function pairs (     27487 Cartesian)
 Smallest overlap matrix eigenvalue = 3.41E-05

 Scale SEOQF with 1.000000e-01/1.000000e-01/1.000000e-01

 Standard Electronic Orientation quadrupole field applied
 Nucleus-field energy     =     0.0000000227 hartrees
 Guess from superposition of atomic densities
 Warning:  Energy on first SCF cycle will be non-variational
 SAD guess density has 134.000000 electrons

 -----------------------------------------------------------------------
  General SCF calculation program by
  Eric Jon Sundstrom, Paul Horn, Yuezhi Mao, Dmitri Zuev, Alec White,
  David Stuck, Shaama M.S., Shane Yost, Joonho Lee, David Small,
  Daniel Levine, Susi Lehtola, Hugh Burton, Evgeny Epifanovsky
 -----------------------------------------------------------------------
 Exchange:     0.2000 Hartree-Fock + 0.0800 Slater + 0.7200 B88
 Correlation:  0.1900 VWN1RPA + 0.8100 LYP
 Using SG-1 standard quadrature grid
 A restricted SCF calculation will be
 performed using DIIS
 SCF converges when DIIS error is below 1.0e-08
 ---------------------------------------
  Cycle       Energy         DIIS error
 ---------------------------------------
    1  -10170.3153752210      3.46e-02  
    2  -10169.1965840141      3.08e-03  
    3  -10169.1567790088      3.95e-03  
    4  -10169.2443899788      6.76e-04  
    5  -10169.2465875603      2.90e-04  
    6  -10169.2471588687      7.06e-05  
    7  -10169.2471965624      2.16e-05  
    8  -10169.2471990432      6.21e-06  
    9  -10169.2471992645      1.20e-06  
   10  -10169.2471992753      3.27e-07  
   11  -10169.2471992759      1.51e-07  
   12  -10169.2471992759      4.49e-08  
   13  -10169.2471992760      8.75e-09  Convergence criterion met
 ---------------------------------------
 SCF time:   CPU 67.42s  wall 68.00s 
 SCF   energy in the final basis set =   -10169.2471992760
 Total energy in the final basis set =   -10169.2471992760

 --------------------------------------------------------------

                    Orbital Energies (a.u.)
 --------------------------------------------------------------

 Alpha MOs
 -- Occupied --
*******-482.852-176.316-165.720-165.718-165.718-101.580 -62.505
-56.326 -56.321 -56.321 -35.813 -31.306 -31.300 -31.300 -24.723
-22.957 -22.955 -22.955 -22.951 -22.951 -10.342 -10.325 -10.235
 -9.494  -8.713  -7.259  -7.248  -7.248  -6.546  -6.531  -6.531
 -6.362  -4.775  -4.760  -4.759  -2.657  -2.653  -2.652  -2.641
 -2.641  -2.041  -2.036  -2.036  -2.023  -2.022  -1.264  -0.942
 -0.850  -0.804  -0.700  -0.641  -0.611  -0.542  -0.525  -0.502
 -0.468  -0.446  -0.426  -0.386  -0.373  -0.335  -0.327  -0.317
 -0.294  -0.278  -0.272
 -- Virtual --
 -0.081  -0.050  -0.018  -0.004   0.019   0.021   0.027   0.049
  0.060   0.065   0.067   0.071   0.079   0.090   0.097   0.099
  0.103   0.113   0.116   0.133   0.133   0.139   0.154   0.169
  0.171   0.177   0.205   0.207   0.219   0.228   0.239   0.240
  0.266   0.279   0.299   0.324   0.355   0.369   0.381   0.387
  0.395   0.405   0.419   0.434   0.438   0.446   0.463   0.470
  0.482   0.487   0.515   0.536   0.552   0.571   0.582   0.593
  0.612   0.617   0.632   0.653   0.667   0.678   0.710   0.751
  0.776   0.802   0.830   0.855   0.867   0.895   0.913   0.949
  0.973   1.062   1.097   1.143   1.243   1.270   1.346   1.352
  1.360   1.388   1.410   1.428   1.442   1.485   1.516   1.527
  1.562   1.605   1.654   1.736   1.765   1.804   1.862   1.910
  1.940   1.984   2.001   2.051   2.061   2.135   2.152   2.190
  2.212   2.279   2.334   2.472   2.522   2.566   2.665   2.687
  2.769   2.778   2.894   3.008   3.070   3.340   3.539   3.678
  3.758   3.789   3.969   3.974   3.987   3.993   4.013   4.017
  4.038   4.073   4.111   4.133   4.197   4.262   4.378   4.451
  4.827   6.021   6.047   6.091   6.326   6.364   6.629   6.687
  7.566   7.601   7.680   9.733  23.474  23.585  23.807  25.854
 25.996  26.441  27.886  28.358  28.376  28.390  28.538  28.546
 28.576  28.604  28.693  47.936  66.750 127.896 127.912 127.941
151.678 215.720 289.761 289.796 289.9011020.7361901.842
 --------------------------------------------------------------

          Ground-State Mulliken Net Atomic Charges

     Atom                 Charge (a.u.)
  ----------------------------------------
      1 C                    -0.590125
      2 C                    -0.221460
      3 C                     0.119262
      4 F                    -0.033864
      5 I                     0.113202
      6 Cl                    0.246653
      7 Br                   -0.014167
      8 H                     0.185199
      9 H                     0.195300
  ----------------------------------------
  Sum of atomic charges =     0.000000

 -----------------------------------------------------------------
                    Cartesian Multipole Moments
 -----------------------------------------------------------------
    Charge (ESU x 10^10)
                 0.0000
    Dipole Moment (Debye)
         X       0.1967      Y       0.3938      Z      -1.8581
       Tot       1.9095
    Quadrupole Moments (Debye-Ang)
        XX     -83.2142     XY       3.0210     YY     -82.6431
        XZ       1.2922     YZ       2.8150     ZZ     -79.5998
    Octopole Moments (Debye-Ang^2)
       XXX      49.3511    XXY      13.6479    XYY       9.5725
       YYY      46.1455    XXZ       6.8856    XYZ      -1.0523
       YYZ       0.0827    XZZ      10.0116    YZZ       6.6820
       ZZZ       1.1958
    Hexadecapole Moments (Debye-Ang^3)
      XXXX   -1438.4114   XXXY      -6.5506   XXYY    -354.9211
      XYYY     -41.1305   YYYY    -708.9378   XXXZ      -0.5964
      XXYZ      -3.0017   XYYZ       1.8083   YYYZ       6.3855
      XXZZ    -286.5193   XYZZ      -7.0436   YYZZ    -154.3533
      XZZZ       7.9144   YZZZ       0.1611   ZZZZ    -221.8089
 -----------------------------------------------------------------
 Calculating analytic gradient of the SCF energy
 Gradient of SCF Energy
            1           2           3           4           5           6
    1  -0.0032928   0.0187200  -0.0132096  -0.0004031  -0.0100658  -0.0025766
    2  -0.0016143  -0.0126004   0.0081860  -0.0005056   0.0061512  -0.0014174
    3  -0.0152060   0.0177011   0.0096542  -0.0004977  -0.0028513   0.0005407
            7           8           9
    1   0.0096580   0.0015572  -0.0003873
    2   0.0011556   0.0022310  -0.0015861
    3   0.0001670  -0.0045703  -0.0049378
 Max gradient component =       1.872E-02
 RMS gradient           =       7.955E-03
 Gradient time:  CPU 19.67 s  wall 19.67 s
 Geometry Optimization Parameters
   NAtoms,    NIC,     NZ,  NCons,   NDum,   NFix, NCnnct, MaxDiis
        9      69       9       0       0       0       0       0


** GEOMETRY OPTIMIZATION IN DELOCALIZED INTERNAL COORDINATES **
   Searching for a Minimum

   Optimization Cycle:   1

                       Coordinates (Angstroms)
     ATOM                X               Y               Z
      1  C        -0.6322020195   -0.9318277113   -1.5481104223
      2  C         0.1254793174   -1.0993871157   -0.2179063636
      3  C        -1.2400597397   -0.3878205254   -0.2419078448
      4  F         0.1878348532   -2.3339180706    0.3248137379
      5  I         1.8745492629    0.0922057559    0.0990490815
      6  Cl       -2.6328579341   -1.2380551638    0.4437409351
      7  Br       -1.2706312619    1.5345796396    0.0170187621
      8  H        -0.2448579065   -0.2135388296   -2.2706930270
      9  H        -1.0853930058   -1.8172410850   -1.9939367199
   Point Group: c1    Number of degrees of freedom:    21


   Energy is -10169.247199276


 Attempting to Generate Delocalized Internal Coordinates

 21 Hessian modes will be used to form the next step
  Hessian Eigenvalues:
     0.017401    0.020947    0.030782    0.030782    0.030790    0.033282
     0.086449    0.090060    0.108095    0.108252    0.129001    0.140000
     0.145900    0.175927    0.257500    0.268991    0.285189    0.286300
     0.348126    0.348126    0.550214

 Minimum Search - Taking Simple RFO Step
 Searching for Lamda that Minimizes Along All modes
 Value Taken    Lamda =  -0.00921194
 Calculated Step too Large.  Step scaled by  0.941853
 Step Taken.  Stepsize is  0.300000

                             Maximum     Tolerance    Cnvgd?
         Gradient           0.027802      0.000300      NO
         Displacement       0.228083      0.001200      NO
         Energy change     *********      0.000001      NO


 New Cartesian Coordinates Obtained by Inverse Iteration

 Displacement from previous Coordinates is:  0.508897
 ----------------------------------------------------------------
             Standard Nuclear Orientation (Angstroms)
    I     Atom           X                Y                Z
 ----------------------------------------------------------------
    1      C      -0.6203331542    -0.9033409014    -1.5230843785
    2      C       0.1277680402    -1.0727144048    -0.2164817038
    3      C      -1.2351609315    -0.3719482422    -0.2392974370
    4      F       0.1579351593    -2.3133397261     0.3145285711
    5      I       2.0012465512    -0.0332094037     0.0725404960
    6      Cl     -2.5999748854    -1.2640968786     0.4364204927
    7      Br     -1.4332117699     1.5451475998    -0.0416611411
    8      H      -0.2412163130    -0.1890402686    -2.2433947875
    9      H      -1.0751911307    -1.7924608801    -1.9475019729
 ----------------------------------------------------------------
 Molecular Point Group                 C1    NOp =  1
 Largest Abelian Subgroup              C1    NOp =  1
 Nuclear Repulsion Energy =  1125.9343899295 hartrees
 There are       67 alpha and       67 beta electrons
 Applying Cartesian multipole field
    Component          Value
    ---------          -----
     (2,0,0)        1.00000E-11
     (0,2,0)        2.00000E-11
     (0,0,2)       -3.00000E-11
 Nucleus-field energy     =     0.0000000242 hartrees
 Requested basis set is 6-311++G(d,p)
 There are 90 shells and 242 basis functions
 A cutoff of  1.0D-11 yielded   3215 shell pairs
 There are     24797 function pairs (     27503 Cartesian)
 Smallest overlap matrix eigenvalue = 2.93E-05
 Guess MOs from SCF MO coefficient file

 -----------------------------------------------------------------------
  General SCF calculation program by
  Eric Jon Sundstrom, Paul Horn, Yuezhi Mao, Dmitri Zuev, Alec White,
  David Stuck, Shaama M.S., Shane Yost, Joonho Lee, David Small,
  Daniel Levine, Susi Lehtola, Hugh Burton, Evgeny Epifanovsky
 -----------------------------------------------------------------------
 Exchange:     0.2000 Hartree-Fock + 0.0800 Slater + 0.7200 B88
 Correlation:  0.1900 VWN1RPA + 0.8100 LYP
 Using SG-1 standard quadrature grid
 A restricted SCF calculation will be
 performed using DIIS
 SCF converges when DIIS error is below 1.0e-08
 ---------------------------------------
  Cycle       Energy         DIIS error
 ---------------------------------------
    1  -10169.2447795165      7.58e-04  
    2  -10169.2509317042      2.16e-04  
    3  -10169.2510566768      1.86e-04  
    4  -10169.2512784017      5.74e-05  
    5  -10169.2512983969      1.41e-05  
    6  -10169.2512994449      6.76e-06  
    7  -10169.2512997556      1.55e-06  
    8  -10169.2512997719      7.47e-07  
    9  -10169.2512997756      7.62e-08  
   10  -10169.2512997758      4.79e-08  
   11  -10169.2512997758      1.52e-08  
   12  -10169.2512997758      5.36e-09  Convergence criterion met
 ---------------------------------------
 SCF time:   CPU 64.39s  wall 64.00s 
 SCF   energy in the final basis set =   -10169.2512997758
 Total energy in the final basis set =   -10169.2512997758

 --------------------------------------------------------------

                    Orbital Energies (a.u.)
 --------------------------------------------------------------

 Alpha MOs
 -- Occupied --
*******-482.853-176.318-165.722-165.719-165.719-101.578 -62.506
-56.327 -56.322 -56.322 -35.814 -31.308 -31.301 -31.301 -24.721
-22.958 -22.957 -22.957 -22.952 -22.952 -10.342 -10.324 -10.231
 -9.492  -8.714  -7.258  -7.247  -7.247  -6.547  -6.532  -6.532
 -6.363  -4.776  -4.761  -4.761  -2.658  -2.653  -2.653  -2.642
 -2.642  -2.042  -2.037  -2.037  -2.024  -2.024  -1.264  -0.948
 -0.852  -0.805  -0.698  -0.642  -0.611  -0.544  -0.528  -0.502
 -0.469  -0.448  -0.424  -0.386  -0.373  -0.334  -0.327  -0.311
 -0.295  -0.282  -0.278
 -- Virtual --
 -0.085  -0.051  -0.017  -0.005   0.019   0.021   0.027   0.051
  0.060   0.064   0.067   0.072   0.080   0.091   0.098   0.099
  0.103   0.114   0.116   0.131   0.134   0.139   0.154   0.167
  0.174   0.180   0.206   0.210   0.219   0.230   0.240   0.249
  0.265   0.272   0.299   0.322   0.357   0.372   0.384   0.392
  0.399   0.407   0.417   0.432   0.440   0.447   0.456   0.469
  0.481   0.490   0.509   0.541   0.552   0.573   0.583   0.591
  0.604   0.615   0.638   0.647   0.667   0.677   0.719   0.740
  0.769   0.809   0.829   0.853   0.866   0.899   0.910   0.960
  0.985   1.056   1.095   1.157   1.250   1.263   1.341   1.350
  1.366   1.382   1.410   1.425   1.445   1.495   1.518   1.524
  1.561   1.605   1.657   1.737   1.783   1.818   1.862   1.910
  1.952   1.988   2.007   2.050   2.064   2.143   2.164   2.196
  2.207   2.282   2.342   2.473   2.537   2.580   2.672   2.698
  2.778   2.790   2.910   3.015   3.099   3.363   3.538   3.695
  3.760   3.798   3.970   3.979   3.988   4.001   4.016   4.027
  4.039   4.069   4.106   4.131   4.199   4.257   4.380   4.437
  4.835   6.018   6.037   6.086   6.329   6.369   6.631   6.688
  7.563   7.596   7.674   9.735  23.490  23.606  23.839  25.859
 26.020  26.453  27.875  28.355  28.368  28.386  28.536  28.542
 28.572  28.599  28.688  47.937  66.754 127.894 127.905 127.936
151.669 215.722 289.758 289.790 289.8951020.7371901.832
 --------------------------------------------------------------

          Ground-State Mulliken Net Atomic Charges

     Atom                 Charge (a.u.)
  ----------------------------------------
      1 C                    -0.571750
      2 C                    -0.253654
      3 C                     0.167109
      4 F                    -0.030102
      5 I                     0.108254
      6 Cl                    0.217117
      7 Br                   -0.019953
      8 H                     0.189187
      9 H                     0.193791
  ----------------------------------------
  Sum of atomic charges =     0.000000

 -----------------------------------------------------------------
                    Cartesian Multipole Moments
 -----------------------------------------------------------------
    Charge (ESU x 10^10)
                 0.0000
    Dipole Moment (Debye)
         X       0.2543      Y       0.3617      Z      -1.8639
       Tot       1.9156
    Quadrupole Moments (Debye-Ang)
        XX     -82.4602     XY       2.3435     YY     -83.0509
        XZ       1.2485     YZ       2.5410     ZZ     -79.7327
    Octopole Moments (Debye-Ang^2)
       XXX      49.8293    XXY      17.1137    XYY       6.5928
       YYY      55.1858    XXZ       8.6350    XYZ      -1.1730
       YYZ       1.6255    XZZ       9.1294    YZZ      10.0960
       ZZZ       6.9156
    Hexadecapole Moments (Debye-Ang^3)
      XXXX   -1540.0943   XXXY      23.2383   XXYY    -373.5768
      XYYY     -12.6916   YYYY    -709.6961   XXXZ      -1.0610
      XXYZ      -1.1319   XYYZ       1.0384   YYYZ      11.4296
      XXZZ    -306.0051   XYZZ       3.8728   YYZZ    -154.5302
      XZZZ       6.1772   YZZZ       6.5103   ZZZZ    -217.7067
 -----------------------------------------------------------------
 Calculating analytic gradient of the SCF energy
 Gradient of SCF Energy
            1           2           3           4           5           6
    1  -0.0004741   0.0095569  -0.0069898  -0.0006084  -0.0005534   0.0008685
    2   0.0029007  -0.0118900   0.0013447   0.0025523   0.0022338   0.0014045
    3  -0.0063739   0.0100944   0.0051279  -0.0023627  -0.0019622  -0.0016178
            7           8           9
    1  -0.0017914   0.0004228  -0.0004310
    2   0.0014280  -0.0004769   0.0005030
    3  -0.0014128  -0.0009562  -0.0005366
 Max gradient component =       1.189E-02
 RMS gradient           =       4.291E-03
 Gradient time:  CPU 19.42 s  wall 19.42 s
 Geometry Optimization Parameters
   NAtoms,    NIC,     NZ,  NCons,   NDum,   NFix, NCnnct, MaxDiis
        9      69       9       0       0       0       0       0

 Cartesian Hessian Update
 Hessian Updated using BFGS Update


** GEOMETRY OPTIMIZATION IN DELOCALIZED INTERNAL COORDINATES **
   Searching for a Minimum

   Optimization Cycle:   2

                       Coordinates (Angstroms)
     ATOM                X               Y               Z
      1  C        -0.6203331542   -0.9033409014   -1.5230843785
      2  C         0.1277680402   -1.0727144048   -0.2164817038
      3  C        -1.2351609315   -0.3719482422   -0.2392974370
      4  F         0.1579351593   -2.3133397261    0.3145285711
      5  I         2.0012465512   -0.0332094037    0.0725404960
      6  Cl       -2.5999748854   -1.2640968786    0.4364204927
      7  Br       -1.4332117699    1.5451475998   -0.0416611411
      8  H        -0.2412163130   -0.1890402686   -2.2433947875
      9  H        -1.0751911307   -1.7924608801   -1.9475019729
   Point Group: c1    Number of degrees of freedom:    21


   Energy is -10169.251299776

 Hessian Updated using BFGS Update

 21 Hessian modes will be used to form the next step
  Hessian Eigenvalues:
     0.017398    0.020957    0.030541    0.030785    0.031496    0.041661
     0.088706    0.089984    0.105501    0.109283    0.118935    0.137362
     0.144322    0.176185    0.252608    0.268989    0.276402    0.291296
     0.348070    0.348620    0.552121

 Minimum Search - Taking Simple RFO Step
 Searching for Lamda that Minimizes Along All modes
 Value Taken    Lamda =  -0.00124967
 Step Taken.  Stepsize is  0.138977

                             Maximum     Tolerance    Cnvgd?
         Gradient           0.007912      0.000300      NO
         Displacement       0.093178      0.001200      NO
         Energy change     -0.004100      0.000001      NO


 New Cartesian Coordinates Obtained by Inverse Iteration

 Displacement from previous Coordinates is:  0.140932
 ----------------------------------------------------------------
             Standard Nuclear Orientation (Angstroms)
    I     Atom           X                Y                Z
 ----------------------------------------------------------------
    1      C      -0.6222058379    -0.9048738359    -1.5337777765
    2      C       0.1157688516    -1.0548938221    -0.2366054782
    3      C      -1.2356352806    -0.3679056519    -0.2616122607
    4      F       0.1363770833    -2.2884418027     0.3190513431
    5      I       2.0011329761    -0.0463144437     0.0960265622
    6      Cl     -2.5754926790    -1.2744914642     0.4522577987
    7      Br     -1.4230466846     1.5402531789    -0.0226646858
    8      H      -0.2537808282    -0.1906183937    -2.2569488609
    9      H      -1.0612560348    -1.8077168706    -1.9436585028
 ----------------------------------------------------------------
 Molecular Point Group                 C1    NOp =  1
 Largest Abelian Subgroup              C1    NOp =  1
 Nuclear Repulsion Energy =  1128.7586734432 hartrees
 There are       67 alpha and       67 beta electrons
 Applying Cartesian multipole field
    Component          Value
    ---------          -----
     (2,0,0)        1.00000E-11
     (0,2,0)        2.00000E-11
     (0,0,2)       -3.00000E-11
 Nucleus-field energy     =     0.0000000239 hartrees
 Requested basis set is 6-311++G(d,p)
 There are 90 shells and 242 basis functions
 A cutoff of  1.0D-11 yielded   3214 shell pairs
 There are     24800 function pairs (     27506 Cartesian)
 Smallest overlap matrix eigenvalue = 2.85E-05
 Guess MOs from SCF MO coefficient file

 -----------------------------------------------------------------------
  General SCF calculation program by
  Eric Jon Sundstrom, Paul Horn, Yuezhi Mao, Dmitri Zuev, Alec White,
  David Stuck, Shaama M.S., Shane Yost, Joonho Lee, David Small,
  Daniel Levine, Susi Lehtola, Hugh Burton, Evgeny Epifanovsky
 -----------------------------------------------------------------------
 Exchange:     0.2000 Hartree-Fock + 0.0800 Slater + 0.7200 B88
 Correlation:  0.1900 VWN1RPA + 0.8100 LYP
 Using SG-1 standard quadrature grid
 A restricted SCF calculation will be
 performed using DIIS
 SCF converges when DIIS error is below 1.0e-08
 ---------------------------------------
  Cycle       Energy         DIIS error
 ---------------------------------------
    1  -10169.2508385623      3.38e-04  
    2  -10169.2518708609      1.20e-04  
    3  -10169.2518176265      1.55e-04  
    4  -10169.2519546552      2.81e-05  
    5  -10169.2519605086      7.47e-06  
    6  -10169.2519607826      3.12e-06  
    7  -10169.2519608424      5.19e-07  
    8  -10169.2519608439      1.87e-07  
    9  -10169.2519608443      3.29e-08  
   10  -10169.2519608442      1.04e-08  
   11  -10169.2519608443      4.15e-09  Convergence criterion met
 ---------------------------------------
 SCF time:   CPU 59.27s  wall 59.00s 
 SCF   energy in the final basis set =   -10169.2519608443
 Total energy in the final basis set =   -10169.2519608443

 --------------------------------------------------------------

                    Orbital Energies (a.u.)
 --------------------------------------------------------------

 Alpha MOs
 -- Occupied --
*******-482.853-176.317-165.721-165.719-165.719-101.577 -62.506
-56.327 -56.323 -56.323 -35.814 -31.307 -31.301 -31.301 -24.719
-22.958 -22.956 -22.956 -22.952 -22.952 -10.340 -10.323 -10.231
 -9.492  -8.715  -7.257  -7.246  -7.246  -6.547  -6.533  -6.533
 -6.363  -4.776  -4.760  -4.760  -2.658  -2.654  -2.654  -2.642
 -2.642  -2.042  -2.037  -2.036  -2.023  -2.023  -1.262  -0.953
 -0.853  -0.807  -0.698  -0.643  -0.610  -0.545  -0.530  -0.501
 -0.468  -0.449  -0.425  -0.385  -0.373  -0.334  -0.327  -0.311
 -0.296  -0.282  -0.278
 -- Virtual --
 -0.085  -0.049  -0.017  -0.005   0.019   0.022   0.028   0.051
  0.060   0.065   0.067   0.072   0.081   0.092   0.098   0.098
  0.103   0.115   0.117   0.132   0.134   0.139   0.154   0.167
  0.174   0.180   0.206   0.210   0.220   0.232   0.241   0.252
  0.267   0.271   0.303   0.321   0.357   0.372   0.384   0.393
  0.400   0.407   0.419   0.433   0.439   0.450   0.456   0.471
  0.482   0.492   0.511   0.542   0.553   0.572   0.585   0.589
  0.605   0.618   0.637   0.646   0.666   0.678   0.719   0.737
  0.772   0.805   0.830   0.857   0.868   0.901   0.910   0.966
  0.982   1.063   1.098   1.161   1.248   1.264   1.342   1.353
  1.368   1.382   1.413   1.432   1.443   1.499   1.514   1.526
  1.572   1.604   1.664   1.738   1.789   1.825   1.868   1.906
  1.960   1.991   2.009   2.050   2.068   2.146   2.168   2.197
  2.212   2.283   2.348   2.474   2.543   2.582   2.674   2.702
  2.788   2.799   2.916   3.021   3.119   3.377   3.532   3.698
  3.762   3.803   3.972   3.982   3.988   4.004   4.016   4.027
  4.044   4.070   4.105   4.132   4.200   4.258   4.380   4.438
  4.842   6.019   6.038   6.088   6.332   6.372   6.632   6.691
  7.563   7.595   7.674   9.736  23.495  23.640  23.853  25.861
 26.024  26.457  27.875  28.356  28.368  28.387  28.536  28.542
 28.573  28.599  28.688  47.936  66.758 127.894 127.905 127.937
151.669 215.724 289.758 289.789 289.8951020.7361901.832
 --------------------------------------------------------------

          Ground-State Mulliken Net Atomic Charges

     Atom                 Charge (a.u.)
  ----------------------------------------
      1 C                    -0.595860
      2 C                    -0.249356
      3 C                     0.189053
      4 F                    -0.030803
      5 I                     0.106396
      6 Cl                    0.208941
      7 Br                   -0.012596
      8 H                     0.189123
      9 H                     0.195102
  ----------------------------------------
  Sum of atomic charges =     0.000000

 -----------------------------------------------------------------
                    Cartesian Multipole Moments
 -----------------------------------------------------------------
    Charge (ESU x 10^10)
                 0.0000
    Dipole Moment (Debye)
         X       0.2505      Y       0.3831      Z      -1.9070
       Tot       1.9612
    Quadrupole Moments (Debye-Ang)
        XX     -82.5310     XY       2.2399     YY     -83.0242
        XZ       1.3313     YZ       2.7093     ZZ     -79.5531
    Octopole Moments (Debye-Ang^2)
       XXX      49.5389    XXY      17.3655    XYY       6.1636
       YYY      56.0086    XXZ       8.1889    XYZ      -1.1404
       YYZ       0.8105    XZZ       8.7371    YZZ      10.4119
       ZZZ       3.8179
    Hexadecapole Moments (Debye-Ang^3)
      XXXX   -1528.9085   XXXY      21.6990   XXYY    -371.5912
      XYYY     -12.2707   YYYY    -705.1753   XXXZ      -1.4742
      XXYZ      -1.3117   XYYZ      -0.1550   YYYZ      11.5064
      XXZZ    -303.6825   XYZZ       4.0425   YYZZ    -153.8828
      XZZZ       4.2774   YZZZ       5.5021   ZZZZ    -220.4435
 -----------------------------------------------------------------
 Calculating analytic gradient of the SCF energy
 Gradient of SCF Energy
            1           2           3           4           5           6
    1   0.0008768   0.0010830  -0.0017021  -0.0013276  -0.0002670   0.0019366
    2   0.0030101  -0.0074371  -0.0006031   0.0037684   0.0015825   0.0003118
    3   0.0009045   0.0016613  -0.0021938  -0.0006283  -0.0011375  -0.0003066
            7           8           9
    1  -0.0008150  -0.0001305   0.0003459
    2  -0.0000675  -0.0007063   0.0001411
    3   0.0004547   0.0005563   0.0006893
 Max gradient component =       7.437E-03
 RMS gradient           =       1.967E-03
 Gradient time:  CPU 19.48 s  wall 19.49 s
 Geometry Optimization Parameters
   NAtoms,    NIC,     NZ,  NCons,   NDum,   NFix, NCnnct, MaxDiis
        9      69       9       0       0       0       0       0

 Cartesian Hessian Update
 Hessian Updated using BFGS Update


** GEOMETRY OPTIMIZATION IN DELOCALIZED INTERNAL COORDINATES **
   Searching for a Minimum

   Optimization Cycle:   3

                       Coordinates (Angstroms)
     ATOM                X               Y               Z
      1  C        -0.6222058379   -0.9048738359   -1.5337777765
      2  C         0.1157688516   -1.0548938221   -0.2366054782
      3  C        -1.2356352806   -0.3679056519   -0.2616122607
      4  F         0.1363770833   -2.2884418027    0.3190513431
      5  I         2.0011329761   -0.0463144437    0.0960265622
      6  Cl       -2.5754926790   -1.2744914642    0.4522577987
      7  Br       -1.4230466846    1.5402531789   -0.0226646858
      8  H        -0.2537808282   -0.1906183937   -2.2569488609
      9  H        -1.0612560348   -1.8077168706   -1.9436585028
   Point Group: c1    Number of degrees of freedom:    21


   Energy is -10169.251960844

 Hessian Updated using BFGS Update

 21 Hessian modes will be used to form the next step
  Hessian Eigenvalues:
     0.017571    0.020974    0.028591    0.030819    0.036160    0.045589
     0.075671    0.090318    0.097692    0.108957    0.113933    0.137314
     0.146812    0.176213    0.261286    0.268233    0.280280    0.296759
     0.348159    0.349578    0.547857

 Minimum Search - Taking Simple RFO Step
 Searching for Lamda that Minimizes Along All modes
 Value Taken    Lamda =  -0.00027843
 Step Taken.  Stepsize is  0.068842

                             Maximum     Tolerance    Cnvgd?
         Gradient           0.002775      0.000300      NO
         Displacement       0.033028      0.001200      NO
         Energy change     -0.000661      0.000001      NO


 New Cartesian Coordinates Obtained by Inverse Iteration

 Displacement from previous Coordinates is:  0.072521
 ----------------------------------------------------------------
             Standard Nuclear Orientation (Angstroms)
    I     Atom           X                Y                Z
 ----------------------------------------------------------------
    1      C      -0.6257312143    -0.9076295577    -1.5342659168
    2      C       0.1155216278    -1.0467210908    -0.2398942530
    3      C      -1.2338081059    -0.3661298428    -0.2604234865
    4      F       0.1505348647    -2.2901384123     0.3035325268
    5      I       2.0018094279    -0.0499729068     0.1183519430
    6      Cl     -2.5798351739    -1.2703837404     0.4552740112
    7      Br     -1.4173046937     1.5417019657    -0.0293894352
    8      H      -0.2677685760    -0.1908482632    -2.2615687770
    9      H      -1.0615565907    -1.8148812574    -1.9395484735
 ----------------------------------------------------------------
 Molecular Point Group                 C1    NOp =  1
 Largest Abelian Subgroup              C1    NOp =  1
 Nuclear Repulsion Energy =  1128.5931809510 hartrees
 There are       67 alpha and       67 beta electrons
 Applying Cartesian multipole field
    Component          Value
    ---------          -----
     (2,0,0)        1.00000E-11
     (0,2,0)        2.00000E-11
     (0,0,2)       -3.00000E-11
 Nucleus-field energy     =     0.0000000239 hartrees
 Requested basis set is 6-311++G(d,p)
 There are 90 shells and 242 basis functions
 A cutoff of  1.0D-11 yielded   3213 shell pairs
 There are     24797 function pairs (     27503 Cartesian)
 Smallest overlap matrix eigenvalue = 2.84E-05
 Guess MOs from SCF MO coefficient file

 -----------------------------------------------------------------------
  General SCF calculation program by
  Eric Jon Sundstrom, Paul Horn, Yuezhi Mao, Dmitri Zuev, Alec White,
  David Stuck, Shaama M.S., Shane Yost, Joonho Lee, David Small,
  Daniel Levine, Susi Lehtola, Hugh Burton, Evgeny Epifanovsky
 -----------------------------------------------------------------------
 Exchange:     0.2000 Hartree-Fock + 0.0800 Slater + 0.7200 B88
 Correlation:  0.1900 VWN1RPA + 0.8100 LYP
 Using SG-1 standard quadrature grid
 A restricted SCF calculation will be
 performed using DIIS
 SCF converges when DIIS error is below 1.0e-08
 ---------------------------------------
  Cycle       Energy         DIIS error
 ---------------------------------------
    1  -10169.2518842384      1.61e-04  
    2  -10169.2521268420      3.66e-05  
    3  -10169.2521263148      4.32e-05  
    4  -10169.2521346218      8.89e-06  
    5  -10169.2521349948      3.60e-06  
    6  -10169.2521350869      1.13e-06  
    7  -10169.2521350960      3.28e-07  
    8  -10169.2521350965      9.87e-08  
    9  -10169.2521350967      1.33e-08  
   10  -10169.2521350968      6.45e-09  Convergence criterion met
 ---------------------------------------
 SCF time:   CPU 53.76s  wall 53.00s 
 SCF   energy in the final basis set =   -10169.2521350968
 Total energy in the final basis set =   -10169.2521350968

 --------------------------------------------------------------

                    Orbital Energies (a.u.)
 --------------------------------------------------------------

 Alpha MOs
 -- Occupied --
*******-482.854-176.317-165.721-165.719-165.719-101.577 -62.507
-56.328 -56.323 -56.323 -35.814 -31.307 -31.301 -31.301 -24.717
-22.958 -22.956 -22.956 -22.951 -22.951 -10.340 -10.323 -10.231
 -9.491  -8.716  -7.257  -7.246  -7.246  -6.548  -6.534  -6.533
 -6.363  -4.776  -4.760  -4.760  -2.659  -2.655  -2.654  -2.643
 -2.643  -2.041  -2.037  -2.036  -2.023  -2.023  -1.259  -0.953
 -0.853  -0.807  -0.699  -0.643  -0.609  -0.545  -0.529  -0.500
 -0.466  -0.448  -0.425  -0.385  -0.373  -0.335  -0.327  -0.312
 -0.297  -0.282  -0.278
 -- Virtual --
 -0.086  -0.050  -0.018  -0.005   0.019   0.022   0.028   0.052
  0.060   0.065   0.067   0.072   0.081   0.092   0.098   0.098
  0.104   0.115   0.117   0.131   0.133   0.139   0.153   0.167
  0.174   0.179   0.206   0.210   0.219   0.233   0.241   0.252
  0.266   0.272   0.303   0.321   0.358   0.372   0.384   0.393
  0.399   0.408   0.419   0.433   0.439   0.451   0.456   0.471
  0.482   0.492   0.510   0.543   0.553   0.571   0.585   0.588
  0.604   0.619   0.637   0.646   0.665   0.679   0.719   0.735
  0.772   0.805   0.830   0.858   0.869   0.902   0.909   0.966
  0.982   1.062   1.098   1.160   1.247   1.264   1.341   1.355
  1.367   1.380   1.413   1.430   1.443   1.499   1.514   1.528
  1.571   1.602   1.665   1.738   1.790   1.824   1.868   1.910
  1.957   1.991   2.009   2.049   2.069   2.143   2.168   2.197
  2.211   2.283   2.346   2.473   2.542   2.580   2.674   2.700
  2.791   2.802   2.916   3.019   3.121   3.379   3.526   3.697
  3.764   3.804   3.972   3.980   3.988   4.002   4.015   4.027
  4.041   4.069   4.104   4.132   4.199   4.258   4.380   4.439
  4.840   6.019   6.038   6.087   6.334   6.373   6.630   6.689
  7.563   7.595   7.674   9.735  23.493  23.647  23.852  25.861
 26.021  26.454  27.875  28.356  28.368  28.387  28.536  28.542
 28.573  28.598  28.688  47.936  66.759 127.895 127.905 127.937
151.669 215.723 289.758 289.788 289.8951020.7361901.833
 --------------------------------------------------------------

          Ground-State Mulliken Net Atomic Charges

     Atom                 Charge (a.u.)
  ----------------------------------------
      1 C                    -0.594890
      2 C                    -0.251760
      3 C                     0.192756
      4 F                    -0.033439
      5 I                     0.106694
      6 Cl                    0.207815
      7 Br                   -0.012435
      8 H                     0.188873
      9 H                     0.196387
  ----------------------------------------
  Sum of atomic charges =     0.000000

 -----------------------------------------------------------------
                    Cartesian Multipole Moments
 -----------------------------------------------------------------
    Charge (ESU x 10^10)
                 0.0000
    Dipole Moment (Debye)
         X       0.2336      Y       0.4213      Z      -1.9046
       Tot       1.9646
    Quadrupole Moments (Debye-Ang)
        XX     -82.5007     XY       2.2121     YY     -83.0850
        XZ       1.4111     YZ       2.7331     ZZ     -79.5244
    Octopole Moments (Debye-Ang^2)
       XXX      49.3043    XXY      17.2999    XYY       5.8864
       YYY      56.3088    XXZ       7.9441    XYZ      -1.0942
       YYZ       0.2669    XZZ       8.6617    YZZ      10.4084
       ZZZ       2.3719
    Hexadecapole Moments (Debye-Ang^3)
      XXXX   -1528.6795   XXXY      22.0324   XXYY    -371.8085
      XYYY     -11.4566   YYYY    -705.0985   XXXZ      -4.5843
      XXYZ      -1.0110   XYYZ      -1.3226   YYYZ      11.6908
      XXZZ    -303.6199   XYZZ       4.3550   YYZZ    -153.8796
      XZZZ       0.3167   YZZZ       5.8057   ZZZZ    -221.2228
 -----------------------------------------------------------------
 Calculating analytic gradient of the SCF energy
 Gradient of SCF Energy
            1           2           3           4           5           6
    1   0.0003101  -0.0016497   0.0012721   0.0004867  -0.0002220   0.0004456
    2   0.0003852  -0.0027790   0.0007473   0.0018822   0.0008533  -0.0003114
    3   0.0020536   0.0008831  -0.0022022  -0.0008196  -0.0006236  -0.0001429
            7           8           9
    1  -0.0006518  -0.0000118   0.0000208
    2  -0.0003892  -0.0001791  -0.0002092
    3   0.0003208   0.0003708   0.0001601
 Max gradient component =       2.779E-03
 RMS gradient           =       1.046E-03
 Gradient time:  CPU 19.52 s  wall 19.52 s
 Geometry Optimization Parameters
   NAtoms,    NIC,     NZ,  NCons,   NDum,   NFix, NCnnct, MaxDiis
        9      69       9       0       0       0       0       0

 Cartesian Hessian Update
 Hessian Updated using BFGS Update


** GEOMETRY OPTIMIZATION IN DELOCALIZED INTERNAL COORDINATES **
   Searching for a Minimum

   Optimization Cycle:   4

                       Coordinates (Angstroms)
     ATOM                X               Y               Z
      1  C        -0.6257312143   -0.9076295577   -1.5342659168
      2  C         0.1155216278   -1.0467210908   -0.2398942530
      3  C        -1.2338081059   -0.3661298428   -0.2604234865
      4  F         0.1505348647   -2.2901384123    0.3035325268
      5  I         2.0018094279   -0.0499729068    0.1183519430
      6  Cl       -2.5798351739   -1.2703837404    0.4552740112
      7  Br       -1.4173046937    1.5417019657   -0.0293894352
      8  H        -0.2677685760   -0.1908482632   -2.2615687770
      9  H        -1.0615565907   -1.8148812574   -1.9395484735
   Point Group: c1    Number of degrees of freedom:    21


   Energy is -10169.252135097

 Hessian Updated using BFGS Update

 21 Hessian modes will be used to form the next step
  Hessian Eigenvalues:
     0.017402    0.020786    0.022277    0.031129    0.038283    0.046708
     0.070760    0.090532    0.097925    0.109085    0.119057    0.137801
     0.146330    0.176548    0.256001    0.268822    0.284891    0.288140
     0.347698    0.349686    0.516004

 Minimum Search - Taking Simple RFO Step
 Searching for Lamda that Minimizes Along All modes
 Value Taken    Lamda =  -0.00009952
 Step Taken.  Stepsize is  0.054219

                             Maximum     Tolerance    Cnvgd?
         Gradient           0.001559      0.000300      NO
         Displacement       0.022403      0.001200      NO
         Energy change     -0.000174      0.000001      NO


 New Cartesian Coordinates Obtained by Inverse Iteration

 Displacement from previous Coordinates is:  0.060244
 ----------------------------------------------------------------
             Standard Nuclear Orientation (Angstroms)
    I     Atom           X                Y                Z
 ----------------------------------------------------------------
    1      C      -0.6285544711    -0.9076354386    -1.5387558139
    2      C       0.1182679360    -1.0430427941    -0.2450799411
    3      C      -1.2321573321    -0.3670075911    -0.2586937037
    4      F       0.1534458470    -2.2902967480     0.2991768380
    5      I       2.0035783420    -0.0539301023     0.1391927972
    6      Cl     -2.5775504471    -1.2698262043     0.4652494302
    7      Br     -1.4141639084     1.5421852850    -0.0380790142
    8      H      -0.2811073675    -0.1875016884    -2.2690260161
    9      H      -1.0598970329    -1.8179478239    -1.9419164374
 ----------------------------------------------------------------
 Molecular Point Group                 C1    NOp =  1
 Largest Abelian Subgroup              C1    NOp =  1
 Nuclear Repulsion Energy =  1128.0106886058 hartrees
 There are       67 alpha and       67 beta electrons
 Applying Cartesian multipole field
    Component          Value
    ---------          -----
     (2,0,0)        1.00000E-11
     (0,2,0)        2.00000E-11
     (0,0,2)       -3.00000E-11
 Nucleus-field energy     =     0.0000000238 hartrees
 Requested basis set is 6-311++G(d,p)
 There are 90 shells and 242 basis functions
 A cutoff of  1.0D-11 yielded   3209 shell pairs
 There are     24775 function pairs (     27481 Cartesian)
 Smallest overlap matrix eigenvalue = 2.88E-05
 Guess MOs from SCF MO coefficient file

 -----------------------------------------------------------------------
  General SCF calculation program by
  Eric Jon Sundstrom, Paul Horn, Yuezhi Mao, Dmitri Zuev, Alec White,
  David Stuck, Shaama M.S., Shane Yost, Joonho Lee, David Small,
  Daniel Levine, Susi Lehtola, Hugh Burton, Evgeny Epifanovsky
 -----------------------------------------------------------------------
 Exchange:     0.2000 Hartree-Fock + 0.0800 Slater + 0.7200 B88
 Correlation:  0.1900 VWN1RPA + 0.8100 LYP
 Using SG-1 standard quadrature grid
 A restricted SCF calculation will be
 performed using DIIS
 SCF converges when DIIS error is below 1.0e-08
 ---------------------------------------
  Cycle       Energy         DIIS error
 ---------------------------------------
    1  -10169.2520729991      1.14e-04  
    2  -10169.2521880128      2.68e-05  
    3  -10169.2521873812      2.99e-05  
    4  -10169.2521928170      8.49e-06  
    5  -10169.2521933545      2.60e-06  
    6  -10169.2521933891      9.07e-07  
    7  -10169.2521933941      2.28e-07  
    8  -10169.2521933943      6.66e-08  
    9  -10169.2521933942      1.45e-08  
   10  -10169.2521933945      4.75e-09  Convergence criterion met
 ---------------------------------------
 SCF time:   CPU 53.84s  wall 54.00s 
 SCF   energy in the final basis set =   -10169.2521933945
 Total energy in the final basis set =   -10169.2521933945

 --------------------------------------------------------------

                    Orbital Energies (a.u.)
 --------------------------------------------------------------

 Alpha MOs
 -- Occupied --
*******-482.854-176.317-165.721-165.719-165.719-101.577 -62.507
-56.328 -56.324 -56.323 -35.814 -31.307 -31.301 -31.301 -24.716
-22.958 -22.956 -22.956 -22.952 -22.952 -10.340 -10.324 -10.232
 -9.491  -8.716  -7.257  -7.246  -7.246  -6.548  -6.534  -6.534
 -6.363  -4.776  -4.760  -4.760  -2.659  -2.655  -2.655  -2.643
 -2.643  -2.042  -2.037  -2.036  -2.023  -2.023  -1.257  -0.952
 -0.853  -0.807  -0.699  -0.643  -0.608  -0.544  -0.529  -0.499
 -0.465  -0.448  -0.425  -0.384  -0.374  -0.335  -0.327  -0.312
 -0.297  -0.282  -0.278
 -- Virtual --
 -0.086  -0.050  -0.019  -0.005   0.019   0.022   0.028   0.051
  0.060   0.065   0.067   0.072   0.080   0.092   0.098   0.098
  0.104   0.115   0.116   0.131   0.133   0.138   0.153   0.167
  0.174   0.179   0.205   0.210   0.219   0.232   0.241   0.252
  0.266   0.272   0.304   0.321   0.358   0.372   0.384   0.393
  0.399   0.409   0.419   0.433   0.439   0.452   0.456   0.471
  0.481   0.493   0.510   0.543   0.552   0.570   0.584   0.587
  0.603   0.619   0.637   0.646   0.665   0.679   0.717   0.735
  0.772   0.806   0.830   0.858   0.869   0.902   0.908   0.966
  0.982   1.061   1.098   1.160   1.244   1.264   1.341   1.356
  1.366   1.380   1.413   1.429   1.443   1.497   1.514   1.528
  1.571   1.601   1.666   1.738   1.788   1.823   1.867   1.909
  1.955   1.991   2.009   2.049   2.069   2.141   2.167   2.197
  2.211   2.283   2.345   2.471   2.541   2.577   2.673   2.699
  2.791   2.800   2.913   3.017   3.117   3.378   3.521   3.695
  3.764   3.805   3.972   3.979   3.986   4.000   4.014   4.027
  4.038   4.068   4.103   4.132   4.199   4.258   4.380   4.439
  4.837   6.019   6.037   6.087   6.335   6.373   6.628   6.687
  7.563   7.595   7.674   9.734  23.490  23.647  23.848  25.860
 26.019  26.452  27.875  28.356  28.368  28.387  28.536  28.542
 28.573  28.598  28.687  47.935  66.760 127.894 127.905 127.937
151.669 215.722 289.757 289.788 289.8951020.7361901.832
 --------------------------------------------------------------

          Ground-State Mulliken Net Atomic Charges

     Atom                 Charge (a.u.)
  ----------------------------------------
      1 C                    -0.590918
      2 C                    -0.251442
      3 C                     0.189525
      4 F                    -0.035720
      5 I                     0.107335
      6 Cl                    0.209630
      7 Br                   -0.013801
      8 H                     0.188822
      9 H                     0.196569
  ----------------------------------------
  Sum of atomic charges =     0.000000

 -----------------------------------------------------------------
                    Cartesian Multipole Moments
 -----------------------------------------------------------------
    Charge (ESU x 10^10)
                 0.0000
    Dipole Moment (Debye)
         X       0.2303      Y       0.4415      Z      -1.9129
       Tot       1.9766
    Quadrupole Moments (Debye-Ang)
        XX     -82.4814     XY       2.2008     YY     -83.1384
        XZ       1.4834     YZ       2.7494     ZZ     -79.4750
    Octopole Moments (Debye-Ang^2)
       XXX      48.9328    XXY      17.3286    XYY       5.6720
       YYY      56.7322    XXZ       7.7088    XYZ      -1.0093
       YYZ      -0.3038    XZZ       8.5295    YZZ      10.4829
       ZZZ       0.7911
    Hexadecapole Moments (Debye-Ang^3)
      XXXX   -1527.9067   XXXY      22.4142   XXYY    -371.8597
      XYYY     -10.7546   YYYY    -705.3618   XXXZ      -7.1449
      XXYZ      -0.5331   XYYZ      -2.3560   YYYZ      12.6267
      XXZZ    -303.5003   XYZZ       4.7161   YYZZ    -154.1809
      XZZZ      -2.9892   YZZZ       6.9315   ZZZZ    -223.1436
 -----------------------------------------------------------------
 Calculating analytic gradient of the SCF energy
 Gradient of SCF Energy
            1           2           3           4           5           6
    1  -0.0001793  -0.0013858   0.0017884   0.0008147   0.0000229  -0.0004825
    2  -0.0004032  -0.0005732   0.0011755   0.0003413   0.0005880  -0.0008129
    3   0.0004922  -0.0001125  -0.0007419   0.0004033  -0.0001389   0.0002506
            7           8           9
    1  -0.0005576  -0.0000744   0.0000535
    2  -0.0002840   0.0001281  -0.0001596
    3   0.0000779  -0.0001633  -0.0000674
 Max gradient component =       1.788E-03
 RMS gradient           =       6.258E-04
 Gradient time:  CPU 19.45 s  wall 19.46 s
 Geometry Optimization Parameters
   NAtoms,    NIC,     NZ,  NCons,   NDum,   NFix, NCnnct, MaxDiis
        9      69       9       0       0       0       0       0

 Cartesian Hessian Update
 Hessian Updated using BFGS Update


** GEOMETRY OPTIMIZATION IN DELOCALIZED INTERNAL COORDINATES **
   Searching for a Minimum

   Optimization Cycle:   5

                       Coordinates (Angstroms)
     ATOM                X               Y               Z
      1  C        -0.6285544711   -0.9076354386   -1.5387558139
      2  C         0.1182679360   -1.0430427941   -0.2450799411
      3  C        -1.2321573321   -0.3670075911   -0.2586937037
      4  F         0.1534458470   -2.2902967480    0.2991768380
      5  I         2.0035783420   -0.0539301023    0.1391927972
      6  Cl       -2.5775504471   -1.2698262043    0.4652494302
      7  Br       -1.4141639084    1.5421852850   -0.0380790142
      8  H        -0.2811073675   -0.1875016884   -2.2690260161
      9  H        -1.0598970329   -1.8179478239   -1.9419164374
   Point Group: c1    Number of degrees of freedom:    21


   Energy is -10169.252193394

 Hessian Updated using BFGS Update

 21 Hessian modes will be used to form the next step
  Hessian Eigenvalues:
     0.015752    0.017859    0.021058    0.032858    0.038575    0.047372
     0.070544    0.089961    0.095951    0.109580    0.117463    0.137215
     0.148801    0.176173    0.255720    0.270041    0.280170    0.305384
     0.348941    0.352218    0.522832

 Minimum Search - Taking Simple RFO Step
 Searching for Lamda that Minimizes Along All modes
 Value Taken    Lamda =  -0.00002386
 Step Taken.  Stepsize is  0.029919

                             Maximum     Tolerance    Cnvgd?
         Gradient           0.001064      0.000300      NO
         Displacement       0.017810      0.001200      NO
         Energy change     -0.000058      0.000001      NO


 New Cartesian Coordinates Obtained by Inverse Iteration

 Displacement from previous Coordinates is:  0.031477
 ----------------------------------------------------------------
             Standard Nuclear Orientation (Angstroms)
    I     Atom           X                Y                Z
 ----------------------------------------------------------------
    1      C      -0.6293892149    -0.9070414006    -1.5397474975
    2      C       0.1192016609    -1.0410852256    -0.2465327443
    3      C      -1.2332215217    -0.3677767182    -0.2578571807
    4      F       0.1528327979    -2.2920115712     0.2920453462
    5      I       2.0031794281    -0.0554819870     0.1478923342
    6      Cl     -2.5752521566    -1.2682817276     0.4725230746
    7      Br     -1.4135270218     1.5427087235    -0.0439180466
    8      H      -0.2854574143    -0.1862409363    -2.2707256931
    9      H      -1.0565049916    -1.8197922627    -1.9416114537
 ----------------------------------------------------------------
 Molecular Point Group                 C1    NOp =  1
 Largest Abelian Subgroup              C1    NOp =  1
 Nuclear Repulsion Energy =  1127.9569833040 hartrees
 There are       67 alpha and       67 beta electrons
 Applying Cartesian multipole field
    Component          Value
    ---------          -----
     (2,0,0)        1.00000E-11
     (0,2,0)        2.00000E-11
     (0,0,2)       -3.00000E-11
 Nucleus-field energy     =     0.0000000238 hartrees
 Requested basis set is 6-311++G(d,p)
 There are 90 shells and 242 basis functions
 A cutoff of  1.0D-11 yielded   3209 shell pairs
 There are     24775 function pairs (     27481 Cartesian)
 Smallest overlap matrix eigenvalue = 2.90E-05
 Guess MOs from SCF MO coefficient file

 -----------------------------------------------------------------------
  General SCF calculation program by
  Eric Jon Sundstrom, Paul Horn, Yuezhi Mao, Dmitri Zuev, Alec White,
  David Stuck, Shaama M.S., Shane Yost, Joonho Lee, David Small,
  Daniel Levine, Susi Lehtola, Hugh Burton, Evgeny Epifanovsky
 -----------------------------------------------------------------------
 Exchange:     0.2000 Hartree-Fock + 0.0800 Slater + 0.7200 B88
 Correlation:  0.1900 VWN1RPA + 0.8100 LYP
 Using SG-1 standard quadrature grid
 A restricted SCF calculation will be
 performed using DIIS
 SCF converges when DIIS error is below 1.0e-08
 ---------------------------------------
  Cycle       Energy         DIIS error
 ---------------------------------------
    1  -10169.2521690745      6.24e-05  
    2  -10169.2522089958      1.17e-05  
    3  -10169.2522091926      1.28e-05  
    4  -10169.2522099744      2.85e-06  
    5  -10169.2522100169      1.09e-06  
    6  -10169.2522100237      4.02e-07  
    7  -10169.2522100249      1.21e-07  
    8  -10169.2522100251      3.23e-08  
    9  -10169.2522100251      6.57e-09  Convergence criterion met
 ---------------------------------------
 SCF time:   CPU 48.66s  wall 49.00s 
 SCF   energy in the final basis set =   -10169.2522100251
 Total energy in the final basis set =   -10169.2522100251

 --------------------------------------------------------------

                    Orbital Energies (a.u.)
 --------------------------------------------------------------

 Alpha MOs
 -- Occupied --
*******-482.854-176.317-165.721-165.719-165.719-101.577 -62.507
-56.328 -56.323 -56.323 -35.814 -31.307 -31.301 -31.301 -24.716
-22.958 -22.956 -22.956 -22.952 -22.952 -10.340 -10.324 -10.232
 -9.492  -8.716  -7.257  -7.246  -7.246  -6.548  -6.534  -6.534
 -6.363  -4.776  -4.760  -4.760  -2.659  -2.655  -2.655  -2.643
 -2.643  -2.042  -2.037  -2.036  -2.023  -2.023  -1.256  -0.952
 -0.853  -0.807  -0.699  -0.643  -0.608  -0.544  -0.529  -0.498
 -0.465  -0.448  -0.425  -0.384  -0.374  -0.335  -0.327  -0.312
 -0.297  -0.282  -0.278
 -- Virtual --
 -0.086  -0.050  -0.019  -0.005   0.019   0.022   0.028   0.051
  0.060   0.065   0.067   0.072   0.080   0.092   0.098   0.098
  0.103   0.115   0.116   0.131   0.133   0.138   0.153   0.167
  0.174   0.179   0.205   0.210   0.219   0.232   0.241   0.252
  0.266   0.272   0.304   0.320   0.358   0.372   0.384   0.393
  0.399   0.409   0.419   0.433   0.439   0.452   0.456   0.471
  0.481   0.493   0.510   0.543   0.552   0.569   0.584   0.586
  0.603   0.619   0.638   0.647   0.665   0.679   0.717   0.734
  0.772   0.806   0.830   0.858   0.870   0.902   0.908   0.965
  0.982   1.061   1.099   1.160   1.244   1.265   1.341   1.356
  1.366   1.380   1.413   1.429   1.443   1.496   1.514   1.529
  1.571   1.601   1.666   1.739   1.788   1.822   1.867   1.908
  1.954   1.991   2.009   2.049   2.069   2.142   2.167   2.198
  2.210   2.282   2.345   2.472   2.542   2.577   2.673   2.699
  2.791   2.800   2.913   3.017   3.115   3.377   3.521   3.695
  3.765   3.805   3.972   3.979   3.986   4.000   4.014   4.027
  4.038   4.068   4.102   4.133   4.199   4.258   4.380   4.440
  4.836   6.019   6.037   6.088   6.336   6.373   6.627   6.686
  7.563   7.595   7.674   9.735  23.489  23.645  23.848  25.860
 26.018  26.452  27.875  28.356  28.368  28.387  28.536  28.542
 28.573  28.597  28.688  47.935  66.761 127.894 127.905 127.937
151.669 215.723 289.758 289.788 289.8951020.7361901.832
 --------------------------------------------------------------

          Ground-State Mulliken Net Atomic Charges

     Atom                 Charge (a.u.)
  ----------------------------------------
      1 C                    -0.589576
      2 C                    -0.250548
      3 C                     0.186372
      4 F                    -0.036645
      5 I                     0.107969
      6 Cl                    0.212353
      7 Br                   -0.015564
      8 H                     0.188892
      9 H                     0.196747
  ----------------------------------------
  Sum of atomic charges =     0.000000

 -----------------------------------------------------------------
                    Cartesian Multipole Moments
 -----------------------------------------------------------------
    Charge (ESU x 10^10)
                 0.0000
    Dipole Moment (Debye)
         X       0.2297      Y       0.4450      Z      -1.9087
       Tot       1.9733
    Quadrupole Moments (Debye-Ang)
        XX     -82.4564     XY       2.2087     YY     -83.1631
        XZ       1.4963     YZ       2.7381     ZZ     -79.4591
    Octopole Moments (Debye-Ang^2)
       XXX      48.8641    XXY      17.2930    XYY       5.6411
       YYY      56.8369    XXZ       7.6350    XYZ      -0.9527
       YYZ      -0.5116    XZZ       8.5274    YZZ      10.4777
       ZZZ       0.2237
    Hexadecapole Moments (Debye-Ang^3)
      XXXX   -1526.5471   XXXY      22.8179   XXYY    -371.7230
      XYYY     -10.2245   YYYY    -705.5293   XXXZ      -8.1754
      XXYZ      -0.3384   XYYZ      -2.7498   YYYZ      13.1010
      XXZZ    -303.2481   XYZZ       4.9525   YYZZ    -154.3153
      XZZZ      -4.3067   YZZZ       7.5546   ZZZZ    -224.0832
 -----------------------------------------------------------------
 Calculating analytic gradient of the SCF energy
 Gradient of SCF Energy
            1           2           3           4           5           6
    1  -0.0002382  -0.0008198   0.0010716   0.0006900   0.0000326  -0.0003483
    2  -0.0005335   0.0001739   0.0009898  -0.0000345   0.0004812  -0.0007066
    3  -0.0001509   0.0000480  -0.0001701   0.0002603  -0.0000863   0.0003466
            7           8           9
    1  -0.0004872  -0.0000017   0.0001010
    2  -0.0002215  -0.0000437  -0.0001051
    3  -0.0000662  -0.0001287  -0.0000528
 Max gradient component =       1.072E-03
 RMS gradient           =       4.340E-04
 Gradient time:  CPU 20.08 s  wall 20.08 s
 Geometry Optimization Parameters
   NAtoms,    NIC,     NZ,  NCons,   NDum,   NFix, NCnnct, MaxDiis
        9      69       9       0       0       0       0       0

 Cartesian Hessian Update
 Hessian Updated using BFGS Update


** GEOMETRY OPTIMIZATION IN DELOCALIZED INTERNAL COORDINATES **
   Searching for a Minimum

   Optimization Cycle:   6

                       Coordinates (Angstroms)
     ATOM                X               Y               Z
      1  C        -0.6293892149   -0.9070414006   -1.5397474975
      2  C         0.1192016609   -1.0410852256   -0.2465327443
      3  C        -1.2332215217   -0.3677767182   -0.2578571807
      4  F         0.1528327979   -2.2920115712    0.2920453462
      5  I         2.0031794281   -0.0554819870    0.1478923342
      6  Cl       -2.5752521566   -1.2682817276    0.4725230746
      7  Br       -1.4135270218    1.5427087235   -0.0439180466
      8  H        -0.2854574143   -0.1862409363   -2.2707256931
      9  H        -1.0565049916   -1.8197922627   -1.9416114537
   Point Group: c1    Number of degrees of freedom:    21


   Energy is -10169.252210025

 Hessian Updated using BFGS Update

 21 Hessian modes will be used to form the next step
  Hessian Eigenvalues:
     0.010939    0.019448    0.021878    0.034088    0.038544    0.047594
     0.071089    0.083151    0.091787    0.103448    0.110040    0.135560
     0.146702    0.175888    0.259745    0.266645    0.273484    0.300873
     0.348768    0.349841    0.527732

 Minimum Search - Taking Simple RFO Step
 Searching for Lamda that Minimizes Along All modes
 Value Taken    Lamda =  -0.00001526
 Step Taken.  Stepsize is  0.028244

                             Maximum     Tolerance    Cnvgd?
         Gradient           0.000625      0.000300      NO
         Displacement       0.015187      0.001200      NO
         Energy change     -0.000017      0.000001      NO


 New Cartesian Coordinates Obtained by Inverse Iteration

 Displacement from previous Coordinates is:  0.025473
 ----------------------------------------------------------------
             Standard Nuclear Orientation (Angstroms)
    I     Atom           X                Y                Z
 ----------------------------------------------------------------
    1      C      -0.6294536974    -0.9064842864    -1.5398129939
    2      C       0.1209873544    -1.0401177028    -0.2476642558
    3      C      -1.2339561432    -0.3695654577    -0.2571775899
    4      F       0.1512863585    -2.2930613189     0.2874153699
    5      I       2.0029561552    -0.0563540872     0.1535701625
    6      Cl     -2.5740405201    -1.2665153246     0.4757382895
    7      Br     -1.4115493426     1.5424242336    -0.0485718571
    8      H      -0.2919674130    -0.1835013395    -2.2712562493
    9      H      -1.0524011859    -1.8218278223    -1.9401727368
 ----------------------------------------------------------------
 Molecular Point Group                 C1    NOp =  1
 Largest Abelian Subgroup              C1    NOp =  1
 Nuclear Repulsion Energy =  1128.1584360027 hartrees
 There are       67 alpha and       67 beta electrons
 Applying Cartesian multipole field
    Component          Value
    ---------          -----
     (2,0,0)        1.00000E-11
     (0,2,0)        2.00000E-11
     (0,0,2)       -3.00000E-11
 Nucleus-field energy     =     0.0000000238 hartrees
 Requested basis set is 6-311++G(d,p)
 There are 90 shells and 242 basis functions
 A cutoff of  1.0D-11 yielded   3210 shell pairs
 There are     24779 function pairs (     27485 Cartesian)
 Smallest overlap matrix eigenvalue = 2.91E-05
 Guess MOs from SCF MO coefficient file

 -----------------------------------------------------------------------
  General SCF calculation program by
  Eric Jon Sundstrom, Paul Horn, Yuezhi Mao, Dmitri Zuev, Alec White,
  David Stuck, Shaama M.S., Shane Yost, Joonho Lee, David Small,
  Daniel Levine, Susi Lehtola, Hugh Burton, Evgeny Epifanovsky
 -----------------------------------------------------------------------
 Exchange:     0.2000 Hartree-Fock + 0.0800 Slater + 0.7200 B88
 Correlation:  0.1900 VWN1RPA + 0.8100 LYP
 Using SG-1 standard quadrature grid
 A restricted SCF calculation will be
 performed using DIIS
 SCF converges when DIIS error is below 1.0e-08
 ---------------------------------------
  Cycle       Energy         DIIS error
 ---------------------------------------
    1  -10169.2521892303      5.30e-05  
    2  -10169.2522178255      9.24e-06  
    3  -10169.2522178835      1.13e-05  
    4  -10169.2522184208      2.51e-06  
    5  -10169.2522184517      9.82e-07  
    6  -10169.2522184576      3.60e-07  
    7  -10169.2522184583      8.37e-08  
    8  -10169.2522184583      2.10e-08  
    9  -10169.2522184585      5.36e-09  Convergence criterion met
 ---------------------------------------
 SCF time:   CPU 49.67s  wall 50.00s 
 SCF   energy in the final basis set =   -10169.2522184585
 Total energy in the final basis set =   -10169.2522184585

 --------------------------------------------------------------

                    Orbital Energies (a.u.)
 --------------------------------------------------------------

 Alpha MOs
 -- Occupied --
*******-482.854-176.318-165.721-165.719-165.719-101.577 -62.507
-56.328 -56.323 -56.323 -35.814 -31.307 -31.301 -31.301 -24.716
-22.958 -22.956 -22.956 -22.952 -22.952 -10.340 -10.324 -10.232
 -9.492  -8.716  -7.257  -7.246  -7.246  -6.548  -6.534  -6.533
 -6.363  -4.776  -4.760  -4.760  -2.659  -2.655  -2.654  -2.643
 -2.643  -2.042  -2.037  -2.037  -2.023  -2.023  -1.256  -0.952
 -0.853  -0.807  -0.699  -0.642  -0.608  -0.544  -0.529  -0.498
 -0.464  -0.448  -0.425  -0.385  -0.374  -0.335  -0.327  -0.312
 -0.296  -0.282  -0.278
 -- Virtual --
 -0.086  -0.050  -0.018  -0.005   0.019   0.022   0.028   0.051
  0.060   0.065   0.068   0.072   0.080   0.092   0.098   0.099
  0.103   0.115   0.116   0.131   0.133   0.138   0.153   0.167
  0.174   0.179   0.205   0.210   0.218   0.232   0.241   0.252
  0.266   0.273   0.304   0.320   0.358   0.372   0.384   0.393
  0.399   0.409   0.419   0.433   0.439   0.452   0.456   0.471
  0.481   0.493   0.510   0.543   0.552   0.569   0.584   0.586
  0.603   0.619   0.638   0.647   0.665   0.680   0.718   0.735
  0.772   0.807   0.830   0.859   0.870   0.903   0.908   0.965
  0.981   1.061   1.099   1.159   1.244   1.265   1.341   1.356
  1.366   1.380   1.413   1.429   1.444   1.496   1.514   1.530
  1.571   1.601   1.666   1.739   1.789   1.821   1.867   1.908
  1.955   1.991   2.010   2.050   2.069   2.142   2.167   2.199
  2.210   2.282   2.345   2.473   2.542   2.577   2.674   2.699
  2.790   2.800   2.914   3.017   3.115   3.377   3.521   3.696
  3.765   3.806   3.972   3.979   3.986   4.000   4.014   4.027
  4.038   4.068   4.102   4.134   4.200   4.259   4.380   4.440
  4.836   6.019   6.037   6.088   6.336   6.373   6.626   6.686
  7.563   7.595   7.675   9.736  23.489  23.644  23.848  25.860
 26.017  26.452  27.875  28.356  28.368  28.387  28.536  28.542
 28.573  28.597  28.688  47.935  66.761 127.894 127.905 127.937
151.669 215.723 289.758 289.789 289.8951020.7351901.832
 --------------------------------------------------------------

          Ground-State Mulliken Net Atomic Charges

     Atom                 Charge (a.u.)
  ----------------------------------------
      1 C                    -0.586968
      2 C                    -0.248971
      3 C                     0.179833
      4 F                    -0.037437
      5 I                     0.108759
      6 Cl                    0.216841
      7 Br                   -0.017798
      8 H                     0.189167
      9 H                     0.196574
  ----------------------------------------
  Sum of atomic charges =     0.000000

 -----------------------------------------------------------------
                    Cartesian Multipole Moments
 -----------------------------------------------------------------
    Charge (ESU x 10^10)
                 0.0000
    Dipole Moment (Debye)
         X       0.2303      Y       0.4417      Z      -1.9040
       Tot       1.9681
    Quadrupole Moments (Debye-Ang)
        XX     -82.4297     XY       2.2260     YY     -83.1765
        XZ       1.5054     YZ       2.7244     ZZ     -79.4527
    Octopole Moments (Debye-Ang^2)
       XXX      48.6911    XXY      17.2487    XYY       5.6257
       YYY      56.8748    XXZ       7.6224    XYZ      -0.9052
       YYZ      -0.6207    XZZ       8.4911    YZZ      10.4931
       ZZZ      -0.0341
    Hexadecapole Moments (Debye-Ang^3)
      XXXX   -1525.1020   XXXY      23.0478   XXYY    -371.5497
      XYYY      -9.9726   YYYY    -705.3443   XXXZ      -9.0679
      XXYZ      -0.2201   XYYZ      -3.0658   YYYZ      13.4002
      XXZZ    -303.0021   XYZZ       5.0274   YYZZ    -154.3437
      XZZZ      -5.3299   YZZZ       7.9055   ZZZZ    -224.5804
 -----------------------------------------------------------------
 Calculating analytic gradient of the SCF energy
 Gradient of SCF Energy
            1           2           3           4           5           6
    1  -0.0000837   0.0000497   0.0001698   0.0003108  -0.0000366   0.0000187
    2  -0.0003418   0.0003128   0.0003390  -0.0000011   0.0004396  -0.0003650
    3  -0.0002761  -0.0000162   0.0002151   0.0001913  -0.0001122   0.0001475
            7           8           9
    1  -0.0003816  -0.0001826   0.0001355
    2  -0.0001691  -0.0000759  -0.0001386
    3  -0.0001763  -0.0000336   0.0000605
 Max gradient component =       4.396E-04
 RMS gradient           =       2.171E-04
 Gradient time:  CPU 20.40 s  wall 20.40 s
 Geometry Optimization Parameters
   NAtoms,    NIC,     NZ,  NCons,   NDum,   NFix, NCnnct, MaxDiis
        9      69       9       0       0       0       0       0

 Cartesian Hessian Update
 Hessian Updated using BFGS Update


** GEOMETRY OPTIMIZATION IN DELOCALIZED INTERNAL COORDINATES **
   Searching for a Minimum

   Optimization Cycle:   7

                       Coordinates (Angstroms)
     ATOM                X               Y               Z
      1  C        -0.6294536974   -0.9064842864   -1.5398129939
      2  C         0.1209873544   -1.0401177028   -0.2476642558
      3  C        -1.2339561432   -0.3695654577   -0.2571775899
      4  F         0.1512863585   -2.2930613189    0.2874153699
      5  I         2.0029561552   -0.0563540872    0.1535701625
      6  Cl       -2.5740405201   -1.2665153246    0.4757382895
      7  Br       -1.4115493426    1.5424242336   -0.0485718571
      8  H        -0.2919674130   -0.1835013395   -2.2712562493
      9  H        -1.0524011859   -1.8218278223   -1.9401727368
   Point Group: c1    Number of degrees of freedom:    21


   Energy is -10169.252218459

 Hessian Updated using BFGS Update

 21 Hessian modes will be used to form the next step
  Hessian Eigenvalues:
     0.011735    0.019463    0.021935    0.034343    0.038471    0.047704
     0.070530    0.074356    0.091031    0.101666    0.109928    0.135525
     0.148221    0.175728    0.259791    0.263596    0.272509    0.292060
     0.348661    0.350418    0.523030

 Minimum Search - Taking Simple RFO Step
 Searching for Lamda that Minimizes Along All modes
 Value Taken    Lamda =  -0.00000129
 Step Taken.  Stepsize is  0.004388

                             Maximum     Tolerance    Cnvgd?
         Gradient           0.000186      0.000300     YES
         Displacement       0.002289      0.001200      NO
         Energy change     -0.000008      0.000001      NO


 New Cartesian Coordinates Obtained by Inverse Iteration

 Displacement from previous Coordinates is:  0.003560
 ----------------------------------------------------------------
             Standard Nuclear Orientation (Angstroms)
    I     Atom           X                Y                Z
 ----------------------------------------------------------------
    1      C      -0.6293403905    -0.9063583771    -1.5395919471
    2      C       0.1208618321    -1.0401915341    -0.2475892009
    3      C      -1.2345329493    -0.3700397038    -0.2574270718
    4      F       0.1510670803    -2.2931885706     0.2867530655
    5      I       2.0023885489    -0.0558572293     0.1530557651
    6      Cl     -2.5742508425    -1.2660876363     0.4759531843
    7      Br     -1.4110038787     1.5423453379    -0.0482542097
    8      H      -0.2915071890    -0.1835720096    -2.2710725730
    9      H      -1.0518206455    -1.8220533828    -1.9397588735
 ----------------------------------------------------------------
 Molecular Point Group                 C1    NOp =  1
 Largest Abelian Subgroup              C1    NOp =  1
 Nuclear Repulsion Energy =  1128.2943093071 hartrees
 There are       67 alpha and       67 beta electrons
 Applying Cartesian multipole field
    Component          Value
    ---------          -----
     (2,0,0)        1.00000E-11
     (0,2,0)        2.00000E-11
     (0,0,2)       -3.00000E-11
 Nucleus-field energy     =     0.0000000238 hartrees
 Requested basis set is 6-311++G(d,p)
 There are 90 shells and 242 basis functions
 A cutoff of  1.0D-11 yielded   3210 shell pairs
 There are     24779 function pairs (     27485 Cartesian)
 Smallest overlap matrix eigenvalue = 2.91E-05
 Guess MOs from SCF MO coefficient file

 -----------------------------------------------------------------------
  General SCF calculation program by
  Eric Jon Sundstrom, Paul Horn, Yuezhi Mao, Dmitri Zuev, Alec White,
  David Stuck, Shaama M.S., Shane Yost, Joonho Lee, David Small,
  Daniel Levine, Susi Lehtola, Hugh Burton, Evgeny Epifanovsky
 -----------------------------------------------------------------------
 Exchange:     0.2000 Hartree-Fock + 0.0800 Slater + 0.7200 B88
 Correlation:  0.1900 VWN1RPA + 0.8100 LYP
 Using SG-1 standard quadrature grid
 A restricted SCF calculation will be
 performed using DIIS
 SCF converges when DIIS error is below 1.0e-08
 ---------------------------------------
  Cycle       Energy         DIIS error
 ---------------------------------------
    1  -10169.2522182743      9.84e-06  
    2  -10169.2522191637      1.85e-06  
    3  -10169.2522191519      2.33e-06  
    4  -10169.2522191878      6.97e-07  
    5  -10169.2522191914      1.35e-07  
    6  -10169.2522191916      6.23e-08  
    7  -10169.2522191915      1.81e-08  
    8  -10169.2522191915      3.74e-09  Convergence criterion met
 ---------------------------------------
 SCF time:   CPU 44.72s  wall 45.00s 
 SCF   energy in the final basis set =   -10169.2522191915
 Total energy in the final basis set =   -10169.2522191915

 --------------------------------------------------------------

                    Orbital Energies (a.u.)
 --------------------------------------------------------------

 Alpha MOs
 -- Occupied --
*******-482.854-176.318-165.721-165.719-165.719-101.577 -62.507
-56.328 -56.323 -56.323 -35.814 -31.307 -31.301 -31.301 -24.716
-22.958 -22.956 -22.956 -22.952 -22.952 -10.340 -10.324 -10.232
 -9.492  -8.716  -7.257  -7.246  -7.246  -6.548  -6.534  -6.533
 -6.363  -4.776  -4.760  -4.760  -2.659  -2.655  -2.654  -2.643
 -2.643  -2.042  -2.037  -2.037  -2.023  -2.023  -1.256  -0.952
 -0.853  -0.807  -0.699  -0.642  -0.608  -0.544  -0.529  -0.498
 -0.464  -0.448  -0.425  -0.385  -0.374  -0.335  -0.327  -0.312
 -0.296  -0.282  -0.278
 -- Virtual --
 -0.086  -0.050  -0.018  -0.005   0.019   0.022   0.028   0.051
  0.060   0.065   0.068   0.072   0.080   0.092   0.098   0.099
  0.103   0.115   0.116   0.131   0.133   0.138   0.153   0.167
  0.174   0.179   0.205   0.210   0.218   0.232   0.241   0.252
  0.266   0.273   0.304   0.320   0.358   0.372   0.384   0.393
  0.399   0.409   0.419   0.433   0.439   0.452   0.456   0.471
  0.481   0.493   0.510   0.543   0.552   0.569   0.584   0.586
  0.603   0.619   0.638   0.647   0.665   0.680   0.718   0.735
  0.772   0.807   0.830   0.859   0.870   0.903   0.908   0.965
  0.981   1.061   1.099   1.159   1.244   1.265   1.341   1.357
  1.366   1.380   1.413   1.429   1.444   1.496   1.514   1.530
  1.571   1.601   1.666   1.739   1.789   1.821   1.867   1.908
  1.955   1.991   2.010   2.050   2.069   2.142   2.167   2.199
  2.210   2.282   2.345   2.473   2.542   2.577   2.674   2.699
  2.790   2.800   2.914   3.017   3.115   3.377   3.521   3.696
  3.765   3.806   3.972   3.979   3.986   4.000   4.015   4.027
  4.039   4.069   4.102   4.134   4.200   4.259   4.380   4.440
  4.836   6.019   6.038   6.088   6.336   6.373   6.626   6.686
  7.563   7.595   7.675   9.736  23.490  23.643  23.848  25.860
 26.017  26.452  27.875  28.356  28.368  28.387  28.536  28.542
 28.573  28.597  28.688  47.935  66.761 127.894 127.905 127.937
151.669 215.723 289.758 289.789 289.8961020.7351901.832
 --------------------------------------------------------------

          Ground-State Mulliken Net Atomic Charges

     Atom                 Charge (a.u.)
  ----------------------------------------
      1 C                    -0.587138
      2 C                    -0.248467
      3 C                     0.178816
      4 F                    -0.037381
      5 I                     0.108840
      6 Cl                    0.217751
      7 Br                   -0.018193
      8 H                     0.189238
      9 H                     0.196535
  ----------------------------------------
  Sum of atomic charges =     0.000000

 -----------------------------------------------------------------
                    Cartesian Multipole Moments
 -----------------------------------------------------------------
    Charge (ESU x 10^10)
                 0.0000
    Dipole Moment (Debye)
         X       0.2302      Y       0.4382      Z      -1.9027
       Tot       1.9660
    Quadrupole Moments (Debye-Ang)
        XX     -82.4268     XY       2.2349     YY     -83.1757
        XZ       1.4993     YZ       2.7225     ZZ     -79.4530
    Octopole Moments (Debye-Ang^2)
       XXX      48.7029    XXY      17.2194    XYY       5.6533
       YYY      56.8133    XXZ       7.6323    XYZ      -0.9020
       YYZ      -0.6035    XZZ       8.5032    YZZ      10.4748
       ZZZ       0.0007
    Hexadecapole Moments (Debye-Ang^3)
      XXXX   -1524.6489   XXXY      22.9872   XXYY    -371.4804
      XYYY     -10.0567   YYYY    -705.2666   XXXZ      -8.9804
      XXYZ      -0.2523   XYYZ      -3.0276   YYYZ      13.3536
      XXZZ    -302.9162   XYZZ       4.9871   YYZZ    -154.3210
      XZZZ      -5.2069   YZZZ       7.8406   ZZZZ    -224.5404
 -----------------------------------------------------------------
 Calculating analytic gradient of the SCF energy
 Gradient of SCF Energy
            1           2           3           4           5           6
    1  -0.0000280   0.0001303  -0.0000711   0.0002576  -0.0000665   0.0001253
    2  -0.0001997   0.0001876   0.0000375   0.0001456   0.0004570  -0.0002592
    3  -0.0000729   0.0000111   0.0000688   0.0000817  -0.0001514   0.0001410
            7           8           9
    1  -0.0003402  -0.0001321   0.0001247
    2  -0.0001138  -0.0000860  -0.0001689
    3  -0.0001501  -0.0000316   0.0001033
 Max gradient component =       4.570E-04
 RMS gradient           =       1.694E-04
 Gradient time:  CPU 20.01 s  wall 20.01 s
 Geometry Optimization Parameters
   NAtoms,    NIC,     NZ,  NCons,   NDum,   NFix, NCnnct, MaxDiis
        9      69       9       0       0       0       0       0

 Cartesian Hessian Update
 Hessian Updated using BFGS Update


** GEOMETRY OPTIMIZATION IN DELOCALIZED INTERNAL COORDINATES **
   Searching for a Minimum

   Optimization Cycle:   8

                       Coordinates (Angstroms)
     ATOM                X               Y               Z
      1  C        -0.6293403905   -0.9063583771   -1.5395919471
      2  C         0.1208618321   -1.0401915341   -0.2475892009
      3  C        -1.2345329493   -0.3700397038   -0.2574270718
      4  F         0.1510670803   -2.2931885706    0.2867530655
      5  I         2.0023885489   -0.0558572293    0.1530557651
      6  Cl       -2.5742508425   -1.2660876363    0.4759531843
      7  Br       -1.4110038787    1.5423453379   -0.0482542097
      8  H        -0.2915071890   -0.1835720096   -2.2710725730
      9  H        -1.0518206455   -1.8220533828   -1.9397588735
   Point Group: c1    Number of degrees of freedom:    21


   Energy is -10169.252219191

 Hessian Updated using BFGS Update

 21 Hessian modes will be used to form the next step
  Hessian Eigenvalues:
     0.011802    0.019234    0.022236    0.035150    0.037200    0.047621
     0.068822    0.071505    0.090737    0.104037    0.109899    0.136053
     0.145482    0.174299    0.248290    0.263745    0.274050    0.284039
     0.348569    0.349867    0.520254

 Minimum Search - Taking Simple RFO Step
 Searching for Lamda that Minimizes Along All modes
 Value Taken    Lamda =   0.00000000
 Step Taken.  Stepsize is  0.001578

                             Maximum     Tolerance    Cnvgd?
         Gradient           0.000055      0.000300     YES
         Displacement       0.000820      0.001200     YES
         Energy change     -0.000001      0.000001     YES


                       Distance Matrix (Angstroms)
             C (  1)   C (  2)   C (  3)   F (  4)   I (  5)   Cl(  6)
   C (  2)  1.499995
   C (  3)  1.515864  1.512050
   F (  4)  2.422369  1.362511  2.431979
   I (  5)  3.242592  2.160920  3.277936  2.907046
   Cl(  6)  2.823916  2.799674  1.770760  2.918577  4.744950
   Br(  7)  2.971740  3.009293  1.931867  4.154951  3.774391  3.084677
   H (  8)  1.082412  2.235695  2.231331  3.344970  3.339860  3.732145
   H (  9)  1.084952  2.202256  2.229791  2.574153  4.102136  2.909047
             Br(  7)   H (  8)
   H (  8)  3.028694
   H (  9)  3.876336  1.836428

 Final energy is   -10169.252219191483     


 ******************************
 **  OPTIMIZATION CONVERGED  **
 ******************************

                       Coordinates (Angstroms)
     ATOM                X               Y               Z
      1  C        -0.6293403905   -0.9063583771   -1.5395919471
      2  C         0.1208618321   -1.0401915341   -0.2475892009
      3  C        -1.2345329493   -0.3700397038   -0.2574270718
      4  F         0.1510670803   -2.2931885706    0.2867530655
      5  I         2.0023885489   -0.0558572293    0.1530557651
      6  Cl       -2.5742508425   -1.2660876363    0.4759531843
      7  Br       -1.4110038787    1.5423453379   -0.0482542097
      8  H        -0.2915071890   -0.1835720096   -2.2710725730
      9  H        -1.0518206455   -1.8220533828   -1.9397588735

Z-matrix Print:
$molecule
0 1
I 
C  1 2.160920
F  2 1.362511 1 109.080120
C  2 1.499995 1 123.678072 3 -141.117835 0
H  4 1.082412 2 119.049298 1 -8.282761 0
H  4 1.084952 2 115.921564 1 137.237046 0
C  2 1.512050 1 125.437561 3 143.573087 0
Cl 7 1.770760 2 116.822268 1 -139.253332 0
Br 7 1.931867 2 121.326662 1 5.370524 0
$end


 --------------------------------------------------------------

                    Orbital Energies (a.u.)
 --------------------------------------------------------------

 Alpha MOs
 -- Occupied --
*******-482.854-176.318-165.721-165.719-165.719-101.577 -62.507
-56.328 -56.323 -56.323 -35.814 -31.307 -31.301 -31.301 -24.716
-22.958 -22.956 -22.956 -22.952 -22.952 -10.340 -10.324 -10.232
 -9.492  -8.716  -7.257  -7.246  -7.246  -6.548  -6.534  -6.533
 -6.363  -4.776  -4.760  -4.760  -2.659  -2.655  -2.654  -2.643
 -2.643  -2.042  -2.037  -2.037  -2.023  -2.023  -1.256  -0.952
 -0.853  -0.807  -0.699  -0.642  -0.608  -0.544  -0.529  -0.498
 -0.464  -0.448  -0.425  -0.385  -0.374  -0.335  -0.327  -0.312
 -0.296  -0.282  -0.278
 -- Virtual --
 -0.086  -0.050  -0.018  -0.005   0.019   0.022   0.028   0.051
  0.060   0.065   0.068   0.072   0.080   0.092   0.098   0.099
  0.103   0.115   0.116   0.131   0.133   0.138   0.153   0.167
  0.174   0.179   0.205   0.210   0.218   0.232   0.241   0.252
  0.266   0.273   0.304   0.320   0.358   0.372   0.384   0.393
  0.399   0.409   0.419   0.433   0.439   0.452   0.456   0.471
  0.481   0.493   0.510   0.543   0.552   0.569   0.584   0.586
  0.603   0.619   0.638   0.647   0.665   0.680   0.718   0.735
  0.772   0.807   0.830   0.859   0.870   0.903   0.908   0.965
  0.981   1.061   1.099   1.159   1.244   1.265   1.341   1.357
  1.366   1.380   1.413   1.429   1.444   1.496   1.514   1.530
  1.571   1.601   1.666   1.739   1.789   1.821   1.867   1.908
  1.955   1.991   2.010   2.050   2.069   2.142   2.167   2.199
  2.210   2.282   2.345   2.473   2.542   2.577   2.674   2.699
  2.790   2.800   2.914   3.017   3.115   3.377   3.521   3.696
  3.765   3.806   3.972   3.979   3.986   4.000   4.015   4.027
  4.039   4.069   4.102   4.134   4.200   4.259   4.380   4.440
  4.836   6.019   6.038   6.088   6.336   6.373   6.626   6.686
  7.563   7.595   7.675   9.736  23.490  23.643  23.848  25.860
 26.017  26.452  27.875  28.356  28.368  28.387  28.536  28.542
 28.573  28.597  28.688  47.935  66.761 127.894 127.905 127.937
151.669 215.723 289.758 289.789 289.8961020.7351901.832
 --------------------------------------------------------------

          Ground-State Mulliken Net Atomic Charges

     Atom                 Charge (a.u.)
  ----------------------------------------
      1 C                    -0.587138
      2 C                    -0.248467
      3 C                     0.178816
      4 F                    -0.037381
      5 I                     0.108840
      6 Cl                    0.217751
      7 Br                   -0.018193
      8 H                     0.189238
      9 H                     0.196535
  ----------------------------------------
  Sum of atomic charges =     0.000000

 -----------------------------------------------------------------
                    Cartesian Multipole Moments
 -----------------------------------------------------------------
    Charge (ESU x 10^10)
                 0.0000
    Dipole Moment (Debye)
         X       0.2302      Y       0.4382      Z      -1.9027
       Tot       1.9660
    Quadrupole Moments (Debye-Ang)
        XX     -82.4268     XY       2.2349     YY     -83.1757
        XZ       1.4993     YZ       2.7225     ZZ     -79.4530
    Octopole Moments (Debye-Ang^2)
       XXX      48.7029    XXY      17.2194    XYY       5.6533
       YYY      56.8133    XXZ       7.6323    XYZ      -0.9020
       YYZ      -0.6035    XZZ       8.5032    YZZ      10.4748
       ZZZ       0.0007
    Hexadecapole Moments (Debye-Ang^3)
      XXXX   -1524.6489   XXXY      22.9872   XXYY    -371.4804
      XYYY     -10.0567   YYYY    -705.2666   XXXZ      -8.9804
      XXYZ      -0.2523   XYYZ      -3.0276   YYYZ      13.3536
      XXZZ    -302.9162   XYZZ       4.9871   YYZZ    -154.3210
      XZZZ      -5.2069   YZZZ       7.8406   ZZZZ    -224.5404
 -----------------------------------------------------------------
Archival summary:
1\1\garfield\OPT\ProcedureUnspecified\BasisUnspecified\1r1l1132\taweetha\ThuOct1103:11:492018ThuOct1103:11:492018\0\\#,OPT,ProcedureUnspecified,BasisUnspecified,\\0,1\I\C,1,2.16092\F,2,1.36251,1,109.08\C,2,1.5,1,123.678,3,-141.118,0\H,4,1.08241,2,119.049,1,-8.28276,0\H,4,1.08495,2,115.922,1,137.237,0\C,2,1.51205,1,125.438,3,143.573,0\Cl,7,1.77076,2,116.822,1,-139.253,0\Br,7,1.93187,2,121.327,1,5.37052,0\\\@

 Total job time:  600.86s(wall), 600.75s(cpu) 
 Thu Oct 11 03:11:49 2018

        *************************************************************
        *                                                           *
        *  Thank you very much for using Q-Chem.  Have a nice day.  *
        *                                                           *
        *************************************************************


 
User input: 2 of 2 
 
Q-Chem Developer Version!
                  Welcome to Q-Chem
     A Quantum Leap Into The Future Of Chemistry


 Q-Chem 5.1, Q-Chem, Inc., Pleasanton, CA (2018)

 Yihan Shao,  Zhengting Gan,  E. Epifanovsky,  A. T. B. Gilbert,  M. Wormit,  
 J. Kussmann,  A. W. Lange,  A. Behn,  Jia Deng,  Xintian Feng,  D. Ghosh,  
 M. Goldey,  P. R. Horn,  L. D. Jacobson,  I. Kaliman,  T. Kus,  A. Landau,  
 Jie Liu,  E. I. Proynov,  R. M. Richard,  R. P. Steele,  E. J. Sundstrom,  
 H. L. Woodcock III,  P. M. Zimmerman,  D. Zuev,  B. Albrecht,  E. Alguire,  
 S. A. Baeppler,  D. Barton,  Z. Benda,  Y. A. Bernard,  E. J. Berquist,  
 K. B. Bravaya,  H. Burton,  D. Casanova,  Chun-Min Chang,  Yunqing Chen,  
 A. Chien,  K. D. Closser,  M. P. Coons,  S. Coriani,  S. Dasgupta,  
 A. L. Dempwolff,  M. Diedenhofen,  Hainam Do,  R. G. Edgar,  Po-Tung Fang,  
 S. Faraji,  S. Fatehi,  Qingguo Feng,  K. D. Fenk,  J. Fosso-Tande,  
 Qinghui Ge,  A. Ghysels,  G. Gidofalvi,  J. Gomes,  J. Gonthier,  A. Gunina,  
 D. Hait,  M. W. D. Hanson-Heine,  P. H. P. Harbach,  A. W. Hauser,  
 J. E. Herr,  E. G. Hohenstein,  Z. C. Holden,  Kerwin Hui,  B. C. Huynh,  
 T.-C. Jagau,  Hyunjun Ji,  B. Kaduk,  K. Khistyaev,  Jaehoon Kim,  
 P. Klunzinger,  K. Koh,  D. Kosenkov,  L. Koulias,  T. Kowalczyk,  
 C. M. Krauter,  A. Kunitsa,  Ka Un Lao,  A. Laurent,  K. V. Lawler,  
 Joonho Lee,  D. Lefrancois,  S. Lehtola,  D. S. Levine,  Yi-Pei Li,  
 You-Sheng Lin,  Fenglai Liu,  E. Livshits,  A. Luenser,  P. Manohar,  
 E. Mansoor,  S. F. Manzer,  Shan-Ping Mao,  Yuezhi Mao,  N. Mardirossian,  
 A. V. Marenich,  T. Markovich,  L. A. Martinez-Martinez,  S. A. Maurer,  
 N. J. Mayhall,  S. C. McKenzie,  J.-M. Mewes,  A. F. Morrison,  
 J. W. Mullinax,  K. Nanda,  T. S. Nguyen-Beck,  R. Olivares-Amaya,  
 J. A. Parkhill,  T. M. Perrine,  F. Plasser,  P. Pokhilko,  S. Prager,  
 A. Prociuk,  E. Ramos,  D. R. Rehn,  F. Rob,  M. Schneider,  N. Sergueev,  
 S. M. Sharada,  S. Sharma,  D. W. Small,  T. Stauch,  T. Stein,  
 Yu-Chuan Su,  A. J. W. Thom,  A. Tkatchenko,  T. Tsuchimochi,  N. M. Tubman,  
 L. Vogt,  M. L. Vidal,  O. Vydrov,  M. A. Watson,  J. Wenzel,  
 M. de Wergifosse,  T. A. Wesolowski,  A. White,  J. Witte,  A. Yamada,  
 Jun Yang,  K. Yao,  S. Yeganeh,  S. R. Yost,  Zhi-Qiang You,  A. Zech,  
 Igor Ying Zhang,  Xing Zhang,  Yan Zhao,  Ying Zhu,  B. R. Brooks,  
 G. K. L. Chan,  C. J. Cramer,  M. S. Gordon,  W. J. Hehre,  A. Klamt,  
 M. W. Schmidt,  C. D. Sherrill,  D. G. Truhlar,  A. Aspuru-Guzik,  R. Baer,  
 A. T. Bell,  N. A. Besley,  Jeng-Da Chai,  A. E. DePrince, III,  
 R. A. DiStasio Jr.,  A. Dreuw,  B. D. Dunietz,  T. R. Furlani,  
 Chao-Ping Hsu,  Yousung Jung,  Jing Kong,  D. S. Lambrecht,  WanZhen Liang,  
 C. Ochsenfeld,  V. A. Rassolov,  L. V. Slipchenko,  J. E. Subotnik,  
 T. Van Voorhis,  J. M. Herbert,  A. I. Krylov,  P. M. W. Gill,  M. Head-Gordon

 Contributors to earlier versions of Q-Chem not listed above: 
 R. D. Adamson,  B. Austin,  J. Baker,  G. J. O. Beran,  K. Brandhorst,  
 S. T. Brown,  E. F. C. Byrd,  A. K. Chakraborty,  C.-L. Cheng,  
 Siu Hung Chien,  D. M. Chipman,  D. L. Crittenden,  H. Dachsel,  
 R. J. Doerksen,  A. D. Dutoi,  L. Fusti-Molnar,  W. A. Goddard III,  
 A. Golubeva-Zadorozhnaya,  S. R. Gwaltney,  G. Hawkins,  A. Heyden,  
 S. Hirata,  G. Kedziora,  F. J. Keil,  C. Kelley,  Jihan Kim,  R. A. King,  
 R. Z. Khaliullin,  P. P. Korambath,  W. Kurlancheek,  A. M. Lee,  M. S. Lee,  
 S. V. Levchenko,  Ching Yeh Lin,  D. Liotard,  R. C. Lochan,  I. Lotan,  
 P. E. Maslen,  N. Nair,  D. P. O'Neill,  D. Neuhauser,  E. Neuscamman,  
 C. M. Oana,  R. Olson,  B. Peters,  R. Peverati,  P. A. Pieniazek,  
 Y. M. Rhee,  J. Ritchie,  M. A. Rohrdanz,  E. Rosta,  N. J. Russ,  
 H. F. Schaefer III,  N. E. Schultz,  N. Shenvi,  A. C. Simmonett,  A. Sodt,  
 D. Stuck,  K. S. Thanthiriwatte,  V. Vanovschi,  Tao Wang,  A. Warshel,  
 C. F. Williams,  Q. Wu,  X. Xu,  W. Zhang

 Please cite Q-Chem as follows:
 Y. Shao et al., Mol. Phys. 113, 184-215 (2015)
 DOI: 10.1080/00268976.2014.952696

 Q-Chem 5.1.1 for Intel X86 EM64T Linux

 Parts of Q-Chem use Armadillo 8.300.2 (Tropical Shenanigans).
 http://arma.sourceforge.net/

 Q-Chem begins on Thu Oct 11 03:11:49 2018  

Host: 
0

     Scratch files written to /scratch/taweetham/qchem31923//
The previous job contains 0 fragments, simply inherited here
Input Ideriv = 2
Curr. Ideriv = -1
Max.  Ideriv = 2

Checking the input file for inconsistencies... 	...done.

--------------------------------------------------------------
User input:
--------------------------------------------------------------

$molecule
read
$end

$rem
   job_type 	frequency
   basis 	6-311++g**
   method	b3lyp	
$end


--------------------------------------------------------------
 ----------------------------------------------------------------
             Standard Nuclear Orientation (Angstroms)
    I     Atom           X                Y                Z
 ----------------------------------------------------------------
    1      C      -0.6006833319    -0.8681727060    -1.5553739064
    2      C       0.1885697742    -0.9661222365    -0.2835754912
    3      C      -1.2237572063    -0.4274296426    -0.2456536999
    4      F       0.3489957553    -2.2249665748     0.2124184853
    5      I       1.9778608963     0.1805970540     0.1076346157
    6      Cl     -2.4557843027    -1.4664290625     0.4879551672
    7      Br     -1.5745803778     1.4530746254     0.0240472882
    8      H      -0.3494645948    -0.0965933833    -2.2717326197
    9      H      -0.9442537544    -1.8083216227    -1.9739427269
 ----------------------------------------------------------------
 Molecular Point Group                 C1    NOp =  1
 Largest Abelian Subgroup              C1    NOp =  1
 Nuclear Repulsion Energy =  1128.2943093071 hartrees
 There are       67 alpha and       67 beta electrons
 Requested basis set is 6-311++G(d,p)
 There are 90 shells and 242 basis functions

 Total QAlloc Memory Limit   2000 MB
 Mega-Array Size       188 MB
 MEM_STATIC part       192 MB

                       Distance Matrix (Angstroms)
             C (  1)   C (  2)   C (  3)   F (  4)   I (  5)   Cl(  6)
   C (  2)  1.499995
   C (  3)  1.515864  1.512050
   F (  4)  2.422369  1.362511  2.431979
   I (  5)  3.242592  2.160920  3.277936  2.907046
   Cl(  6)  2.823916  2.799674  1.770760  2.918577  4.744950
   Br(  7)  2.971740  3.009293  1.931867  4.154951  3.774391  3.084677
   H (  8)  1.082412  2.235695  2.231331  3.344970  3.339860  3.732145
   H (  9)  1.084952  2.202256  2.229791  2.574153  4.102136  2.909047
             Br(  7)   H (  8)
   H (  8)  3.028694
   H (  9)  3.876336  1.836428

 A cutoff of  1.0D-11 yielded   3210 shell pairs
 There are     24779 function pairs (     27485 Cartesian)
 Smallest overlap matrix eigenvalue = 2.91E-05
 Guess from superposition of atomic densities
 Warning:  Energy on first SCF cycle will be non-variational
 SAD guess density has 134.000000 electrons

 -----------------------------------------------------------------------
  General SCF calculation program by
  Eric Jon Sundstrom, Paul Horn, Yuezhi Mao, Dmitri Zuev, Alec White,
  David Stuck, Shaama M.S., Shane Yost, Joonho Lee, David Small,
  Daniel Levine, Susi Lehtola, Hugh Burton, Evgeny Epifanovsky
 -----------------------------------------------------------------------
 Exchange:     0.2000 Hartree-Fock + 0.0800 Slater + 0.7200 B88
 Correlation:  0.1900 VWN1RPA + 0.8100 LYP
 Using SG-1 standard quadrature grid
 A restricted SCF calculation will be
 performed using DIIS
 SCF converges when DIIS error is below 1.0e-08
 ---------------------------------------
  Cycle       Energy         DIIS error
 ---------------------------------------
    1  -10170.3658795457      3.50e-02  
    2  -10169.2002589291      3.13e-03  
    3  -10169.1661738416      3.91e-03  
    4  -10169.2494434579      6.43e-04  
    5  -10169.2512680749      2.78e-04  
    6  -10169.2517622447      7.28e-05  
    7  -10169.2518011834      2.61e-05  
    8  -10169.2518049445      5.71e-06  
    9  -10169.2518051402      1.12e-06  
   10  -10169.2518051496      2.54e-07  
   11  -10169.2518051500      8.75e-08  
   12  -10169.2518051501      2.95e-08  
   13  -10169.2518051500      9.67e-09  Convergence criterion met
 ---------------------------------------
 SCF time:   CPU 68.48s  wall 69.00s 
 SCF   energy in the final basis set =   -10169.2518051500
 Total energy in the final basis set =   -10169.2518051500

 --------------------------------------------------------------

                    Orbital Energies (a.u.)
 --------------------------------------------------------------

 Alpha MOs
 -- Occupied --
*******-482.854-176.318-165.721-165.719-165.719-101.577 -62.507
-56.328 -56.323 -56.323 -35.814 -31.307 -31.301 -31.301 -24.716
-22.958 -22.956 -22.956 -22.952 -22.952 -10.340 -10.324 -10.232
 -9.492  -8.716  -7.257  -7.246  -7.246  -6.548  -6.534  -6.533
 -6.363  -4.776  -4.761  -4.760  -2.659  -2.655  -2.654  -2.643
 -2.643  -2.042  -2.037  -2.037  -2.023  -2.023  -1.256  -0.952
 -0.853  -0.807  -0.699  -0.642  -0.608  -0.544  -0.529  -0.498
 -0.465  -0.448  -0.425  -0.385  -0.374  -0.335  -0.327  -0.312
 -0.296  -0.282  -0.278
 -- Virtual --
 -0.086  -0.050  -0.018  -0.005   0.019   0.022   0.028   0.051
  0.060   0.065   0.068   0.072   0.080   0.092   0.098   0.099
  0.103   0.115   0.116   0.131   0.133   0.138   0.153   0.167
  0.174   0.179   0.205   0.210   0.218   0.232   0.241   0.252
  0.266   0.273   0.304   0.320   0.358   0.372   0.384   0.393
  0.399   0.409   0.419   0.433   0.439   0.452   0.456   0.470
  0.481   0.493   0.510   0.543   0.552   0.569   0.584   0.586
  0.603   0.619   0.638   0.647   0.665   0.680   0.718   0.735
  0.772   0.807   0.830   0.859   0.870   0.903   0.908   0.965
  0.981   1.061   1.099   1.159   1.244   1.265   1.341   1.357
  1.366   1.380   1.413   1.429   1.444   1.496   1.514   1.530
  1.571   1.601   1.666   1.739   1.789   1.821   1.867   1.908
  1.955   1.991   2.010   2.050   2.069   2.142   2.167   2.199
  2.210   2.282   2.345   2.473   2.542   2.577   2.674   2.699
  2.790   2.800   2.914   3.017   3.115   3.377   3.521   3.696
  3.765   3.806   3.972   3.979   3.986   4.000   4.015   4.027
  4.039   4.068   4.102   4.134   4.200   4.259   4.380   4.440
  4.836   6.019   6.037   6.088   6.336   6.373   6.626   6.686
  7.563   7.595   7.675   9.736  23.490  23.643  23.848  25.859
 26.017  26.452  27.875  28.356  28.368  28.387  28.536  28.541
 28.573  28.597  28.688  47.935  66.761 127.894 127.905 127.937
151.669 215.724 289.758 289.789 289.8961020.7351901.832
 --------------------------------------------------------------

          Ground-State Mulliken Net Atomic Charges

     Atom                 Charge (a.u.)
  ----------------------------------------
      1 C                    -0.586575
      2 C                    -0.248705
      3 C                     0.178738
      4 F                    -0.037458
      5 I                     0.108414
      6 Cl                    0.217477
      7 Br                   -0.017731
      8 H                     0.189241
      9 H                     0.196600
  ----------------------------------------
  Sum of atomic charges =     0.000000

 -----------------------------------------------------------------
                    Cartesian Multipole Moments
 -----------------------------------------------------------------
    Charge (ESU x 10^10)
                 0.0000
    Dipole Moment (Debye)
         X       0.1414      Y       0.5096      Z      -1.8922
       Tot       1.9648
    Quadrupole Moments (Debye-Ang)
        XX     -82.8023     XY       2.2899     YY     -82.8519
        XZ       1.4242     YZ       2.6062     ZZ     -79.3512
    Octopole Moments (Debye-Ang^2)
       XXX      49.7581    XXY      16.1575    XYY       6.0173
       YYY      45.5615    XXZ       7.7840    XYZ      -0.4230
       YYZ       0.6932    XZZ       8.9927    YZZ       7.1892
       ZZZ       1.0574
    Hexadecapole Moments (Debye-Ang^3)
      XXXX   -1530.5761   XXXY     -15.8337   XXYY    -363.7897
      XYYY     -47.5652   YYYY    -706.7817   XXXZ       4.3313
      XXYZ      -1.8221   XYYZ      -0.2915   YYYZ       6.3029
      XXZZ    -302.8718   XYZZ      -8.8990   YYZZ    -153.3953
      XZZZ       9.1014   YZZZ       1.2628   ZZZZ    -224.2282
 -----------------------------------------------------------------
 Calculating MO derivatives via CPSCF
   1         3          27      0.125365    0.025175
   2         3          27      0.018766    0.003418
   3         3          27      0.002023    0.000533
   4         4          26      0.000185    0.000057
   5        27           3      0.000009    0.000005
   6        30           0      0.000000    0.000000    Roots Converged
 Time for AOints: 39.7 s (CPU) 39.7 s (wall)
 ------------------------------------------------------------------------------
                     AOints        : Timing summary (seconds)
 ------------------------------------------------------------------------------
     job step          cpu (% of tot)      sys (% of tot)     wall (% of tot)
 ------------------------------------------------------------------------------
  cpscf_lag         0.2365E+03 (41.6)   0.3150E-03 (16.9)   0.2365E+03 (41.6)
  iterzp            0.2915E+03 (51.3)   0.1553E-02 (83.1)   0.2915E+03 (51.3)
  make_fx           0.0000E+00 ( 0.0)   0.0000E+00 ( 0.0)   0.0000E+00 ( 0.0)
  AOints            0.3972E+02 ( 7.0)   0.0000E+00 ( 0.0)   0.3972E+02 ( 7.0)
 ------------------------------------------------------------------------------
   Grand Totals     0.5683E+03          0.1868E-02          0.5683E+03
 ------------------------------------------------------------------------------
 Calculating analytic Hessian of the SCF energy
 Polarizability Matrix (a.u.)
            1           2           3
    1-116.4899995  -8.2014945   0.4705089
    2  -8.2014945 -98.5810101  -1.9002436
    3   0.4705089  -1.9002436 -78.0023329

 Direct stationary perturbation theory relativistic correction:

 rels  =     114.596629646945
 relv  =    -382.700520484164
 rel2e =      52.797240638376
 E_rel =    -215.306650198843

 Hessian of the SCF Energy
            1           2           3           4           5           6
    1   0.2617756   0.1366370   0.0109607  -0.0678815  -0.0014920  -0.0707517
    2   0.1366370   0.6122817  -0.0274957  -0.0127221  -0.0607906  -0.0154015
    3   0.0109607  -0.0274957   0.6001691  -0.0993446   0.0163674  -0.1639325
    4  -0.0678815  -0.0127221  -0.0993446   0.3512606  -0.0599506   0.0842569
    5  -0.0014920  -0.0607906   0.0163674  -0.0599506   0.3686674  -0.0796705
    6  -0.0707517  -0.0154015  -0.1639325   0.0842569  -0.0796705   0.3041678
    7  -0.0464051   0.0060053   0.0774064  -0.1833533   0.0567627  -0.0058166
    8   0.0007438  -0.0649773  -0.0469992   0.0403764  -0.0534157   0.0182955
    9   0.0390119  -0.0355914  -0.1601508   0.0248405   0.0049104  -0.0177987
   10  -0.0014300   0.0080773  -0.0088634  -0.0551001   0.0135530  -0.0066098
   11   0.0034266  -0.0072504   0.0133764   0.0394745  -0.2360294   0.0810170
   12  -0.0002012   0.0413463  -0.0136532  -0.0152587   0.0677367  -0.0846041
   13  -0.0124940  -0.0007561  -0.0009238  -0.0262069  -0.0007204  -0.0035835
   14  -0.0069291  -0.0000499   0.0014209  -0.0054908  -0.0040431  -0.0032065
   15  -0.0114540  -0.0079377   0.0013832  -0.0014563  -0.0005003  -0.0118406
   16  -0.0092063  -0.0015090   0.0074236  -0.0193638  -0.0166236   0.0176220
   17  -0.0034631   0.0007754   0.0010529  -0.0026392  -0.0034656   0.0039213
   18   0.0194440   0.0175076  -0.0078649   0.0019348  -0.0027553  -0.0022430
   19  -0.0023679   0.0031265   0.0040385   0.0011265   0.0132790   0.0029799
   20   0.0081973  -0.0137296  -0.0037406   0.0006513  -0.0133906  -0.0066967
   21   0.0028384  -0.0191528   0.0001196   0.0035267   0.0024678  -0.0013328
   22  -0.0541348  -0.0541880   0.0450167   0.0072361   0.0186631  -0.0101011
   23  -0.0535441  -0.2007458   0.1409106  -0.0024126  -0.0045084  -0.0012486
   24   0.0439552   0.1387911  -0.1703167   0.0041127   0.0073520  -0.0101238
   25  -0.0678560  -0.0846708  -0.0357141  -0.0077175  -0.0234713  -0.0079961
   26  -0.0835763  -0.2655135  -0.0948927   0.0027131   0.0069761   0.0029899
   27  -0.0338031  -0.0920659  -0.0857538  -0.0026119  -0.0159082  -0.0122923
            7           8           9          10          11          12
    1  -0.0464051   0.0007438   0.0390119  -0.0014300   0.0034266  -0.0002012
    2   0.0060053  -0.0649773  -0.0355914   0.0080773  -0.0072504   0.0413463
    3   0.0774064  -0.0469992  -0.1601508  -0.0088634   0.0133764  -0.0136532
    4  -0.1833533   0.0403764   0.0248405  -0.0551001   0.0394745  -0.0152587
    5   0.0567627  -0.0534157   0.0049104   0.0135530  -0.2360294   0.0677367
    6  -0.0058166   0.0182955  -0.0177987  -0.0066098   0.0810170  -0.0846041
    7   0.3565685  -0.0416078  -0.0959291  -0.0040019   0.0040233  -0.0059723
    8  -0.0416078   0.3268706   0.0246208   0.0255727  -0.0290723  -0.0037092
    9  -0.0959291   0.0246208   0.2783476  -0.0099633   0.0079573   0.0034384
   10  -0.0040019   0.0255727  -0.0099633   0.0677171  -0.0351854   0.0215280
   11   0.0040233  -0.0290723   0.0079573  -0.0351854   0.2990580  -0.1059886
   12  -0.0059723  -0.0037092   0.0034384   0.0215280  -0.1059886   0.0861347
   13  -0.0105822  -0.0097441  -0.0107787  -0.0033525  -0.0171278   0.0038950
   14  -0.0005861   0.0000348  -0.0041287  -0.0193240  -0.0281738   0.0023315
   15   0.0003749   0.0025623  -0.0014468   0.0042240   0.0025991   0.0044605
   16  -0.0853937  -0.0373447   0.0341585  -0.0022917  -0.0009807  -0.0021250
   17  -0.0493578  -0.0642951   0.0299628   0.0047124   0.0027623  -0.0015869
   18   0.0329907   0.0215936  -0.0512535   0.0008719  -0.0014779   0.0021019
   19  -0.0288405   0.0185625   0.0024097  -0.0017076   0.0033500   0.0010516
   20   0.0252693  -0.1159375  -0.0177099   0.0012004  -0.0020544  -0.0009338
   21   0.0027008  -0.0137080  -0.0268624  -0.0017359   0.0016463   0.0004911
   22  -0.0058246  -0.0165238   0.0103351  -0.0021646   0.0033844  -0.0078136
   23   0.0031261   0.0081991  -0.0090662   0.0011084  -0.0000325   0.0018313
   24   0.0020659   0.0094664  -0.0133160   0.0008942  -0.0003417  -0.0014170
   25   0.0078328   0.0199650   0.0059154   0.0023314  -0.0003649   0.0048962
   26  -0.0036351  -0.0074065  -0.0009551   0.0002852   0.0007926  -0.0010272
   27  -0.0078207  -0.0121222  -0.0109579  -0.0003457   0.0012121   0.0030476
           13          14          15          16          17          18
    1  -0.0124940  -0.0069291  -0.0114540  -0.0092063  -0.0034631   0.0194440
    2  -0.0007561  -0.0000499  -0.0079377  -0.0015090   0.0007754   0.0175076
    3  -0.0009238   0.0014209   0.0013832   0.0074236   0.0010529  -0.0078649
    4  -0.0262069  -0.0054908  -0.0014563  -0.0193638  -0.0026392   0.0019348
    5  -0.0007204  -0.0040431  -0.0005003  -0.0166236  -0.0034656  -0.0027553
    6  -0.0035835  -0.0032065  -0.0118406   0.0176220   0.0039213  -0.0022430
    7  -0.0105822  -0.0005861   0.0003749  -0.0853937  -0.0493578   0.0329907
    8  -0.0097441   0.0000348   0.0025623  -0.0373447  -0.0642951   0.0215936
    9  -0.0107787  -0.0041287  -0.0014468   0.0341585   0.0299628  -0.0512535
   10  -0.0033525  -0.0193240   0.0042240  -0.0022917   0.0047124   0.0008719
   11  -0.0171278  -0.0281738   0.0025991  -0.0009807   0.0027623  -0.0014779
   12   0.0038950   0.0023315   0.0044605  -0.0021250  -0.0015869   0.0021019
   13   0.0578971   0.0287020   0.0094347  -0.0016079  -0.0008459   0.0000716
   14   0.0287020   0.0308444   0.0022750   0.0002055  -0.0001216   0.0003064
   15   0.0094347   0.0022750   0.0053771   0.0006513  -0.0000213   0.0004525
   16  -0.0016079   0.0002055   0.0006513   0.1166881   0.0660344  -0.0576017
   17  -0.0008459  -0.0001216  -0.0000213   0.0660344   0.0931512  -0.0406406
   18   0.0000716   0.0003064   0.0004525  -0.0576017  -0.0406406   0.0553033
   19  -0.0040918   0.0031166  -0.0007267   0.0017062  -0.0148703  -0.0000693
   20   0.0010550   0.0011272   0.0010776  -0.0090814  -0.0301084   0.0051601
   21   0.0010866   0.0006074   0.0010824  -0.0000001   0.0079137   0.0030518
   22   0.0019206   0.0006353   0.0012844  -0.0021272  -0.0002021   0.0044846
   23  -0.0013273   0.0000881  -0.0007810   0.0005841   0.0005503  -0.0016670
   24  -0.0001852   0.0002065   0.0006938  -0.0012286  -0.0002426  -0.0006822
   25  -0.0014825  -0.0003295  -0.0023323   0.0015964   0.0006317  -0.0021265
   26   0.0007646   0.0002939   0.0007263  -0.0012845   0.0007514   0.0019732
   27   0.0009833   0.0001875  -0.0001619   0.0010999  -0.0003592   0.0011340
           19          20          21          22          23          24
    1  -0.0023679   0.0081973   0.0028384  -0.0541348  -0.0535441   0.0439552
    2   0.0031265  -0.0137296  -0.0191528  -0.0541880  -0.2007458   0.1387911
    3   0.0040385  -0.0037406   0.0001196   0.0450167   0.1409106  -0.1703167
    4   0.0011265   0.0006513   0.0035267   0.0072361  -0.0024126   0.0041127
    5   0.0132790  -0.0133906   0.0024678   0.0186631  -0.0045084   0.0073520
    6   0.0029799  -0.0066967  -0.0013328  -0.0101011  -0.0012486  -0.0101238
    7  -0.0288405   0.0252693   0.0027008  -0.0058246   0.0031261   0.0020659
    8   0.0185625  -0.1159375  -0.0137080  -0.0165238   0.0081991   0.0094664
    9   0.0024097  -0.0177099  -0.0268624   0.0103351  -0.0090662  -0.0133160
   10  -0.0017076   0.0012004  -0.0017359  -0.0021646   0.0011084   0.0008942
   11   0.0033500  -0.0020544   0.0016463   0.0033844  -0.0000325  -0.0003417
   12   0.0010516  -0.0009338   0.0004911  -0.0078136   0.0018313  -0.0014170
   13  -0.0040918   0.0010550   0.0010866   0.0019206  -0.0013273  -0.0001852
   14   0.0031166   0.0011272   0.0006074   0.0006353   0.0000881   0.0002065
   15  -0.0007267   0.0010776   0.0010824   0.0012844  -0.0007810   0.0006938
   16   0.0017062  -0.0090814  -0.0000001  -0.0021272   0.0005841  -0.0012286
   17  -0.0148703  -0.0301084   0.0079137  -0.0002021   0.0005503  -0.0002426
   18  -0.0000693   0.0051601   0.0030518   0.0044846  -0.0016670  -0.0006822
   19   0.0335977  -0.0276153  -0.0095499   0.0016372   0.0006292   0.0005996
   20  -0.0276153   0.1740020   0.0220566  -0.0025279   0.0007389   0.0001622
   21  -0.0095499   0.0220566   0.0224961  -0.0021168  -0.0004346   0.0013590
   22   0.0016372  -0.0025279  -0.0021168   0.0542743   0.0556242  -0.0474170
   23   0.0006292   0.0007389  -0.0004346   0.0556242   0.2074821  -0.1462901
   24   0.0005996   0.0001622   0.0013590  -0.0474170  -0.1462901   0.1820080
   25  -0.0010597   0.0028513   0.0032500  -0.0008170  -0.0037878  -0.0027966
   26   0.0004220  -0.0006476  -0.0013962  -0.0048652  -0.0117717  -0.0091038
   27  -0.0007334   0.0006247  -0.0004048   0.0063276   0.0167456   0.0117950
           25          26          27
    1  -0.0678560  -0.0835763  -0.0338031
    2  -0.0846708  -0.2655135  -0.0920659
    3  -0.0357141  -0.0948927  -0.0857538
    4  -0.0077175   0.0027131  -0.0026119
    5  -0.0234713   0.0069761  -0.0159082
    6  -0.0079961   0.0029899  -0.0122923
    7   0.0078328  -0.0036351  -0.0078207
    8   0.0199650  -0.0074065  -0.0121222
    9   0.0059154  -0.0009551  -0.0109579
   10   0.0023314   0.0002852  -0.0003457
   11  -0.0003649   0.0007926   0.0012121
   12   0.0048962  -0.0010272   0.0030476
   13  -0.0014825   0.0007646   0.0009833
   14  -0.0003295   0.0002939   0.0001875
   15  -0.0023323   0.0007263  -0.0001619
   16   0.0015964  -0.0012845   0.0010999
   17   0.0006317   0.0007514  -0.0003592
   18  -0.0021265   0.0019732   0.0011340
   19  -0.0010597   0.0004220  -0.0007334
   20   0.0028513  -0.0006476   0.0006247
   21   0.0032500  -0.0013962  -0.0004048
   22  -0.0008170  -0.0048652   0.0063276
   23  -0.0037878  -0.0117717   0.0167456
   24  -0.0027966  -0.0091038   0.0117950
   25   0.0671721   0.0891762   0.0369041
   26   0.0891762   0.2765254   0.1016856
   27   0.0369041   0.1016856   0.0935941
 Gradient time:  CPU 700.85 s  wall 700.89 s
 **********************************************************************
 **                                                                  **
 **                       VIBRATIONAL ANALYSIS                       **
 **                       --------------------                       **
 **                                                                  **
 **        VIBRATIONAL FREQUENCIES (CM**-1) AND NORMAL MODES         **
 **     FORCE CONSTANTS (mDYN/ANGSTROM) AND REDUCED MASSES (AMU)     **
 **                  INFRARED INTENSITIES (KM/MOL)                   **
 **                                                                  **
 **********************************************************************


 Mode:                 1                      2                      3
 Frequency:        78.94                  83.02                 167.47
 Force Cnst:      0.1760                 0.0736                 0.4186
 Red. Mass:      47.9285                18.1223                25.3343
 IR Active:          YES                    YES                    YES
 IR Intens:        0.141                  0.387                  1.588
 Raman Active:       YES                    YES                    YES
               X      Y      Z        X      Y      Z        X      Y      Z
 C         -0.085 -0.236 -0.106    0.192 -0.148  0.149    0.256  0.100 -0.023
 C          0.002 -0.251 -0.157   -0.002 -0.085  0.277    0.146  0.109  0.059
 C          0.052 -0.190 -0.052    0.014 -0.020  0.015    0.198  0.171 -0.085
 F          0.103 -0.249 -0.207   -0.029  0.027  0.536    0.014  0.165  0.306
 I         -0.343  0.160  0.031    0.004  0.047 -0.106   -0.201 -0.122 -0.034
 Cl        -0.026  0.034  0.097   -0.233 -0.016 -0.372    0.529 -0.166 -0.080
 Br         0.546 -0.103  0.007    0.066 -0.032  0.135   -0.013  0.170  0.024
 H         -0.132 -0.286 -0.175    0.429 -0.243  0.129    0.481  0.063  0.015
 H         -0.153 -0.252 -0.015    0.116 -0.125  0.161    0.156  0.161 -0.071
 TransDip  -0.012 -0.002  0.002    0.017 -0.010 -0.003    0.038  0.014 -0.002

 Mode:                 4                      5                      6
 Frequency:       231.35                 249.18                 288.00
 Force Cnst:      0.5814                 0.5437                 0.6034
 Red. Mass:      18.4365                14.8606                12.3477
 IR Active:          YES                    YES                    YES
 IR Intens:        0.356                  0.533                  0.715
 Raman Active:       YES                    YES                    YES
               X      Y      Z        X      Y      Z        X      Y      Z
 C          0.317 -0.069 -0.002   -0.018  0.132  0.330   -0.185  0.010 -0.136
 C          0.276 -0.093  0.005    0.096  0.018  0.228   -0.039  0.357 -0.162
 C          0.274  0.012 -0.051   -0.013 -0.049  0.351   -0.141  0.008 -0.125
 F          0.410 -0.130 -0.077    0.506 -0.105 -0.171    0.324  0.524  0.111
 I         -0.069 -0.042 -0.013   -0.034 -0.039 -0.015   -0.017 -0.060  0.015
 Cl        -0.005  0.488 -0.005   -0.183 -0.197 -0.036   -0.092  0.006  0.012
 Br        -0.127 -0.092  0.049    0.005  0.155 -0.065    0.050 -0.087  0.011
 H          0.424 -0.134 -0.036   -0.123  0.198  0.367   -0.476 -0.037 -0.292
 H          0.254 -0.062  0.033    0.046  0.133  0.276    0.023 -0.156  0.062
 TransDip   0.018 -0.005  0.004   -0.008  0.007  0.021   -0.019 -0.017 -0.008

 Mode:                 7                      8                      9
 Frequency:       314.25                 428.82                 472.35
 Force Cnst:      0.2664                 0.5542                 0.3665
 Red. Mass:       4.5781                 5.1152                 2.7883
 IR Active:          YES                    YES                    YES
 IR Intens:        4.322                  5.512                 12.700
 Raman Active:       YES                    YES                    YES
               X      Y      Z        X      Y      Z        X      Y      Z
 C          0.171  0.323  0.096    0.354 -0.082 -0.157   -0.064  0.176 -0.131
 C          0.028  0.144  0.155   -0.000  0.031  0.011   -0.052 -0.173 -0.104
 C          0.007  0.023  0.101   -0.089 -0.097 -0.238   -0.010 -0.020 -0.048
 F         -0.121  0.053 -0.029    0.004  0.014 -0.034    0.099 -0.060  0.148
 I         -0.018 -0.006 -0.018   -0.001 -0.003 -0.006    0.005  0.003  0.003
 Cl        -0.025  0.014  0.040   -0.114 -0.078  0.127   -0.019 -0.007  0.032
 Br         0.030 -0.096 -0.037   -0.004  0.061  0.024   -0.003  0.004 -0.007
 H          0.162  0.553  0.343    0.430 -0.023 -0.071    0.180  0.417  0.206
 H          0.360  0.388 -0.196    0.661 -0.141 -0.283   -0.280  0.454 -0.575
 TransDip   0.042  0.048  0.017    0.063 -0.027 -0.030   -0.093 -0.036 -0.055

 Mode:                10                     11                     12
 Frequency:       593.83                 737.71                 821.11
 Force Cnst:      2.3370                 0.8580                 1.6245
 Red. Mass:      11.2484                 2.6759                 4.0894
 IR Active:          YES                    YES                    YES
 IR Intens:       41.296                 43.398                 67.949
 Raman Active:       YES                    YES                    YES
               X      Y      Z        X      Y      Z        X      Y      Z
 C          0.023  0.013 -0.085    0.045  0.041 -0.001    0.133 -0.169  0.009
 C          0.516 -0.019 -0.385   -0.053 -0.027  0.015   -0.221 -0.156 -0.097
 C          0.505 -0.029  0.226    0.064  0.336 -0.064    0.042 -0.015  0.273
 F         -0.173  0.103  0.066    0.026 -0.011 -0.020   -0.009  0.194 -0.085
 I         -0.013 -0.002  0.002    0.000  0.000  0.001   -0.000 -0.001  0.001
 Cl        -0.170 -0.091  0.047   -0.042 -0.049  0.035    0.012  0.011 -0.015
 Br        -0.015  0.023 -0.002    0.004 -0.026 -0.005   -0.001  0.000 -0.003
 H         -0.333  0.018 -0.209    0.499 -0.379 -0.298    0.613  0.030  0.401
 H         -0.155  0.005  0.078   -0.505  0.088  0.346   -0.183  0.133 -0.401
 TransDip   0.196  0.050 -0.039    0.042  0.204 -0.032   -0.160 -0.205  0.045

 Mode:                13                     14                     15
 Frequency:       936.06                 972.23                1044.47
 Force Cnst:      2.1171                 1.8916                 1.3649
 Red. Mass:       4.1010                 3.3965                 2.1235
 IR Active:          YES                    YES                    YES
 IR Intens:        9.801                 33.988                 92.389
 Raman Active:       YES                    YES                    YES
               X      Y      Z        X      Y      Z        X      Y      Z
 C         -0.028 -0.096  0.309   -0.130 -0.099 -0.035   -0.065 -0.140 -0.057
 C          0.241 -0.063 -0.159    0.046  0.027  0.286   -0.027  0.107  0.001
 C         -0.210  0.090 -0.176    0.213 -0.092 -0.173    0.062  0.213  0.043
 F         -0.025  0.046 -0.023   -0.018  0.077 -0.072    0.018 -0.075  0.018
 I         -0.001  0.000  0.001   -0.000 -0.000 -0.000   -0.000  0.000  0.000
 Cl         0.003 -0.001  0.001   -0.017 -0.009  0.011   -0.010 -0.012 -0.001
 Br         0.003 -0.005  0.002   -0.002  0.006  0.002    0.001 -0.007  0.000
 H          0.302  0.137  0.683    0.197  0.131  0.331   -0.198  0.305  0.373
 H         -0.148  0.214 -0.277   -0.617  0.256 -0.423    0.549 -0.141 -0.557
 TransDip   0.098 -0.009 -0.021    0.167 -0.047  0.068    0.009  0.305 -0.038

 Mode:                16                     17                     18
 Frequency:      1086.61                1124.47                1285.97
 Force Cnst:      0.9330                 1.9743                 4.8933
 Red. Mass:       1.3411                 2.6502                 5.0221
 IR Active:          YES                    YES                    YES
 IR Intens:       23.763                 27.976                 24.224
 Raman Active:       YES                    YES                    YES
               X      Y      Z        X      Y      Z        X      Y      Z
 C         -0.154  0.060  0.008    0.015 -0.062 -0.093   -0.039 -0.012 -0.218
 C          0.015 -0.007 -0.007    0.075  0.274 -0.042    0.292 -0.219  0.235
 C          0.034 -0.038  0.003   -0.117 -0.067  0.127   -0.256  0.127  0.169
 F         -0.003  0.008 -0.003   -0.001 -0.105  0.028   -0.018  0.090 -0.040
 I          0.000  0.000  0.000    0.000  0.000  0.000   -0.001 -0.000 -0.001
 Cl        -0.001  0.001  0.000    0.005  0.008 -0.005    0.012  0.006 -0.007
 Br        -0.000  0.001 -0.000    0.002 -0.001 -0.001    0.001 -0.005 -0.001
 H          0.752 -0.262 -0.023    0.597 -0.179 -0.024   -0.121 -0.242 -0.538
 H          0.544 -0.197  0.010   -0.619  0.216 -0.200    0.131  0.023 -0.511
 TransDip   0.134 -0.078  0.016    0.079  0.144  0.041    0.029 -0.128  0.087

 Mode:                19                     20                     21
 Frequency:      1450.68                3130.98                3227.05
 Force Cnst:      1.4996                 6.0920                 6.8582
 Red. Mass:       1.2094                 1.0548                 1.1178
 IR Active:          YES                    YES                    YES
 IR Intens:       21.616                  0.439                  1.476
 Raman Active:       YES                    YES                    YES
               X      Y      Z        X      Y      Z        X      Y      Z
 C         -0.011 -0.013 -0.117   -0.009 -0.020 -0.061   -0.031 -0.092  0.024
 C          0.040 -0.025  0.018    0.002 -0.001  0.001   -0.000 -0.000 -0.000
 C         -0.037  0.015  0.011   -0.002  0.001  0.001    0.000 -0.000 -0.000
 F         -0.001  0.007 -0.002    0.000 -0.000  0.000   -0.000  0.000 -0.000
 I         -0.000  0.000 -0.000    0.000  0.000  0.000    0.000  0.000  0.000
 Cl         0.001  0.000 -0.000   -0.000  0.000  0.000    0.000  0.000 -0.000
 Br         0.000 -0.000 -0.000   -0.000  0.000  0.000    0.000  0.000  0.000
 H          0.175  0.469  0.482   -0.146 -0.448  0.397    0.182  0.563 -0.519
 H         -0.094 -0.307  0.629    0.251  0.683  0.294    0.194  0.526  0.239
 TransDip   0.017 -0.024  0.146    0.004  0.004  0.021    0.017  0.034 -0.011

 STANDARD THERMODYNAMIC QUANTITIES AT   298.15 K  AND     1.00 ATM

   This Molecule has  0 Imaginary Frequencies
   Zero point vibrational energy:       26.768 kcal/mol

   Atom    1 Element C  Has Mass   12.00000
   Atom    2 Element C  Has Mass   12.00000
   Atom    3 Element C  Has Mass   12.00000
   Atom    4 Element F  Has Mass   18.99840
   Atom    5 Element I  Has Mass  126.90440
   Atom    6 Element Cl Has Mass   34.96885
   Atom    7 Element Br Has Mass   78.91830
   Atom    8 Element H  Has Mass    1.00783
   Atom    9 Element H  Has Mass    1.00783
   Molecular Mass:   297.805610 amu
   Principal axes and moments of inertia in amu*Bohr^2:
                             1           2           3
    Eigenvalues --     1482.19681  3490.01606  4612.97863
          X               0.99972     0.02363     0.00053
          Y              -0.02364     0.99961     0.01456
          Z              -0.00018    -0.01457     0.99989
   Rotational Symmetry Number is   1
   The Molecule is an Asymmetric Top
   Translational Enthalpy:        0.889 kcal/mol
   Rotational Enthalpy:           0.889 kcal/mol
   Vibrational Enthalpy:         29.933 kcal/mol
   gas constant (RT):             0.592 kcal/mol
   Translational Entropy:        42.971  cal/mol.K
   Rotational Entropy:           31.545  cal/mol.K
   Vibrational Entropy:          19.608  cal/mol.K

   Total Enthalpy:               32.303 kcal/mol
   Total Entropy:                94.124  cal/mol.K

 ======================================================================

 STANDARD THERMODYNAMIC QUANTITIES FOR ANHARMONIC VIBRATION -- TOSH

   Zero point vibrational energy: ************ kcal/mol

   Vibrational Enthalpy:       Infinity kcal/mol
   Vibrational Entropy:             NaN  cal/mol.K

   Total Enthalpy:             Infinity kcal/mol
   Total Entropy:                   NaN  cal/mol.K

 ======================================================================

 STANDARD THERMODYNAMIC QUANTITIES FOR ANHARMONIC VIBRATION -- VPT2

   Zero point vibrational energy: ************ kcal/mol

   Vibrational Enthalpy:       Infinity kcal/mol
   Vibrational Entropy:             NaN  cal/mol.K

   Total Enthalpy:             Infinity kcal/mol
   Total Entropy:                   NaN  cal/mol.K

 ======================================================================

Archival summary:
1\1\garfield\FREQ\ProcedureUnspecified\BasisUnspecified\1r1l1132\taweetha\ThuOct1103:24:392018ThuOct1103:24:392018\0\\#,FREQ,ProcedureUnspecified,BasisUnspecified,\\0,1\I\C,1,2.16092\F,2,1.36251,1,109.08\C,2,1.5,1,123.678,3,-141.118,0\H,4,1.08241,2,119.049,1,-8.28276,0\H,4,1.08495,2,115.922,1,137.237,0\C,2,1.51205,1,125.438,3,143.573,0\Cl,7,1.77076,2,116.822,1,-139.253,0\Br,7,1.93187,2,121.327,1,5.37052,0\\\@

 Total job time:  769.54s(wall), 769.47s(cpu) 
 Thu Oct 11 03:24:39 2018

        *************************************************************
        *                                                           *
        *  Thank you very much for using Q-Chem.  Have a nice day.  *
        *                                                           *
        *************************************************************
