# Supplementary material for: Geometric and energetic data from ab initio calculations of haloethene, haloimine, halomethylenephosphine, haloiminophosphine, halodiazene, halodiphosphene and halocyclopropane
Source: Data Brief. 2019 Nov 2;27:104738. doi: 10.1016/j.dib.2019.104738 (PMC6861602; doi:10.1016/j.dib.2019.104738)
Supplement: Multimedia component 3 [file mmc3.zip › CCC/B3LYP/FICCCClCl.out]

Q-Chem Developer Version!
                  Welcome to Q-Chem
     A Quantum Leap Into The Future Of Chemistry


 Q-Chem 5.1, Q-Chem, Inc., Pleasanton, CA (2018)

 Yihan Shao,  Zhengting Gan,  E. Epifanovsky,  A. T. B. Gilbert,  M. Wormit,  
 J. Kussmann,  A. W. Lange,  A. Behn,  Jia Deng,  Xintian Feng,  D. Ghosh,  
 M. Goldey,  P. R. Horn,  L. D. Jacobson,  I. Kaliman,  T. Kus,  A. Landau,  
 Jie Liu,  E. I. Proynov,  R. M. Richard,  R. P. Steele,  E. J. Sundstrom,  
 H. L. Woodcock III,  P. M. Zimmerman,  D. Zuev,  B. Albrecht,  E. Alguire,  
 S. A. Baeppler,  D. Barton,  Z. Benda,  Y. A. Bernard,  E. J. Berquist,  
 K. B. Bravaya,  H. Burton,  D. Casanova,  Chun-Min Chang,  Yunqing Chen,  
 A. Chien,  K. D. Closser,  M. P. Coons,  S. Coriani,  S. Dasgupta,  
 A. L. Dempwolff,  M. Diedenhofen,  Hainam Do,  R. G. Edgar,  Po-Tung Fang,  
 S. Faraji,  S. Fatehi,  Qingguo Feng,  K. D. Fenk,  J. Fosso-Tande,  
 Qinghui Ge,  A. Ghysels,  G. Gidofalvi,  J. Gomes,  J. Gonthier,  A. Gunina,  
 D. Hait,  M. W. D. Hanson-Heine,  P. H. P. Harbach,  A. W. Hauser,  
 J. E. Herr,  E. G. Hohenstein,  Z. C. Holden,  Kerwin Hui,  B. C. Huynh,  
 T.-C. Jagau,  Hyunjun Ji,  B. Kaduk,  K. Khistyaev,  Jaehoon Kim,  
 P. Klunzinger,  K. Koh,  D. Kosenkov,  L. Koulias,  T. Kowalczyk,  
 C. M. Krauter,  A. Kunitsa,  Ka Un Lao,  A. Laurent,  K. V. Lawler,  
 Joonho Lee,  D. Lefrancois,  S. Lehtola,  D. S. Levine,  Yi-Pei Li,  
 You-Sheng Lin,  Fenglai Liu,  E. Livshits,  A. Luenser,  P. Manohar,  
 E. Mansoor,  S. F. Manzer,  Shan-Ping Mao,  Yuezhi Mao,  N. Mardirossian,  
 A. V. Marenich,  T. Markovich,  L. A. Martinez-Martinez,  S. A. Maurer,  
 N. J. Mayhall,  S. C. McKenzie,  J.-M. Mewes,  A. F. Morrison,  
 J. W. Mullinax,  K. Nanda,  T. S. Nguyen-Beck,  R. Olivares-Amaya,  
 J. A. Parkhill,  T. M. Perrine,  F. Plasser,  P. Pokhilko,  S. Prager,  
 A. Prociuk,  E. Ramos,  D. R. Rehn,  F. Rob,  M. Schneider,  N. Sergueev,  
 S. M. Sharada,  S. Sharma,  D. W. Small,  T. Stauch,  T. Stein,  
 Yu-Chuan Su,  A. J. W. Thom,  A. Tkatchenko,  T. Tsuchimochi,  N. M. Tubman,  
 L. Vogt,  M. L. Vidal,  O. Vydrov,  M. A. Watson,  J. Wenzel,  
 M. de Wergifosse,  T. A. Wesolowski,  A. White,  J. Witte,  A. Yamada,  
 Jun Yang,  K. Yao,  S. Yeganeh,  S. R. Yost,  Zhi-Qiang You,  A. Zech,  
 Igor Ying Zhang,  Xing Zhang,  Yan Zhao,  Ying Zhu,  B. R. Brooks,  
 G. K. L. Chan,  C. J. Cramer,  M. S. Gordon,  W. J. Hehre,  A. Klamt,  
 M. W. Schmidt,  C. D. Sherrill,  D. G. Truhlar,  A. Aspuru-Guzik,  R. Baer,  
 A. T. Bell,  N. A. Besley,  Jeng-Da Chai,  A. E. DePrince, III,  
 R. A. DiStasio Jr.,  A. Dreuw,  B. D. Dunietz,  T. R. Furlani,  
 Chao-Ping Hsu,  Yousung Jung,  Jing Kong,  D. S. Lambrecht,  WanZhen Liang,  
 C. Ochsenfeld,  V. A. Rassolov,  L. V. Slipchenko,  J. E. Subotnik,  
 T. Van Voorhis,  J. M. Herbert,  A. I. Krylov,  P. M. W. Gill,  M. Head-Gordon

 Contributors to earlier versions of Q-Chem not listed above: 
 R. D. Adamson,  B. Austin,  J. Baker,  G. J. O. Beran,  K. Brandhorst,  
 S. T. Brown,  E. F. C. Byrd,  A. K. Chakraborty,  C.-L. Cheng,  
 Siu Hung Chien,  D. M. Chipman,  D. L. Crittenden,  H. Dachsel,  
 R. J. Doerksen,  A. D. Dutoi,  L. Fusti-Molnar,  W. A. Goddard III,  
 A. Golubeva-Zadorozhnaya,  S. R. Gwaltney,  G. Hawkins,  A. Heyden,  
 S. Hirata,  G. Kedziora,  F. J. Keil,  C. Kelley,  Jihan Kim,  R. A. King,  
 R. Z. Khaliullin,  P. P. Korambath,  W. Kurlancheek,  A. M. Lee,  M. S. Lee,  
 S. V. Levchenko,  Ching Yeh Lin,  D. Liotard,  R. C. Lochan,  I. Lotan,  
 P. E. Maslen,  N. Nair,  D. P. O'Neill,  D. Neuhauser,  E. Neuscamman,  
 C. M. Oana,  R. Olson,  B. Peters,  R. Peverati,  P. A. Pieniazek,  
 Y. M. Rhee,  J. Ritchie,  M. A. Rohrdanz,  E. Rosta,  N. J. Russ,  
 H. F. Schaefer III,  N. E. Schultz,  N. Shenvi,  A. C. Simmonett,  A. Sodt,  
 D. Stuck,  K. S. Thanthiriwatte,  V. Vanovschi,  Tao Wang,  A. Warshel,  
 C. F. Williams,  Q. Wu,  X. Xu,  W. Zhang

 Please cite Q-Chem as follows:
 Y. Shao et al., Mol. Phys. 113, 184-215 (2015)
 DOI: 10.1080/00268976.2014.952696

 Q-Chem 5.1.1 for Intel X86 EM64T Linux

 Parts of Q-Chem use Armadillo 8.300.2 (Tropical Shenanigans).
 http://arma.sourceforge.net/

 Q-Chem begins on Thu Oct 11 03:01:48 2018  

Host: 
0

     Scratch files written to /scratch/taweetham/qchem31924//
Input Ideriv = 2
Curr. Ideriv = -1
Max.  Ideriv = 2

Checking the input file for inconsistencies... 	...done.

--------------------------------------------------------------
User input:
--------------------------------------------------------------
$molecule
0 1
C 
C 1 CC 
C 2 CC 1 60.0
F 2 CF 1 ANG  3 pDHA
I 2 CI 1 ANG  3 mDHA
Cl 3 CCl 1 ANG  2 mDHA
Cl 3 CCl 1 ANG  2 pDHA
H 1 CH 2 ANG  3 pDHA
H 1 CH 2 ANG  3 mDHA

CC=1.54
CH=1.09
CF=1.35
CCl=1.77
CBr=1.94
CI=2.14
ANG=118.0
pDHA=107.9
mDHA=-107.9
$end

$rem
   job_type	optimization
   basis	6-311++g**
   method	b3lyp
   mem_total	32000
$end

--------------------------------------------------------------
 ----------------------------------------------------------------
             Standard Nuclear Orientation (Angstroms)
    I     Atom           X                Y                Z
 ----------------------------------------------------------------
    1      C      -0.9449515473    -0.4725829240    -1.5485565168
    2      C      -0.2294208591    -0.8039722776    -0.2257576165
    3      C      -1.4358925342     0.1531116515    -0.2298134617
    4      F      -0.4002472025    -2.0375204355     0.2954691121
    5      I       1.7141111186     0.0298212441     0.1014606816
    6      Cl     -2.9626519785    -0.4307168692     0.4491930608
    7      Cl     -1.1311789137     1.8762347862     0.0364500774
    8      H      -0.4305466800     0.1723399187    -2.2609904853
    9      H      -1.5584029741    -1.2483252250    -2.0068154277
 ----------------------------------------------------------------
 Molecular Point Group                 C1    NOp =  1
 Largest Abelian Subgroup              C1    NOp =  1
 Nuclear Repulsion Energy =   869.9262202356 hartrees
 There are       58 alpha and       58 beta electrons
 Requested basis set is 6-311++G(d,p)
 There are 84 shells and 224 basis functions

 Total QAlloc Memory Limit  32000 MB
 Mega-Array Size       188 MB
 MEM_STATIC part       192 MB
 A cutoff of  1.0D-11 yielded   2888 shell pairs
 There are     21965 function pairs (     24186 Cartesian)
 Smallest overlap matrix eigenvalue = 5.38E-05

 Scale SEOQF with 1.000000e-01/1.000000e-01/1.000000e-01

 Standard Electronic Orientation quadrupole field applied
 Nucleus-field energy     =     0.0000000170 hartrees
 Guess from superposition of atomic densities
 Warning:  Energy on first SCF cycle will be non-variational
 SAD guess density has 116.000000 electrons

 -----------------------------------------------------------------------
  General SCF calculation program by
  Eric Jon Sundstrom, Paul Horn, Yuezhi Mao, Dmitri Zuev, Alec White,
  David Stuck, Shaama M.S., Shane Yost, Joonho Lee, David Small,
  Daniel Levine, Susi Lehtola, Hugh Burton, Evgeny Epifanovsky
 -----------------------------------------------------------------------
 Exchange:     0.2000 Hartree-Fock + 0.0800 Slater + 0.7200 B88
 Correlation:  0.1900 VWN1RPA + 0.8100 LYP
 Using SG-1 standard quadrature grid
 A restricted SCF calculation will be
 performed using DIIS
 SCF converges when DIIS error is below 1.0e-08
 ---------------------------------------
  Cycle       Energy         DIIS error
 ---------------------------------------
    1   -8056.4629931234      3.58e-02  
    2   -8055.2800031021      3.14e-03  
    3   -8055.2379734624      4.22e-03  
    4   -8055.3281450467      6.69e-04  
    5   -8055.3301300325      2.98e-04  
    6   -8055.3306713640      6.35e-05  
    7   -8055.3306964448      1.63e-05  
    8   -8055.3306975428      6.48e-06  
    9   -8055.3306977316      1.34e-06  
   10   -8055.3306977415      3.15e-07  
   11   -8055.3306977419      1.14e-07  
   12   -8055.3306977420      3.96e-08  
   13   -8055.3306977420      1.22e-08  
   14   -8055.3306977420      2.31e-09  Convergence criterion met
 ---------------------------------------
 SCF time:   CPU 55.88s  wall 56.00s 
 SCF   energy in the final basis set =    -8055.3306977420
 Total energy in the final basis set =    -8055.3306977420

 --------------------------------------------------------------

                    Orbital Energies (a.u.)
 --------------------------------------------------------------

 Alpha MOs
 -- Occupied --
*******-176.317-165.721-165.718-165.718-101.580-101.578 -35.813
-31.307 -31.300 -31.300 -24.723 -22.957 -22.956 -22.955 -22.951
-22.951 -10.342 -10.331 -10.235  -9.494  -9.493  -7.259  -7.258
 -7.248  -7.248  -7.247  -7.247  -6.363  -4.776  -4.760  -4.760
 -2.041  -2.037  -2.036  -2.023  -2.023  -1.264  -0.956  -0.852
 -0.848  -0.701  -0.642  -0.614  -0.547  -0.529  -0.504  -0.474
 -0.453  -0.438  -0.393  -0.380  -0.346  -0.335  -0.332  -0.302
 -0.281  -0.276
 -- Virtual --
 -0.077  -0.034  -0.010  -0.004   0.020   0.022   0.028   0.053
  0.064   0.069   0.074   0.078   0.084   0.098   0.101   0.110
  0.113   0.116   0.118   0.132   0.138   0.142   0.161   0.165
  0.176   0.185   0.204   0.215   0.227   0.230   0.239   0.243
  0.270   0.278   0.302   0.323   0.357   0.380   0.390   0.400
  0.409   0.413   0.436   0.441   0.448   0.455   0.471   0.482
  0.489   0.497   0.523   0.539   0.559   0.588   0.595   0.616
  0.634   0.645   0.681   0.703   0.754   0.788   0.831   0.834
  0.852   0.874   0.910   0.916   0.921   0.943   0.957   0.982
  1.068   1.099   1.117   1.173   1.244   1.302   1.346   1.358
  1.368   1.389   1.413   1.431   1.451   1.487   1.520   1.536
  1.577   1.608   1.656   1.737   1.766   1.840   1.860   1.919
  1.955   1.983   2.023   2.143   2.150   2.189   2.262   2.282
  2.294   2.318   2.468   2.476   2.534   2.574   2.682   2.692
  2.769   2.782   2.897   3.069   3.095   3.342   3.567   3.682
  3.759   3.790   3.973   3.976   3.995   4.001   4.034   4.074
  4.134   4.259   4.442   4.827   6.023   6.045   6.093   6.326
  6.362   6.649   9.717   9.755  23.467  23.579  23.808  25.829
 25.866  25.885  25.958  26.449  26.468  27.883  28.358  28.374
 28.390  28.537  28.547  28.576  28.604  28.692  66.751 127.897
127.910 127.941 151.675 215.706 215.7441901.839
 --------------------------------------------------------------

          Ground-State Mulliken Net Atomic Charges

     Atom                 Charge (a.u.)
  ----------------------------------------
      1 C                    -0.579343
      2 C                    -0.269328
      3 C                    -0.231636
      4 F                    -0.029183
      5 I                     0.115157
      6 Cl                    0.328925
      7 Cl                    0.298474
      8 H                     0.168641
      9 H                     0.198292
  ----------------------------------------
  Sum of atomic charges =    -0.000000

 -----------------------------------------------------------------
                    Cartesian Multipole Moments
 -----------------------------------------------------------------
    Charge (ESU x 10^10)
                -0.0000
    Dipole Moment (Debye)
         X       0.2261      Y       0.2408      Z      -1.9020
       Tot       1.9304
    Quadrupole Moments (Debye-Ang)
        XX     -76.1369     XY       2.7749     YY     -78.8051
        XZ       2.1567     YZ       1.6897     ZZ     -73.6854
    Octopole Moments (Debye-Ang^2)
       XXX      72.7056    XXY      -2.9682    XYY      21.6331
       YYY       2.1566    XXZ       5.4480    XYZ      -1.7247
       YYZ       1.4265    XZZ      16.3815    YZZ      -4.5966
       ZZZ       0.6475
    Hexadecapole Moments (Debye-Ang^3)
      XXXX   -1412.4192   XXXY      37.6481   XXYY    -334.0699
      XYYY       7.0999   YYYY    -523.3312   XXXZ      -3.4440
      XXYZ       0.1960   XYYZ       2.9187   YYYZ       3.1751
      XXZZ    -280.0346   XYZZ       8.7721   YYZZ    -124.9625
      XZZZ       8.6068   YZZZ      -1.8981   ZZZZ    -213.7343
 -----------------------------------------------------------------
 Calculating analytic gradient of the SCF energy
 Gradient of SCF Energy
            1           2           3           4           5           6
    1  -0.0030636   0.0200399  -0.0120053  -0.0007354  -0.0112102  -0.0025881
    2  -0.0001126  -0.0155417   0.0117523   0.0000617   0.0061477  -0.0013728
    3  -0.0147789   0.0181257   0.0110185  -0.0005169  -0.0038720   0.0000444
            7           8           9
    1   0.0083430   0.0020221  -0.0008025
    2  -0.0011085   0.0016585  -0.0014846
    3  -0.0001439  -0.0046491  -0.0052278
 Max gradient component =       2.004E-02
 RMS gradient           =       8.434E-03
 Gradient time:  CPU 15.26 s  wall 15.27 s
 Geometry Optimization Parameters
   NAtoms,    NIC,     NZ,  NCons,   NDum,   NFix, NCnnct, MaxDiis
        9      69       9       0       0       0       0       0


** GEOMETRY OPTIMIZATION IN DELOCALIZED INTERNAL COORDINATES **
   Searching for a Minimum

   Optimization Cycle:   1

                       Coordinates (Angstroms)
     ATOM                X               Y               Z
      1  C        -0.9449515473   -0.4725829240   -1.5485565168
      2  C        -0.2294208591   -0.8039722776   -0.2257576165
      3  C        -1.4358925342    0.1531116515   -0.2298134617
      4  F        -0.4002472025   -2.0375204355    0.2954691121
      5  I         1.7141111186    0.0298212441    0.1014606816
      6  Cl       -2.9626519785   -0.4307168692    0.4491930608
      7  Cl       -1.1311789137    1.8762347862    0.0364500774
      8  H        -0.4305466800    0.1723399187   -2.2609904853
      9  H        -1.5584029741   -1.2483252250   -2.0068154277
   Point Group: c1    Number of degrees of freedom:    21


   Energy is  -8055.330697742


 Attempting to Generate Delocalized Internal Coordinates

 21 Hessian modes will be used to form the next step
  Hessian Eigenvalues:
     0.017401    0.020947    0.030782    0.030782    0.030790    0.033282
     0.086449    0.090060    0.108095    0.108252    0.129001    0.140000
     0.145900    0.257500    0.268991    0.285189    0.286300    0.286300
     0.348126    0.348126    0.550214

 Minimum Search - Taking Simple RFO Step
 Searching for Lamda that Minimizes Along All modes
 Value Taken    Lamda =  -0.00774326
 Step Taken.  Stepsize is  0.278278

                             Maximum     Tolerance    Cnvgd?
         Gradient           0.023888      0.000300      NO
         Displacement       0.200761      0.001200      NO
         Energy change     *********      0.000001      NO


 New Cartesian Coordinates Obtained by Inverse Iteration

 Displacement from previous Coordinates is:  0.445127
 ----------------------------------------------------------------
             Standard Nuclear Orientation (Angstroms)
    I     Atom           X                Y                Z
 ----------------------------------------------------------------
    1      C      -0.9330116463    -0.4523420379    -1.5282863798
    2      C      -0.2272151517    -0.7773392875    -0.2289679725
    3      C      -1.4324293070     0.1639273447    -0.2343010192
    4      F      -0.4238554071    -2.0118281165     0.2811186837
    5      I       1.8153415778    -0.0917426936     0.0929492749
    6      Cl     -2.9356849583    -0.4626496832     0.4465873862
    7      Cl     -1.2645299766     1.9119374483    -0.0181399335
    8      H      -0.4327559386     0.1939531473    -2.2382884862
    9      H      -1.5450407630    -1.2355262524    -1.9620321298
 ----------------------------------------------------------------
 Molecular Point Group                 C1    NOp =  1
 Largest Abelian Subgroup              C1    NOp =  1
 Nuclear Repulsion Energy =   856.3884652429 hartrees
 There are       58 alpha and       58 beta electrons
 Applying Cartesian multipole field
    Component          Value
    ---------          -----
     (2,0,0)        1.00000E-11
     (0,2,0)        2.00000E-11
     (0,0,2)       -3.00000E-11
 Nucleus-field energy     =     0.0000000180 hartrees
 Requested basis set is 6-311++G(d,p)
 There are 84 shells and 224 basis functions
 A cutoff of  1.0D-11 yielded   2874 shell pairs
 There are     21780 function pairs (     23955 Cartesian)
 Smallest overlap matrix eigenvalue = 4.94E-05
 Guess MOs from SCF MO coefficient file

 -----------------------------------------------------------------------
  General SCF calculation program by
  Eric Jon Sundstrom, Paul Horn, Yuezhi Mao, Dmitri Zuev, Alec White,
  David Stuck, Shaama M.S., Shane Yost, Joonho Lee, David Small,
  Daniel Levine, Susi Lehtola, Hugh Burton, Evgeny Epifanovsky
 -----------------------------------------------------------------------
 Exchange:     0.2000 Hartree-Fock + 0.0800 Slater + 0.7200 B88
 Correlation:  0.1900 VWN1RPA + 0.8100 LYP
 Using SG-1 standard quadrature grid
 A restricted SCF calculation will be
 performed using DIIS
 SCF converges when DIIS error is below 1.0e-08
 ---------------------------------------
  Cycle       Energy         DIIS error
 ---------------------------------------
    1   -8055.3274111288      8.40e-04  
    2   -8055.3337024772      2.19e-04  
    3   -8055.3337408305      2.22e-04  
    4   -8055.3339967618      5.63e-05  
    5   -8055.3340147464      1.09e-05  
    6   -8055.3340154211      4.38e-06  
    7   -8055.3340155376      9.07e-07  
    8   -8055.3340155417      2.21e-07  
    9   -8055.3340155420      1.24e-07  
   10   -8055.3340155421      3.72e-08  
   11   -8055.3340155421      1.25e-08  
   12   -8055.3340155421      4.66e-09  Convergence criterion met
 ---------------------------------------
 SCF time:   CPU 49.35s  wall 49.00s 
 SCF   energy in the final basis set =    -8055.3340155421
 Total energy in the final basis set =    -8055.3340155421

 --------------------------------------------------------------

                    Orbital Energies (a.u.)
 --------------------------------------------------------------

 Alpha MOs
 -- Occupied --
*******-176.318-165.722-165.719-165.719-101.579-101.578 -35.814
-31.308 -31.301 -31.301 -24.722 -22.958 -22.957 -22.957 -22.952
-22.952 -10.343 -10.331 -10.231  -9.494  -9.493  -7.259  -7.258
 -7.248  -7.248  -7.247  -7.247  -6.363  -4.776  -4.761  -4.761
 -2.042  -2.037  -2.037  -2.024  -2.023  -1.265  -0.961  -0.855
 -0.851  -0.697  -0.644  -0.614  -0.550  -0.533  -0.505  -0.474
 -0.455  -0.437  -0.392  -0.379  -0.344  -0.337  -0.329  -0.303
 -0.285  -0.278
 -- Virtual --
 -0.085  -0.031  -0.012  -0.005   0.021   0.023   0.028   0.055
  0.063   0.070   0.074   0.078   0.086   0.098   0.102   0.111
  0.113   0.118   0.120   0.132   0.138   0.142   0.159   0.167
  0.180   0.189   0.204   0.216   0.232   0.235   0.238   0.250
  0.267   0.273   0.300   0.322   0.358   0.380   0.392   0.401
  0.410   0.416   0.439   0.441   0.445   0.459   0.467   0.474
  0.489   0.497   0.520   0.534   0.566   0.590   0.603   0.610
  0.632   0.640   0.671   0.706   0.739   0.785   0.830   0.833
  0.851   0.873   0.909   0.920   0.923   0.949   0.956   0.981
  1.075   1.099   1.114   1.184   1.249   1.290   1.347   1.349
  1.371   1.384   1.416   1.429   1.455   1.498   1.516   1.545
  1.568   1.607   1.661   1.739   1.783   1.848   1.863   1.921
  1.968   1.987   2.038   2.153   2.161   2.194   2.264   2.285
  2.293   2.319   2.465   2.474   2.549   2.585   2.694   2.706
  2.783   2.792   2.913   3.083   3.112   3.366   3.567   3.700
  3.761   3.798   3.974   3.982   3.992   4.005   4.054   4.066
  4.122   4.257   4.430   4.835   6.020   6.035   6.083   6.328
  6.366   6.652   9.714   9.760  23.483  23.606  23.841  25.833
 25.870  25.875  25.952  26.442  26.465  27.872  28.356  28.368
 28.384  28.536  28.542  28.571  28.597  28.686  66.754 127.894
127.903 127.934 151.666 215.702 215.7501901.829
 --------------------------------------------------------------

          Ground-State Mulliken Net Atomic Charges

     Atom                 Charge (a.u.)
  ----------------------------------------
      1 C                    -0.567397
      2 C                    -0.281056
      3 C                    -0.214181
      4 F                    -0.025248
      5 I                     0.103461
      6 Cl                    0.283229
      7 Cl                    0.331814
      8 H                     0.171523
      9 H                     0.197856
  ----------------------------------------
  Sum of atomic charges =     0.000000

 -----------------------------------------------------------------
                    Cartesian Multipole Moments
 -----------------------------------------------------------------
    Charge (ESU x 10^10)
                 0.0000
    Dipole Moment (Debye)
         X       0.2717      Y       0.1935      Z      -1.9107
       Tot       1.9395
    Quadrupole Moments (Debye-Ang)
        XX     -75.8214     XY       2.2415     YY     -78.9563
        XZ       2.1300     YZ       1.5068     ZZ     -73.7517
    Octopole Moments (Debye-Ang^2)
       XXX      70.9238    XXY      -0.8501    XYY      18.6854
       YYY      11.0244    XXZ       6.4964    XYZ      -1.8166
       YYZ       2.2141    XZZ      14.9200    YZZ      -1.4640
       ZZZ       3.6740
    Hexadecapole Moments (Debye-Ang^3)
      XXXX   -1476.0343   XXXY      60.9337   XXYY    -347.8642
      XYYY      30.4155   YYYY    -529.9488   XXXZ      -4.3438
      XXYZ       1.4426   XYYZ       1.7273   YYYZ       7.8872
      XXZZ    -291.9031   XYZZ      17.4849   YYZZ    -126.2091
      XZZZ       6.1165   YZZZ       3.2946   ZZZZ    -210.5414
 -----------------------------------------------------------------
 Calculating analytic gradient of the SCF energy
 Gradient of SCF Energy
            1           2           3           4           5           6
    1  -0.0002705   0.0036481  -0.0059597  -0.0003383   0.0034822   0.0013721
    2   0.0031191  -0.0110980   0.0028238   0.0020894   0.0014182   0.0007929
    3  -0.0053994   0.0090969   0.0044111  -0.0021692  -0.0015545  -0.0015321
            7           8           9
    1  -0.0017718   0.0000992  -0.0002612
    2   0.0008944  -0.0007863   0.0007466
    3  -0.0014438  -0.0008927  -0.0005165
 Max gradient component =       1.110E-02
 RMS gradient           =       3.652E-03
 Gradient time:  CPU 15.10 s  wall 15.10 s
 Geometry Optimization Parameters
   NAtoms,    NIC,     NZ,  NCons,   NDum,   NFix, NCnnct, MaxDiis
        9      69       9       0       0       0       0       0

 Cartesian Hessian Update
 Hessian Updated using BFGS Update


** GEOMETRY OPTIMIZATION IN DELOCALIZED INTERNAL COORDINATES **
   Searching for a Minimum

   Optimization Cycle:   2

                       Coordinates (Angstroms)
     ATOM                X               Y               Z
      1  C        -0.9330116463   -0.4523420379   -1.5282863798
      2  C        -0.2272151517   -0.7773392875   -0.2289679725
      3  C        -1.4324293070    0.1639273447   -0.2343010192
      4  F        -0.4238554071   -2.0118281165    0.2811186837
      5  I         1.8153415778   -0.0917426936    0.0929492749
      6  Cl       -2.9356849583   -0.4626496832    0.4465873862
      7  Cl       -1.2645299766    1.9119374483   -0.0181399335
      8  H        -0.4327559386    0.1939531473   -2.2382884862
      9  H        -1.5450407630   -1.2355262524   -1.9620321298
   Point Group: c1    Number of degrees of freedom:    21


   Energy is  -8055.334015542

 Hessian Updated using BFGS Update

 21 Hessian modes will be used to form the next step
  Hessian Eigenvalues:
     0.017409    0.020954    0.030356    0.030782    0.031573    0.039753
     0.088225    0.088899    0.106945    0.114977    0.122283    0.137410
     0.147777    0.247645    0.268994    0.274163    0.286298    0.290272
     0.348075    0.348593    0.551383

 Minimum Search - Taking Simple RFO Step
 Searching for Lamda that Minimizes Along All modes
 Value Taken    Lamda =  -0.00107583
 Step Taken.  Stepsize is  0.129264

                             Maximum     Tolerance    Cnvgd?
         Gradient           0.006238      0.000300      NO
         Displacement       0.078523      0.001200      NO
         Energy change     -0.003318      0.000001      NO


 New Cartesian Coordinates Obtained by Inverse Iteration

 Displacement from previous Coordinates is:  0.141705
 ----------------------------------------------------------------
             Standard Nuclear Orientation (Angstroms)
    I     Atom           X                Y                Z
 ----------------------------------------------------------------
    1      C      -0.9361146167    -0.4566599703    -1.5402510679
    2      C      -0.2325960320    -0.7664926851    -0.2514822076
    3      C      -1.4278504741     0.1637864091    -0.2532593044
    4      F      -0.4319525674    -1.9940784760     0.2803338410
    5      I       1.7914148509    -0.0861460665     0.1249887775
    6      Cl     -2.9149679214    -0.4682801077     0.4644657712
    7      Cl     -1.2393927167     1.9037978952    -0.0012636334
    8      H      -0.4465812504     0.1938701739    -2.2518238304
    9      H      -1.5411408431    -1.2514073034    -1.9610689222
 ----------------------------------------------------------------
 Molecular Point Group                 C1    NOp =  1
 Largest Abelian Subgroup              C1    NOp =  1
 Nuclear Repulsion Energy =   861.2831821740 hartrees
 There are       58 alpha and       58 beta electrons
 Applying Cartesian multipole field
    Component          Value
    ---------          -----
     (2,0,0)        1.00000E-11
     (0,2,0)        2.00000E-11
     (0,0,2)       -3.00000E-11
 Nucleus-field energy     =     0.0000000176 hartrees
 Requested basis set is 6-311++G(d,p)
 There are 84 shells and 224 basis functions
 A cutoff of  1.0D-11 yielded   2874 shell pairs
 There are     21794 function pairs (     23969 Cartesian)
 Smallest overlap matrix eigenvalue = 4.83E-05
 Guess MOs from SCF MO coefficient file

 -----------------------------------------------------------------------
  General SCF calculation program by
  Eric Jon Sundstrom, Paul Horn, Yuezhi Mao, Dmitri Zuev, Alec White,
  David Stuck, Shaama M.S., Shane Yost, Joonho Lee, David Small,
  Daniel Levine, Susi Lehtola, Hugh Burton, Evgeny Epifanovsky
 -----------------------------------------------------------------------
 Exchange:     0.2000 Hartree-Fock + 0.0800 Slater + 0.7200 B88
 Correlation:  0.1900 VWN1RPA + 0.8100 LYP
 Using SG-1 standard quadrature grid
 A restricted SCF calculation will be
 performed using DIIS
 SCF converges when DIIS error is below 1.0e-08
 ---------------------------------------
  Cycle       Energy         DIIS error
 ---------------------------------------
    1   -8055.3334549440      3.38e-04  
    2   -8055.3343818023      1.28e-04  
    3   -8055.3343232908      1.66e-04  
    4   -8055.3344725441      2.41e-05  
    5   -8055.3344763493      6.42e-06  
    6   -8055.3344765308      2.87e-06  
    7   -8055.3344765741      4.60e-07  
    8   -8055.3344765751      1.63e-07  
    9   -8055.3344765754      3.94e-08  
   10   -8055.3344765753      1.61e-08  
   11   -8055.3344765755      5.88e-09  Convergence criterion met
 ---------------------------------------
 SCF time:   CPU 45.41s  wall 46.00s 
 SCF   energy in the final basis set =    -8055.3344765755
 Total energy in the final basis set =    -8055.3344765755

 --------------------------------------------------------------

                    Orbital Energies (a.u.)
 --------------------------------------------------------------

 Alpha MOs
 -- Occupied --
*******-176.317-165.721-165.719-165.719-101.579-101.578 -35.814
-31.307 -31.301 -31.301 -24.720 -22.958 -22.956 -22.956 -22.952
-22.952 -10.340 -10.329 -10.232  -9.494  -9.492  -7.259  -7.257
 -7.248  -7.248  -7.246  -7.246  -6.363  -4.776  -4.760  -4.760
 -2.041  -2.037  -2.037  -2.023  -2.023  -1.262  -0.965  -0.857
 -0.851  -0.699  -0.644  -0.613  -0.550  -0.534  -0.504  -0.473
 -0.456  -0.438  -0.392  -0.380  -0.344  -0.337  -0.328  -0.304
 -0.284  -0.278
 -- Virtual --
 -0.083  -0.031  -0.011  -0.005   0.021   0.023   0.029   0.056
  0.064   0.070   0.075   0.078   0.086   0.099   0.102   0.111
  0.113   0.117   0.120   0.132   0.137   0.142   0.160   0.166
  0.180   0.189   0.204   0.218   0.232   0.234   0.239   0.253
  0.270   0.274   0.304   0.322   0.358   0.381   0.391   0.401
  0.410   0.416   0.439   0.441   0.448   0.459   0.467   0.475
  0.490   0.498   0.520   0.536   0.569   0.589   0.605   0.612
  0.632   0.641   0.674   0.707   0.739   0.787   0.831   0.834
  0.851   0.874   0.909   0.920   0.922   0.949   0.962   0.983
  1.074   1.104   1.119   1.186   1.247   1.293   1.350   1.353
  1.375   1.384   1.419   1.433   1.454   1.501   1.514   1.547
  1.579   1.605   1.668   1.739   1.789   1.851   1.869   1.918
  1.974   1.993   2.040   2.158   2.164   2.193   2.266   2.287
  2.294   2.320   2.472   2.476   2.556   2.585   2.696   2.707
  2.791   2.800   2.918   3.087   3.130   3.379   3.563   3.703
  3.762   3.802   3.975   3.985   3.993   4.007   4.057   4.070
  4.124   4.258   4.435   4.842   6.022   6.037   6.086   6.331
  6.369   6.657   9.716   9.760  23.488  23.637  23.852  25.835
 25.870  25.879  25.955  26.446  26.468  27.875  28.357  28.369
 28.386  28.536  28.543  28.572  28.599  28.687  66.757 127.895
127.904 127.937 151.668 215.704 215.7501901.832
 --------------------------------------------------------------

          Ground-State Mulliken Net Atomic Charges

     Atom                 Charge (a.u.)
  ----------------------------------------
      1 C                    -0.586480
      2 C                    -0.272003
      3 C                    -0.200099
      4 F                    -0.026557
      5 I                     0.105242
      6 Cl                    0.278138
      7 Cl                    0.332168
      8 H                     0.171269
      9 H                     0.198323
  ----------------------------------------
  Sum of atomic charges =    -0.000000

 -----------------------------------------------------------------
                    Cartesian Multipole Moments
 -----------------------------------------------------------------
    Charge (ESU x 10^10)
                -0.0000
    Dipole Moment (Debye)
         X       0.2766      Y       0.2076      Z      -1.9553
       Tot       1.9857
    Quadrupole Moments (Debye-Ang)
        XX     -75.9504     XY       2.2412     YY     -78.9007
        XZ       2.2899     YZ       1.6208     ZZ     -73.5576
    Octopole Moments (Debye-Ang^2)
       XXX      71.4840    XXY      -1.0291    XYY      18.8979
       YYY      10.5693    XXZ       5.9328    XYZ      -1.7665
       YYZ       1.2133    XZZ      15.0256    YZZ      -1.5924
       ZZZ       0.2778
    Hexadecapole Moments (Debye-Ang^3)
      XXXX   -1452.5725   XXXY      56.5538   XXYY    -342.4543
      XYYY      27.2409   YYYY    -525.7222   XXXZ      -6.0151
      XXYZ       1.1790   XYYZ       0.6633   YYYZ       7.6727
      XXZZ    -286.7665   XYZZ      16.3513   YYZZ    -125.7127
      XZZZ       3.1620   YZZZ       2.2020   ZZZZ    -214.1864
 -----------------------------------------------------------------
 Calculating analytic gradient of the SCF energy
 Gradient of SCF Energy
            1           2           3           4           5           6
    1   0.0010180  -0.0010717  -0.0012753  -0.0002844   0.0004397   0.0017039
    2   0.0019938  -0.0055585  -0.0000253   0.0035323   0.0002659  -0.0000858
    3   0.0009286  -0.0004970  -0.0022142  -0.0005382   0.0008138  -0.0001406
            7           8           9
    1  -0.0003856  -0.0004081   0.0002637
    2   0.0001131  -0.0005133   0.0002779
    3   0.0006223   0.0005214   0.0005041
 Max gradient component =       5.559E-03
 RMS gradient           =       1.528E-03
 Gradient time:  CPU 15.26 s  wall 15.26 s
 Geometry Optimization Parameters
   NAtoms,    NIC,     NZ,  NCons,   NDum,   NFix, NCnnct, MaxDiis
        9      69       9       0       0       0       0       0

 Cartesian Hessian Update
 Hessian Updated using BFGS Update


** GEOMETRY OPTIMIZATION IN DELOCALIZED INTERNAL COORDINATES **
   Searching for a Minimum

   Optimization Cycle:   3

                       Coordinates (Angstroms)
     ATOM                X               Y               Z
      1  C        -0.9361146167   -0.4566599703   -1.5402510679
      2  C        -0.2325960320   -0.7664926851   -0.2514822076
      3  C        -1.4278504741    0.1637864091   -0.2532593044
      4  F        -0.4319525674   -1.9940784760    0.2803338410
      5  I         1.7914148509   -0.0861460665    0.1249887775
      6  Cl       -2.9149679214   -0.4682801077    0.4644657712
      7  Cl       -1.2393927167    1.9037978952   -0.0012636334
      8  H        -0.4465812504    0.1938701739   -2.2518238304
      9  H        -1.5411408431   -1.2514073034   -1.9610689222
   Point Group: c1    Number of degrees of freedom:    21


   Energy is  -8055.334476575

 Hessian Updated using BFGS Update

 21 Hessian modes will be used to form the next step
  Hessian Eigenvalues:
     0.017306    0.020958    0.030422    0.030802    0.034459    0.048990
     0.082004    0.089456    0.103217    0.113308    0.122639    0.137363
     0.147198    0.252324    0.264667    0.269927    0.286300    0.288592
     0.348171    0.348669    0.548748

 Minimum Search - Taking Simple RFO Step
 Searching for Lamda that Minimizes Along All modes
 Value Taken    Lamda =  -0.00016390
 Step Taken.  Stepsize is  0.050386

                             Maximum     Tolerance    Cnvgd?
         Gradient           0.001775      0.000300      NO
         Displacement       0.021771      0.001200      NO
         Energy change     -0.000461      0.000001      NO


 New Cartesian Coordinates Obtained by Inverse Iteration

 Displacement from previous Coordinates is:  0.053321
 ----------------------------------------------------------------
             Standard Nuclear Orientation (Angstroms)
    I     Atom           X                Y                Z
 ----------------------------------------------------------------
    1      C      -0.9370534046    -0.4585650844    -1.5357884662
    2      C      -0.2321597331    -0.7635476455    -0.2467349134
    3      C      -1.4280688309     0.1634389293    -0.2471366865
    4      F      -0.4207578506    -2.0011172837     0.2737607289
    5      I       1.7892616874    -0.0837669402     0.1175524708
    6      Cl     -2.9292230082    -0.4602693741     0.4553695346
    7      Cl     -1.2346534080     1.9033435663    -0.0010155500
    8      H      -0.4468672727     0.1939343226    -2.2470107515
    9      H      -1.5396597500    -1.2550606211    -1.9583569429
 ----------------------------------------------------------------
 Molecular Point Group                 C1    NOp =  1
 Largest Abelian Subgroup              C1    NOp =  1
 Nuclear Repulsion Energy =   861.2939487966 hartrees
 There are       58 alpha and       58 beta electrons
 Applying Cartesian multipole field
    Component          Value
    ---------          -----
     (2,0,0)        1.00000E-11
     (0,2,0)        2.00000E-11
     (0,0,2)       -3.00000E-11
 Nucleus-field energy     =     0.0000000176 hartrees
 Requested basis set is 6-311++G(d,p)
 There are 84 shells and 224 basis functions
 A cutoff of  1.0D-11 yielded   2874 shell pairs
 There are     21794 function pairs (     23969 Cartesian)
 Smallest overlap matrix eigenvalue = 4.79E-05
 Guess MOs from SCF MO coefficient file

 -----------------------------------------------------------------------
  General SCF calculation program by
  Eric Jon Sundstrom, Paul Horn, Yuezhi Mao, Dmitri Zuev, Alec White,
  David Stuck, Shaama M.S., Shane Yost, Joonho Lee, David Small,
  Daniel Levine, Susi Lehtola, Hugh Burton, Evgeny Epifanovsky
 -----------------------------------------------------------------------
 Exchange:     0.2000 Hartree-Fock + 0.0800 Slater + 0.7200 B88
 Correlation:  0.1900 VWN1RPA + 0.8100 LYP
 Using SG-1 standard quadrature grid
 A restricted SCF calculation will be
 performed using DIIS
 SCF converges when DIIS error is below 1.0e-08
 ---------------------------------------
  Cycle       Energy         DIIS error
 ---------------------------------------
    1   -8055.3343602838      1.50e-04  
    2   -8055.3345525412      2.72e-05  
    3   -8055.3345528731      2.87e-05  
    4   -8055.3345572755      8.35e-06  
    5   -8055.3345576345      2.13e-06  
    6   -8055.3345576585      9.37e-07  
    7   -8055.3345576638      2.57e-07  
    8   -8055.3345576640      6.86e-08  
    9   -8055.3345576639      1.47e-08  
   10   -8055.3345576641      7.07e-09  Convergence criterion met
 ---------------------------------------
 SCF time:   CPU 41.35s  wall 41.00s 
 SCF   energy in the final basis set =    -8055.3345576641
 Total energy in the final basis set =    -8055.3345576641

 --------------------------------------------------------------

                    Orbital Energies (a.u.)
 --------------------------------------------------------------

 Alpha MOs
 -- Occupied --
*******-176.318-165.721-165.719-165.719-101.580-101.578 -35.814
-31.307 -31.301 -31.301 -24.719 -22.958 -22.956 -22.956 -22.952
-22.952 -10.340 -10.330 -10.232  -9.494  -9.492  -7.259  -7.258
 -7.249  -7.248  -7.247  -7.246  -6.363  -4.776  -4.761  -4.760
 -2.042  -2.037  -2.037  -2.024  -2.023  -1.261  -0.965  -0.857
 -0.851  -0.699  -0.644  -0.613  -0.550  -0.534  -0.503  -0.472
 -0.455  -0.438  -0.392  -0.380  -0.345  -0.337  -0.329  -0.304
 -0.284  -0.279
 -- Virtual --
 -0.083  -0.032  -0.011  -0.005   0.021   0.023   0.028   0.056
  0.063   0.070   0.075   0.078   0.086   0.098   0.102   0.111
  0.113   0.117   0.120   0.132   0.137   0.142   0.160   0.166
  0.180   0.188   0.204   0.217   0.232   0.234   0.239   0.253
  0.270   0.274   0.304   0.322   0.359   0.380   0.391   0.401
  0.410   0.415   0.439   0.441   0.448   0.459   0.468   0.475
  0.490   0.497   0.521   0.536   0.569   0.590   0.605   0.611
  0.632   0.642   0.674   0.707   0.740   0.786   0.831   0.834
  0.851   0.874   0.909   0.920   0.922   0.949   0.960   0.983
  1.075   1.102   1.117   1.186   1.249   1.293   1.350   1.354
  1.373   1.384   1.419   1.431   1.455   1.500   1.515   1.548
  1.575   1.605   1.667   1.739   1.789   1.850   1.868   1.923
  1.972   1.993   2.040   2.155   2.164   2.192   2.265   2.287
  2.294   2.319   2.470   2.475   2.554   2.583   2.696   2.706
  2.791   2.800   2.917   3.086   3.129   3.379   3.560   3.701
  3.763   3.802   3.974   3.982   3.993   4.006   4.055   4.069
  4.124   4.258   4.436   4.840   6.022   6.037   6.087   6.331
  6.368   6.654   9.715   9.759  23.485  23.637  23.850  25.834
 25.870  25.878  25.953  26.445  26.465  27.876  28.357  28.369
 28.387  28.536  28.543  28.572  28.599  28.688  66.757 127.895
127.905 127.937 151.669 215.703 215.7491901.833
 --------------------------------------------------------------

          Ground-State Mulliken Net Atomic Charges

     Atom                 Charge (a.u.)
  ----------------------------------------
      1 C                    -0.580113
      2 C                    -0.280190
      3 C                    -0.200338
      4 F                    -0.029374
      5 I                     0.107440
      6 Cl                    0.283298
      7 Cl                    0.328480
      8 H                     0.171236
      9 H                     0.199561
  ----------------------------------------
  Sum of atomic charges =    -0.000000

 -----------------------------------------------------------------
                    Cartesian Multipole Moments
 -----------------------------------------------------------------
    Charge (ESU x 10^10)
                 0.0000
    Dipole Moment (Debye)
         X       0.2839      Y       0.2308      Z      -1.9415
       Tot       1.9757
    Quadrupole Moments (Debye-Ang)
        XX     -75.9004     XY       2.2367     YY     -78.9398
        XZ       2.2637     YZ       1.6224     ZZ     -73.6104
    Octopole Moments (Debye-Ang^2)
       XXX      71.8067    XXY      -1.1690    XYY      19.0646
       YYY      10.3860    XXZ       6.0737    XYZ      -1.8156
       YYZ       1.4260    XZZ      15.2248    YZZ      -1.7344
       ZZZ       1.1563
    Hexadecapole Moments (Debye-Ang^3)
      XXXX   -1454.6925   XXXY      56.7059   XXYY    -343.1331
      XYYY      27.3408   YYYY    -525.9430   XXXZ      -5.7860
      XXYZ       1.0993   XYYZ       0.9804   YYYZ       7.0969
      XXZZ    -287.4877   XYZZ      16.3293   YYZZ    -125.4410
      XZZZ       3.7752   YZZZ       1.7890   ZZZZ    -212.7286
 -----------------------------------------------------------------
 Calculating analytic gradient of the SCF energy
 Gradient of SCF Energy
            1           2           3           4           5           6
    1   0.0001895  -0.0006891   0.0004732   0.0004431  -0.0005621   0.0000438
    2   0.0001878  -0.0018854   0.0005476   0.0014245  -0.0001700  -0.0000482
    3   0.0011137   0.0005173  -0.0007383  -0.0009447   0.0001011  -0.0003952
            7           8           9
    1  -0.0001599   0.0001720   0.0000896
    2  -0.0000249   0.0000153  -0.0000465
    3   0.0002552   0.0001877  -0.0000968
 Max gradient component =       1.885E-03
 RMS gradient           =       6.232E-04
 Gradient time:  CPU 15.11 s  wall 15.11 s
 Geometry Optimization Parameters
   NAtoms,    NIC,     NZ,  NCons,   NDum,   NFix, NCnnct, MaxDiis
        9      69       9       0       0       0       0       0

 Cartesian Hessian Update
 Hessian Updated using BFGS Update


** GEOMETRY OPTIMIZATION IN DELOCALIZED INTERNAL COORDINATES **
   Searching for a Minimum

   Optimization Cycle:   4

                       Coordinates (Angstroms)
     ATOM                X               Y               Z
      1  C        -0.9370534046   -0.4585650844   -1.5357884662
      2  C        -0.2321597331   -0.7635476455   -0.2467349134
      3  C        -1.4280688309    0.1634389293   -0.2471366865
      4  F        -0.4207578506   -2.0011172837    0.2737607289
      5  I         1.7892616874   -0.0837669402    0.1175524708
      6  Cl       -2.9292230082   -0.4602693741    0.4553695346
      7  Cl       -1.2346534080    1.9033435663   -0.0010155500
      8  H        -0.4468672727    0.1939343226   -2.2470107515
      9  H        -1.5396597500   -1.2550606211   -1.9583569429
   Point Group: c1    Number of degrees of freedom:    21


   Energy is  -8055.334557664

 Hessian Updated using BFGS Update

 21 Hessian modes will be used to form the next step
  Hessian Eigenvalues:
     0.017239    0.020986    0.030462    0.030746    0.036678    0.053896
     0.080955    0.090049    0.101280    0.116370    0.122812    0.137653
     0.147124    0.246232    0.262137    0.270447    0.283683    0.286301
     0.347110    0.349043    0.496662

 Minimum Search - Taking Simple RFO Step
 Searching for Lamda that Minimizes Along All modes
 Value Taken    Lamda =  -0.00001967
 Step Taken.  Stepsize is  0.012376

                             Maximum     Tolerance    Cnvgd?
         Gradient           0.001081      0.000300      NO
         Displacement       0.005484      0.001200      NO
         Energy change     -0.000081      0.000001      NO


 New Cartesian Coordinates Obtained by Inverse Iteration

 Displacement from previous Coordinates is:  0.012476
 ----------------------------------------------------------------
             Standard Nuclear Orientation (Angstroms)
    I     Atom           X                Y                Z
 ----------------------------------------------------------------
    1      C      -0.9372473342    -0.4586252964    -1.5373010717
    2      C      -0.2314775414    -0.7632736643    -0.2469540945
    3      C      -1.4281895862     0.1621821423    -0.2465411703
    4      F      -0.4218555848    -2.0015253407     0.2766327617
    5      I       1.7915694989    -0.0831898427     0.1191956036
    6      Cl     -2.9299682934    -0.4607132385     0.4570523256
    7      Cl     -1.2337831053     1.9021814555    -0.0023393307
    8      H      -0.4481800793     0.1956521818    -2.2482063347
    9      H      -1.5400495452    -1.2542985278    -1.9608992652
 ----------------------------------------------------------------
 Molecular Point Group                 C1    NOp =  1
 Largest Abelian Subgroup              C1    NOp =  1
 Nuclear Repulsion Energy =   860.8221255488 hartrees
 There are       58 alpha and       58 beta electrons
 Applying Cartesian multipole field
    Component          Value
    ---------          -----
     (2,0,0)        1.00000E-11
     (0,2,0)        2.00000E-11
     (0,0,2)       -3.00000E-11
 Nucleus-field energy     =     0.0000000176 hartrees
 Requested basis set is 6-311++G(d,p)
 There are 84 shells and 224 basis functions
 A cutoff of  1.0D-11 yielded   2874 shell pairs
 There are     21794 function pairs (     23969 Cartesian)
 Smallest overlap matrix eigenvalue = 4.80E-05
 Guess MOs from SCF MO coefficient file

 -----------------------------------------------------------------------
  General SCF calculation program by
  Eric Jon Sundstrom, Paul Horn, Yuezhi Mao, Dmitri Zuev, Alec White,
  David Stuck, Shaama M.S., Shane Yost, Joonho Lee, David Small,
  Daniel Levine, Susi Lehtola, Hugh Burton, Evgeny Epifanovsky
 -----------------------------------------------------------------------
 Exchange:     0.2000 Hartree-Fock + 0.0800 Slater + 0.7200 B88
 Correlation:  0.1900 VWN1RPA + 0.8100 LYP
 Using SG-1 standard quadrature grid
 A restricted SCF calculation will be
 performed using DIIS
 SCF converges when DIIS error is below 1.0e-08
 ---------------------------------------
  Cycle       Energy         DIIS error
 ---------------------------------------
    1   -8055.3345587641      3.64e-05  
    2   -8055.3345676006      1.21e-05  
    3   -8055.3345667268      1.66e-05  
    4   -8055.3345684801      2.23e-06  
    5   -8055.3345685067      7.20e-07  
    6   -8055.3345685090      2.47e-07  
    7   -8055.3345685096      5.64e-08  
    8   -8055.3345685093      1.79e-08  
    9   -8055.3345685093      3.17e-09  Convergence criterion met
 ---------------------------------------
 SCF time:   CPU 37.24s  wall 37.00s 
 SCF   energy in the final basis set =    -8055.3345685093
 Total energy in the final basis set =    -8055.3345685093

 --------------------------------------------------------------

                    Orbital Energies (a.u.)
 --------------------------------------------------------------

 Alpha MOs
 -- Occupied --
*******-176.318-165.722-165.719-165.719-101.580-101.578 -35.814
-31.308 -31.301 -31.301 -24.719 -22.958 -22.956 -22.956 -22.952
-22.952 -10.341 -10.330 -10.232  -9.494  -9.492  -7.259  -7.258
 -7.249  -7.248  -7.247  -7.246  -6.363  -4.776  -4.761  -4.761
 -2.042  -2.037  -2.037  -2.024  -2.023  -1.260  -0.964  -0.857
 -0.851  -0.699  -0.644  -0.612  -0.550  -0.533  -0.502  -0.472
 -0.455  -0.438  -0.392  -0.380  -0.345  -0.337  -0.329  -0.304
 -0.284  -0.279
 -- Virtual --
 -0.083  -0.032  -0.011  -0.005   0.021   0.023   0.028   0.056
  0.063   0.070   0.075   0.078   0.086   0.098   0.102   0.110
  0.113   0.117   0.120   0.132   0.137   0.142   0.160   0.166
  0.180   0.188   0.204   0.217   0.232   0.234   0.239   0.253
  0.269   0.274   0.304   0.322   0.359   0.380   0.391   0.401
  0.410   0.415   0.439   0.441   0.448   0.459   0.468   0.475
  0.490   0.497   0.521   0.536   0.568   0.590   0.604   0.611
  0.631   0.642   0.674   0.707   0.739   0.786   0.831   0.834
  0.851   0.874   0.909   0.920   0.921   0.949   0.960   0.983
  1.075   1.102   1.117   1.186   1.248   1.293   1.350   1.353
  1.373   1.385   1.419   1.431   1.455   1.500   1.515   1.547
  1.575   1.605   1.667   1.739   1.788   1.850   1.867   1.923
  1.971   1.993   2.040   2.154   2.163   2.192   2.265   2.286
  2.294   2.319   2.469   2.475   2.554   2.582   2.695   2.705
  2.791   2.800   2.916   3.086   3.126   3.378   3.558   3.701
  3.763   3.802   3.974   3.981   3.993   4.004   4.054   4.068
  4.124   4.257   4.436   4.838   6.021   6.037   6.086   6.332
  6.368   6.651   9.715   9.759  23.484  23.636  23.848  25.834
 25.870  25.878  25.953  26.446  26.464  27.875  28.357  28.369
 28.386  28.536  28.543  28.572  28.599  28.687  66.757 127.895
127.904 127.936 151.669 215.703 215.7491901.832
 --------------------------------------------------------------

          Ground-State Mulliken Net Atomic Charges

     Atom                 Charge (a.u.)
  ----------------------------------------
      1 C                    -0.579844
      2 C                    -0.278364
      3 C                    -0.200247
      4 F                    -0.030978
      5 I                     0.107583
      6 Cl                    0.285360
      7 Cl                    0.325864
      8 H                     0.171158
      9 H                     0.199468
  ----------------------------------------
  Sum of atomic charges =    -0.000000

 -----------------------------------------------------------------
                    Cartesian Multipole Moments
 -----------------------------------------------------------------
    Charge (ESU x 10^10)
                -0.0000
    Dipole Moment (Debye)
         X       0.2858      Y       0.2388      Z      -1.9462
       Tot       1.9815
    Quadrupole Moments (Debye-Ang)
        XX     -75.8791     XY       2.2377     YY     -78.9657
        XZ       2.2741     YZ       1.6257     ZZ     -73.6024
    Octopole Moments (Debye-Ang^2)
       XXX      71.6302    XXY      -1.1564    XYY      19.0265
       YYY      10.4688    XXZ       6.0393    XYZ      -1.8151
       YYZ       1.3509    XZZ      15.1431    YZZ      -1.7161
       ZZZ       0.9520
    Hexadecapole Moments (Debye-Ang^3)
      XXXX   -1455.9168   XXXY      56.4571   XXYY    -343.3815
      XYYY      27.0397   YYYY    -525.8249   XXXZ      -5.9005
      XXYZ       1.1826   XYYZ       0.9474   YYYZ       7.2797
      XXZZ    -287.7549   XYZZ      16.2492   YYZZ    -125.4769
      XZZZ       3.6875   YZZZ       2.0007   ZZZZ    -213.0607
 -----------------------------------------------------------------
 Calculating analytic gradient of the SCF energy
 Gradient of SCF Energy
            1           2           3           4           5           6
    1   0.0000619  -0.0002732   0.0003358   0.0000366   0.0000008  -0.0003587
    2   0.0001442  -0.0008793   0.0004306   0.0002494   0.0000508  -0.0001301
    3   0.0001459   0.0002060  -0.0001659  -0.0001507   0.0002656  -0.0002171
            7           8           9
    1  -0.0000614   0.0002137   0.0000444
    2  -0.0001219   0.0001544   0.0001018
    3   0.0001460  -0.0000512  -0.0001786
 Max gradient component =       8.793E-04
 RMS gradient           =       2.561E-04
 Gradient time:  CPU 15.12 s  wall 15.12 s
 Geometry Optimization Parameters
   NAtoms,    NIC,     NZ,  NCons,   NDum,   NFix, NCnnct, MaxDiis
        9      69       9       0       0       0       0       0

 Cartesian Hessian Update
 Hessian Updated using BFGS Update


** GEOMETRY OPTIMIZATION IN DELOCALIZED INTERNAL COORDINATES **
   Searching for a Minimum

   Optimization Cycle:   5

                       Coordinates (Angstroms)
     ATOM                X               Y               Z
      1  C        -0.9372473342   -0.4586252964   -1.5373010717
      2  C        -0.2314775414   -0.7632736643   -0.2469540945
      3  C        -1.4281895862    0.1621821423   -0.2465411703
      4  F        -0.4218555848   -2.0015253407    0.2766327617
      5  I         1.7915694989   -0.0831898427    0.1191956036
      6  Cl       -2.9299682934   -0.4607132385    0.4570523256
      7  Cl       -1.2337831053    1.9021814555   -0.0023393307
      8  H        -0.4481800793    0.1956521818   -2.2482063347
      9  H        -1.5400495452   -1.2542985278   -1.9608992652
   Point Group: c1    Number of degrees of freedom:    21


   Energy is  -8055.334568509

 Hessian Updated using BFGS Update

 21 Hessian modes will be used to form the next step
  Hessian Eigenvalues:
     0.017136    0.021196    0.029440    0.032278    0.035312    0.054227
     0.075708    0.089748    0.092351    0.122667    0.124298    0.138601
     0.147705    0.245206    0.261934    0.271721    0.286215    0.301268
     0.348300    0.350820    0.459548

 Minimum Search - Taking Simple RFO Step
 Searching for Lamda that Minimizes Along All modes
 Value Taken    Lamda =  -0.00000347
 Step Taken.  Stepsize is  0.008404

                             Maximum     Tolerance    Cnvgd?
         Gradient           0.000391      0.000300      NO
         Displacement       0.004173      0.001200      NO
         Energy change     -0.000011      0.000001      NO


 New Cartesian Coordinates Obtained by Inverse Iteration

 Displacement from previous Coordinates is:  0.008101
 ----------------------------------------------------------------
             Standard Nuclear Orientation (Angstroms)
    I     Atom           X                Y                Z
 ----------------------------------------------------------------
    1      C      -0.9371984496    -0.4584346431    -1.5377224478
    2      C      -0.2316768214    -0.7621228662    -0.2470826162
    3      C      -1.4287064773     0.1620916798    -0.2466665463
    4      F      -0.4229665731    -2.0013427529     0.2760435461
    5      I       1.7915836787    -0.0845970437     0.1198494554
    6      Cl     -2.9289162589    -0.4610282157     0.4593299855
    7      Cl     -1.2344268335     1.9024060394    -0.0035418236
    8      H      -0.4484266461     0.1964470572    -2.2480770185
    9      H      -1.5384471895    -1.2550293854    -1.9614931107
 ----------------------------------------------------------------
 Molecular Point Group                 C1    NOp =  1
 Largest Abelian Subgroup              C1    NOp =  1
 Nuclear Repulsion Energy =   860.8135210947 hartrees
 There are       58 alpha and       58 beta electrons
 Applying Cartesian multipole field
    Component          Value
    ---------          -----
     (2,0,0)        1.00000E-11
     (0,2,0)        2.00000E-11
     (0,0,2)       -3.00000E-11
 Nucleus-field energy     =     0.0000000176 hartrees
 Requested basis set is 6-311++G(d,p)
 There are 84 shells and 224 basis functions
 A cutoff of  1.0D-11 yielded   2874 shell pairs
 There are     21794 function pairs (     23969 Cartesian)
 Smallest overlap matrix eigenvalue = 4.79E-05
 Guess MOs from SCF MO coefficient file

 -----------------------------------------------------------------------
  General SCF calculation program by
  Eric Jon Sundstrom, Paul Horn, Yuezhi Mao, Dmitri Zuev, Alec White,
  David Stuck, Shaama M.S., Shane Yost, Joonho Lee, David Small,
  Daniel Levine, Susi Lehtola, Hugh Burton, Evgeny Epifanovsky
 -----------------------------------------------------------------------
 Exchange:     0.2000 Hartree-Fock + 0.0800 Slater + 0.7200 B88
 Correlation:  0.1900 VWN1RPA + 0.8100 LYP
 Using SG-1 standard quadrature grid
 A restricted SCF calculation will be
 performed using DIIS
 SCF converges when DIIS error is below 1.0e-08
 ---------------------------------------
  Cycle       Energy         DIIS error
 ---------------------------------------
    1   -8055.3345669773      2.18e-05  
    2   -8055.3345706410      5.60e-06  
    3   -8055.3345705702      7.37e-06  
    4   -8055.3345707799      1.09e-06  
    5   -8055.3345707860      4.35e-07  
    6   -8055.3345707870      1.41e-07  
    7   -8055.3345707871      3.11e-08  
    8   -8055.3345707872      9.67e-09  Convergence criterion met
 ---------------------------------------
 SCF time:   CPU 33.12s  wall 33.00s 
 SCF   energy in the final basis set =    -8055.3345707872
 Total energy in the final basis set =    -8055.3345707872

 --------------------------------------------------------------

                    Orbital Energies (a.u.)
 --------------------------------------------------------------

 Alpha MOs
 -- Occupied --
*******-176.318-165.722-165.719-165.719-101.580-101.578 -35.814
-31.308 -31.301 -31.301 -24.719 -22.958 -22.957 -22.956 -22.952
-22.952 -10.341 -10.330 -10.232  -9.494  -9.492  -7.259  -7.258
 -7.249  -7.248  -7.247  -7.247  -6.363  -4.776  -4.761  -4.761
 -2.042  -2.037  -2.037  -2.024  -2.024  -1.259  -0.964  -0.857
 -0.851  -0.699  -0.644  -0.612  -0.550  -0.533  -0.502  -0.472
 -0.455  -0.438  -0.392  -0.380  -0.345  -0.337  -0.329  -0.304
 -0.284  -0.279
 -- Virtual --
 -0.083  -0.032  -0.012  -0.005   0.021   0.023   0.028   0.056
  0.063   0.070   0.075   0.078   0.086   0.098   0.102   0.110
  0.113   0.117   0.120   0.132   0.137   0.142   0.160   0.166
  0.180   0.188   0.204   0.217   0.232   0.234   0.239   0.253
  0.270   0.274   0.304   0.322   0.359   0.380   0.391   0.401
  0.410   0.415   0.439   0.441   0.448   0.459   0.468   0.475
  0.490   0.497   0.520   0.536   0.568   0.590   0.604   0.611
  0.631   0.642   0.674   0.707   0.739   0.786   0.831   0.834
  0.851   0.874   0.909   0.920   0.921   0.949   0.960   0.983
  1.075   1.102   1.117   1.186   1.248   1.293   1.350   1.353
  1.373   1.385   1.419   1.431   1.455   1.500   1.515   1.547
  1.576   1.605   1.667   1.739   1.788   1.850   1.868   1.922
  1.970   1.993   2.040   2.154   2.163   2.192   2.265   2.286
  2.294   2.319   2.470   2.475   2.554   2.582   2.695   2.705
  2.791   2.800   2.916   3.086   3.126   3.378   3.557   3.701
  3.763   3.802   3.974   3.981   3.993   4.003   4.054   4.068
  4.124   4.258   4.436   4.837   6.022   6.037   6.086   6.332
  6.369   6.651   9.715   9.759  23.484  23.637  23.848  25.834
 25.870  25.878  25.953  26.446  26.465  27.875  28.357  28.369
 28.386  28.536  28.543  28.572  28.599  28.687  66.758 127.895
127.904 127.936 151.669 215.703 215.7491901.832
 --------------------------------------------------------------

          Ground-State Mulliken Net Atomic Charges

     Atom                 Charge (a.u.)
  ----------------------------------------
      1 C                    -0.579951
      2 C                    -0.278735
      3 C                    -0.199193
      4 F                    -0.031512
      5 I                     0.107887
      6 Cl                    0.286088
      7 Cl                    0.324809
      8 H                     0.171085
      9 H                     0.199523
  ----------------------------------------
  Sum of atomic charges =    -0.000000

 -----------------------------------------------------------------
                    Cartesian Multipole Moments
 -----------------------------------------------------------------
    Charge (ESU x 10^10)
                -0.0000
    Dipole Moment (Debye)
         X       0.2873      Y       0.2412      Z      -1.9464
       Tot       1.9822
    Quadrupole Moments (Debye-Ang)
        XX     -75.8664     XY       2.2327     YY     -78.9768
        XZ       2.2718     YZ       1.6256     ZZ     -73.5972
    Octopole Moments (Debye-Ang^2)
       XXX      71.6562    XXY      -1.1444    XYY      19.0280
       YYY      10.5856    XXZ       6.0389    XYZ      -1.8136
       YYZ       1.3163    XZZ      15.1408    YZZ      -1.6893
       ZZZ       0.8732
    Hexadecapole Moments (Debye-Ang^3)
      XXXX   -1455.5383   XXXY      56.6193   XXYY    -343.3537
      XYYY      27.2629   YYYY    -525.9328   XXXZ      -5.8664
      XXYZ       1.2019   XYYZ       0.9702   YYYZ       7.4064
      XXZZ    -287.6924   XYZZ      16.3439   YYZZ    -125.5139
      XZZZ       3.7396   YZZZ       2.1476   ZZZZ    -213.2633
 -----------------------------------------------------------------
 Calculating analytic gradient of the SCF energy
 Gradient of SCF Energy
            1           2           3           4           5           6
    1   0.0001060  -0.0002900   0.0002806  -0.0000617  -0.0000341  -0.0002759
    2   0.0001084  -0.0002132   0.0002607  -0.0001122  -0.0000321  -0.0001279
    3  -0.0000703   0.0000912  -0.0001026  -0.0000322   0.0002736  -0.0001549
            7           8           9
    1  -0.0000511   0.0002135   0.0001128
    2  -0.0001148   0.0000943   0.0001369
    3   0.0001392   0.0000148  -0.0001588
 Max gradient component =       2.900E-04
 RMS gradient           =       1.588E-04
 Gradient time:  CPU 15.19 s  wall 15.19 s
 Geometry Optimization Parameters
   NAtoms,    NIC,     NZ,  NCons,   NDum,   NFix, NCnnct, MaxDiis
        9      69       9       0       0       0       0       0

 Cartesian Hessian Update
 Hessian Updated using BFGS Update


** GEOMETRY OPTIMIZATION IN DELOCALIZED INTERNAL COORDINATES **
   Searching for a Minimum

   Optimization Cycle:   6

                       Coordinates (Angstroms)
     ATOM                X               Y               Z
      1  C        -0.9371984496   -0.4584346431   -1.5377224478
      2  C        -0.2316768214   -0.7621228662   -0.2470826162
      3  C        -1.4287064773    0.1620916798   -0.2466665463
      4  F        -0.4229665731   -2.0013427529    0.2760435461
      5  I         1.7915836787   -0.0845970437    0.1198494554
      6  Cl       -2.9289162589   -0.4610282157    0.4593299855
      7  Cl       -1.2344268335    1.9024060394   -0.0035418236
      8  H        -0.4484266461    0.1964470572   -2.2480770185
      9  H        -1.5384471895   -1.2550293854   -1.9614931107
   Point Group: c1    Number of degrees of freedom:    21


   Energy is  -8055.334570787

 Hessian Updated using BFGS Update

 21 Hessian modes will be used to form the next step
  Hessian Eigenvalues:
     0.015550    0.021308    0.023888    0.034225    0.035017    0.053992
     0.066029    0.088565    0.091045    0.123093    0.125627    0.138310
     0.145564    0.248870    0.271505    0.274348    0.281127    0.286594
     0.348456    0.349987    0.486857

 Minimum Search - Taking Simple RFO Step
 Searching for Lamda that Minimizes Along All modes
 Value Taken    Lamda =  -0.00000129
 Step Taken.  Stepsize is  0.006896

                             Maximum     Tolerance    Cnvgd?
         Gradient           0.000203      0.000300     YES
         Displacement       0.004077      0.001200      NO
         Energy change     -0.000002      0.000001      NO


 New Cartesian Coordinates Obtained by Inverse Iteration

 Displacement from previous Coordinates is:  0.005934
 ----------------------------------------------------------------
             Standard Nuclear Orientation (Angstroms)
    I     Atom           X                Y                Z
 ----------------------------------------------------------------
    1      C      -0.9372089039    -0.4584038538    -1.5376940358
    2      C      -0.2313517866    -0.7614946074    -0.2472270106
    3      C      -1.4289466602     0.1618165299    -0.2465886401
    4      F      -0.4234613790    -2.0011173428     0.2754896140
    5      I       1.7919211681    -0.0857972280     0.1205121493
    6      Cl     -2.9284147231    -0.4609760140     0.4599550748
    7      Cl     -1.2347470930     1.9025507254    -0.0046941118
    8      H      -0.4495838956     0.1975916258    -2.2476654613
    9      H      -1.5373882975    -1.2557799660    -1.9614481546
 ----------------------------------------------------------------
 Molecular Point Group                 C1    NOp =  1
 Largest Abelian Subgroup              C1    NOp =  1
 Nuclear Repulsion Energy =   860.8015219962 hartrees
 There are       58 alpha and       58 beta electrons
 Applying Cartesian multipole field
    Component          Value
    ---------          -----
     (2,0,0)        1.00000E-11
     (0,2,0)        2.00000E-11
     (0,0,2)       -3.00000E-11
 Nucleus-field energy     =     0.0000000176 hartrees
 Requested basis set is 6-311++G(d,p)
 There are 84 shells and 224 basis functions
 A cutoff of  1.0D-11 yielded   2874 shell pairs
 There are     21794 function pairs (     23969 Cartesian)
 Smallest overlap matrix eigenvalue = 4.79E-05
 Guess MOs from SCF MO coefficient file

 -----------------------------------------------------------------------
  General SCF calculation program by
  Eric Jon Sundstrom, Paul Horn, Yuezhi Mao, Dmitri Zuev, Alec White,
  David Stuck, Shaama M.S., Shane Yost, Joonho Lee, David Small,
  Daniel Levine, Susi Lehtola, Hugh Burton, Evgeny Epifanovsky
 -----------------------------------------------------------------------
 Exchange:     0.2000 Hartree-Fock + 0.0800 Slater + 0.7200 B88
 Correlation:  0.1900 VWN1RPA + 0.8100 LYP
 Using SG-1 standard quadrature grid
 A restricted SCF calculation will be
 performed using DIIS
 SCF converges when DIIS error is below 1.0e-08
 ---------------------------------------
  Cycle       Energy         DIIS error
 ---------------------------------------
    1   -8055.3345697650      1.46e-05  
    2   -8055.3345714734      4.13e-06  
    3   -8055.3345714273      5.57e-06  
    4   -8055.3345715495      7.58e-07  
    5   -8055.3345715524      2.94e-07  
    6   -8055.3345715528      1.04e-07  
    7   -8055.3345715531      1.95e-08  
    8   -8055.3345715528      5.92e-09  Convergence criterion met
 ---------------------------------------
 SCF time:   CPU 33.08s  wall 34.00s 
 SCF   energy in the final basis set =    -8055.3345715528
 Total energy in the final basis set =    -8055.3345715528

 --------------------------------------------------------------

                    Orbital Energies (a.u.)
 --------------------------------------------------------------

 Alpha MOs
 -- Occupied --
*******-176.318-165.722-165.719-165.719-101.580-101.578 -35.814
-31.308 -31.301 -31.301 -24.718 -22.958 -22.957 -22.957 -22.952
-22.952 -10.341 -10.330 -10.232  -9.494  -9.492  -7.259  -7.258
 -7.248  -7.248  -7.247  -7.247  -6.363  -4.776  -4.761  -4.761
 -2.042  -2.037  -2.037  -2.024  -2.024  -1.259  -0.964  -0.857
 -0.851  -0.699  -0.644  -0.612  -0.550  -0.533  -0.502  -0.471
 -0.455  -0.438  -0.392  -0.380  -0.345  -0.337  -0.329  -0.304
 -0.284  -0.279
 -- Virtual --
 -0.083  -0.032  -0.012  -0.005   0.021   0.023   0.028   0.056
  0.063   0.070   0.075   0.078   0.086   0.098   0.102   0.111
  0.113   0.117   0.120   0.132   0.137   0.142   0.160   0.166
  0.180   0.187   0.204   0.217   0.232   0.234   0.239   0.253
  0.270   0.274   0.304   0.322   0.359   0.380   0.391   0.401
  0.410   0.415   0.439   0.441   0.448   0.459   0.468   0.475
  0.490   0.498   0.520   0.536   0.568   0.590   0.604   0.611
  0.631   0.642   0.674   0.707   0.739   0.786   0.831   0.834
  0.851   0.874   0.909   0.920   0.921   0.949   0.960   0.983
  1.075   1.102   1.117   1.186   1.248   1.293   1.350   1.353
  1.373   1.385   1.419   1.431   1.455   1.500   1.515   1.548
  1.576   1.605   1.667   1.739   1.788   1.850   1.868   1.922
  1.970   1.994   2.040   2.154   2.163   2.192   2.265   2.286
  2.294   2.319   2.470   2.475   2.555   2.582   2.695   2.705
  2.791   2.800   2.916   3.086   3.126   3.378   3.557   3.701
  3.764   3.802   3.974   3.981   3.993   4.003   4.054   4.068
  4.124   4.258   4.436   4.837   6.022   6.037   6.086   6.332
  6.369   6.650   9.715   9.759  23.484  23.637  23.848  25.834
 25.870  25.878  25.953  26.446  26.465  27.875  28.357  28.369
 28.386  28.536  28.542  28.572  28.599  28.687  66.758 127.895
127.904 127.936 151.669 215.703 215.7491901.832
 --------------------------------------------------------------

          Ground-State Mulliken Net Atomic Charges

     Atom                 Charge (a.u.)
  ----------------------------------------
      1 C                    -0.579586
      2 C                    -0.279161
      3 C                    -0.199169
      4 F                    -0.031792
      5 I                     0.108125
      6 Cl                    0.287093
      7 Cl                    0.323871
      8 H                     0.171051
      9 H                     0.199567
  ----------------------------------------
  Sum of atomic charges =    -0.000000

 -----------------------------------------------------------------
                    Cartesian Multipole Moments
 -----------------------------------------------------------------
    Charge (ESU x 10^10)
                -0.0000
    Dipole Moment (Debye)
         X       0.2879      Y       0.2411      Z      -1.9456
       Tot       1.9815
    Quadrupole Moments (Debye-Ang)
        XX     -75.8542     XY       2.2307     YY     -78.9831
        XZ       2.2723     YZ       1.6241     ZZ     -73.5966
    Octopole Moments (Debye-Ang^2)
       XXX      71.6263    XXY      -1.1341    XYY      19.0177
       YYY      10.6683    XXZ       6.0455    XYZ      -1.8123
       YYZ       1.2975    XZZ      15.1296    YZZ      -1.6619
       ZZZ       0.8507
    Hexadecapole Moments (Debye-Ang^3)
      XXXX   -1455.4277   XXXY      56.7986   XXYY    -343.3790
      XYYY      27.4907   YYYY    -525.9929   XXXZ      -5.9624
      XXYZ       1.2251   XYYZ       0.9410   YYYZ       7.4885
      XXZZ    -287.6885   XYZZ      16.4215   YYZZ    -125.5214
      XZZZ       3.6389   YZZZ       2.2404   ZZZZ    -213.3262
 -----------------------------------------------------------------
 Calculating analytic gradient of the SCF energy
 Gradient of SCF Energy
            1           2           3           4           5           6
    1   0.0001198  -0.0001817   0.0001712  -0.0001285  -0.0000697  -0.0001576
    2   0.0000650   0.0000684   0.0000760  -0.0001844  -0.0001039  -0.0000738
    3  -0.0000839  -0.0000120  -0.0000325  -0.0000099   0.0002945  -0.0002213
            7           8           9
    1  -0.0000509   0.0001688   0.0001286
    2  -0.0000805   0.0001029   0.0001302
    3   0.0001251   0.0000854  -0.0001454
 Max gradient component =       2.945E-04
 RMS gradient           =       1.302E-04
 Gradient time:  CPU 15.15 s  wall 15.15 s
 Geometry Optimization Parameters
   NAtoms,    NIC,     NZ,  NCons,   NDum,   NFix, NCnnct, MaxDiis
        9      69       9       0       0       0       0       0

 Cartesian Hessian Update
 Hessian Updated using BFGS Update


** GEOMETRY OPTIMIZATION IN DELOCALIZED INTERNAL COORDINATES **
   Searching for a Minimum

   Optimization Cycle:   7

                       Coordinates (Angstroms)
     ATOM                X               Y               Z
      1  C        -0.9372089039   -0.4584038538   -1.5376940358
      2  C        -0.2313517866   -0.7614946074   -0.2472270106
      3  C        -1.4289466602    0.1618165299   -0.2465886401
      4  F        -0.4234613790   -2.0011173428    0.2754896140
      5  I         1.7919211681   -0.0857972280    0.1205121493
      6  Cl       -2.9284147231   -0.4609760140    0.4599550748
      7  Cl       -1.2347470930    1.9025507254   -0.0046941118
      8  H        -0.4495838956    0.1975916258   -2.2476654613
      9  H        -1.5373882975   -1.2557799660   -1.9614481546
   Point Group: c1    Number of degrees of freedom:    21


   Energy is  -8055.334571553

 Hessian Updated using BFGS Update

 21 Hessian modes will be used to form the next step
  Hessian Eigenvalues:
     0.014835    0.021415    0.021735    0.034296    0.035829    0.053900
     0.062915    0.087674    0.090923    0.122517    0.127146    0.136942
     0.149211    0.248353    0.250742    0.272602    0.283280    0.291053
     0.348823    0.352146    0.487356

 Minimum Search - Taking Simple RFO Step
 Searching for Lamda that Minimizes Along All modes
 Value Taken    Lamda =   0.00000000
 Step Taken.  Stepsize is  0.002408

                             Maximum     Tolerance    Cnvgd?
         Gradient           0.000093      0.000300     YES
         Displacement       0.001516      0.001200      NO
         Energy change     -0.000001      0.000001     YES


                       Distance Matrix (Angstroms)
             C (  1)   C (  2)   C (  3)   F (  4)   I (  5)   Cl(  6)
   C (  2)  1.501800
   C (  3)  1.514408  1.512196
   F (  4)  2.435475  1.358971  2.441690
   I (  5)  3.215064  2.164586  3.251164  2.932642
   Cl(  6)  2.820551  2.804383  1.770728  2.946329  4.747373
   Cl(  7)  2.830676  2.857055  1.768158  3.996913  3.623524  2.944600
   H (  8)  1.082667  2.229176  2.228170  3.346837  3.273060  3.729547
   H (  9)  1.084247  2.211019  2.227573  2.607729  4.097282  2.903422
             Cl(  7)   H (  8)
   H (  8)  2.924771
   H (  9)  3.727671  1.837805

 Final energy is   -8055.3345715528130     


 ******************************
 **  OPTIMIZATION CONVERGED  **
 ******************************

                       Coordinates (Angstroms)
     ATOM                X               Y               Z
      1  C        -0.9372089039   -0.4584038538   -1.5376940358
      2  C        -0.2313517866   -0.7614946074   -0.2472270106
      3  C        -1.4289466602    0.1618165299   -0.2465886401
      4  F        -0.4234613790   -2.0011173428    0.2754896140
      5  I         1.7919211681   -0.0857972280    0.1205121493
      6  Cl       -2.9284147231   -0.4609760140    0.4599550748
      7  Cl       -1.2347470930    1.9025507254   -0.0046941118
      8  H        -0.4495838956    0.1975916258   -2.2476654613
      9  H        -1.5373882975   -1.2557799660   -1.9614481546

Z-matrix Print:
$molecule
0 1
I 
C  1 2.164586
F  2 1.358971 1 110.581181
C  2 1.501800 1 121.487056 3 -142.313712 0
H  4 1.082667 2 118.299357 1 -6.277831 0
H  4 1.084247 2 116.588519 1 139.469212 0
C  2 1.512196 1 123.338605 3 144.664709 0
Cl 7 1.768158 2 120.942811 1 2.585787 0
Cl 7 1.770728 2 117.132875 1 -141.626377 0
$end


 --------------------------------------------------------------

                    Orbital Energies (a.u.)
 --------------------------------------------------------------

 Alpha MOs
 -- Occupied --
*******-176.318-165.722-165.719-165.719-101.580-101.578 -35.814
-31.308 -31.301 -31.301 -24.718 -22.958 -22.957 -22.957 -22.952
-22.952 -10.341 -10.330 -10.232  -9.494  -9.492  -7.259  -7.258
 -7.248  -7.248  -7.247  -7.247  -6.363  -4.776  -4.761  -4.761
 -2.042  -2.037  -2.037  -2.024  -2.024  -1.259  -0.964  -0.857
 -0.851  -0.699  -0.644  -0.612  -0.550  -0.533  -0.502  -0.471
 -0.455  -0.438  -0.392  -0.380  -0.345  -0.337  -0.329  -0.304
 -0.284  -0.279
 -- Virtual --
 -0.083  -0.032  -0.012  -0.005   0.021   0.023   0.028   0.056
  0.063   0.070   0.075   0.078   0.086   0.098   0.102   0.111
  0.113   0.117   0.120   0.132   0.137   0.142   0.160   0.166
  0.180   0.187   0.204   0.217   0.232   0.234   0.239   0.253
  0.270   0.274   0.304   0.322   0.359   0.380   0.391   0.401
  0.410   0.415   0.439   0.441   0.448   0.459   0.468   0.475
  0.490   0.498   0.520   0.536   0.568   0.590   0.604   0.611
  0.631   0.642   0.674   0.707   0.739   0.786   0.831   0.834
  0.851   0.874   0.909   0.920   0.921   0.949   0.960   0.983
  1.075   1.102   1.117   1.186   1.248   1.293   1.350   1.353
  1.373   1.385   1.419   1.431   1.455   1.500   1.515   1.548
  1.576   1.605   1.667   1.739   1.788   1.850   1.868   1.922
  1.970   1.994   2.040   2.154   2.163   2.192   2.265   2.286
  2.294   2.319   2.470   2.475   2.555   2.582   2.695   2.705
  2.791   2.800   2.916   3.086   3.126   3.378   3.557   3.701
  3.764   3.802   3.974   3.981   3.993   4.003   4.054   4.068
  4.124   4.258   4.436   4.837   6.022   6.037   6.086   6.332
  6.369   6.650   9.715   9.759  23.484  23.637  23.848  25.834
 25.870  25.878  25.953  26.446  26.465  27.875  28.357  28.369
 28.386  28.536  28.542  28.572  28.599  28.687  66.758 127.895
127.904 127.936 151.669 215.703 215.7491901.832
 --------------------------------------------------------------

          Ground-State Mulliken Net Atomic Charges

     Atom                 Charge (a.u.)
  ----------------------------------------
      1 C                    -0.579586
      2 C                    -0.279161
      3 C                    -0.199169
      4 F                    -0.031792
      5 I                     0.108125
      6 Cl                    0.287093
      7 Cl                    0.323871
      8 H                     0.171051
      9 H                     0.199567
  ----------------------------------------
  Sum of atomic charges =    -0.000000

 -----------------------------------------------------------------
                    Cartesian Multipole Moments
 -----------------------------------------------------------------
    Charge (ESU x 10^10)
                -0.0000
    Dipole Moment (Debye)
         X       0.2879      Y       0.2411      Z      -1.9456
       Tot       1.9815
    Quadrupole Moments (Debye-Ang)
        XX     -75.8542     XY       2.2307     YY     -78.9831
        XZ       2.2723     YZ       1.6241     ZZ     -73.5966
    Octopole Moments (Debye-Ang^2)
       XXX      71.6263    XXY      -1.1341    XYY      19.0177
       YYY      10.6683    XXZ       6.0455    XYZ      -1.8123
       YYZ       1.2975    XZZ      15.1296    YZZ      -1.6619
       ZZZ       0.8507
    Hexadecapole Moments (Debye-Ang^3)
      XXXX   -1455.4277   XXXY      56.7986   XXYY    -343.3790
      XYYY      27.4907   YYYY    -525.9929   XXXZ      -5.9624
      XXYZ       1.2251   XYYZ       0.9410   YYYZ       7.4885
      XXZZ    -287.6885   XYZZ      16.4215   YYZZ    -125.5214
      XZZZ       3.6389   YZZZ       2.2404   ZZZZ    -213.3262
 -----------------------------------------------------------------
Archival summary:
1\1\garfield\OPT\ProcedureUnspecified\BasisUnspecified\1l2132\taweetha\ThuOct1103:08:312018ThuOct1103:08:312018\0\\#,OPT,ProcedureUnspecified,BasisUnspecified,\\0,1\I\C,1,2.16459\F,2,1.35897,1,110.581\C,2,1.5018,1,121.487,3,-142.314,0\H,4,1.08267,2,118.299,1,-6.27783,0\H,4,1.08425,2,116.589,1,139.469,0\C,2,1.5122,1,123.339,3,144.665,0\Cl,7,1.76816,2,120.943,1,2.58579,0\Cl,7,1.77073,2,117.133,1,-141.626,0\\\@

 Total job time:  402.37s(wall), 402.34s(cpu) 
 Thu Oct 11 03:08:31 2018

        *************************************************************
        *                                                           *
        *  Thank you very much for using Q-Chem.  Have a nice day.  *
        *                                                           *
        *************************************************************


 
User input: 2 of 2 
 
Q-Chem Developer Version!
                  Welcome to Q-Chem
     A Quantum Leap Into The Future Of Chemistry


 Q-Chem 5.1, Q-Chem, Inc., Pleasanton, CA (2018)

 Yihan Shao,  Zhengting Gan,  E. Epifanovsky,  A. T. B. Gilbert,  M. Wormit,  
 J. Kussmann,  A. W. Lange,  A. Behn,  Jia Deng,  Xintian Feng,  D. Ghosh,  
 M. Goldey,  P. R. Horn,  L. D. Jacobson,  I. Kaliman,  T. Kus,  A. Landau,  
 Jie Liu,  E. I. Proynov,  R. M. Richard,  R. P. Steele,  E. J. Sundstrom,  
 H. L. Woodcock III,  P. M. Zimmerman,  D. Zuev,  B. Albrecht,  E. Alguire,  
 S. A. Baeppler,  D. Barton,  Z. Benda,  Y. A. Bernard,  E. J. Berquist,  
 K. B. Bravaya,  H. Burton,  D. Casanova,  Chun-Min Chang,  Yunqing Chen,  
 A. Chien,  K. D. Closser,  M. P. Coons,  S. Coriani,  S. Dasgupta,  
 A. L. Dempwolff,  M. Diedenhofen,  Hainam Do,  R. G. Edgar,  Po-Tung Fang,  
 S. Faraji,  S. Fatehi,  Qingguo Feng,  K. D. Fenk,  J. Fosso-Tande,  
 Qinghui Ge,  A. Ghysels,  G. Gidofalvi,  J. Gomes,  J. Gonthier,  A. Gunina,  
 D. Hait,  M. W. D. Hanson-Heine,  P. H. P. Harbach,  A. W. Hauser,  
 J. E. Herr,  E. G. Hohenstein,  Z. C. Holden,  Kerwin Hui,  B. C. Huynh,  
 T.-C. Jagau,  Hyunjun Ji,  B. Kaduk,  K. Khistyaev,  Jaehoon Kim,  
 P. Klunzinger,  K. Koh,  D. Kosenkov,  L. Koulias,  T. Kowalczyk,  
 C. M. Krauter,  A. Kunitsa,  Ka Un Lao,  A. Laurent,  K. V. Lawler,  
 Joonho Lee,  D. Lefrancois,  S. Lehtola,  D. S. Levine,  Yi-Pei Li,  
 You-Sheng Lin,  Fenglai Liu,  E. Livshits,  A. Luenser,  P. Manohar,  
 E. Mansoor,  S. F. Manzer,  Shan-Ping Mao,  Yuezhi Mao,  N. Mardirossian,  
 A. V. Marenich,  T. Markovich,  L. A. Martinez-Martinez,  S. A. Maurer,  
 N. J. Mayhall,  S. C. McKenzie,  J.-M. Mewes,  A. F. Morrison,  
 J. W. Mullinax,  K. Nanda,  T. S. Nguyen-Beck,  R. Olivares-Amaya,  
 J. A. Parkhill,  T. M. Perrine,  F. Plasser,  P. Pokhilko,  S. Prager,  
 A. Prociuk,  E. Ramos,  D. R. Rehn,  F. Rob,  M. Schneider,  N. Sergueev,  
 S. M. Sharada,  S. Sharma,  D. W. Small,  T. Stauch,  T. Stein,  
 Yu-Chuan Su,  A. J. W. Thom,  A. Tkatchenko,  T. Tsuchimochi,  N. M. Tubman,  
 L. Vogt,  M. L. Vidal,  O. Vydrov,  M. A. Watson,  J. Wenzel,  
 M. de Wergifosse,  T. A. Wesolowski,  A. White,  J. Witte,  A. Yamada,  
 Jun Yang,  K. Yao,  S. Yeganeh,  S. R. Yost,  Zhi-Qiang You,  A. Zech,  
 Igor Ying Zhang,  Xing Zhang,  Yan Zhao,  Ying Zhu,  B. R. Brooks,  
 G. K. L. Chan,  C. J. Cramer,  M. S. Gordon,  W. J. Hehre,  A. Klamt,  
 M. W. Schmidt,  C. D. Sherrill,  D. G. Truhlar,  A. Aspuru-Guzik,  R. Baer,  
 A. T. Bell,  N. A. Besley,  Jeng-Da Chai,  A. E. DePrince, III,  
 R. A. DiStasio Jr.,  A. Dreuw,  B. D. Dunietz,  T. R. Furlani,  
 Chao-Ping Hsu,  Yousung Jung,  Jing Kong,  D. S. Lambrecht,  WanZhen Liang,  
 C. Ochsenfeld,  V. A. Rassolov,  L. V. Slipchenko,  J. E. Subotnik,  
 T. Van Voorhis,  J. M. Herbert,  A. I. Krylov,  P. M. W. Gill,  M. Head-Gordon

 Contributors to earlier versions of Q-Chem not listed above: 
 R. D. Adamson,  B. Austin,  J. Baker,  G. J. O. Beran,  K. Brandhorst,  
 S. T. Brown,  E. F. C. Byrd,  A. K. Chakraborty,  C.-L. Cheng,  
 Siu Hung Chien,  D. M. Chipman,  D. L. Crittenden,  H. Dachsel,  
 R. J. Doerksen,  A. D. Dutoi,  L. Fusti-Molnar,  W. A. Goddard III,  
 A. Golubeva-Zadorozhnaya,  S. R. Gwaltney,  G. Hawkins,  A. Heyden,  
 S. Hirata,  G. Kedziora,  F. J. Keil,  C. Kelley,  Jihan Kim,  R. A. King,  
 R. Z. Khaliullin,  P. P. Korambath,  W. Kurlancheek,  A. M. Lee,  M. S. Lee,  
 S. V. Levchenko,  Ching Yeh Lin,  D. Liotard,  R. C. Lochan,  I. Lotan,  
 P. E. Maslen,  N. Nair,  D. P. O'Neill,  D. Neuhauser,  E. Neuscamman,  
 C. M. Oana,  R. Olson,  B. Peters,  R. Peverati,  P. A. Pieniazek,  
 Y. M. Rhee,  J. Ritchie,  M. A. Rohrdanz,  E. Rosta,  N. J. Russ,  
 H. F. Schaefer III,  N. E. Schultz,  N. Shenvi,  A. C. Simmonett,  A. Sodt,  
 D. Stuck,  K. S. Thanthiriwatte,  V. Vanovschi,  Tao Wang,  A. Warshel,  
 C. F. Williams,  Q. Wu,  X. Xu,  W. Zhang

 Please cite Q-Chem as follows:
 Y. Shao et al., Mol. Phys. 113, 184-215 (2015)
 DOI: 10.1080/00268976.2014.952696

 Q-Chem 5.1.1 for Intel X86 EM64T Linux

 Parts of Q-Chem use Armadillo 8.300.2 (Tropical Shenanigans).
 http://arma.sourceforge.net/

 Q-Chem begins on Thu Oct 11 03:08:31 2018  

Host: 
0

     Scratch files written to /scratch/taweetham/qchem31924//
The previous job contains 0 fragments, simply inherited here
Input Ideriv = 2
Curr. Ideriv = -1
Max.  Ideriv = 2

Checking the input file for inconsistencies... 	...done.

--------------------------------------------------------------
User input:
--------------------------------------------------------------

$molecule
read
$end

$rem
   job_type 	frequency
   basis 	6-311++g**
   method	b3lyp	
$end


--------------------------------------------------------------
 ----------------------------------------------------------------
             Standard Nuclear Orientation (Angstroms)
    I     Atom           X                Y                Z
 ----------------------------------------------------------------
    1      C      -0.9518266066    -0.4218530644    -1.5426382333
    2      C      -0.2203861571    -0.7202666310    -0.2653960361
    3      C      -1.4641154150     0.1392686664    -0.2326248487
    4      F      -0.3436708842    -1.9809669217     0.2267817207
    5      I       1.7682283451     0.0501587519     0.1051300467
    6      Cl     -2.9233368952    -0.5781822528     0.4683857760
    7      Cl     -1.3582403022     1.8810963910     0.0523463998
    8      H      -0.5048034471     0.2762626759    -2.2390377961
    9      H      -1.5134794588    -1.2384084045    -1.9823824455
 ----------------------------------------------------------------
 Molecular Point Group                 C1    NOp =  1
 Largest Abelian Subgroup              C1    NOp =  1
 Nuclear Repulsion Energy =   860.8015219962 hartrees
 There are       58 alpha and       58 beta electrons
 Requested basis set is 6-311++G(d,p)
 There are 84 shells and 224 basis functions

 Total QAlloc Memory Limit   2000 MB
 Mega-Array Size       188 MB
 MEM_STATIC part       192 MB

                       Distance Matrix (Angstroms)
             C (  1)   C (  2)   C (  3)   F (  4)   I (  5)   Cl(  6)
   C (  2)  1.501800
   C (  3)  1.514408  1.512196
   F (  4)  2.435475  1.358971  2.441690
   I (  5)  3.215064  2.164586  3.251164  2.932642
   Cl(  6)  2.820551  2.804383  1.770728  2.946329  4.747373
   Cl(  7)  2.830676  2.857055  1.768158  3.996913  3.623524  2.944600
   H (  8)  1.082667  2.229176  2.228170  3.346837  3.273060  3.729547
   H (  9)  1.084247  2.211019  2.227573  2.607729  4.097282  2.903422
             Cl(  7)   H (  8)
   H (  8)  2.924771
   H (  9)  3.727671  1.837805

 A cutoff of  1.0D-11 yielded   2874 shell pairs
 There are     21794 function pairs (     23969 Cartesian)
 Smallest overlap matrix eigenvalue = 4.79E-05
 Guess from superposition of atomic densities
 Warning:  Energy on first SCF cycle will be non-variational
 SAD guess density has 116.000000 electrons

 -----------------------------------------------------------------------
  General SCF calculation program by
  Eric Jon Sundstrom, Paul Horn, Yuezhi Mao, Dmitri Zuev, Alec White,
  David Stuck, Shaama M.S., Shane Yost, Joonho Lee, David Small,
  Daniel Levine, Susi Lehtola, Hugh Burton, Evgeny Epifanovsky
 -----------------------------------------------------------------------
 Exchange:     0.2000 Hartree-Fock + 0.0800 Slater + 0.7200 B88
 Correlation:  0.1900 VWN1RPA + 0.8100 LYP
 Using SG-1 standard quadrature grid
 A restricted SCF calculation will be
 performed using DIIS
 SCF converges when DIIS error is below 1.0e-08
 ---------------------------------------
  Cycle       Energy         DIIS error
 ---------------------------------------
    1   -8056.5136248847      3.62e-02  
    2   -8055.2834753797      3.17e-03  
    3   -8055.2484471527      4.12e-03  
    4   -8055.3322578928      6.63e-04  
    5   -8055.3341002898      2.93e-04  
    6   -8055.3346028834      6.63e-05  
    7   -8055.3346295350      2.04e-05  
    8   -8055.3346312632      7.11e-06  
    9   -8055.3346315101      1.19e-06  
   10   -8055.3346315185      3.24e-07  
   11   -8055.3346315188      1.33e-07  
   12   -8055.3346315191      4.69e-08  
   13   -8055.3346315190      9.80e-09  Convergence criterion met
 ---------------------------------------
 SCF time:   CPU 51.89s  wall 52.00s 
 SCF   energy in the final basis set =    -8055.3346315190
 Total energy in the final basis set =    -8055.3346315190

 --------------------------------------------------------------

                    Orbital Energies (a.u.)
 --------------------------------------------------------------

 Alpha MOs
 -- Occupied --
*******-176.318-165.722-165.719-165.719-101.580-101.578 -35.814
-31.308 -31.301 -31.301 -24.718 -22.958 -22.957 -22.956 -22.952
-22.952 -10.341 -10.330 -10.232  -9.494  -9.492  -7.259  -7.258
 -7.249  -7.248  -7.247  -7.247  -6.363  -4.776  -4.761  -4.761
 -2.042  -2.037  -2.037  -2.024  -2.024  -1.259  -0.964  -0.857
 -0.851  -0.699  -0.644  -0.612  -0.550  -0.533  -0.502  -0.471
 -0.455  -0.438  -0.392  -0.380  -0.345  -0.337  -0.329  -0.304
 -0.284  -0.279
 -- Virtual --
 -0.083  -0.032  -0.012  -0.005   0.021   0.023   0.028   0.056
  0.063   0.070   0.075   0.078   0.086   0.098   0.102   0.111
  0.113   0.117   0.120   0.132   0.137   0.142   0.160   0.166
  0.180   0.188   0.204   0.217   0.232   0.234   0.239   0.253
  0.270   0.274   0.304   0.322   0.359   0.380   0.391   0.401
  0.410   0.415   0.439   0.441   0.448   0.459   0.467   0.475
  0.490   0.498   0.521   0.536   0.568   0.590   0.604   0.611
  0.631   0.642   0.674   0.707   0.739   0.786   0.831   0.834
  0.851   0.874   0.909   0.920   0.921   0.949   0.960   0.983
  1.075   1.102   1.117   1.186   1.248   1.293   1.350   1.353
  1.373   1.385   1.419   1.431   1.455   1.500   1.515   1.547
  1.576   1.605   1.667   1.739   1.788   1.850   1.868   1.922
  1.970   1.994   2.040   2.154   2.163   2.192   2.265   2.286
  2.294   2.319   2.470   2.475   2.555   2.582   2.695   2.705
  2.791   2.800   2.916   3.086   3.126   3.378   3.557   3.701
  3.764   3.802   3.974   3.981   3.992   4.003   4.054   4.068
  4.124   4.258   4.436   4.837   6.021   6.037   6.086   6.332
  6.369   6.650   9.715   9.759  23.484  23.637  23.848  25.834
 25.870  25.878  25.953  26.446  26.465  27.875  28.357  28.369
 28.386  28.536  28.543  28.572  28.598  28.687  66.758 127.895
127.904 127.936 151.669 215.703 215.7491901.832
 --------------------------------------------------------------

          Ground-State Mulliken Net Atomic Charges

     Atom                 Charge (a.u.)
  ----------------------------------------
      1 C                    -0.580223
      2 C                    -0.278327
      3 C                    -0.199171
      4 F                    -0.031858
      5 I                     0.108234
      6 Cl                    0.286636
      7 Cl                    0.323940
      8 H                     0.171183
      9 H                     0.199585
  ----------------------------------------
  Sum of atomic charges =    -0.000000

 -----------------------------------------------------------------
                    Cartesian Multipole Moments
 -----------------------------------------------------------------
    Charge (ESU x 10^10)
                -0.0000
    Dipole Moment (Debye)
         X       0.2594      Y       0.3037      Z      -1.9412
       Tot       1.9818
    Quadrupole Moments (Debye-Ang)
        XX     -76.0716     XY       2.3407     YY     -78.7991
        XZ       2.3182     YZ       1.5000     ZZ     -73.5492
    Octopole Moments (Debye-Ang^2)
       XXX      77.9258    XXY      -3.1391    XYY      20.7670
       YYY       2.6647    XXZ       5.7902    XYZ      -1.4238
       YYZ       1.5242    XZZ      16.9831    YZZ      -4.1706
       ZZZ       0.4968
    Hexadecapole Moments (Debye-Ang^3)
      XXXX   -1473.0248   XXXY      37.8247   XXYY    -341.2978
      XYYY       3.8933   YYYY    -522.0823   XXXZ      -0.7032
      XXYZ      -0.2728   XYYZ       1.9360   YYYZ       3.9962
      XXZZ    -289.6483   XYZZ       8.6382   YYZZ    -124.2378
      XZZZ       9.5900   YZZZ      -1.7543   ZZZZ    -213.5198
 -----------------------------------------------------------------
 Calculating MO derivatives via CPSCF
   1         3          27      0.132855    0.025533
   2         3          27      0.019762    0.003560
   3         3          27      0.001992    0.000585
   4         5          25      0.000173    0.000063
   5        27           3      0.000009    0.000006
   6        30           0      0.000000    0.000000    Roots Converged
 Time for AOints: 31.5 s (CPU) 31.5 s (wall)
 ------------------------------------------------------------------------------
                     AOints        : Timing summary (seconds)
 ------------------------------------------------------------------------------
     job step          cpu (% of tot)      sys (% of tot)     wall (% of tot)
 ------------------------------------------------------------------------------
  cpscf_lag         0.1937E+03 (40.9)   0.2600E-03 (15.6)   0.1937E+03 (40.9)
  iterzp            0.2478E+03 (52.3)   0.1401E-02 (84.3)   0.2478E+03 (52.3)
  make_fx           0.0000E+00 ( 0.0)   0.0000E+00 ( 0.0)   0.0000E+00 ( 0.0)
  AOints            0.3152E+02 ( 6.7)   0.0000E+00 ( 0.0)   0.3152E+02 ( 6.7)
 ------------------------------------------------------------------------------
   Grand Totals     0.4735E+03          0.1662E-02          0.4735E+03
 ------------------------------------------------------------------------------
 Calculating analytic Hessian of the SCF energy
 Polarizability Matrix (a.u.)
            1           2           3
    1-113.4568284  -5.9546131  -0.1775616
    2  -5.9546131 -84.2357134  -1.7059354
    3  -0.1775616  -1.7059354 -72.9314926

 Direct stationary perturbation theory relativistic correction:

 rels  =      98.579389657002
 relv  =    -327.794022996373
 rel2e =      43.595700585344
 E_rel =    -185.618932754028

 Hessian of the SCF Energy
            1           2           3           4           5           6
    1   0.3514873   0.2071581   0.0041617  -0.0687239   0.0005154  -0.0709540
    2   0.2071581   0.5285422  -0.0235368  -0.0099785  -0.0589946   0.0028646
    3   0.0041617  -0.0235368   0.5964236  -0.0906330   0.0398231  -0.1636178
    4  -0.0687239  -0.0099785  -0.0906330   0.3685540  -0.0370579   0.0715248
    5   0.0005154  -0.0589946   0.0398231  -0.0370579   0.4236809  -0.0993789
    6  -0.0709540   0.0028646  -0.1636178   0.0715248  -0.0993789   0.3228714
    7  -0.0473583   0.0015088   0.0650382  -0.1554848   0.0799027  -0.0017299
    8  -0.0022493  -0.0648748  -0.0628596   0.0666486  -0.0835889   0.0177348
    9   0.0319158  -0.0387620  -0.1617273   0.0237529  -0.0024917  -0.0178774
   10   0.0007105   0.0060839  -0.0053284  -0.0531221  -0.0285878   0.0111422
   11   0.0015388  -0.0092213   0.0150139  -0.0026406  -0.2449946   0.0825764
   12   0.0097928   0.0394095  -0.0120950  -0.0003397   0.0719713  -0.0862083
   13  -0.0138844   0.0020847  -0.0012278  -0.0717112  -0.0108091  -0.0135487
   14  -0.0043477   0.0010918   0.0016225  -0.0161168  -0.0215165  -0.0036164
   15  -0.0135578  -0.0053337   0.0006836  -0.0106307  -0.0008828  -0.0300951
   16  -0.0105285   0.0009129   0.0075866  -0.0229688  -0.0119918   0.0177341
   17  -0.0014735   0.0012801  -0.0007323   0.0019470   0.0004392  -0.0002223
   18   0.0234051   0.0118400  -0.0076684   0.0006018  -0.0029450  -0.0020679
   19  -0.0003907   0.0002479   0.0033379   0.0039345   0.0112511   0.0019305
   20   0.0041505  -0.0171096  -0.0063577  -0.0041758  -0.0185773  -0.0066769
   21  -0.0028690  -0.0234933  -0.0000026   0.0049923   0.0018432  -0.0009917
   22  -0.0914350  -0.0866393   0.0788134   0.0112594   0.0151039  -0.0092078
   23  -0.0857013  -0.1699853   0.1236686  -0.0063344  -0.0077502   0.0014468
   24   0.0769143   0.1210387  -0.1623796   0.0067045   0.0066504  -0.0097278
   25  -0.1198771  -0.1213786  -0.0617487  -0.0117371  -0.0183265  -0.0068912
   26  -0.1195911  -0.2107284  -0.0866417   0.0077084   0.0113019   0.0052719
   27  -0.0588089  -0.0840270  -0.0896165  -0.0059730  -0.0145895  -0.0122854
            7           8           9          10          11          12
    1  -0.0473583  -0.0022493   0.0319158   0.0007105   0.0015388   0.0097928
    2   0.0015088  -0.0648748  -0.0387620   0.0060839  -0.0092213   0.0394095
    3   0.0650382  -0.0628596  -0.1617273  -0.0053284   0.0150139  -0.0120950
    4  -0.1554848   0.0666486   0.0237529  -0.0531221  -0.0026406  -0.0003397
    5   0.0799027  -0.0835889  -0.0024917  -0.0285878  -0.2449946   0.0719713
    6  -0.0017299   0.0177348  -0.0178774   0.0111422   0.0825764  -0.0862083
    7   0.3490952  -0.0448982  -0.0868759   0.0021183  -0.0049371  -0.0072091
    8  -0.0448982   0.3577842   0.0509682   0.0178843  -0.0328629  -0.0019963
    9  -0.0868759   0.0509682   0.2870094  -0.0078085   0.0093827   0.0031920
   10   0.0021183   0.0178843  -0.0078085   0.0608290   0.0190576  -0.0023406
   11  -0.0049371  -0.0328629   0.0093827   0.0190576   0.3082538  -0.1098199
   12  -0.0072091  -0.0019963   0.0031920  -0.0023406  -0.1098199   0.0869633
   13  -0.0130701  -0.0077498  -0.0117790  -0.0106109  -0.0193756   0.0044118
   14   0.0021396   0.0015333  -0.0018911  -0.0220679  -0.0189646   0.0016738
   15   0.0013321   0.0023169  -0.0013473   0.0044970   0.0018334   0.0038437
   16  -0.1065608  -0.0262466   0.0384470  -0.0003697   0.0001044  -0.0026405
   17  -0.0359970  -0.0439601   0.0184803   0.0049812   0.0021753  -0.0010504
   18   0.0355595   0.0118100  -0.0494726   0.0004749  -0.0018228   0.0021103
   19  -0.0310865  -0.0055686  -0.0013515  -0.0007376   0.0034406   0.0010367
   20   0.0033939  -0.1345703  -0.0225189   0.0015893  -0.0041105  -0.0015244
   21   0.0003563  -0.0175887  -0.0352082  -0.0014537   0.0022694   0.0005578
   22  -0.0086710  -0.0131238   0.0078942  -0.0010344   0.0035815  -0.0070867
   23   0.0072786   0.0107803  -0.0111100   0.0013233  -0.0012387   0.0036982
   24   0.0040186   0.0094857  -0.0135039   0.0007935  -0.0005564  -0.0014306
   25   0.0110181   0.0153034   0.0058050   0.0022169  -0.0007696   0.0043754
   26  -0.0083913  -0.0102408  -0.0020576  -0.0002640   0.0009634  -0.0023616
   27  -0.0104899  -0.0098711  -0.0110649   0.0000235   0.0011233   0.0030669
           13          14          15          16          17          18
    1  -0.0138844  -0.0043477  -0.0135578  -0.0105285  -0.0014735   0.0234051
    2   0.0020847   0.0010918  -0.0053337   0.0009129   0.0012801   0.0118400
    3  -0.0012278   0.0016225   0.0006836   0.0075866  -0.0007323  -0.0076684
    4  -0.0717112  -0.0161168  -0.0106307  -0.0229688   0.0019470   0.0006018
    5  -0.0108091  -0.0215165  -0.0008828  -0.0119918   0.0004392  -0.0029450
    6  -0.0135487  -0.0036164  -0.0300951   0.0177341  -0.0002223  -0.0020679
    7  -0.0130701   0.0021396   0.0013321  -0.1065608  -0.0359970   0.0355595
    8  -0.0077498   0.0015333   0.0023169  -0.0262466  -0.0439601   0.0118100
    9  -0.0117790  -0.0018911  -0.0013473   0.0384470   0.0184803  -0.0494726
   10  -0.0106109  -0.0220679   0.0044970  -0.0003697   0.0049812   0.0004749
   11  -0.0193756  -0.0189646   0.0018334   0.0001044   0.0021753  -0.0018228
   12   0.0044118   0.0016738   0.0038437  -0.0026405  -0.0010504   0.0021103
   13   0.1145956   0.0347407   0.0201064  -0.0016180  -0.0003283   0.0001354
   14   0.0347407   0.0369181   0.0010597   0.0004970  -0.0001021   0.0002587
   15   0.0201064   0.0010597   0.0253801   0.0006443  -0.0001610   0.0004480
   16  -0.0016180   0.0004970   0.0006443   0.1494917   0.0548663  -0.0632553
   17  -0.0003283  -0.0001021  -0.0001610   0.0548663   0.0646774  -0.0242406
   18   0.0001354   0.0002587   0.0004480  -0.0632553  -0.0242406   0.0519991
   19  -0.0032916   0.0043778  -0.0004717  -0.0069024  -0.0249278   0.0007157
   20   0.0020381   0.0004810   0.0011825  -0.0178891  -0.0257635   0.0051131
   21   0.0014453   0.0005145   0.0010975   0.0017568   0.0083416   0.0039437
   22   0.0010098   0.0007549   0.0002619  -0.0019028   0.0003544   0.0038769
   23  -0.0017858   0.0003865  -0.0012836   0.0012624   0.0003147  -0.0026044
   24  -0.0005942   0.0004166   0.0001630  -0.0011876   0.0000571  -0.0006853
   25  -0.0014191   0.0000223  -0.0021816   0.0013593   0.0005776  -0.0015140
   26   0.0011850   0.0001727   0.0012685  -0.0015156   0.0009390   0.0025911
   27   0.0010507  -0.0000382  -0.0001734   0.0009146  -0.0004725   0.0013931
           19          20          21          22          23          24
    1  -0.0003907   0.0041505  -0.0028690  -0.0914350  -0.0857013   0.0769143
    2   0.0002479  -0.0171096  -0.0234933  -0.0866393  -0.1699853   0.1210387
    3   0.0033379  -0.0063577  -0.0000026   0.0788134   0.1236686  -0.1623796
    4   0.0039345  -0.0041758   0.0049923   0.0112594  -0.0063344   0.0067045
    5   0.0112511  -0.0185773   0.0018432   0.0151039  -0.0077502   0.0066504
    6   0.0019305  -0.0066769  -0.0009917  -0.0092078   0.0014468  -0.0097278
    7  -0.0310865   0.0033939   0.0003563  -0.0086710   0.0072786   0.0040186
    8  -0.0055686  -0.1345703  -0.0175887  -0.0131238   0.0107803   0.0094857
    9  -0.0013515  -0.0225189  -0.0352082   0.0078942  -0.0111100  -0.0135039
   10  -0.0007376   0.0015893  -0.0014537  -0.0010344   0.0013233   0.0007935
   11   0.0034406  -0.0041105   0.0022694   0.0035815  -0.0012387  -0.0005564
   12   0.0010367  -0.0015244   0.0005578  -0.0070867   0.0036982  -0.0014306
   13  -0.0032916   0.0020381   0.0014453   0.0010098  -0.0017858  -0.0005942
   14   0.0043778   0.0004810   0.0005145   0.0007549   0.0003865   0.0004166
   15  -0.0004717   0.0011825   0.0010975   0.0002619  -0.0012836   0.0001630
   16  -0.0069024  -0.0178891   0.0017568  -0.0019028   0.0012624  -0.0011876
   17  -0.0249278  -0.0257635   0.0083416   0.0003544   0.0003147   0.0000571
   18   0.0007157   0.0051131   0.0039437   0.0038769  -0.0026044  -0.0006853
   19   0.0377876   0.0101914  -0.0051704   0.0010823   0.0005702   0.0005601
   20   0.0101914   0.1997706   0.0301746  -0.0025140   0.0015184   0.0000080
   21  -0.0051704   0.0301746   0.0295972  -0.0025308   0.0004839   0.0015582
   22   0.0010823  -0.0025140  -0.0025308   0.0933427   0.0892780  -0.0818955
   23   0.0005702   0.0015184   0.0004839   0.0892780   0.1749741  -0.1284782
   24   0.0005601   0.0000080   0.0015582  -0.0818955  -0.1284782   0.1740047
   25  -0.0003957   0.0032158   0.0034731  -0.0036509  -0.0058912  -0.0053138
   26   0.0004173  -0.0016388  -0.0025452  -0.0067956  -0.0089997  -0.0086219
   27  -0.0005872   0.0005998  -0.0005520   0.0098745   0.0141787   0.0120013
           25          26          27
    1  -0.1198771  -0.1195911  -0.0588089
    2  -0.1213786  -0.2107284  -0.0840270
    3  -0.0617487  -0.0866417  -0.0896165
    4  -0.0117371   0.0077084  -0.0059730
    5  -0.0183265   0.0113019  -0.0145895
    6  -0.0068912   0.0052719  -0.0122854
    7   0.0110181  -0.0083913  -0.0104899
    8   0.0153034  -0.0102408  -0.0098711
    9   0.0058050  -0.0020576  -0.0110649
   10   0.0022169  -0.0002640   0.0000235
   11  -0.0007696   0.0009634   0.0011233
   12   0.0043754  -0.0023616   0.0030669
   13  -0.0014191   0.0011850   0.0010507
   14   0.0000223   0.0001727  -0.0000382
   15  -0.0021816   0.0012685  -0.0001734
   16   0.0013593  -0.0015156   0.0009146
   17   0.0005776   0.0009390  -0.0004725
   18  -0.0015140   0.0025911   0.0013931
   19  -0.0003957   0.0004173  -0.0005872
   20   0.0032158  -0.0016388   0.0005998
   21   0.0034731  -0.0025452  -0.0005520
   22  -0.0036509  -0.0067956   0.0098745
   23  -0.0058912  -0.0089997   0.0141787
   24  -0.0053138  -0.0086219   0.0120013
   25   0.1224857   0.1272468   0.0639956
   26   0.1272468   0.2182307   0.0930965
   27   0.0639956   0.0930965   0.0972308
 Gradient time:  CPU 579.90 s  wall 579.92 s
 **********************************************************************
 **                                                                  **
 **                       VIBRATIONAL ANALYSIS                       **
 **                       --------------------                       **
 **                                                                  **
 **        VIBRATIONAL FREQUENCIES (CM**-1) AND NORMAL MODES         **
 **     FORCE CONSTANTS (mDYN/ANGSTROM) AND REDUCED MASSES (AMU)     **
 **                  INFRARED INTENSITIES (KM/MOL)                   **
 **                                                                  **
 **********************************************************************


 Mode:                 1                      2                      3
 Frequency:       108.46                 118.92                 189.31
 Force Cnst:      0.1629                 0.1941                 0.4583
 Red. Mass:      23.4956                23.2953                21.7049
 IR Active:          YES                    YES                    YES
 IR Intens:        0.462                  0.120                  0.632
 Raman Active:       YES                    YES                    YES
               X      Y      Z        X      Y      Z        X      Y      Z
 C          0.121  0.014  0.186    0.068 -0.258  0.054    0.171  0.094 -0.102
 C         -0.028  0.089  0.285   -0.001 -0.244  0.096    0.022  0.074 -0.008
 C         -0.053  0.086  0.084    0.094 -0.139  0.018    0.184  0.187 -0.131
 F         -0.060  0.193  0.533    0.065 -0.183  0.246   -0.197  0.229  0.334
 I          0.140 -0.049 -0.101   -0.123  0.118 -0.058   -0.166 -0.046 -0.024
 Cl        -0.220 -0.058 -0.358   -0.141  0.115 -0.225    0.480 -0.260 -0.069
 Cl        -0.282  0.066  0.235    0.495 -0.205  0.241    0.087  0.173  0.065
 H          0.289 -0.064  0.215    0.191 -0.409 -0.017    0.437 -0.011 -0.036
 H          0.102  0.054  0.138   -0.076 -0.203  0.135    0.020  0.241 -0.175
 TransDip   0.020 -0.006 -0.006   -0.010 -0.006 -0.001    0.024  0.005 -0.008

 Mode:                 4                      5                      6
 Frequency:       263.40                 288.16                 315.56
 Force Cnst:      0.8449                 0.7103                 0.4453
 Red. Mass:      20.6680                14.5194                 7.5895
 IR Active:          YES                    YES                    YES
 IR Intens:        0.207                  1.451                  2.178
 Raman Active:       YES                    YES                    YES
               X      Y      Z        X      Y      Z        X      Y      Z
 C          0.208 -0.022  0.101    0.239 -0.188 -0.160   -0.220 -0.133 -0.262
 C          0.214 -0.038  0.062    0.032 -0.219 -0.062   -0.027  0.144 -0.256
 C          0.185  0.016  0.063    0.153 -0.072 -0.196   -0.084 -0.007 -0.240
 F          0.737 -0.135 -0.010   -0.375 -0.168  0.000    0.161  0.296  0.111
 I         -0.134 -0.076 -0.019    0.026  0.040 -0.004    0.011 -0.022  0.027
 Cl         0.092  0.263 -0.057    0.190  0.285  0.034    0.008  0.059  0.022
 Cl        -0.227  0.106  0.050   -0.245 -0.163  0.134   -0.003 -0.128  0.095
 H          0.275 -0.103  0.060    0.443 -0.260 -0.102   -0.397 -0.226 -0.474
 H          0.135  0.011  0.131    0.172 -0.106 -0.230   -0.222 -0.272 -0.007
 TransDip  -0.007 -0.011  0.006    0.037 -0.000 -0.012   -0.030 -0.024 -0.027

 Mode:                 7                      8                      9
 Frequency:       367.55                 467.87                 488.46
 Force Cnst:      0.3071                 0.7134                 0.4800
 Red. Mass:       3.8586                 5.5309                 3.4145
 IR Active:          YES                    YES                    YES
 IR Intens:        0.899                  6.650                  9.195
 Raman Active:       YES                    YES                    YES
               X      Y      Z        X      Y      Z        X      Y      Z
 C          0.261  0.190 -0.030    0.275 -0.250 -0.115    0.042 -0.140  0.166
 C          0.039  0.113  0.063   -0.008  0.033  0.024    0.087  0.195  0.131
 C         -0.035 -0.048 -0.031   -0.087  0.015 -0.221    0.019  0.014  0.091
 F          0.009  0.118  0.027    0.009 -0.008 -0.072   -0.067  0.125 -0.153
 I         -0.022 -0.011 -0.014   -0.001 -0.002 -0.004   -0.015 -0.007 -0.006
 Cl        -0.061  0.015  0.073   -0.113 -0.068  0.096    0.042  0.017 -0.043
 Cl         0.021 -0.144 -0.035    0.025  0.173  0.071    0.001 -0.060  0.002
 H          0.316  0.448  0.262    0.349 -0.399 -0.220   -0.280 -0.275 -0.168
 H          0.527  0.195 -0.375    0.454 -0.431 -0.018    0.211 -0.489  0.601
 TransDip   0.026  0.015 -0.004    0.060 -0.048 -0.031    0.071  0.018  0.063

 Mode:                10                     11                     12
 Frequency:       620.93                 753.66                 837.29
 Force Cnst:      2.5622                 0.8762                 1.2790
 Red. Mass:      11.2793                 2.6184                 3.0964
 IR Active:          YES                    YES                    YES
 IR Intens:       44.050                 52.652                 57.568
 Raman Active:       YES                    YES                    YES
               X      Y      Z        X      Y      Z        X      Y      Z
 C          0.065 -0.013 -0.070    0.038  0.061  0.004   -0.055  0.175 -0.015
 C          0.485 -0.132 -0.375   -0.051 -0.003  0.036    0.215  0.090  0.080
 C          0.511 -0.116  0.250    0.136  0.289 -0.070   -0.024 -0.005 -0.211
 F         -0.120  0.149  0.042    0.019 -0.023 -0.015   -0.028 -0.155  0.074
 I         -0.022 -0.003  0.002    0.001  0.001  0.001   -0.003 -0.001 -0.002
 Cl        -0.179 -0.045  0.046   -0.045 -0.030  0.030   -0.010 -0.005  0.010
 Cl        -0.027  0.061 -0.006   -0.008 -0.072 -0.015    0.002  0.004  0.007
 H         -0.267  0.031 -0.244    0.365 -0.464 -0.316   -0.611  0.146 -0.410
 H         -0.155  0.017  0.157   -0.484  0.224  0.375    0.220 -0.242  0.401
 TransDip   0.210  0.005 -0.035    0.098  0.210 -0.018    0.183  0.150 -0.056

 Mode:                13                     14                     15
 Frequency:       950.17                 988.01                1051.32
 Force Cnst:      2.6077                 2.0431                 1.3766
 Red. Mass:       4.9024                 3.5523                 2.1139
 IR Active:          YES                    YES                    YES
 IR Intens:        9.256                 37.280                 88.245
 Raman Active:       YES                    YES                    YES
               X      Y      Z        X      Y      Z        X      Y      Z
 C         -0.053 -0.078  0.348   -0.154 -0.079 -0.025   -0.098 -0.101 -0.055
 C          0.251 -0.123 -0.184    0.077  0.029  0.293   -0.008  0.098 -0.007
 C         -0.185  0.166 -0.214    0.194 -0.126 -0.193    0.114  0.204  0.047
 F         -0.015  0.046 -0.017   -0.003  0.067 -0.069    0.002 -0.073  0.019
 I         -0.003 -0.000  0.001   -0.002 -0.001 -0.001   -0.001  0.000  0.000
 Cl         0.001 -0.003  0.002   -0.021 -0.005  0.009   -0.012 -0.009 -0.001
 Cl         0.006 -0.018  0.006   -0.002  0.017  0.008   -0.003 -0.020  0.001
 H          0.264  0.058  0.695    0.149  0.131  0.384   -0.110  0.294  0.330
 H         -0.016  0.208 -0.221   -0.481  0.384 -0.459    0.579 -0.328 -0.503
 TransDip   0.088  0.001 -0.041    0.178 -0.056  0.059    0.088  0.284 -0.045

 Mode:                16                     17                     18
 Frequency:      1084.08                1144.78                1300.37
 Force Cnst:      0.9497                 2.2796                 4.6143
 Red. Mass:       1.3716                 2.9524                 4.6315
 IR Active:          YES                    YES                    YES
 IR Intens:       29.420                 45.534                 22.679
 Raman Active:       YES                    YES                    YES
               X      Y      Z        X      Y      Z        X      Y      Z
 C         -0.134  0.101  0.008   -0.005 -0.071 -0.089    0.033 -0.002  0.189
 C          0.018 -0.013 -0.001    0.170  0.274 -0.042   -0.226  0.274 -0.227
 C          0.020 -0.061  0.000   -0.137 -0.024  0.124    0.207 -0.174 -0.156
 F         -0.002  0.013 -0.004   -0.026 -0.111  0.031   -0.002 -0.092  0.041
 I          0.000  0.000  0.000   -0.002 -0.001  0.000    0.002  0.000  0.001
 Cl        -0.000  0.002  0.000    0.006  0.005 -0.005   -0.012 -0.002  0.007
 Cl        -0.000  0.004 -0.000    0.005 -0.005 -0.003   -0.001  0.012  0.004
 H          0.675 -0.460 -0.035    0.518 -0.304  0.003    0.186  0.213  0.546
 H          0.451 -0.308  0.020   -0.524  0.369 -0.246   -0.132 -0.034  0.530
 TransDip   0.110 -0.133  0.023    0.121  0.174  0.044    0.019  0.120 -0.092

 Mode:                19                     20                     21
 Frequency:      1445.55                3132.45                3228.68
 Force Cnst:      1.5290                 6.0931                 6.8717
 Red. Mass:       1.2419                 1.0540                 1.1188
 IR Active:          YES                    YES                    YES
 IR Intens:       23.514                  0.471                  1.382
 Raman Active:       YES                    YES                    YES
               X      Y      Z        X      Y      Z        X      Y      Z
 C         -0.014 -0.009 -0.122   -0.010 -0.012 -0.063   -0.055 -0.082  0.019
 C          0.040 -0.038  0.023    0.002 -0.001  0.001   -0.000 -0.000  0.000
 C         -0.038  0.028  0.014   -0.002  0.001  0.001   -0.000 -0.000  0.000
 F          0.000  0.008 -0.003    0.000 -0.000  0.000   -0.000  0.000 -0.000
 I         -0.000 -0.000 -0.000    0.000 -0.000  0.000    0.000  0.000  0.000
 Cl         0.001  0.000 -0.000   -0.000  0.000  0.000    0.000  0.000 -0.000
 Cl         0.000 -0.001 -0.000   -0.000  0.000  0.000    0.000  0.000  0.000
 H          0.286  0.400  0.495   -0.277 -0.431  0.412    0.310  0.485 -0.482
 H         -0.174 -0.286  0.617    0.393  0.568  0.294    0.339  0.490  0.266
 TransDip   0.008 -0.028  0.153    0.001  0.002  0.022    0.022  0.030 -0.007

 STANDARD THERMODYNAMIC QUANTITIES AT   298.15 K  AND     1.00 ATM

   This Molecule has  0 Imaginary Frequencies
   Zero point vibrational energy:       27.369 kcal/mol

   Atom    1 Element C  Has Mass   12.00000
   Atom    2 Element C  Has Mass   12.00000
   Atom    3 Element C  Has Mass   12.00000
   Atom    4 Element F  Has Mass   18.99840
   Atom    5 Element I  Has Mass  126.90440
   Atom    6 Element Cl Has Mass   34.96885
   Atom    7 Element Cl Has Mass   34.96885
   Atom    8 Element H  Has Mass    1.00783
   Atom    9 Element H  Has Mass    1.00783
   Molecular Mass:   253.856160 amu
   Principal axes and moments of inertia in amu*Bohr^2:
                             1           2           3
    Eigenvalues --      962.45124  3022.62013  3635.32001
          X               0.99999     0.00028     0.00355
          Y              -0.00033     0.99990     0.01378
          Z              -0.00354    -0.01378     0.99990
   Rotational Symmetry Number is   1
   The Molecule is an Asymmetric Top
   Translational Enthalpy:        0.889 kcal/mol
   Rotational Enthalpy:           0.889 kcal/mol
   Vibrational Enthalpy:         30.263 kcal/mol
   gas constant (RT):             0.592 kcal/mol
   Translational Entropy:        42.495  cal/mol.K
   Rotational Entropy:           30.737  cal/mol.K
   Vibrational Entropy:          16.918  cal/mol.K

   Total Enthalpy:               32.633 kcal/mol
   Total Entropy:                90.149  cal/mol.K

 ======================================================================

 STANDARD THERMODYNAMIC QUANTITIES FOR ANHARMONIC VIBRATION -- TOSH

   Zero point vibrational energy: ************ kcal/mol

   Vibrational Enthalpy:       Infinity kcal/mol
   Vibrational Entropy:             NaN  cal/mol.K

   Total Enthalpy:             Infinity kcal/mol
   Total Entropy:                   NaN  cal/mol.K

 ======================================================================

 STANDARD THERMODYNAMIC QUANTITIES FOR ANHARMONIC VIBRATION -- VPT2

   Zero point vibrational energy: ************ kcal/mol

   Vibrational Enthalpy:       Infinity kcal/mol
   Vibrational Entropy:             NaN  cal/mol.K

   Total Enthalpy:             Infinity kcal/mol
   Total Entropy:                   NaN  cal/mol.K

 ======================================================================

Archival summary:
1\1\garfield\FREQ\ProcedureUnspecified\BasisUnspecified\1l2132\taweetha\ThuOct1103:19:032018ThuOct1103:19:032018\0\\#,FREQ,ProcedureUnspecified,BasisUnspecified,\\0,1\I\C,1,2.16459\F,2,1.35897,1,110.581\C,2,1.5018,1,121.487,3,-142.314,0\H,4,1.08267,2,118.299,1,-6.27783,0\H,4,1.08425,2,116.589,1,139.469,0\C,2,1.5122,1,123.339,3,144.665,0\Cl,7,1.76816,2,120.943,1,2.58579,0\Cl,7,1.77073,2,117.133,1,-141.626,0\\\@

 Total job time:  631.93s(wall), 631.91s(cpu) 
 Thu Oct 11 03:19:03 2018

        *************************************************************
        *                                                           *
        *  Thank you very much for using Q-Chem.  Have a nice day.  *
        *                                                           *
        *************************************************************
