# Supplementary material for: Geometric and energetic data from ab initio calculations of haloethene, haloimine, halomethylenephosphine, haloiminophosphine, halodiazene, halodiphosphene and halocyclopropane
Source: Data Brief. 2019 Nov 2;27:104738. doi: 10.1016/j.dib.2019.104738 (PMC6861602; doi:10.1016/j.dib.2019.104738)
Supplement: Multimedia component 3 [file mmc3.zip › CCC/B3LYP/FICCCClF.out]

Q-Chem Developer Version!
                  Welcome to Q-Chem
     A Quantum Leap Into The Future Of Chemistry


 Q-Chem 5.1, Q-Chem, Inc., Pleasanton, CA (2018)

 Yihan Shao,  Zhengting Gan,  E. Epifanovsky,  A. T. B. Gilbert,  M. Wormit,  
 J. Kussmann,  A. W. Lange,  A. Behn,  Jia Deng,  Xintian Feng,  D. Ghosh,  
 M. Goldey,  P. R. Horn,  L. D. Jacobson,  I. Kaliman,  T. Kus,  A. Landau,  
 Jie Liu,  E. I. Proynov,  R. M. Richard,  R. P. Steele,  E. J. Sundstrom,  
 H. L. Woodcock III,  P. M. Zimmerman,  D. Zuev,  B. Albrecht,  E. Alguire,  
 S. A. Baeppler,  D. Barton,  Z. Benda,  Y. A. Bernard,  E. J. Berquist,  
 K. B. Bravaya,  H. Burton,  D. Casanova,  Chun-Min Chang,  Yunqing Chen,  
 A. Chien,  K. D. Closser,  M. P. Coons,  S. Coriani,  S. Dasgupta,  
 A. L. Dempwolff,  M. Diedenhofen,  Hainam Do,  R. G. Edgar,  Po-Tung Fang,  
 S. Faraji,  S. Fatehi,  Qingguo Feng,  K. D. Fenk,  J. Fosso-Tande,  
 Qinghui Ge,  A. Ghysels,  G. Gidofalvi,  J. Gomes,  J. Gonthier,  A. Gunina,  
 D. Hait,  M. W. D. Hanson-Heine,  P. H. P. Harbach,  A. W. Hauser,  
 J. E. Herr,  E. G. Hohenstein,  Z. C. Holden,  Kerwin Hui,  B. C. Huynh,  
 T.-C. Jagau,  Hyunjun Ji,  B. Kaduk,  K. Khistyaev,  Jaehoon Kim,  
 P. Klunzinger,  K. Koh,  D. Kosenkov,  L. Koulias,  T. Kowalczyk,  
 C. M. Krauter,  A. Kunitsa,  Ka Un Lao,  A. Laurent,  K. V. Lawler,  
 Joonho Lee,  D. Lefrancois,  S. Lehtola,  D. S. Levine,  Yi-Pei Li,  
 You-Sheng Lin,  Fenglai Liu,  E. Livshits,  A. Luenser,  P. Manohar,  
 E. Mansoor,  S. F. Manzer,  Shan-Ping Mao,  Yuezhi Mao,  N. Mardirossian,  
 A. V. Marenich,  T. Markovich,  L. A. Martinez-Martinez,  S. A. Maurer,  
 N. J. Mayhall,  S. C. McKenzie,  J.-M. Mewes,  A. F. Morrison,  
 J. W. Mullinax,  K. Nanda,  T. S. Nguyen-Beck,  R. Olivares-Amaya,  
 J. A. Parkhill,  T. M. Perrine,  F. Plasser,  P. Pokhilko,  S. Prager,  
 A. Prociuk,  E. Ramos,  D. R. Rehn,  F. Rob,  M. Schneider,  N. Sergueev,  
 S. M. Sharada,  S. Sharma,  D. W. Small,  T. Stauch,  T. Stein,  
 Yu-Chuan Su,  A. J. W. Thom,  A. Tkatchenko,  T. Tsuchimochi,  N. M. Tubman,  
 L. Vogt,  M. L. Vidal,  O. Vydrov,  M. A. Watson,  J. Wenzel,  
 M. de Wergifosse,  T. A. Wesolowski,  A. White,  J. Witte,  A. Yamada,  
 Jun Yang,  K. Yao,  S. Yeganeh,  S. R. Yost,  Zhi-Qiang You,  A. Zech,  
 Igor Ying Zhang,  Xing Zhang,  Yan Zhao,  Ying Zhu,  B. R. Brooks,  
 G. K. L. Chan,  C. J. Cramer,  M. S. Gordon,  W. J. Hehre,  A. Klamt,  
 M. W. Schmidt,  C. D. Sherrill,  D. G. Truhlar,  A. Aspuru-Guzik,  R. Baer,  
 A. T. Bell,  N. A. Besley,  Jeng-Da Chai,  A. E. DePrince, III,  
 R. A. DiStasio Jr.,  A. Dreuw,  B. D. Dunietz,  T. R. Furlani,  
 Chao-Ping Hsu,  Yousung Jung,  Jing Kong,  D. S. Lambrecht,  WanZhen Liang,  
 C. Ochsenfeld,  V. A. Rassolov,  L. V. Slipchenko,  J. E. Subotnik,  
 T. Van Voorhis,  J. M. Herbert,  A. I. Krylov,  P. M. W. Gill,  M. Head-Gordon

 Contributors to earlier versions of Q-Chem not listed above: 
 R. D. Adamson,  B. Austin,  J. Baker,  G. J. O. Beran,  K. Brandhorst,  
 S. T. Brown,  E. F. C. Byrd,  A. K. Chakraborty,  C.-L. Cheng,  
 Siu Hung Chien,  D. M. Chipman,  D. L. Crittenden,  H. Dachsel,  
 R. J. Doerksen,  A. D. Dutoi,  L. Fusti-Molnar,  W. A. Goddard III,  
 A. Golubeva-Zadorozhnaya,  S. R. Gwaltney,  G. Hawkins,  A. Heyden,  
 S. Hirata,  G. Kedziora,  F. J. Keil,  C. Kelley,  Jihan Kim,  R. A. King,  
 R. Z. Khaliullin,  P. P. Korambath,  W. Kurlancheek,  A. M. Lee,  M. S. Lee,  
 S. V. Levchenko,  Ching Yeh Lin,  D. Liotard,  R. C. Lochan,  I. Lotan,  
 P. E. Maslen,  N. Nair,  D. P. O'Neill,  D. Neuhauser,  E. Neuscamman,  
 C. M. Oana,  R. Olson,  B. Peters,  R. Peverati,  P. A. Pieniazek,  
 Y. M. Rhee,  J. Ritchie,  M. A. Rohrdanz,  E. Rosta,  N. J. Russ,  
 H. F. Schaefer III,  N. E. Schultz,  N. Shenvi,  A. C. Simmonett,  A. Sodt,  
 D. Stuck,  K. S. Thanthiriwatte,  V. Vanovschi,  Tao Wang,  A. Warshel,  
 C. F. Williams,  Q. Wu,  X. Xu,  W. Zhang

 Please cite Q-Chem as follows:
 Y. Shao et al., Mol. Phys. 113, 184-215 (2015)
 DOI: 10.1080/00268976.2014.952696

 Q-Chem 5.1.1 for Intel X86 EM64T Linux

 Parts of Q-Chem use Armadillo 8.300.2 (Tropical Shenanigans).
 http://arma.sourceforge.net/

 Q-Chem begins on Thu Oct 11 03:01:48 2018  

Host: 
0

     Scratch files written to /scratch/taweetham/qchem31925//
Input Ideriv = 2
Curr. Ideriv = -1
Max.  Ideriv = 2

Checking the input file for inconsistencies... 	...done.

--------------------------------------------------------------
User input:
--------------------------------------------------------------
$molecule
0 1
C 
C 1 CC 
C 2 CC 1 60.0
F 2 CF 1 ANG  3 pDHA
I 2 CI 1 ANG  3 mDHA
Cl 3 CCl 1 ANG  2 mDHA
F 3 CF 1 ANG  2 pDHA
H 1 CH 2 ANG  3 pDHA
H 1 CH 2 ANG  3 mDHA

CC=1.54
CH=1.09
CF=1.35
CCl=1.77
CBr=1.94
CI=2.14
ANG=118.0
pDHA=107.9
mDHA=-107.9
$end

$rem
   job_type	optimization
   basis	6-311++g**
   method	b3lyp
   mem_total	32000
$end

--------------------------------------------------------------
 ----------------------------------------------------------------
             Standard Nuclear Orientation (Angstroms)
    I     Atom           X                Y                Z
 ----------------------------------------------------------------
    1      C      -1.0474665018    -0.1381479690    -1.5468740419
    2      C      -0.3559485436    -0.5929236253    -0.2481893165
    3      C      -1.4843714977     0.4536499717    -0.1939183065
    4      F      -0.6206098896    -1.8351708371     0.2092778809
    5      I       1.6474818153     0.0694612867     0.1083398204
    6      Cl     -3.0498795241    -0.0449501381     0.4644756105
    7      F      -1.1498954428     1.7334686049     0.0756925886
    8      H      -0.4865943469     0.5014682724    -2.2283529408
    9      H      -1.7207227058    -0.8389142975    -2.0405871535
 ----------------------------------------------------------------
 Molecular Point Group                 C1    NOp =  1
 Largest Abelian Subgroup              C1    NOp =  1
 Nuclear Repulsion Energy =   751.3013329106 hartrees
 There are       54 alpha and       54 beta electrons
 Requested basis set is 6-311++G(d,p)
 There are 77 shells and 216 basis functions

 Total QAlloc Memory Limit  32000 MB
 Mega-Array Size       188 MB
 MEM_STATIC part       192 MB
 A cutoff of  1.0D-11 yielded   2457 shell pairs
 There are     20434 function pairs (     22531 Cartesian)
 Smallest overlap matrix eigenvalue = 5.38E-05

 Scale SEOQF with 1.000000e-01/1.000000e-01/1.000000e-01

 Standard Electronic Orientation quadrupole field applied
 Nucleus-field energy     =     0.0000000135 hartrees
 Guess from superposition of atomic densities
 Warning:  Energy on first SCF cycle will be non-variational
 SAD guess density has 108.000000 electrons

 -----------------------------------------------------------------------
  General SCF calculation program by
  Eric Jon Sundstrom, Paul Horn, Yuezhi Mao, Dmitri Zuev, Alec White,
  David Stuck, Shaama M.S., Shane Yost, Joonho Lee, David Small,
  Daniel Levine, Susi Lehtola, Hugh Burton, Evgeny Epifanovsky
 -----------------------------------------------------------------------
 Exchange:     0.2000 Hartree-Fock + 0.0800 Slater + 0.7200 B88
 Correlation:  0.1900 VWN1RPA + 0.8100 LYP
 Using SG-1 standard quadrature grid
 A restricted SCF calculation will be
 performed using DIIS
 SCF converges when DIIS error is below 1.0e-08
 ---------------------------------------
  Cycle       Energy         DIIS error
 ---------------------------------------
    1   -7696.0806108270      3.73e-02  
    2   -7694.9171821854      3.78e-03  
    3   -7694.8594155399      5.20e-03  
    4   -7694.9779268165      7.23e-04  
    5   -7694.9799719290      3.14e-04  
    6   -7694.9805093151      5.71e-05  
    7   -7694.9805265515      2.28e-05  
    8   -7694.9805290934      6.86e-06  
    9   -7694.9805293411      1.24e-06  
   10   -7694.9805293487      4.38e-07  
   11   -7694.9805293494      1.90e-07  
   12   -7694.9805293496      4.03e-08  
   13   -7694.9805293496      1.05e-08  
   14   -7694.9805293494      2.96e-09  Convergence criterion met
 ---------------------------------------
 SCF time:   CPU 48.64s  wall 49.00s 
 SCF   energy in the final basis set =    -7694.9805293494
 Total energy in the final basis set =    -7694.9805293494

 --------------------------------------------------------------

                    Orbital Energies (a.u.)
 --------------------------------------------------------------

 Alpha MOs
 -- Occupied --
*******-176.318-165.722-165.720-165.720-101.581 -35.815 -31.308
-31.302 -31.302 -24.725 -24.723 -22.959 -22.957 -22.957 -22.953
-22.953 -10.356 -10.340 -10.233  -9.495  -7.260  -7.250  -7.249
 -6.364  -4.777  -4.762  -4.761  -2.043  -2.038  -2.038  -2.025
 -2.024  -1.269  -1.263  -0.925  -0.854  -0.702  -0.654  -0.633
 -0.581  -0.547  -0.514  -0.506  -0.496  -0.465  -0.442  -0.409
 -0.372  -0.354  -0.346  -0.308  -0.287  -0.277
 -- Virtual --
 -0.075  -0.019  -0.005   0.018   0.026   0.027   0.040   0.056
  0.068   0.071   0.079   0.090   0.091   0.103   0.110   0.118
  0.127   0.132   0.135   0.149   0.166   0.177   0.180   0.204
  0.218   0.231   0.241   0.247   0.255   0.267   0.288   0.303
  0.315   0.326   0.344   0.357   0.367   0.389   0.406   0.417
  0.426   0.440   0.457   0.462   0.478   0.490   0.510   0.542
  0.551   0.558   0.589   0.629   0.634   0.652   0.665   0.699
  0.707   0.763   0.786   0.839   0.864   0.885   0.944   0.952
  1.029   1.063   1.105   1.224   1.247   1.289   1.328   1.341
  1.351   1.383   1.403   1.425   1.437   1.444   1.465   1.492
  1.515   1.531   1.559   1.606   1.652   1.742   1.764   1.834
  1.855   1.892   1.950   1.968   2.002   2.052   2.136   2.143
  2.201   2.274   2.313   2.460   2.514   2.563   2.656   2.685
  2.748   2.778   2.892   3.022   3.062   3.316   3.539   3.673
  3.756   3.764   3.768   3.810   3.951   3.965   3.977   3.979
  3.999   4.013   4.051   4.069   4.133   4.263   4.432   4.783
  4.867   6.019   6.027   6.091   6.311   6.338   6.359   6.377
  6.592   6.702   9.725  23.491  23.579  23.809  25.845  25.935
 26.411  27.872  28.355  28.360  28.387  28.535  28.543  28.573
 28.600  28.694  66.746  66.754 127.893 127.899 127.939 151.666
215.7101901.829
 --------------------------------------------------------------

          Ground-State Mulliken Net Atomic Charges

     Atom                 Charge (a.u.)
  ----------------------------------------
      1 C                    -0.390251
      2 C                    -0.131545
      3 C                    -0.114610
      4 F                    -0.030260
      5 I                     0.108905
      6 Cl                    0.202859
      7 F                    -0.022075
      8 H                     0.195208
      9 H                     0.181768
  ----------------------------------------
  Sum of atomic charges =     0.000000

 -----------------------------------------------------------------
                    Cartesian Multipole Moments
 -----------------------------------------------------------------
    Charge (ESU x 10^10)
                 0.0000
    Dipole Moment (Debye)
         X       0.1603      Y       0.0010      Z      -1.9552
       Tot       1.9617
    Quadrupole Moments (Debye-Ang)
        XX     -67.1732     XY       2.2118     YY     -73.0386
        XZ       2.5714     YZ       0.4351     ZZ     -65.5585
    Octopole Moments (Debye-Ang^2)
       XXX      62.3849    XXY       0.0711    XYY      20.6742
       YYY       2.8867    XXZ       4.8348    XYZ      -0.9980
       YYZ       1.0768    XZZ      12.6660    YZZ       0.5002
       ZZZ       0.9802
    Hexadecapole Moments (Debye-Ang^3)
      XXXX   -1354.0400   XXXY      26.5496   XXYY    -288.6070
      XYYY       4.6600   YYYY    -309.3922   XXXZ      -2.5240
      XXYZ       1.7161   XYYZ       3.0946   YYYZ      -0.2751
      XXZZ    -267.6817   XYZZ       4.9856   YYZZ     -82.7501
      XZZZ       9.1212   YZZZ      -1.7325   ZZZZ    -201.6417
 -----------------------------------------------------------------
 Calculating analytic gradient of the SCF energy
 Gradient of SCF Energy
            1           2           3           4           5           6
    1  -0.0000803   0.0206246  -0.0138773  -0.0010843  -0.0066028  -0.0043359
    2  -0.0020510  -0.0191160   0.0233806   0.0015401   0.0012221  -0.0056897
    3  -0.0140055   0.0117775   0.0169104  -0.0002348  -0.0023907  -0.0008498
            7           8           9
    1   0.0053981   0.0013540  -0.0013962
    2   0.0008745   0.0010711  -0.0012317
    3  -0.0015353  -0.0048315  -0.0048402
 Max gradient component =       2.338E-02
 RMS gradient           =       9.323E-03
 Gradient time:  CPU 13.48 s  wall 13.48 s
 Geometry Optimization Parameters
   NAtoms,    NIC,     NZ,  NCons,   NDum,   NFix, NCnnct, MaxDiis
        9      69       9       0       0       0       0       0


** GEOMETRY OPTIMIZATION IN DELOCALIZED INTERNAL COORDINATES **
   Searching for a Minimum

   Optimization Cycle:   1

                       Coordinates (Angstroms)
     ATOM                X               Y               Z
      1  C        -1.0474665018   -0.1381479690   -1.5468740419
      2  C        -0.3559485436   -0.5929236253   -0.2481893165
      3  C        -1.4843714977    0.4536499717   -0.1939183065
      4  F        -0.6206098896   -1.8351708371    0.2092778809
      5  I         1.6474818153    0.0694612867    0.1083398204
      6  Cl       -3.0498795241   -0.0449501381    0.4644756105
      7  F        -1.1498954428    1.7334686049    0.0756925886
      8  H        -0.4865943469    0.5014682724   -2.2283529408
      9  H        -1.7207227058   -0.8389142975   -2.0405871535
   Point Group: c1    Number of degrees of freedom:    21


   Energy is  -7694.980529349


 Attempting to Generate Delocalized Internal Coordinates

 21 Hessian modes will be used to form the next step
  Hessian Eigenvalues:
     0.017401    0.020947    0.030782    0.030782    0.030790    0.033282
     0.086449    0.090060    0.108095    0.108252    0.129001    0.140000
     0.145900    0.257500    0.268991    0.285189    0.286300    0.348126
     0.348126    0.550214    0.550214

 Minimum Search - Taking Simple RFO Step
 Searching for Lamda that Minimizes Along All modes
 Value Taken    Lamda =  -0.00373954
 Step Taken.  Stepsize is  0.150814

                             Maximum     Tolerance    Cnvgd?
         Gradient           0.018521      0.000300      NO
         Displacement       0.087769      0.001200      NO
         Energy change     *********      0.000001      NO


 New Cartesian Coordinates Obtained by Inverse Iteration

 Displacement from previous Coordinates is:  0.139808
 ----------------------------------------------------------------
             Standard Nuclear Orientation (Angstroms)
    I     Atom           X                Y                Z
 ----------------------------------------------------------------
    1      C      -1.0482932958    -0.1365686692    -1.5411145689
    2      C      -0.3649892088    -0.5795853811    -0.2587631014
    3      C      -1.4806880539     0.4406246807    -0.2124914156
    4      F      -0.6279268914    -1.8273557144     0.1883414807
    5      I       1.6735304702     0.0535050670     0.1264774927
    6      Cl     -3.0306371453    -0.0365607393     0.4729047759
    7      F      -1.1774103874     1.7269506165     0.0542049440
    8      H      -0.4942800948     0.5103334403    -2.2109619431
    9      H      -1.7173120296    -0.8434020317    -2.0187335231
 ----------------------------------------------------------------
 Molecular Point Group                 C1    NOp =  1
 Largest Abelian Subgroup              C1    NOp =  1
 Nuclear Repulsion Energy =   749.9663354226 hartrees
 There are       54 alpha and       54 beta electrons
 Applying Cartesian multipole field
    Component          Value
    ---------          -----
     (2,0,0)        1.00000E-11
     (0,2,0)        2.00000E-11
     (0,0,2)       -3.00000E-11
 Nucleus-field energy     =     0.0000000136 hartrees
 Requested basis set is 6-311++G(d,p)
 There are 77 shells and 216 basis functions
 A cutoff of  1.0D-11 yielded   2457 shell pairs
 There are     20436 function pairs (     22533 Cartesian)
 Smallest overlap matrix eigenvalue = 4.78E-05
 Guess MOs from SCF MO coefficient file

 -----------------------------------------------------------------------
  General SCF calculation program by
  Eric Jon Sundstrom, Paul Horn, Yuezhi Mao, Dmitri Zuev, Alec White,
  David Stuck, Shaama M.S., Shane Yost, Joonho Lee, David Small,
  Daniel Levine, Susi Lehtola, Hugh Burton, Evgeny Epifanovsky
 -----------------------------------------------------------------------
 Exchange:     0.2000 Hartree-Fock + 0.0800 Slater + 0.7200 B88
 Correlation:  0.1900 VWN1RPA + 0.8100 LYP
 Using SG-1 standard quadrature grid
 A restricted SCF calculation will be
 performed using DIIS
 SCF converges when DIIS error is below 1.0e-08
 ---------------------------------------
  Cycle       Energy         DIIS error
 ---------------------------------------
    1   -7694.9815851164      4.30e-04  
    2   -7694.9826956923      1.79e-04  
    3   -7694.9826762241      1.96e-04  
    4   -7694.9828443933      2.45e-05  
    5   -7694.9828467613      9.67e-06  
    6   -7694.9828471474      3.29e-06  
    7   -7694.9828472059      7.43e-07  
    8   -7694.9828472089      2.80e-07  
    9   -7694.9828472092      7.20e-08  
   10   -7694.9828472090      2.11e-08  
   11   -7694.9828472089      6.87e-09  Convergence criterion met
 ---------------------------------------
 SCF time:   CPU 39.73s  wall 39.00s 
 SCF   energy in the final basis set =    -7694.9828472089
 Total energy in the final basis set =    -7694.9828472089

 --------------------------------------------------------------

                    Orbital Energies (a.u.)
 --------------------------------------------------------------

 Alpha MOs
 -- Occupied --
*******-176.318-165.722-165.720-165.720-101.580 -35.815 -31.308
-31.302 -31.302 -24.723 -24.722 -22.959 -22.957 -22.957 -22.953
-22.953 -10.354 -10.339 -10.230  -9.494  -7.260  -7.249  -7.249
 -6.364  -4.777  -4.761  -4.761  -2.042  -2.038  -2.038  -2.024
 -2.024  -1.269  -1.262  -0.935  -0.859  -0.699  -0.655  -0.634
 -0.583  -0.551  -0.515  -0.507  -0.496  -0.466  -0.443  -0.409
 -0.372  -0.354  -0.346  -0.310  -0.287  -0.278
 -- Virtual --
 -0.081  -0.017  -0.005   0.019   0.026   0.028   0.042   0.059
  0.068   0.072   0.079   0.090   0.094   0.104   0.111   0.119
  0.128   0.133   0.135   0.151   0.167   0.178   0.182   0.205
  0.224   0.230   0.242   0.255   0.257   0.269   0.292   0.305
  0.314   0.328   0.345   0.357   0.366   0.390   0.405   0.418
  0.427   0.441   0.456   0.463   0.476   0.489   0.505   0.543
  0.556   0.561   0.591   0.633   0.637   0.650   0.663   0.694
  0.710   0.758   0.783   0.839   0.865   0.887   0.946   0.956
  1.034   1.066   1.111   1.230   1.243   1.296   1.325   1.343
  1.353   1.380   1.404   1.424   1.440   1.446   1.467   1.499
  1.523   1.528   1.565   1.607   1.663   1.745   1.775   1.846
  1.862   1.897   1.964   1.973   2.015   2.058   2.148   2.155
  2.206   2.276   2.316   2.468   2.532   2.570   2.665   2.696
  2.767   2.794   2.905   3.031   3.103   3.344   3.541   3.688
  3.758   3.765   3.772   3.817   3.956   3.970   3.978   3.989
  3.998   4.023   4.061   4.065   4.129   4.263   4.423   4.799
  4.878   6.018   6.025   6.087   6.313   6.341   6.360   6.378
  6.601   6.711   9.729  23.505  23.631  23.841  25.847  25.944
 26.419  27.866  28.354  28.359  28.385  28.535  28.542  28.571
 28.598  28.691  66.748  66.755 127.892 127.898 127.937 151.661
215.7151901.824
 --------------------------------------------------------------

          Ground-State Mulliken Net Atomic Charges

     Atom                 Charge (a.u.)
  ----------------------------------------
      1 C                    -0.402843
      2 C                    -0.104532
      3 C                    -0.120424
      4 F                    -0.034438
      5 I                     0.100765
      6 Cl                    0.204763
      7 F                    -0.025651
      8 H                     0.198817
      9 H                     0.183542
  ----------------------------------------
  Sum of atomic charges =     0.000000

 -----------------------------------------------------------------
                    Cartesian Multipole Moments
 -----------------------------------------------------------------
    Charge (ESU x 10^10)
                 0.0000
    Dipole Moment (Debye)
         X       0.1412      Y      -0.0169      Z      -1.9772
       Tot       1.9823
    Quadrupole Moments (Debye-Ang)
        XX     -67.0889     XY       2.1651     YY     -73.0974
        XZ       2.6509     YZ       0.4104     ZZ     -65.4625
    Octopole Moments (Debye-Ang^2)
       XXX      60.2988    XXY       0.2873    XYY      19.7818
       YYY       3.7775    XXZ       4.7611    XYZ      -0.9976
       YYZ       0.7102    XZZ      11.6811    YZZ       0.9028
       ZZZ       0.0418
    Hexadecapole Moments (Debye-Ang^3)
      XXXX   -1360.3371   XXXY      28.0576   XXYY    -290.1534
      XYYY       7.8479   YYYY    -306.8150   XXXZ      -4.9174
      XXYZ       1.9030   XYYZ       2.1337   YYYZ      -0.2150
      XXZZ    -268.0852   XYZZ       5.9516   YYZZ     -82.1054
      XZZZ       5.8406   YZZZ      -1.8593   ZZZZ    -201.7781
 -----------------------------------------------------------------
 Calculating analytic gradient of the SCF energy
 Gradient of SCF Energy
            1           2           3           4           5           6
    1  -0.0002239   0.0044645  -0.0041403  -0.0010037   0.0001692   0.0004171
    2  -0.0003427  -0.0091054   0.0102532   0.0017915   0.0017344  -0.0017270
    3  -0.0033449   0.0039902   0.0043520  -0.0011478  -0.0000067  -0.0011680
            7           8           9
    1   0.0003414   0.0002361  -0.0002603
    2  -0.0028423  -0.0006603   0.0008984
    3  -0.0011062  -0.0006768  -0.0008919
 Max gradient component =       1.025E-02
 RMS gradient           =       3.314E-03
 Gradient time:  CPU 13.49 s  wall 13.49 s
 Geometry Optimization Parameters
   NAtoms,    NIC,     NZ,  NCons,   NDum,   NFix, NCnnct, MaxDiis
        9      69       9       0       0       0       0       0

 Cartesian Hessian Update
 Hessian Updated using BFGS Update


** GEOMETRY OPTIMIZATION IN DELOCALIZED INTERNAL COORDINATES **
   Searching for a Minimum

   Optimization Cycle:   2

                       Coordinates (Angstroms)
     ATOM                X               Y               Z
      1  C        -1.0482932958   -0.1365686692   -1.5411145689
      2  C        -0.3649892088   -0.5795853811   -0.2587631014
      3  C        -1.4806880539    0.4406246807   -0.2124914156
      4  F        -0.6279268914   -1.8273557144    0.1883414807
      5  I         1.6735304702    0.0535050670    0.1264774927
      6  Cl       -3.0306371453   -0.0365607393    0.4729047759
      7  F        -1.1774103874    1.7269506165    0.0542049440
      8  H        -0.4942800948    0.5103334403   -2.2109619431
      9  H        -1.7173120296   -0.8434020317   -2.0187335231
   Point Group: c1    Number of degrees of freedom:    21


   Energy is  -7694.982847209

 Hessian Updated using BFGS Update

 21 Hessian modes will be used to form the next step
  Hessian Eigenvalues:
     0.017481    0.020971    0.030232    0.030782    0.030794    0.033231
     0.085533    0.086789    0.104684    0.113706    0.124690    0.130918
     0.147018    0.247478    0.258459    0.269206    0.289837    0.348126
     0.350636    0.549731    0.559318

 Minimum Search - Taking Simple RFO Step
 Searching for Lamda that Minimizes Along All modes
 Value Taken    Lamda =  -0.00054664
 Step Taken.  Stepsize is  0.091402

                             Maximum     Tolerance    Cnvgd?
         Gradient           0.007129      0.000300      NO
         Displacement       0.057815      0.001200      NO
         Energy change     -0.002318      0.000001      NO


 New Cartesian Coordinates Obtained by Inverse Iteration

 Displacement from previous Coordinates is:  0.076878
 ----------------------------------------------------------------
             Standard Nuclear Orientation (Angstroms)
    I     Atom           X                Y                Z
 ----------------------------------------------------------------
    1      C      -1.0478414053    -0.1349503335    -1.5398558253
    2      C      -0.3691898371    -0.5701659430    -0.2629801249
    3      C      -1.4806428639     0.4347602582    -0.2179731206
    4      F      -0.6249951017    -1.8215868949     0.1855331127
    5      I       1.6744999904     0.0354890749     0.1239459766
    6      Cl     -3.0308918605    -0.0274887453     0.4773895158
    7      F      -1.1864347672     1.7262306567     0.0512629024
    8      H      -0.5025041862     0.5245518903    -2.2036245357
    9      H      -1.7000066053    -0.8588986945    -2.0138337597
 ----------------------------------------------------------------
 Molecular Point Group                 C1    NOp =  1
 Largest Abelian Subgroup              C1    NOp =  1
 Nuclear Repulsion Energy =   750.5604972372 hartrees
 There are       54 alpha and       54 beta electrons
 Applying Cartesian multipole field
    Component          Value
    ---------          -----
     (2,0,0)        1.00000E-11
     (0,2,0)        2.00000E-11
     (0,0,2)       -3.00000E-11
 Nucleus-field energy     =     0.0000000136 hartrees
 Requested basis set is 6-311++G(d,p)
 There are 77 shells and 216 basis functions
 A cutoff of  1.0D-11 yielded   2457 shell pairs
 There are     20436 function pairs (     22533 Cartesian)
 Smallest overlap matrix eigenvalue = 4.55E-05
 Guess MOs from SCF MO coefficient file

 -----------------------------------------------------------------------
  General SCF calculation program by
  Eric Jon Sundstrom, Paul Horn, Yuezhi Mao, Dmitri Zuev, Alec White,
  David Stuck, Shaama M.S., Shane Yost, Joonho Lee, David Small,
  Daniel Levine, Susi Lehtola, Hugh Burton, Evgeny Epifanovsky
 -----------------------------------------------------------------------
 Exchange:     0.2000 Hartree-Fock + 0.0800 Slater + 0.7200 B88
 Correlation:  0.1900 VWN1RPA + 0.8100 LYP
 Using SG-1 standard quadrature grid
 A restricted SCF calculation will be
 performed using DIIS
 SCF converges when DIIS error is below 1.0e-08
 ---------------------------------------
  Cycle       Energy         DIIS error
 ---------------------------------------
    1   -7694.9828120074      2.17e-04  
    2   -7694.9830943515      8.94e-05  
    3   -7694.9830755525      1.11e-04  
    4   -7694.9831287944      1.01e-05  
    5   -7694.9831293219      4.53e-06  
    6   -7694.9831294145      1.35e-06  
    7   -7694.9831294241      2.54e-07  
    8   -7694.9831294244      8.65e-08  
    9   -7694.9831294245      3.21e-08  
   10   -7694.9831294244      7.61e-09  Convergence criterion met
 ---------------------------------------
 SCF time:   CPU 36.19s  wall 36.00s 
 SCF   energy in the final basis set =    -7694.9831294244
 Total energy in the final basis set =    -7694.9831294244

 --------------------------------------------------------------

                    Orbital Energies (a.u.)
 --------------------------------------------------------------

 Alpha MOs
 -- Occupied --
*******-176.318-165.722-165.720-165.720-101.580 -35.815 -31.308
-31.302 -31.302 -24.722 -24.721 -22.959 -22.957 -22.957 -22.953
-22.953 -10.354 -10.338 -10.230  -9.494  -7.259  -7.249  -7.248
 -6.364  -4.777  -4.761  -4.761  -2.042  -2.038  -2.038  -2.024
 -2.024  -1.267  -1.261  -0.940  -0.860  -0.700  -0.655  -0.634
 -0.583  -0.551  -0.515  -0.507  -0.495  -0.466  -0.443  -0.410
 -0.373  -0.355  -0.346  -0.311  -0.287  -0.279
 -- Virtual --
 -0.081  -0.017  -0.005   0.019   0.026   0.028   0.041   0.060
  0.068   0.072   0.079   0.090   0.095   0.104   0.111   0.120
  0.128   0.133   0.134   0.152   0.167   0.178   0.183   0.205
  0.226   0.231   0.242   0.256   0.260   0.269   0.292   0.306
  0.314   0.328   0.345   0.358   0.366   0.390   0.405   0.418
  0.428   0.442   0.455   0.463   0.475   0.490   0.504   0.544
  0.557   0.564   0.593   0.634   0.638   0.651   0.663   0.695
  0.711   0.757   0.781   0.840   0.865   0.887   0.946   0.957
  1.036   1.068   1.112   1.231   1.244   1.298   1.324   1.346
  1.353   1.380   1.405   1.422   1.442   1.447   1.469   1.501
  1.522   1.528   1.565   1.607   1.667   1.745   1.779   1.849
  1.865   1.899   1.969   1.976   2.019   2.062   2.151   2.158
  2.207   2.277   2.316   2.470   2.537   2.567   2.667   2.700
  2.776   2.801   2.909   3.027   3.120   3.355   3.536   3.689
  3.759   3.766   3.774   3.819   3.956   3.969   3.978   3.991
  3.999   4.024   4.063   4.067   4.129   4.263   4.425   4.803
  4.880   6.018   6.025   6.087   6.314   6.342   6.361   6.379
  6.602   6.711   9.730  23.506  23.657  23.850  25.847  25.944
 26.418  27.867  28.354  28.359  28.385  28.535  28.542  28.571
 28.598  28.691  66.749  66.756 127.893 127.898 127.937 151.661
215.7161901.825
 --------------------------------------------------------------

          Ground-State Mulliken Net Atomic Charges

     Atom                 Charge (a.u.)
  ----------------------------------------
      1 C                    -0.399162
      2 C                    -0.110184
      3 C                    -0.116960
      4 F                    -0.036131
      5 I                     0.101338
      6 Cl                    0.205851
      7 F                    -0.030001
      8 H                     0.200678
      9 H                     0.184571
  ----------------------------------------
  Sum of atomic charges =     0.000000

 -----------------------------------------------------------------
                    Cartesian Multipole Moments
 -----------------------------------------------------------------
    Charge (ESU x 10^10)
                 0.0000
    Dipole Moment (Debye)
         X       0.1563      Y      -0.0362      Z      -2.0037
       Tot       2.0101
    Quadrupole Moments (Debye-Ang)
        XX     -67.0977     XY       2.1316     YY     -73.1354
        XZ       2.6664     YZ       0.4129     ZZ     -65.4073
    Octopole Moments (Debye-Ang^2)
       XXX      60.6712    XXY       0.4482    XYY      19.7608
       YYY       4.7201    XXZ       4.9578    XYZ      -1.0718
       YYZ       0.6497    XZZ      11.6473    YZZ       1.2433
       ZZZ       0.2485
    Hexadecapole Moments (Debye-Ang^3)
      XXXX   -1360.7006   XXXY      30.5418   XXYY    -290.5893
      XYYY      11.7728   YYYY    -305.6849   XXXZ      -4.6523
      XXYZ       1.9513   XYYZ       2.5255   YYYZ      -0.0510
      XXZZ    -268.1824   XYZZ       7.2140   YYZZ     -81.6124
      XZZZ       6.5236   YZZZ      -1.7636   ZZZZ    -201.6646
 -----------------------------------------------------------------
 Calculating analytic gradient of the SCF energy
 Gradient of SCF Energy
            1           2           3           4           5           6
    1   0.0003321  -0.0022230   0.0019995   0.0001868  -0.0004263   0.0004995
    2   0.0003692  -0.0028053   0.0025880   0.0014631   0.0003507  -0.0001600
    3   0.0015915   0.0002633  -0.0009879  -0.0004634  -0.0001591  -0.0007200
            7           8           9
    1  -0.0009557   0.0000604   0.0005266
    2  -0.0018241  -0.0000878   0.0001062
    3   0.0001608   0.0002560   0.0000589
 Max gradient component =       2.805E-03
 RMS gradient           =       1.146E-03
 Gradient time:  CPU 13.45 s  wall 13.45 s
 Geometry Optimization Parameters
   NAtoms,    NIC,     NZ,  NCons,   NDum,   NFix, NCnnct, MaxDiis
        9      69       9       0       0       0       0       0

 Cartesian Hessian Update
 Hessian Updated using BFGS Update


** GEOMETRY OPTIMIZATION IN DELOCALIZED INTERNAL COORDINATES **
   Searching for a Minimum

   Optimization Cycle:   3

                       Coordinates (Angstroms)
     ATOM                X               Y               Z
      1  C        -1.0478414053   -0.1349503335   -1.5398558253
      2  C        -0.3691898371   -0.5701659430   -0.2629801249
      3  C        -1.4806428639    0.4347602582   -0.2179731206
      4  F        -0.6249951017   -1.8215868949    0.1855331127
      5  I         1.6744999904    0.0354890749    0.1239459766
      6  Cl       -3.0308918605   -0.0274887453    0.4773895158
      7  F        -1.1864347672    1.7262306567    0.0512629024
      8  H        -0.5025041862    0.5245518903   -2.2036245357
      9  H        -1.7000066053   -0.8588986945   -2.0138337597
   Point Group: c1    Number of degrees of freedom:    21


   Energy is  -7694.983129424

 Hessian Updated using BFGS Update

 21 Hessian modes will be used to form the next step
  Hessian Eigenvalues:
     0.018184    0.021144    0.028399    0.030788    0.031020    0.033312
     0.077511    0.086538    0.096616    0.114162    0.129134    0.131704
     0.147063    0.258050    0.267493    0.280306    0.297002    0.348138
     0.351292    0.545545    0.551814

 Minimum Search - Taking Simple RFO Step
 Searching for Lamda that Minimizes Along All modes
 Value Taken    Lamda =  -0.00006330
 Step Taken.  Stepsize is  0.029431

                             Maximum     Tolerance    Cnvgd?
         Gradient           0.001808      0.000300      NO
         Displacement       0.014114      0.001200      NO
         Energy change     -0.000282      0.000001      NO


 New Cartesian Coordinates Obtained by Inverse Iteration

 Displacement from previous Coordinates is:  0.030009
 ----------------------------------------------------------------
             Standard Nuclear Orientation (Angstroms)
    I     Atom           X                Y                Z
 ----------------------------------------------------------------
    1      C      -1.0487155088    -0.1353362194    -1.5419676177
    2      C      -0.3672359745    -0.5681745559    -0.2645238267
    3      C      -1.4815086410     0.4326934083    -0.2182745166
    4      F      -0.6218640122    -1.8223825720     0.1824384344
    5      I       1.6772531223     0.0323314251     0.1336534749
    6      Cl     -3.0313301741    -0.0258404353     0.4836539285
    7      F      -1.1871332708     1.7275108770     0.0457506462
    8      H      -0.5057859943     0.5267657912    -2.2056730627
    9      H      -1.7016861835    -0.8596264502    -2.0151933190
 ----------------------------------------------------------------
 Molecular Point Group                 C1    NOp =  1
 Largest Abelian Subgroup              C1    NOp =  1
 Nuclear Repulsion Energy =   749.8567200562 hartrees
 There are       54 alpha and       54 beta electrons
 Applying Cartesian multipole field
    Component          Value
    ---------          -----
     (2,0,0)        1.00000E-11
     (0,2,0)        2.00000E-11
     (0,0,2)       -3.00000E-11
 Nucleus-field energy     =     0.0000000136 hartrees
 Requested basis set is 6-311++G(d,p)
 There are 77 shells and 216 basis functions
 A cutoff of  1.0D-11 yielded   2457 shell pairs
 There are     20436 function pairs (     22533 Cartesian)
 Smallest overlap matrix eigenvalue = 4.55E-05
 Guess MOs from SCF MO coefficient file

 -----------------------------------------------------------------------
  General SCF calculation program by
  Eric Jon Sundstrom, Paul Horn, Yuezhi Mao, Dmitri Zuev, Alec White,
  David Stuck, Shaama M.S., Shane Yost, Joonho Lee, David Small,
  Daniel Levine, Susi Lehtola, Hugh Burton, Evgeny Epifanovsky
 -----------------------------------------------------------------------
 Exchange:     0.2000 Hartree-Fock + 0.0800 Slater + 0.7200 B88
 Correlation:  0.1900 VWN1RPA + 0.8100 LYP
 Using SG-1 standard quadrature grid
 A restricted SCF calculation will be
 performed using DIIS
 SCF converges when DIIS error is below 1.0e-08
 ---------------------------------------
  Cycle       Energy         DIIS error
 ---------------------------------------
    1   -7694.9831290378      7.61e-05  
    2   -7694.9831688936      2.13e-05  
    3   -7694.9831682689      2.42e-05  
    4   -7694.9831710837      4.07e-06  
    5   -7694.9831711765      1.73e-06  
    6   -7694.9831711896      5.01e-07  
    7   -7694.9831711908      1.06e-07  
    8   -7694.9831711908      4.59e-08  
    9   -7694.9831711908      7.94e-09  Convergence criterion met
 ---------------------------------------
 SCF time:   CPU 32.64s  wall 32.00s 
 SCF   energy in the final basis set =    -7694.9831711908
 Total energy in the final basis set =    -7694.9831711908

 --------------------------------------------------------------

                    Orbital Energies (a.u.)
 --------------------------------------------------------------

 Alpha MOs
 -- Occupied --
*******-176.319-165.722-165.720-165.720-101.580 -35.815 -31.308
-31.302 -31.302 -24.721 -24.721 -22.959 -22.957 -22.957 -22.953
-22.953 -10.354 -10.339 -10.231  -9.494  -7.259  -7.249  -7.249
 -6.364  -4.777  -4.762  -4.761  -2.043  -2.038  -2.038  -2.024
 -2.024  -1.266  -1.260  -0.939  -0.860  -0.700  -0.655  -0.634
 -0.582  -0.551  -0.514  -0.506  -0.494  -0.465  -0.443  -0.410
 -0.373  -0.355  -0.346  -0.311  -0.287  -0.279
 -- Virtual --
 -0.082  -0.017  -0.005   0.019   0.026   0.028   0.041   0.060
  0.068   0.072   0.079   0.090   0.095   0.104   0.110   0.120
  0.128   0.133   0.134   0.152   0.167   0.177   0.183   0.205
  0.225   0.230   0.242   0.256   0.260   0.269   0.292   0.306
  0.314   0.328   0.345   0.358   0.366   0.390   0.405   0.419
  0.428   0.442   0.455   0.463   0.474   0.490   0.503   0.544
  0.556   0.564   0.592   0.634   0.639   0.650   0.663   0.693
  0.711   0.757   0.781   0.841   0.865   0.887   0.945   0.957
  1.036   1.068   1.111   1.230   1.242   1.298   1.323   1.346
  1.354   1.379   1.405   1.421   1.441   1.447   1.468   1.500
  1.522   1.528   1.565   1.607   1.668   1.745   1.778   1.847
  1.865   1.899   1.967   1.976   2.019   2.063   2.150   2.158
  2.206   2.276   2.315   2.470   2.537   2.565   2.666   2.699
  2.776   2.800   2.907   3.024   3.118   3.354   3.533   3.689
  3.759   3.767   3.774   3.819   3.955   3.968   3.978   3.988
  3.998   4.023   4.062   4.066   4.128   4.262   4.425   4.801
  4.878   6.018   6.025   6.086   6.315   6.342   6.361   6.379
  6.599   6.709   9.730  23.504  23.657  23.848  25.846  25.941
 26.416  27.866  28.354  28.358  28.385  28.535  28.542  28.571
 28.597  28.691  66.750  66.757 127.892 127.897 127.937 151.661
215.7151901.824
 --------------------------------------------------------------

          Ground-State Mulliken Net Atomic Charges

     Atom                 Charge (a.u.)
  ----------------------------------------
      1 C                    -0.400649
      2 C                    -0.108826
      3 C                    -0.115190
      4 F                    -0.037280
      5 I                     0.101761
      6 Cl                    0.206780
      7 F                    -0.031924
      8 H                     0.200622
      9 H                     0.184708
  ----------------------------------------
  Sum of atomic charges =     0.000000

 -----------------------------------------------------------------
                    Cartesian Multipole Moments
 -----------------------------------------------------------------
    Charge (ESU x 10^10)
                 0.0000
    Dipole Moment (Debye)
         X       0.1572      Y      -0.0387      Z      -2.0028
       Tot       2.0093
    Quadrupole Moments (Debye-Ang)
        XX     -67.0469     XY       2.1321     YY     -73.1931
        XZ       2.6920     YZ       0.4180     ZZ     -65.3810
    Octopole Moments (Debye-Ang^2)
       XXX      60.3973    XXY       0.4592    XYY      19.7121
       YYY       4.9214    XXZ       4.7959    XYZ      -1.0710
       YYZ       0.3721    XZZ      11.5510    YZZ       1.3239
       ZZZ      -0.6640
    Hexadecapole Moments (Debye-Ang^3)
      XXXX   -1361.8813   XXXY      31.0603   XXYY    -291.0346
      XYYY      12.5403   YYYY    -306.0029   XXXZ      -5.3484
      XXYZ       2.0370   XYYZ       2.2082   YYYZ      -0.0227
      XXZZ    -268.3548   XYZZ       7.4856   YYZZ     -81.8193
      XZZZ       5.6492   YZZZ      -1.7658   ZZZZ    -202.6545
 -----------------------------------------------------------------
 Calculating analytic gradient of the SCF energy
 Gradient of SCF Energy
            1           2           3           4           5           6
    1   0.0003433  -0.0018775   0.0018916   0.0002396   0.0001049  -0.0003430
    2   0.0002789  -0.0012908   0.0008314   0.0005529   0.0001960  -0.0001192
    3   0.0007869  -0.0000713  -0.0008654  -0.0001863   0.0003718  -0.0002153
            7           8           9
    1  -0.0007185   0.0002934   0.0000663
    2  -0.0005828  -0.0000380   0.0001715
    3   0.0001254   0.0001096  -0.0000554
 Max gradient component =       1.892E-03
 RMS gradient           =       6.886E-04
 Gradient time:  CPU 13.48 s  wall 13.48 s
 Geometry Optimization Parameters
   NAtoms,    NIC,     NZ,  NCons,   NDum,   NFix, NCnnct, MaxDiis
        9      69       9       0       0       0       0       0

 Cartesian Hessian Update
 Hessian Updated using BFGS Update


** GEOMETRY OPTIMIZATION IN DELOCALIZED INTERNAL COORDINATES **
   Searching for a Minimum

   Optimization Cycle:   4

                       Coordinates (Angstroms)
     ATOM                X               Y               Z
      1  C        -1.0487155088   -0.1353362194   -1.5419676177
      2  C        -0.3672359745   -0.5681745559   -0.2645238267
      3  C        -1.4815086410    0.4326934083   -0.2182745166
      4  F        -0.6218640122   -1.8223825720    0.1824384344
      5  I         1.6772531223    0.0323314251    0.1336534749
      6  Cl       -3.0313301741   -0.0258404353    0.4836539285
      7  F        -1.1871332708    1.7275108770    0.0457506462
      8  H        -0.5057859943    0.5267657912   -2.2056730627
      9  H        -1.7016861835   -0.8596264502   -2.0151933190
   Point Group: c1    Number of degrees of freedom:    21


   Energy is  -7694.983171191

 Hessian Updated using BFGS Update

 21 Hessian modes will be used to form the next step
  Hessian Eigenvalues:
     0.017877    0.021391    0.025522    0.030783    0.031799    0.033438
     0.066007    0.086367    0.090276    0.121190    0.129352    0.131083
     0.147086    0.255230    0.260954    0.269714    0.303564    0.348185
     0.352216    0.500909    0.551989

 Minimum Search - Taking Simple RFO Step
 Searching for Lamda that Minimizes Along All modes
 Value Taken    Lamda =  -0.00002840
 Step Taken.  Stepsize is  0.028533

                             Maximum     Tolerance    Cnvgd?
         Gradient           0.001120      0.000300      NO
         Displacement       0.017394      0.001200      NO
         Energy change     -0.000042      0.000001      NO


 New Cartesian Coordinates Obtained by Inverse Iteration

 Displacement from previous Coordinates is:  0.022693
 ----------------------------------------------------------------
             Standard Nuclear Orientation (Angstroms)
    I     Atom           X                Y                Z
 ----------------------------------------------------------------
    1      C      -1.0494286225    -0.1353982173    -1.5431843037
    2      C      -0.3656190517    -0.5656220612    -0.2648202167
    3      C      -1.4836276630     0.4316908133    -0.2180052380
    4      F      -0.6213593672    -1.8216842700     0.1811326287
    5      I       1.6786253792     0.0283727055     0.1372720990
    6      Cl     -3.0323747823    -0.0242872991     0.4870242086
    7      F      -1.1860675464     1.7280368043     0.0434996504
    8      H      -0.5104417657     0.5306603692    -2.2063676543
    9      H      -1.6977132174    -0.8638275758    -2.0166870329
 ----------------------------------------------------------------
 Molecular Point Group                 C1    NOp =  1
 Largest Abelian Subgroup              C1    NOp =  1
 Nuclear Repulsion Energy =   749.5529313838 hartrees
 There are       54 alpha and       54 beta electrons
 Applying Cartesian multipole field
    Component          Value
    ---------          -----
     (2,0,0)        1.00000E-11
     (0,2,0)        2.00000E-11
     (0,0,2)       -3.00000E-11
 Nucleus-field energy     =     0.0000000136 hartrees
 Requested basis set is 6-311++G(d,p)
 There are 77 shells and 216 basis functions
 A cutoff of  1.0D-11 yielded   2457 shell pairs
 There are     20436 function pairs (     22533 Cartesian)
 Smallest overlap matrix eigenvalue = 4.56E-05
 Guess MOs from SCF MO coefficient file

 -----------------------------------------------------------------------
  General SCF calculation program by
  Eric Jon Sundstrom, Paul Horn, Yuezhi Mao, Dmitri Zuev, Alec White,
  David Stuck, Shaama M.S., Shane Yost, Joonho Lee, David Small,
  Daniel Levine, Susi Lehtola, Hugh Burton, Evgeny Epifanovsky
 -----------------------------------------------------------------------
 Exchange:     0.2000 Hartree-Fock + 0.0800 Slater + 0.7200 B88
 Correlation:  0.1900 VWN1RPA + 0.8100 LYP
 Using SG-1 standard quadrature grid
 A restricted SCF calculation will be
 performed using DIIS
 SCF converges when DIIS error is below 1.0e-08
 ---------------------------------------
  Cycle       Energy         DIIS error
 ---------------------------------------
    1   -7694.9831601016      6.44e-05  
    2   -7694.9831873239      1.76e-05  
    3   -7694.9831870733      2.01e-05  
    4   -7694.9831886745      2.36e-06  
    5   -7694.9831886999      8.10e-07  
    6   -7694.9831887034      2.70e-07  
    7   -7694.9831887036      7.97e-08  
    8   -7694.9831887037      3.52e-08  
    9   -7694.9831887037      6.42e-09  Convergence criterion met
 ---------------------------------------
 SCF time:   CPU 32.54s  wall 32.00s 
 SCF   energy in the final basis set =    -7694.9831887037
 Total energy in the final basis set =    -7694.9831887037

 --------------------------------------------------------------

                    Orbital Energies (a.u.)
 --------------------------------------------------------------

 Alpha MOs
 -- Occupied --
*******-176.319-165.723-165.720-165.720-101.580 -35.815 -31.309
-31.302 -31.302 -24.721 -24.720 -22.959 -22.957 -22.957 -22.953
-22.953 -10.354 -10.339 -10.231  -9.495  -7.260  -7.249  -7.249
 -6.364  -4.777  -4.762  -4.761  -2.043  -2.038  -2.038  -2.024
 -2.024  -1.265  -1.259  -0.939  -0.860  -0.700  -0.655  -0.633
 -0.581  -0.551  -0.514  -0.506  -0.494  -0.465  -0.443  -0.410
 -0.373  -0.355  -0.346  -0.311  -0.287  -0.279
 -- Virtual --
 -0.082  -0.018  -0.005   0.019   0.026   0.028   0.040   0.060
  0.068   0.072   0.079   0.090   0.095   0.104   0.110   0.120
  0.128   0.133   0.134   0.152   0.167   0.177   0.183   0.204
  0.225   0.230   0.242   0.256   0.260   0.269   0.292   0.306
  0.313   0.328   0.345   0.358   0.366   0.390   0.405   0.419
  0.428   0.443   0.455   0.462   0.474   0.490   0.503   0.544
  0.556   0.564   0.592   0.634   0.639   0.651   0.663   0.693
  0.711   0.757   0.780   0.841   0.865   0.887   0.944   0.957
  1.035   1.068   1.111   1.230   1.242   1.298   1.323   1.346
  1.354   1.378   1.405   1.420   1.441   1.447   1.467   1.500
  1.522   1.528   1.564   1.607   1.668   1.745   1.778   1.846
  1.865   1.898   1.966   1.977   2.019   2.063   2.149   2.157
  2.206   2.276   2.314   2.470   2.537   2.564   2.665   2.698
  2.775   2.800   2.906   3.022   3.116   3.353   3.530   3.688
  3.760   3.767   3.775   3.819   3.955   3.968   3.977   3.985
  3.997   4.022   4.062   4.065   4.128   4.262   4.425   4.800
  4.877   6.018   6.025   6.086   6.315   6.342   6.361   6.379
  6.597   6.707   9.730  23.502  23.655  23.847  25.846  25.940
 26.415  27.866  28.354  28.358  28.385  28.535  28.542  28.571
 28.597  28.690  66.750  66.757 127.892 127.897 127.937 151.661
215.7151901.824
 --------------------------------------------------------------

          Ground-State Mulliken Net Atomic Charges

     Atom                 Charge (a.u.)
  ----------------------------------------
      1 C                    -0.399627
      2 C                    -0.110511
      3 C                    -0.114534
      4 F                    -0.038304
      5 I                     0.102774
      6 Cl                    0.208528
      7 F                    -0.033604
      8 H                     0.200449
      9 H                     0.184829
  ----------------------------------------
  Sum of atomic charges =     0.000000

 -----------------------------------------------------------------
                    Cartesian Multipole Moments
 -----------------------------------------------------------------
    Charge (ESU x 10^10)
                 0.0000
    Dipole Moment (Debye)
         X       0.1565      Y      -0.0399      Z      -2.0015
       Tot       2.0081
    Quadrupole Moments (Debye-Ang)
        XX     -66.9943     XY       2.1246     YY     -73.2254
        XZ       2.6953     YZ       0.4222     ZZ     -65.3678
    Octopole Moments (Debye-Ang^2)
       XXX      60.2748    XXY       0.4900    XYY      19.6927
       YYY       5.1552    XXZ       4.7668    XYZ      -1.0772
       YYZ       0.2340    XZZ      11.5142    YZZ       1.4002
       ZZZ      -1.0388
    Hexadecapole Moments (Debye-Ang^3)
      XXXX   -1362.4078   XXXY      31.6184   XXYY    -291.2955
      XYYY      13.3436   YYYY    -306.0474   XXXZ      -5.6491
      XXYZ       2.0515   XYYZ       2.1484   YYYZ       0.0233
      XXZZ    -268.5517   XYZZ       7.7572   YYZZ     -81.8467
      XZZZ       5.4363   YZZZ      -1.7275   ZZZZ    -203.1366
 -----------------------------------------------------------------
 Calculating analytic gradient of the SCF energy
 Gradient of SCF Energy
            1           2           3           4           5           6
    1   0.0001829  -0.0008668   0.0008796   0.0001429   0.0000936  -0.0006379
    2   0.0000639  -0.0002329   0.0000592  -0.0000249  -0.0000629  -0.0001220
    3  -0.0001568   0.0000030  -0.0004373   0.0000878   0.0004558  -0.0001054
            7           8           9
    1  -0.0001981   0.0002978   0.0001060
    2   0.0001883   0.0000470   0.0000842
    3   0.0002717   0.0000471  -0.0001660
 Max gradient component =       8.796E-04
 RMS gradient           =       3.224E-04
 Gradient time:  CPU 13.43 s  wall 13.44 s
 Geometry Optimization Parameters
   NAtoms,    NIC,     NZ,  NCons,   NDum,   NFix, NCnnct, MaxDiis
        9      69       9       0       0       0       0       0

 Cartesian Hessian Update
 Hessian Updated using BFGS Update


** GEOMETRY OPTIMIZATION IN DELOCALIZED INTERNAL COORDINATES **
   Searching for a Minimum

   Optimization Cycle:   5

                       Coordinates (Angstroms)
     ATOM                X               Y               Z
      1  C        -1.0494286225   -0.1353982173   -1.5431843037
      2  C        -0.3656190517   -0.5656220612   -0.2648202167
      3  C        -1.4836276630    0.4316908133   -0.2180052380
      4  F        -0.6213593672   -1.8216842700    0.1811326287
      5  I         1.6786253792    0.0283727055    0.1372720990
      6  Cl       -3.0323747823   -0.0242872991    0.4870242086
      7  F        -1.1860675464    1.7280368043    0.0434996504
      8  H        -0.5104417657    0.5306603692   -2.2063676543
      9  H        -1.6977132174   -0.8638275758   -2.0166870329
   Point Group: c1    Number of degrees of freedom:    21


   Energy is  -7694.983188704

 Hessian Updated using BFGS Update

 21 Hessian modes will be used to form the next step
  Hessian Eigenvalues:
     0.014883    0.020927    0.024030    0.030909    0.031986    0.033428
     0.064188    0.086175    0.088052    0.119701    0.123342    0.131272
     0.147133    0.257463    0.258969    0.269606    0.315485    0.348168
     0.353554    0.525150    0.557484

 Minimum Search - Taking Simple RFO Step
 Searching for Lamda that Minimizes Along All modes
 Value Taken    Lamda =  -0.00000689
 Step Taken.  Stepsize is  0.016047

                             Maximum     Tolerance    Cnvgd?
         Gradient           0.000376      0.000300      NO
         Displacement       0.008245      0.001200      NO
         Energy change     -0.000018      0.000001      NO


 New Cartesian Coordinates Obtained by Inverse Iteration

 Displacement from previous Coordinates is:  0.013012
 ----------------------------------------------------------------
             Standard Nuclear Orientation (Angstroms)
    I     Atom           X                Y                Z
 ----------------------------------------------------------------
    1      C      -1.0495830657    -0.1353374744    -1.5428966088
    2      C      -0.3646191763    -0.5646775954    -0.2647238995
    3      C      -1.4844984931     0.4311219720    -0.2175621431
    4      F      -0.6221659775    -1.8217401477     0.1790809063
    5      I       1.6784954785     0.0267815297     0.1390233828
    6      Cl     -3.0315706244    -0.0236676538     0.4889001868
    7      F      -1.1859018598     1.7282751226     0.0403446991
    8      H      -0.5127173025     0.5328564936    -2.2056519488
    9      H      -1.6954456161    -0.8656709778    -2.0166504336
 ----------------------------------------------------------------
 Molecular Point Group                 C1    NOp =  1
 Largest Abelian Subgroup              C1    NOp =  1
 Nuclear Repulsion Energy =   749.6137998407 hartrees
 There are       54 alpha and       54 beta electrons
 Applying Cartesian multipole field
    Component          Value
    ---------          -----
     (2,0,0)        1.00000E-11
     (0,2,0)        2.00000E-11
     (0,0,2)       -3.00000E-11
 Nucleus-field energy     =     0.0000000136 hartrees
 Requested basis set is 6-311++G(d,p)
 There are 77 shells and 216 basis functions
 A cutoff of  1.0D-11 yielded   2456 shell pairs
 There are     20433 function pairs (     22530 Cartesian)
 Smallest overlap matrix eigenvalue = 4.56E-05
 Guess MOs from SCF MO coefficient file

 -----------------------------------------------------------------------
  General SCF calculation program by
  Eric Jon Sundstrom, Paul Horn, Yuezhi Mao, Dmitri Zuev, Alec White,
  David Stuck, Shaama M.S., Shane Yost, Joonho Lee, David Small,
  Daniel Levine, Susi Lehtola, Hugh Burton, Evgeny Epifanovsky
 -----------------------------------------------------------------------
 Exchange:     0.2000 Hartree-Fock + 0.0800 Slater + 0.7200 B88
 Correlation:  0.1900 VWN1RPA + 0.8100 LYP
 Using SG-1 standard quadrature grid
 A restricted SCF calculation will be
 performed using DIIS
 SCF converges when DIIS error is below 1.0e-08
 ---------------------------------------
  Cycle       Energy         DIIS error
 ---------------------------------------
    1   -7694.9831813254      3.78e-05  
    2   -7694.9831925814      9.37e-06  
    3   -7694.9831923885      1.27e-05  
    4   -7694.9831929467      1.63e-06  
    5   -7694.9831929564      7.42e-07  
    6   -7694.9831929597      1.77e-07  
    7   -7694.9831929596      5.29e-08  
    8   -7694.9831929596      1.79e-08  
    9   -7694.9831929597      2.50e-09  Convergence criterion met
 ---------------------------------------
 SCF time:   CPU 32.59s  wall 33.00s 
 SCF   energy in the final basis set =    -7694.9831929597
 Total energy in the final basis set =    -7694.9831929597

 --------------------------------------------------------------

                    Orbital Energies (a.u.)
 --------------------------------------------------------------

 Alpha MOs
 -- Occupied --
*******-176.319-165.723-165.720-165.720-101.580 -35.815 -31.309
-31.302 -31.302 -24.721 -24.720 -22.959 -22.957 -22.957 -22.953
-22.953 -10.354 -10.339 -10.231  -9.495  -7.260  -7.249  -7.249
 -6.364  -4.777  -4.762  -4.761  -2.043  -2.038  -2.038  -2.025
 -2.024  -1.265  -1.259  -0.939  -0.861  -0.700  -0.655  -0.633
 -0.581  -0.551  -0.514  -0.506  -0.494  -0.464  -0.443  -0.410
 -0.373  -0.355  -0.346  -0.311  -0.287  -0.279
 -- Virtual --
 -0.082  -0.017  -0.005   0.019   0.026   0.028   0.040   0.060
  0.068   0.072   0.079   0.090   0.095   0.103   0.110   0.120
  0.128   0.133   0.134   0.152   0.167   0.177   0.183   0.204
  0.225   0.230   0.242   0.256   0.260   0.269   0.292   0.306
  0.313   0.328   0.345   0.358   0.366   0.390   0.405   0.419
  0.428   0.443   0.456   0.462   0.474   0.490   0.503   0.544
  0.556   0.564   0.592   0.634   0.640   0.651   0.663   0.693
  0.711   0.757   0.780   0.841   0.865   0.887   0.944   0.957
  1.035   1.068   1.111   1.230   1.242   1.298   1.323   1.346
  1.355   1.378   1.405   1.420   1.441   1.448   1.467   1.500
  1.523   1.528   1.564   1.607   1.668   1.745   1.779   1.846
  1.865   1.897   1.965   1.977   2.019   2.064   2.148   2.157
  2.206   2.276   2.314   2.470   2.537   2.564   2.665   2.699
  2.775   2.800   2.906   3.022   3.116   3.353   3.530   3.688
  3.760   3.767   3.776   3.819   3.955   3.968   3.977   3.985
  3.996   4.022   4.063   4.066   4.128   4.262   4.425   4.800
  4.877   6.018   6.025   6.087   6.315   6.343   6.361   6.380
  6.596   6.707   9.730  23.502  23.654  23.847  25.846  25.940
 26.416  27.866  28.354  28.358  28.385  28.535  28.541  28.571
 28.597  28.691  66.751  66.757 127.892 127.897 127.937 151.661
215.7151901.824
 --------------------------------------------------------------

          Ground-State Mulliken Net Atomic Charges

     Atom                 Charge (a.u.)
  ----------------------------------------
      1 C                    -0.399474
      2 C                    -0.111492
      3 C                    -0.114439
      4 F                    -0.038839
      5 I                     0.103433
      6 Cl                    0.209736
      7 F                    -0.034191
      8 H                     0.200395
      9 H                     0.184871
  ----------------------------------------
  Sum of atomic charges =     0.000000

 -----------------------------------------------------------------
                    Cartesian Multipole Moments
 -----------------------------------------------------------------
    Charge (ESU x 10^10)
                 0.0000
    Dipole Moment (Debye)
         X       0.1561      Y      -0.0388      Z      -1.9956
       Tot       2.0020
    Quadrupole Moments (Debye-Ang)
        XX     -66.9648     XY       2.1205     YY     -73.2355
        XZ       2.6892     YZ       0.4238     ZZ     -65.3666
    Octopole Moments (Debye-Ang^2)
       XXX      60.2071    XXY       0.5128    XYY      19.6950
       YYY       5.2622    XXZ       4.7566    XYZ      -1.0771
       YYZ       0.1817    XZZ      11.5099    YZZ       1.4355
       ZZZ      -1.1828
    Hexadecapole Moments (Debye-Ang^3)
      XXXX   -1361.6601   XXXY      31.8246   XXYY    -291.2300
      XYYY      13.6459   YYYY    -306.1050   XXXZ      -5.8015
      XXYZ       2.0593   XYYZ       2.1062   YYYZ       0.0637
      XXZZ    -268.4547   XYZZ       7.8526   YYZZ     -81.8495
      XZZZ       5.3063   YZZZ      -1.6946   ZZZZ    -203.3034
 -----------------------------------------------------------------
 Calculating analytic gradient of the SCF energy
 Gradient of SCF Energy
            1           2           3           4           5           6
    1   0.0001333  -0.0002885   0.0002667  -0.0000081  -0.0000818  -0.0003865
    2   0.0000424   0.0001124  -0.0001438  -0.0001572  -0.0001543  -0.0000597
    3  -0.0002453   0.0000991  -0.0000161   0.0000275   0.0004266  -0.0002491
            7           8           9
    1  -0.0000674   0.0002987   0.0001337
    2   0.0002012   0.0000593   0.0000997
    3   0.0000709   0.0000564  -0.0001700
 Max gradient component =       4.266E-04
 RMS gradient           =       1.859E-04
 Gradient time:  CPU 13.45 s  wall 13.45 s
 Geometry Optimization Parameters
   NAtoms,    NIC,     NZ,  NCons,   NDum,   NFix, NCnnct, MaxDiis
        9      69       9       0       0       0       0       0

 Cartesian Hessian Update
 Hessian Updated using BFGS Update


** GEOMETRY OPTIMIZATION IN DELOCALIZED INTERNAL COORDINATES **
   Searching for a Minimum

   Optimization Cycle:   6

                       Coordinates (Angstroms)
     ATOM                X               Y               Z
      1  C        -1.0495830657   -0.1353374744   -1.5428966088
      2  C        -0.3646191763   -0.5646775954   -0.2647238995
      3  C        -1.4844984931    0.4311219720   -0.2175621431
      4  F        -0.6221659775   -1.8217401477    0.1790809063
      5  I         1.6784954785    0.0267815297    0.1390233828
      6  Cl       -3.0315706244   -0.0236676538    0.4889001868
      7  F        -1.1859018598    1.7282751226    0.0403446991
      8  H        -0.5127173025    0.5328564936   -2.2056519488
      9  H        -1.6954456161   -0.8656709778   -2.0166504336
   Point Group: c1    Number of degrees of freedom:    21


   Energy is  -7694.983192960

 Hessian Updated using BFGS Update

 21 Hessian modes will be used to form the next step
  Hessian Eigenvalues:
     0.012482    0.020878    0.024556    0.031595    0.033407    0.033976
     0.065386    0.084075    0.086969    0.109574    0.122264    0.131928
     0.147134    0.257114    0.260135    0.270989    0.294980    0.348192
     0.351572    0.521959    0.551089

 Minimum Search - Taking Simple RFO Step
 Searching for Lamda that Minimizes Along All modes
 Value Taken    Lamda =  -0.00000161
 Step Taken.  Stepsize is  0.007548

                             Maximum     Tolerance    Cnvgd?
         Gradient           0.000208      0.000300     YES
         Displacement       0.004481      0.001200      NO
         Energy change     -0.000004      0.000001      NO


 New Cartesian Coordinates Obtained by Inverse Iteration

 Displacement from previous Coordinates is:  0.006254
 ----------------------------------------------------------------
             Standard Nuclear Orientation (Angstroms)
    I     Atom           X                Y                Z
 ----------------------------------------------------------------
    1      C      -1.0496244625    -0.1353904880    -1.5428953291
    2      C      -0.3643622138    -0.5645192422    -0.2650000722
    3      C      -1.4848954083     0.4309701379    -0.2178390667
    4      F      -0.6235072441    -1.8214322400     0.1784840325
    5      I       1.6782310636     0.0269382015     0.1397081495
    6      Cl     -3.0307174661    -0.0234401095     0.4898594244
    7      F      -1.1852262852     1.7278105308     0.0398038287
    8      H      -0.5137941918     0.5337702085    -2.2054448989
    9      H      -1.6941104287    -0.8667657300    -2.0168119269
 ----------------------------------------------------------------
 Molecular Point Group                 C1    NOp =  1
 Largest Abelian Subgroup              C1    NOp =  1
 Nuclear Repulsion Energy =   749.6981367744 hartrees
 There are       54 alpha and       54 beta electrons
 Applying Cartesian multipole field
    Component          Value
    ---------          -----
     (2,0,0)        1.00000E-11
     (0,2,0)        2.00000E-11
     (0,0,2)       -3.00000E-11
 Nucleus-field energy     =     0.0000000135 hartrees
 Requested basis set is 6-311++G(d,p)
 There are 77 shells and 216 basis functions
 A cutoff of  1.0D-11 yielded   2456 shell pairs
 There are     20433 function pairs (     22530 Cartesian)
 Smallest overlap matrix eigenvalue = 4.56E-05
 Guess MOs from SCF MO coefficient file

 -----------------------------------------------------------------------
  General SCF calculation program by
  Eric Jon Sundstrom, Paul Horn, Yuezhi Mao, Dmitri Zuev, Alec White,
  David Stuck, Shaama M.S., Shane Yost, Joonho Lee, David Small,
  Daniel Levine, Susi Lehtola, Hugh Burton, Evgeny Epifanovsky
 -----------------------------------------------------------------------
 Exchange:     0.2000 Hartree-Fock + 0.0800 Slater + 0.7200 B88
 Correlation:  0.1900 VWN1RPA + 0.8100 LYP
 Using SG-1 standard quadrature grid
 A restricted SCF calculation will be
 performed using DIIS
 SCF converges when DIIS error is below 1.0e-08
 ---------------------------------------
  Cycle       Energy         DIIS error
 ---------------------------------------
    1   -7694.9831915123      1.59e-05  
    2   -7694.9831936715      3.41e-06  
    3   -7694.9831936468      4.61e-06  
    4   -7694.9831937291      7.01e-07  
    5   -7694.9831937310      2.73e-07  
    6   -7694.9831937314      8.78e-08  
    7   -7694.9831937314      2.15e-08  
    8   -7694.9831937315      6.49e-09  Convergence criterion met
 ---------------------------------------
 SCF time:   CPU 28.92s  wall 29.00s 
 SCF   energy in the final basis set =    -7694.9831937315
 Total energy in the final basis set =    -7694.9831937315

 --------------------------------------------------------------

                    Orbital Energies (a.u.)
 --------------------------------------------------------------

 Alpha MOs
 -- Occupied --
*******-176.319-165.723-165.720-165.720-101.580 -35.815 -31.309
-31.302 -31.302 -24.721 -24.720 -22.959 -22.957 -22.957 -22.953
-22.953 -10.354 -10.338 -10.231  -9.495  -7.260  -7.249  -7.249
 -6.364  -4.777  -4.762  -4.761  -2.043  -2.038  -2.038  -2.025
 -2.024  -1.265  -1.259  -0.939  -0.861  -0.700  -0.655  -0.633
 -0.581  -0.551  -0.514  -0.506  -0.493  -0.464  -0.443  -0.410
 -0.373  -0.355  -0.346  -0.311  -0.287  -0.279
 -- Virtual --
 -0.081  -0.017  -0.005   0.019   0.026   0.028   0.040   0.060
  0.068   0.072   0.080   0.090   0.095   0.103   0.110   0.120
  0.128   0.133   0.134   0.152   0.167   0.177   0.183   0.204
  0.225   0.230   0.242   0.256   0.260   0.269   0.292   0.306
  0.313   0.328   0.345   0.358   0.366   0.390   0.405   0.419
  0.428   0.443   0.456   0.462   0.474   0.491   0.503   0.544
  0.556   0.564   0.592   0.634   0.640   0.651   0.663   0.693
  0.711   0.757   0.781   0.841   0.865   0.887   0.944   0.956
  1.035   1.068   1.111   1.230   1.242   1.298   1.323   1.346
  1.355   1.378   1.405   1.420   1.442   1.448   1.467   1.500
  1.523   1.528   1.565   1.607   1.668   1.745   1.779   1.846
  1.865   1.897   1.965   1.977   2.019   2.064   2.149   2.157
  2.207   2.276   2.314   2.471   2.538   2.564   2.665   2.699
  2.775   2.800   2.906   3.022   3.116   3.353   3.530   3.688
  3.760   3.767   3.776   3.819   3.956   3.968   3.977   3.985
  3.996   4.023   4.063   4.066   4.128   4.262   4.425   4.800
  4.877   6.018   6.025   6.087   6.315   6.343   6.361   6.380
  6.596   6.707   9.730  23.503  23.654  23.847  25.846  25.940
 26.416  27.866  28.354  28.358  28.385  28.535  28.541  28.571
 28.597  28.691  66.751  66.758 127.892 127.897 127.937 151.661
215.7161901.824
 --------------------------------------------------------------

          Ground-State Mulliken Net Atomic Charges

     Atom                 Charge (a.u.)
  ----------------------------------------
      1 C                    -0.399273
      2 C                    -0.111448
      3 C                    -0.115028
      4 F                    -0.039029
      5 I                     0.103582
      6 Cl                    0.210213
      7 F                    -0.034261
      8 H                     0.200354
      9 H                     0.184891
  ----------------------------------------
  Sum of atomic charges =     0.000000

 -----------------------------------------------------------------
                    Cartesian Multipole Moments
 -----------------------------------------------------------------
    Charge (ESU x 10^10)
                 0.0000
    Dipole Moment (Debye)
         X       0.1552      Y      -0.0380      Z      -1.9951
       Tot       2.0015
    Quadrupole Moments (Debye-Ang)
        XX     -66.9586     XY       2.1187     YY     -73.2318
        XZ       2.6889     YZ       0.4243     ZZ     -65.3638
    Octopole Moments (Debye-Ang^2)
       XXX      60.1869    XXY       0.5177    XYY      19.6939
       YYY       5.2468    XXZ       4.7518    XYZ      -1.0730
       YYZ       0.1540    XZZ      11.5048    YZZ       1.4282
       ZZZ      -1.2478
    Hexadecapole Moments (Debye-Ang^3)
      XXXX   -1361.1478   XXXY      31.7631   XXYY    -291.1116
      XYYY      13.5954   YYYY    -306.0279   XXXZ      -5.8492
      XXYZ       2.0514   XYYZ       2.1037   YYYZ       0.0565
      XXZZ    -268.3540   XYZZ       7.8370   YYZZ     -81.8357
      XZZZ       5.2731   YZZZ      -1.7041   ZZZZ    -203.4096
 -----------------------------------------------------------------
 Calculating analytic gradient of the SCF energy
 Gradient of SCF Energy
            1           2           3           4           5           6
    1   0.0001190  -0.0000379  -0.0001005  -0.0001667  -0.0001013  -0.0001645
    2   0.0000351   0.0000639  -0.0000380  -0.0000896  -0.0001114  -0.0000223
    3  -0.0001083   0.0000216  -0.0000699   0.0000219   0.0004268  -0.0003097
            7           8           9
    1  -0.0000027   0.0002613   0.0001935
    2   0.0000080   0.0000703   0.0000840
    3   0.0000820   0.0000903  -0.0001546
 Max gradient component =       4.268E-04
 RMS gradient           =       1.454E-04
 Gradient time:  CPU 13.60 s  wall 13.60 s
 Geometry Optimization Parameters
   NAtoms,    NIC,     NZ,  NCons,   NDum,   NFix, NCnnct, MaxDiis
        9      69       9       0       0       0       0       0

 Cartesian Hessian Update
 Hessian Updated using BFGS Update


** GEOMETRY OPTIMIZATION IN DELOCALIZED INTERNAL COORDINATES **
   Searching for a Minimum

   Optimization Cycle:   7

                       Coordinates (Angstroms)
     ATOM                X               Y               Z
      1  C        -1.0496244625   -0.1353904880   -1.5428953291
      2  C        -0.3643622138   -0.5645192422   -0.2650000722
      3  C        -1.4848954083    0.4309701379   -0.2178390667
      4  F        -0.6235072441   -1.8214322400    0.1784840325
      5  I         1.6782310636    0.0269382015    0.1397081495
      6  Cl       -3.0307174661   -0.0234401095    0.4898594244
      7  F        -1.1852262852    1.7278105308    0.0398038287
      8  H        -0.5137941918    0.5337702085   -2.2054448989
      9  H        -1.6941104287   -0.8667657300   -2.0168119269
   Point Group: c1    Number of degrees of freedom:    21


   Energy is  -7694.983193731

 Hessian Updated using BFGS Update

 21 Hessian modes will be used to form the next step
  Hessian Eigenvalues:
     0.012861    0.020831    0.024526    0.032011    0.033395    0.041100
     0.066667    0.080102    0.086761    0.103426    0.123169    0.129716
     0.147614    0.250201    0.260092    0.268882    0.289494    0.348192
     0.351211    0.503179    0.551379

 Minimum Search - Taking Simple RFO Step
 Searching for Lamda that Minimizes Along All modes
 Value Taken    Lamda =   0.00000000
 Step Taken.  Stepsize is  0.001916

                             Maximum     Tolerance    Cnvgd?
         Gradient           0.000084      0.000300     YES
         Displacement       0.001313      0.001200      NO
         Energy change     -0.000001      0.000001     YES


                       Distance Matrix (Angstroms)
             C (  1)   C (  2)   C (  3)   F (  4)   I (  5)   Cl(  6)
   C (  2)  1.512201
   C (  3)  1.505324  1.499606
   F (  4)  2.446929  1.357816  2.443845
   I (  5)  3.209159  2.164670  3.208808  2.952283
   Cl(  6)  2.840661  2.823478  1.759799  3.020661  4.722218
   F (  7)  2.448437  2.453874  1.355720  3.596093  3.332017  2.583654
   H (  8)  1.083449  2.234703  2.214539  3.352929  3.249861  3.729618
   H (  9)  1.083914  2.220006  2.228047  2.622385  4.101460  2.963295
             F (  7)   H (  8)
   H (  8)  2.630151
   H (  9)  3.349695  1.841258

 Final energy is   -7694.9831937314548     


 ******************************
 **  OPTIMIZATION CONVERGED  **
 ******************************

                       Coordinates (Angstroms)
     ATOM                X               Y               Z
      1  C        -1.0496244625   -0.1353904880   -1.5428953291
      2  C        -0.3643622138   -0.5645192422   -0.2650000722
      3  C        -1.4848954083    0.4309701379   -0.2178390667
      4  F        -0.6235072441   -1.8214322400    0.1784840325
      5  I         1.6782310636    0.0269382015    0.1397081495
      6  Cl       -3.0307174661   -0.0234401095    0.4898594244
      7  F        -1.1852262852    1.7278105308    0.0398038287
      8  H        -0.5137941918    0.5337702085   -2.2054448989
      9  H        -1.6941104287   -0.8667657300   -2.0168119269

Z-matrix Print:
$molecule
0 1
I 
C  1 2.164670
F  2 1.357816 1 111.836187
C  2 1.499606 1 121.186028 3 145.471846 0
F  4 1.355720 2 118.412388 1 2.263121 0
C  4 1.505324 2 60.428837 1 109.638819 0
H  6 1.083449 4 116.674344 2 -108.201957 0
H  6 1.083914 4 117.827267 2 106.075610 0
Cl 4 1.759799 2 119.841129 1 -139.774979 0
$end


 --------------------------------------------------------------

                    Orbital Energies (a.u.)
 --------------------------------------------------------------

 Alpha MOs
 -- Occupied --
*******-176.319-165.723-165.720-165.720-101.580 -35.815 -31.309
-31.302 -31.302 -24.721 -24.720 -22.959 -22.957 -22.957 -22.953
-22.953 -10.354 -10.338 -10.231  -9.495  -7.260  -7.249  -7.249
 -6.364  -4.777  -4.762  -4.761  -2.043  -2.038  -2.038  -2.025
 -2.024  -1.265  -1.259  -0.939  -0.861  -0.700  -0.655  -0.633
 -0.581  -0.551  -0.514  -0.506  -0.493  -0.464  -0.443  -0.410
 -0.373  -0.355  -0.346  -0.311  -0.287  -0.279
 -- Virtual --
 -0.081  -0.017  -0.005   0.019   0.026   0.028   0.040   0.060
  0.068   0.072   0.080   0.090   0.095   0.103   0.110   0.120
  0.128   0.133   0.134   0.152   0.167   0.177   0.183   0.204
  0.225   0.230   0.242   0.256   0.260   0.269   0.292   0.306
  0.313   0.328   0.345   0.358   0.366   0.390   0.405   0.419
  0.428   0.443   0.456   0.462   0.474   0.491   0.503   0.544
  0.556   0.564   0.592   0.634   0.640   0.651   0.663   0.693
  0.711   0.757   0.781   0.841   0.865   0.887   0.944   0.956
  1.035   1.068   1.111   1.230   1.242   1.298   1.323   1.346
  1.355   1.378   1.405   1.420   1.442   1.448   1.467   1.500
  1.523   1.528   1.565   1.607   1.668   1.745   1.779   1.846
  1.865   1.897   1.965   1.977   2.019   2.064   2.149   2.157
  2.207   2.276   2.314   2.471   2.538   2.564   2.665   2.699
  2.775   2.800   2.906   3.022   3.116   3.353   3.530   3.688
  3.760   3.767   3.776   3.819   3.956   3.968   3.977   3.985
  3.996   4.023   4.063   4.066   4.128   4.262   4.425   4.800
  4.877   6.018   6.025   6.087   6.315   6.343   6.361   6.380
  6.596   6.707   9.730  23.503  23.654  23.847  25.846  25.940
 26.416  27.866  28.354  28.358  28.385  28.535  28.541  28.571
 28.597  28.691  66.751  66.758 127.892 127.897 127.937 151.661
215.7161901.824
 --------------------------------------------------------------

          Ground-State Mulliken Net Atomic Charges

     Atom                 Charge (a.u.)
  ----------------------------------------
      1 C                    -0.399273
      2 C                    -0.111448
      3 C                    -0.115028
      4 F                    -0.039029
      5 I                     0.103582
      6 Cl                    0.210213
      7 F                    -0.034261
      8 H                     0.200354
      9 H                     0.184891
  ----------------------------------------
  Sum of atomic charges =     0.000000

 -----------------------------------------------------------------
                    Cartesian Multipole Moments
 -----------------------------------------------------------------
    Charge (ESU x 10^10)
                 0.0000
    Dipole Moment (Debye)
         X       0.1552      Y      -0.0380      Z      -1.9951
       Tot       2.0015
    Quadrupole Moments (Debye-Ang)
        XX     -66.9586     XY       2.1187     YY     -73.2318
        XZ       2.6889     YZ       0.4243     ZZ     -65.3638
    Octopole Moments (Debye-Ang^2)
       XXX      60.1869    XXY       0.5177    XYY      19.6939
       YYY       5.2468    XXZ       4.7518    XYZ      -1.0730
       YYZ       0.1540    XZZ      11.5048    YZZ       1.4282
       ZZZ      -1.2478
    Hexadecapole Moments (Debye-Ang^3)
      XXXX   -1361.1478   XXXY      31.7631   XXYY    -291.1116
      XYYY      13.5954   YYYY    -306.0279   XXXZ      -5.8492
      XXYZ       2.0514   XYYZ       2.1037   YYYZ       0.0565
      XXZZ    -268.3540   XYZZ       7.8370   YYZZ     -81.8357
      XZZZ       5.2731   YZZZ      -1.7041   ZZZZ    -203.4096
 -----------------------------------------------------------------
Archival summary:
1\1\garfield\OPT\ProcedureUnspecified\BasisUnspecified\1l1232\taweetha\ThuOct1103:07:352018ThuOct1103:07:352018\0\\#,OPT,ProcedureUnspecified,BasisUnspecified,\\0,1\I\C,1,2.16467\F,2,1.35782,1,111.836\C,2,1.49961,1,121.186,3,145.472,0\F,4,1.35572,2,118.412,1,2.26312,0\C,4,1.50532,2,60.4288,1,109.639,0\H,6,1.08345,4,116.674,2,-108.202,0\H,6,1.08391,4,117.827,2,106.076,0\Cl,4,1.7598,2,119.841,1,-139.775,0\\\@

 Total job time:  346.34s(wall), 346.29s(cpu) 
 Thu Oct 11 03:07:35 2018

        *************************************************************
        *                                                           *
        *  Thank you very much for using Q-Chem.  Have a nice day.  *
        *                                                           *
        *************************************************************


 
User input: 2 of 2 
 
Q-Chem Developer Version!
                  Welcome to Q-Chem
     A Quantum Leap Into The Future Of Chemistry


 Q-Chem 5.1, Q-Chem, Inc., Pleasanton, CA (2018)

 Yihan Shao,  Zhengting Gan,  E. Epifanovsky,  A. T. B. Gilbert,  M. Wormit,  
 J. Kussmann,  A. W. Lange,  A. Behn,  Jia Deng,  Xintian Feng,  D. Ghosh,  
 M. Goldey,  P. R. Horn,  L. D. Jacobson,  I. Kaliman,  T. Kus,  A. Landau,  
 Jie Liu,  E. I. Proynov,  R. M. Richard,  R. P. Steele,  E. J. Sundstrom,  
 H. L. Woodcock III,  P. M. Zimmerman,  D. Zuev,  B. Albrecht,  E. Alguire,  
 S. A. Baeppler,  D. Barton,  Z. Benda,  Y. A. Bernard,  E. J. Berquist,  
 K. B. Bravaya,  H. Burton,  D. Casanova,  Chun-Min Chang,  Yunqing Chen,  
 A. Chien,  K. D. Closser,  M. P. Coons,  S. Coriani,  S. Dasgupta,  
 A. L. Dempwolff,  M. Diedenhofen,  Hainam Do,  R. G. Edgar,  Po-Tung Fang,  
 S. Faraji,  S. Fatehi,  Qingguo Feng,  K. D. Fenk,  J. Fosso-Tande,  
 Qinghui Ge,  A. Ghysels,  G. Gidofalvi,  J. Gomes,  J. Gonthier,  A. Gunina,  
 D. Hait,  M. W. D. Hanson-Heine,  P. H. P. Harbach,  A. W. Hauser,  
 J. E. Herr,  E. G. Hohenstein,  Z. C. Holden,  Kerwin Hui,  B. C. Huynh,  
 T.-C. Jagau,  Hyunjun Ji,  B. Kaduk,  K. Khistyaev,  Jaehoon Kim,  
 P. Klunzinger,  K. Koh,  D. Kosenkov,  L. Koulias,  T. Kowalczyk,  
 C. M. Krauter,  A. Kunitsa,  Ka Un Lao,  A. Laurent,  K. V. Lawler,  
 Joonho Lee,  D. Lefrancois,  S. Lehtola,  D. S. Levine,  Yi-Pei Li,  
 You-Sheng Lin,  Fenglai Liu,  E. Livshits,  A. Luenser,  P. Manohar,  
 E. Mansoor,  S. F. Manzer,  Shan-Ping Mao,  Yuezhi Mao,  N. Mardirossian,  
 A. V. Marenich,  T. Markovich,  L. A. Martinez-Martinez,  S. A. Maurer,  
 N. J. Mayhall,  S. C. McKenzie,  J.-M. Mewes,  A. F. Morrison,  
 J. W. Mullinax,  K. Nanda,  T. S. Nguyen-Beck,  R. Olivares-Amaya,  
 J. A. Parkhill,  T. M. Perrine,  F. Plasser,  P. Pokhilko,  S. Prager,  
 A. Prociuk,  E. Ramos,  D. R. Rehn,  F. Rob,  M. Schneider,  N. Sergueev,  
 S. M. Sharada,  S. Sharma,  D. W. Small,  T. Stauch,  T. Stein,  
 Yu-Chuan Su,  A. J. W. Thom,  A. Tkatchenko,  T. Tsuchimochi,  N. M. Tubman,  
 L. Vogt,  M. L. Vidal,  O. Vydrov,  M. A. Watson,  J. Wenzel,  
 M. de Wergifosse,  T. A. Wesolowski,  A. White,  J. Witte,  A. Yamada,  
 Jun Yang,  K. Yao,  S. Yeganeh,  S. R. Yost,  Zhi-Qiang You,  A. Zech,  
 Igor Ying Zhang,  Xing Zhang,  Yan Zhao,  Ying Zhu,  B. R. Brooks,  
 G. K. L. Chan,  C. J. Cramer,  M. S. Gordon,  W. J. Hehre,  A. Klamt,  
 M. W. Schmidt,  C. D. Sherrill,  D. G. Truhlar,  A. Aspuru-Guzik,  R. Baer,  
 A. T. Bell,  N. A. Besley,  Jeng-Da Chai,  A. E. DePrince, III,  
 R. A. DiStasio Jr.,  A. Dreuw,  B. D. Dunietz,  T. R. Furlani,  
 Chao-Ping Hsu,  Yousung Jung,  Jing Kong,  D. S. Lambrecht,  WanZhen Liang,  
 C. Ochsenfeld,  V. A. Rassolov,  L. V. Slipchenko,  J. E. Subotnik,  
 T. Van Voorhis,  J. M. Herbert,  A. I. Krylov,  P. M. W. Gill,  M. Head-Gordon

 Contributors to earlier versions of Q-Chem not listed above: 
 R. D. Adamson,  B. Austin,  J. Baker,  G. J. O. Beran,  K. Brandhorst,  
 S. T. Brown,  E. F. C. Byrd,  A. K. Chakraborty,  C.-L. Cheng,  
 Siu Hung Chien,  D. M. Chipman,  D. L. Crittenden,  H. Dachsel,  
 R. J. Doerksen,  A. D. Dutoi,  L. Fusti-Molnar,  W. A. Goddard III,  
 A. Golubeva-Zadorozhnaya,  S. R. Gwaltney,  G. Hawkins,  A. Heyden,  
 S. Hirata,  G. Kedziora,  F. J. Keil,  C. Kelley,  Jihan Kim,  R. A. King,  
 R. Z. Khaliullin,  P. P. Korambath,  W. Kurlancheek,  A. M. Lee,  M. S. Lee,  
 S. V. Levchenko,  Ching Yeh Lin,  D. Liotard,  R. C. Lochan,  I. Lotan,  
 P. E. Maslen,  N. Nair,  D. P. O'Neill,  D. Neuhauser,  E. Neuscamman,  
 C. M. Oana,  R. Olson,  B. Peters,  R. Peverati,  P. A. Pieniazek,  
 Y. M. Rhee,  J. Ritchie,  M. A. Rohrdanz,  E. Rosta,  N. J. Russ,  
 H. F. Schaefer III,  N. E. Schultz,  N. Shenvi,  A. C. Simmonett,  A. Sodt,  
 D. Stuck,  K. S. Thanthiriwatte,  V. Vanovschi,  Tao Wang,  A. Warshel,  
 C. F. Williams,  Q. Wu,  X. Xu,  W. Zhang

 Please cite Q-Chem as follows:
 Y. Shao et al., Mol. Phys. 113, 184-215 (2015)
 DOI: 10.1080/00268976.2014.952696

 Q-Chem 5.1.1 for Intel X86 EM64T Linux

 Parts of Q-Chem use Armadillo 8.300.2 (Tropical Shenanigans).
 http://arma.sourceforge.net/

 Q-Chem begins on Thu Oct 11 03:07:35 2018  

Host: 
0

     Scratch files written to /scratch/taweetham/qchem31925//
The previous job contains 0 fragments, simply inherited here
Input Ideriv = 2
Curr. Ideriv = -1
Max.  Ideriv = 2

Checking the input file for inconsistencies... 	...done.

--------------------------------------------------------------
User input:
--------------------------------------------------------------

$molecule
read
$end

$rem
   job_type 	frequency
   basis 	6-311++g**
   method	b3lyp	
$end


--------------------------------------------------------------
 ----------------------------------------------------------------
             Standard Nuclear Orientation (Angstroms)
    I     Atom           X                Y                Z
 ----------------------------------------------------------------
    1      C      -1.0740171706    -0.1345233579    -1.5468997873
    2      C      -0.3709037220    -0.5543036971    -0.2756137967
    3      C      -1.5088230719     0.4206411134    -0.2169616341
    4      F      -0.6037418530    -1.8167749957     0.1666725433
    5      I       1.6638474796     0.0730071029     0.1143434538
    6      Cl     -3.0404676971    -0.0633735914     0.5018472203
    7      F      -1.2305754987     1.7220567171     0.0416348927
    8      H      -0.5556848649     0.5458311697    -2.2119647368
    9      H      -1.7089607488    -0.8762764119    -2.0175566754
 ----------------------------------------------------------------
 Molecular Point Group                 C1    NOp =  1
 Largest Abelian Subgroup              C1    NOp =  1
 Nuclear Repulsion Energy =   749.6981367744 hartrees
 There are       54 alpha and       54 beta electrons
 Requested basis set is 6-311++G(d,p)
 There are 77 shells and 216 basis functions

 Total QAlloc Memory Limit   2000 MB
 Mega-Array Size       188 MB
 MEM_STATIC part       192 MB

                       Distance Matrix (Angstroms)
             C (  1)   C (  2)   C (  3)   F (  4)   I (  5)   Cl(  6)
   C (  2)  1.512201
   C (  3)  1.505324  1.499606
   F (  4)  2.446929  1.357816  2.443845
   I (  5)  3.209159  2.164670  3.208808  2.952283
   Cl(  6)  2.840661  2.823478  1.759799  3.020661  4.722218
   F (  7)  2.448437  2.453874  1.355720  3.596093  3.332017  2.583654
   H (  8)  1.083449  2.234703  2.214539  3.352929  3.249861  3.729618
   H (  9)  1.083914  2.220006  2.228047  2.622385  4.101460  2.963295
             F (  7)   H (  8)
   H (  8)  2.630151
   H (  9)  3.349695  1.841258

 A cutoff of  1.0D-11 yielded   2456 shell pairs
 There are     20433 function pairs (     22530 Cartesian)
 Smallest overlap matrix eigenvalue = 4.56E-05
 Guess from superposition of atomic densities
 Warning:  Energy on first SCF cycle will be non-variational
 SAD guess density has 108.000000 electrons

 -----------------------------------------------------------------------
  General SCF calculation program by
  Eric Jon Sundstrom, Paul Horn, Yuezhi Mao, Dmitri Zuev, Alec White,
  David Stuck, Shaama M.S., Shane Yost, Joonho Lee, David Small,
  Daniel Levine, Susi Lehtola, Hugh Burton, Evgeny Epifanovsky
 -----------------------------------------------------------------------
 Exchange:     0.2000 Hartree-Fock + 0.0800 Slater + 0.7200 B88
 Correlation:  0.1900 VWN1RPA + 0.8100 LYP
 Using SG-1 standard quadrature grid
 A restricted SCF calculation will be
 performed using DIIS
 SCF converges when DIIS error is below 1.0e-08
 ---------------------------------------
  Cycle       Energy         DIIS error
 ---------------------------------------
    1   -7696.1497870708      3.79e-02  
    2   -7694.9207393139      3.78e-03  
    3   -7694.8721642731      5.04e-03  
    4   -7694.9806468647      7.39e-04  
    5   -7694.9827195165      3.12e-04  
    6   -7694.9832397953      5.72e-05  
    7   -7694.9832570818      2.34e-05  
    8   -7694.9832596297      6.72e-06  
    9   -7694.9832598592      1.21e-06  
   10   -7694.9832598660      3.76e-07  
   11   -7694.9832598666      1.90e-07  
   12   -7694.9832598667      3.79e-08  
   13   -7694.9832598668      1.01e-08  
   14   -7694.9832598667      2.74e-09  Convergence criterion met
 ---------------------------------------
 SCF time:   CPU 48.72s  wall 49.00s 
 SCF   energy in the final basis set =    -7694.9832598667
 Total energy in the final basis set =    -7694.9832598667

 --------------------------------------------------------------

                    Orbital Energies (a.u.)
 --------------------------------------------------------------

 Alpha MOs
 -- Occupied --
*******-176.319-165.723-165.720-165.720-101.580 -35.815 -31.309
-31.302 -31.302 -24.721 -24.720 -22.959 -22.957 -22.957 -22.953
-22.953 -10.354 -10.338 -10.231  -9.495  -7.260  -7.249  -7.249
 -6.364  -4.777  -4.762  -4.761  -2.043  -2.038  -2.038  -2.025
 -2.024  -1.265  -1.259  -0.939  -0.861  -0.700  -0.655  -0.633
 -0.581  -0.551  -0.514  -0.506  -0.493  -0.464  -0.443  -0.410
 -0.373  -0.355  -0.346  -0.311  -0.287  -0.279
 -- Virtual --
 -0.081  -0.017  -0.005   0.019   0.026   0.028   0.040   0.060
  0.068   0.072   0.080   0.090   0.095   0.103   0.110   0.120
  0.128   0.133   0.134   0.152   0.167   0.177   0.183   0.204
  0.225   0.230   0.242   0.256   0.260   0.269   0.292   0.306
  0.313   0.328   0.345   0.358   0.366   0.390   0.405   0.419
  0.428   0.443   0.456   0.462   0.474   0.491   0.503   0.544
  0.556   0.564   0.592   0.634   0.640   0.651   0.663   0.693
  0.711   0.757   0.781   0.841   0.865   0.887   0.944   0.956
  1.035   1.068   1.111   1.230   1.242   1.298   1.323   1.346
  1.355   1.378   1.405   1.420   1.442   1.448   1.467   1.500
  1.523   1.528   1.565   1.607   1.668   1.745   1.779   1.846
  1.865   1.897   1.965   1.977   2.019   2.064   2.149   2.157
  2.207   2.276   2.314   2.471   2.538   2.564   2.665   2.699
  2.775   2.800   2.906   3.022   3.116   3.353   3.530   3.688
  3.760   3.767   3.776   3.819   3.956   3.968   3.977   3.985
  3.996   4.023   4.063   4.066   4.128   4.262   4.425   4.800
  4.877   6.018   6.025   6.087   6.315   6.343   6.361   6.380
  6.596   6.707   9.730  23.503  23.654  23.847  25.846  25.940
 26.416  27.866  28.354  28.358  28.385  28.535  28.541  28.571
 28.597  28.691  66.751  66.758 127.892 127.897 127.937 151.661
215.7161901.824
 --------------------------------------------------------------

          Ground-State Mulliken Net Atomic Charges

     Atom                 Charge (a.u.)
  ----------------------------------------
      1 C                    -0.399432
      2 C                    -0.111386
      3 C                    -0.115026
      4 F                    -0.039121
      5 I                     0.103679
      6 Cl                    0.210257
      7 F                    -0.034221
      8 H                     0.200362
      9 H                     0.184887
  ----------------------------------------
  Sum of atomic charges =     0.000000

 -----------------------------------------------------------------
                    Cartesian Multipole Moments
 -----------------------------------------------------------------
    Charge (ESU x 10^10)
                 0.0000
    Dipole Moment (Debye)
         X       0.1400      Y      -0.0305      Z      -1.9966
       Tot       2.0018
    Quadrupole Moments (Debye-Ang)
        XX     -66.9981     XY       2.2299     YY     -73.1563
        XZ       2.7264     YZ       0.4041     ZZ     -65.3566
    Octopole Moments (Debye-Ang^2)
       XXX      63.2138    XXY      -0.2737    XYY      20.7658
       YYY       2.7872    XXZ       5.2209    XYZ      -0.9533
       YYZ       0.8629    XZZ      12.2815    YZZ       0.5952
       ZZZ       0.8570
    Hexadecapole Moments (Debye-Ang^3)
      XXXX   -1366.8712   XXXY      23.9363   XXYY    -290.9741
      XYYY       4.2387   YYYY    -305.1232   XXXZ      -2.3920
      XXYZ       1.8033   XYYZ       3.5499   YYYZ      -0.0371
      XXZZ    -268.8501   XYZZ       4.6119   YYZZ     -81.6265
      XZZZ       9.7322   YZZZ      -1.8621   ZZZZ    -203.6595
 -----------------------------------------------------------------
 Calculating MO derivatives via CPSCF
   1         3          27      0.132172    0.027182
   2         3          27      0.018528    0.003386
   3         3          27      0.001886    0.000593
   4         7          23      0.000171    0.000065
   5        27           3      0.000009    0.000006
   6        30           0      0.000000    0.000000    Roots Converged
 Time for AOints: 28.7 s (CPU) 28.7 s (wall)
 ------------------------------------------------------------------------------
                     AOints        : Timing summary (seconds)
 ------------------------------------------------------------------------------
     job step          cpu (% of tot)      sys (% of tot)     wall (% of tot)
 ------------------------------------------------------------------------------
  cpscf_lag         0.1801E+03 (41.5)   0.2620E-03 (16.0)   0.1801E+03 (41.5)
  iterzp            0.2250E+03 (51.8)   0.1369E-02 (83.8)   0.2250E+03 (51.8)
  make_fx           0.0000E+00 ( 0.0)   0.0000E+00 ( 0.0)   0.0000E+00 ( 0.0)
  AOints            0.2867E+02 ( 6.6)   0.1000E-05 ( 0.1)   0.2867E+02 ( 6.6)
 ------------------------------------------------------------------------------
   Grand Totals     0.4342E+03          0.1633E-02          0.4342E+03
 ------------------------------------------------------------------------------
 Calculating analytic Hessian of the SCF energy
 Polarizability Matrix (a.u.)
            1           2           3
    1-106.4079126  -4.6255757  -0.8140587
    2  -4.6255757 -63.6696871  -0.1951690
    3  -0.8140587  -0.1951690 -67.0997696

 Direct stationary perturbation theory relativistic correction:

 rels  =      97.853005906894
 relv  =    -324.907635024079
 rel2e =      42.745755088289
 E_rel =    -184.308874028895

 Hessian of the SCF Energy
            1           2           3           4           5           6
    1   0.3890848   0.2217605   0.0044496  -0.0659754   0.0034547  -0.0647701
    2   0.2217605   0.4935233  -0.0143017  -0.0067141  -0.0593277   0.0110492
    3   0.0044496  -0.0143017   0.5960895  -0.0793759   0.0479729  -0.1529243
    4  -0.0659754  -0.0067141  -0.0793759   0.3580263  -0.0446639   0.0515605
    5   0.0034547  -0.0593277   0.0479729  -0.0446639   0.4583742  -0.0919618
    6  -0.0647701   0.0110492  -0.1529243   0.0515605  -0.0919618   0.3016487
    7  -0.0476460  -0.0023059   0.0579182  -0.1580244   0.0920585   0.0025126
    8  -0.0014902  -0.0660875  -0.0629447   0.0860855  -0.1064488   0.0078993
    9   0.0365309  -0.0297801  -0.1765546   0.0227861  -0.0104537  -0.0179043
   10   0.0008728   0.0047471  -0.0039345  -0.0565453  -0.0446631   0.0172220
   11   0.0012269  -0.0111187   0.0164095  -0.0170307  -0.2524512   0.0737333
   12   0.0130459   0.0374886  -0.0091799   0.0064733   0.0660636  -0.0791292
   13  -0.0134646   0.0039578  -0.0015838  -0.0642869  -0.0063889  -0.0125476
   14  -0.0029785   0.0011644   0.0020385  -0.0123520  -0.0178820  -0.0060885
   15  -0.0143111  -0.0041030   0.0003489  -0.0096507  -0.0038805  -0.0272786
   16  -0.0103117   0.0034533   0.0065214  -0.0211381  -0.0101555   0.0190756
   17  -0.0010750   0.0017152  -0.0014925   0.0048747   0.0023394  -0.0020864
   18   0.0238048   0.0075720  -0.0059930  -0.0000541  -0.0020571  -0.0029009
   19  -0.0006210  -0.0028668   0.0028152   0.0088537   0.0132149   0.0026162
   20  -0.0029138  -0.0177789  -0.0149179  -0.0114946  -0.0285126  -0.0013228
   21  -0.0119979  -0.0357358  -0.0014859   0.0080821   0.0021399   0.0009266
   22  -0.1093287  -0.0966433   0.0875456   0.0118519   0.0128787  -0.0086370
   23  -0.0951153  -0.1606275   0.1130265  -0.0089169  -0.0086037   0.0020104
   24   0.0852724   0.1117306  -0.1527037   0.0065236   0.0049789  -0.0099187
   25  -0.1426102  -0.1253887  -0.0743558  -0.0127617  -0.0157355  -0.0070322
   26  -0.1228695  -0.1814626  -0.0857906   0.0102119   0.0125125   0.0067673
   27  -0.0720245  -0.0839198  -0.0975970  -0.0063448  -0.0128022  -0.0125194
            7           8           9          10          11          12
    1  -0.0476460  -0.0014902   0.0365309   0.0008728   0.0012269   0.0130459
    2  -0.0023059  -0.0660875  -0.0297801   0.0047471  -0.0111187   0.0374886
    3   0.0579182  -0.0629447  -0.1765546  -0.0039345   0.0164095  -0.0091799
    4  -0.1580244   0.0860855   0.0227861  -0.0565453  -0.0170307   0.0064733
    5   0.0920585  -0.1064488  -0.0104537  -0.0446631  -0.2524512   0.0660636
    6   0.0025126   0.0078993  -0.0179043   0.0172220   0.0737333  -0.0791292
    7   0.3953717  -0.0341278  -0.0859299   0.0045646  -0.0140725  -0.0086810
    8  -0.0341278   0.4937852   0.0845834   0.0130251  -0.0293483  -0.0013722
    9  -0.0859299   0.0845834   0.3424306  -0.0056870   0.0076977   0.0025410
   10   0.0045646   0.0130251  -0.0056870   0.0615444   0.0410816  -0.0108859
   11  -0.0140725  -0.0293483   0.0076977   0.0410816   0.3148357  -0.1002755
   12  -0.0086810  -0.0013722   0.0025410  -0.0108859  -0.1002755   0.0774456
   13  -0.0150720  -0.0091694  -0.0138843  -0.0127718  -0.0195207   0.0038812
   14   0.0029721   0.0022735  -0.0012617  -0.0219785  -0.0145132   0.0005575
   15   0.0016571   0.0027188  -0.0016516   0.0038263   0.0006123   0.0034980
   16  -0.1180182  -0.0126586   0.0454526   0.0010818   0.0013601  -0.0032288
   17  -0.0188087  -0.0346055   0.0103767   0.0036256   0.0017766  -0.0004922
   18   0.0429235   0.0056504  -0.0567269   0.0003349  -0.0020577   0.0021341
   19  -0.0629976  -0.0415554  -0.0092153  -0.0004506   0.0044000   0.0017706
   20  -0.0244870  -0.2622959  -0.0503320   0.0033191  -0.0085240  -0.0034826
   21  -0.0037971  -0.0414266  -0.0680507  -0.0015979   0.0032535   0.0006730
   22  -0.0099567  -0.0124923   0.0066983  -0.0006593   0.0037987  -0.0065321
   23   0.0092291   0.0127249  -0.0107706   0.0013384  -0.0019852   0.0044526
   24   0.0050378   0.0124926  -0.0145145   0.0008873  -0.0007007  -0.0011691
   25   0.0117786   0.0123830   0.0032486   0.0023633  -0.0012435   0.0041570
   26  -0.0104578  -0.0099976  -0.0000596  -0.0004952   0.0013284  -0.0029398
   27  -0.0116413  -0.0076009  -0.0095691  -0.0001653   0.0013276   0.0031865
           13          14          15          16          17          18
    1  -0.0134646  -0.0029785  -0.0143111  -0.0103117  -0.0010750   0.0238048
    2   0.0039578   0.0011644  -0.0041030   0.0034533   0.0017152   0.0075720
    3  -0.0015838   0.0020385   0.0003489   0.0065214  -0.0014925  -0.0059930
    4  -0.0642869  -0.0123520  -0.0096507  -0.0211381   0.0048747  -0.0000541
    5  -0.0063889  -0.0178820  -0.0038805  -0.0101555   0.0023394  -0.0020571
    6  -0.0125476  -0.0060885  -0.0272786   0.0190756  -0.0020864  -0.0029009
    7  -0.0150720   0.0029721   0.0016571  -0.1180182  -0.0188087   0.0429235
    8  -0.0091694   0.0022735   0.0027188  -0.0126586  -0.0346055   0.0056504
    9  -0.0138843  -0.0012617  -0.0016516   0.0454526   0.0103767  -0.0567269
   10  -0.0127718  -0.0219785   0.0038263   0.0010818   0.0036256   0.0003349
   11  -0.0195207  -0.0145132   0.0006123   0.0013601   0.0017766  -0.0020577
   12   0.0038812   0.0005575   0.0034980  -0.0032288  -0.0004922   0.0021341
   13   0.1076000   0.0303510   0.0203594  -0.0016061  -0.0000656   0.0005498
   14   0.0303510   0.0271702   0.0038677   0.0004890  -0.0001724   0.0002376
   15   0.0203594   0.0038677   0.0233989   0.0005491  -0.0003205   0.0005366
   16  -0.0016061   0.0004890   0.0005491   0.1682691   0.0446587  -0.0713246
   17  -0.0000656  -0.0001724  -0.0003205   0.0446587   0.0502461  -0.0165126
   18   0.0005498   0.0002376   0.0005366  -0.0713246  -0.0165126   0.0563564
   19  -0.0001635   0.0026020  -0.0007228  -0.0179839  -0.0341217   0.0016044
   20   0.0017647   0.0013005   0.0010846  -0.0271095  -0.0223073   0.0075988
   21   0.0026567   0.0002935   0.0009010   0.0030903   0.0107171   0.0059822
   22   0.0010351   0.0006631   0.0004057  -0.0014563   0.0006307   0.0034337
   23  -0.0020768   0.0005987  -0.0014073   0.0013898  -0.0000605  -0.0028047
   24  -0.0006395   0.0004878   0.0003618  -0.0009845   0.0002477  -0.0006614
   25  -0.0012700   0.0002318  -0.0021130   0.0011634   0.0002813  -0.0012723
   26   0.0011477   0.0000602   0.0014280  -0.0014274   0.0010684   0.0023732
   27   0.0012082  -0.0001324  -0.0001149   0.0008491  -0.0004372   0.0012728
           19          20          21          22          23          24
    1  -0.0006210  -0.0029138  -0.0119979  -0.1093287  -0.0951153   0.0852724
    2  -0.0028668  -0.0177789  -0.0357358  -0.0966433  -0.1606275   0.1117306
    3   0.0028152  -0.0149179  -0.0014859   0.0875456   0.1130265  -0.1527037
    4   0.0088537  -0.0114946   0.0080821   0.0118519  -0.0089169   0.0065236
    5   0.0132149  -0.0285126   0.0021399   0.0128787  -0.0086037   0.0049789
    6   0.0026162  -0.0013228   0.0009266  -0.0086370   0.0020104  -0.0099187
    7  -0.0629976  -0.0244870  -0.0037971  -0.0099567   0.0092291   0.0050378
    8  -0.0415554  -0.2622959  -0.0414266  -0.0124923   0.0127249   0.0124926
    9  -0.0092153  -0.0503320  -0.0680507   0.0066983  -0.0107706  -0.0145145
   10  -0.0004506   0.0033191  -0.0015979  -0.0006593   0.0013384   0.0008873
   11   0.0044000  -0.0085240   0.0032535   0.0037987  -0.0019852  -0.0007007
   12   0.0017706  -0.0034826   0.0006730  -0.0065321   0.0044526  -0.0011691
   13  -0.0001635   0.0017647   0.0026567   0.0010351  -0.0020768  -0.0006395
   14   0.0026020   0.0013005   0.0002935   0.0006631   0.0005987   0.0004878
   15  -0.0007228   0.0010846   0.0009010   0.0004057  -0.0014073   0.0003618
   16  -0.0179839  -0.0271095   0.0030903  -0.0014563   0.0013898  -0.0009845
   17  -0.0341217  -0.0223073   0.0107171   0.0006307  -0.0000605   0.0002477
   18   0.0016044   0.0075988   0.0059822   0.0034337  -0.0028047  -0.0006614
   19   0.0717382   0.0582720   0.0018290   0.0015269  -0.0002706   0.0002600
   20   0.0582720   0.3389174   0.0622583  -0.0019385   0.0017069  -0.0005052
   21   0.0018290   0.0622583   0.0596608  -0.0038498   0.0028846   0.0029020
   22   0.0015269  -0.0019385  -0.0038498   0.1120107   0.1004084  -0.0898511
   23  -0.0002706   0.0017069   0.0028846   0.1004084   0.1641168  -0.1198079
   24   0.0002600  -0.0005052   0.0029020  -0.0898511  -0.1198079   0.1633094
   25   0.0000979   0.0045876   0.0055846  -0.0050236  -0.0059861  -0.0065060
   26   0.0003258  -0.0025060  -0.0043845  -0.0073054  -0.0078704  -0.0089238
   27  -0.0009573  -0.0003812  -0.0015091   0.0107868   0.0124164   0.0123943
           25          26          27
    1  -0.1426102  -0.1228695  -0.0720245
    2  -0.1253887  -0.1814626  -0.0839198
    3  -0.0743558  -0.0857906  -0.0975970
    4  -0.0127617   0.0102119  -0.0063448
    5  -0.0157355   0.0125125  -0.0128022
    6  -0.0070322   0.0067673  -0.0125194
    7   0.0117786  -0.0104578  -0.0116413
    8   0.0123830  -0.0099976  -0.0076009
    9   0.0032486  -0.0000596  -0.0095691
   10   0.0023633  -0.0004952  -0.0001653
   11  -0.0012435   0.0013284   0.0013276
   12   0.0041570  -0.0029398   0.0031865
   13  -0.0012700   0.0011477   0.0012082
   14   0.0002318   0.0000602  -0.0001324
   15  -0.0021130   0.0014280  -0.0001149
   16   0.0011634  -0.0014274   0.0008491
   17   0.0002813   0.0010684  -0.0004372
   18  -0.0012723   0.0023732   0.0012728
   19   0.0000979   0.0003258  -0.0009573
   20   0.0045876  -0.0025060  -0.0003812
   21   0.0055846  -0.0043845  -0.0015091
   22  -0.0050236  -0.0073054   0.0107868
   23  -0.0059861  -0.0078704   0.0124164
   24  -0.0065060  -0.0089238   0.0123943
   25   0.1462623   0.1308700   0.0782891
   26   0.1308700   0.1868672   0.0915297
   27   0.0782891   0.0915297   0.1044559
 Gradient time:  CPU 535.06 s  wall 535.09 s
 **********************************************************************
 **                                                                  **
 **                       VIBRATIONAL ANALYSIS                       **
 **                       --------------------                       **
 **                                                                  **
 **        VIBRATIONAL FREQUENCIES (CM**-1) AND NORMAL MODES         **
 **     FORCE CONSTANTS (mDYN/ANGSTROM) AND REDUCED MASSES (AMU)     **
 **                  INFRARED INTENSITIES (KM/MOL)                   **
 **                                                                  **
 **********************************************************************


 Mode:                 1                      2                      3
 Frequency:       111.44                 130.24                 187.58
 Force Cnst:      0.1501                 0.1776                 0.3689
 Red. Mass:      20.5159                17.7682                17.7962
 IR Active:          YES                    YES                    YES
 IR Intens:        0.562                  0.347                  0.771
 Raman Active:       YES                    YES                    YES
               X      Y      Z        X      Y      Z        X      Y      Z
 C          0.069  0.120  0.202    0.102 -0.143  0.119    0.197  0.121 -0.065
 C         -0.050  0.136  0.268    0.014 -0.279  0.119    0.031  0.051  0.017
 C         -0.100  0.111  0.146    0.147 -0.140  0.136    0.223  0.172 -0.073
 F         -0.061  0.193  0.415    0.101 -0.283  0.122   -0.196  0.202  0.328
 I          0.137 -0.049 -0.086   -0.077  0.082 -0.057   -0.152 -0.018 -0.031
 Cl        -0.268 -0.122 -0.303   -0.115  0.195 -0.208    0.391 -0.244 -0.093
 F         -0.325  0.117  0.308    0.449 -0.254  0.389    0.179  0.137  0.135
 H          0.205  0.084  0.269    0.248 -0.275  0.100    0.479 -0.031  0.000
 H          0.075  0.175  0.106   -0.073 -0.004  0.135    0.032  0.316 -0.146
 TransDip   0.023 -0.001 -0.007   -0.019  0.002 -0.001    0.025  0.006 -0.011

 Mode:                 4                      5                      6
 Frequency:       264.41                 335.97                 387.96
 Force Cnst:      0.8549                 0.3424                 0.9531
 Red. Mass:      20.7547                 5.1487                10.7474
 IR Active:          YES                    YES                    YES
 IR Intens:        0.359                  6.033                  3.253
 Raman Active:       YES                    YES                    YES
               X      Y      Z        X      Y      Z        X      Y      Z
 C          0.047  0.094  0.077    0.362  0.020  0.113    0.079  0.187  0.269
 C          0.184  0.184  0.019    0.069 -0.074  0.183    0.025  0.099  0.242
 C          0.031  0.083  0.050    0.045 -0.030  0.038   -0.011  0.073  0.208
 F          0.879  0.066  0.051   -0.084 -0.165 -0.086    0.002 -0.011 -0.093
 I         -0.135 -0.094 -0.011   -0.021  0.005 -0.023   -0.019 -0.003 -0.015
 Cl         0.008  0.094 -0.039    0.045  0.070  0.033   -0.178 -0.187  0.017
 F         -0.158  0.158 -0.008   -0.212  0.048 -0.043    0.378  0.120 -0.322
 H         -0.039  0.084 -0.003    0.535  0.109  0.338    0.004  0.390  0.422
 H          0.068  0.024  0.156    0.515  0.066 -0.163    0.261  0.133  0.122
 TransDip  -0.016 -0.010  0.004    0.076  0.009  0.019   -0.018  0.015  0.053

 Mode:                 7                      8                      9
 Frequency:       399.17                 488.92                 551.90
 Force Cnst:      0.4242                 0.4251                 0.9282
 Red. Mass:       4.5189                 3.0185                 5.1723
 IR Active:          YES                    YES                    YES
 IR Intens:        1.887                 10.667                  5.783
 Raman Active:       YES                    YES                    YES
               X      Y      Z        X      Y      Z        X      Y      Z
 C         -0.219 -0.101  0.177   -0.099  0.213 -0.054    0.143 -0.139 -0.151
 C         -0.024 -0.072  0.060   -0.102 -0.161 -0.070   -0.160 -0.054 -0.022
 C          0.072  0.109  0.134   -0.008  0.000 -0.004   -0.042  0.225 -0.202
 F         -0.023 -0.155 -0.092    0.044 -0.154  0.130    0.057 -0.112 -0.005
 I          0.007  0.007  0.005    0.013  0.006  0.005    0.011  0.003  0.002
 Cl         0.101 -0.010 -0.100    0.014  0.003  0.001   -0.101 -0.062  0.083
 F         -0.061  0.193 -0.015   -0.021  0.024 -0.073    0.070  0.221  0.093
 H         -0.286 -0.361 -0.137    0.158  0.352  0.278    0.526 -0.579 -0.308
 H         -0.491 -0.098  0.538   -0.247  0.597 -0.455   -0.070 -0.028 -0.054
 TransDip  -0.010 -0.001  0.043   -0.099  0.024 -0.023   -0.009 -0.027 -0.072

 Mode:                10                     11                     12
 Frequency:       648.57                 837.02                 875.90
 Force Cnst:      2.6947                 1.1893                 0.8444
 Red. Mass:      10.8729                 2.8813                 1.8681
 IR Active:          YES                    YES                    YES
 IR Intens:       66.912                 83.232                  9.951
 Raman Active:       YES                    YES                    YES
               X      Y      Z        X      Y      Z        X      Y      Z
 C          0.063 -0.005 -0.064   -0.011  0.205 -0.046   -0.024 -0.044 -0.019
 C          0.467 -0.210 -0.398    0.145  0.076  0.136    0.098  0.022 -0.063
 C          0.481 -0.056  0.187    0.037  0.052 -0.193   -0.128 -0.042 -0.022
 F         -0.093  0.048  0.066   -0.028 -0.126  0.047   -0.020 -0.081  0.046
 I         -0.017  0.001  0.003   -0.002 -0.000 -0.002   -0.001  0.000 -0.000
 Cl        -0.187 -0.027  0.059   -0.017 -0.005  0.016    0.012  0.001 -0.010
 F         -0.069  0.160 -0.014   -0.014 -0.064 -0.001    0.035  0.116  0.045
 H         -0.123 -0.054 -0.267   -0.375 -0.047 -0.591   -0.471  0.454  0.135
 H         -0.284  0.152  0.153   -0.081 -0.131  0.574    0.534 -0.397 -0.224
 TransDip   0.258  0.006 -0.043    0.219  0.185 -0.058   -0.050 -0.031 -0.082

 Mode:                13                     14                     15
 Frequency:       991.72                1007.87                1066.74
 Force Cnst:      1.7436                 3.2638                 0.9145
 Red. Mass:       3.0090                 5.4534                 1.3640
 IR Active:          YES                    YES                    YES
 IR Intens:       40.320                 25.825                 27.993
 Raman Active:       YES                    YES                    YES
               X      Y      Z        X      Y      Z        X      Y      Z
 C          0.127  0.104 -0.146   -0.135 -0.104 -0.340   -0.147  0.075  0.001
 C         -0.210  0.035 -0.087   -0.048  0.116  0.358    0.042  0.027 -0.013
 C          0.003 -0.049  0.265    0.285 -0.126  0.071    0.032  0.017  0.020
 F          0.009 -0.040  0.039    0.007 -0.012 -0.038   -0.005 -0.018  0.004
 I          0.002  0.000 -0.000   -0.001 -0.001 -0.001   -0.000  0.000  0.000
 Cl         0.014  0.003 -0.010   -0.022 -0.002  0.003   -0.002  0.000 -0.001
 F         -0.007  0.003 -0.033   -0.011  0.074  0.019   -0.003 -0.015 -0.003
 H         -0.182 -0.090 -0.586   -0.190  0.343  0.061    0.592 -0.424  0.066
 H          0.309 -0.413  0.413   -0.046  0.017 -0.665    0.511 -0.384 -0.160
 TransDip  -0.197 -0.021  0.046    0.149 -0.025  0.060    0.169 -0.008  0.008

 Mode:                16                     17                     18
 Frequency:      1157.34                1161.12                1340.23
 Force Cnst:      2.2613                 5.0842                 3.6682
 Red. Mass:       2.8655                 6.4006                 3.4662
 IR Active:          YES                    YES                    YES
 IR Intens:       31.524                197.710                 20.321
 Raman Active:       YES                    YES                    YES
               X      Y      Z        X      Y      Z        X      Y      Z
 C          0.023 -0.045 -0.085    0.021 -0.168  0.036   -0.002 -0.009 -0.098
 C          0.163  0.236 -0.031   -0.051  0.293 -0.159    0.155 -0.219  0.123
 C         -0.181 -0.087  0.130    0.187  0.433  0.076   -0.159  0.247  0.160
 F         -0.032 -0.092  0.025   -0.015 -0.159  0.048    0.006  0.060 -0.022
 I         -0.001 -0.001 -0.000   -0.001  0.000  0.001   -0.002 -0.000 -0.000
 Cl         0.011  0.005 -0.007   -0.015 -0.007  0.001    0.012 -0.001 -0.007
 F          0.022  0.016 -0.009   -0.043 -0.203 -0.029   -0.006 -0.067 -0.019
 H          0.413 -0.348 -0.099   -0.278  0.433  0.412   -0.286 -0.187 -0.541
 H         -0.552  0.466 -0.123    0.118 -0.010 -0.327    0.150  0.129 -0.577
 TransDip   0.022  0.141  0.110    0.096  0.435 -0.064   -0.108  0.027  0.092

 Mode:                19                     20                     21
 Frequency:      1450.44                3132.31                3228.71
 Force Cnst:      1.7194                 6.0924                 6.8735
 Red. Mass:       1.3871                 1.0539                 1.1191
 IR Active:          YES                    YES                    YES
 IR Intens:       30.315                  0.780                  1.277
 Raman Active:       YES                    YES                    YES
               X      Y      Z        X      Y      Z        X      Y      Z
 C         -0.012 -0.009 -0.136   -0.008 -0.005 -0.064   -0.063 -0.078  0.012
 C          0.051 -0.060  0.024    0.002 -0.002  0.001   -0.000 -0.000  0.000
 C         -0.053  0.067  0.035   -0.002  0.002  0.002   -0.000 -0.000  0.000
 F          0.001  0.012 -0.003    0.000 -0.000  0.000    0.000  0.000 -0.000
 I         -0.000  0.000 -0.000    0.000 -0.000  0.000    0.000  0.000  0.000
 Cl         0.003 -0.000 -0.001   -0.000  0.000  0.000    0.000  0.000 -0.000
 F         -0.001 -0.013 -0.003   -0.000  0.000  0.000    0.000  0.000  0.000
 H          0.326  0.356  0.507   -0.336 -0.438  0.416    0.344  0.450 -0.443
 H         -0.210 -0.293  0.588    0.424  0.496  0.304    0.403  0.470  0.301
 TransDip  -0.037  0.010  0.172   -0.003  0.002  0.028    0.022  0.028 -0.006

 STANDARD THERMODYNAMIC QUANTITIES AT   298.15 K  AND     1.00 ATM

   This Molecule has  0 Imaginary Frequencies
   Zero point vibrational energy:       28.242 kcal/mol

   Atom    1 Element C  Has Mass   12.00000
   Atom    2 Element C  Has Mass   12.00000
   Atom    3 Element C  Has Mass   12.00000
   Atom    4 Element F  Has Mass   18.99840
   Atom    5 Element I  Has Mass  126.90440
   Atom    6 Element Cl Has Mass   34.96885
   Atom    7 Element F  Has Mass   18.99840
   Atom    8 Element H  Has Mass    1.00783
   Atom    9 Element H  Has Mass    1.00783
   Molecular Mass:   237.885710 amu
   Principal axes and moments of inertia in amu*Bohr^2:
                             1           2           3
    Eigenvalues --      631.95848  2863.99065  3138.79179
          X               0.99999    -0.00051     0.00467
          Y               0.00047     0.99996     0.00902
          Z              -0.00467    -0.00901     0.99995
   Rotational Symmetry Number is   1
   The Molecule is an Asymmetric Top
   Translational Enthalpy:        0.889 kcal/mol
   Rotational Enthalpy:           0.889 kcal/mol
   Vibrational Enthalpy:         30.932 kcal/mol
   gas constant (RT):             0.592 kcal/mol
   Translational Entropy:        42.301  cal/mol.K
   Rotational Entropy:           30.119  cal/mol.K
   Vibrational Entropy:          15.602  cal/mol.K

   Total Enthalpy:               33.302 kcal/mol
   Total Entropy:                88.022  cal/mol.K

 ======================================================================

 STANDARD THERMODYNAMIC QUANTITIES FOR ANHARMONIC VIBRATION -- TOSH

   Zero point vibrational energy: ************ kcal/mol

   Vibrational Enthalpy:       Infinity kcal/mol
   Vibrational Entropy:             NaN  cal/mol.K

   Total Enthalpy:             Infinity kcal/mol
   Total Entropy:                   NaN  cal/mol.K

 ======================================================================

 STANDARD THERMODYNAMIC QUANTITIES FOR ANHARMONIC VIBRATION -- VPT2

   Zero point vibrational energy: ************ kcal/mol

   Vibrational Enthalpy:       Infinity kcal/mol
   Vibrational Entropy:             NaN  cal/mol.K

   Total Enthalpy:             Infinity kcal/mol
   Total Entropy:                   NaN  cal/mol.K

 ======================================================================

Archival summary:
1\1\garfield\FREQ\ProcedureUnspecified\BasisUnspecified\1l1232\taweetha\ThuOct1103:17:192018ThuOct1103:17:192018\0\\#,FREQ,ProcedureUnspecified,BasisUnspecified,\\0,1\I\C,1,2.16467\F,2,1.35782,1,111.836\C,2,1.49961,1,121.186,3,145.472,0\F,4,1.35572,2,118.412,1,2.26312,0\C,4,1.50532,2,60.4288,1,109.639,0\H,6,1.08345,4,116.674,2,-108.202,0\H,6,1.08391,4,117.827,2,106.076,0\Cl,4,1.7598,2,119.841,1,-139.775,0\\\@

 Total job time:  583.93s(wall), 583.89s(cpu) 
 Thu Oct 11 03:17:19 2018

        *************************************************************
        *                                                           *
        *  Thank you very much for using Q-Chem.  Have a nice day.  *
        *                                                           *
        *************************************************************
