# Supplementary material for: Geometric and energetic data from ab initio calculations of haloethene, haloimine, halomethylenephosphine, haloiminophosphine, halodiazene, halodiphosphene and halocyclopropane
Source: Data Brief. 2019 Nov 2;27:104738. doi: 10.1016/j.dib.2019.104738 (PMC6861602; doi:10.1016/j.dib.2019.104738)
Supplement: Multimedia component 3 [file mmc3.zip › CCC/B3LYP/FICCCClI.out]

Q-Chem Developer Version!
                  Welcome to Q-Chem
     A Quantum Leap Into The Future Of Chemistry


 Q-Chem 5.1, Q-Chem, Inc., Pleasanton, CA (2018)

 Yihan Shao,  Zhengting Gan,  E. Epifanovsky,  A. T. B. Gilbert,  M. Wormit,  
 J. Kussmann,  A. W. Lange,  A. Behn,  Jia Deng,  Xintian Feng,  D. Ghosh,  
 M. Goldey,  P. R. Horn,  L. D. Jacobson,  I. Kaliman,  T. Kus,  A. Landau,  
 Jie Liu,  E. I. Proynov,  R. M. Richard,  R. P. Steele,  E. J. Sundstrom,  
 H. L. Woodcock III,  P. M. Zimmerman,  D. Zuev,  B. Albrecht,  E. Alguire,  
 S. A. Baeppler,  D. Barton,  Z. Benda,  Y. A. Bernard,  E. J. Berquist,  
 K. B. Bravaya,  H. Burton,  D. Casanova,  Chun-Min Chang,  Yunqing Chen,  
 A. Chien,  K. D. Closser,  M. P. Coons,  S. Coriani,  S. Dasgupta,  
 A. L. Dempwolff,  M. Diedenhofen,  Hainam Do,  R. G. Edgar,  Po-Tung Fang,  
 S. Faraji,  S. Fatehi,  Qingguo Feng,  K. D. Fenk,  J. Fosso-Tande,  
 Qinghui Ge,  A. Ghysels,  G. Gidofalvi,  J. Gomes,  J. Gonthier,  A. Gunina,  
 D. Hait,  M. W. D. Hanson-Heine,  P. H. P. Harbach,  A. W. Hauser,  
 J. E. Herr,  E. G. Hohenstein,  Z. C. Holden,  Kerwin Hui,  B. C. Huynh,  
 T.-C. Jagau,  Hyunjun Ji,  B. Kaduk,  K. Khistyaev,  Jaehoon Kim,  
 P. Klunzinger,  K. Koh,  D. Kosenkov,  L. Koulias,  T. Kowalczyk,  
 C. M. Krauter,  A. Kunitsa,  Ka Un Lao,  A. Laurent,  K. V. Lawler,  
 Joonho Lee,  D. Lefrancois,  S. Lehtola,  D. S. Levine,  Yi-Pei Li,  
 You-Sheng Lin,  Fenglai Liu,  E. Livshits,  A. Luenser,  P. Manohar,  
 E. Mansoor,  S. F. Manzer,  Shan-Ping Mao,  Yuezhi Mao,  N. Mardirossian,  
 A. V. Marenich,  T. Markovich,  L. A. Martinez-Martinez,  S. A. Maurer,  
 N. J. Mayhall,  S. C. McKenzie,  J.-M. Mewes,  A. F. Morrison,  
 J. W. Mullinax,  K. Nanda,  T. S. Nguyen-Beck,  R. Olivares-Amaya,  
 J. A. Parkhill,  T. M. Perrine,  F. Plasser,  P. Pokhilko,  S. Prager,  
 A. Prociuk,  E. Ramos,  D. R. Rehn,  F. Rob,  M. Schneider,  N. Sergueev,  
 S. M. Sharada,  S. Sharma,  D. W. Small,  T. Stauch,  T. Stein,  
 Yu-Chuan Su,  A. J. W. Thom,  A. Tkatchenko,  T. Tsuchimochi,  N. M. Tubman,  
 L. Vogt,  M. L. Vidal,  O. Vydrov,  M. A. Watson,  J. Wenzel,  
 M. de Wergifosse,  T. A. Wesolowski,  A. White,  J. Witte,  A. Yamada,  
 Jun Yang,  K. Yao,  S. Yeganeh,  S. R. Yost,  Zhi-Qiang You,  A. Zech,  
 Igor Ying Zhang,  Xing Zhang,  Yan Zhao,  Ying Zhu,  B. R. Brooks,  
 G. K. L. Chan,  C. J. Cramer,  M. S. Gordon,  W. J. Hehre,  A. Klamt,  
 M. W. Schmidt,  C. D. Sherrill,  D. G. Truhlar,  A. Aspuru-Guzik,  R. Baer,  
 A. T. Bell,  N. A. Besley,  Jeng-Da Chai,  A. E. DePrince, III,  
 R. A. DiStasio Jr.,  A. Dreuw,  B. D. Dunietz,  T. R. Furlani,  
 Chao-Ping Hsu,  Yousung Jung,  Jing Kong,  D. S. Lambrecht,  WanZhen Liang,  
 C. Ochsenfeld,  V. A. Rassolov,  L. V. Slipchenko,  J. E. Subotnik,  
 T. Van Voorhis,  J. M. Herbert,  A. I. Krylov,  P. M. W. Gill,  M. Head-Gordon

 Contributors to earlier versions of Q-Chem not listed above: 
 R. D. Adamson,  B. Austin,  J. Baker,  G. J. O. Beran,  K. Brandhorst,  
 S. T. Brown,  E. F. C. Byrd,  A. K. Chakraborty,  C.-L. Cheng,  
 Siu Hung Chien,  D. M. Chipman,  D. L. Crittenden,  H. Dachsel,  
 R. J. Doerksen,  A. D. Dutoi,  L. Fusti-Molnar,  W. A. Goddard III,  
 A. Golubeva-Zadorozhnaya,  S. R. Gwaltney,  G. Hawkins,  A. Heyden,  
 S. Hirata,  G. Kedziora,  F. J. Keil,  C. Kelley,  Jihan Kim,  R. A. King,  
 R. Z. Khaliullin,  P. P. Korambath,  W. Kurlancheek,  A. M. Lee,  M. S. Lee,  
 S. V. Levchenko,  Ching Yeh Lin,  D. Liotard,  R. C. Lochan,  I. Lotan,  
 P. E. Maslen,  N. Nair,  D. P. O'Neill,  D. Neuhauser,  E. Neuscamman,  
 C. M. Oana,  R. Olson,  B. Peters,  R. Peverati,  P. A. Pieniazek,  
 Y. M. Rhee,  J. Ritchie,  M. A. Rohrdanz,  E. Rosta,  N. J. Russ,  
 H. F. Schaefer III,  N. E. Schultz,  N. Shenvi,  A. C. Simmonett,  A. Sodt,  
 D. Stuck,  K. S. Thanthiriwatte,  V. Vanovschi,  Tao Wang,  A. Warshel,  
 C. F. Williams,  Q. Wu,  X. Xu,  W. Zhang

 Please cite Q-Chem as follows:
 Y. Shao et al., Mol. Phys. 113, 184-215 (2015)
 DOI: 10.1080/00268976.2014.952696

 Q-Chem 5.1.1 for Intel X86 EM64T Linux

 Parts of Q-Chem use Armadillo 8.300.2 (Tropical Shenanigans).
 http://arma.sourceforge.net/

 Q-Chem begins on Thu Oct 11 03:01:48 2018  

Host: 
0

     Scratch files written to /scratch/taweetham/qchem31926//
Input Ideriv = 2
Curr. Ideriv = -1
Max.  Ideriv = 2

Checking the input file for inconsistencies... 	...done.

--------------------------------------------------------------
User input:
--------------------------------------------------------------
$molecule
0 1
C 
C 1 CC 
C 2 CC 1 60.0
F 2 CF 1 ANG  3 pDHA
I 2 CI 1 ANG  3 mDHA
Cl 3 CCl 1 ANG  2 mDHA
I 3 CI 1 ANG  2 pDHA
H 1 CH 2 ANG  3 pDHA
H 1 CH 2 ANG  3 mDHA

CC=1.54
CH=1.09
CF=1.35
CCl=1.77
CBr=1.94
CI=2.14
ANG=118.0
pDHA=107.9
mDHA=-107.9
$end

$rem
   job_type	optimization
   basis	6-311++g**
   method	b3lyp
   mem_total	32000
$end

--------------------------------------------------------------
 ----------------------------------------------------------------
             Standard Nuclear Orientation (Angstroms)
    I     Atom           X                Y                Z
 ----------------------------------------------------------------
    1      C      -0.1639825694    -1.2808731731    -1.5472542574
    2      C       0.6027857236    -1.2425711947    -0.2122638666
    3      C      -0.8958118453    -0.8898821805    -0.2498907946
    4      F       0.9638760357    -2.4178904898     0.3451752252
    5      I       2.0020862315     0.3466659573     0.0973865222
    6      Cl     -2.0406164389    -2.0500113652     0.4403430190
    7      I      -1.4530203791     1.1598116408     0.0106353821
    8      H       0.0391689730    -0.4968565131    -2.2767385462
    9      H      -0.3820118631    -2.2552892777    -1.9843772175
 ----------------------------------------------------------------
 Molecular Point Group                 C1    NOp =  1
 Largest Abelian Subgroup              C1    NOp =  1
 Nuclear Repulsion Energy =  1405.9636991023 hartrees
 There are       76 alpha and       76 beta electrons
 Requested basis set is 6-311++G(d,p)
 There are 95 shells and 256 basis functions

 Total QAlloc Memory Limit  32000 MB
 Mega-Array Size       188 MB
 MEM_STATIC part       192 MB
 A cutoff of  1.0D-11 yielded   3478 shell pairs
 There are     26873 function pairs (     30053 Cartesian)
 Smallest overlap matrix eigenvalue = 5.56E-05

 Scale SEOQF with 1.000000e-01/1.000000e-01/1.000000e-01

 Standard Electronic Orientation quadrupole field applied
 Nucleus-field energy     =     0.0000000281 hartrees
 Guess from superposition of atomic densities
 Warning:  Energy on first SCF cycle will be non-variational
 SAD guess density has 152.000000 electrons

 -----------------------------------------------------------------------
  General SCF calculation program by
  Eric Jon Sundstrom, Paul Horn, Yuezhi Mao, Dmitri Zuev, Alec White,
  David Stuck, Shaama M.S., Shane Yost, Joonho Lee, David Small,
  Daniel Levine, Susi Lehtola, Hugh Burton, Evgeny Epifanovsky
 -----------------------------------------------------------------------
 Exchange:     0.2000 Hartree-Fock + 0.0800 Slater + 0.7200 B88
 Correlation:  0.1900 VWN1RPA + 0.8100 LYP
 Using SG-1 standard quadrature grid
 A restricted SCF calculation will be
 performed using DIIS
 SCF converges when DIIS error is below 1.0e-08
 ---------------------------------------
  Cycle       Energy         DIIS error
 ---------------------------------------
    1  -14515.6744864205      3.35e-02  
    2  -14514.5709266787      2.74e-03  
    3  -14514.5345982975      3.55e-03  
    4  -14514.6179373460      5.11e-04  
    5  -14514.6191308790      2.75e-04  
    6  -14514.6197066023      7.10e-05  
    7  -14514.6197486858      2.53e-05  
    8  -14514.6197528627      6.09e-06  
    9  -14514.6197531417      1.41e-06  
   10  -14514.6197531573      4.83e-07  
   11  -14514.6197531587      1.86e-07  
   12  -14514.6197531589      4.25e-08  
   13  -14514.6197531591      1.14e-08  
   14  -14514.6197531591      2.74e-09  Convergence criterion met
 ---------------------------------------
 SCF time:   CPU 74.03s  wall 75.00s 
 SCF   energy in the final basis set =   -14514.6197531591
 Total energy in the final basis set =   -14514.6197531591

 --------------------------------------------------------------

                    Orbital Energies (a.u.)
 --------------------------------------------------------------

 Alpha MOs
 -- Occupied --
***************-176.316-176.316-165.720-165.720-165.718-165.718
*******-165.717-101.578 -35.813 -35.812 -31.306 -31.306 -31.300
-31.300 -31.299 -31.299 -24.722 -22.956 -22.956 -22.955 -22.955
-22.955 -22.955 -22.950 -22.950 -22.950 -22.950 -10.341 -10.314
-10.234  -9.492  -7.257  -7.246  -7.246  -6.362  -6.362  -4.775
 -4.775  -4.760  -4.759  -4.759  -4.759  -2.041  -2.040  -2.036
 -2.036  -2.036  -2.036  -2.023  -2.022  -2.022  -2.022  -1.263
 -0.934  -0.848  -0.701  -0.692  -0.639  -0.599  -0.536  -0.519
 -0.499  -0.462  -0.441  -0.410  -0.382  -0.368  -0.326  -0.319
 -0.304  -0.280  -0.274  -0.258
 -- Virtual --
 -0.090  -0.059  -0.020  -0.002   0.022   0.028   0.031   0.055
  0.066   0.069   0.079   0.083   0.085   0.099   0.104   0.113
  0.123   0.127   0.135   0.145   0.151   0.164   0.172   0.197
  0.201   0.213   0.217   0.227   0.236   0.240   0.257   0.264
  0.276   0.292   0.320   0.351   0.353   0.379   0.388   0.403
  0.422   0.430   0.431   0.441   0.448   0.456   0.475   0.492
  0.495   0.506   0.536   0.557   0.577   0.583   0.594   0.608
  0.635   0.659   0.689   0.698   0.722   0.743   0.772   0.808
  0.855   0.866   0.906   0.945   0.964   1.038   1.083   1.124
  1.213   1.242   1.294   1.313   1.340   1.358   1.372   1.387
  1.401   1.422   1.437   1.474   1.483   1.523   1.528   1.599
  1.608   1.668   1.734   1.767   1.788   1.870   1.924   1.942
  1.983   2.027   2.129   2.154   2.190   2.277   2.304   2.469
  2.518   2.555   2.647   2.685   2.768   2.770   2.887   2.957
  3.072   3.341   3.529   3.678   3.759   3.790   3.957   3.966
  3.977   3.984   3.998   4.008   4.019   4.055   4.081   4.121
  4.137   4.247   4.266   4.427   4.457   4.826   5.987   6.020
  6.033   6.065   6.081   6.130   6.325   6.362   6.649   9.733
 23.477  23.588  23.807  25.849  25.929  26.421  27.864  27.889
 28.336  28.355  28.367  28.381  28.390  28.411  28.531  28.537
 28.543  28.554  28.567  28.583  28.599  28.612  28.682  28.704
 66.750 127.879 127.896 127.903 127.922 127.937 127.955 151.662
151.684 215.7201901.8241901.848
 --------------------------------------------------------------

          Ground-State Mulliken Net Atomic Charges

     Atom                 Charge (a.u.)
  ----------------------------------------
      1 C                    -0.547023
      2 C                    -0.158159
      3 C                    -0.128580
      4 F                    -0.037485
      5 I                     0.111644
      6 Cl                    0.241157
      7 I                     0.141844
      8 H                     0.188364
      9 H                     0.188238
  ----------------------------------------
  Sum of atomic charges =     0.000000

 -----------------------------------------------------------------
                    Cartesian Multipole Moments
 -----------------------------------------------------------------
    Charge (ESU x 10^10)
                 0.0000
    Dipole Moment (Debye)
         X       0.0903      Y       0.6822      Z      -1.7834
       Tot       1.9115
    Quadrupole Moments (Debye-Ang)
        XX     -94.9471     XY       2.0921     YY     -90.7478
        XZ       0.0079     YZ       3.6112     ZZ     -90.0340
    Octopole Moments (Debye-Ang^2)
       XXX      30.8424    XXY      24.9038    XYY       1.7837
       YYY      60.7039    XXZ       7.3102    XYZ       1.0881
       YYZ      -0.9596    XZZ       7.5177    YZZ       9.8825
       ZZZ       1.5490
    Hexadecapole Moments (Debye-Ang^3)
      XXXX   -1544.3842   XXXY     -16.5057   XXYY    -401.9874
      XYYY     -37.3274   YYYY    -982.7296   XXXZ       5.1588
      XXYZ      -3.6224   XYYZ      -2.8263   YYYZ       8.4311
      XXZZ    -306.3538   XYZZ     -10.6200   YYZZ    -200.2463
      XZZZ       7.4641   YZZZ       1.9354   ZZZZ    -240.9591
 -----------------------------------------------------------------
 Calculating analytic gradient of the SCF energy
 Gradient of SCF Energy
            1           2           3           4           5           6
    1  -0.0038172   0.0244821  -0.0164845  -0.0007743  -0.0174396  -0.0020855
    2  -0.0016277  -0.0046928   0.0093317  -0.0003953   0.0035026   0.0001389
    3  -0.0150606   0.0204590   0.0099875  -0.0007030  -0.0044091   0.0003456
            7           8           9
    1   0.0153846   0.0008936  -0.0001592
    2  -0.0076702   0.0029130  -0.0015002
    3  -0.0013275  -0.0042407  -0.0050511
 Max gradient component =       2.448E-02
 RMS gradient           =       9.500E-03
 Gradient time:  CPU 20.61 s  wall 20.61 s
 Geometry Optimization Parameters
   NAtoms,    NIC,     NZ,  NCons,   NDum,   NFix, NCnnct, MaxDiis
        9      69       9       0       0       0       0       0


** GEOMETRY OPTIMIZATION IN DELOCALIZED INTERNAL COORDINATES **
   Searching for a Minimum

   Optimization Cycle:   1

                       Coordinates (Angstroms)
     ATOM                X               Y               Z
      1  C        -0.1639825694   -1.2808731731   -1.5472542574
      2  C         0.6027857236   -1.2425711947   -0.2122638666
      3  C        -0.8958118453   -0.8898821805   -0.2498907946
      4  F         0.9638760357   -2.4178904898    0.3451752252
      5  I         2.0020862315    0.3466659573    0.0973865222
      6  Cl       -2.0406164389   -2.0500113652    0.4403430190
      7  I        -1.4530203791    1.1598116408    0.0106353821
      8  H         0.0391689730   -0.4968565131   -2.2767385462
      9  H        -0.3820118631   -2.2552892777   -1.9843772175
   Point Group: c1    Number of degrees of freedom:    21


   Energy is -14514.619753159


 Attempting to Generate Delocalized Internal Coordinates

 21 Hessian modes will be used to form the next step
  Hessian Eigenvalues:
     0.017401    0.020947    0.030782    0.030782    0.030790    0.033282
     0.086449    0.090060    0.108095    0.108095    0.108252    0.129001
     0.140000    0.145900    0.257500    0.268991    0.285189    0.286300
     0.348126    0.348126    0.550214

 Minimum Search - Taking Simple RFO Step
 Searching for Lamda that Minimizes Along All modes
 Value Taken    Lamda =  -0.01751747
 Calculated Step too Large.  Step scaled by  0.718919
 Step Taken.  Stepsize is  0.300000

                             Maximum     Tolerance    Cnvgd?
         Gradient           0.042438      0.000300      NO
         Displacement       0.242014      0.001200      NO
         Energy change     *********      0.000001      NO


 New Cartesian Coordinates Obtained by Inverse Iteration

 Displacement from previous Coordinates is:  0.544326
 ----------------------------------------------------------------
             Standard Nuclear Orientation (Angstroms)
    I     Atom           X                Y                Z
 ----------------------------------------------------------------
    1      C      -0.1591952430    -1.2525669003    -1.5264557995
    2      C       0.6032367516    -1.2228224750    -0.2115542111
    3      C      -0.8953730669    -0.8693285089    -0.2446696769
    4      F       0.9328304000    -2.4138320135     0.3321200122
    5      I       2.1697138423     0.2489155901     0.0772417044
    6      Cl     -2.0016735885    -2.0698481328     0.4347069852
    7      I      -1.6387589897     1.1639782917    -0.0366972920
    8      H       0.0406405928    -0.4790822544    -2.2600806949
    9      H      -0.3789468307    -2.2323101929    -1.9415955612
 ----------------------------------------------------------------
 Molecular Point Group                 C1    NOp =  1
 Largest Abelian Subgroup              C1    NOp =  1
 Nuclear Repulsion Energy =  1359.1312783448 hartrees
 There are       76 alpha and       76 beta electrons
 Applying Cartesian multipole field
    Component          Value
    ---------          -----
     (2,0,0)        1.00000E-11
     (0,2,0)        2.00000E-11
     (0,0,2)       -3.00000E-11
 Nucleus-field energy     =     0.0000000303 hartrees
 Requested basis set is 6-311++G(d,p)
 There are 95 shells and 256 basis functions
 A cutoff of  1.0D-11 yielded   3471 shell pairs
 There are     26797 function pairs (     29963 Cartesian)
 Smallest overlap matrix eigenvalue = 5.36E-05
 Guess MOs from SCF MO coefficient file

 -----------------------------------------------------------------------
  General SCF calculation program by
  Eric Jon Sundstrom, Paul Horn, Yuezhi Mao, Dmitri Zuev, Alec White,
  David Stuck, Shaama M.S., Shane Yost, Joonho Lee, David Small,
  Daniel Levine, Susi Lehtola, Hugh Burton, Evgeny Epifanovsky
 -----------------------------------------------------------------------
 Exchange:     0.2000 Hartree-Fock + 0.0800 Slater + 0.7200 B88
 Correlation:  0.1900 VWN1RPA + 0.8100 LYP
 Using SG-1 standard quadrature grid
 A restricted SCF calculation will be
 performed using DIIS
 SCF converges when DIIS error is below 1.0e-08
 ---------------------------------------
  Cycle       Energy         DIIS error
 ---------------------------------------
    1  -14514.6188538433      7.10e-04  
    2  -14514.6247569699      2.68e-04  
    3  -14514.6247990020      2.65e-04  
    4  -14514.6253193642      1.05e-04  
    5  -14514.6254124402      1.40e-05  
    6  -14514.6254138771      7.53e-06  
    7  -14514.6254142529      1.14e-06  
    8  -14514.6254142605      7.40e-07  
    9  -14514.6254142636      9.36e-08  
   10  -14514.6254142641      6.17e-08  
   11  -14514.6254142638      1.27e-08  
   12  -14514.6254142638      7.59e-09  Convergence criterion met
 ---------------------------------------
 SCF time:   CPU 65.03s  wall 65.00s 
 SCF   energy in the final basis set =   -14514.6254142638
 Total energy in the final basis set =   -14514.6254142638

 --------------------------------------------------------------

                    Orbital Energies (a.u.)
 --------------------------------------------------------------

 Alpha MOs
 -- Occupied --
***************-176.317-176.317-165.721-165.721-165.719-165.719
*******-165.719-101.577 -35.814 -35.814 -31.307 -31.307 -31.301
-31.301 -31.301 -31.300 -24.721 -22.958 -22.957 -22.956 -22.956
-22.956 -22.956 -22.951 -22.951 -22.951 -22.951 -10.342 -10.316
-10.231  -9.491  -7.257  -7.246  -7.246  -6.363  -6.363  -4.776
 -4.776  -4.760  -4.760  -4.760  -4.760  -2.041  -2.041  -2.037
 -2.037  -2.037  -2.036  -2.023  -2.023  -2.023  -2.023  -1.263
 -0.937  -0.849  -0.697  -0.689  -0.640  -0.600  -0.538  -0.521
 -0.499  -0.462  -0.441  -0.407  -0.382  -0.368  -0.325  -0.317
 -0.296  -0.278  -0.277  -0.270
 -- Virtual --
 -0.095  -0.067  -0.019  -0.002   0.022   0.027   0.031   0.057
  0.067   0.069   0.077   0.084   0.085   0.098   0.102   0.114
  0.123   0.127   0.134   0.144   0.153   0.165   0.169   0.202
  0.205   0.214   0.218   0.227   0.230   0.242   0.259   0.261
  0.274   0.293   0.318   0.354   0.371   0.379   0.390   0.404
  0.410   0.426   0.440   0.442   0.446   0.460   0.477   0.492
  0.495   0.511   0.515   0.546   0.578   0.586   0.595   0.598
  0.630   0.663   0.684   0.694   0.719   0.734   0.762   0.803
  0.853   0.869   0.903   0.957   0.974   1.030   1.082   1.131
  1.212   1.245   1.303   1.326   1.336   1.350   1.361   1.376
  1.391   1.415   1.435   1.476   1.489   1.517   1.540   1.578
  1.621   1.662   1.736   1.783   1.799   1.866   1.911   1.950
  1.984   2.039   2.135   2.164   2.190   2.279   2.311   2.466
  2.527   2.564   2.648   2.693   2.767   2.780   2.901   2.968
  3.086   3.356   3.525   3.689   3.760   3.796   3.966   3.973
  3.976   3.993   3.995   4.005   4.028   4.054   4.062   4.120
  4.124   4.234   4.270   4.405   4.443   4.831   6.015   6.019
  6.031   6.043   6.084   6.088   6.326   6.366   6.649   9.732
 23.486  23.594  23.829  25.852  25.946  26.423  27.849  27.884
 28.351  28.354  28.365  28.374  28.379  28.390  28.532  28.537
 28.544  28.545  28.569  28.572  28.598  28.604  28.672  28.700
 66.752 127.892 127.893 127.901 127.907 127.933 127.939 151.647
151.676 215.7191901.8101901.840
 --------------------------------------------------------------

          Ground-State Mulliken Net Atomic Charges

     Atom                 Charge (a.u.)
  ----------------------------------------
      1 C                    -0.534404
      2 C                    -0.188579
      3 C                    -0.079856
      4 F                    -0.030437
      5 I                     0.106864
      6 Cl                    0.212398
      7 I                     0.137804
      8 H                     0.189482
      9 H                     0.186729
  ----------------------------------------
  Sum of atomic charges =     0.000000

 -----------------------------------------------------------------
                    Cartesian Multipole Moments
 -----------------------------------------------------------------
    Charge (ESU x 10^10)
                 0.0000
    Dipole Moment (Debye)
         X       0.0736      Y       0.6179      Z      -1.8109
       Tot       1.9148
    Quadrupole Moments (Debye-Ang)
        XX     -93.7164     XY       1.5653     YY     -91.3931
        XZ       0.0379     YZ       3.3371     ZZ     -90.1860
    Octopole Moments (Debye-Ang^2)
       XXX      33.9547    XXY      29.7506    XYY      -0.0274
       YYY      66.5405    XXZ       9.3539    XYZ       1.0492
       YYZ       0.6549    XZZ       7.7613    YZZ      12.5378
       ZZZ       7.4337
    Hexadecapole Moments (Debye-Ang^3)
      XXXX   -1724.4866   XXXY      13.6301   XXYY    -430.9305
      XYYY      -9.5150   YYYY    -978.4368   XXXZ       2.0212
      XXYZ      -1.4389   XYYZ      -4.2173   YYYZ      12.8688
      XXZZ    -340.3182   XYZZ       0.0929   YYZZ    -199.4787
      XZZZ       2.6933   YZZZ       8.0998   ZZZZ    -237.5298
 -----------------------------------------------------------------
 Calculating analytic gradient of the SCF energy
 Gradient of SCF Energy
            1           2           3           4           5           6
    1  -0.0018368   0.0144844  -0.0110620  -0.0009228   0.0000392  -0.0001842
    2   0.0014827  -0.0089548   0.0013033   0.0016933   0.0025273   0.0009005
    3  -0.0093919   0.0148069   0.0080280  -0.0022817  -0.0036474  -0.0011685
            7           8           9
    1  -0.0005869   0.0002405  -0.0001714
    2   0.0010929   0.0001781  -0.0002233
    3  -0.0028637  -0.0021133  -0.0013684
 Max gradient component =       1.481E-02
 RMS gradient           =       5.573E-03
 Gradient time:  CPU 20.11 s  wall 20.11 s
 Geometry Optimization Parameters
   NAtoms,    NIC,     NZ,  NCons,   NDum,   NFix, NCnnct, MaxDiis
        9      69       9       0       0       0       0       0

 Cartesian Hessian Update
 Hessian Updated using BFGS Update


** GEOMETRY OPTIMIZATION IN DELOCALIZED INTERNAL COORDINATES **
   Searching for a Minimum

   Optimization Cycle:   2

                       Coordinates (Angstroms)
     ATOM                X               Y               Z
      1  C        -0.1591952430   -1.2525669003   -1.5264557995
      2  C         0.6032367516   -1.2228224750   -0.2115542111
      3  C        -0.8953730669   -0.8693285089   -0.2446696769
      4  F         0.9328304000   -2.4138320135    0.3321200122
      5  I         2.1697138423    0.2489155901    0.0772417044
      6  Cl       -2.0016735885   -2.0698481328    0.4347069852
      7  I        -1.6387589897    1.1639782917   -0.0366972920
      8  H         0.0406405928   -0.4790822544   -2.2600806949
      9  H        -0.3789468307   -2.2323101929   -1.9415955612
   Point Group: c1    Number of degrees of freedom:    21


   Energy is -14514.625414264

 Hessian Updated using BFGS Update

 21 Hessian modes will be used to form the next step
  Hessian Eigenvalues:
     0.017406    0.020947    0.030736    0.030782    0.031519    0.044840
     0.089401    0.089642    0.107980    0.108119    0.115457    0.126805
     0.139296    0.154027    0.255495    0.269114    0.285795    0.298863
     0.347654    0.348314    0.550961

 Minimum Search - Taking Simple RFO Step
 Searching for Lamda that Minimizes Along All modes
 Value Taken    Lamda =  -0.00225807
 Step Taken.  Stepsize is  0.177861

                             Maximum     Tolerance    Cnvgd?
         Gradient           0.010377      0.000300      NO
         Displacement       0.119436      0.001200      NO
         Energy change     -0.005661      0.000001      NO


 New Cartesian Coordinates Obtained by Inverse Iteration

 Displacement from previous Coordinates is:  0.202116
 ----------------------------------------------------------------
             Standard Nuclear Orientation (Angstroms)
    I     Atom           X                Y                Z
 ----------------------------------------------------------------
    1      C      -0.1592710770    -1.2570223414    -1.5435927404
    2      C       0.5894298709    -1.2081303367    -0.2453812694
    3      C      -0.8903958607    -0.8622116958    -0.2772910705
    4      F       0.8997426839    -2.3904830083     0.3337063825
    5      I       2.1644689518     0.2370332575     0.1211816658
    6      Cl     -1.9582645726    -2.0678301683     0.4557830120
    7      I      -1.6354817294     1.1658371977    -0.0052256050
    8      H       0.0367916523    -0.4965158063    -2.2857682366
    9      H      -0.3745460512    -2.2475736944    -1.9303966722
 ----------------------------------------------------------------
 Molecular Point Group                 C1    NOp =  1
 Largest Abelian Subgroup              C1    NOp =  1
 Nuclear Repulsion Energy =  1362.9738210732 hartrees
 There are       76 alpha and       76 beta electrons
 Applying Cartesian multipole field
    Component          Value
    ---------          -----
     (2,0,0)        1.00000E-11
     (0,2,0)        2.00000E-11
     (0,0,2)       -3.00000E-11
 Nucleus-field energy     =     0.0000000298 hartrees
 Requested basis set is 6-311++G(d,p)
 There are 95 shells and 256 basis functions
 A cutoff of  1.0D-11 yielded   3469 shell pairs
 There are     26815 function pairs (     29981 Cartesian)
 Smallest overlap matrix eigenvalue = 5.16E-05
 Guess MOs from SCF MO coefficient file

 -----------------------------------------------------------------------
  General SCF calculation program by
  Eric Jon Sundstrom, Paul Horn, Yuezhi Mao, Dmitri Zuev, Alec White,
  David Stuck, Shaama M.S., Shane Yost, Joonho Lee, David Small,
  Daniel Levine, Susi Lehtola, Hugh Burton, Evgeny Epifanovsky
 -----------------------------------------------------------------------
 Exchange:     0.2000 Hartree-Fock + 0.0800 Slater + 0.7200 B88
 Correlation:  0.1900 VWN1RPA + 0.8100 LYP
 Using SG-1 standard quadrature grid
 A restricted SCF calculation will be
 performed using DIIS
 SCF converges when DIIS error is below 1.0e-08
 ---------------------------------------
  Cycle       Energy         DIIS error
 ---------------------------------------
    1  -14514.6242672154      4.40e-04  
    2  -14514.6262061812      1.47e-04  
    3  -14514.6261202193      1.86e-04  
    4  -14514.6263550668      4.57e-05  
    5  -14514.6263731157      9.69e-06  
    6  -14514.6263736405      4.80e-06  
    7  -14514.6263738053      6.65e-07  
    8  -14514.6263738085      2.90e-07  
    9  -14514.6263738089      7.48e-08  
   10  -14514.6263738090      3.10e-08  
   11  -14514.6263738088      6.18e-09  Convergence criterion met
 ---------------------------------------
 SCF time:   CPU 59.83s  wall 59.00s 
 SCF   energy in the final basis set =   -14514.6263738088
 Total energy in the final basis set =   -14514.6263738088

 --------------------------------------------------------------

                    Orbital Energies (a.u.)
 --------------------------------------------------------------

 Alpha MOs
 -- Occupied --
***************-176.317-176.317-165.721-165.720-165.719-165.719
*******-165.718-101.576 -35.814 -35.813 -31.307 -31.306 -31.301
-31.301 -31.300 -31.300 -24.718 -22.958 -22.957 -22.956 -22.956
-22.955 -22.955 -22.952 -22.952 -22.951 -22.951 -10.340 -10.314
-10.232  -9.490  -7.256  -7.244  -7.244  -6.363  -6.362  -4.776
 -4.775  -4.760  -4.760  -4.760  -4.760  -2.042  -2.041  -2.037
 -2.037  -2.036  -2.036  -2.023  -2.023  -2.023  -2.022  -1.261
 -0.944  -0.850  -0.697  -0.689  -0.640  -0.600  -0.540  -0.522
 -0.498  -0.462  -0.442  -0.407  -0.380  -0.368  -0.325  -0.317
 -0.295  -0.278  -0.278  -0.269
 -- Virtual --
 -0.096  -0.065  -0.019  -0.003   0.023   0.028   0.032   0.058
  0.066   0.070   0.078   0.084   0.086   0.099   0.103   0.115
  0.123   0.128   0.134   0.144   0.153   0.166   0.169   0.201
  0.207   0.213   0.221   0.228   0.232   0.239   0.260   0.265
  0.277   0.296   0.317   0.355   0.377   0.378   0.392   0.404
  0.411   0.425   0.442   0.446   0.447   0.462   0.478   0.494
  0.495   0.510   0.516   0.547   0.579   0.589   0.596   0.597
  0.630   0.662   0.684   0.692   0.717   0.733   0.762   0.804
  0.853   0.873   0.904   0.964   0.975   1.041   1.083   1.136
  1.213   1.241   1.302   1.331   1.336   1.354   1.359   1.381
  1.390   1.416   1.440   1.478   1.496   1.512   1.548   1.587
  1.620   1.670   1.738   1.789   1.806   1.875   1.907   1.962
  1.989   2.046   2.147   2.171   2.188   2.281   2.319   2.470
  2.536   2.570   2.653   2.698   2.779   2.793   2.911   2.976
  3.112   3.376   3.519   3.696   3.762   3.803   3.967   3.977
  3.978   3.994   3.996   4.008   4.037   4.053   4.064   4.120
  4.124   4.235   4.269   4.405   4.443   4.841   6.015   6.020
  6.033   6.042   6.085   6.088   6.331   6.371   6.656   9.733
 23.495  23.637  23.850  25.856  25.958  26.432  27.848  27.882
 28.351  28.355  28.365  28.373  28.379  28.391  28.532  28.538
 28.544  28.544  28.567  28.573  28.598  28.604  28.673  28.698
 66.757 127.892 127.894 127.902 127.907 127.933 127.940 151.646
151.675 215.7211901.8091901.839
 --------------------------------------------------------------

          Ground-State Mulliken Net Atomic Charges

     Atom                 Charge (a.u.)
  ----------------------------------------
      1 C                    -0.549355
      2 C                    -0.175620
      3 C                    -0.067615
      4 F                    -0.029407
      5 I                     0.104696
      6 Cl                    0.202486
      7 I                     0.138435
      8 H                     0.189448
      9 H                     0.186932
  ----------------------------------------
  Sum of atomic charges =     0.000000

 -----------------------------------------------------------------
                    Cartesian Multipole Moments
 -----------------------------------------------------------------
    Charge (ESU x 10^10)
                 0.0000
    Dipole Moment (Debye)
         X       0.0786      Y       0.6187      Z      -1.8528
       Tot       1.9549
    Quadrupole Moments (Debye-Ang)
        XX     -93.7596     XY       1.4503     YY     -91.4180
        XZ       0.0811     YZ       3.6629     ZZ     -89.9003
    Octopole Moments (Debye-Ang^2)
       XXX      33.6004    XXY      29.8413    XYY      -0.2819
       YYY      66.2345    XXZ       8.2419    XYZ       1.1434
       YYZ      -0.8871    XZZ       7.5086    YZZ      12.4880
       ZZZ       1.1474
    Hexadecapole Moments (Debye-Ang^3)
      XXXX   -1704.8192   XXXY      15.6230   XXYY    -428.2003
      XYYY      -6.4256   YYYY    -972.6823   XXXZ       1.2187
      XXYZ      -0.9868   XYYZ      -6.0782   YYYZ      10.3168
      XXZZ    -336.4272   XYZZ       1.7928   YYZZ    -198.6666
      XZZZ      -0.3922   YZZZ       4.3199   ZZZZ    -241.8056
 -----------------------------------------------------------------
 Calculating analytic gradient of the SCF energy
 Gradient of SCF Energy
            1           2           3           4           5           6
    1   0.0001128   0.0037977  -0.0031811  -0.0026355   0.0003557   0.0022862
    2   0.0030418  -0.0073000  -0.0022344   0.0038777   0.0012315   0.0008175
    3  -0.0003654  -0.0000771  -0.0018786  -0.0005233   0.0006317   0.0003935
            7           8           9
    1  -0.0006892  -0.0000750   0.0000284
    2   0.0018210  -0.0013048   0.0000497
    3   0.0003839   0.0004830   0.0009523
 Max gradient component =       7.300E-03
 RMS gradient           =       2.219E-03
 Gradient time:  CPU 20.28 s  wall 20.28 s
 Geometry Optimization Parameters
   NAtoms,    NIC,     NZ,  NCons,   NDum,   NFix, NCnnct, MaxDiis
        9      69       9       0       0       0       0       0

 Cartesian Hessian Update
 Hessian Updated using BFGS Update


** GEOMETRY OPTIMIZATION IN DELOCALIZED INTERNAL COORDINATES **
   Searching for a Minimum

   Optimization Cycle:   3

                       Coordinates (Angstroms)
     ATOM                X               Y               Z
      1  C        -0.1592710770   -1.2570223414   -1.5435927404
      2  C         0.5894298709   -1.2081303367   -0.2453812694
      3  C        -0.8903958607   -0.8622116958   -0.2772910705
      4  F         0.8997426839   -2.3904830083    0.3337063825
      5  I         2.1644689518    0.2370332575    0.1211816658
      6  Cl       -1.9582645726   -2.0678301683    0.4557830120
      7  I        -1.6354817294    1.1658371977   -0.0052256050
      8  H         0.0367916523   -0.4965158063   -2.2857682366
      9  H        -0.3745460512   -2.2475736944   -1.9303966722
   Point Group: c1    Number of degrees of freedom:    21


   Energy is -14514.626373809

 Hessian Updated using BFGS Update

 21 Hessian modes will be used to form the next step
  Hessian Eigenvalues:
     0.017373    0.020948    0.030675    0.030815    0.035999    0.056741
     0.083718    0.089960    0.103676    0.108239    0.109774    0.126009
     0.137491    0.160607    0.250590    0.269155    0.284502    0.289256
     0.348255    0.349564    0.551919

 Minimum Search - Taking Simple RFO Step
 Searching for Lamda that Minimizes Along All modes
 Value Taken    Lamda =  -0.00035303
 Step Taken.  Stepsize is  0.073524

                             Maximum     Tolerance    Cnvgd?
         Gradient           0.003397      0.000300      NO
         Displacement       0.028352      0.001200      NO
         Energy change     -0.000960      0.000001      NO


 New Cartesian Coordinates Obtained by Inverse Iteration

 Displacement from previous Coordinates is:  0.074632
 ----------------------------------------------------------------
             Standard Nuclear Orientation (Angstroms)
    I     Atom           X                Y                Z
 ----------------------------------------------------------------
    1      C      -0.1592531295    -1.2584453766    -1.5358163398
    2      C       0.5871149048    -1.2021518708    -0.2390083133
    3      C      -0.8892983947    -0.8608574875    -0.2701949633
    4      F       0.9169333783    -2.3903979621     0.3259310061
    5      I       2.1653316340     0.2352747346     0.1104981254
    6      Cl     -1.9791908699    -2.0649225774     0.4398413393
    7      I      -1.6314245403     1.1600448883    -0.0068514089
    8      H       0.0337098234    -0.4955164213    -2.2780792653
    9      H      -0.3714489380    -2.2499245232    -1.9233047141
 ----------------------------------------------------------------
 Molecular Point Group                 C1    NOp =  1
 Largest Abelian Subgroup              C1    NOp =  1
 Nuclear Repulsion Energy =  1364.3227094165 hartrees
 There are       76 alpha and       76 beta electrons
 Applying Cartesian multipole field
    Component          Value
    ---------          -----
     (2,0,0)        1.00000E-11
     (0,2,0)        2.00000E-11
     (0,0,2)       -3.00000E-11
 Nucleus-field energy     =     0.0000000299 hartrees
 Requested basis set is 6-311++G(d,p)
 There are 95 shells and 256 basis functions
 A cutoff of  1.0D-11 yielded   3469 shell pairs
 There are     26815 function pairs (     29981 Cartesian)
 Smallest overlap matrix eigenvalue = 5.05E-05
 Guess MOs from SCF MO coefficient file

 -----------------------------------------------------------------------
  General SCF calculation program by
  Eric Jon Sundstrom, Paul Horn, Yuezhi Mao, Dmitri Zuev, Alec White,
  David Stuck, Shaama M.S., Shane Yost, Joonho Lee, David Small,
  Daniel Levine, Susi Lehtola, Hugh Burton, Evgeny Epifanovsky
 -----------------------------------------------------------------------
 Exchange:     0.2000 Hartree-Fock + 0.0800 Slater + 0.7200 B88
 Correlation:  0.1900 VWN1RPA + 0.8100 LYP
 Using SG-1 standard quadrature grid
 A restricted SCF calculation will be
 performed using DIIS
 SCF converges when DIIS error is below 1.0e-08
 ---------------------------------------
  Cycle       Energy         DIIS error
 ---------------------------------------
    1  -14514.6261796631      1.82e-04  
    2  -14514.6265255680      4.94e-05  
    3  -14514.6264965540      7.90e-05  
    4  -14514.6265450095      1.27e-05  
    5  -14514.6265462680      3.30e-06  
    6  -14514.6265463366      1.32e-06  
    7  -14514.6265463467      3.23e-07  
    8  -14514.6265463474      8.81e-08  
    9  -14514.6265463476      1.82e-08  
   10  -14514.6265463475      8.38e-09  Convergence criterion met
 ---------------------------------------
 SCF time:   CPU 54.38s  wall 54.00s 
 SCF   energy in the final basis set =   -14514.6265463475
 Total energy in the final basis set =   -14514.6265463475

 --------------------------------------------------------------

                    Orbital Energies (a.u.)
 --------------------------------------------------------------

 Alpha MOs
 -- Occupied --
***************-176.318-176.317-165.722-165.721-165.719-165.719
*******-165.718-101.576 -35.814 -35.813 -31.308 -31.307 -31.301
-31.301 -31.300 -31.300 -24.717 -22.958 -22.957 -22.957 -22.957
-22.956 -22.956 -22.952 -22.952 -22.951 -22.951 -10.339 -10.314
-10.231  -9.490  -7.256  -7.244  -7.244  -6.364  -6.363  -4.777
 -4.775  -4.761  -4.761  -4.760  -4.760  -2.042  -2.041  -2.037
 -2.037  -2.036  -2.036  -2.024  -2.023  -2.023  -2.023  -1.259
 -0.944  -0.851  -0.698  -0.691  -0.640  -0.599  -0.540  -0.522
 -0.497  -0.462  -0.442  -0.407  -0.380  -0.369  -0.326  -0.317
 -0.296  -0.279  -0.278  -0.270
 -- Virtual --
 -0.096  -0.065  -0.019  -0.003   0.023   0.028   0.032   0.058
  0.066   0.070   0.078   0.085   0.086   0.099   0.103   0.115
  0.123   0.128   0.134   0.143   0.153   0.166   0.169   0.201
  0.207   0.213   0.222   0.228   0.232   0.240   0.260   0.265
  0.278   0.297   0.317   0.356   0.375   0.378   0.392   0.404
  0.411   0.426   0.442   0.445   0.446   0.462   0.478   0.494
  0.495   0.510   0.516   0.547   0.579   0.588   0.597   0.599
  0.630   0.664   0.685   0.692   0.717   0.735   0.763   0.803
  0.854   0.872   0.903   0.964   0.975   1.039   1.084   1.136
  1.215   1.244   1.303   1.331   1.337   1.354   1.359   1.381
  1.391   1.418   1.438   1.480   1.497   1.513   1.548   1.584
  1.621   1.670   1.737   1.790   1.807   1.874   1.916   1.959
  1.990   2.047   2.145   2.171   2.188   2.280   2.317   2.469
  2.534   2.568   2.653   2.697   2.783   2.795   2.912   2.974
  3.116   3.379   3.514   3.695   3.763   3.804   3.966   3.975
  3.978   3.993   3.996   4.007   4.034   4.054   4.065   4.122
  4.123   4.234   4.270   4.407   4.445   4.840   6.015   6.019
  6.033   6.043   6.086   6.089   6.332   6.371   6.654   9.732
 23.493  23.643  23.851  25.855  25.955  26.428  27.849  27.883
 28.351  28.355  28.365  28.374  28.380  28.390  28.532  28.538
 28.544  28.544  28.568  28.574  28.598  28.604  28.673  28.699
 66.757 127.892 127.894 127.902 127.907 127.934 127.940 151.647
151.676 215.7201901.8101901.840
 --------------------------------------------------------------

          Ground-State Mulliken Net Atomic Charges

     Atom                 Charge (a.u.)
  ----------------------------------------
      1 C                    -0.544853
      2 C                    -0.181577
      3 C                    -0.069404
      4 F                    -0.033180
      5 I                     0.106814
      6 Cl                    0.202806
      7 I                     0.141515
      8 H                     0.189506
      9 H                     0.188372
  ----------------------------------------
  Sum of atomic charges =     0.000000

 -----------------------------------------------------------------
                    Cartesian Multipole Moments
 -----------------------------------------------------------------
    Charge (ESU x 10^10)
                 0.0000
    Dipole Moment (Debye)
         X       0.0640      Y       0.6605      Z      -1.8382
       Tot       1.9543
    Quadrupole Moments (Debye-Ang)
        XX     -93.6639     XY       1.4741     YY     -91.5091
        XZ       0.0750     YZ       3.6306     ZZ     -89.9707
    Octopole Moments (Debye-Ang^2)
       XXX      33.7947    XXY      30.0324    XYY      -0.4166
       YYY      66.9426    XXZ       8.5501    XYZ       1.0758
       YYZ      -0.6027    XZZ       7.5734    YZZ      12.7293
       ZZZ       2.6632
    Hexadecapole Moments (Debye-Ang^3)
      XXXX   -1707.5525   XXXY      14.4521   XXYY    -428.3628
      XYYY      -7.8780   YYYY    -969.8855   XXXZ       1.8034
      XXYZ      -1.5134   XYYZ      -5.5462   YYYZ       9.8190
      XXZZ    -337.0959   XYZZ       0.8986   YYZZ    -197.8481
      XZZZ       0.7377   YZZZ       3.6156   ZZZZ    -239.4346
 -----------------------------------------------------------------
 Calculating analytic gradient of the SCF energy
 Gradient of SCF Energy
            1           2           3           4           5           6
    1   0.0000410   0.0007252  -0.0004831  -0.0004471  -0.0003500   0.0005363
    2   0.0005526  -0.0024662   0.0000987   0.0023012  -0.0002430   0.0008189
    3   0.0015349   0.0007185  -0.0007743  -0.0011243  -0.0003474  -0.0004074
            7           8           9
    1  -0.0000530   0.0000568  -0.0000262
    2  -0.0002828  -0.0004762  -0.0003032
    3  -0.0002568   0.0002820   0.0003747
 Max gradient component =       2.466E-03
 RMS gradient           =       8.500E-04
 Gradient time:  CPU 20.44 s  wall 20.44 s
 Geometry Optimization Parameters
   NAtoms,    NIC,     NZ,  NCons,   NDum,   NFix, NCnnct, MaxDiis
        9      69       9       0       0       0       0       0

 Cartesian Hessian Update
 Hessian Updated using BFGS Update


** GEOMETRY OPTIMIZATION IN DELOCALIZED INTERNAL COORDINATES **
   Searching for a Minimum

   Optimization Cycle:   4

                       Coordinates (Angstroms)
     ATOM                X               Y               Z
      1  C        -0.1592531295   -1.2584453766   -1.5358163398
      2  C         0.5871149048   -1.2021518708   -0.2390083133
      3  C        -0.8892983947   -0.8608574875   -0.2701949633
      4  F         0.9169333783   -2.3903979621    0.3259310061
      5  I         2.1653316340    0.2352747346    0.1104981254
      6  Cl       -1.9791908699   -2.0649225774    0.4398413393
      7  I        -1.6314245403    1.1600448883   -0.0068514089
      8  H         0.0337098234   -0.4955164213   -2.2780792653
      9  H        -0.3714489380   -2.2499245232   -1.9233047141
   Point Group: c1    Number of degrees of freedom:    21


   Energy is -14514.626546348

 Hessian Updated using BFGS Update

 21 Hessian modes will be used to form the next step
  Hessian Eigenvalues:
     0.017278    0.020928    0.030741    0.030826    0.037851    0.060168
     0.082414    0.089788    0.102698    0.108068    0.114070    0.127413
     0.136375    0.160623    0.257591    0.268960    0.275021    0.288025
     0.347128    0.348604    0.511930

 Minimum Search - Taking Simple RFO Step
 Searching for Lamda that Minimizes Along All modes
 Value Taken    Lamda =  -0.00003659
 Step Taken.  Stepsize is  0.014361

                             Maximum     Tolerance    Cnvgd?
         Gradient           0.001509      0.000300      NO
         Displacement       0.005074      0.001200      NO
         Energy change     -0.000173      0.000001      NO


 New Cartesian Coordinates Obtained by Inverse Iteration

 Displacement from previous Coordinates is:  0.016259
 ----------------------------------------------------------------
             Standard Nuclear Orientation (Angstroms)
    I     Atom           X                Y                Z
 ----------------------------------------------------------------
    1      C      -0.1594609396    -1.2591183032    -1.5380349479
    2      C       0.5870721448    -1.2016820370    -0.2391991235
    3      C      -0.8886880618    -0.8617536634    -0.2695139044
    4      F       0.9167752214    -2.3913767219     0.3294719367
    5      I       2.1661769746     0.2370717069     0.1128306575
    6      Cl     -1.9801810162    -2.0662883757     0.4425175682
    7      I      -1.6292049579     1.1607743688    -0.0074546682
    8      H       0.0312194722    -0.4945524678    -2.2803324689
    9      H      -0.3712349695    -2.2499711026    -1.9272695833
 ----------------------------------------------------------------
 Molecular Point Group                 C1    NOp =  1
 Largest Abelian Subgroup              C1    NOp =  1
 Nuclear Repulsion Energy =  1363.7798859654 hartrees
 There are       76 alpha and       76 beta electrons
 Applying Cartesian multipole field
    Component          Value
    ---------          -----
     (2,0,0)        1.00000E-11
     (0,2,0)        2.00000E-11
     (0,0,2)       -3.00000E-11
 Nucleus-field energy     =     0.0000000299 hartrees
 Requested basis set is 6-311++G(d,p)
 There are 95 shells and 256 basis functions
 A cutoff of  1.0D-11 yielded   3469 shell pairs
 There are     26815 function pairs (     29981 Cartesian)
 Smallest overlap matrix eigenvalue = 5.06E-05
 Guess MOs from SCF MO coefficient file

 -----------------------------------------------------------------------
  General SCF calculation program by
  Eric Jon Sundstrom, Paul Horn, Yuezhi Mao, Dmitri Zuev, Alec White,
  David Stuck, Shaama M.S., Shane Yost, Joonho Lee, David Small,
  Daniel Levine, Susi Lehtola, Hugh Burton, Evgeny Epifanovsky
 -----------------------------------------------------------------------
 Exchange:     0.2000 Hartree-Fock + 0.0800 Slater + 0.7200 B88
 Correlation:  0.1900 VWN1RPA + 0.8100 LYP
 Using SG-1 standard quadrature grid
 A restricted SCF calculation will be
 performed using DIIS
 SCF converges when DIIS error is below 1.0e-08
 ---------------------------------------
  Cycle       Energy         DIIS error
 ---------------------------------------
    1  -14514.6265532566      3.98e-05  
    2  -14514.6265658327      1.43e-05  
    3  -14514.6265636585      2.11e-05  
    4  -14514.6265674704      2.89e-06  
    5  -14514.6265675306      8.24e-07  
    6  -14514.6265675350      2.98e-07  
    7  -14514.6265675357      7.26e-08  
    8  -14514.6265675355      2.81e-08  
    9  -14514.6265675355      5.54e-09  Convergence criterion met
 ---------------------------------------
 SCF time:   CPU 49.05s  wall 49.00s 
 SCF   energy in the final basis set =   -14514.6265675355
 Total energy in the final basis set =   -14514.6265675355

 --------------------------------------------------------------

                    Orbital Energies (a.u.)
 --------------------------------------------------------------

 Alpha MOs
 -- Occupied --
***************-176.318-176.317-165.722-165.721-165.719-165.719
*******-165.718-101.576 -35.814 -35.813 -31.308 -31.307 -31.301
-31.301 -31.300 -31.300 -24.716 -22.958 -22.957 -22.957 -22.957
-22.956 -22.956 -22.952 -22.952 -22.951 -22.951 -10.340 -10.314
-10.232  -9.490  -7.256  -7.244  -7.244  -6.364  -6.363  -4.777
 -4.775  -4.761  -4.761  -4.760  -4.760  -2.042  -2.041  -2.037
 -2.037  -2.037  -2.036  -2.024  -2.023  -2.023  -2.023  -1.257
 -0.944  -0.850  -0.698  -0.691  -0.640  -0.599  -0.539  -0.521
 -0.496  -0.461  -0.442  -0.407  -0.380  -0.369  -0.326  -0.317
 -0.296  -0.279  -0.279  -0.270
 -- Virtual --
 -0.096  -0.066  -0.020  -0.003   0.023   0.028   0.032   0.058
  0.066   0.070   0.078   0.085   0.086   0.098   0.103   0.115
  0.123   0.128   0.134   0.143   0.153   0.166   0.169   0.201
  0.207   0.213   0.221   0.228   0.232   0.240   0.259   0.265
  0.278   0.297   0.317   0.356   0.375   0.378   0.392   0.404
  0.411   0.426   0.442   0.445   0.446   0.461   0.478   0.494
  0.495   0.510   0.516   0.546   0.579   0.587   0.597   0.598
  0.629   0.664   0.685   0.693   0.717   0.735   0.762   0.803
  0.854   0.872   0.902   0.963   0.975   1.038   1.083   1.135
  1.214   1.243   1.303   1.330   1.337   1.354   1.359   1.381
  1.390   1.417   1.438   1.479   1.496   1.513   1.547   1.585
  1.620   1.670   1.737   1.788   1.808   1.874   1.915   1.958
  1.990   2.046   2.143   2.170   2.188   2.280   2.317   2.468
  2.533   2.566   2.652   2.696   2.783   2.793   2.910   2.972
  3.113   3.378   3.511   3.694   3.764   3.803   3.966   3.974
  3.977   3.992   3.995   4.005   4.032   4.054   4.064   4.121
  4.123   4.234   4.270   4.407   4.445   4.837   6.015   6.019
  6.033   6.043   6.086   6.088   6.332   6.371   6.650   9.732
 23.491  23.642  23.848  25.855  25.954  26.427  27.849  27.883
 28.351  28.354  28.365  28.374  28.379  28.390  28.532  28.538
 28.544  28.544  28.567  28.573  28.598  28.604  28.673  28.699
 66.757 127.892 127.894 127.901 127.907 127.933 127.940 151.647
151.676 215.7191901.8101901.840
 --------------------------------------------------------------

          Ground-State Mulliken Net Atomic Charges

     Atom                 Charge (a.u.)
  ----------------------------------------
      1 C                    -0.545827
      2 C                    -0.179570
      3 C                    -0.068552
      4 F                    -0.035161
      5 I                     0.107047
      6 Cl                    0.202748
      7 I                     0.141467
      8 H                     0.189454
      9 H                     0.188395
  ----------------------------------------
  Sum of atomic charges =     0.000000

 -----------------------------------------------------------------
                    Cartesian Multipole Moments
 -----------------------------------------------------------------
    Charge (ESU x 10^10)
                 0.0000
    Dipole Moment (Debye)
         X       0.0624      Y       0.6743      Z      -1.8469
       Tot       1.9672
    Quadrupole Moments (Debye-Ang)
        XX     -93.6690     XY       1.4922     YY     -91.5352
        XZ       0.0830     YZ       3.6505     ZZ     -89.9575
    Octopole Moments (Debye-Ang^2)
       XXX      33.6203    XXY      30.0152    XYY      -0.5169
       YYY      66.9579    XXZ       8.4872    XYZ       1.1015
       YYZ      -0.7301    XZZ       7.4844    YZZ      12.6714
       ZZZ       2.3402
    Hexadecapole Moments (Debye-Ang^3)
      XXXX   -1707.1627   XXXY      13.9509   XXYY    -428.5202
      XYYY      -8.4144   YYYY    -971.1684   XXXZ       1.5107
      XXYZ      -1.4127   XYYZ      -5.6587   YYYZ      10.1798
      XXZZ    -337.1202   XYZZ       0.7333   YYZZ    -198.0772
      XZZZ       0.4139   YZZZ       3.9957   ZZZZ    -239.9213
 -----------------------------------------------------------------
 Calculating analytic gradient of the SCF energy
 Gradient of SCF Energy
            1           2           3           4           5           6
    1  -0.0000424   0.0003371  -0.0001258  -0.0000932   0.0000400  -0.0000909
    2   0.0000818  -0.0011214   0.0003772   0.0006744   0.0002160   0.0001823
    3   0.0003599   0.0003604  -0.0001835  -0.0000463  -0.0001508  -0.0000043
            7           8           9
    1  -0.0000038   0.0000096  -0.0000305
    2  -0.0000277  -0.0001568  -0.0002257
    3  -0.0003004  -0.0001834   0.0001484
 Max gradient component =       1.121E-03
 RMS gradient           =       3.122E-04
 Gradient time:  CPU 20.34 s  wall 20.35 s
 Geometry Optimization Parameters
   NAtoms,    NIC,     NZ,  NCons,   NDum,   NFix, NCnnct, MaxDiis
        9      69       9       0       0       0       0       0

 Cartesian Hessian Update
 Hessian Updated using BFGS Update


** GEOMETRY OPTIMIZATION IN DELOCALIZED INTERNAL COORDINATES **
   Searching for a Minimum

   Optimization Cycle:   5

                       Coordinates (Angstroms)
     ATOM                X               Y               Z
      1  C        -0.1594609396   -1.2591183032   -1.5380349479
      2  C         0.5870721448   -1.2016820370   -0.2391991235
      3  C        -0.8886880618   -0.8617536634   -0.2695139044
      4  F         0.9167752214   -2.3913767219    0.3294719367
      5  I         2.1661769746    0.2370717069    0.1128306575
      6  Cl       -1.9801810162   -2.0662883757    0.4425175682
      7  I        -1.6292049579    1.1607743688   -0.0074546682
      8  H         0.0312194722   -0.4945524678   -2.2803324689
      9  H        -0.3712349695   -2.2499711026   -1.9272695833
   Point Group: c1    Number of degrees of freedom:    21


   Energy is -14514.626567536

 Hessian Updated using BFGS Update

 21 Hessian modes will be used to form the next step
  Hessian Eigenvalues:
     0.017345    0.021090    0.030465    0.031613    0.036978    0.060115
     0.078090    0.090052    0.098563    0.108274    0.116565    0.126600
     0.137734    0.161396    0.245405    0.264753    0.271182    0.298986
     0.348334    0.352594    0.467227

 Minimum Search - Taking Simple RFO Step
 Searching for Lamda that Minimizes Along All modes
 Value Taken    Lamda =  -0.00000493
 Step Taken.  Stepsize is  0.008317

                             Maximum     Tolerance    Cnvgd?
         Gradient           0.000344      0.000300      NO
         Displacement       0.003509      0.001200      NO
         Energy change     -0.000021      0.000001      NO


 New Cartesian Coordinates Obtained by Inverse Iteration

 Displacement from previous Coordinates is:  0.008128
 ----------------------------------------------------------------
             Standard Nuclear Orientation (Angstroms)
    I     Atom           X                Y                Z
 ----------------------------------------------------------------
    1      C      -0.1595350497    -1.2591981984    -1.5389304782
    2      C       0.5860177983    -1.2005348310    -0.2395847732
    3      C      -0.8889733649    -0.8618452130    -0.2698431158
    4      F       0.9156690003    -2.3914582679     0.3293404202
    5      I       2.1658339698     0.2360887999     0.1136515440
    6      Cl     -1.9789149955    -2.0666287235     0.4451283759
    7      I      -1.6292359434     1.1612233361    -0.0075894909
    8      H       0.0316210044    -0.4944363058    -2.2807611100
    9      H      -0.3700085515    -2.2501071925    -1.9283959059
 ----------------------------------------------------------------
 Molecular Point Group                 C1    NOp =  1
 Largest Abelian Subgroup              C1    NOp =  1
 Nuclear Repulsion Energy =  1363.7863441433 hartrees
 There are       76 alpha and       76 beta electrons
 Applying Cartesian multipole field
    Component          Value
    ---------          -----
     (2,0,0)        1.00000E-11
     (0,2,0)        2.00000E-11
     (0,0,2)       -3.00000E-11
 Nucleus-field energy     =     0.0000000299 hartrees
 Requested basis set is 6-311++G(d,p)
 There are 95 shells and 256 basis functions
 A cutoff of  1.0D-11 yielded   3469 shell pairs
 There are     26815 function pairs (     29981 Cartesian)
 Smallest overlap matrix eigenvalue = 5.05E-05
 Guess MOs from SCF MO coefficient file

 -----------------------------------------------------------------------
  General SCF calculation program by
  Eric Jon Sundstrom, Paul Horn, Yuezhi Mao, Dmitri Zuev, Alec White,
  David Stuck, Shaama M.S., Shane Yost, Joonho Lee, David Small,
  Daniel Levine, Susi Lehtola, Hugh Burton, Evgeny Epifanovsky
 -----------------------------------------------------------------------
 Exchange:     0.2000 Hartree-Fock + 0.0800 Slater + 0.7200 B88
 Correlation:  0.1900 VWN1RPA + 0.8100 LYP
 Using SG-1 standard quadrature grid
 A restricted SCF calculation will be
 performed using DIIS
 SCF converges when DIIS error is below 1.0e-08
 ---------------------------------------
  Cycle       Energy         DIIS error
 ---------------------------------------
    1  -14514.6265658530      2.13e-05  
    2  -14514.6265699208      5.81e-06  
    3  -14514.6265698147      7.39e-06  
    4  -14514.6265701334      9.69e-07  
    5  -14514.6265701390      3.42e-07  
    6  -14514.6265701402      1.63e-07  
    7  -14514.6265701405      4.71e-08  
    8  -14514.6265701403      1.45e-08  
    9  -14514.6265701404      4.52e-09  Convergence criterion met
 ---------------------------------------
 SCF time:   CPU 49.39s  wall 50.00s 
 SCF   energy in the final basis set =   -14514.6265701404
 Total energy in the final basis set =   -14514.6265701404

 --------------------------------------------------------------

                    Orbital Energies (a.u.)
 --------------------------------------------------------------

 Alpha MOs
 -- Occupied --
***************-176.318-176.317-165.722-165.721-165.720-165.719
*******-165.719-101.576 -35.814 -35.813 -31.308 -31.307 -31.301
-31.301 -31.300 -31.300 -24.716 -22.958 -22.957 -22.957 -22.957
-22.956 -22.956 -22.952 -22.952 -22.951 -22.951 -10.340 -10.314
-10.232  -9.490  -7.256  -7.244  -7.244  -6.364  -6.363  -4.777
 -4.776  -4.761  -4.761  -4.760  -4.760  -2.042  -2.041  -2.038
 -2.037  -2.037  -2.036  -2.024  -2.023  -2.023  -2.023  -1.257
 -0.944  -0.850  -0.698  -0.690  -0.640  -0.598  -0.539  -0.521
 -0.496  -0.461  -0.442  -0.408  -0.380  -0.369  -0.326  -0.317
 -0.296  -0.279  -0.279  -0.270
 -- Virtual --
 -0.096  -0.066  -0.020  -0.003   0.023   0.028   0.032   0.058
  0.066   0.070   0.078   0.085   0.086   0.098   0.103   0.115
  0.123   0.128   0.134   0.143   0.153   0.166   0.168   0.201
  0.207   0.213   0.221   0.228   0.232   0.240   0.259   0.265
  0.278   0.297   0.317   0.356   0.375   0.378   0.392   0.404
  0.411   0.427   0.442   0.445   0.446   0.461   0.478   0.494
  0.495   0.510   0.516   0.546   0.579   0.587   0.597   0.598
  0.629   0.664   0.685   0.693   0.717   0.735   0.763   0.803
  0.854   0.872   0.902   0.963   0.975   1.039   1.083   1.135
  1.214   1.243   1.303   1.331   1.337   1.354   1.359   1.381
  1.390   1.417   1.438   1.479   1.496   1.513   1.547   1.585
  1.620   1.670   1.737   1.787   1.809   1.874   1.915   1.957
  1.991   2.046   2.143   2.170   2.188   2.280   2.317   2.468
  2.534   2.566   2.652   2.696   2.783   2.793   2.909   2.972
  3.112   3.378   3.510   3.694   3.764   3.804   3.966   3.973
  3.977   3.992   3.995   4.004   4.032   4.054   4.064   4.121
  4.123   4.234   4.270   4.407   4.445   4.837   6.015   6.019
  6.033   6.043   6.086   6.088   6.333   6.371   6.649   9.732
 23.490  23.644  23.847  25.855  25.954  26.427  27.849  27.883
 28.351  28.354  28.365  28.374  28.379  28.390  28.532  28.538
 28.544  28.544  28.567  28.573  28.598  28.604  28.673  28.699
 66.758 127.892 127.894 127.901 127.907 127.933 127.940 151.647
151.676 215.7191901.8101901.840
 --------------------------------------------------------------

          Ground-State Mulliken Net Atomic Charges

     Atom                 Charge (a.u.)
  ----------------------------------------
      1 C                    -0.546145
      2 C                    -0.180095
      3 C                    -0.067217
      4 F                    -0.035812
      5 I                     0.107475
      6 Cl                    0.202559
      7 I                     0.141375
      8 H                     0.189326
      9 H                     0.188534
  ----------------------------------------
  Sum of atomic charges =     0.000000

 -----------------------------------------------------------------
                    Cartesian Multipole Moments
 -----------------------------------------------------------------
    Charge (ESU x 10^10)
                 0.0000
    Dipole Moment (Debye)
         X       0.0635      Y       0.6803      Z      -1.8487
       Tot       1.9710
    Quadrupole Moments (Debye-Ang)
        XX     -93.6604     XY       1.4982     YY     -91.5507
        XZ       0.0807     YZ       3.6565     ZZ     -89.9487
    Octopole Moments (Debye-Ang^2)
       XXX      33.7014    XXY      30.0359    XYY      -0.5394
       YYY      67.0432    XXZ       8.4629    XYZ       1.1145
       YYZ      -0.7771    XZZ       7.4967    YZZ      12.6714
       ZZZ       2.1988
    Hexadecapole Moments (Debye-Ang^3)
      XXXX   -1706.3328   XXXY      14.1744   XXYY    -428.4950
      XYYY      -8.1365   YYYY    -971.3849   XXXZ       1.5589
      XXYZ      -1.3563   XYYZ      -5.6910   YYYZ      10.3692
      XXZZ    -337.0143   XYZZ       0.8469   YYZZ    -198.0999
      XZZZ       0.3970   YZZZ       4.2038   ZZZZ    -240.1935
 -----------------------------------------------------------------
 Calculating analytic gradient of the SCF energy
 Gradient of SCF Energy
            1           2           3           4           5           6
    1   0.0000288  -0.0001385   0.0001461   0.0000192  -0.0000256  -0.0001360
    2  -0.0000448  -0.0002393   0.0003242   0.0001642   0.0000688   0.0000174
    3   0.0000568   0.0001307  -0.0001384   0.0001733  -0.0001254   0.0001795
            7           8           9
    1   0.0000100   0.0000875   0.0000085
    2   0.0000847  -0.0002170  -0.0001583
    3  -0.0002652  -0.0001322   0.0001209
 Max gradient component =       3.242E-04
 RMS gradient           =       1.446E-04
 Gradient time:  CPU 21.02 s  wall 21.03 s
 Geometry Optimization Parameters
   NAtoms,    NIC,     NZ,  NCons,   NDum,   NFix, NCnnct, MaxDiis
        9      69       9       0       0       0       0       0

 Cartesian Hessian Update
 Hessian Updated using BFGS Update


** GEOMETRY OPTIMIZATION IN DELOCALIZED INTERNAL COORDINATES **
   Searching for a Minimum

   Optimization Cycle:   6

                       Coordinates (Angstroms)
     ATOM                X               Y               Z
      1  C        -0.1595350497   -1.2591981984   -1.5389304782
      2  C         0.5860177983   -1.2005348310   -0.2395847732
      3  C        -0.8889733649   -0.8618452130   -0.2698431158
      4  F         0.9156690003   -2.3914582679    0.3293404202
      5  I         2.1658339698    0.2360887999    0.1136515440
      6  Cl       -1.9789149955   -2.0666287235    0.4451283759
      7  I        -1.6292359434    1.1612233361   -0.0075894909
      8  H         0.0316210044   -0.4944363058   -2.2807611100
      9  H        -0.3700085515   -2.2501071925   -1.9283959059
   Point Group: c1    Number of degrees of freedom:    21


   Energy is -14514.626570140

 Hessian Updated using BFGS Update

 21 Hessian modes will be used to form the next step
  Hessian Eigenvalues:
     0.017270    0.021410    0.028784    0.033822    0.035932    0.060288
     0.068800    0.089817    0.094555    0.107740    0.121794    0.128139
     0.137354    0.160090    0.251724    0.270957    0.286169    0.299746
     0.348124    0.349848    0.458189

 Minimum Search - Taking Simple RFO Step
 Searching for Lamda that Minimizes Along All modes
 Value Taken    Lamda =   0.00000000
 Step Taken.  Stepsize is  0.003643

                             Maximum     Tolerance    Cnvgd?
         Gradient           0.000169      0.000300     YES
         Displacement       0.001996      0.001200      NO
         Energy change     -0.000003      0.000001      NO


 New Cartesian Coordinates Obtained by Inverse Iteration

 Displacement from previous Coordinates is:  0.002965
 ----------------------------------------------------------------
             Standard Nuclear Orientation (Angstroms)
    I     Atom           X                Y                Z
 ----------------------------------------------------------------
    1      C      -0.1595665435    -1.2592729879    -1.5389630297
    2      C       0.5861838413    -1.2002026042    -0.2397416863
    3      C      -0.8888300068    -0.8620473317    -0.2697820874
    4      F       0.9153702284    -2.3914333825     0.3293783231
    5      I       2.1662809168     0.2358817370     0.1141266443
    6      Cl     -1.9786434839    -2.0665950692     0.4450470423
    7      I      -1.6291254301     1.1611220230    -0.0081280032
    8      H       0.0305885287    -0.4941312321    -2.2805354398
    9      H      -0.3697841829    -2.2502177485    -1.9283862970
 ----------------------------------------------------------------
 Molecular Point Group                 C1    NOp =  1
 Largest Abelian Subgroup              C1    NOp =  1
 Nuclear Repulsion Energy =  1363.7656711072 hartrees
 There are       76 alpha and       76 beta electrons
 Applying Cartesian multipole field
    Component          Value
    ---------          -----
     (2,0,0)        1.00000E-11
     (0,2,0)        2.00000E-11
     (0,0,2)       -3.00000E-11
 Nucleus-field energy     =     0.0000000299 hartrees
 Requested basis set is 6-311++G(d,p)
 There are 95 shells and 256 basis functions
 A cutoff of  1.0D-11 yielded   3470 shell pairs
 There are     26818 function pairs (     29984 Cartesian)
 Smallest overlap matrix eigenvalue = 5.05E-05
 Guess MOs from SCF MO coefficient file

 -----------------------------------------------------------------------
  General SCF calculation program by
  Eric Jon Sundstrom, Paul Horn, Yuezhi Mao, Dmitri Zuev, Alec White,
  David Stuck, Shaama M.S., Shane Yost, Joonho Lee, David Small,
  Daniel Levine, Susi Lehtola, Hugh Burton, Evgeny Epifanovsky
 -----------------------------------------------------------------------
 Exchange:     0.2000 Hartree-Fock + 0.0800 Slater + 0.7200 B88
 Correlation:  0.1900 VWN1RPA + 0.8100 LYP
 Using SG-1 standard quadrature grid
 A restricted SCF calculation will be
 performed using DIIS
 SCF converges when DIIS error is below 1.0e-08
 ---------------------------------------
  Cycle       Energy         DIIS error
 ---------------------------------------
    1  -14514.6265701387      6.64e-06  
    2  -14514.6265705255      2.00e-06  
    3  -14514.6265705036      2.78e-06  
    4  -14514.6265705491      4.17e-07  
    5  -14514.6265705503      1.69e-07  
    6  -14514.6265705508      4.90e-08  
    7  -14514.6265705506      8.76e-09  Convergence criterion met
 ---------------------------------------
 SCF time:   CPU 39.18s  wall 39.00s 
 SCF   energy in the final basis set =   -14514.6265705506
 Total energy in the final basis set =   -14514.6265705506

 --------------------------------------------------------------

                    Orbital Energies (a.u.)
 --------------------------------------------------------------

 Alpha MOs
 -- Occupied --
***************-176.318-176.317-165.722-165.721-165.719-165.719
*******-165.719-101.576 -35.814 -35.813 -31.308 -31.307 -31.301
-31.301 -31.300 -31.300 -24.716 -22.958 -22.957 -22.957 -22.957
-22.956 -22.956 -22.952 -22.952 -22.951 -22.951 -10.340 -10.314
-10.232  -9.490  -7.256  -7.244  -7.244  -6.364  -6.363  -4.777
 -4.776  -4.761  -4.761  -4.760  -4.760  -2.042  -2.041  -2.037
 -2.037  -2.037  -2.036  -2.024  -2.023  -2.023  -2.023  -1.257
 -0.944  -0.850  -0.698  -0.690  -0.640  -0.598  -0.539  -0.521
 -0.496  -0.461  -0.442  -0.408  -0.380  -0.369  -0.326  -0.317
 -0.296  -0.279  -0.279  -0.270
 -- Virtual --
 -0.096  -0.066  -0.020  -0.003   0.023   0.028   0.032   0.058
  0.066   0.070   0.078   0.085   0.086   0.098   0.103   0.115
  0.123   0.128   0.134   0.143   0.153   0.166   0.168   0.201
  0.207   0.213   0.221   0.228   0.232   0.240   0.259   0.265
  0.278   0.297   0.317   0.356   0.375   0.378   0.392   0.404
  0.411   0.427   0.442   0.445   0.446   0.461   0.478   0.494
  0.495   0.510   0.516   0.546   0.579   0.587   0.597   0.598
  0.629   0.664   0.685   0.693   0.717   0.735   0.763   0.803
  0.854   0.872   0.902   0.963   0.975   1.039   1.083   1.135
  1.214   1.243   1.303   1.331   1.337   1.354   1.359   1.381
  1.390   1.417   1.438   1.480   1.496   1.513   1.547   1.585
  1.620   1.670   1.737   1.787   1.809   1.874   1.915   1.957
  1.991   2.046   2.143   2.170   2.188   2.280   2.317   2.468
  2.534   2.566   2.652   2.696   2.784   2.793   2.909   2.972
  3.112   3.378   3.510   3.694   3.764   3.804   3.966   3.973
  3.977   3.992   3.995   4.004   4.032   4.054   4.064   4.121
  4.123   4.234   4.270   4.407   4.445   4.837   6.015   6.019
  6.033   6.043   6.086   6.088   6.333   6.371   6.649   9.732
 23.490  23.644  23.848  25.855  25.954  26.427  27.849  27.883
 28.351  28.354  28.365  28.374  28.379  28.390  28.532  28.538
 28.544  28.544  28.567  28.573  28.598  28.604  28.673  28.699
 66.758 127.892 127.894 127.901 127.907 127.933 127.940 151.647
151.676 215.7191901.8101901.839
 --------------------------------------------------------------

          Ground-State Mulliken Net Atomic Charges

     Atom                 Charge (a.u.)
  ----------------------------------------
      1 C                    -0.546000
      2 C                    -0.180017
      3 C                    -0.067570
      4 F                    -0.036029
      5 I                     0.107595
      6 Cl                    0.202870
      7 I                     0.141279
      8 H                     0.189307
      9 H                     0.188565
  ----------------------------------------
  Sum of atomic charges =     0.000000

 -----------------------------------------------------------------
                    Cartesian Multipole Moments
 -----------------------------------------------------------------
    Charge (ESU x 10^10)
                 0.0000
    Dipole Moment (Debye)
         X       0.0635      Y       0.6807      Z      -1.8486
       Tot       1.9710
    Quadrupole Moments (Debye-Ang)
        XX     -93.6548     XY       1.5025     YY     -91.5534
        XZ       0.0835     YZ       3.6566     ZZ     -89.9489
    Octopole Moments (Debye-Ang^2)
       XXX      33.6590    XXY      30.0391    XYY      -0.5664
       YYY      67.0647    XXZ       8.4716    XYZ       1.1195
       YYZ      -0.7795    XZZ       7.4759    YZZ      12.6798
       ZZZ       2.2117
    Hexadecapole Moments (Debye-Ang^3)
      XXXX   -1706.4075   XXXY      14.2216   XXYY    -428.5109
      XYYY      -8.0947   YYYY    -971.3176   XXXZ       1.4080
      XXYZ      -1.3395   XYYZ      -5.7407   YYYZ      10.4054
      XXZZ    -337.0384   XYZZ       0.8600   YYZZ    -198.0890
      XZZZ       0.2298   YZZZ       4.2402   ZZZZ    -240.2168
 -----------------------------------------------------------------
 Calculating analytic gradient of the SCF energy
 Gradient of SCF Energy
            1           2           3           4           5           6
    1   0.0000336  -0.0001426   0.0001666  -0.0000146  -0.0000037  -0.0000889
    2  -0.0000903  -0.0000441   0.0002189   0.0000724   0.0000633   0.0000736
    3   0.0000184   0.0000248  -0.0000748   0.0002333  -0.0000951   0.0001151
            7           8           9
    1   0.0000142   0.0000366  -0.0000014
    2   0.0000767  -0.0002241  -0.0001462
    3  -0.0002828  -0.0000709   0.0001322
 Max gradient component =       2.828E-04
 RMS gradient           =       1.209E-04
 Gradient time:  CPU 21.12 s  wall 21.13 s
 Geometry Optimization Parameters
   NAtoms,    NIC,     NZ,  NCons,   NDum,   NFix, NCnnct, MaxDiis
        9      69       9       0       0       0       0       0

 Cartesian Hessian Update
 Hessian Updated using BFGS Update


** GEOMETRY OPTIMIZATION IN DELOCALIZED INTERNAL COORDINATES **
   Searching for a Minimum

   Optimization Cycle:   7

                       Coordinates (Angstroms)
     ATOM                X               Y               Z
      1  C        -0.1595665435   -1.2592729879   -1.5389630297
      2  C         0.5861838413   -1.2002026042   -0.2397416863
      3  C        -0.8888300068   -0.8620473317   -0.2697820874
      4  F         0.9153702284   -2.3914333825    0.3293783231
      5  I         2.1662809168    0.2358817370    0.1141266443
      6  Cl       -1.9786434839   -2.0665950692    0.4450470423
      7  I        -1.6291254301    1.1611220230   -0.0081280032
      8  H         0.0305885287   -0.4941312321   -2.2805354398
      9  H        -0.3697841829   -2.2502177485   -1.9283862970
   Point Group: c1    Number of degrees of freedom:    21


   Energy is -14514.626570551

 Hessian Updated using BFGS Update

 21 Hessian modes will be used to form the next step
  Hessian Eigenvalues:
     0.016055    0.022269    0.024523    0.035592    0.039448    0.057982
     0.062672    0.089096    0.091483    0.107889    0.117809    0.126922
     0.135044    0.165196    0.245896    0.252962    0.276023    0.299418
     0.348273    0.355463    0.469360

 Minimum Search - Taking Simple RFO Step
 Searching for Lamda that Minimizes Along All modes
 Value Taken    Lamda =   0.00000000
 Step Taken.  Stepsize is  0.002833

                             Maximum     Tolerance    Cnvgd?
         Gradient           0.000092      0.000300     YES
         Displacement       0.001747      0.001200      NO
         Energy change     -0.000000      0.000001     YES


                       Distance Matrix (Angstroms)
             C (  1)   C (  2)   C (  3)   F (  4)   I (  5)   Cl(  6)
   C (  2)  1.499203
   C (  3)  1.516718  1.513578
   F (  4)  2.434743  1.360622  2.439908
   I (  5)  3.221453  2.164317  3.269027  2.917858
   Cl(  6)  2.810179  2.792474  1.774714  2.914484  4.753031
   I (  7)  3.218908  3.246089  2.170188  4.382809  3.908468  3.278062
   H (  8)  1.082373  2.229812  2.241388  3.345780  3.290670  3.733424
   H (  9)  1.085271  2.206338  2.224274  2.601743  4.096850  2.873209
             I (  7)   H (  8)
   H (  8)  3.264713
   H (  9)  4.112247  1.835251

 Final energy is   -14514.626570550587     


 ******************************
 **  OPTIMIZATION CONVERGED  **
 ******************************

                       Coordinates (Angstroms)
     ATOM                X               Y               Z
      1  C        -0.1595665435   -1.2592729879   -1.5389630297
      2  C         0.5861838413   -1.2002026042   -0.2397416863
      3  C        -0.8888300068   -0.8620473317   -0.2697820874
      4  F         0.9153702284   -2.3914333825    0.3293783231
      5  I         2.1662809168    0.2358817370    0.1141266443
      6  Cl       -1.9786434839   -2.0665950692    0.4450470423
      7  I        -1.6291254301    1.1611220230   -0.0081280032
      8  H         0.0305885287   -0.4941312321   -2.2805354398
      9  H        -0.3697841829   -2.2502177485   -1.9283862970

Z-matrix Print:
$molecule
0 1
I 
C  1 2.170188
C  2 1.513578 1 122.569056
F  3 1.360622 2 116.083218 1 143.903693 0
C  3 1.499203 2 60.451873 1 -108.861142 0
H  5 1.082373 3 118.587529 2 107.968172 0
H  5 1.085271 3 116.314030 2 -106.902428 0
Cl 2 1.774714 1 112.006403 3 145.060729 0
I  3 2.164317 2 124.504402 1 1.687630 0
$end


 --------------------------------------------------------------

                    Orbital Energies (a.u.)
 --------------------------------------------------------------

 Alpha MOs
 -- Occupied --
***************-176.318-176.317-165.722-165.721-165.719-165.719
*******-165.719-101.576 -35.814 -35.813 -31.308 -31.307 -31.301
-31.301 -31.300 -31.300 -24.716 -22.958 -22.957 -22.957 -22.957
-22.956 -22.956 -22.952 -22.952 -22.951 -22.951 -10.340 -10.314
-10.232  -9.490  -7.256  -7.244  -7.244  -6.364  -6.363  -4.777
 -4.776  -4.761  -4.761  -4.760  -4.760  -2.042  -2.041  -2.037
 -2.037  -2.037  -2.036  -2.024  -2.023  -2.023  -2.023  -1.257
 -0.944  -0.850  -0.698  -0.690  -0.640  -0.598  -0.539  -0.521
 -0.496  -0.461  -0.442  -0.408  -0.380  -0.369  -0.326  -0.317
 -0.296  -0.279  -0.279  -0.270
 -- Virtual --
 -0.096  -0.066  -0.020  -0.003   0.023   0.028   0.032   0.058
  0.066   0.070   0.078   0.085   0.086   0.098   0.103   0.115
  0.123   0.128   0.134   0.143   0.153   0.166   0.168   0.201
  0.207   0.213   0.221   0.228   0.232   0.240   0.259   0.265
  0.278   0.297   0.317   0.356   0.375   0.378   0.392   0.404
  0.411   0.427   0.442   0.445   0.446   0.461   0.478   0.494
  0.495   0.510   0.516   0.546   0.579   0.587   0.597   0.598
  0.629   0.664   0.685   0.693   0.717   0.735   0.763   0.803
  0.854   0.872   0.902   0.963   0.975   1.039   1.083   1.135
  1.214   1.243   1.303   1.331   1.337   1.354   1.359   1.381
  1.390   1.417   1.438   1.480   1.496   1.513   1.547   1.585
  1.620   1.670   1.737   1.787   1.809   1.874   1.915   1.957
  1.991   2.046   2.143   2.170   2.188   2.280   2.317   2.468
  2.534   2.566   2.652   2.696   2.784   2.793   2.909   2.972
  3.112   3.378   3.510   3.694   3.764   3.804   3.966   3.973
  3.977   3.992   3.995   4.004   4.032   4.054   4.064   4.121
  4.123   4.234   4.270   4.407   4.445   4.837   6.015   6.019
  6.033   6.043   6.086   6.088   6.333   6.371   6.649   9.732
 23.490  23.644  23.848  25.855  25.954  26.427  27.849  27.883
 28.351  28.354  28.365  28.374  28.379  28.390  28.532  28.538
 28.544  28.544  28.567  28.573  28.598  28.604  28.673  28.699
 66.758 127.892 127.894 127.901 127.907 127.933 127.940 151.647
151.676 215.7191901.8101901.839
 --------------------------------------------------------------

          Ground-State Mulliken Net Atomic Charges

     Atom                 Charge (a.u.)
  ----------------------------------------
      1 C                    -0.546000
      2 C                    -0.180017
      3 C                    -0.067570
      4 F                    -0.036029
      5 I                     0.107595
      6 Cl                    0.202870
      7 I                     0.141279
      8 H                     0.189307
      9 H                     0.188565
  ----------------------------------------
  Sum of atomic charges =     0.000000

 -----------------------------------------------------------------
                    Cartesian Multipole Moments
 -----------------------------------------------------------------
    Charge (ESU x 10^10)
                 0.0000
    Dipole Moment (Debye)
         X       0.0635      Y       0.6807      Z      -1.8486
       Tot       1.9710
    Quadrupole Moments (Debye-Ang)
        XX     -93.6548     XY       1.5025     YY     -91.5534
        XZ       0.0835     YZ       3.6566     ZZ     -89.9489
    Octopole Moments (Debye-Ang^2)
       XXX      33.6590    XXY      30.0391    XYY      -0.5664
       YYY      67.0647    XXZ       8.4716    XYZ       1.1195
       YYZ      -0.7795    XZZ       7.4759    YZZ      12.6798
       ZZZ       2.2117
    Hexadecapole Moments (Debye-Ang^3)
      XXXX   -1706.4075   XXXY      14.2216   XXYY    -428.5109
      XYYY      -8.0947   YYYY    -971.3176   XXXZ       1.4080
      XXYZ      -1.3395   XYYZ      -5.7407   YYYZ      10.4054
      XXZZ    -337.0384   XYZZ       0.8600   YYZZ    -198.0890
      XZZZ       0.2298   YZZZ       4.2402   ZZZZ    -240.2168
 -----------------------------------------------------------------
Archival summary:
1\1\garfield\OPT\ProcedureUnspecified\BasisUnspecified\2l1132\taweetha\ThuOct1103:10:442018ThuOct1103:10:442018\0\\#,OPT,ProcedureUnspecified,BasisUnspecified,\\0,1\I\C,1,2.17019\C,2,1.51358,1,122.569\F,3,1.36062,2,116.083,1,143.904,0\C,3,1.4992,2,60.4519,1,-108.861,0\H,5,1.08237,3,118.588,2,107.968,0\H,5,1.08527,3,116.314,2,-106.902,0\Cl,2,1.77471,1,112.006,3,145.061,0\I,3,2.16432,2,124.504,1,1.68763,0\\\@

 Total job time:  535.95s(wall), 535.84s(cpu) 
 Thu Oct 11 03:10:44 2018

        *************************************************************
        *                                                           *
        *  Thank you very much for using Q-Chem.  Have a nice day.  *
        *                                                           *
        *************************************************************


 
User input: 2 of 2 
 
Q-Chem Developer Version!
                  Welcome to Q-Chem
     A Quantum Leap Into The Future Of Chemistry


 Q-Chem 5.1, Q-Chem, Inc., Pleasanton, CA (2018)

 Yihan Shao,  Zhengting Gan,  E. Epifanovsky,  A. T. B. Gilbert,  M. Wormit,  
 J. Kussmann,  A. W. Lange,  A. Behn,  Jia Deng,  Xintian Feng,  D. Ghosh,  
 M. Goldey,  P. R. Horn,  L. D. Jacobson,  I. Kaliman,  T. Kus,  A. Landau,  
 Jie Liu,  E. I. Proynov,  R. M. Richard,  R. P. Steele,  E. J. Sundstrom,  
 H. L. Woodcock III,  P. M. Zimmerman,  D. Zuev,  B. Albrecht,  E. Alguire,  
 S. A. Baeppler,  D. Barton,  Z. Benda,  Y. A. Bernard,  E. J. Berquist,  
 K. B. Bravaya,  H. Burton,  D. Casanova,  Chun-Min Chang,  Yunqing Chen,  
 A. Chien,  K. D. Closser,  M. P. Coons,  S. Coriani,  S. Dasgupta,  
 A. L. Dempwolff,  M. Diedenhofen,  Hainam Do,  R. G. Edgar,  Po-Tung Fang,  
 S. Faraji,  S. Fatehi,  Qingguo Feng,  K. D. Fenk,  J. Fosso-Tande,  
 Qinghui Ge,  A. Ghysels,  G. Gidofalvi,  J. Gomes,  J. Gonthier,  A. Gunina,  
 D. Hait,  M. W. D. Hanson-Heine,  P. H. P. Harbach,  A. W. Hauser,  
 J. E. Herr,  E. G. Hohenstein,  Z. C. Holden,  Kerwin Hui,  B. C. Huynh,  
 T.-C. Jagau,  Hyunjun Ji,  B. Kaduk,  K. Khistyaev,  Jaehoon Kim,  
 P. Klunzinger,  K. Koh,  D. Kosenkov,  L. Koulias,  T. Kowalczyk,  
 C. M. Krauter,  A. Kunitsa,  Ka Un Lao,  A. Laurent,  K. V. Lawler,  
 Joonho Lee,  D. Lefrancois,  S. Lehtola,  D. S. Levine,  Yi-Pei Li,  
 You-Sheng Lin,  Fenglai Liu,  E. Livshits,  A. Luenser,  P. Manohar,  
 E. Mansoor,  S. F. Manzer,  Shan-Ping Mao,  Yuezhi Mao,  N. Mardirossian,  
 A. V. Marenich,  T. Markovich,  L. A. Martinez-Martinez,  S. A. Maurer,  
 N. J. Mayhall,  S. C. McKenzie,  J.-M. Mewes,  A. F. Morrison,  
 J. W. Mullinax,  K. Nanda,  T. S. Nguyen-Beck,  R. Olivares-Amaya,  
 J. A. Parkhill,  T. M. Perrine,  F. Plasser,  P. Pokhilko,  S. Prager,  
 A. Prociuk,  E. Ramos,  D. R. Rehn,  F. Rob,  M. Schneider,  N. Sergueev,  
 S. M. Sharada,  S. Sharma,  D. W. Small,  T. Stauch,  T. Stein,  
 Yu-Chuan Su,  A. J. W. Thom,  A. Tkatchenko,  T. Tsuchimochi,  N. M. Tubman,  
 L. Vogt,  M. L. Vidal,  O. Vydrov,  M. A. Watson,  J. Wenzel,  
 M. de Wergifosse,  T. A. Wesolowski,  A. White,  J. Witte,  A. Yamada,  
 Jun Yang,  K. Yao,  S. Yeganeh,  S. R. Yost,  Zhi-Qiang You,  A. Zech,  
 Igor Ying Zhang,  Xing Zhang,  Yan Zhao,  Ying Zhu,  B. R. Brooks,  
 G. K. L. Chan,  C. J. Cramer,  M. S. Gordon,  W. J. Hehre,  A. Klamt,  
 M. W. Schmidt,  C. D. Sherrill,  D. G. Truhlar,  A. Aspuru-Guzik,  R. Baer,  
 A. T. Bell,  N. A. Besley,  Jeng-Da Chai,  A. E. DePrince, III,  
 R. A. DiStasio Jr.,  A. Dreuw,  B. D. Dunietz,  T. R. Furlani,  
 Chao-Ping Hsu,  Yousung Jung,  Jing Kong,  D. S. Lambrecht,  WanZhen Liang,  
 C. Ochsenfeld,  V. A. Rassolov,  L. V. Slipchenko,  J. E. Subotnik,  
 T. Van Voorhis,  J. M. Herbert,  A. I. Krylov,  P. M. W. Gill,  M. Head-Gordon

 Contributors to earlier versions of Q-Chem not listed above: 
 R. D. Adamson,  B. Austin,  J. Baker,  G. J. O. Beran,  K. Brandhorst,  
 S. T. Brown,  E. F. C. Byrd,  A. K. Chakraborty,  C.-L. Cheng,  
 Siu Hung Chien,  D. M. Chipman,  D. L. Crittenden,  H. Dachsel,  
 R. J. Doerksen,  A. D. Dutoi,  L. Fusti-Molnar,  W. A. Goddard III,  
 A. Golubeva-Zadorozhnaya,  S. R. Gwaltney,  G. Hawkins,  A. Heyden,  
 S. Hirata,  G. Kedziora,  F. J. Keil,  C. Kelley,  Jihan Kim,  R. A. King,  
 R. Z. Khaliullin,  P. P. Korambath,  W. Kurlancheek,  A. M. Lee,  M. S. Lee,  
 S. V. Levchenko,  Ching Yeh Lin,  D. Liotard,  R. C. Lochan,  I. Lotan,  
 P. E. Maslen,  N. Nair,  D. P. O'Neill,  D. Neuhauser,  E. Neuscamman,  
 C. M. Oana,  R. Olson,  B. Peters,  R. Peverati,  P. A. Pieniazek,  
 Y. M. Rhee,  J. Ritchie,  M. A. Rohrdanz,  E. Rosta,  N. J. Russ,  
 H. F. Schaefer III,  N. E. Schultz,  N. Shenvi,  A. C. Simmonett,  A. Sodt,  
 D. Stuck,  K. S. Thanthiriwatte,  V. Vanovschi,  Tao Wang,  A. Warshel,  
 C. F. Williams,  Q. Wu,  X. Xu,  W. Zhang

 Please cite Q-Chem as follows:
 Y. Shao et al., Mol. Phys. 113, 184-215 (2015)
 DOI: 10.1080/00268976.2014.952696

 Q-Chem 5.1.1 for Intel X86 EM64T Linux

 Parts of Q-Chem use Armadillo 8.300.2 (Tropical Shenanigans).
 http://arma.sourceforge.net/

 Q-Chem begins on Thu Oct 11 03:10:44 2018  

Host: 
0

     Scratch files written to /scratch/taweetham/qchem31926//
The previous job contains 0 fragments, simply inherited here
Input Ideriv = 2
Curr. Ideriv = -1
Max.  Ideriv = 2

Checking the input file for inconsistencies... 	...done.

--------------------------------------------------------------
User input:
--------------------------------------------------------------

$molecule
read
$end

$rem
   job_type 	frequency
   basis 	6-311++g**
   method	b3lyp	
$end


--------------------------------------------------------------
 ----------------------------------------------------------------
             Standard Nuclear Orientation (Angstroms)
    I     Atom           X                Y                Z
 ----------------------------------------------------------------
    1      C      -0.0699195663    -1.2239291245    -1.5437435558
    2      C       0.6809197029    -1.1098577819    -0.2511348887
    3      C      -0.8177040234    -0.8980778612    -0.2650438080
    4      F       1.1156672756    -2.2723561941     0.3064348555
    5      I       2.1367949779     0.4530473777     0.0981822226
    6      Cl     -1.7941925715    -2.1953336221     0.4513408357
    7      I      -1.7244870597     1.0531887458     0.0178299528
    8      H       0.0472480264    -0.4407590500    -2.2816099985
    9      H      -0.1990761324    -2.2266895682    -1.9382096880
 ----------------------------------------------------------------
 Molecular Point Group                 C1    NOp =  1
 Largest Abelian Subgroup              C1    NOp =  1
 Nuclear Repulsion Energy =  1363.7656711072 hartrees
 There are       76 alpha and       76 beta electrons
 Requested basis set is 6-311++G(d,p)
 There are 95 shells and 256 basis functions

 Total QAlloc Memory Limit   2000 MB
 Mega-Array Size       188 MB
 MEM_STATIC part       192 MB

                       Distance Matrix (Angstroms)
             C (  1)   C (  2)   C (  3)   F (  4)   I (  5)   Cl(  6)
   C (  2)  1.499203
   C (  3)  1.516718  1.513578
   F (  4)  2.434743  1.360622  2.439908
   I (  5)  3.221453  2.164317  3.269027  2.917858
   Cl(  6)  2.810179  2.792474  1.774714  2.914484  4.753031
   I (  7)  3.218908  3.246089  2.170188  4.382809  3.908468  3.278062
   H (  8)  1.082373  2.229812  2.241388  3.345780  3.290670  3.733424
   H (  9)  1.085271  2.206338  2.224274  2.601743  4.096850  2.873209
             I (  7)   H (  8)
   H (  8)  3.264713
   H (  9)  4.112247  1.835251

 A cutoff of  1.0D-11 yielded   3470 shell pairs
 There are     26818 function pairs (     29984 Cartesian)
 Smallest overlap matrix eigenvalue = 5.05E-05
 Guess from superposition of atomic densities
 Warning:  Energy on first SCF cycle will be non-variational
 SAD guess density has 152.000000 electrons

 -----------------------------------------------------------------------
  General SCF calculation program by
  Eric Jon Sundstrom, Paul Horn, Yuezhi Mao, Dmitri Zuev, Alec White,
  David Stuck, Shaama M.S., Shane Yost, Joonho Lee, David Small,
  Daniel Levine, Susi Lehtola, Hugh Burton, Evgeny Epifanovsky
 -----------------------------------------------------------------------
 Exchange:     0.2000 Hartree-Fock + 0.0800 Slater + 0.7200 B88
 Correlation:  0.1900 VWN1RPA + 0.8100 LYP
 Using SG-1 standard quadrature grid
 A restricted SCF calculation will be
 performed using DIIS
 SCF converges when DIIS error is below 1.0e-08
 ---------------------------------------
  Cycle       Energy         DIIS error
 ---------------------------------------
    1  -14515.6818574158      3.33e-02  
    2  -14514.5766175079      2.78e-03  
    3  -14514.5449855458      3.52e-03  
    4  -14514.6248936808      4.99e-04  
    5  -14514.6259569058      2.60e-04  
    6  -14514.6264257777      7.38e-05  
    7  -14514.6264710011      2.78e-05  
    8  -14514.6264761520      5.71e-06  
    9  -14514.6264763960      1.27e-06  
   10  -14514.6264764089      3.87e-07  
   11  -14514.6264764100      1.77e-07  
   12  -14514.6264764102      4.62e-08  
   13  -14514.6264764101      1.09e-08  
   14  -14514.6264764103      2.65e-09  Convergence criterion met
 ---------------------------------------
 SCF time:   CPU 75.31s  wall 76.00s 
 SCF   energy in the final basis set =   -14514.6264764103
 Total energy in the final basis set =   -14514.6264764103

 --------------------------------------------------------------

                    Orbital Energies (a.u.)
 --------------------------------------------------------------

 Alpha MOs
 -- Occupied --
***************-176.318-176.317-165.722-165.721-165.719-165.719
*******-165.719-101.576 -35.814 -35.813 -31.308 -31.307 -31.301
-31.301 -31.300 -31.300 -24.716 -22.958 -22.957 -22.957 -22.957
-22.956 -22.956 -22.952 -22.952 -22.951 -22.951 -10.340 -10.314
-10.232  -9.490  -7.256  -7.244  -7.244  -6.364  -6.363  -4.777
 -4.776  -4.761  -4.761  -4.760  -4.760  -2.042  -2.041  -2.038
 -2.037  -2.037  -2.036  -2.024  -2.024  -2.023  -2.023  -1.257
 -0.944  -0.850  -0.698  -0.690  -0.640  -0.598  -0.539  -0.521
 -0.496  -0.461  -0.442  -0.408  -0.380  -0.369  -0.326  -0.317
 -0.296  -0.279  -0.279  -0.270
 -- Virtual --
 -0.096  -0.066  -0.020  -0.003   0.023   0.028   0.032   0.058
  0.066   0.070   0.078   0.085   0.086   0.098   0.103   0.115
  0.123   0.128   0.134   0.143   0.153   0.166   0.168   0.201
  0.207   0.213   0.221   0.228   0.232   0.240   0.259   0.265
  0.278   0.297   0.317   0.356   0.375   0.378   0.392   0.404
  0.411   0.426   0.442   0.445   0.446   0.462   0.478   0.494
  0.495   0.510   0.516   0.546   0.579   0.587   0.597   0.598
  0.629   0.664   0.685   0.693   0.717   0.735   0.763   0.803
  0.854   0.872   0.902   0.963   0.975   1.039   1.083   1.135
  1.214   1.243   1.303   1.331   1.337   1.354   1.359   1.381
  1.390   1.417   1.438   1.480   1.496   1.513   1.547   1.585
  1.620   1.670   1.737   1.787   1.809   1.874   1.915   1.957
  1.991   2.046   2.143   2.170   2.188   2.280   2.317   2.468
  2.534   2.566   2.652   2.696   2.784   2.793   2.909   2.972
  3.113   3.378   3.510   3.694   3.764   3.804   3.966   3.973
  3.977   3.992   3.995   4.004   4.032   4.054   4.064   4.121
  4.123   4.234   4.270   4.407   4.445   4.837   6.015   6.019
  6.032   6.043   6.086   6.088   6.333   6.371   6.649   9.732
 23.490  23.644  23.848  25.855  25.954  26.427  27.848  27.883
 28.351  28.354  28.365  28.373  28.379  28.390  28.532  28.538
 28.544  28.544  28.567  28.573  28.598  28.604  28.673  28.699
 66.758 127.892 127.894 127.901 127.907 127.933 127.940 151.647
151.676 215.7191901.8101901.840
 --------------------------------------------------------------

          Ground-State Mulliken Net Atomic Charges

     Atom                 Charge (a.u.)
  ----------------------------------------
      1 C                    -0.547607
      2 C                    -0.178794
      3 C                    -0.067521
      4 F                    -0.036158
      5 I                     0.107955
      6 Cl                    0.202879
      7 I                     0.141226
      8 H                     0.189447
      9 H                     0.188572
  ----------------------------------------
  Sum of atomic charges =     0.000000

 -----------------------------------------------------------------
                    Cartesian Multipole Moments
 -----------------------------------------------------------------
    Charge (ESU x 10^10)
                 0.0000
    Dipole Moment (Debye)
         X      -0.0126      Y       0.6965      Z      -1.8445
       Tot       1.9717
    Quadrupole Moments (Debye-Ang)
        XX     -93.8954     XY       1.3393     YY     -91.3123
        XZ      -0.1754     YZ       3.5675     ZZ     -89.9096
    Octopole Moments (Debye-Ang^2)
       XXX      26.6423    XXY      29.4281    XYY      -0.6013
       YYY      57.3761    XXZ       8.0520    XYZ       1.6347
       YYZ      -0.2434    XZZ       6.4937    YZZ      10.1153
       ZZZ       1.5894
    Hexadecapole Moments (Debye-Ang^3)
      XXXX   -1705.0934   XXXY     -21.3905   XXYY    -423.5086
      XYYY     -34.2187   YYYY    -970.1396   XXXZ       8.3482
      XXYZ      -0.3474   XYYZ      -4.4106   YYYZ       6.8965
      XXZZ    -336.2098   XYZZ     -10.7614   YYZZ    -197.9771
      XZZZ       7.2980   YZZZ       2.4959   ZZZZ    -240.2650
 -----------------------------------------------------------------
 Calculating MO derivatives via CPSCF
   1         3          27      0.120776    0.026903
   2         3          27      0.017435    0.003440
   3         3          27      0.002023    0.000512
   4         6          24      0.000185    0.000057
   5        27           3      0.000012    0.000006
   6        30           0      0.000000    0.000000    Roots Converged
 Time for AOints: 45.1 s (CPU) 45.1 s (wall)
 ------------------------------------------------------------------------------
                     AOints        : Timing summary (seconds)
 ------------------------------------------------------------------------------
     job step          cpu (% of tot)      sys (% of tot)     wall (% of tot)
 ------------------------------------------------------------------------------
  cpscf_lag         0.2430E+03 (41.0)   0.2870E-03 (15.3)   0.2430E+03 (41.0)
  iterzp            0.3034E+03 (51.2)   0.1590E-02 (84.7)   0.3034E+03 (51.2)
  make_fx           0.0000E+00 ( 0.0)   0.0000E+00 ( 0.0)   0.0000E+00 ( 0.0)
  AOints            0.4514E+02 ( 7.6)   0.0000E+00 ( 0.0)   0.4514E+02 ( 7.6)
 ------------------------------------------------------------------------------
   Grand Totals     0.5922E+03          0.1878E-02          0.5923E+03
 ------------------------------------------------------------------------------
 Calculating analytic Hessian of the SCF energy
 Polarizability Matrix (a.u.)
            1           2           3
    1-124.0607483  -6.3847256   1.7192194
    2  -6.3847256-116.4654335  -2.2889227
    3   1.7192194  -2.2889227 -84.9975291

 Direct stationary perturbation theory relativistic correction:

 rels  =     194.754530773508
 relv  =    -648.372078290896
 rel2e =      86.694285947257
 E_rel =    -366.923261570131

 Hessian of the SCF Energy
            1           2           3           4           5           6
    1   0.2209694   0.0589990   0.0029857  -0.0592802  -0.0037378  -0.0629694
    2   0.0589990   0.6457700  -0.0243045  -0.0141280  -0.0656734  -0.0335182
    3   0.0029857  -0.0243045   0.6011997  -0.0978129  -0.0099215  -0.1686246
    4  -0.0592802  -0.0141280  -0.0978129   0.3974627  -0.0315738   0.1123177
    5  -0.0037378  -0.0656734  -0.0099215  -0.0315738   0.3702396  -0.0580334
    6  -0.0629694  -0.0335182  -0.1686246   0.1123177  -0.0580334   0.3390629
    7  -0.0526254   0.0123243   0.0898031  -0.1918358   0.0263246  -0.0165920
    8   0.0052648  -0.0637760  -0.0311533   0.0060153  -0.0373461   0.0191327
    9   0.0495227  -0.0329903  -0.1527607   0.0175317   0.0140135  -0.0185482
   10  -0.0038627   0.0070702  -0.0106461  -0.0741903   0.0498784  -0.0277229
   11   0.0034027  -0.0020090   0.0102293   0.0748564  -0.2101445   0.0857649
   12  -0.0086837   0.0393024  -0.0146074  -0.0342186   0.0699678  -0.0934641
   13  -0.0099473  -0.0034951  -0.0019008  -0.0545190  -0.0286346  -0.0085982
   14  -0.0102157  -0.0031867   0.0006973  -0.0333958  -0.0419386  -0.0110647
   15  -0.0095743  -0.0106383   0.0007663  -0.0067406  -0.0074593  -0.0334542
   16  -0.0079593  -0.0041950   0.0077902  -0.0153498  -0.0194526   0.0153611
   17  -0.0046248  -0.0009003   0.0024197  -0.0051944  -0.0088826   0.0071917
   18   0.0151685   0.0219934  -0.0088839   0.0022440  -0.0028949  -0.0012984
   19  -0.0058043   0.0041315   0.0026382  -0.0034336   0.0124460   0.0049050
   20   0.0097075  -0.0078474  -0.0005201   0.0031880  -0.0080652  -0.0068089
   21   0.0053996  -0.0132733   0.0010493   0.0024411   0.0026522  -0.0014218
   22  -0.0400082  -0.0257567   0.0211915   0.0037443   0.0197773  -0.0098706
   23  -0.0248091  -0.2067418   0.1473647  -0.0004391  -0.0000177  -0.0036512
   24   0.0209121   0.1450942  -0.1771666   0.0028122   0.0089557  -0.0106701
   25  -0.0414820  -0.0349503  -0.0140489  -0.0025983  -0.0250274  -0.0068307
   26  -0.0339864  -0.2956356  -0.0948117   0.0006714   0.0018284   0.0009872
   27  -0.0127612  -0.0916653  -0.0809722   0.0014254  -0.0172801  -0.0115815
            7           8           9          10          11          12
    1  -0.0526254   0.0052648   0.0495227  -0.0038627   0.0034027  -0.0086837
    2   0.0123243  -0.0637760  -0.0329903   0.0070702  -0.0020090   0.0393024
    3   0.0898031  -0.0311533  -0.1527607  -0.0106461   0.0102293  -0.0146074
    4  -0.1918358   0.0060153   0.0175317  -0.0741903   0.0748564  -0.0342186
    5   0.0263246  -0.0373461   0.0140135   0.0498784  -0.2101445   0.0699678
    6  -0.0165920   0.0191327  -0.0185482  -0.0277229   0.0857649  -0.0934641
    7   0.3596893  -0.0139871  -0.0963039  -0.0131459   0.0086200  -0.0058541
    8  -0.0139871   0.2741405  -0.0022786   0.0294634  -0.0203957  -0.0031078
    9  -0.0963039  -0.0022786   0.2635675  -0.0142015   0.0070711   0.0029008
   10  -0.0131459   0.0294634  -0.0142015   0.0928117  -0.0804870   0.0492801
   11   0.0086200  -0.0203957   0.0070711  -0.0804870   0.2628531  -0.1089390
   12  -0.0058541  -0.0031078   0.0029008   0.0492801  -0.1089390   0.0978318
   13  -0.0079048  -0.0114835  -0.0083612   0.0034529  -0.0085602   0.0035582
   14  -0.0026360  -0.0026485  -0.0062607  -0.0106665  -0.0345541   0.0049058
   15  -0.0001569   0.0023797  -0.0011933   0.0035910   0.0051617   0.0035826
   16  -0.0640250  -0.0368663   0.0246276  -0.0028174  -0.0026205  -0.0015765
   17  -0.0521495  -0.0863160   0.0371752   0.0035543   0.0033864  -0.0019886
   18   0.0259331   0.0272972  -0.0482740   0.0009476  -0.0014210   0.0019895
   19  -0.0305909   0.0167969   0.0073451  -0.0017785   0.0024098   0.0005569
   20   0.0213812  -0.0646799  -0.0090852   0.0002250  -0.0007310  -0.0002679
   21   0.0066371  -0.0066717  -0.0218193  -0.0017475   0.0009618   0.0003803
   22  -0.0029994  -0.0184497   0.0122916  -0.0026508   0.0021635  -0.0079039
   23   0.0013304   0.0049257  -0.0071293   0.0005219   0.0007904   0.0001098
   24   0.0006067   0.0078528  -0.0124054   0.0008804  -0.0001926  -0.0016515
   25   0.0034378   0.0232462   0.0075479   0.0021809   0.0002153   0.0048417
   26  -0.0012078  -0.0039040  -0.0005157   0.0004403   0.0008043   0.0000175
   27  -0.0040730  -0.0134509  -0.0114674  -0.0003811   0.0013636   0.0030379
           13          14          15          16          17          18
    1  -0.0099473  -0.0102157  -0.0095743  -0.0079593  -0.0046248   0.0151685
    2  -0.0034951  -0.0031867  -0.0106383  -0.0041950  -0.0009003   0.0219934
    3  -0.0019008   0.0006973   0.0007663   0.0077902   0.0024197  -0.0088839
    4  -0.0545190  -0.0333958  -0.0067406  -0.0153498  -0.0051944   0.0022440
    5  -0.0286346  -0.0419386  -0.0074593  -0.0194526  -0.0088826  -0.0028949
    6  -0.0085982  -0.0110647  -0.0334542   0.0153611   0.0071917  -0.0012984
    7  -0.0079048  -0.0026360  -0.0001569  -0.0640250  -0.0521495   0.0259331
    8  -0.0114835  -0.0026485   0.0023797  -0.0368663  -0.0863160   0.0272972
    9  -0.0083612  -0.0062607  -0.0011933   0.0246276   0.0371752  -0.0482740
   10   0.0034529  -0.0106665   0.0035910  -0.0028174   0.0035543   0.0009476
   11  -0.0085602  -0.0345541   0.0051617  -0.0026205   0.0033864  -0.0014210
   12   0.0035582   0.0049058   0.0035826  -0.0015765  -0.0019886   0.0019895
   13   0.0763045   0.0542758   0.0145405  -0.0015198  -0.0012861  -0.0003728
   14   0.0542758   0.0807135   0.0103015  -0.0000028  -0.0003593   0.0002161
   15   0.0145405   0.0103015   0.0285125   0.0006777   0.0001615   0.0003743
   16  -0.0015198  -0.0000028   0.0006777   0.0881547   0.0647944  -0.0454544
   17  -0.0012861  -0.0003593   0.0001615   0.0647944   0.1208254  -0.0506276
   18  -0.0003728   0.0002161   0.0003743  -0.0454544  -0.0506276   0.0530573
   19  -0.0058027   0.0022454  -0.0007347   0.0040002  -0.0051160  -0.0007145
   20  -0.0001106   0.0015362   0.0008436  -0.0003774  -0.0293860   0.0044415
   21   0.0007160   0.0006572   0.0010677  -0.0011475   0.0062653   0.0023527
   22   0.0015127   0.0013960   0.0009322  -0.0022193  -0.0008859   0.0049255
   23  -0.0011123   0.0000679  -0.0009668  -0.0000570   0.0006425  -0.0008428
   24  -0.0004170   0.0002171   0.0005897  -0.0012962  -0.0005140  -0.0005856
   25  -0.0015766  -0.0010004  -0.0025349   0.0017357   0.0009081  -0.0026769
   26   0.0004065   0.0003696   0.0002165  -0.0012228   0.0009899   0.0018382
   27   0.0008353   0.0003304  -0.0002456   0.0010180  -0.0000832   0.0012683
           19          20          21          22          23          24
    1  -0.0058043   0.0097075   0.0053996  -0.0400082  -0.0248091   0.0209121
    2   0.0041315  -0.0078474  -0.0132733  -0.0257567  -0.2067418   0.1450942
    3   0.0026382  -0.0005201   0.0010493   0.0211915   0.1473647  -0.1771666
    4  -0.0034336   0.0031880   0.0024411   0.0037443  -0.0004391   0.0028122
    5   0.0124460  -0.0080652   0.0026522   0.0197773  -0.0000177   0.0089557
    6   0.0049050  -0.0068089  -0.0014218  -0.0098706  -0.0036512  -0.0106701
    7  -0.0305909   0.0213812   0.0066371  -0.0029994   0.0013304   0.0006067
    8   0.0167969  -0.0646799  -0.0066717  -0.0184497   0.0049257   0.0078528
    9   0.0073451  -0.0090852  -0.0218193   0.0122916  -0.0071293  -0.0124054
   10  -0.0017785   0.0002250  -0.0017475  -0.0026508   0.0005219   0.0008804
   11   0.0024098  -0.0007310   0.0009618   0.0021635   0.0007904  -0.0001926
   12   0.0005569  -0.0002679   0.0003803  -0.0079039   0.0001098  -0.0016515
   13  -0.0058027  -0.0001106   0.0007160   0.0015127  -0.0011123  -0.0004170
   14   0.0022454   0.0015362   0.0006572   0.0013960   0.0000679   0.0002171
   15  -0.0007347   0.0008436   0.0010677   0.0009322  -0.0009668   0.0005897
   16   0.0040002  -0.0003774  -0.0011475  -0.0022193  -0.0000570  -0.0012962
   17  -0.0051160  -0.0293860   0.0062653  -0.0008859   0.0006425  -0.0005140
   18  -0.0007145   0.0044415   0.0023527   0.0049255  -0.0008428  -0.0005856
   19   0.0432488  -0.0337985  -0.0135211   0.0015226   0.0008019   0.0003829
   20  -0.0337985   0.1088468   0.0105287  -0.0020407   0.0003006   0.0000962
   21  -0.0135211   0.0105287   0.0175297  -0.0013818  -0.0006377   0.0010796
   22   0.0015226  -0.0020407  -0.0013818   0.0406082   0.0257017  -0.0226060
   23   0.0008019   0.0003006  -0.0006377   0.0257017   0.2130287  -0.1526982
   24   0.0003829   0.0000962   0.0010796  -0.0226060  -0.1526982   0.1893146
   25  -0.0013616   0.0018256   0.0026042   0.0004899  -0.0019384  -0.0012752
   26   0.0000831   0.0000258  -0.0004826  -0.0019056  -0.0129964  -0.0088111
   27  -0.0008579   0.0007721  -0.0002181   0.0024216   0.0184516   0.0114954
           25          26          27
    1  -0.0414820  -0.0339864  -0.0127612
    2  -0.0349503  -0.2956356  -0.0916653
    3  -0.0140489  -0.0948117  -0.0809722
    4  -0.0025983   0.0006714   0.0014254
    5  -0.0250274   0.0018284  -0.0172801
    6  -0.0068307   0.0009872  -0.0115815
    7   0.0034378  -0.0012078  -0.0040730
    8   0.0232462  -0.0039040  -0.0134509
    9   0.0075479  -0.0005157  -0.0114674
   10   0.0021809   0.0004403  -0.0003811
   11   0.0002153   0.0008043   0.0013636
   12   0.0048417   0.0000175   0.0030379
   13  -0.0015766   0.0004065   0.0008353
   14  -0.0010004   0.0003696   0.0003304
   15  -0.0025349   0.0002165  -0.0002456
   16   0.0017357  -0.0012228   0.0010180
   17   0.0009081   0.0009899  -0.0000832
   18  -0.0026769   0.0018382   0.0012683
   19  -0.0013616   0.0000831  -0.0008579
   20   0.0018256   0.0000258   0.0007721
   21   0.0026042  -0.0004826  -0.0002181
   22   0.0004899  -0.0019056   0.0024216
   23  -0.0019384  -0.0129964   0.0184516
   24  -0.0012752  -0.0088111   0.0114954
   25   0.0391742   0.0367213   0.0123729
   26   0.0367213   0.3085180   0.1015619
   27   0.0123729   0.1015619   0.0886833
 Gradient time:  CPU 728.83 s  wall 728.88 s
 **********************************************************************
 **                                                                  **
 **                       VIBRATIONAL ANALYSIS                       **
 **                       --------------------                       **
 **                                                                  **
 **        VIBRATIONAL FREQUENCIES (CM**-1) AND NORMAL MODES         **
 **     FORCE CONSTANTS (mDYN/ANGSTROM) AND REDUCED MASSES (AMU)     **
 **                  INFRARED INTENSITIES (KM/MOL)                   **
 **                                                                  **
 **********************************************************************


 Mode:                 1                      2                      3
 Frequency:        81.80                 107.17                 177.89
 Force Cnst:      0.2265                 0.1226                 0.6544
 Red. Mass:      57.4584                18.1212                35.0991
 IR Active:          YES                    YES                    YES
 IR Intens:        0.019                  0.619                  0.288
 Raman Active:       YES                    YES                    YES
               X      Y      Z        X      Y      Z        X      Y      Z
 C          0.036 -0.307 -0.037    0.215 -0.108  0.123    0.155 -0.012 -0.030
 C         -0.039 -0.202 -0.000    0.003 -0.017  0.235    0.041 -0.032  0.045
 C         -0.003 -0.183 -0.088    0.003  0.020 -0.033    0.103  0.073 -0.074
 F          0.034 -0.093  0.147   -0.098  0.119  0.583   -0.056  0.068  0.345
 I         -0.420  0.142 -0.028    0.078  0.025 -0.102   -0.156 -0.146 -0.030
 Cl        -0.174 -0.065 -0.112   -0.200 -0.030 -0.366    0.657 -0.331 -0.103
 I          0.463 -0.039  0.050   -0.034 -0.022  0.082   -0.048  0.224  0.013
 H          0.101 -0.408 -0.133    0.445 -0.182  0.080    0.404 -0.005  0.016
 H          0.003 -0.352  0.086    0.156 -0.120  0.174   -0.009  0.033 -0.082
 TransDip   0.001 -0.004  0.001    0.022 -0.010 -0.006    0.015  0.008 -0.005

 Mode:                 4                      5                      6
 Frequency:       224.23                 235.88                 291.40
 Force Cnst:      0.5185                 0.4798                 0.6860
 Red. Mass:      17.5036                14.6353                13.7122
 IR Active:          YES                    YES                    YES
 IR Intens:        0.316                  0.445                  1.812
 Raman Active:       YES                    YES                    YES
               X      Y      Z        X      Y      Z        X      Y      Z
 C          0.221 -0.005 -0.262    0.246 -0.150  0.108   -0.182 -0.046 -0.107
 C          0.057  0.044 -0.161    0.278 -0.210  0.069   -0.097  0.284 -0.157
 C          0.142  0.192 -0.332    0.257 -0.030  0.087   -0.131 -0.000 -0.103
 F         -0.236  0.082  0.142    0.571 -0.193 -0.082    0.391  0.599  0.075
 I         -0.052 -0.044  0.004   -0.065 -0.044 -0.015   -0.017 -0.089  0.021
 Cl         0.196  0.472  0.038   -0.082  0.201 -0.062   -0.065 -0.010  0.003
 I         -0.010 -0.120  0.040   -0.076  0.058  0.018    0.019 -0.017  0.003
 H          0.413 -0.058 -0.290    0.385 -0.232  0.043   -0.379 -0.172 -0.274
 H          0.121 -0.013 -0.211    0.087 -0.159  0.177   -0.031 -0.148  0.096
 TransDip   0.016 -0.005 -0.007   -0.005 -0.020  0.007   -0.027 -0.033 -0.004

 Mode:                 7                      8                      9
 Frequency:       305.91                 411.87                 485.35
 Force Cnst:      0.2407                 0.4206                 0.4261
 Red. Mass:       4.3653                 4.2085                 3.0702
 IR Active:          YES                    YES                    YES
 IR Intens:        1.447                  4.408                  8.577
 Raman Active:       YES                    YES                    YES
               X      Y      Z        X      Y      Z        X      Y      Z
 C          0.032  0.371  0.148    0.339  0.092 -0.118   -0.137  0.118 -0.167
 C          0.013  0.091  0.160   -0.004  0.052  0.034    0.025 -0.194 -0.134
 C          0.026  0.097  0.186   -0.040 -0.127 -0.192    0.028 -0.041 -0.049
 F          0.031  0.028  0.010   -0.007  0.027 -0.022    0.080 -0.048  0.163
 I         -0.034 -0.033 -0.024   -0.005 -0.008 -0.009    0.009  0.012  0.006
 Cl         0.004  0.026 -0.016   -0.091 -0.076  0.117   -0.024 -0.011  0.031
 I          0.021 -0.040 -0.022   -0.005  0.020  0.008   -0.003  0.004 -0.002
 H          0.054  0.587  0.382    0.353  0.259  0.058    0.005  0.407  0.155
 H          0.034  0.489 -0.142    0.667  0.136 -0.341   -0.421  0.328 -0.605
 TransDip  -0.001  0.036  0.012    0.064 -0.009 -0.020   -0.055 -0.050 -0.057

 Mode:                10                     11                     12
 Frequency:       609.71                 705.45                 835.60
 Force Cnst:      2.3634                 0.9120                 1.4003
 Red. Mass:      10.7901                 3.1104                 3.4039
 IR Active:          YES                    YES                    YES
 IR Intens:       32.494                 47.030                 61.986
 Raman Active:       YES                    YES                    YES
               X      Y      Z        X      Y      Z        X      Y      Z
 C          0.064  0.006 -0.071    0.054  0.038 -0.010    0.139 -0.139 -0.001
 C          0.458  0.114 -0.340   -0.024 -0.048 -0.010   -0.178 -0.190 -0.065
 C          0.513  0.074  0.279   -0.032  0.379 -0.086    0.014 -0.000  0.227
 F         -0.207  0.130  0.015    0.041 -0.025 -0.009   -0.043  0.155 -0.085
 I         -0.021 -0.014  0.002    0.001  0.001  0.001    0.004  0.003  0.002
 Cl        -0.128 -0.105  0.038   -0.039 -0.073  0.043    0.010  0.013 -0.011
 I         -0.008  0.007 -0.001    0.003 -0.010 -0.002   -0.000 -0.000 -0.001
 H         -0.315 -0.111 -0.257    0.581 -0.280 -0.270    0.586  0.167  0.403
 H         -0.040 -0.077  0.176   -0.503 -0.010  0.295   -0.275  0.089 -0.433
 TransDip   0.167  0.068 -0.028   -0.005  0.216 -0.042   -0.108 -0.223  0.049

 Mode:                13                     14                     15
 Frequency:       929.87                 976.02                1036.76
 Force Cnst:      2.2560                 1.8602                 1.2491
 Red. Mass:       4.4283                 3.3143                 1.9724
 IR Active:          YES                    YES                    YES
 IR Intens:        8.506                 39.425                 82.163
 Raman Active:       YES                    YES                    YES
               X      Y      Z        X      Y      Z        X      Y      Z
 C          0.001 -0.093  0.315   -0.109 -0.102  0.033   -0.029 -0.148 -0.068
 C          0.276 -0.025 -0.205    0.062  0.049  0.263   -0.052  0.084  0.028
 C         -0.239  0.055 -0.144    0.212 -0.038 -0.209    0.041  0.198  0.032
 F         -0.030  0.031 -0.013   -0.037  0.070 -0.076    0.029 -0.056  0.016
 I         -0.003 -0.001  0.001   -0.001 -0.002 -0.001   -0.001 -0.000 -0.000
 Cl         0.004  0.001 -0.001   -0.015 -0.014  0.011   -0.007 -0.014 -0.001
 I          0.002 -0.001  0.001   -0.001  0.001  0.001    0.001 -0.002  0.000
 H          0.085  0.257  0.706    0.210  0.155  0.362   -0.376  0.284  0.335
 H          0.040  0.152 -0.306   -0.678  0.128 -0.352    0.556 -0.046 -0.520
 TransDip   0.089  0.011 -0.027    0.190 -0.015  0.065   -0.069  0.280 -0.031

 Mode:                16                     17                     18
 Frequency:      1088.49                1136.90                1290.71
 Force Cnst:      0.9301                 2.1450                 4.9756
 Red. Mass:       1.3324                 2.8166                 5.0691
 IR Active:          YES                    YES                    YES
 IR Intens:       17.852                 38.315                 35.978
 Raman Active:       YES                    YES                    YES
               X      Y      Z        X      Y      Z        X      Y      Z
 C         -0.161  0.025  0.009    0.010 -0.072 -0.086   -0.038 -0.024 -0.221
 C          0.009 -0.015 -0.011    0.036  0.311 -0.050    0.336 -0.137  0.273
 C          0.045 -0.011 -0.001   -0.098 -0.075  0.119   -0.261  0.052  0.149
 F         -0.004  0.009 -0.003    0.023 -0.106  0.034   -0.039  0.086 -0.049
 I          0.000  0.000  0.000   -0.001 -0.001  0.000   -0.002 -0.002 -0.001
 Cl        -0.001 -0.001  0.001    0.001  0.007 -0.004    0.009  0.008 -0.007
 I         -0.000 -0.000 -0.000    0.001 -0.000 -0.000    0.001 -0.001 -0.000
 H          0.753 -0.095  0.025    0.679 -0.041  0.042   -0.033 -0.277 -0.531
 H          0.622 -0.083  0.023   -0.546  0.074 -0.276    0.145  0.033 -0.507
 TransDip   0.127 -0.046  0.008    0.088  0.177  0.014    0.097 -0.141  0.088

 Mode:                19                     20                     21
 Frequency:      1450.53                3126.39                3221.74
 Force Cnst:      1.4956                 6.0750                 6.8355
 Red. Mass:       1.2065                 1.0549                 1.1177
 IR Active:          YES                    YES                    YES
 IR Intens:       23.283                  0.331                  1.504
 Raman Active:       YES                    YES                    YES
               X      Y      Z        X      Y      Z        X      Y      Z
 C         -0.006 -0.017 -0.116   -0.003 -0.024 -0.061   -0.013 -0.095  0.027
 C          0.045 -0.013  0.021    0.002 -0.000  0.002   -0.000 -0.000 -0.000
 C         -0.037  0.003  0.008   -0.002  0.000  0.001    0.000 -0.000 -0.000
 F         -0.003  0.006 -0.003    0.000  0.000  0.000   -0.000  0.000 -0.000
 I         -0.000 -0.000 -0.000    0.000  0.000  0.000    0.000  0.000  0.000
 Cl         0.001  0.001 -0.000   -0.000  0.000  0.000    0.000  0.000 -0.000
 I          0.000 -0.000 -0.000   -0.000  0.000  0.000   -0.000  0.000  0.000
 H          0.067  0.504  0.464   -0.066 -0.453  0.406    0.084  0.574 -0.537
 H         -0.052 -0.302  0.643    0.097  0.732  0.277    0.074  0.556  0.224
 TransDip   0.029 -0.023  0.150    0.005  0.003  0.017    0.007  0.037 -0.010

 STANDARD THERMODYNAMIC QUANTITIES AT   298.15 K  AND     1.00 ATM

   This Molecule has  0 Imaginary Frequencies
   Zero point vibrational energy:       26.775 kcal/mol

   Atom    1 Element C  Has Mass   12.00000
   Atom    2 Element C  Has Mass   12.00000
   Atom    3 Element C  Has Mass   12.00000
   Atom    4 Element F  Has Mass   18.99840
   Atom    5 Element I  Has Mass  126.90440
   Atom    6 Element Cl Has Mass   34.96885
   Atom    7 Element I  Has Mass  126.90440
   Atom    8 Element H  Has Mass    1.00783
   Atom    9 Element H  Has Mass    1.00783
   Molecular Mass:   345.791710 amu
   Principal axes and moments of inertia in amu*Bohr^2:
                             1           2           3
    Eigenvalues --     1882.87726  4128.82066  5660.67959
          X               0.99960     0.02800    -0.00246
          Y              -0.02796     0.99950     0.01444
          Z               0.00286    -0.01437     0.99989
   Rotational Symmetry Number is   1
   The Molecule is an Asymmetric Top
   Translational Enthalpy:        0.889 kcal/mol
   Rotational Enthalpy:           0.889 kcal/mol
   Vibrational Enthalpy:         29.922 kcal/mol
   gas constant (RT):             0.592 kcal/mol
   Translational Entropy:        43.416  cal/mol.K
   Rotational Entropy:           32.153  cal/mol.K
   Vibrational Entropy:          19.124  cal/mol.K

   Total Enthalpy:               32.292 kcal/mol
   Total Entropy:                94.694  cal/mol.K

 ======================================================================

 STANDARD THERMODYNAMIC QUANTITIES FOR ANHARMONIC VIBRATION -- TOSH

   Zero point vibrational energy: ************ kcal/mol

   Vibrational Enthalpy:       Infinity kcal/mol
   Vibrational Entropy:             NaN  cal/mol.K

   Total Enthalpy:             Infinity kcal/mol
   Total Entropy:                   NaN  cal/mol.K

 ======================================================================

 STANDARD THERMODYNAMIC QUANTITIES FOR ANHARMONIC VIBRATION -- VPT2

   Zero point vibrational energy: ************ kcal/mol

   Vibrational Enthalpy:       Infinity kcal/mol
   Vibrational Entropy:             NaN  cal/mol.K

   Total Enthalpy:             Infinity kcal/mol
   Total Entropy:                   NaN  cal/mol.K

 ======================================================================

Archival summary:
1\1\garfield\FREQ\ProcedureUnspecified\BasisUnspecified\2l1132\taweetha\ThuOct1103:24:092018ThuOct1103:24:092018\0\\#,FREQ,ProcedureUnspecified,BasisUnspecified,\\0,1\I\C,1,2.17019\C,2,1.51358,1,122.569\F,3,1.36062,2,116.083,1,143.904,0\C,3,1.4992,2,60.4519,1,-108.861,0\H,5,1.08237,3,118.588,2,107.968,0\H,5,1.08527,3,116.314,2,-106.902,0\Cl,2,1.77471,1,112.006,3,145.061,0\I,3,2.16432,2,124.504,1,1.68763,0\\\@

 Total job time:  804.39s(wall), 804.31s(cpu) 
 Thu Oct 11 03:24:09 2018

        *************************************************************
        *                                                           *
        *  Thank you very much for using Q-Chem.  Have a nice day.  *
        *                                                           *
        *************************************************************
