# Supplementary material for: Geometric and energetic data from ab initio calculations of haloethene, haloimine, halomethylenephosphine, haloiminophosphine, halodiazene, halodiphosphene and halocyclopropane
Source: Data Brief. 2019 Nov 2;27:104738. doi: 10.1016/j.dib.2019.104738 (PMC6861602; doi:10.1016/j.dib.2019.104738)
Supplement: Multimedia component 3 [file mmc3.zip › CCC/B3LYP/FICCCFI.out]

Q-Chem Developer Version!
                  Welcome to Q-Chem
     A Quantum Leap Into The Future Of Chemistry


 Q-Chem 5.1, Q-Chem, Inc., Pleasanton, CA (2018)

 Yihan Shao,  Zhengting Gan,  E. Epifanovsky,  A. T. B. Gilbert,  M. Wormit,  
 J. Kussmann,  A. W. Lange,  A. Behn,  Jia Deng,  Xintian Feng,  D. Ghosh,  
 M. Goldey,  P. R. Horn,  L. D. Jacobson,  I. Kaliman,  T. Kus,  A. Landau,  
 Jie Liu,  E. I. Proynov,  R. M. Richard,  R. P. Steele,  E. J. Sundstrom,  
 H. L. Woodcock III,  P. M. Zimmerman,  D. Zuev,  B. Albrecht,  E. Alguire,  
 S. A. Baeppler,  D. Barton,  Z. Benda,  Y. A. Bernard,  E. J. Berquist,  
 K. B. Bravaya,  H. Burton,  D. Casanova,  Chun-Min Chang,  Yunqing Chen,  
 A. Chien,  K. D. Closser,  M. P. Coons,  S. Coriani,  S. Dasgupta,  
 A. L. Dempwolff,  M. Diedenhofen,  Hainam Do,  R. G. Edgar,  Po-Tung Fang,  
 S. Faraji,  S. Fatehi,  Qingguo Feng,  K. D. Fenk,  J. Fosso-Tande,  
 Qinghui Ge,  A. Ghysels,  G. Gidofalvi,  J. Gomes,  J. Gonthier,  A. Gunina,  
 D. Hait,  M. W. D. Hanson-Heine,  P. H. P. Harbach,  A. W. Hauser,  
 J. E. Herr,  E. G. Hohenstein,  Z. C. Holden,  Kerwin Hui,  B. C. Huynh,  
 T.-C. Jagau,  Hyunjun Ji,  B. Kaduk,  K. Khistyaev,  Jaehoon Kim,  
 P. Klunzinger,  K. Koh,  D. Kosenkov,  L. Koulias,  T. Kowalczyk,  
 C. M. Krauter,  A. Kunitsa,  Ka Un Lao,  A. Laurent,  K. V. Lawler,  
 Joonho Lee,  D. Lefrancois,  S. Lehtola,  D. S. Levine,  Yi-Pei Li,  
 You-Sheng Lin,  Fenglai Liu,  E. Livshits,  A. Luenser,  P. Manohar,  
 E. Mansoor,  S. F. Manzer,  Shan-Ping Mao,  Yuezhi Mao,  N. Mardirossian,  
 A. V. Marenich,  T. Markovich,  L. A. Martinez-Martinez,  S. A. Maurer,  
 N. J. Mayhall,  S. C. McKenzie,  J.-M. Mewes,  A. F. Morrison,  
 J. W. Mullinax,  K. Nanda,  T. S. Nguyen-Beck,  R. Olivares-Amaya,  
 J. A. Parkhill,  T. M. Perrine,  F. Plasser,  P. Pokhilko,  S. Prager,  
 A. Prociuk,  E. Ramos,  D. R. Rehn,  F. Rob,  M. Schneider,  N. Sergueev,  
 S. M. Sharada,  S. Sharma,  D. W. Small,  T. Stauch,  T. Stein,  
 Yu-Chuan Su,  A. J. W. Thom,  A. Tkatchenko,  T. Tsuchimochi,  N. M. Tubman,  
 L. Vogt,  M. L. Vidal,  O. Vydrov,  M. A. Watson,  J. Wenzel,  
 M. de Wergifosse,  T. A. Wesolowski,  A. White,  J. Witte,  A. Yamada,  
 Jun Yang,  K. Yao,  S. Yeganeh,  S. R. Yost,  Zhi-Qiang You,  A. Zech,  
 Igor Ying Zhang,  Xing Zhang,  Yan Zhao,  Ying Zhu,  B. R. Brooks,  
 G. K. L. Chan,  C. J. Cramer,  M. S. Gordon,  W. J. Hehre,  A. Klamt,  
 M. W. Schmidt,  C. D. Sherrill,  D. G. Truhlar,  A. Aspuru-Guzik,  R. Baer,  
 A. T. Bell,  N. A. Besley,  Jeng-Da Chai,  A. E. DePrince, III,  
 R. A. DiStasio Jr.,  A. Dreuw,  B. D. Dunietz,  T. R. Furlani,  
 Chao-Ping Hsu,  Yousung Jung,  Jing Kong,  D. S. Lambrecht,  WanZhen Liang,  
 C. Ochsenfeld,  V. A. Rassolov,  L. V. Slipchenko,  J. E. Subotnik,  
 T. Van Voorhis,  J. M. Herbert,  A. I. Krylov,  P. M. W. Gill,  M. Head-Gordon

 Contributors to earlier versions of Q-Chem not listed above: 
 R. D. Adamson,  B. Austin,  J. Baker,  G. J. O. Beran,  K. Brandhorst,  
 S. T. Brown,  E. F. C. Byrd,  A. K. Chakraborty,  C.-L. Cheng,  
 Siu Hung Chien,  D. M. Chipman,  D. L. Crittenden,  H. Dachsel,  
 R. J. Doerksen,  A. D. Dutoi,  L. Fusti-Molnar,  W. A. Goddard III,  
 A. Golubeva-Zadorozhnaya,  S. R. Gwaltney,  G. Hawkins,  A. Heyden,  
 S. Hirata,  G. Kedziora,  F. J. Keil,  C. Kelley,  Jihan Kim,  R. A. King,  
 R. Z. Khaliullin,  P. P. Korambath,  W. Kurlancheek,  A. M. Lee,  M. S. Lee,  
 S. V. Levchenko,  Ching Yeh Lin,  D. Liotard,  R. C. Lochan,  I. Lotan,  
 P. E. Maslen,  N. Nair,  D. P. O'Neill,  D. Neuhauser,  E. Neuscamman,  
 C. M. Oana,  R. Olson,  B. Peters,  R. Peverati,  P. A. Pieniazek,  
 Y. M. Rhee,  J. Ritchie,  M. A. Rohrdanz,  E. Rosta,  N. J. Russ,  
 H. F. Schaefer III,  N. E. Schultz,  N. Shenvi,  A. C. Simmonett,  A. Sodt,  
 D. Stuck,  K. S. Thanthiriwatte,  V. Vanovschi,  Tao Wang,  A. Warshel,  
 C. F. Williams,  Q. Wu,  X. Xu,  W. Zhang

 Please cite Q-Chem as follows:
 Y. Shao et al., Mol. Phys. 113, 184-215 (2015)
 DOI: 10.1080/00268976.2014.952696

 Q-Chem 5.1.1 for Intel X86 EM64T Linux

 Parts of Q-Chem use Armadillo 8.300.2 (Tropical Shenanigans).
 http://arma.sourceforge.net/

 Q-Chem begins on Tue Oct  9 21:55:47 2018  

Host: 
0

     Scratch files written to /scratch/taweetham/qchem20049//
Input Ideriv = 2
Curr. Ideriv = -1
Max.  Ideriv = 2

Checking the input file for inconsistencies... 	...done.

--------------------------------------------------------------
User input:
--------------------------------------------------------------
$molecule
0 1
C 
C 1 CC 
C 2 CC 1 60.0
F 2 CF 1 ANG  3 pDHA
I 2 CI 1 ANG  3 mDHA
F 3 CF 1 ANG  2 mDHA
I 3 CI 1 ANG  2 pDHA
H 1 CH 2 ANG  3 pDHA
H 1 CH 2 ANG  3 mDHA

CC=1.54
CH=1.09
CF=1.35
CCl=1.77
CBr=1.94
CI=2.14
ANG=118.0
pDHA=107.9
mDHA=-107.9
$end

$rem
   job_type	optimization
   basis	6-311++g**
   method	b3lyp
   mem_total	32000
$end

--------------------------------------------------------------
 ----------------------------------------------------------------
             Standard Nuclear Orientation (Angstroms)
    I     Atom           X                Y                Z
 ----------------------------------------------------------------
    1      C       0.0000088352     1.5755886761     1.3731800160
    2      C       0.7700025986     1.2418004602     0.0819422257
    3      C      -0.7699974013     1.2418087022     0.0819475331
    4      F       1.4041785071     2.2484562824    -0.5559958378
    5      I       1.7752733218    -0.6441092148    -0.0293028682
    6      F      -1.4041669318     2.2484713125    -0.5559861591
    7      I      -1.7752890777    -0.6440902124    -0.0292906315
    8      H       0.0003193914     0.8368363615     2.1746442517
    9      H       0.0003273025     2.6101978906     1.7162305545
 ----------------------------------------------------------------
 Molecular Point Group                 C1    NOp =  1
 Largest Abelian Subgroup              C1    NOp =  1
 Nuclear Repulsion Energy =  1265.3514598427 hartrees
 There are       72 alpha and       72 beta electrons
 Requested basis set is 6-311++G(d,p)
 There are 88 shells and 248 basis functions

 Total QAlloc Memory Limit  32000 MB
 Mega-Array Size       188 MB
 MEM_STATIC part       192 MB
 A cutoff of  1.0D-11 yielded   3051 shell pairs
 There are     25426 function pairs (     28484 Cartesian)

 -------------------------------------------------------
 OpenMP Integral Computing Module                       
 Release: version 1.0, May 2013, Q-Chem Inc. Pittsburgh 
 -------------------------------------------------------
 Integral Job Info:
 Integral job number is                      11
 Integral operator is                         1
 short-range coefficients                     0
 long-range coefficients              100000000
 Omega coefficients                           0
 if combine SR and LR in K                    0
 Integral screening is                        0
 Integral computing path is                   2
 max size of driver memory is            800000
 size of driver memory is                593474
 size of scratch memory is             11861008
 max col of scratch BK array               1296
 max len of scratch array in speh3          155
 max len of scratch index in speh4           18
 max int batch size is                      520
 min int batch size is                       52
 fixed nKL is                                52
 max L of basis functions is                  2
 order of int derivative is                   0
 number of shells is                         88
 number of basis is                         263
 number of cartesian basis is               263
 number of contracted shell pairs          3051
 number of primitive shell pairs           6318
 maxK2 (contraction) of shell pair           36
 max number of K2 of shell pair               1
 max number of CS2 of shell pair            336
 max number of PS2 of shell pair            438
 mem total for path MDJ                  546540
 -------------------------------------------------------
 Smallest overlap matrix eigenvalue = 6.58E-05

 Scale SEOQF with 1.000000e-01/1.000000e-01/1.000000e-01

 Standard Electronic Orientation quadrupole field applied
 Nucleus-field energy     =     0.0000000234 hartrees
 Guess from superposition of atomic densities
 Warning:  Energy on first SCF cycle will be non-variational
 SAD guess density has 144.000000 electrons

 -----------------------------------------------------------------------
  General SCF calculation program by
  Eric Jon Sundstrom, Paul Horn, Yuezhi Mao, Dmitri Zuev, Alec White,
  David Stuck, Shaama M.S., Shane Yost, Joonho Lee, David Small,
  Daniel Levine, Susi Lehtola, Hugh Burton, Evgeny Epifanovsky
 -----------------------------------------------------------------------
 Exchange:     0.2000 Hartree-Fock + 0.0800 Slater + 0.7200 B88
 Correlation:  0.1900 VWN1RPA + 0.8100 LYP
 Using SG-1 standard quadrature grid
 using 4 threads for integral computing
 -------------------------------------------------------
 OpenMP Integral computing Module                
 Release: version 2.0, May 2017, Q-Chem Inc. Pleasanton 
 -------------------------------------------------------
 -------------------------------------------------------
 OpenMP BLAS3 based DFT computing Module                
 Release: version 1.0, May 2013, Q-Chem Inc. Pittsburgh 
 -------------------------------------------------------
 A restricted SCF calculation will be
 performed using DIIS
 SCF converges when DIIS error is below 1.0e-08
 ---------------------------------------
  Cycle       Energy         DIIS error
 ---------------------------------------
    1  -14155.3004740166      3.47e-02  
    2  -14154.2042132623      3.22e-03  
    3  -14154.1518489100      4.35e-03  
    4  -14154.2603369536      6.81e-04  
    5  -14154.2625928281      3.00e-04  
    6  -14154.2632714419      5.18e-05  
    7  -14154.2632925047      2.50e-05  
    8  -14154.2632966878      5.27e-06  
    9  -14154.2632968651      1.40e-06  
   10  -14154.2632968784      2.33e-07  
   11  -14154.2632968790      6.23e-08  
   12  -14154.2632968792      1.44e-08  
   13  -14154.2632968794      2.21e-09  Convergence criterion met
 ---------------------------------------
 SCF time:   CPU 60.59s  wall 16.00s 
 SCF   energy in the final basis set =   -14154.2632968794
 Total energy in the final basis set =   -14154.2632968794

 --------------------------------------------------------------

                    Orbital Energies (a.u.)
 --------------------------------------------------------------

 Alpha MOs
 -- Occupied --
***************-176.316-176.316-165.720-165.720-165.718-165.718
*******-165.718 -35.813 -35.813 -31.306 -31.306 -31.300 -31.300
-31.300 -31.300 -24.723 -24.723 -22.956 -22.956 -22.955 -22.955
-22.955 -22.955 -22.950 -22.950 -22.950 -22.950 -10.339 -10.339
-10.232  -6.362  -6.362  -4.775  -4.775  -4.760  -4.760  -4.759
 -4.759  -2.041  -2.041  -2.036  -2.036  -2.036  -2.036  -2.023
 -2.023  -2.023  -2.023  -1.269  -1.258  -0.905  -0.703  -0.702
 -0.647  -0.614  -0.583  -0.528  -0.512  -0.501  -0.481  -0.452
 -0.433  -0.403  -0.345  -0.332  -0.310  -0.280  -0.276  -0.260
 -- Virtual --
 -0.088  -0.049  -0.009   0.009   0.026   0.029   0.045   0.064
  0.065   0.079   0.083   0.086   0.102   0.109   0.123   0.129
  0.145   0.148   0.182   0.185   0.190   0.203   0.209   0.227
  0.231   0.237   0.252   0.264   0.274   0.282   0.292   0.299
  0.327   0.333   0.351   0.363   0.366   0.389   0.410   0.419
  0.433   0.433   0.441   0.456   0.483   0.497   0.517   0.549
  0.561   0.584   0.608   0.628   0.634   0.649   0.695   0.706
  0.710   0.727   0.755   0.805   0.811   0.932   1.030   1.179
  1.214   1.263   1.279   1.326   1.328   1.351   1.360   1.361
  1.380   1.403   1.413   1.421   1.425   1.475   1.487   1.517
  1.518   1.597   1.599   1.650   1.739   1.764   1.771   1.871
  1.927   1.933   1.965   2.017   2.028   2.130   2.150   2.194
  2.498   2.546   2.639   2.657   2.753   2.754   2.882   2.915
  3.041   3.316   3.503   3.669   3.750   3.760   3.780   3.801
  3.904   3.953   3.965   3.976   3.985   3.988   4.000   4.012
  4.051   4.052   4.082   4.114   4.145   4.252   4.272   4.406
  4.452   4.773   4.879   5.977   6.017   6.021   6.054   6.062
  6.127   6.315   6.330   6.352   6.364   6.579   6.732  23.505
 23.592  23.805  27.839  27.882  28.328  28.353  28.357  28.375
 28.378  28.410  28.530  28.537  28.541  28.554  28.566  28.583
 28.595  28.611  28.682  28.706  66.746  66.748 127.874 127.895
127.896 127.920 127.924 127.954 151.641 151.6781901.8031901.842
 --------------------------------------------------------------

          Ground-State Mulliken Net Atomic Charges

     Atom                 Charge (a.u.)
  ----------------------------------------
      1 C                    -0.385475
      2 C                    -0.048609
      3 C                    -0.048499
      4 F                    -0.054058
      5 I                     0.104218
      6 F                    -0.054063
      7 I                     0.104233
      8 H                     0.167682
      9 H                     0.214573
  ----------------------------------------
  Sum of atomic charges =     0.000000

 -----------------------------------------------------------------
                    Cartesian Multipole Moments
 -----------------------------------------------------------------
    Charge (ESU x 10^10)
                 0.0000
    Dipole Moment (Debye)
         X       0.0002      Y      -0.6916      Z       2.0012
       Tot       2.1174
    Quadrupole Moments (Debye-Ang)
        XX     -88.3735     XY       0.0009     YY     -82.7839
        XZ       0.0012     YZ       4.5685     ZZ     -83.0686
    Octopole Moments (Debye-Ang^2)
       XXX      -0.0019    XXY     -25.2461    XYY       0.0015
       YYY     -42.4624    XXZ      -4.1567    XYZ       0.0021
       YYZ       6.3082    XZZ       0.0022    YZZ      -5.1864
       ZZZ      -4.6997
    Hexadecapole Moments (Debye-Ang^3)
      XXXX   -1355.4352   XXXY       0.0000   XXYY    -337.1973
      XYYY       0.0052   YYYY    -737.4402   XXXZ      -0.0005
      XXYZ      -0.7961   XYYZ       0.0048   YYYZ      12.3929
      XXZZ    -267.8889   XYZZ       0.0039   YYZZ    -153.4044
      XZZZ       0.0052   YZZZ      -8.2097   ZZZZ    -206.6297
 -----------------------------------------------------------------
 Calculating analytic gradient of the SCF energy
 Gradient of SCF Energy
            1           2           3           4           5           6
    1  -0.0000436   0.0246154  -0.0246137   0.0011506  -0.0185743  -0.0011515
    2   0.0037610  -0.0011526  -0.0011595  -0.0011223   0.0016126  -0.0011201
    3   0.0144007  -0.0144984  -0.0145147   0.0006309   0.0016786   0.0006270
            7           8           9
    1   0.0185746   0.0000227   0.0000198
    2   0.0016122  -0.0035625   0.0011311
    3   0.0016766   0.0046109   0.0053885
 Max gradient component =       2.462E-02
 RMS gradient           =       9.866E-03
 Gradient time:  CPU 15.65 s  wall 3.98 s
 Geometry Optimization Parameters
   NAtoms,    NIC,     NZ,  NCons,   NDum,   NFix, NCnnct, MaxDiis
        9      69       9       0       0       0       0       0


** GEOMETRY OPTIMIZATION IN DELOCALIZED INTERNAL COORDINATES **
   Searching for a Minimum

   Optimization Cycle:   1

                       Coordinates (Angstroms)
     ATOM                X               Y               Z
      1  C         0.0000088352    1.5755886761    1.3731800160
      2  C         0.7700025986    1.2418004602    0.0819422257
      3  C        -0.7699974013    1.2418087022    0.0819475331
      4  F         1.4041785071    2.2484562824   -0.5559958378
      5  I         1.7752733218   -0.6441092148   -0.0293028682
      6  F        -1.4041669318    2.2484713125   -0.5559861591
      7  I        -1.7752890777   -0.6440902124   -0.0292906315
      8  H         0.0003193914    0.8368363615    2.1746442517
      9  H         0.0003273025    2.6101978906    1.7162305545
   Point Group: c1    Number of degrees of freedom:    21


   Energy is -14154.263296879


 Attempting to Generate Delocalized Internal Coordinates

 20 Hessian modes will be used to form the next step
  Hessian Eigenvalues:
     0.017401    0.020947    0.030782    0.030782    0.030790    0.033282
     0.086449    0.090060    0.108095    0.108095    0.129001    0.140000
     0.145900    0.257500    0.268991    0.285189    0.348126    0.348126
     0.550214    0.550214

 Minimum Search - Taking Simple RFO Step
 Searching for Lamda that Minimizes Along All modes
 Value Taken    Lamda =  -0.02075151
 Calculated Step too Large.  Step scaled by  0.660630
 Step Taken.  Stepsize is  0.300000

                             Maximum     Tolerance    Cnvgd?
         Gradient           0.046119      0.000300      NO
         Displacement       0.241481      0.001200      NO
         Energy change     *********      0.000001      NO


 New Cartesian Coordinates Obtained by Inverse Iteration

 Displacement from previous Coordinates is:  0.541944
 ----------------------------------------------------------------
             Standard Nuclear Orientation (Angstroms)
    I     Atom           X                Y                Z
 ----------------------------------------------------------------
    1      C       0.0000438123     1.5436450009     1.3555436278
    2      C       0.7692976520     1.2207120600     0.0791872896
    3      C      -0.7692365181     1.2207260277     0.0792207850
    4      F       1.3704571097     2.2551029491    -0.5471016504
    5      I       1.9582122851    -0.5899256923     0.0001413165
    6      F      -1.3704075647     2.2551275997    -0.5470341981
    7      I      -1.9581968148    -0.5898842667     0.0002461240
    8      H       0.0002313945     0.8169977431     2.1608923872
    9      H       0.0002551896     2.5824588370     1.6762734029
 ----------------------------------------------------------------
 Molecular Point Group                 C1    NOp =  1
 Largest Abelian Subgroup              C1    NOp =  1
 Nuclear Repulsion Energy =  1219.2255556755 hartrees
 There are       72 alpha and       72 beta electrons
 Applying Cartesian multipole field
    Component          Value
    ---------          -----
     (2,0,0)        1.00000E-11
     (0,2,0)        2.00000E-11
     (0,0,2)       -3.00000E-11
 Nucleus-field energy     =     0.0000000254 hartrees
 Requested basis set is 6-311++G(d,p)
 There are 88 shells and 248 basis functions
 A cutoff of  1.0D-11 yielded   3044 shell pairs
 There are     25343 function pairs (     28384 Cartesian)
 Smallest overlap matrix eigenvalue = 6.02E-05
 Guess MOs from SCF MO coefficient file

 -----------------------------------------------------------------------
  General SCF calculation program by
  Eric Jon Sundstrom, Paul Horn, Yuezhi Mao, Dmitri Zuev, Alec White,
  David Stuck, Shaama M.S., Shane Yost, Joonho Lee, David Small,
  Daniel Levine, Susi Lehtola, Hugh Burton, Evgeny Epifanovsky
 -----------------------------------------------------------------------
 Exchange:     0.2000 Hartree-Fock + 0.0800 Slater + 0.7200 B88
 Correlation:  0.1900 VWN1RPA + 0.8100 LYP
 Using SG-1 standard quadrature grid
 using 4 threads for integral computing
 -------------------------------------------------------
 OpenMP Integral computing Module                
 Release: version 2.0, May 2017, Q-Chem Inc. Pleasanton 
 -------------------------------------------------------
 -------------------------------------------------------
 OpenMP BLAS3 based DFT computing Module                
 Release: version 1.0, May 2013, Q-Chem Inc. Pittsburgh 
 -------------------------------------------------------
 A restricted SCF calculation will be
 performed using DIIS
 SCF converges when DIIS error is below 1.0e-08
 ---------------------------------------
  Cycle       Energy         DIIS error
 ---------------------------------------
    1  -14154.2639328759      7.30e-04  
    2  -14154.2701108832      2.54e-04  
    3  -14154.2702147790      2.32e-04  
    4  -14154.2706017568      8.93e-05  
    5  -14154.2706656208      1.35e-05  
    6  -14154.2706668915      6.49e-06  
    7  -14154.2706671283      1.11e-06  
    8  -14154.2706671351      6.71e-07  
    9  -14154.2706671372      9.27e-08  
   10  -14154.2706671372      5.22e-08  
   11  -14154.2706671371      5.94e-09  Convergence criterion met
 ---------------------------------------
 SCF time:   CPU 52.42s  wall 13.00s 
 SCF   energy in the final basis set =   -14154.2706671371
 Total energy in the final basis set =   -14154.2706671371

 --------------------------------------------------------------

                    Orbital Energies (a.u.)
 --------------------------------------------------------------

 Alpha MOs
 -- Occupied --
***************-176.318-176.318-165.721-165.721-165.719-165.719
*******-165.719 -35.814 -35.814 -31.307 -31.307 -31.301 -31.301
-31.301 -31.301 -24.722 -24.722 -22.958 -22.958 -22.956 -22.956
-22.956 -22.956 -22.952 -22.952 -22.952 -22.952 -10.341 -10.341
-10.230  -6.363  -6.363  -4.776  -4.776  -4.761  -4.761  -4.760
 -4.760  -2.041  -2.041  -2.037  -2.037  -2.037  -2.037  -2.024
 -2.024  -2.023  -2.023  -1.270  -1.257  -0.908  -0.703  -0.695
 -0.648  -0.615  -0.583  -0.531  -0.513  -0.502  -0.480  -0.452
 -0.433  -0.400  -0.342  -0.332  -0.301  -0.279  -0.279  -0.272
 -- Virtual --
 -0.091  -0.059  -0.007   0.011   0.026   0.029   0.043   0.065
  0.066   0.079   0.082   0.086   0.104   0.111   0.122   0.129
  0.144   0.147   0.184   0.190   0.192   0.205   0.212   0.222
  0.224   0.240   0.253   0.263   0.275   0.285   0.291   0.301
  0.329   0.335   0.353   0.362   0.372   0.395   0.411   0.427
  0.427   0.433   0.444   0.457   0.479   0.499   0.510   0.528
  0.556   0.586   0.602   0.622   0.628   0.653   0.698   0.707
  0.713   0.716   0.748   0.795   0.811   0.929   1.039   1.178
  1.219   1.270   1.299   1.317   1.331   1.339   1.354   1.358
  1.370   1.398   1.402   1.415   1.417   1.481   1.489   1.514
  1.533   1.579   1.605   1.651   1.738   1.779   1.783   1.864
  1.914   1.939   1.966   2.015   2.044   2.131   2.161   2.203
  2.509   2.551   2.632   2.664   2.749   2.764   2.893   2.922
  3.055   3.328   3.497   3.678   3.752   3.761   3.788   3.807
  3.904   3.964   3.966   3.987   3.989   3.994   3.996   4.009
  4.051   4.057   4.062   4.111   4.140   4.240   4.278   4.385
  4.441   4.775   4.886   6.006   6.014   6.017   6.036   6.072
  6.085   6.312   6.331   6.359   6.366   6.576   6.732  23.512
 23.599  23.827  27.825  27.879  28.344  28.352  28.353  28.366
 28.378  28.384  28.532  28.533  28.544  28.544  28.568  28.573
 28.597  28.598  28.673  28.702  66.747  66.751 127.888 127.892
127.893 127.903 127.932 127.933 151.627 151.6731901.7891901.836
 --------------------------------------------------------------

          Ground-State Mulliken Net Atomic Charges

     Atom                 Charge (a.u.)
  ----------------------------------------
      1 C                    -0.401977
      2 C                    -0.043008
      3 C                    -0.042929
      4 F                    -0.049281
      5 I                     0.100620
      6 F                    -0.049281
      7 I                     0.100625
      8 H                     0.168003
      9 H                     0.217228
  ----------------------------------------
  Sum of atomic charges =     0.000000

 -----------------------------------------------------------------
                    Cartesian Multipole Moments
 -----------------------------------------------------------------
    Charge (ESU x 10^10)
                 0.0000
    Dipole Moment (Debye)
         X       0.0002      Y      -0.6545      Z       2.0249
       Tot       2.1280
    Quadrupole Moments (Debye-Ang)
        XX     -86.9206     XY       0.0006     YY     -83.6833
        XZ       0.0007     YZ       4.3753     ZZ     -83.1616
    Octopole Moments (Debye-Ang^2)
       XXX      -0.0063    XXY     -30.7532    XYY      -0.0001
       YYY     -49.0477    XXZ      -5.7942    XYZ       0.0019
       YYZ       4.7923    XZZ      -0.0001    YZZ      -8.0946
       ZZZ      -9.6806
    Hexadecapole Moments (Debye-Ang^3)
      XXXX   -1557.5152   XXXY       0.0027   XXYY    -366.1510
      XYYY       0.0059   YYYY    -717.4403   XXXZ       0.0157
      XXYZ      -0.2635   XYYZ       0.0083   YYYZ      15.2711
      XXZZ    -305.6344   XYZZ       0.0033   YYZZ    -149.2831
      XZZZ       0.0208   YZZZ      -4.3687   ZZZZ    -203.6641
 -----------------------------------------------------------------
 Calculating analytic gradient of the SCF energy
 Gradient of SCF Energy
            1           2           3           4           5           6
    1  -0.0000302   0.0165452  -0.0165406   0.0006091  -0.0019105  -0.0006085
    2  -0.0001459   0.0044624   0.0044579  -0.0018719  -0.0019234  -0.0018720
    3   0.0097143  -0.0103918  -0.0104011   0.0022694   0.0009124   0.0022702
            7           8           9
    1   0.0019109   0.0000122   0.0000124
    2  -0.0019226  -0.0010364  -0.0001481
    3   0.0009136   0.0023434   0.0023696
 Max gradient component =       1.655E-02
 RMS gradient           =       5.914E-03
 Gradient time:  CPU 15.27 s  wall 3.88 s
 Geometry Optimization Parameters
   NAtoms,    NIC,     NZ,  NCons,   NDum,   NFix, NCnnct, MaxDiis
        9      69       9       0       0       0       0       0

 Cartesian Hessian Update
 Hessian Updated using BFGS Update


** GEOMETRY OPTIMIZATION IN DELOCALIZED INTERNAL COORDINATES **
   Searching for a Minimum

   Optimization Cycle:   2

                       Coordinates (Angstroms)
     ATOM                X               Y               Z
      1  C         0.0000438123    1.5436450009    1.3555436278
      2  C         0.7692976520    1.2207120600    0.0791872896
      3  C        -0.7692365181    1.2207260277    0.0792207850
      4  F         1.3704571097    2.2551029491   -0.5471016504
      5  I         1.9582122851   -0.5899256923    0.0001413165
      6  F        -1.3704075647    2.2551275997   -0.5470341981
      7  I        -1.9581968148   -0.5898842667    0.0002461240
      8  H         0.0002313945    0.8169977431    2.1608923872
      9  H         0.0002551896    2.5824588370    1.6762734029
   Point Group: c1    Number of degrees of freedom:    21


   Energy is -14154.270667137

 Hessian Updated using BFGS Update

 21 Hessian modes will be used to form the next step
  Hessian Eigenvalues:
     0.017401    0.020947    0.030782    0.030790    0.031645    0.042514
     0.088482    0.089671    0.108095    0.108252    0.114308    0.129001
     0.141280    0.150383    0.258367    0.268991    0.300351    0.347861
     0.348202    0.550214    0.551051

 Minimum Search - Taking Simple RFO Step
 Searching for Lamda that Minimizes Along All modes
 Value Taken    Lamda =  -0.00231927
 Step Taken.  Stepsize is  0.148163

                             Maximum     Tolerance    Cnvgd?
         Gradient           0.011534      0.000300      NO
         Displacement       0.085776      0.001200      NO
         Energy change     -0.007370      0.000001      NO


 New Cartesian Coordinates Obtained by Inverse Iteration

 Displacement from previous Coordinates is:  0.185156
 ----------------------------------------------------------------
             Standard Nuclear Orientation (Angstroms)
    I     Atom           X                Y                Z
 ----------------------------------------------------------------
    1      C       0.0001173870     1.5370695361     1.3608172611
    2      C       0.7568637570     1.2080970135     0.1002792785
    3      C      -0.7567378163     1.2081291796     0.1003654313
    4      F       1.3233813468     2.2480923382    -0.5542694675
    5      I       1.9875016253    -0.5676800309    -0.0113144863
    6      F      -1.3232870877     2.2481438993    -0.5541215331
    7      I      -1.9874517271    -0.5676090186    -0.0111179096
    8      H       0.0001301525     0.8194996364     2.1688102182
    9      H       0.0001389082     2.5812177047     1.6579202919
 ----------------------------------------------------------------
 Molecular Point Group                 C1    NOp =  1
 Largest Abelian Subgroup              C1    NOp =  1
 Nuclear Repulsion Energy =  1217.0218238005 hartrees
 There are       72 alpha and       72 beta electrons
 Applying Cartesian multipole field
    Component          Value
    ---------          -----
     (2,0,0)        1.00000E-11
     (0,2,0)        2.00000E-11
     (0,0,2)       -3.00000E-11
 Nucleus-field energy     =     0.0000000255 hartrees
 Requested basis set is 6-311++G(d,p)
 There are 88 shells and 248 basis functions
 A cutoff of  1.0D-11 yielded   3038 shell pairs
 There are     25345 function pairs (     28386 Cartesian)
 Smallest overlap matrix eigenvalue = 5.46E-05
 Guess MOs from SCF MO coefficient file

 -----------------------------------------------------------------------
  General SCF calculation program by
  Eric Jon Sundstrom, Paul Horn, Yuezhi Mao, Dmitri Zuev, Alec White,
  David Stuck, Shaama M.S., Shane Yost, Joonho Lee, David Small,
  Daniel Levine, Susi Lehtola, Hugh Burton, Evgeny Epifanovsky
 -----------------------------------------------------------------------
 Exchange:     0.2000 Hartree-Fock + 0.0800 Slater + 0.7200 B88
 Correlation:  0.1900 VWN1RPA + 0.8100 LYP
 Using SG-1 standard quadrature grid
 using 4 threads for integral computing
 -------------------------------------------------------
 OpenMP Integral computing Module                
 Release: version 2.0, May 2017, Q-Chem Inc. Pleasanton 
 -------------------------------------------------------
 -------------------------------------------------------
 OpenMP BLAS3 based DFT computing Module                
 Release: version 1.0, May 2013, Q-Chem Inc. Pittsburgh 
 -------------------------------------------------------
 A restricted SCF calculation will be
 performed using DIIS
 SCF converges when DIIS error is below 1.0e-08
 ---------------------------------------
  Cycle       Energy         DIIS error
 ---------------------------------------
    1  -14154.2701014064      4.35e-04  
    2  -14154.2718093240      1.66e-04  
    3  -14154.2716982928      2.13e-04  
    4  -14154.2719737288      3.47e-05  
    5  -14154.2719830966      7.60e-06  
    6  -14154.2719833844      3.88e-06  
    7  -14154.2719834855      5.45e-07  
    8  -14154.2719834880      2.03e-07  
    9  -14154.2719834884      2.74e-08  
   10  -14154.2719834881      1.42e-08  
   11  -14154.2719834883      3.97e-09  Convergence criterion met
 ---------------------------------------
 SCF time:   CPU 52.44s  wall 14.00s 
 SCF   energy in the final basis set =   -14154.2719834883
 Total energy in the final basis set =   -14154.2719834883

 --------------------------------------------------------------

                    Orbital Energies (a.u.)
 --------------------------------------------------------------

 Alpha MOs
 -- Occupied --
***************-176.318-176.318-165.722-165.722-165.719-165.719
*******-165.719 -35.814 -35.814 -31.308 -31.308 -31.301 -31.301
-31.301 -31.301 -24.719 -24.719 -22.958 -22.958 -22.957 -22.957
-22.957 -22.957 -22.952 -22.952 -22.952 -22.952 -10.338 -10.338
-10.229  -6.364  -6.364  -4.776  -4.776  -4.761  -4.761  -4.761
 -4.761  -2.042  -2.042  -2.037  -2.037  -2.037  -2.037  -2.024
 -2.024  -2.024  -2.024  -1.269  -1.253  -0.918  -0.703  -0.697
 -0.650  -0.613  -0.583  -0.533  -0.513  -0.500  -0.476  -0.452
 -0.432  -0.402  -0.344  -0.334  -0.299  -0.280  -0.279  -0.274
 -- Virtual --
 -0.092  -0.057  -0.007   0.011   0.027   0.030   0.041   0.066
  0.067   0.079   0.082   0.089   0.104   0.112   0.122   0.130
  0.144   0.147   0.184   0.189   0.194   0.206   0.215   0.220
  0.225   0.242   0.257   0.266   0.279   0.289   0.292   0.301
  0.329   0.341   0.355   0.363   0.371   0.397   0.410   0.429
  0.431   0.436   0.445   0.462   0.483   0.502   0.506   0.529
  0.560   0.591   0.602   0.626   0.626   0.649   0.697   0.710
  0.714   0.716   0.751   0.794   0.815   0.932   1.046   1.180
  1.220   1.269   1.302   1.323   1.331   1.339   1.355   1.357
  1.372   1.399   1.403   1.420   1.434   1.486   1.494   1.510
  1.547   1.584   1.600   1.665   1.740   1.787   1.793   1.868
  1.908   1.949   1.964   2.031   2.056   2.143   2.171   2.210
  2.521   2.555   2.636   2.670   2.766   2.779   2.904   2.928
  3.085   3.348   3.487   3.685   3.755   3.764   3.798   3.813
  3.904   3.966   3.966   3.989   3.992   3.997   4.000   4.015
  4.060   4.063   4.066   4.112   4.145   4.243   4.282   4.392
  4.441   4.779   4.902   6.009   6.015   6.017   6.032   6.077
  6.084   6.306   6.337   6.354   6.387   6.579   6.741  23.519
 23.647  23.850  27.829  27.878  28.346  28.352  28.353  28.363
 28.377  28.385  28.531  28.533  28.542  28.544  28.569  28.573
 28.598  28.599  28.674  28.703  66.748  66.761 127.889 127.892
127.893 127.901 127.933 127.934 151.630 151.6721901.7921901.835
 --------------------------------------------------------------

          Ground-State Mulliken Net Atomic Charges

     Atom                 Charge (a.u.)
  ----------------------------------------
      1 C                    -0.409646
      2 C                    -0.037921
      3 C                    -0.037911
      4 F                    -0.052059
      5 I                     0.101649
      6 F                    -0.052059
      7 I                     0.101642
      8 H                     0.168473
      9 H                     0.217831
  ----------------------------------------
  Sum of atomic charges =    -0.000000

 -----------------------------------------------------------------
                    Cartesian Multipole Moments
 -----------------------------------------------------------------
    Charge (ESU x 10^10)
                -0.0000
    Dipole Moment (Debye)
         X       0.0001      Y      -0.6988      Z       2.0820
       Tot       2.1961
    Quadrupole Moments (Debye-Ang)
        XX     -86.4719     XY       0.0001     YY     -83.9506
        XZ       0.0003     YZ       4.6034     ZZ     -83.0714
    Octopole Moments (Debye-Ang^2)
       XXX      -0.0110    XXY     -32.0333    XYY      -0.0024
       YYY     -51.6316    XXZ      -5.7837    XYZ       0.0013
       YYZ       5.3077    XZZ      -0.0030    YZZ      -9.2217
       ZZZ      -8.0622
    Hexadecapole Moments (Debye-Ang^3)
      XXXX   -1580.9523   XXXY       0.0054   XXYY    -368.4378
      XYYY       0.0062   YYYY    -705.7620   XXXZ       0.0326
      XXYZ       0.1882   XYYZ       0.0115   YYYZ      14.6847
      XXZZ    -310.6334   XYZZ       0.0022   YYZZ    -147.4473
      XZZZ       0.0362   YZZZ      -5.7202   ZZZZ    -204.1448
 -----------------------------------------------------------------
 Calculating analytic gradient of the SCF energy
 Gradient of SCF Energy
            1           2           3           4           5           6
    1  -0.0000036   0.0047189  -0.0047134  -0.0019361  -0.0011633   0.0019369
    2  -0.0045664   0.0054964   0.0054998  -0.0024411  -0.0006014  -0.0024423
    3   0.0001089  -0.0010530  -0.0010457   0.0013040  -0.0002715   0.0013057
            7           8           9
    1   0.0011629  -0.0000014  -0.0000009
    2  -0.0006005   0.0002303  -0.0005749
    3  -0.0002698  -0.0002096   0.0001309
 Max gradient component =       5.500E-03
 RMS gradient           =       2.395E-03
 Gradient time:  CPU 15.19 s  wall 3.86 s
 Geometry Optimization Parameters
   NAtoms,    NIC,     NZ,  NCons,   NDum,   NFix, NCnnct, MaxDiis
        9      69       9       0       0       0       0       0

 Cartesian Hessian Update
 Hessian Updated using BFGS Update


** GEOMETRY OPTIMIZATION IN DELOCALIZED INTERNAL COORDINATES **
   Searching for a Minimum

   Optimization Cycle:   3

                       Coordinates (Angstroms)
     ATOM                X               Y               Z
      1  C         0.0001173870    1.5370695361    1.3608172611
      2  C         0.7568637570    1.2080970135    0.1002792785
      3  C        -0.7567378163    1.2081291796    0.1003654313
      4  F         1.3233813468    2.2480923382   -0.5542694675
      5  I         1.9875016253   -0.5676800309   -0.0113144863
      6  F        -1.3232870877    2.2481438993   -0.5541215331
      7  I        -1.9874517271   -0.5676090186   -0.0111179096
      8  H         0.0001301525    0.8194996364    2.1688102182
      9  H         0.0001389082    2.5812177047    1.6579202919
   Point Group: c1    Number of degrees of freedom:    21


   Energy is -14154.271983488

 Hessian Updated using BFGS Update

 21 Hessian modes will be used to form the next step
  Hessian Eigenvalues:
     0.017401    0.020947    0.030782    0.030790    0.034605    0.042988
     0.083411    0.090670    0.103943    0.108095    0.108252    0.129001
     0.129566    0.142480    0.265334    0.268991    0.311205    0.348179
     0.349358    0.550214    0.553262

 Minimum Search - Taking Simple RFO Step
 Searching for Lamda that Minimizes Along All modes
 Value Taken    Lamda =  -0.00030356
 Step Taken.  Stepsize is  0.060268

                             Maximum     Tolerance    Cnvgd?
         Gradient           0.003447      0.000300      NO
         Displacement       0.032713      0.001200      NO
         Energy change     -0.001316      0.000001      NO


 New Cartesian Coordinates Obtained by Inverse Iteration

 Displacement from previous Coordinates is:  0.065010
 ----------------------------------------------------------------
             Standard Nuclear Orientation (Angstroms)
    I     Atom           X                Y                Z
 ----------------------------------------------------------------
    1      C       0.0001241408     1.5363880339     1.3583559185
    2      C       0.7532305769     1.1992279765     0.0999462165
    3      C      -0.7531340700     1.1992627121     0.1000326921
    4      F       1.3221625088     2.2471788233    -0.5485967570
    5      I       2.0059915996    -0.5581866906    -0.0111335689
    6      F      -1.3220878453     2.2472366224    -0.5484558655
    7      I      -2.0059520080    -0.5581272702    -0.0109924588
    8      H       0.0001636394     0.8197209827     2.1679281997
    9      H       0.0001580035     2.5822590682     1.6502847079
 ----------------------------------------------------------------
 Molecular Point Group                 C1    NOp =  1
 Largest Abelian Subgroup              C1    NOp =  1
 Nuclear Repulsion Energy =  1213.8172479828 hartrees
 There are       72 alpha and       72 beta electrons
 Applying Cartesian multipole field
    Component          Value
    ---------          -----
     (2,0,0)        1.00000E-11
     (0,2,0)        2.00000E-11
     (0,0,2)       -3.00000E-11
 Nucleus-field energy     =     0.0000000256 hartrees
 Requested basis set is 6-311++G(d,p)
 There are 88 shells and 248 basis functions
 A cutoff of  1.0D-11 yielded   3034 shell pairs
 There are     25333 function pairs (     28374 Cartesian)
 Smallest overlap matrix eigenvalue = 5.27E-05
 Guess MOs from SCF MO coefficient file

 -----------------------------------------------------------------------
  General SCF calculation program by
  Eric Jon Sundstrom, Paul Horn, Yuezhi Mao, Dmitri Zuev, Alec White,
  David Stuck, Shaama M.S., Shane Yost, Joonho Lee, David Small,
  Daniel Levine, Susi Lehtola, Hugh Burton, Evgeny Epifanovsky
 -----------------------------------------------------------------------
 Exchange:     0.2000 Hartree-Fock + 0.0800 Slater + 0.7200 B88
 Correlation:  0.1900 VWN1RPA + 0.8100 LYP
 Using SG-1 standard quadrature grid
 using 4 threads for integral computing
 -------------------------------------------------------
 OpenMP Integral computing Module                
 Release: version 2.0, May 2017, Q-Chem Inc. Pleasanton 
 -------------------------------------------------------
 -------------------------------------------------------
 OpenMP BLAS3 based DFT computing Module                
 Release: version 1.0, May 2013, Q-Chem Inc. Pittsburgh 
 -------------------------------------------------------
 A restricted SCF calculation will be
 performed using DIIS
 SCF converges when DIIS error is below 1.0e-08
 ---------------------------------------
  Cycle       Energy         DIIS error
 ---------------------------------------
    1  -14154.2719464263      1.46e-04  
    2  -14154.2721303878      4.82e-05  
    3  -14154.2721261736      5.64e-05  
    4  -14154.2721440814      1.34e-05  
    5  -14154.2721454111      2.41e-06  
    6  -14154.2721454484      1.26e-06  
    7  -14154.2721454606      2.09e-07  
    8  -14154.2721454612      8.16e-08  
    9  -14154.2721454611      1.14e-08  
   10  -14154.2721454611      7.07e-09  Convergence criterion met
 ---------------------------------------
 SCF time:   CPU 47.65s  wall 13.00s 
 SCF   energy in the final basis set =   -14154.2721454611
 Total energy in the final basis set =   -14154.2721454611

 --------------------------------------------------------------

                    Orbital Energies (a.u.)
 --------------------------------------------------------------

 Alpha MOs
 -- Occupied --
***************-176.318-176.318-165.722-165.722-165.720-165.720
*******-165.720 -35.815 -35.815 -31.308 -31.308 -31.302 -31.302
-31.302 -31.302 -24.718 -24.718 -22.959 -22.959 -22.957 -22.957
-22.957 -22.957 -22.953 -22.953 -22.953 -22.953 -10.338 -10.338
-10.228  -6.364  -6.364  -4.777  -4.777  -4.762  -4.762  -4.761
 -4.761  -2.042  -2.042  -2.038  -2.038  -2.038  -2.038  -2.024
 -2.024  -2.024  -2.024  -1.267  -1.251  -0.919  -0.704  -0.697
 -0.649  -0.612  -0.583  -0.532  -0.511  -0.498  -0.475  -0.451
 -0.431  -0.403  -0.345  -0.334  -0.299  -0.280  -0.280  -0.275
 -- Virtual --
 -0.092  -0.057  -0.006   0.010   0.027   0.030   0.040   0.066
  0.067   0.079   0.082   0.090   0.103   0.112   0.123   0.130
  0.144   0.147   0.184   0.189   0.194   0.206   0.215   0.219
  0.227   0.242   0.257   0.266   0.281   0.289   0.293   0.301
  0.329   0.342   0.356   0.364   0.372   0.398   0.409   0.428
  0.433   0.436   0.446   0.463   0.483   0.503   0.504   0.530
  0.559   0.592   0.602   0.625   0.626   0.651   0.698   0.707
  0.715   0.717   0.752   0.792   0.816   0.933   1.046   1.181
  1.222   1.270   1.297   1.324   1.331   1.338   1.354   1.359
  1.372   1.398   1.402   1.420   1.436   1.487   1.496   1.510
  1.548   1.583   1.600   1.667   1.741   1.788   1.797   1.868
  1.913   1.947   1.968   2.029   2.060   2.140   2.172   2.210
  2.522   2.555   2.634   2.670   2.771   2.782   2.905   2.928
  3.089   3.352   3.479   3.685   3.757   3.766   3.800   3.815
  3.901   3.965   3.965   3.987   3.990   3.993   4.001   4.018
  4.060   4.061   4.065   4.110   4.145   4.242   4.283   4.394
  4.442   4.779   4.900   6.010   6.015   6.016   6.030   6.079
  6.083   6.307   6.338   6.355   6.389   6.576   6.737  23.516
 23.658  23.852  27.830  27.878  28.346  28.352  28.353  28.362
 28.376  28.385  28.531  28.532  28.541  28.543  28.568  28.573
 28.597  28.598  28.673  28.703  66.750  66.762 127.890 127.892
127.892 127.899 127.932 127.935 151.631 151.6711901.7931901.835
 --------------------------------------------------------------

          Ground-State Mulliken Net Atomic Charges

     Atom                 Charge (a.u.)
  ----------------------------------------
      1 C                    -0.411854
      2 C                    -0.037302
      3 C                    -0.037293
      4 F                    -0.053882
      5 I                     0.103418
      6 F                    -0.053884
      7 I                     0.103414
      8 H                     0.167677
      9 H                     0.219706
  ----------------------------------------
  Sum of atomic charges =     0.000000

 -----------------------------------------------------------------
                    Cartesian Multipole Moments
 -----------------------------------------------------------------
    Charge (ESU x 10^10)
                -0.0000
    Dipole Moment (Debye)
         X       0.0001      Y      -0.7546      Z       2.0805
       Tot       2.2131
    Quadrupole Moments (Debye-Ang)
        XX     -86.2378     XY       0.0002     YY     -84.1693
        XZ       0.0004     YZ       4.6146     ZZ     -83.0734
    Octopole Moments (Debye-Ang^2)
       XXX      -0.0093    XXY     -32.9652    XYY      -0.0019
       YYY     -52.9444    XXZ      -5.8532    XYZ       0.0012
       YYZ       5.3395    XZZ      -0.0023    YZZ      -9.7042
       ZZZ      -8.2198
    Hexadecapole Moments (Debye-Ang^3)
      XXXX   -1600.4206   XXXY       0.0040   XXYY    -371.7928
      XYYY       0.0058   YYYY    -701.8912   XXXZ       0.0237
      XXYZ       0.1528   XYYZ       0.0091   YYYZ      14.6867
      XXZZ    -314.5422   XYZZ       0.0021   YYZZ    -146.5035
      XZZZ       0.0267   YZZZ      -5.9045   ZZZZ    -203.5452
 -----------------------------------------------------------------
 Calculating analytic gradient of the SCF energy
 Gradient of SCF Energy
            1           2           3           4           5           6
    1   0.0000002  -0.0004058   0.0004062  -0.0007929  -0.0004043   0.0007927
    2  -0.0020044   0.0016643   0.0016678  -0.0008121   0.0003640  -0.0008114
    3  -0.0018093  -0.0005372  -0.0005331   0.0015090  -0.0001136   0.0015072
            7           8           9
    1   0.0004035   0.0000004  -0.0000001
    2   0.0003625  -0.0002456  -0.0001850
    3  -0.0001141  -0.0002366   0.0003277
 Max gradient component =       2.004E-03
 RMS gradient           =       8.974E-04
 Gradient time:  CPU 15.20 s  wall 3.87 s
 Geometry Optimization Parameters
   NAtoms,    NIC,     NZ,  NCons,   NDum,   NFix, NCnnct, MaxDiis
        9      69       9       0       0       0       0       0

 Cartesian Hessian Update
 Hessian Updated using BFGS Update


** GEOMETRY OPTIMIZATION IN DELOCALIZED INTERNAL COORDINATES **
   Searching for a Minimum

   Optimization Cycle:   4

                       Coordinates (Angstroms)
     ATOM                X               Y               Z
      1  C         0.0001241408    1.5363880339    1.3583559185
      2  C         0.7532305769    1.1992279765    0.0999462165
      3  C        -0.7531340700    1.1992627121    0.1000326921
      4  F         1.3221625088    2.2471788233   -0.5485967570
      5  I         2.0059915996   -0.5581866906   -0.0111335689
      6  F        -1.3220878453    2.2472366224   -0.5484558655
      7  I        -2.0059520080   -0.5581272702   -0.0109924588
      8  H         0.0001636394    0.8197209827    2.1679281997
      9  H         0.0001580035    2.5822590682    1.6502847079
   Point Group: c1    Number of degrees of freedom:    21


   Energy is -14154.272145461

 Hessian Updated using BFGS Update

 21 Hessian modes will be used to form the next step
  Hessian Eigenvalues:
     0.017401    0.020947    0.030782    0.030790    0.034627    0.052113
     0.071566    0.089995    0.104222    0.108095    0.108252    0.124361
     0.129001    0.143772    0.268761    0.268991    0.317567    0.348141
     0.349328    0.501716    0.550214

 Minimum Search - Taking Simple RFO Step
 Searching for Lamda that Minimizes Along All modes
 Value Taken    Lamda =  -0.00006516
 Step Taken.  Stepsize is  0.028046

                             Maximum     Tolerance    Cnvgd?
         Gradient           0.002149      0.000300      NO
         Displacement       0.015586      0.001200      NO
         Energy change     -0.000162      0.000001      NO


 New Cartesian Coordinates Obtained by Inverse Iteration

 Displacement from previous Coordinates is:  0.032674
 ----------------------------------------------------------------
             Standard Nuclear Orientation (Angstroms)
    I     Atom           X                Y                Z
 ----------------------------------------------------------------
    1      C       0.0001236937     1.5390169349     1.3631550752
    2      C       0.7532082654     1.1970690699     0.1033420224
    3      C      -0.7531066430     1.1970988635     0.1034207325
    4      F       1.3199036843     2.2451950660    -0.5525310301
    5      I       2.0110045303    -0.5583660745    -0.0173363101
    6      F      -1.3198326017     2.2452526444    -0.5523815662
    7      I      -2.0109620396    -0.5583009965    -0.0171932740
    8      H       0.0001589452     0.8227758316     2.1738049054
    9      H       0.0001587111     2.5852189191     1.6530885293
 ----------------------------------------------------------------
 Molecular Point Group                 C1    NOp =  1
 Largest Abelian Subgroup              C1    NOp =  1
 Nuclear Repulsion Energy =  1212.0976846265 hartrees
 There are       72 alpha and       72 beta electrons
 Applying Cartesian multipole field
    Component          Value
    ---------          -----
     (2,0,0)        1.00000E-11
     (0,2,0)        2.00000E-11
     (0,0,2)       -3.00000E-11
 Nucleus-field energy     =     0.0000000257 hartrees
 Requested basis set is 6-311++G(d,p)
 There are 88 shells and 248 basis functions
 A cutoff of  1.0D-11 yielded   3032 shell pairs
 There are     25309 function pairs (     28350 Cartesian)
 Smallest overlap matrix eigenvalue = 5.29E-05
 Guess MOs from SCF MO coefficient file

 -----------------------------------------------------------------------
  General SCF calculation program by
  Eric Jon Sundstrom, Paul Horn, Yuezhi Mao, Dmitri Zuev, Alec White,
  David Stuck, Shaama M.S., Shane Yost, Joonho Lee, David Small,
  Daniel Levine, Susi Lehtola, Hugh Burton, Evgeny Epifanovsky
 -----------------------------------------------------------------------
 Exchange:     0.2000 Hartree-Fock + 0.0800 Slater + 0.7200 B88
 Correlation:  0.1900 VWN1RPA + 0.8100 LYP
 Using SG-1 standard quadrature grid
 using 4 threads for integral computing
 -------------------------------------------------------
 OpenMP Integral computing Module                
 Release: version 2.0, May 2017, Q-Chem Inc. Pleasanton 
 -------------------------------------------------------
 -------------------------------------------------------
 OpenMP BLAS3 based DFT computing Module                
 Release: version 1.0, May 2013, Q-Chem Inc. Pittsburgh 
 -------------------------------------------------------
 A restricted SCF calculation will be
 performed using DIIS
 SCF converges when DIIS error is below 1.0e-08
 ---------------------------------------
  Cycle       Energy         DIIS error
 ---------------------------------------
    1  -14154.2721206800      7.63e-05  
    2  -14154.2721750659      2.23e-05  
    3  -14154.2721730095      2.67e-05  
    4  -14154.2721784523      7.50e-06  
    5  -14154.2721789093      1.33e-06  
    6  -14154.2721789168      5.99e-07  
    7  -14154.2721789194      1.37e-07  
    8  -14154.2721789193      4.06e-08  
    9  -14154.2721789194      1.20e-08  
   10  -14154.2721789195      2.84e-09  Convergence criterion met
 ---------------------------------------
 SCF time:   CPU 47.59s  wall 12.00s 
 SCF   energy in the final basis set =   -14154.2721789195
 Total energy in the final basis set =   -14154.2721789195

 --------------------------------------------------------------

                    Orbital Energies (a.u.)
 --------------------------------------------------------------

 Alpha MOs
 -- Occupied --
***************-176.319-176.319-165.722-165.722-165.720-165.720
*******-165.720 -35.815 -35.815 -31.308 -31.308 -31.302 -31.302
-31.302 -31.302 -24.717 -24.717 -22.959 -22.959 -22.957 -22.957
-22.957 -22.957 -22.953 -22.953 -22.953 -22.953 -10.338 -10.338
-10.229  -6.364  -6.364  -4.777  -4.777  -4.762  -4.762  -4.761
 -4.761  -2.043  -2.043  -2.038  -2.038  -2.038  -2.038  -2.025
 -2.025  -2.024  -2.024  -1.265  -1.249  -0.919  -0.703  -0.697
 -0.649  -0.611  -0.582  -0.532  -0.511  -0.497  -0.474  -0.451
 -0.430  -0.403  -0.345  -0.334  -0.299  -0.280  -0.280  -0.276
 -- Virtual --
 -0.093  -0.058  -0.007   0.010   0.026   0.030   0.040   0.066
  0.067   0.079   0.082   0.090   0.103   0.112   0.122   0.130
  0.144   0.147   0.184   0.188   0.194   0.205   0.214   0.218
  0.227   0.241   0.256   0.266   0.281   0.289   0.293   0.301
  0.329   0.342   0.357   0.364   0.371   0.399   0.408   0.428
  0.432   0.436   0.446   0.463   0.483   0.503   0.503   0.530
  0.558   0.591   0.601   0.624   0.626   0.650   0.697   0.707
  0.713   0.716   0.752   0.791   0.816   0.934   1.046   1.181
  1.220   1.268   1.297   1.323   1.331   1.337   1.353   1.360
  1.372   1.397   1.402   1.421   1.437   1.486   1.495   1.510
  1.547   1.584   1.598   1.667   1.740   1.785   1.797   1.867
  1.910   1.945   1.967   2.031   2.059   2.139   2.171   2.208
  2.522   2.553   2.633   2.668   2.771   2.781   2.902   2.926
  3.084   3.350   3.475   3.685   3.757   3.766   3.801   3.814
  3.899   3.965   3.965   3.984   3.989   3.992   3.999   4.016
  4.059   4.060   4.065   4.109   4.143   4.242   4.282   4.394
  4.440   4.776   4.898   6.010   6.015   6.016   6.029   6.079
  6.082   6.307   6.339   6.355   6.390   6.574   6.733  23.513
 23.656  23.848  27.830  27.877  28.346  28.351  28.353  28.361
 28.376  28.385  28.531  28.532  28.541  28.543  28.568  28.573
 28.597  28.598  28.673  28.702  66.750  66.763 127.889 127.892
127.892 127.899 127.931 127.934 151.631 151.6701901.7931901.833
 --------------------------------------------------------------

          Ground-State Mulliken Net Atomic Charges

     Atom                 Charge (a.u.)
  ----------------------------------------
      1 C                    -0.411927
      2 C                    -0.036286
      3 C                    -0.036293
      4 F                    -0.054860
      5 I                     0.103633
      6 F                    -0.054859
      7 I                     0.103633
      8 H                     0.167305
      9 H                     0.219655
  ----------------------------------------
  Sum of atomic charges =     0.000000

 -----------------------------------------------------------------
                    Cartesian Multipole Moments
 -----------------------------------------------------------------
    Charge (ESU x 10^10)
                 0.0000
    Dipole Moment (Debye)
         X       0.0001      Y      -0.7703      Z       2.0989
       Tot       2.2358
    Quadrupole Moments (Debye-Ang)
        XX     -86.1945     XY       0.0003     YY     -84.2134
        XZ       0.0004     YZ       4.7017     ZZ     -83.0557
    Octopole Moments (Debye-Ang^2)
       XXX      -0.0099    XXY     -33.0723    XYY      -0.0019
       YYY     -52.8660    XXZ      -5.6643    XYZ       0.0012
       YYZ       5.7109    XZZ      -0.0025    YZZ      -9.6719
       ZZZ      -7.1424
    Hexadecapole Moments (Debye-Ang^3)
      XXXX   -1605.9433   XXXY       0.0053   XXYY    -372.7709
      XYYY       0.0070   YYYY    -701.6425   XXXZ       0.0240
      XXYZ       0.2801   XYYZ       0.0092   YYYZ      14.4094
      XXZZ    -315.7337   XYZZ       0.0025   YYZZ    -146.5263
      XZZZ       0.0271   YZZZ      -6.4383   ZZZZ    -204.2477
 -----------------------------------------------------------------
 Calculating analytic gradient of the SCF energy
 Gradient of SCF Energy
            1           2           3           4           5           6
    1   0.0000003  -0.0005267   0.0005271  -0.0000922   0.0000826   0.0000916
    2  -0.0008042   0.0004601   0.0004612   0.0003505  -0.0000608   0.0003508
    3  -0.0002103   0.0001291   0.0001282   0.0003169  -0.0005370   0.0003174
            7           8           9
    1  -0.0000831   0.0000001   0.0000003
    2  -0.0000606  -0.0004233  -0.0002736
    3  -0.0005371   0.0000093   0.0003835
 Max gradient component =       8.042E-04
 RMS gradient           =       3.425E-04
 Gradient time:  CPU 15.11 s  wall 3.84 s
 Geometry Optimization Parameters
   NAtoms,    NIC,     NZ,  NCons,   NDum,   NFix, NCnnct, MaxDiis
        9      69       9       0       0       0       0       0

 Cartesian Hessian Update
 Hessian Updated using BFGS Update


** GEOMETRY OPTIMIZATION IN DELOCALIZED INTERNAL COORDINATES **
   Searching for a Minimum

   Optimization Cycle:   5

                       Coordinates (Angstroms)
     ATOM                X               Y               Z
      1  C         0.0001236937    1.5390169349    1.3631550752
      2  C         0.7532082654    1.1970690699    0.1033420224
      3  C        -0.7531066430    1.1970988635    0.1034207325
      4  F         1.3199036843    2.2451950660   -0.5525310301
      5  I         2.0110045303   -0.5583660745   -0.0173363101
      6  F        -1.3198326017    2.2452526444   -0.5523815662
      7  I        -2.0109620396   -0.5583009965   -0.0171932740
      8  H         0.0001589452    0.8227758316    2.1738049054
      9  H         0.0001587111    2.5852189191    1.6530885293
   Point Group: c1    Number of degrees of freedom:    21


   Energy is -14154.272178920

 Hessian Updated using BFGS Update

 21 Hessian modes will be used to form the next step
  Hessian Eigenvalues:
     0.017401    0.020947    0.030782    0.030790    0.033715    0.055046
     0.068721    0.089714    0.103963    0.108095    0.108252    0.129001
     0.133588    0.141737    0.267868    0.268991    0.295224    0.347840
     0.349298    0.504128    0.550214

 Minimum Search - Taking Simple RFO Step
 Searching for Lamda that Minimizes Along All modes
 Value Taken    Lamda =  -0.00000295
 Step Taken.  Stepsize is  0.005182

                             Maximum     Tolerance    Cnvgd?
         Gradient           0.000376      0.000300      NO
         Displacement       0.003337      0.001200      NO
         Energy change     -0.000033      0.000001      NO


 New Cartesian Coordinates Obtained by Inverse Iteration

 Displacement from previous Coordinates is:  0.004781
 ----------------------------------------------------------------
             Standard Nuclear Orientation (Angstroms)
    I     Atom           X                Y                Z
 ----------------------------------------------------------------
    1      C       0.0001233176     1.5393504981     1.3632742885
    2      C       0.7535840577     1.1967221554     0.1032657508
    3      C      -0.7534812458     1.1967503987     0.1033447939
    4      F       1.3208280760     2.2446160746    -0.5527702451
    5      I       2.0113992479    -0.5574060465    -0.0171616564
    6      F      -1.3207503930     2.2446695623    -0.5526287589
    7      I      -2.0113583692    -0.5573397639    -0.0170062405
    8      H       0.0001574635     0.8223544228     2.1732373131
    9      H       0.0001543910     2.5852429569     1.6538138390
 ----------------------------------------------------------------
 Molecular Point Group                 C1    NOp =  1
 Largest Abelian Subgroup              C1    NOp =  1
 Nuclear Repulsion Energy =  1212.1543277130 hartrees
 There are       72 alpha and       72 beta electrons
 Applying Cartesian multipole field
    Component          Value
    ---------          -----
     (2,0,0)        1.00000E-11
     (0,2,0)        2.00000E-11
     (0,0,2)       -3.00000E-11
 Nucleus-field energy     =     0.0000000257 hartrees
 Requested basis set is 6-311++G(d,p)
 There are 88 shells and 248 basis functions
 A cutoff of  1.0D-11 yielded   3032 shell pairs
 There are     25309 function pairs (     28350 Cartesian)
 Smallest overlap matrix eigenvalue = 5.30E-05
 Guess MOs from SCF MO coefficient file

 -----------------------------------------------------------------------
  General SCF calculation program by
  Eric Jon Sundstrom, Paul Horn, Yuezhi Mao, Dmitri Zuev, Alec White,
  David Stuck, Shaama M.S., Shane Yost, Joonho Lee, David Small,
  Daniel Levine, Susi Lehtola, Hugh Burton, Evgeny Epifanovsky
 -----------------------------------------------------------------------
 Exchange:     0.2000 Hartree-Fock + 0.0800 Slater + 0.7200 B88
 Correlation:  0.1900 VWN1RPA + 0.8100 LYP
 Using SG-1 standard quadrature grid
 using 4 threads for integral computing
 -------------------------------------------------------
 OpenMP Integral computing Module                
 Release: version 2.0, May 2017, Q-Chem Inc. Pleasanton 
 -------------------------------------------------------
 -------------------------------------------------------
 OpenMP BLAS3 based DFT computing Module                
 Release: version 1.0, May 2013, Q-Chem Inc. Pittsburgh 
 -------------------------------------------------------
 A restricted SCF calculation will be
 performed using DIIS
 SCF converges when DIIS error is below 1.0e-08
 ---------------------------------------
  Cycle       Energy         DIIS error
 ---------------------------------------
    1  -14154.2721794220      1.12e-05  
    2  -14154.2721804342      2.54e-06  
    3  -14154.2721804438      2.27e-06  
    4  -14154.2721804770      1.07e-06  
    5  -14154.2721804854      1.60e-07  
    6  -14154.2721804855      5.51e-08  
    7  -14154.2721804854      2.18e-08  
    8  -14154.2721804857      5.29e-09  Convergence criterion met
 ---------------------------------------
 SCF time:   CPU 38.11s  wall 10.00s 
 SCF   energy in the final basis set =   -14154.2721804857
 Total energy in the final basis set =   -14154.2721804857

 --------------------------------------------------------------

                    Orbital Energies (a.u.)
 --------------------------------------------------------------

 Alpha MOs
 -- Occupied --
***************-176.319-176.319-165.722-165.722-165.720-165.720
*******-165.720 -35.815 -35.815 -31.308 -31.308 -31.302 -31.302
-31.302 -31.302 -24.717 -24.717 -22.959 -22.959 -22.957 -22.957
-22.957 -22.957 -22.953 -22.953 -22.953 -22.953 -10.338 -10.338
-10.229  -6.364  -6.364  -4.777  -4.777  -4.762  -4.762  -4.761
 -4.761  -2.043  -2.043  -2.038  -2.038  -2.038  -2.038  -2.025
 -2.025  -2.024  -2.024  -1.265  -1.249  -0.919  -0.704  -0.698
 -0.649  -0.611  -0.582  -0.532  -0.511  -0.497  -0.474  -0.451
 -0.430  -0.403  -0.345  -0.334  -0.299  -0.280  -0.280  -0.276
 -- Virtual --
 -0.093  -0.058  -0.006   0.010   0.026   0.030   0.040   0.066
  0.067   0.079   0.082   0.090   0.103   0.112   0.122   0.130
  0.144   0.147   0.184   0.188   0.194   0.205   0.214   0.218
  0.227   0.241   0.256   0.266   0.281   0.289   0.293   0.300
  0.329   0.342   0.357   0.364   0.372   0.399   0.408   0.428
  0.432   0.436   0.446   0.463   0.483   0.503   0.503   0.530
  0.557   0.591   0.601   0.624   0.626   0.650   0.697   0.707
  0.713   0.716   0.753   0.791   0.816   0.934   1.046   1.181
  1.219   1.268   1.297   1.323   1.331   1.337   1.353   1.360
  1.372   1.397   1.402   1.421   1.437   1.486   1.495   1.510
  1.546   1.584   1.598   1.667   1.740   1.784   1.796   1.867
  1.910   1.945   1.967   2.031   2.058   2.139   2.170   2.208
  2.522   2.553   2.633   2.668   2.771   2.781   2.902   2.926
  3.083   3.350   3.475   3.685   3.757   3.766   3.801   3.814
  3.899   3.965   3.965   3.984   3.989   3.992   3.998   4.016
  4.059   4.059   4.065   4.109   4.143   4.242   4.282   4.394
  4.440   4.776   4.897   6.010   6.015   6.016   6.029   6.079
  6.082   6.307   6.339   6.355   6.390   6.573   6.732  23.513
 23.654  23.848  27.830  27.877  28.346  28.351  28.353  28.361
 28.376  28.385  28.531  28.532  28.541  28.543  28.568  28.573
 28.597  28.598  28.673  28.703  66.750  66.763 127.889 127.892
127.892 127.899 127.931 127.935 151.631 151.6701901.7931901.834
 --------------------------------------------------------------

          Ground-State Mulliken Net Atomic Charges

     Atom                 Charge (a.u.)
  ----------------------------------------
      1 C                    -0.410645
      2 C                    -0.037281
      3 C                    -0.037284
      4 F                    -0.054751
      5 I                     0.103905
      6 F                    -0.054751
      7 I                     0.103904
      8 H                     0.167175
      9 H                     0.219728
  ----------------------------------------
  Sum of atomic charges =     0.000000

 -----------------------------------------------------------------
                    Cartesian Multipole Moments
 -----------------------------------------------------------------
    Charge (ESU x 10^10)
                 0.0000
    Dipole Moment (Debye)
         X       0.0001      Y      -0.7723      Z       2.0985
       Tot       2.2361
    Quadrupole Moments (Debye-Ang)
        XX     -86.1860     XY       0.0002     YY     -84.2203
        XZ       0.0004     YZ       4.7031     ZZ     -83.0579
    Octopole Moments (Debye-Ang^2)
       XXX      -0.0100    XXY     -33.1348    XYY      -0.0020
       YYY     -52.9957    XXZ      -5.6723    XYZ       0.0013
       YYZ       5.7109    XZZ      -0.0025    YZZ      -9.7230
       ZZZ      -7.1761
    Hexadecapole Moments (Debye-Ang^3)
      XXXX   -1606.4642   XXXY       0.0053   XXYY    -372.8402
      XYYY       0.0066   YYYY    -701.1492   XXXZ       0.0258
      XXYZ       0.2898   XYYZ       0.0097   YYYZ      14.4505
      XXZZ    -315.8508   XYZZ       0.0024   YYZZ    -146.4330
      XZZZ       0.0292   YZZZ      -6.4154   ZZZZ    -204.3011
 -----------------------------------------------------------------
 Calculating analytic gradient of the SCF energy
 Gradient of SCF Energy
            1           2           3           4           5           6
    1   0.0000004  -0.0001162   0.0001161   0.0000502   0.0000029  -0.0000499
    2  -0.0004645   0.0001417   0.0001421   0.0003258   0.0001703   0.0003257
    3   0.0001885  -0.0000380  -0.0000378   0.0003021  -0.0005391   0.0003022
            7           8           9
    1  -0.0000034   0.0000000   0.0000000
    2   0.0001709  -0.0004600  -0.0003518
    3  -0.0005387  -0.0000511   0.0004118
 Max gradient component =       5.391E-04
 RMS gradient           =       2.630E-04
 Gradient time:  CPU 15.14 s  wall 3.85 s
 Geometry Optimization Parameters
   NAtoms,    NIC,     NZ,  NCons,   NDum,   NFix, NCnnct, MaxDiis
        9      69       9       0       0       0       0       0

 Cartesian Hessian Update
 Hessian Updated using BFGS Update


** GEOMETRY OPTIMIZATION IN DELOCALIZED INTERNAL COORDINATES **
   Searching for a Minimum

   Optimization Cycle:   6

                       Coordinates (Angstroms)
     ATOM                X               Y               Z
      1  C         0.0001233176    1.5393504981    1.3632742885
      2  C         0.7535840577    1.1967221554    0.1032657508
      3  C        -0.7534812458    1.1967503987    0.1033447939
      4  F         1.3208280760    2.2446160746   -0.5527702451
      5  I         2.0113992479   -0.5574060465   -0.0171616564
      6  F        -1.3207503930    2.2446695623   -0.5526287589
      7  I        -2.0113583692   -0.5573397639   -0.0170062405
      8  H         0.0001574635    0.8223544228    2.1732373131
      9  H         0.0001543910    2.5852429569    1.6538138390
   Point Group: c1    Number of degrees of freedom:    21


   Energy is -14154.272180486

 Hessian Updated using BFGS Update

 21 Hessian modes will be used to form the next step
  Hessian Eigenvalues:
     0.017401    0.020947    0.030782    0.030790    0.031187    0.055270
     0.066011    0.087148    0.104616    0.108095    0.108252    0.128384
     0.129001    0.155803    0.268991    0.270341    0.297401    0.347783
     0.349134    0.504908    0.550214

 Minimum Search - Taking Simple RFO Step
 Searching for Lamda that Minimizes Along All modes
 Value Taken    Lamda =   0.00000000
 Step Taken.  Stepsize is  0.002096

                             Maximum     Tolerance    Cnvgd?
         Gradient           0.000086      0.000300     YES
         Displacement       0.001609      0.001200      NO
         Energy change     -0.000002      0.000001      NO


 New Cartesian Coordinates Obtained by Inverse Iteration

 Displacement from previous Coordinates is:  0.001394
 ----------------------------------------------------------------
             Standard Nuclear Orientation (Angstroms)
    I     Atom           X                Y                Z
 ----------------------------------------------------------------
    1      C       0.0001225826     1.5396053883     1.3632038603
    2      C       0.7536842772     1.1967200686     0.1033536202
    3      C      -0.7535827059     1.1967484923     0.1034323321
    4      F       1.3207420915     2.2446010862    -0.5528099592
    5      I       2.0113862316    -0.5574716683    -0.0170579414
    6      F      -1.3206663156     2.2446568242    -0.5526656175
    7      I      -2.0113445111    -0.5574070780    -0.0169067806
    8      H       0.0001575711     0.8221287851     2.1727378207
    9      H       0.0001573244     2.5853783599     1.6540817499
 ----------------------------------------------------------------
 Molecular Point Group                 C1    NOp =  1
 Largest Abelian Subgroup              C1    NOp =  1
 Nuclear Repulsion Energy =  1212.1491659496 hartrees
 There are       72 alpha and       72 beta electrons
 Applying Cartesian multipole field
    Component          Value
    ---------          -----
     (2,0,0)        1.00000E-11
     (0,2,0)        2.00000E-11
     (0,0,2)       -3.00000E-11
 Nucleus-field energy     =     0.0000000257 hartrees
 Requested basis set is 6-311++G(d,p)
 There are 88 shells and 248 basis functions
 A cutoff of  1.0D-11 yielded   3032 shell pairs
 There are     25309 function pairs (     28350 Cartesian)
 Smallest overlap matrix eigenvalue = 5.30E-05
 Guess MOs from SCF MO coefficient file

 -----------------------------------------------------------------------
  General SCF calculation program by
  Eric Jon Sundstrom, Paul Horn, Yuezhi Mao, Dmitri Zuev, Alec White,
  David Stuck, Shaama M.S., Shane Yost, Joonho Lee, David Small,
  Daniel Levine, Susi Lehtola, Hugh Burton, Evgeny Epifanovsky
 -----------------------------------------------------------------------
 Exchange:     0.2000 Hartree-Fock + 0.0800 Slater + 0.7200 B88
 Correlation:  0.1900 VWN1RPA + 0.8100 LYP
 Using SG-1 standard quadrature grid
 using 4 threads for integral computing
 -------------------------------------------------------
 OpenMP Integral computing Module                
 Release: version 2.0, May 2017, Q-Chem Inc. Pleasanton 
 -------------------------------------------------------
 -------------------------------------------------------
 OpenMP BLAS3 based DFT computing Module                
 Release: version 1.0, May 2013, Q-Chem Inc. Pittsburgh 
 -------------------------------------------------------
 A restricted SCF calculation will be
 performed using DIIS
 SCF converges when DIIS error is below 1.0e-08
 ---------------------------------------
  Cycle       Energy         DIIS error
 ---------------------------------------
    1  -14154.2721805672      3.42e-06  
    2  -14154.2721806674      5.69e-07  
    3  -14154.2721806646      8.59e-07  
    4  -14154.2721806705      1.30e-07  
    5  -14154.2721806705      6.66e-08  
    6  -14154.2721806706      2.47e-08  
    7  -14154.2721806706      4.73e-09  Convergence criterion met
 ---------------------------------------
 SCF time:   CPU 33.36s  wall 9.00s 
 SCF   energy in the final basis set =   -14154.2721806706
 Total energy in the final basis set =   -14154.2721806706

 --------------------------------------------------------------

                    Orbital Energies (a.u.)
 --------------------------------------------------------------

 Alpha MOs
 -- Occupied --
***************-176.319-176.319-165.722-165.722-165.720-165.720
*******-165.720 -35.815 -35.815 -31.308 -31.308 -31.302 -31.302
-31.302 -31.302 -24.717 -24.717 -22.959 -22.959 -22.957 -22.957
-22.957 -22.957 -22.953 -22.953 -22.953 -22.953 -10.338 -10.338
-10.229  -6.364  -6.364  -4.777  -4.777  -4.762  -4.762  -4.761
 -4.761  -2.043  -2.043  -2.038  -2.038  -2.038  -2.038  -2.025
 -2.025  -2.024  -2.024  -1.265  -1.249  -0.918  -0.704  -0.698
 -0.649  -0.611  -0.582  -0.532  -0.511  -0.497  -0.474  -0.451
 -0.430  -0.403  -0.345  -0.334  -0.299  -0.280  -0.280  -0.276
 -- Virtual --
 -0.092  -0.058  -0.006   0.010   0.026   0.030   0.040   0.066
  0.067   0.079   0.082   0.090   0.103   0.112   0.122   0.130
  0.144   0.147   0.184   0.188   0.194   0.205   0.214   0.218
  0.227   0.241   0.256   0.266   0.281   0.289   0.293   0.300
  0.329   0.342   0.357   0.364   0.372   0.399   0.408   0.428
  0.432   0.436   0.446   0.463   0.483   0.503   0.503   0.530
  0.557   0.591   0.601   0.624   0.626   0.650   0.697   0.707
  0.713   0.716   0.753   0.791   0.816   0.934   1.046   1.181
  1.220   1.268   1.297   1.323   1.331   1.337   1.353   1.360
  1.372   1.397   1.402   1.421   1.437   1.486   1.495   1.510
  1.546   1.584   1.598   1.667   1.739   1.785   1.796   1.867
  1.910   1.945   1.967   2.031   2.058   2.139   2.170   2.208
  2.522   2.553   2.633   2.668   2.770   2.781   2.902   2.926
  3.083   3.350   3.475   3.685   3.757   3.766   3.801   3.814
  3.899   3.965   3.965   3.984   3.989   3.992   3.998   4.016
  4.059   4.059   4.065   4.109   4.143   4.242   4.282   4.394
  4.440   4.776   4.897   6.010   6.015   6.016   6.029   6.079
  6.082   6.307   6.339   6.355   6.390   6.574   6.732  23.513
 23.654  23.848  27.830  27.877  28.346  28.351  28.353  28.361
 28.376  28.385  28.531  28.532  28.541  28.543  28.568  28.573
 28.597  28.598  28.673  28.703  66.750  66.763 127.889 127.892
127.892 127.899 127.931 127.935 151.631 151.6701901.7931901.834
 --------------------------------------------------------------

          Ground-State Mulliken Net Atomic Charges

     Atom                 Charge (a.u.)
  ----------------------------------------
      1 C                    -0.410539
      2 C                    -0.037343
      3 C                    -0.037346
      4 F                    -0.054750
      5 I                     0.103910
      6 F                    -0.054750
      7 I                     0.103910
      8 H                     0.167132
      9 H                     0.219778
  ----------------------------------------
  Sum of atomic charges =     0.000000

 -----------------------------------------------------------------
                    Cartesian Multipole Moments
 -----------------------------------------------------------------
    Charge (ESU x 10^10)
                 0.0000
    Dipole Moment (Debye)
         X       0.0001      Y      -0.7724      Z       2.0984
       Tot       2.2360
    Quadrupole Moments (Debye-Ang)
        XX     -86.1859     XY       0.0003     YY     -84.2181
        XZ       0.0004     YZ       4.7041     ZZ     -83.0595
    Octopole Moments (Debye-Ang^2)
       XXX      -0.0100    XXY     -33.1300    XYY      -0.0020
       YYY     -52.9843    XXZ      -5.6788    XYZ       0.0013
       YYZ       5.7091    XZZ      -0.0025    YZZ      -9.7205
       ZZZ      -7.2005
    Hexadecapole Moments (Debye-Ang^3)
      XXXX   -1606.4623   XXXY       0.0051   XXYY    -372.8383
      XYYY       0.0067   YYYY    -701.1688   XXXZ       0.0252
      XXYZ       0.2926   XYYZ       0.0096   YYYZ      14.4695
      XXZZ    -315.8451   XYZZ       0.0024   YYZZ    -146.4319
      XZZZ       0.0285   YZZZ      -6.4113   ZZZZ    -204.3143
 -----------------------------------------------------------------
 Calculating analytic gradient of the SCF energy
 Gradient of SCF Energy
            1           2           3           4           5           6
    1   0.0000001  -0.0000144   0.0000143   0.0000271   0.0000000  -0.0000270
    2  -0.0003388   0.0001134   0.0001134   0.0003237   0.0001593   0.0003240
    3   0.0001569  -0.0000157  -0.0000158   0.0003224  -0.0005473   0.0003227
            7           8           9
    1  -0.0000005   0.0000001   0.0000003
    2   0.0001597  -0.0004956  -0.0003592
    3  -0.0005471  -0.0000935   0.0004174
 Max gradient component =       5.473E-04
 RMS gradient           =       2.577E-04
 Gradient time:  CPU 15.13 s  wall 3.85 s
 Geometry Optimization Parameters
   NAtoms,    NIC,     NZ,  NCons,   NDum,   NFix, NCnnct, MaxDiis
        9      69       9       0       0       0       0       0

 Cartesian Hessian Update
 Hessian Updated using BFGS Update


** GEOMETRY OPTIMIZATION IN DELOCALIZED INTERNAL COORDINATES **
   Searching for a Minimum

   Optimization Cycle:   7

                       Coordinates (Angstroms)
     ATOM                X               Y               Z
      1  C         0.0001225826    1.5396053883    1.3632038603
      2  C         0.7536842772    1.1967200686    0.1033536202
      3  C        -0.7535827059    1.1967484923    0.1034323321
      4  F         1.3207420915    2.2446010862   -0.5528099592
      5  I         2.0113862316   -0.5574716683   -0.0170579414
      6  F        -1.3206663156    2.2446568242   -0.5526656175
      7  I        -2.0113445111   -0.5574070780   -0.0169067806
      8  H         0.0001575711    0.8221287851    2.1727378207
      9  H         0.0001573244    2.5853783599    1.6540817499
   Point Group: c1    Number of degrees of freedom:    21


   Energy is -14154.272180671

 Hessian Updated using BFGS Update

 20 Hessian modes will be used to form the next step
  Hessian Eigenvalues:
     0.017401    0.020947    0.021094    0.030790    0.055354    0.069775
     0.085494    0.096812    0.108095    0.108252    0.129001    0.129196
     0.150908    0.267026    0.268992    0.303572    0.347822    0.349714
     0.500055    0.550214

 Minimum Search - Taking Simple RFO Step
 Searching for Lamda that Minimizes Along All modes
 Value Taken    Lamda =   0.00000000
 Step Taken.  Stepsize is  0.001910

                             Maximum     Tolerance    Cnvgd?
         Gradient           0.000036      0.000300     YES
         Displacement       0.001199      0.001200     YES
         Energy change     -0.000000      0.000001     YES


                       Distance Matrix (Angstroms)
             C (  1)   C (  2)   C (  3)   F (  4)   I (  5)   F (  6)
   C (  2)  1.507530
   C (  3)  1.507530  1.507267
   F (  4)  2.431494  1.360206  2.414844
   I (  5)  3.216836  2.161828  3.276715  2.935240
   F (  6)  2.431489  2.414842  1.360206  2.641408  4.386499
   I (  7)  3.216857  3.276707  2.161830  4.386484  4.022731  2.935240
   H (  8)  1.081720  2.233936  2.233940  3.346040  3.277735  3.346040
   H (  9)  1.085473  2.213805  2.213805  2.594310  4.088430  2.594301
             I (  7)   H (  8)
   H (  8)  3.277774
   H (  9)  4.088452  1.837948

 Final energy is   -14154.272180670578     


 ******************************
 **  OPTIMIZATION CONVERGED  **
 ******************************

                       Coordinates (Angstroms)
     ATOM                X               Y               Z
      1  C         0.0001225826    1.5396053883    1.3632038603
      2  C         0.7536842772    1.1967200686    0.1033536202
      3  C        -0.7535827059    1.1967484923    0.1034323321
      4  F         1.3207420915    2.2446010862   -0.5528099592
      5  I         2.0113862316   -0.5574716683   -0.0170579414
      6  F        -1.3206663156    2.2446568242   -0.5526656175
      7  I        -2.0113445111   -0.5574070780   -0.0169067806
      8  H         0.0001575711    0.8221287851    2.1727378207
      9  H         0.0001573244    2.5853783599    1.6540817499

Z-matrix Print:
$molecule
0 1
I 
C  1 2.161828
F  2 1.360206 1 110.837139
C  2 1.507267 1 125.576906 3 145.155915 0
F  4 1.360206 2 114.638991 1 -144.023126 0
C  4 1.507530 2 60.005792 1 109.149569 0
H  6 1.081720 4 118.330125 2 -108.130510 0
H  6 1.085473 4 116.299308 2 106.574940 0
I  4 2.161830 2 125.576263 1 -0.001890 0
$end


 --------------------------------------------------------------

                    Orbital Energies (a.u.)
 --------------------------------------------------------------

 Alpha MOs
 -- Occupied --
***************-176.319-176.319-165.722-165.722-165.720-165.720
*******-165.720 -35.815 -35.815 -31.308 -31.308 -31.302 -31.302
-31.302 -31.302 -24.717 -24.717 -22.959 -22.959 -22.957 -22.957
-22.957 -22.957 -22.953 -22.953 -22.953 -22.953 -10.338 -10.338
-10.229  -6.364  -6.364  -4.777  -4.777  -4.762  -4.762  -4.761
 -4.761  -2.043  -2.043  -2.038  -2.038  -2.038  -2.038  -2.025
 -2.025  -2.024  -2.024  -1.265  -1.249  -0.918  -0.704  -0.698
 -0.649  -0.611  -0.582  -0.532  -0.511  -0.497  -0.474  -0.451
 -0.430  -0.403  -0.345  -0.334  -0.299  -0.280  -0.280  -0.276
 -- Virtual --
 -0.092  -0.058  -0.006   0.010   0.026   0.030   0.040   0.066
  0.067   0.079   0.082   0.090   0.103   0.112   0.122   0.130
  0.144   0.147   0.184   0.188   0.194   0.205   0.214   0.218
  0.227   0.241   0.256   0.266   0.281   0.289   0.293   0.300
  0.329   0.342   0.357   0.364   0.372   0.399   0.408   0.428
  0.432   0.436   0.446   0.463   0.483   0.503   0.503   0.530
  0.557   0.591   0.601   0.624   0.626   0.650   0.697   0.707
  0.713   0.716   0.753   0.791   0.816   0.934   1.046   1.181
  1.220   1.268   1.297   1.323   1.331   1.337   1.353   1.360
  1.372   1.397   1.402   1.421   1.437   1.486   1.495   1.510
  1.546   1.584   1.598   1.667   1.739   1.785   1.796   1.867
  1.910   1.945   1.967   2.031   2.058   2.139   2.170   2.208
  2.522   2.553   2.633   2.668   2.770   2.781   2.902   2.926
  3.083   3.350   3.475   3.685   3.757   3.766   3.801   3.814
  3.899   3.965   3.965   3.984   3.989   3.992   3.998   4.016
  4.059   4.059   4.065   4.109   4.143   4.242   4.282   4.394
  4.440   4.776   4.897   6.010   6.015   6.016   6.029   6.079
  6.082   6.307   6.339   6.355   6.390   6.574   6.732  23.513
 23.654  23.848  27.830  27.877  28.346  28.351  28.353  28.361
 28.376  28.385  28.531  28.532  28.541  28.543  28.568  28.573
 28.597  28.598  28.673  28.703  66.750  66.763 127.889 127.892
127.892 127.899 127.931 127.935 151.631 151.6701901.7931901.834
 --------------------------------------------------------------

          Ground-State Mulliken Net Atomic Charges

     Atom                 Charge (a.u.)
  ----------------------------------------
      1 C                    -0.410539
      2 C                    -0.037343
      3 C                    -0.037346
      4 F                    -0.054750
      5 I                     0.103910
      6 F                    -0.054750
      7 I                     0.103910
      8 H                     0.167132
      9 H                     0.219778
  ----------------------------------------
  Sum of atomic charges =     0.000000

 -----------------------------------------------------------------
                    Cartesian Multipole Moments
 -----------------------------------------------------------------
    Charge (ESU x 10^10)
                 0.0000
    Dipole Moment (Debye)
         X       0.0001      Y      -0.7724      Z       2.0984
       Tot       2.2360
    Quadrupole Moments (Debye-Ang)
        XX     -86.1859     XY       0.0003     YY     -84.2181
        XZ       0.0004     YZ       4.7041     ZZ     -83.0595
    Octopole Moments (Debye-Ang^2)
       XXX      -0.0100    XXY     -33.1300    XYY      -0.0020
       YYY     -52.9843    XXZ      -5.6788    XYZ       0.0013
       YYZ       5.7091    XZZ      -0.0025    YZZ      -9.7205
       ZZZ      -7.2005
    Hexadecapole Moments (Debye-Ang^3)
      XXXX   -1606.4623   XXXY       0.0051   XXYY    -372.8383
      XYYY       0.0067   YYYY    -701.1688   XXXZ       0.0252
      XXYZ       0.2926   XYYZ       0.0096   YYYZ      14.4695
      XXZZ    -315.8451   XYZZ       0.0024   YYZZ    -146.4319
      XZZZ       0.0285   YZZZ      -6.4113   ZZZZ    -204.3143
 -----------------------------------------------------------------
Archival summary:
1\1\garfield\OPT\ProcedureUnspecified\BasisUnspecified\2232\taweetha\TueOct921:57:422018TueOct921:57:422018\0\\#,OPT,ProcedureUnspecified,BasisUnspecified,\\0,1\I\C,1,2.16183\F,2,1.36021,1,110.837\C,2,1.50727,1,125.577,3,145.156,0\F,4,1.36021,2,114.639,1,-144.023,0\C,4,1.50753,2,60.0058,1,109.15,0\H,6,1.08172,4,118.33,2,-108.131,0\H,6,1.08547,4,116.299,2,106.575,0\I,4,2.16183,2,125.576,1,-0.00189008,0\\\@

 Total job time:  115.35s(wall), 440.47s(cpu) 
 Tue Oct  9 21:57:42 2018

        *************************************************************
        *                                                           *
        *  Thank you very much for using Q-Chem.  Have a nice day.  *
        *                                                           *
        *************************************************************


 
User input: 2 of 2 
 
Q-Chem Developer Version!
                  Welcome to Q-Chem
     A Quantum Leap Into The Future Of Chemistry


 Q-Chem 5.1, Q-Chem, Inc., Pleasanton, CA (2018)

 Yihan Shao,  Zhengting Gan,  E. Epifanovsky,  A. T. B. Gilbert,  M. Wormit,  
 J. Kussmann,  A. W. Lange,  A. Behn,  Jia Deng,  Xintian Feng,  D. Ghosh,  
 M. Goldey,  P. R. Horn,  L. D. Jacobson,  I. Kaliman,  T. Kus,  A. Landau,  
 Jie Liu,  E. I. Proynov,  R. M. Richard,  R. P. Steele,  E. J. Sundstrom,  
 H. L. Woodcock III,  P. M. Zimmerman,  D. Zuev,  B. Albrecht,  E. Alguire,  
 S. A. Baeppler,  D. Barton,  Z. Benda,  Y. A. Bernard,  E. J. Berquist,  
 K. B. Bravaya,  H. Burton,  D. Casanova,  Chun-Min Chang,  Yunqing Chen,  
 A. Chien,  K. D. Closser,  M. P. Coons,  S. Coriani,  S. Dasgupta,  
 A. L. Dempwolff,  M. Diedenhofen,  Hainam Do,  R. G. Edgar,  Po-Tung Fang,  
 S. Faraji,  S. Fatehi,  Qingguo Feng,  K. D. Fenk,  J. Fosso-Tande,  
 Qinghui Ge,  A. Ghysels,  G. Gidofalvi,  J. Gomes,  J. Gonthier,  A. Gunina,  
 D. Hait,  M. W. D. Hanson-Heine,  P. H. P. Harbach,  A. W. Hauser,  
 J. E. Herr,  E. G. Hohenstein,  Z. C. Holden,  Kerwin Hui,  B. C. Huynh,  
 T.-C. Jagau,  Hyunjun Ji,  B. Kaduk,  K. Khistyaev,  Jaehoon Kim,  
 P. Klunzinger,  K. Koh,  D. Kosenkov,  L. Koulias,  T. Kowalczyk,  
 C. M. Krauter,  A. Kunitsa,  Ka Un Lao,  A. Laurent,  K. V. Lawler,  
 Joonho Lee,  D. Lefrancois,  S. Lehtola,  D. S. Levine,  Yi-Pei Li,  
 You-Sheng Lin,  Fenglai Liu,  E. Livshits,  A. Luenser,  P. Manohar,  
 E. Mansoor,  S. F. Manzer,  Shan-Ping Mao,  Yuezhi Mao,  N. Mardirossian,  
 A. V. Marenich,  T. Markovich,  L. A. Martinez-Martinez,  S. A. Maurer,  
 N. J. Mayhall,  S. C. McKenzie,  J.-M. Mewes,  A. F. Morrison,  
 J. W. Mullinax,  K. Nanda,  T. S. Nguyen-Beck,  R. Olivares-Amaya,  
 J. A. Parkhill,  T. M. Perrine,  F. Plasser,  P. Pokhilko,  S. Prager,  
 A. Prociuk,  E. Ramos,  D. R. Rehn,  F. Rob,  M. Schneider,  N. Sergueev,  
 S. M. Sharada,  S. Sharma,  D. W. Small,  T. Stauch,  T. Stein,  
 Yu-Chuan Su,  A. J. W. Thom,  A. Tkatchenko,  T. Tsuchimochi,  N. M. Tubman,  
 L. Vogt,  M. L. Vidal,  O. Vydrov,  M. A. Watson,  J. Wenzel,  
 M. de Wergifosse,  T. A. Wesolowski,  A. White,  J. Witte,  A. Yamada,  
 Jun Yang,  K. Yao,  S. Yeganeh,  S. R. Yost,  Zhi-Qiang You,  A. Zech,  
 Igor Ying Zhang,  Xing Zhang,  Yan Zhao,  Ying Zhu,  B. R. Brooks,  
 G. K. L. Chan,  C. J. Cramer,  M. S. Gordon,  W. J. Hehre,  A. Klamt,  
 M. W. Schmidt,  C. D. Sherrill,  D. G. Truhlar,  A. Aspuru-Guzik,  R. Baer,  
 A. T. Bell,  N. A. Besley,  Jeng-Da Chai,  A. E. DePrince, III,  
 R. A. DiStasio Jr.,  A. Dreuw,  B. D. Dunietz,  T. R. Furlani,  
 Chao-Ping Hsu,  Yousung Jung,  Jing Kong,  D. S. Lambrecht,  WanZhen Liang,  
 C. Ochsenfeld,  V. A. Rassolov,  L. V. Slipchenko,  J. E. Subotnik,  
 T. Van Voorhis,  J. M. Herbert,  A. I. Krylov,  P. M. W. Gill,  M. Head-Gordon

 Contributors to earlier versions of Q-Chem not listed above: 
 R. D. Adamson,  B. Austin,  J. Baker,  G. J. O. Beran,  K. Brandhorst,  
 S. T. Brown,  E. F. C. Byrd,  A. K. Chakraborty,  C.-L. Cheng,  
 Siu Hung Chien,  D. M. Chipman,  D. L. Crittenden,  H. Dachsel,  
 R. J. Doerksen,  A. D. Dutoi,  L. Fusti-Molnar,  W. A. Goddard III,  
 A. Golubeva-Zadorozhnaya,  S. R. Gwaltney,  G. Hawkins,  A. Heyden,  
 S. Hirata,  G. Kedziora,  F. J. Keil,  C. Kelley,  Jihan Kim,  R. A. King,  
 R. Z. Khaliullin,  P. P. Korambath,  W. Kurlancheek,  A. M. Lee,  M. S. Lee,  
 S. V. Levchenko,  Ching Yeh Lin,  D. Liotard,  R. C. Lochan,  I. Lotan,  
 P. E. Maslen,  N. Nair,  D. P. O'Neill,  D. Neuhauser,  E. Neuscamman,  
 C. M. Oana,  R. Olson,  B. Peters,  R. Peverati,  P. A. Pieniazek,  
 Y. M. Rhee,  J. Ritchie,  M. A. Rohrdanz,  E. Rosta,  N. J. Russ,  
 H. F. Schaefer III,  N. E. Schultz,  N. Shenvi,  A. C. Simmonett,  A. Sodt,  
 D. Stuck,  K. S. Thanthiriwatte,  V. Vanovschi,  Tao Wang,  A. Warshel,  
 C. F. Williams,  Q. Wu,  X. Xu,  W. Zhang

 Please cite Q-Chem as follows:
 Y. Shao et al., Mol. Phys. 113, 184-215 (2015)
 DOI: 10.1080/00268976.2014.952696

 Q-Chem 5.1.1 for Intel X86 EM64T Linux

 Parts of Q-Chem use Armadillo 8.300.2 (Tropical Shenanigans).
 http://arma.sourceforge.net/

 Q-Chem begins on Tue Oct  9 21:57:42 2018  

Host: 
0

     Scratch files written to /scratch/taweetham/qchem20049//
The previous job contains 0 fragments, simply inherited here
Input Ideriv = 2
Curr. Ideriv = -1
Max.  Ideriv = 2

Checking the input file for inconsistencies... 	...done.

--------------------------------------------------------------
User input:
--------------------------------------------------------------

$molecule
read
$end

$rem
   job_type 	frequency
   basis 	6-311++g**
   method	b3lyp	
$end


--------------------------------------------------------------
 ----------------------------------------------------------------
             Standard Nuclear Orientation (Angstroms)
    I     Atom           X                Y                Z
 ----------------------------------------------------------------
    1      C       0.0000139296     1.4692296896     1.3664720409
    2      C       0.7536297091     1.1380402104     0.1035290559
    3      C      -0.7536372762     1.1380427795     0.1035500691
    4      F       1.3206948124     2.1919630378    -0.5428792341
    5      I       2.0113661376    -0.6149400843    -0.0330760780
    6      F      -1.3207135989     2.1919734073    -0.5428359518
    7      I      -2.0113646084    -0.6149439511    -0.0330790106
    8      H       0.0000301301     0.7442860608     2.1693261031
    9      H       0.0000197281     2.5122637324     1.6670232706
 ----------------------------------------------------------------
 Molecular Point Group                 C1    NOp =  1
 Largest Abelian Subgroup              C1    NOp =  1
 Nuclear Repulsion Energy =  1212.1491659496 hartrees
 There are       72 alpha and       72 beta electrons
 Requested basis set is 6-311++G(d,p)
 There are 88 shells and 248 basis functions

 Total QAlloc Memory Limit   2000 MB
 Mega-Array Size       188 MB
 MEM_STATIC part       192 MB

                       Distance Matrix (Angstroms)
             C (  1)   C (  2)   C (  3)   F (  4)   I (  5)   F (  6)
   C (  2)  1.507530
   C (  3)  1.507530  1.507267
   F (  4)  2.431494  1.360206  2.414844
   I (  5)  3.216836  2.161828  3.276715  2.935240
   F (  6)  2.431489  2.414842  1.360206  2.641408  4.386499
   I (  7)  3.216857  3.276707  2.161830  4.386484  4.022731  2.935240
   H (  8)  1.081720  2.233936  2.233940  3.346040  3.277735  3.346040
   H (  9)  1.085473  2.213805  2.213805  2.594310  4.088430  2.594301
             I (  7)   H (  8)
   H (  8)  3.277774
   H (  9)  4.088452  1.837948

 A cutoff of  1.0D-11 yielded   3032 shell pairs
 There are     25309 function pairs (     28350 Cartesian)

 -------------------------------------------------------
 OpenMP Integral Computing Module                       
 Release: version 1.0, May 2013, Q-Chem Inc. Pittsburgh 
 -------------------------------------------------------
 Integral Job Info:
 Integral job number is                      11
 Integral operator is                         1
 short-range coefficients                     0
 long-range coefficients              100000000
 Omega coefficients                           0
 if combine SR and LR in K                    0
 Integral screening is                        0
 Integral computing path is                   2
 max size of driver memory is            800000
 size of driver memory is                593474
 size of scratch memory is             11861008
 max col of scratch BK array               1296
 max len of scratch array in speh3          155
 max len of scratch index in speh4           18
 max int batch size is                      520
 min int batch size is                       52
 fixed nKL is                                52
 max L of basis functions is                  2
 order of int derivative is                   0
 number of shells is                         88
 number of basis is                         263
 number of cartesian basis is               263
 number of contracted shell pairs          3032
 number of primitive shell pairs           6297
 maxK2 (contraction) of shell pair           36
 max number of K2 of shell pair               1
 max number of CS2 of shell pair            334
 max number of PS2 of shell pair            438
 mem total for path MDJ                  545708
 -------------------------------------------------------
 Smallest overlap matrix eigenvalue = 5.30E-05
 Guess from superposition of atomic densities
 Warning:  Energy on first SCF cycle will be non-variational
 SAD guess density has 144.000000 electrons

 -----------------------------------------------------------------------
  General SCF calculation program by
  Eric Jon Sundstrom, Paul Horn, Yuezhi Mao, Dmitri Zuev, Alec White,
  David Stuck, Shaama M.S., Shane Yost, Joonho Lee, David Small,
  Daniel Levine, Susi Lehtola, Hugh Burton, Evgeny Epifanovsky
 -----------------------------------------------------------------------
 Exchange:     0.2000 Hartree-Fock + 0.0800 Slater + 0.7200 B88
 Correlation:  0.1900 VWN1RPA + 0.8100 LYP
 Using SG-1 standard quadrature grid
 using 4 threads for integral computing
 -------------------------------------------------------
 OpenMP Integral computing Module                
 Release: version 2.0, May 2017, Q-Chem Inc. Pleasanton 
 -------------------------------------------------------
 -------------------------------------------------------
 OpenMP BLAS3 based DFT computing Module                
 Release: version 1.0, May 2013, Q-Chem Inc. Pittsburgh 
 -------------------------------------------------------
 A restricted SCF calculation will be
 performed using DIIS
 SCF converges when DIIS error is below 1.0e-08
 ---------------------------------------
  Cycle       Energy         DIIS error
 ---------------------------------------
    1  -14155.3083099366      3.46e-02  
    2  -14154.2115866993      3.28e-03  
    3  -14154.1637373642      4.35e-03  
    4  -14154.2693087474      6.82e-04  
    5  -14154.2714308224      2.94e-04  
    6  -14154.2720485366      5.64e-05  
    7  -14154.2720712753      3.07e-05  
    8  -14154.2720777181      4.78e-06  
    9  -14154.2720778819      1.25e-06  
   10  -14154.2720778922      2.03e-07  
   11  -14154.2720778921      5.34e-08  
   12  -14154.2720778926      1.29e-08  
   13  -14154.2720778925      1.96e-09  Convergence criterion met
 ---------------------------------------
 SCF time:   CPU 59.74s  wall 16.00s 
 SCF   energy in the final basis set =   -14154.2720778925
 Total energy in the final basis set =   -14154.2720778925

 --------------------------------------------------------------

                    Orbital Energies (a.u.)
 --------------------------------------------------------------

 Alpha MOs
 -- Occupied --
***************-176.319-176.319-165.722-165.722-165.720-165.720
*******-165.720 -35.815 -35.815 -31.308 -31.308 -31.302 -31.302
-31.302 -31.302 -24.717 -24.717 -22.959 -22.959 -22.957 -22.957
-22.957 -22.957 -22.953 -22.953 -22.953 -22.953 -10.338 -10.338
-10.229  -6.364  -6.364  -4.777  -4.777  -4.762  -4.762  -4.761
 -4.761  -2.043  -2.043  -2.038  -2.038  -2.038  -2.038  -2.025
 -2.025  -2.024  -2.024  -1.265  -1.249  -0.918  -0.704  -0.698
 -0.649  -0.611  -0.582  -0.532  -0.511  -0.497  -0.474  -0.451
 -0.430  -0.403  -0.345  -0.334  -0.299  -0.280  -0.280  -0.276
 -- Virtual --
 -0.092  -0.058  -0.006   0.010   0.026   0.030   0.040   0.066
  0.067   0.079   0.082   0.090   0.103   0.112   0.122   0.130
  0.144   0.147   0.184   0.188   0.194   0.205   0.214   0.218
  0.227   0.241   0.256   0.266   0.281   0.289   0.293   0.300
  0.329   0.342   0.357   0.364   0.372   0.399   0.408   0.428
  0.432   0.436   0.446   0.463   0.483   0.503   0.503   0.530
  0.557   0.591   0.601   0.624   0.626   0.650   0.697   0.707
  0.713   0.716   0.753   0.791   0.816   0.934   1.046   1.181
  1.220   1.268   1.297   1.323   1.331   1.337   1.353   1.360
  1.372   1.397   1.402   1.421   1.437   1.486   1.495   1.510
  1.546   1.584   1.598   1.667   1.739   1.785   1.796   1.867
  1.910   1.945   1.967   2.031   2.058   2.139   2.170   2.208
  2.522   2.553   2.633   2.668   2.770   2.781   2.902   2.926
  3.083   3.350   3.475   3.685   3.757   3.766   3.801   3.814
  3.899   3.965   3.965   3.984   3.989   3.992   3.998   4.016
  4.059   4.059   4.065   4.109   4.143   4.242   4.282   4.394
  4.440   4.776   4.897   6.010   6.015   6.016   6.029   6.079
  6.082   6.307   6.339   6.355   6.390   6.574   6.732  23.513
 23.654  23.848  27.830  27.877  28.346  28.351  28.353  28.361
 28.376  28.385  28.531  28.532  28.541  28.543  28.568  28.573
 28.597  28.598  28.673  28.703  66.750  66.763 127.889 127.892
127.892 127.899 127.931 127.935 151.631 151.6701901.7931901.834
 --------------------------------------------------------------

          Ground-State Mulliken Net Atomic Charges

     Atom                 Charge (a.u.)
  ----------------------------------------
      1 C                    -0.410720
      2 C                    -0.037255
      3 C                    -0.037257
      4 F                    -0.054753
      5 I                     0.103897
      6 F                    -0.054753
      7 I                     0.103897
      8 H                     0.167145
      9 H                     0.219798
  ----------------------------------------
  Sum of atomic charges =     0.000000

 -----------------------------------------------------------------
                    Cartesian Multipole Moments
 -----------------------------------------------------------------
    Charge (ESU x 10^10)
                 0.0000
    Dipole Moment (Debye)
         X       0.0000      Y      -0.7919      Z       2.0913
       Tot       2.2362
    Quadrupole Moments (Debye-Ang)
        XX     -86.1864     XY       0.0001     YY     -84.2138
        XZ       0.0001     YZ       4.5806     ZZ     -83.0184
    Octopole Moments (Debye-Ang^2)
       XXX       0.0002    XXY     -28.1046    XYY       0.0001
       YYY     -38.5570    XXZ      -5.0428    XYZ       0.0000
       YYZ       5.7820    XZZ       0.0000    YZZ      -4.8633
       ZZZ      -4.7463
    Hexadecapole Moments (Debye-Ang^3)
      XXXX   -1606.4657   XXXY      -0.0002   XXYY    -369.3104
      XYYY       0.0006   YYYY    -691.0833   XXXZ       0.0004
      XXYZ       0.4176   XYYZ       0.0005   YYYZ      11.5715
      XXZZ    -315.7263   XYZZ       0.0000   YYZZ    -145.3387
      XZZZ       0.0003   YZZZ      -7.9918   ZZZZ    -204.3267
 -----------------------------------------------------------------
 Calculating MO derivatives via CPSCF
 D1JvT checksum  = 852984 55643.7547290988
 D1KAT checksum  = 2109672 2355.3026262289
   1         3          27      0.116462    0.025936
   2         3          27      0.016472    0.003298
   3         3          27      0.001873    0.000479
   4         8          22      0.000163    0.000051
   5        27           3      0.000010    0.000005
   6        30           0      0.000000    0.000000    Roots Converged
 Time for AOints: 43.9 s (CPU) 11.0 s (wall)
 ------------------------------------------------------------------------------
                     AOints        : Timing summary (seconds)
 ------------------------------------------------------------------------------
     job step          cpu (% of tot)      sys (% of tot)     wall (% of tot)
 ------------------------------------------------------------------------------
  cpscf_lag         0.1732E+03 (30.9)   0.1000E-04 (15.6)   0.4440E+02 (30.3)
  iterzp            0.3426E+03 (61.1)   0.5200E-04 (81.2)   0.9052E+02 (61.8)
  make_fx           0.0000E+00 ( 0.0)   0.0000E+00 ( 0.0)   0.0000E+00 ( 0.0)
  AOints            0.4394E+02 ( 7.8)   0.2000E-05 ( 3.1)   0.1105E+02 ( 7.5)
 ------------------------------------------------------------------------------
   Grand Totals     0.5604E+03          0.6400E-04          0.1466E+03
 ------------------------------------------------------------------------------
 Calculating analytic Hessian of the SCF energy
 Polarizability Matrix (a.u.)
            1           2           3
    1-112.6791646  -0.0000491  -0.0001434
    2  -0.0000491 -98.0114988  -4.9388047
    3  -0.0001434  -4.9388047 -75.6569372

 Direct stationary perturbation theory relativistic correction:

 rels  =     194.028393126096
 relv  =    -645.220107546117
 rel2e =      85.578566218877
 E_rel =    -365.613148201144

 Hessian of the SCF Energy
            1           2           3           4           5           6
    1   0.2131923  -0.0000018   0.0000069  -0.0565434   0.0071274   0.0543162
    2  -0.0000018   0.6535326  -0.0317093   0.0194804  -0.0746542  -0.0485851
    3   0.0000069  -0.0317093   0.6077685   0.0905897  -0.0309402  -0.1517858
    4  -0.0565434   0.0194804   0.0905897   0.4160644   0.0238995  -0.1072690
    5   0.0071274  -0.0746542  -0.0309402   0.0238995   0.3560385  -0.0466095
    6   0.0543162  -0.0485851  -0.1517858  -0.1072690  -0.0466095   0.3232512
    7  -0.0565469  -0.0194818  -0.0905921  -0.2054244  -0.0144707   0.0199975
    8  -0.0071281  -0.0746539  -0.0309392   0.0144707  -0.0245504   0.0220888
    9  -0.0543191  -0.0485848  -0.1517821  -0.0199918   0.0220895  -0.0245265
   10  -0.0054216  -0.0051781   0.0128547  -0.0961212  -0.0611254   0.0438198
   11  -0.0019501   0.0037820   0.0075627  -0.0879125  -0.1839674   0.0895745
   12   0.0143183   0.0366708  -0.0188616   0.0515444   0.0737311  -0.1067661
   13  -0.0087752   0.0043177   0.0020104  -0.0379170   0.0205296  -0.0014212
   14   0.0121205  -0.0059739   0.0012221   0.0252673  -0.0463153  -0.0119292
   15   0.0069931  -0.0106960   0.0022134  -0.0033985  -0.0091214  -0.0196658
   16  -0.0054223   0.0051792  -0.0128554  -0.0179616   0.0294367  -0.0194482
   17   0.0019504   0.0037814   0.0075627   0.0075800  -0.0205041   0.0093571
   18  -0.0143187   0.0366710  -0.0188614  -0.0048013  -0.0017723   0.0015964
   19  -0.0087751  -0.0043173  -0.0020099  -0.0037942  -0.0122006  -0.0062190
   20  -0.0121198  -0.0059733   0.0012226  -0.0024999  -0.0051686  -0.0075196
   21  -0.0069925  -0.0106957   0.0022139  -0.0012712   0.0024956  -0.0011307
   22  -0.0353482   0.0000030  -0.0000038   0.0005555  -0.0191534   0.0116499
   23   0.0000029  -0.1847027   0.1503383   0.0005379   0.0021646  -0.0058434
   24  -0.0000036   0.1483828  -0.2052623  -0.0010705   0.0071621  -0.0107414
   25  -0.0363595  -0.0000013  -0.0000005   0.0011418   0.0259569   0.0045740
   26  -0.0000014  -0.3151380  -0.0743196  -0.0008233  -0.0030431  -0.0005336
   27  -0.0000004  -0.0714536  -0.0656426  -0.0043318  -0.0170348  -0.0102312
            7           8           9          10          11          12
    1  -0.0565469  -0.0071281  -0.0543191  -0.0054216  -0.0019501   0.0143183
    2  -0.0194818  -0.0746539  -0.0485848  -0.0051781   0.0037820   0.0366708
    3  -0.0905921  -0.0309392  -0.1517821   0.0128547   0.0075627  -0.0188616
    4  -0.2054244   0.0144707  -0.0199918  -0.0961212  -0.0879125   0.0515444
    5  -0.0144707  -0.0245504   0.0220895  -0.0611254  -0.1839674   0.0737311
    6   0.0199975   0.0220888  -0.0245265   0.0438198   0.0895745  -0.1067661
    7   0.4160648  -0.0239021   0.1072658  -0.0179609  -0.0075792   0.0048019
    8  -0.0239021   0.3560345  -0.0466074  -0.0294364  -0.0205038  -0.0017716
    9   0.1072658  -0.0466074   0.3232433   0.0194490   0.0093574   0.0015956
   10  -0.0179609  -0.0294364   0.0194490   0.1145762   0.0946042  -0.0718682
   11  -0.0075792  -0.0205038   0.0093574   0.0946042   0.2256375  -0.1138743
   12   0.0048019  -0.0017716   0.0015956  -0.0718682  -0.1138743   0.1178060
   13  -0.0037935   0.0122003   0.0062186   0.0057256   0.0037016  -0.0036291
   14   0.0024994  -0.0051683  -0.0075195   0.0054363  -0.0330848   0.0085170
   15   0.0012712   0.0024955  -0.0011309  -0.0037424   0.0088819   0.0019555
   16  -0.0961227   0.0611269  -0.0438186   0.0022247   0.0033476   0.0016711
   17   0.0879143  -0.1839688   0.0895717  -0.0033477   0.0066438  -0.0033949
   18  -0.0515433   0.0737287  -0.1067630  -0.0016711  -0.0033951   0.0027377
   19  -0.0379130  -0.0205274   0.0014203  -0.0021480  -0.0024896  -0.0000618
   20  -0.0252651  -0.0463110  -0.0119300  -0.0000226  -0.0005187   0.0004278
   21   0.0033974  -0.0091222  -0.0196644   0.0015262   0.0008324   0.0003389
   22   0.0005549   0.0191536  -0.0116499  -0.0029986  -0.0009795   0.0080816
   23  -0.0005380   0.0021647  -0.0058433  -0.0002620   0.0009558  -0.0011493
   24   0.0010702   0.0071614  -0.0107408  -0.0011425  -0.0003822  -0.0015858
   25   0.0011418  -0.0259574  -0.0045744   0.0021238  -0.0007425  -0.0048582
   26   0.0008233  -0.0030430  -0.0005335  -0.0006684   0.0010556   0.0008435
   27   0.0043314  -0.0170339  -0.0102312   0.0007746   0.0014426   0.0027799
           13          14          15          16          17          18
    1  -0.0087752   0.0121205   0.0069931  -0.0054223   0.0019504  -0.0143187
    2   0.0043177  -0.0059739  -0.0106960   0.0051792   0.0037814   0.0366710
    3   0.0020104   0.0012221   0.0022134  -0.0128554   0.0075627  -0.0188614
    4  -0.0379170   0.0252673  -0.0033985  -0.0179616   0.0075800  -0.0048013
    5   0.0205296  -0.0463153  -0.0091214   0.0294367  -0.0205041  -0.0017723
    6  -0.0014212  -0.0119292  -0.0196658  -0.0194482   0.0093571   0.0015964
    7  -0.0037935   0.0024994   0.0012712  -0.0961227   0.0879143  -0.0515433
    8   0.0122003  -0.0051683   0.0024955   0.0611269  -0.1839688   0.0737287
    9   0.0062186  -0.0075195  -0.0011309  -0.0438186   0.0895717  -0.1067630
   10   0.0057256   0.0054363  -0.0037424   0.0022247  -0.0033477  -0.0016711
   11   0.0037016  -0.0330848   0.0088819   0.0033476   0.0066438  -0.0033951
   12  -0.0036291   0.0085170   0.0019555   0.0016711  -0.0033949   0.0027377
   13   0.0507099  -0.0446854  -0.0017496  -0.0021480   0.0024895   0.0000619
   14  -0.0446854   0.0889230   0.0080153   0.0000225  -0.0005186   0.0004277
   15  -0.0017496   0.0080153   0.0147424  -0.0015262   0.0008324   0.0003390
   16  -0.0021480   0.0000225  -0.0015262   0.1145790  -0.0946072   0.0718671
   17   0.0024895  -0.0005186   0.0008324  -0.0946072   0.2256398  -0.1138706
   18   0.0000619   0.0004277   0.0003390   0.0718671  -0.1138706   0.1178014
   19  -0.0043121  -0.0005628   0.0009477   0.0057257  -0.0037014   0.0036289
   20   0.0005628   0.0018871   0.0006944  -0.0054362  -0.0330850   0.0085166
   21  -0.0009477   0.0006944   0.0007929   0.0037423   0.0088812   0.0019557
   22   0.0021369  -0.0015789  -0.0012029  -0.0029988   0.0009796  -0.0080817
   23   0.0010638   0.0000264  -0.0008951   0.0002620   0.0009558  -0.0011494
   24   0.0002713   0.0001296   0.0008979   0.0011426  -0.0003822  -0.0015856
   25  -0.0016266   0.0014811   0.0024077   0.0021239   0.0007425   0.0048582
   26  -0.0001799   0.0002244  -0.0002070   0.0006684   0.0010556   0.0008435
   27  -0.0008147   0.0004426  -0.0001444  -0.0007746   0.0014425   0.0027797
           19          20          21          22          23          24
    1  -0.0087751  -0.0121198  -0.0069925  -0.0353482   0.0000029  -0.0000036
    2  -0.0043173  -0.0059733  -0.0106957   0.0000030  -0.1847027   0.1483828
    3  -0.0020099   0.0012226   0.0022139  -0.0000038   0.1503383  -0.2052623
    4  -0.0037942  -0.0024999  -0.0012712   0.0005555   0.0005379  -0.0010705
    5  -0.0122006  -0.0051686   0.0024956  -0.0191534   0.0021646   0.0071621
    6  -0.0062190  -0.0075196  -0.0011307   0.0116499  -0.0058434  -0.0107414
    7  -0.0379130  -0.0252651   0.0033974   0.0005549  -0.0005380   0.0010702
    8  -0.0205274  -0.0463110  -0.0091222   0.0191536   0.0021647   0.0071614
    9   0.0014203  -0.0119300  -0.0196644  -0.0116499  -0.0058433  -0.0107408
   10  -0.0021480  -0.0000226   0.0015262  -0.0029986  -0.0002620  -0.0011425
   11  -0.0024896  -0.0005187   0.0008324  -0.0009795   0.0009558  -0.0003822
   12  -0.0000618   0.0004278   0.0003389   0.0080816  -0.0011493  -0.0015858
   13  -0.0043121   0.0005628  -0.0009477   0.0021369   0.0010638   0.0002713
   14  -0.0005628   0.0018871   0.0006944  -0.0015789   0.0000264   0.0001296
   15   0.0009477   0.0006944   0.0007929  -0.0012029  -0.0008951   0.0008979
   16   0.0057257  -0.0054362   0.0037423  -0.0029988   0.0002620   0.0011426
   17  -0.0037014  -0.0330850   0.0088812   0.0009796   0.0009558  -0.0003822
   18   0.0036289   0.0085166   0.0019557  -0.0080817  -0.0011494  -0.0015856
   19   0.0507064   0.0446830   0.0017503   0.0021369  -0.0010638  -0.0002714
   20   0.0446830   0.0889186   0.0080161   0.0015788   0.0000264   0.0001295
   21   0.0017503   0.0080161   0.0147402   0.0012030  -0.0008949   0.0008978
   22   0.0021369   0.0015788   0.0012030   0.0354320  -0.0000032   0.0000036
   23  -0.0010638   0.0000264  -0.0008949  -0.0000032   0.1902807  -0.1552237
   24  -0.0002714   0.0001295   0.0008978   0.0000036  -0.1552237   0.2174163
   25  -0.0016266  -0.0014810  -0.0024077   0.0005294   0.0000004   0.0000002
   26   0.0001799   0.0002244  -0.0002070  -0.0000001  -0.0118716  -0.0069774
   27   0.0008148   0.0004427  -0.0001444   0.0000002   0.0206608   0.0107037
           25          26          27
    1  -0.0363595  -0.0000014  -0.0000004
    2  -0.0000013  -0.3151380  -0.0714536
    3  -0.0000005  -0.0743196  -0.0656426
    4   0.0011418  -0.0008233  -0.0043318
    5   0.0259569  -0.0030431  -0.0170348
    6   0.0045740  -0.0005336  -0.0102312
    7   0.0011418   0.0008233   0.0043314
    8  -0.0259574  -0.0030430  -0.0170339
    9  -0.0045744  -0.0005335  -0.0102312
   10   0.0021238  -0.0006684   0.0007746
   11  -0.0007425   0.0010556   0.0014426
   12  -0.0048582   0.0008435   0.0027799
   13  -0.0016266  -0.0001799  -0.0008147
   14   0.0014811   0.0002244   0.0004426
   15   0.0024077  -0.0002070  -0.0001444
   16   0.0021239   0.0006684  -0.0007746
   17   0.0007425   0.0010556   0.0014425
   18   0.0048582   0.0008435   0.0027797
   19  -0.0016266   0.0001799   0.0008148
   20  -0.0014810   0.0002244   0.0004427
   21  -0.0024077  -0.0002070  -0.0001444
   22   0.0005294  -0.0000001   0.0000002
   23   0.0000004  -0.0118716   0.0206608
   24   0.0000002  -0.0069774   0.0107037
   25   0.0325518   0.0000014   0.0000006
   26   0.0000014   0.3305358   0.0810911
   27   0.0000006   0.0810911   0.0701307
 Gradient time:  CPU 747.57 s  wall 196.25 s
 **********************************************************************
 **                                                                  **
 **                       VIBRATIONAL ANALYSIS                       **
 **                       --------------------                       **
 **                                                                  **
 **        VIBRATIONAL FREQUENCIES (CM**-1) AND NORMAL MODES         **
 **     FORCE CONSTANTS (mDYN/ANGSTROM) AND REDUCED MASSES (AMU)     **
 **                  INFRARED INTENSITIES (KM/MOL)                   **
 **                                                                  **
 **********************************************************************


 Mode:                 1                      2                      3
 Frequency:        75.37                 116.70                 208.66
 Force Cnst:      0.2381                 0.0936                 0.4721
 Red. Mass:      71.1283                11.6622                18.4025
 IR Active:          YES                    YES                    YES
 IR Intens:        0.019                  1.602                  0.332
 Raman Active:       YES                    YES                    YES
               X      Y      Z        X      Y      Z        X      Y      Z
 C         -0.000  0.269  0.007   -0.282 -0.000 -0.000    0.303  0.000 -0.000
 C         -0.016  0.229  0.002   -0.021 -0.032  0.168    0.302  0.062 -0.020
 C          0.016  0.229  0.002   -0.021  0.032 -0.168    0.302 -0.062  0.020
 F          0.113  0.168  0.030    0.125  0.075  0.448    0.436  0.002 -0.028
 I         -0.511 -0.062 -0.005   -0.000  0.002 -0.067   -0.111  0.131  0.001
 F         -0.113  0.168  0.030    0.125 -0.075 -0.448    0.436 -0.002  0.028
 I          0.511 -0.062 -0.005   -0.000 -0.002  0.067   -0.111 -0.131 -0.001
 H         -0.000  0.335  0.064   -0.615 -0.000 -0.000    0.507  0.000 -0.000
 H          0.000  0.294 -0.080   -0.172 -0.000  0.000    0.134  0.000 -0.000
 TransDip  -0.000 -0.000 -0.004   -0.041 -0.000 -0.000    0.018  0.000 -0.000

 Mode:                 4                      5                      6
 Frequency:       241.65                 287.63                 289.14
 Force Cnst:      0.5309                 0.6317                 0.5652
 Red. Mass:      15.4306                12.9596                11.4742
 IR Active:          YES                    YES                    YES
 IR Intens:        0.765                  0.578                  2.852
 Raman Active:       YES                    YES                    YES
               X      Y      Z        X      Y      Z        X      Y      Z
 C          0.000 -0.020  0.285   -0.256 -0.000 -0.000   -0.000  0.181  0.065
 C         -0.054 -0.195  0.273   -0.211 -0.202  0.051    0.014 -0.086  0.141
 C          0.054 -0.195  0.273   -0.210  0.202 -0.051   -0.015 -0.086  0.141
 F         -0.418 -0.263 -0.146    0.117 -0.472 -0.065    0.356 -0.340  0.034
 I         -0.043  0.059 -0.020    0.017  0.047 -0.012   -0.007  0.048 -0.022
 F          0.418 -0.263 -0.146    0.117  0.472  0.065   -0.355 -0.340  0.034
 I          0.043  0.059 -0.020    0.017 -0.047  0.012    0.007  0.048 -0.022
 H          0.000  0.012  0.316   -0.522 -0.000 -0.000   -0.000  0.433  0.296
 H         -0.000 -0.002  0.212   -0.014 -0.000  0.000   -0.000  0.276 -0.255
 TransDip  -0.000 -0.014  0.024   -0.024 -0.000  0.000   -0.000  0.054 -0.002

 Mode:                 7                      8                      9
 Frequency:       300.60                 458.25                 504.37
 Force Cnst:      0.2394                 0.4469                 0.4109
 Red. Mass:       4.4969                 3.6118                 2.7413
 IR Active:          YES                    YES                    YES
 IR Intens:        1.991                  5.439                 14.415
 Raman Active:       YES                    YES                    YES
               X      Y      Z        X      Y      Z        X      Y      Z
 C          0.000  0.393  0.102    0.316 -0.000 -0.000    0.000 -0.078  0.188
 C         -0.000  0.122  0.147   -0.062 -0.151 -0.085    0.008  0.143  0.080
 C          0.000  0.122  0.147   -0.062  0.151  0.085   -0.008  0.143  0.080
 F         -0.040  0.055 -0.004   -0.065 -0.034  0.120    0.066  0.006 -0.118
 I          0.025 -0.043 -0.019   -0.004  0.011  0.007    0.004 -0.008 -0.001
 F          0.040  0.055 -0.004   -0.065  0.034 -0.120   -0.066  0.006 -0.118
 I         -0.025 -0.043 -0.019   -0.004 -0.011 -0.007   -0.004 -0.008 -0.001
 H          0.000  0.618  0.306    0.169 -0.000 -0.000   -0.000 -0.479 -0.166
 H          0.000  0.482 -0.198    0.874 -0.000 -0.000    0.000 -0.239  0.744
 TransDip   0.000  0.044  0.012    0.075  0.000 -0.000    0.000  0.095  0.075

 Mode:                10                     11                     12
 Frequency:       679.54                 807.74                 887.90
 Force Cnst:      1.9239                 1.1526                 1.1496
 Red. Mass:       7.0715                 2.9984                 2.4751
 IR Active:          YES                    YES                    YES
 IR Intens:       46.389                  2.242                 91.463
 Raman Active:       YES                    YES                    YES
               X      Y      Z        X      Y      Z        X      Y      Z
 C          0.018 -0.000 -0.000    0.172 -0.000 -0.000    0.000 -0.176  0.090
 C          0.368 -0.118  0.268   -0.037  0.172  0.143    0.079 -0.082  0.077
 C          0.368  0.118 -0.268   -0.037 -0.172 -0.143   -0.079 -0.082  0.077
 F         -0.163 -0.073 -0.017   -0.045 -0.097  0.058    0.047  0.093 -0.080
 I         -0.010  0.008 -0.000    0.001 -0.001 -0.002   -0.001  0.001  0.000
 F         -0.163  0.073  0.017   -0.045  0.097 -0.058   -0.047  0.093 -0.080
 I         -0.010 -0.008  0.000    0.001  0.001  0.002    0.001  0.001  0.000
 H         -0.642  0.000  0.000    0.781  0.000 -0.000   -0.000  0.391  0.613
 H          0.285  0.000 -0.000   -0.477 -0.000  0.000   -0.000  0.028 -0.599
 TransDip   0.218  0.000 -0.000   -0.048 -0.000 -0.000    0.000 -0.276  0.133

 Mode:                13                     14                     15
 Frequency:       941.15                 994.88                1072.70
 Force Cnst:      2.7122                 1.2634                 0.9298
 Red. Mass:       5.1969                 2.1665                 1.3714
 IR Active:          YES                    YES                    YES
 IR Intens:       19.466                 80.643                 52.160
 Raman Active:       YES                    YES                    YES
               X      Y      Z        X      Y      Z        X      Y      Z
 C         -0.000 -0.059  0.334    0.021  0.000  0.000   -0.170 -0.000  0.000
 C         -0.283  0.063 -0.218   -0.106  0.073  0.161    0.039 -0.020 -0.001
 C          0.283  0.063 -0.218   -0.106 -0.073 -0.161    0.039  0.020  0.001
 F          0.005 -0.026  0.013    0.040  0.042 -0.053   -0.007 -0.005  0.005
 I          0.003 -0.001  0.001    0.000 -0.001 -0.000    0.000 -0.000 -0.000
 F         -0.005 -0.026  0.013    0.040 -0.042  0.053   -0.007  0.005 -0.005
 I         -0.003 -0.001  0.001    0.000  0.001  0.000    0.000  0.000  0.000
 H          0.000  0.295  0.658   -0.279  0.000  0.000    0.851  0.000 -0.000
 H         -0.000  0.126 -0.290    0.908  0.000 -0.000    0.494 -0.000 -0.000
 TransDip   0.000  0.120 -0.074   -0.288  0.000 -0.000    0.231 -0.000 -0.000

 Mode:                16                     17                     18
 Frequency:      1100.99                1171.39                1311.04
 Force Cnst:      3.2740                 3.0249                 4.4657
 Red. Mass:       4.5842                 3.7416                 4.4096
 IR Active:          YES                    YES                    YES
 IR Intens:      183.505                  0.066                 61.464
 Raman Active:       YES                    YES                    YES
               X      Y      Z        X      Y      Z        X      Y      Z
 C         -0.000 -0.236 -0.179   -0.067 -0.000 -0.000    0.000  0.025  0.153
 C          0.014  0.300  0.067    0.091  0.252 -0.170    0.303  0.056 -0.189
 C         -0.014  0.300  0.067    0.091 -0.252  0.170   -0.303  0.056 -0.189
 F         -0.050 -0.105  0.030   -0.037 -0.095  0.054   -0.043 -0.061  0.041
 I          0.001 -0.002 -0.000   -0.000 -0.000  0.000   -0.001  0.001  0.000
 F          0.050 -0.105  0.030   -0.037  0.095 -0.054    0.043 -0.061  0.041
 I         -0.001 -0.002 -0.000   -0.000  0.000 -0.000    0.001  0.001  0.000
 H          0.000  0.229  0.225   -0.561 -0.000  0.000    0.000  0.404  0.531
 H         -0.000 -0.068 -0.765    0.673 -0.000 -0.000    0.000 -0.047  0.502
 TransDip  -0.000  0.433 -0.034   -0.008  0.000 -0.000   -0.000  0.206 -0.144

 Mode:                19                     20                     21
 Frequency:      1446.31                3129.48                3228.87
 Force Cnst:      1.5655                 6.0879                 6.8645
 Red. Mass:       1.2702                 1.0550                 1.1175
 IR Active:          YES                    YES                    YES
 IR Intens:       30.936                  0.831                  1.332
 Raman Active:       YES                    YES                    YES
               X      Y      Z        X      Y      Z        X      Y      Z
 C         -0.000 -0.030 -0.122   -0.000 -0.031 -0.058   -0.000  0.093 -0.037
 C         -0.057 -0.008  0.023   -0.002  0.000  0.001   -0.000  0.000 -0.000
 C          0.057 -0.008  0.023    0.002  0.000  0.001    0.000  0.000 -0.000
 F          0.004  0.007 -0.004   -0.000  0.000  0.000   -0.000 -0.000  0.000
 I          0.000 -0.000 -0.000   -0.000  0.000  0.000    0.000 -0.000 -0.000
 F         -0.004  0.007 -0.004    0.000  0.000  0.000    0.000 -0.000  0.000
 I         -0.000 -0.000 -0.000    0.000  0.000  0.000   -0.000 -0.000 -0.000
 H          0.000  0.557  0.418    0.000 -0.408  0.432    0.000 -0.540  0.596
 H          0.000 -0.249  0.656    0.000  0.772  0.214   -0.000 -0.562 -0.166
 TransDip   0.000 -0.045  0.172    0.000  0.007  0.028   -0.000 -0.033  0.017

 STANDARD THERMODYNAMIC QUANTITIES AT   298.15 K  AND     1.00 ATM

   This Molecule has  0 Imaginary Frequencies
   Zero point vibrational energy:       27.525 kcal/mol

   Atom    1 Element C  Has Mass   12.00000
   Atom    2 Element C  Has Mass   12.00000
   Atom    3 Element C  Has Mass   12.00000
   Atom    4 Element F  Has Mass   18.99840
   Atom    5 Element I  Has Mass  126.90440
   Atom    6 Element F  Has Mass   18.99840
   Atom    7 Element I  Has Mass  126.90440
   Atom    8 Element H  Has Mass    1.00783
   Atom    9 Element H  Has Mass    1.00783
   Molecular Mass:   329.821260 amu
   Principal axes and moments of inertia in amu*Bohr^2:
                             1           2           3
    Eigenvalues --     1364.80094  4099.85677  5169.23846
          X               1.00000    -0.00000     0.00000
          Y               0.00000     0.99966     0.02589
          Z              -0.00000    -0.02589     0.99966
   Rotational Symmetry Number is   1
   The Molecule is an Asymmetric Top
   Translational Enthalpy:        0.889 kcal/mol
   Rotational Enthalpy:           0.889 kcal/mol
   Vibrational Enthalpy:         30.490 kcal/mol
   gas constant (RT):             0.592 kcal/mol
   Translational Entropy:        43.275  cal/mol.K
   Rotational Entropy:           31.736  cal/mol.K
   Vibrational Entropy:          17.919  cal/mol.K

   Total Enthalpy:               32.860 kcal/mol
   Total Entropy:                92.931  cal/mol.K

 ======================================================================

 STANDARD THERMODYNAMIC QUANTITIES FOR ANHARMONIC VIBRATION -- TOSH

   Zero point vibrational energy: ************ kcal/mol

   Vibrational Enthalpy:       Infinity kcal/mol
   Vibrational Entropy:             NaN  cal/mol.K

   Total Enthalpy:             Infinity kcal/mol
   Total Entropy:                   NaN  cal/mol.K

 ======================================================================

 STANDARD THERMODYNAMIC QUANTITIES FOR ANHARMONIC VIBRATION -- VPT2

   Zero point vibrational energy: ************ kcal/mol

   Vibrational Enthalpy:       Infinity kcal/mol
   Vibrational Entropy:             NaN  cal/mol.K

   Total Enthalpy:             Infinity kcal/mol
   Total Entropy:                   NaN  cal/mol.K

 ======================================================================

Archival summary:
1\1\garfield\FREQ\ProcedureUnspecified\BasisUnspecified\2232\taweetha\TueOct922:01:142018TueOct922:01:142018\0\\#,FREQ,ProcedureUnspecified,BasisUnspecified,\\0,1\I\C,1,2.16183\F,2,1.36021,1,110.837\C,2,1.50727,1,125.577,3,145.156,0\F,4,1.36021,2,114.639,1,-144.023,0\C,4,1.50753,2,60.0058,1,109.15,0\H,6,1.08172,4,118.33,2,-108.131,0\H,6,1.08547,4,116.299,2,106.575,0\I,4,2.16183,2,125.576,1,-0.00189008,0\\\@

 Total job time:  212.06s(wall), 807.56s(cpu) 
 Tue Oct  9 22:01:14 2018

        *************************************************************
        *                                                           *
        *  Thank you very much for using Q-Chem.  Have a nice day.  *
        *                                                           *
        *************************************************************
