# Supplementary material for: Geometric and energetic data from ab initio calculations of haloethene, haloimine, halomethylenephosphine, haloiminophosphine, halodiazene, halodiphosphene and halocyclopropane
Source: Data Brief. 2019 Nov 2;27:104738. doi: 10.1016/j.dib.2019.104738 (PMC6861602; doi:10.1016/j.dib.2019.104738)
Supplement: Multimedia component 3 [file mmc3.zip › CCC/B3LYP/FICCCIBr.out]

Q-Chem Developer Version!
                  Welcome to Q-Chem
     A Quantum Leap Into The Future Of Chemistry


 Q-Chem 5.1, Q-Chem, Inc., Pleasanton, CA (2018)

 Yihan Shao,  Zhengting Gan,  E. Epifanovsky,  A. T. B. Gilbert,  M. Wormit,  
 J. Kussmann,  A. W. Lange,  A. Behn,  Jia Deng,  Xintian Feng,  D. Ghosh,  
 M. Goldey,  P. R. Horn,  L. D. Jacobson,  I. Kaliman,  T. Kus,  A. Landau,  
 Jie Liu,  E. I. Proynov,  R. M. Richard,  R. P. Steele,  E. J. Sundstrom,  
 H. L. Woodcock III,  P. M. Zimmerman,  D. Zuev,  B. Albrecht,  E. Alguire,  
 S. A. Baeppler,  D. Barton,  Z. Benda,  Y. A. Bernard,  E. J. Berquist,  
 K. B. Bravaya,  H. Burton,  D. Casanova,  Chun-Min Chang,  Yunqing Chen,  
 A. Chien,  K. D. Closser,  M. P. Coons,  S. Coriani,  S. Dasgupta,  
 A. L. Dempwolff,  M. Diedenhofen,  Hainam Do,  R. G. Edgar,  Po-Tung Fang,  
 S. Faraji,  S. Fatehi,  Qingguo Feng,  K. D. Fenk,  J. Fosso-Tande,  
 Qinghui Ge,  A. Ghysels,  G. Gidofalvi,  J. Gomes,  J. Gonthier,  A. Gunina,  
 D. Hait,  M. W. D. Hanson-Heine,  P. H. P. Harbach,  A. W. Hauser,  
 J. E. Herr,  E. G. Hohenstein,  Z. C. Holden,  Kerwin Hui,  B. C. Huynh,  
 T.-C. Jagau,  Hyunjun Ji,  B. Kaduk,  K. Khistyaev,  Jaehoon Kim,  
 P. Klunzinger,  K. Koh,  D. Kosenkov,  L. Koulias,  T. Kowalczyk,  
 C. M. Krauter,  A. Kunitsa,  Ka Un Lao,  A. Laurent,  K. V. Lawler,  
 Joonho Lee,  D. Lefrancois,  S. Lehtola,  D. S. Levine,  Yi-Pei Li,  
 You-Sheng Lin,  Fenglai Liu,  E. Livshits,  A. Luenser,  P. Manohar,  
 E. Mansoor,  S. F. Manzer,  Shan-Ping Mao,  Yuezhi Mao,  N. Mardirossian,  
 A. V. Marenich,  T. Markovich,  L. A. Martinez-Martinez,  S. A. Maurer,  
 N. J. Mayhall,  S. C. McKenzie,  J.-M. Mewes,  A. F. Morrison,  
 J. W. Mullinax,  K. Nanda,  T. S. Nguyen-Beck,  R. Olivares-Amaya,  
 J. A. Parkhill,  T. M. Perrine,  F. Plasser,  P. Pokhilko,  S. Prager,  
 A. Prociuk,  E. Ramos,  D. R. Rehn,  F. Rob,  M. Schneider,  N. Sergueev,  
 S. M. Sharada,  S. Sharma,  D. W. Small,  T. Stauch,  T. Stein,  
 Yu-Chuan Su,  A. J. W. Thom,  A. Tkatchenko,  T. Tsuchimochi,  N. M. Tubman,  
 L. Vogt,  M. L. Vidal,  O. Vydrov,  M. A. Watson,  J. Wenzel,  
 M. de Wergifosse,  T. A. Wesolowski,  A. White,  J. Witte,  A. Yamada,  
 Jun Yang,  K. Yao,  S. Yeganeh,  S. R. Yost,  Zhi-Qiang You,  A. Zech,  
 Igor Ying Zhang,  Xing Zhang,  Yan Zhao,  Ying Zhu,  B. R. Brooks,  
 G. K. L. Chan,  C. J. Cramer,  M. S. Gordon,  W. J. Hehre,  A. Klamt,  
 M. W. Schmidt,  C. D. Sherrill,  D. G. Truhlar,  A. Aspuru-Guzik,  R. Baer,  
 A. T. Bell,  N. A. Besley,  Jeng-Da Chai,  A. E. DePrince, III,  
 R. A. DiStasio Jr.,  A. Dreuw,  B. D. Dunietz,  T. R. Furlani,  
 Chao-Ping Hsu,  Yousung Jung,  Jing Kong,  D. S. Lambrecht,  WanZhen Liang,  
 C. Ochsenfeld,  V. A. Rassolov,  L. V. Slipchenko,  J. E. Subotnik,  
 T. Van Voorhis,  J. M. Herbert,  A. I. Krylov,  P. M. W. Gill,  M. Head-Gordon

 Contributors to earlier versions of Q-Chem not listed above: 
 R. D. Adamson,  B. Austin,  J. Baker,  G. J. O. Beran,  K. Brandhorst,  
 S. T. Brown,  E. F. C. Byrd,  A. K. Chakraborty,  C.-L. Cheng,  
 Siu Hung Chien,  D. M. Chipman,  D. L. Crittenden,  H. Dachsel,  
 R. J. Doerksen,  A. D. Dutoi,  L. Fusti-Molnar,  W. A. Goddard III,  
 A. Golubeva-Zadorozhnaya,  S. R. Gwaltney,  G. Hawkins,  A. Heyden,  
 S. Hirata,  G. Kedziora,  F. J. Keil,  C. Kelley,  Jihan Kim,  R. A. King,  
 R. Z. Khaliullin,  P. P. Korambath,  W. Kurlancheek,  A. M. Lee,  M. S. Lee,  
 S. V. Levchenko,  Ching Yeh Lin,  D. Liotard,  R. C. Lochan,  I. Lotan,  
 P. E. Maslen,  N. Nair,  D. P. O'Neill,  D. Neuhauser,  E. Neuscamman,  
 C. M. Oana,  R. Olson,  B. Peters,  R. Peverati,  P. A. Pieniazek,  
 Y. M. Rhee,  J. Ritchie,  M. A. Rohrdanz,  E. Rosta,  N. J. Russ,  
 H. F. Schaefer III,  N. E. Schultz,  N. Shenvi,  A. C. Simmonett,  A. Sodt,  
 D. Stuck,  K. S. Thanthiriwatte,  V. Vanovschi,  Tao Wang,  A. Warshel,  
 C. F. Williams,  Q. Wu,  X. Xu,  W. Zhang

 Please cite Q-Chem as follows:
 Y. Shao et al., Mol. Phys. 113, 184-215 (2015)
 DOI: 10.1080/00268976.2014.952696

 Q-Chem 5.1.1 for Intel X86 EM64T Linux

 Parts of Q-Chem use Armadillo 8.300.2 (Tropical Shenanigans).
 http://arma.sourceforge.net/

 Q-Chem begins on Tue Oct  9 22:17:50 2018  

Host: 
0

     Scratch files written to /scratch/taweetham/qchem20333//
Input Ideriv = 2
Curr. Ideriv = -1
Max.  Ideriv = 2

Checking the input file for inconsistencies... 	...done.

--------------------------------------------------------------
User input:
--------------------------------------------------------------
$molecule
0 1
C 
C 1 CC 
C 2 CC 1 60.0
F 2 CF 1 ANG  3 pDHA
I 2 CI 1 ANG  3 mDHA
I 3 CI 1 ANG  2 mDHA
Br 3 CBr 1 ANG  2 pDHA
H 1 CH 2 ANG  3 pDHA
H 1 CH 2 ANG  3 mDHA

CC=1.54
CH=1.09
CF=1.35
CCl=1.77
CBr=1.94
CI=2.14
ANG=118.0
pDHA=107.9
mDHA=-107.9
$end

$rem
   job_type	optimization
   basis	6-311++g**
   method	b3lyp
   mem_total	32000
$end

--------------------------------------------------------------
 ----------------------------------------------------------------
             Standard Nuclear Orientation (Angstroms)
    I     Atom           X                Y                Z
 ----------------------------------------------------------------
    1      C       0.0019642410    -0.4874876552    -1.7277368288
    2      C       0.5509982382    -0.9488658241    -0.3649118748
    3      C      -0.5483903675     0.1277072352    -0.4276425815
    4      F       0.2092555929    -2.1795364122     0.0723087422
    5      I       2.5274673919    -0.3366982869     0.1813669835
    6      I      -2.5254335338    -0.4176028260     0.1835343616
    7      Br     -0.0578138957     1.9568355645    -0.0066624394
    8      H       0.6437953297     0.1309384529    -2.3551936020
    9      H      -0.6388364647    -1.1745190566    -2.2804232762
 ----------------------------------------------------------------
 Molecular Point Group                 C1    NOp =  1
 Largest Abelian Subgroup              C1    NOp =  1
 Nuclear Repulsion Energy =  1706.4067605945 hartrees
 There are       85 alpha and       85 beta electrons
 Requested basis set is 6-311++G(d,p)
 There are 101 shells and 274 basis functions

 Total QAlloc Memory Limit  32000 MB
 Mega-Array Size       188 MB
 MEM_STATIC part       192 MB
 A cutoff of  1.0D-11 yielded   3807 shell pairs
 There are     29663 function pairs (     33344 Cartesian)

 -------------------------------------------------------
 OpenMP Integral Computing Module                       
 Release: version 1.0, May 2013, Q-Chem Inc. Pittsburgh 
 -------------------------------------------------------
 Integral Job Info:
 Integral job number is                      11
 Integral operator is                         1
 short-range coefficients                     0
 long-range coefficients              100000000
 Omega coefficients                           0
 if combine SR and LR in K                    0
 Integral screening is                        0
 Integral computing path is                   2
 max size of driver memory is            800000
 size of driver memory is                593474
 size of scratch memory is             29623520
 max col of scratch BK array               1296
 max len of scratch array in speh3          155
 max len of scratch index in speh4           18
 max int batch size is                      520
 min int batch size is                       52
 fixed nKL is                                45
 max L of basis functions is                  2
 order of int derivative is                   0
 number of shells is                        101
 number of basis is                         291
 number of cartesian basis is               291
 number of contracted shell pairs          3807
 number of primitive shell pairs           7966
 maxK2 (contraction) of shell pair           36
 max number of K2 of shell pair               1
 max number of CS2 of shell pair            479
 max number of PS2 of shell pair            479
 mem total for path MDJ                  553404
 -------------------------------------------------------
 Smallest overlap matrix eigenvalue = 5.10E-05

 Scale SEOQF with 1.000000e-01/1.000000e-01/1.000000e-01

 Standard Electronic Orientation quadrupole field applied
 Nucleus-field energy     =     0.0000000350 hartrees
 Guess from superposition of atomic densities
 Warning:  Energy on first SCF cycle will be non-variational
 SAD guess density has 170.000000 electrons

 -----------------------------------------------------------------------
  General SCF calculation program by
  Eric Jon Sundstrom, Paul Horn, Yuezhi Mao, Dmitri Zuev, Alec White,
  David Stuck, Shaama M.S., Shane Yost, Joonho Lee, David Small,
  Daniel Levine, Susi Lehtola, Hugh Burton, Evgeny Epifanovsky
 -----------------------------------------------------------------------
 Exchange:     0.2000 Hartree-Fock + 0.0800 Slater + 0.7200 B88
 Correlation:  0.1900 VWN1RPA + 0.8100 LYP
 Using SG-1 standard quadrature grid
 using 4 threads for integral computing
 -------------------------------------------------------
 OpenMP Integral computing Module                
 Release: version 2.0, May 2017, Q-Chem Inc. Pleasanton 
 -------------------------------------------------------
 -------------------------------------------------------
 OpenMP BLAS3 based DFT computing Module                
 Release: version 1.0, May 2013, Q-Chem Inc. Pittsburgh 
 -------------------------------------------------------
 A restricted SCF calculation will be
 performed using DIIS
 SCF converges when DIIS error is below 1.0e-08
 ---------------------------------------
  Cycle       Energy         DIIS error
 ---------------------------------------
    1  -16629.5159943064      3.24e-02  
    2  -16628.4912046665      2.73e-03  
    3  -16628.4563969642      3.38e-03  
    4  -16628.5386188037      4.86e-04  
    5  -16628.5399337519      2.24e-04  
    6  -16628.5403002101      8.03e-05  
    7  -16628.5403635900      2.62e-05  
    8  -16628.5403693711      6.39e-06  
    9  -16628.5403697194      1.34e-06  
   10  -16628.5403697348      6.40e-07  
   11  -16628.5403697374      1.63e-07  
   12  -16628.5403697377      5.08e-08  
   13  -16628.5403697373      1.00e-08  
   14  -16628.5403697376      2.93e-09  Convergence criterion met
 ---------------------------------------
 SCF time:   CPU 93.53s  wall 25.00s 
 SCF   energy in the final basis set =   -16628.5403697376
 Total energy in the final basis set =   -16628.5403697376

 --------------------------------------------------------------

                    Orbital Energies (a.u.)
 --------------------------------------------------------------

 Alpha MOs
 -- Occupied --
***************-482.850-176.318-176.315-165.721-165.719-165.719
*******-165.717-165.717 -62.503 -56.324 -56.319 -56.319 -35.814
-35.812 -31.308 -31.305 -31.301 -31.301 -31.299 -31.299 -24.722
-22.958 -22.956 -22.956 -22.956 -22.954 -22.954 -22.952 -22.952
-22.950 -22.950 -10.341 -10.308 -10.234  -8.712  -6.544  -6.530
 -6.530  -6.363  -6.361  -4.776  -4.774  -4.760  -4.760  -4.759
 -4.758  -2.655  -2.651  -2.651  -2.639  -2.639  -2.042  -2.040
 -2.037  -2.037  -2.035  -2.035  -2.023  -2.023  -2.022  -2.022
 -1.263  -0.919  -0.803  -0.708  -0.683  -0.633  -0.603  -0.523
 -0.517  -0.495  -0.465  -0.433  -0.392  -0.372  -0.358  -0.316
 -0.303  -0.286  -0.277  -0.276  -0.266
 -- Virtual --
 -0.085  -0.078  -0.026  -0.005   0.020   0.025   0.028   0.054
  0.062   0.066   0.068   0.070   0.079   0.092   0.099   0.109
  0.111   0.119   0.125   0.139   0.153   0.161   0.173   0.194
  0.203   0.206   0.222   0.230   0.231   0.241   0.245   0.261
  0.283   0.293   0.312   0.344   0.357   0.372   0.385   0.400
  0.404   0.415   0.424   0.435   0.444   0.445   0.461   0.465
  0.477   0.499   0.524   0.528   0.538   0.566   0.575   0.589
  0.608   0.630   0.643   0.655   0.671   0.687   0.697   0.735
  0.765   0.775   0.800   0.843   0.888   0.909   0.979   1.062
  1.220   1.241   1.307   1.322   1.342   1.350   1.362   1.365
  1.388   1.411   1.434   1.469   1.495   1.514   1.526   1.581
  1.610   1.648   1.736   1.750   1.814   1.868   1.870   1.932
  1.992   2.004   2.063   2.066   2.116   2.158   2.200   2.231
  2.507   2.546   2.650   2.665   2.751   2.770   2.883   2.915
  3.050   3.340   3.482   3.675   3.757   3.787   3.956   3.970
  3.972   3.982   3.983   3.991   3.998   4.013   4.033   4.064
  4.083   4.089   4.123   4.135   4.214   4.257   4.283   4.389
  4.424   4.454   4.826   6.017   6.023   6.041   6.053   6.062
  6.125   6.328   6.371   6.625   6.674   7.565   7.600   7.685
 23.483  23.596  23.806  27.855  27.885  28.354  28.357  28.372
 28.376  28.381  28.400  28.534  28.538  28.545  28.546  28.567
 28.581  28.605  28.608  28.687  28.705  47.919  66.752 127.893
127.897 127.908 127.915 127.927 127.953 151.652 151.678 289.760
289.793 289.9061020.7131901.8151901.842
 --------------------------------------------------------------

          Ground-State Mulliken Net Atomic Charges

     Atom                 Charge (a.u.)
  ----------------------------------------
      1 C                    -0.482791
      2 C                    -0.165174
      3 C                     0.075989
      4 F                    -0.032229
      5 I                     0.110594
      6 I                     0.129140
      7 Br                   -0.013890
      8 H                     0.177372
      9 H                     0.200989
  ----------------------------------------
  Sum of atomic charges =     0.000000

 -----------------------------------------------------------------
                    Cartesian Multipole Moments
 -----------------------------------------------------------------
    Charge (ESU x 10^10)
                 0.0000
    Dipole Moment (Debye)
         X       0.0650      Y       0.3400      Z      -1.6087
       Tot       1.6455
    Quadrupole Moments (Debye-Ang)
        XX     -94.7602     XY       3.2911     YY    -100.7687
        XZ      -0.1475     YZ       1.7953     ZZ     -94.9198
    Octopole Moments (Debye-Ang^2)
       XXX      -1.8039    XXY       3.2434    XYY       0.1141
       YYY      26.6187    XXZ      15.7009    XYZ       0.0826
       YYZ       6.3182    XZZ      -0.0179    YZZ       1.1036
       ZZZ       7.5297
    Hexadecapole Moments (Debye-Ang^3)
      XXXX   -2156.2407   XXXY      45.6217   XXYY    -523.1068
      XYYY      17.4441   YYYY    -766.2175   XXXZ      -2.9976
      XXYZ      -5.9680   XYYZ       0.8612   YYYZ       2.1091
      XXZZ    -436.8679   XYZZ       7.0862   YYZZ    -176.6887
      XZZZ      -1.0482   YZZZ      -2.2774   ZZZZ    -266.0155
 -----------------------------------------------------------------
 Calculating analytic gradient of the SCF energy
 Gradient of SCF Energy
            1           2           3           4           5           6
    1  -0.0028165   0.0139771  -0.0135582  -0.0013353  -0.0077154   0.0028061
    2   0.0015805  -0.0215859   0.0114491   0.0009612   0.0096861  -0.0002663
    3  -0.0153643   0.0192627   0.0078775  -0.0010998  -0.0024316  -0.0012200
            7           8           9
    1   0.0078018   0.0021238  -0.0012833
    2  -0.0023052   0.0018517  -0.0013713
    3   0.0016207  -0.0042271  -0.0044180
 Max gradient component =       2.159E-02
 RMS gradient           =       8.490E-03
 Gradient time:  CPU 22.15 s  wall 5.61 s
 Geometry Optimization Parameters
   NAtoms,    NIC,     NZ,  NCons,   NDum,   NFix, NCnnct, MaxDiis
        9      69       9       0       0       0       0       0


** GEOMETRY OPTIMIZATION IN DELOCALIZED INTERNAL COORDINATES **
   Searching for a Minimum

   Optimization Cycle:   1

                       Coordinates (Angstroms)
     ATOM                X               Y               Z
      1  C         0.0019642410   -0.4874876552   -1.7277368288
      2  C         0.5509982382   -0.9488658241   -0.3649118748
      3  C        -0.5483903675    0.1277072352   -0.4276425815
      4  F         0.2092555929   -2.1795364122    0.0723087422
      5  I         2.5274673919   -0.3366982869    0.1813669835
      6  I        -2.5254335338   -0.4176028260    0.1835343616
      7  Br       -0.0578138957    1.9568355645   -0.0066624394
      8  H         0.6437953297    0.1309384529   -2.3551936020
      9  H        -0.6388364647   -1.1745190566   -2.2804232762
   Point Group: c1    Number of degrees of freedom:    21


   Energy is -16628.540369738


 Attempting to Generate Delocalized Internal Coordinates

 21 Hessian modes will be used to form the next step
  Hessian Eigenvalues:
     0.017401    0.020947    0.030782    0.030782    0.030790    0.033282
     0.086449    0.090060    0.108095    0.108095    0.108252    0.129001
     0.140000    0.145900    0.175927    0.257500    0.268991    0.285189
     0.348126    0.348126    0.550214

 Minimum Search - Taking Simple RFO Step
 Searching for Lamda that Minimizes Along All modes
 Value Taken    Lamda =  -0.00890882
 Calculated Step too Large.  Step scaled by  0.908024
 Step Taken.  Stepsize is  0.300000

                             Maximum     Tolerance    Cnvgd?
         Gradient           0.024220      0.000300      NO
         Displacement       0.202704      0.001200      NO
         Energy change     *********      0.000001      NO


 New Cartesian Coordinates Obtained by Inverse Iteration

 Displacement from previous Coordinates is:  0.493131
 ----------------------------------------------------------------
             Standard Nuclear Orientation (Angstroms)
    I     Atom           X                Y                Z
 ----------------------------------------------------------------
    1      C       0.0183469728    -0.4659666805    -1.6960130313
    2      C       0.5574655671    -0.9233473000    -0.3575608023
    3      C      -0.5441449266     0.1411023927    -0.4170903553
    4      F       0.1962168159    -2.1554391522     0.0619144386
    5      I       2.6147115437    -0.4885768819     0.1391177491
    6      I      -2.5272206047    -0.4478746517     0.1759539252
    7      Br     -0.1898590812     2.0176371835    -0.0785669173
    8      H       0.6552740773     0.1525624834    -2.3174081168
    9      H      -0.6177838322    -1.1593262016    -2.2357074053
 ----------------------------------------------------------------
 Molecular Point Group                 C1    NOp =  1
 Largest Abelian Subgroup              C1    NOp =  1
 Nuclear Repulsion Energy =  1679.2599925701 hartrees
 There are       85 alpha and       85 beta electrons
 Applying Cartesian multipole field
    Component          Value
    ---------          -----
     (2,0,0)        1.00000E-11
     (0,2,0)        2.00000E-11
     (0,0,2)       -3.00000E-11
 Nucleus-field energy     =     0.0000000372 hartrees
 Requested basis set is 6-311++G(d,p)
 There are 101 shells and 274 basis functions
 A cutoff of  1.0D-11 yielded   3797 shell pairs
 There are     29584 function pairs (     33258 Cartesian)
 Smallest overlap matrix eigenvalue = 4.36E-05
 Guess MOs from SCF MO coefficient file

 -----------------------------------------------------------------------
  General SCF calculation program by
  Eric Jon Sundstrom, Paul Horn, Yuezhi Mao, Dmitri Zuev, Alec White,
  David Stuck, Shaama M.S., Shane Yost, Joonho Lee, David Small,
  Daniel Levine, Susi Lehtola, Hugh Burton, Evgeny Epifanovsky
 -----------------------------------------------------------------------
 Exchange:     0.2000 Hartree-Fock + 0.0800 Slater + 0.7200 B88
 Correlation:  0.1900 VWN1RPA + 0.8100 LYP
 Using SG-1 standard quadrature grid
 using 4 threads for integral computing
 -------------------------------------------------------
 OpenMP Integral computing Module                
 Release: version 2.0, May 2017, Q-Chem Inc. Pleasanton 
 -------------------------------------------------------
 -------------------------------------------------------
 OpenMP BLAS3 based DFT computing Module                
 Release: version 1.0, May 2013, Q-Chem Inc. Pittsburgh 
 -------------------------------------------------------
 A restricted SCF calculation will be
 performed using DIIS
 SCF converges when DIIS error is below 1.0e-08
 ---------------------------------------
  Cycle       Energy         DIIS error
 ---------------------------------------
    1  -16628.5385086982      6.33e-04  
    2  -16628.5439233687      1.78e-04  
    3  -16628.5440402629      1.50e-04  
    4  -16628.5442362332      4.16e-05  
    5  -16628.5442492904      1.51e-05  
    6  -16628.5442511388      8.21e-06  
    7  -16628.5442517108      1.18e-06  
    8  -16628.5442517198      6.63e-07  
    9  -16628.5442517226      8.34e-08  
   10  -16628.5442517229      5.10e-08  
   11  -16628.5442517227      1.59e-08  
   12  -16628.5442517227      6.04e-09  Convergence criterion met
 ---------------------------------------
 SCF time:   CPU 82.60s  wall 22.00s 
 SCF   energy in the final basis set =   -16628.5442517227
 Total energy in the final basis set =   -16628.5442517227

 --------------------------------------------------------------

                    Orbital Energies (a.u.)
 --------------------------------------------------------------

 Alpha MOs
 -- Occupied --
***************-482.852-176.317-176.317-165.721-165.721-165.719
*******-165.718-165.718 -62.504 -56.325 -56.321 -56.321 -35.813
-35.813 -31.307 -31.307 -31.300 -31.300 -31.300 -31.300 -24.720
-22.957 -22.957 -22.956 -22.956 -22.956 -22.956 -22.951 -22.951
-22.951 -22.951 -10.342 -10.309 -10.230  -8.713  -6.546  -6.531
 -6.531  -6.363  -6.362  -4.776  -4.775  -4.760  -4.760  -4.760
 -4.760  -2.656  -2.652  -2.652  -2.641  -2.640  -2.042  -2.041
 -2.036  -2.036  -2.036  -2.036  -2.023  -2.023  -2.023  -2.023
 -1.263  -0.925  -0.806  -0.706  -0.682  -0.635  -0.603  -0.526
 -0.520  -0.496  -0.465  -0.432  -0.391  -0.372  -0.358  -0.313
 -0.302  -0.288  -0.278  -0.276  -0.270
 -- Virtual --
 -0.091  -0.077  -0.030  -0.004   0.020   0.025   0.028   0.055
  0.063   0.066   0.070   0.071   0.078   0.092   0.100   0.106
  0.112   0.119   0.124   0.140   0.155   0.160   0.175   0.197
  0.206   0.209   0.223   0.226   0.232   0.238   0.249   0.264
  0.280   0.295   0.312   0.344   0.358   0.373   0.391   0.402
  0.403   0.415   0.420   0.437   0.439   0.444   0.459   0.463
  0.482   0.498   0.531   0.534   0.540   0.567   0.573   0.580
  0.597   0.636   0.646   0.649   0.657   0.687   0.700   0.743
  0.759   0.770   0.796   0.839   0.891   0.913   0.962   1.077
  1.219   1.247   1.302   1.322   1.334   1.351   1.359   1.364
  1.387   1.411   1.426   1.472   1.502   1.516   1.528   1.575
  1.604   1.648   1.738   1.767   1.821   1.867   1.877   1.939
  1.998   2.010   2.060   2.067   2.127   2.170   2.204   2.228
  2.523   2.555   2.645   2.675   2.760   2.784   2.896   2.921
  3.079   3.361   3.478   3.690   3.758   3.793   3.964   3.970
  3.977   3.981   3.984   3.997   4.010   4.016   4.031   4.045
  4.090   4.092   4.119   4.132   4.213   4.255   4.274   4.389
  4.422   4.447   4.833   6.014   6.023   6.038   6.046   6.065
  6.111   6.329   6.374   6.626   6.674   7.562   7.594   7.679
 23.496  23.615  23.836  27.852  27.881  28.352  28.356  28.368
 28.375  28.378  28.394  28.535  28.537  28.543  28.546  28.563
 28.581  28.600  28.608  28.688  28.698  47.918  66.755 127.891
127.896 127.906 127.911 127.927 127.947 151.650 151.675 289.756
289.786 289.9001020.7121901.8131901.838
 --------------------------------------------------------------

          Ground-State Mulliken Net Atomic Charges

     Atom                 Charge (a.u.)
  ----------------------------------------
      1 C                    -0.478069
      2 C                    -0.171054
      3 C                     0.089588
      4 F                    -0.031018
      5 I                     0.105403
      6 I                     0.122326
      7 Br                   -0.018507
      8 H                     0.178367
      9 H                     0.202963
  ----------------------------------------
  Sum of atomic charges =     0.000000

 -----------------------------------------------------------------
                    Cartesian Multipole Moments
 -----------------------------------------------------------------
    Charge (ESU x 10^10)
                 0.0000
    Dipole Moment (Debye)
         X       0.1283      Y       0.2923      Z      -1.6197
       Tot       1.6508
    Quadrupole Moments (Debye-Ang)
        XX     -94.4357     XY       2.4879     YY    -100.6757
        XZ      -0.2879     YZ       1.4861     ZZ     -95.1798
    Octopole Moments (Debye-Ang^2)
       XXX       1.4911    XXY       3.8413    XYY      -1.3617
       YYY      38.6744    XXZ      17.6081    XYZ      -0.5081
       YYZ       8.3997    XZZ      -0.0856    YZZ       4.7381
       ZZZ      15.4765
    Hexadecapole Moments (Debye-Ang^3)
      XXXX   -2218.4592   XXXY      79.6310   XXYY    -545.6011
      XYYY      57.5440   YYYY    -806.7150   XXXZ       3.6525
      XXYZ      -4.6986   XYYZ       2.2714   YYYZ       9.7494
      XXZZ    -450.7437   XYZZ      21.3533   YYZZ    -184.2009
      XZZZ       4.9347   YZZZ       6.8449   ZZZZ    -260.1835
 -----------------------------------------------------------------
 Calculating analytic gradient of the SCF energy
 Gradient of SCF Energy
            1           2           3           4           5           6
    1   0.0010119   0.0073526  -0.0079062   0.0004988  -0.0015542   0.0020977
    2   0.0036558  -0.0149188   0.0038736   0.0028722   0.0014527   0.0008831
    3  -0.0066296   0.0123670   0.0037033  -0.0027182  -0.0032542  -0.0010832
            7           8           9
    1  -0.0014181   0.0004495  -0.0005321
    2   0.0022046  -0.0005152   0.0004919
    3  -0.0010133  -0.0011870  -0.0001848
 Max gradient component =       1.492E-02
 RMS gradient           =       4.818E-03
 Gradient time:  CPU 21.86 s  wall 5.54 s
 Geometry Optimization Parameters
   NAtoms,    NIC,     NZ,  NCons,   NDum,   NFix, NCnnct, MaxDiis
        9      69       9       0       0       0       0       0

 Cartesian Hessian Update
 Hessian Updated using BFGS Update


** GEOMETRY OPTIMIZATION IN DELOCALIZED INTERNAL COORDINATES **
   Searching for a Minimum

   Optimization Cycle:   2

                       Coordinates (Angstroms)
     ATOM                X               Y               Z
      1  C         0.0183469728   -0.4659666805   -1.6960130313
      2  C         0.5574655671   -0.9233473000   -0.3575608023
      3  C        -0.5441449266    0.1411023927   -0.4170903553
      4  F         0.1962168159   -2.1554391522    0.0619144386
      5  I         2.6147115437   -0.4885768819    0.1391177491
      6  I        -2.5272206047   -0.4478746517    0.1759539252
      7  Br       -0.1898590812    2.0176371835   -0.0785669173
      8  H         0.6552740773    0.1525624834   -2.3174081168
      9  H        -0.6177838322   -1.1593262016   -2.2357074053
   Point Group: c1    Number of degrees of freedom:    21


   Energy is -16628.544251723

 Hessian Updated using BFGS Update

 21 Hessian modes will be used to form the next step
  Hessian Eigenvalues:
     0.017353    0.020947    0.030535    0.030782    0.031737    0.045246
     0.088398    0.091282    0.099010    0.108188    0.108369    0.121721
     0.138128    0.146402    0.176594    0.251222    0.268872    0.283417
     0.347979    0.348629    0.551573

 Minimum Search - Taking Simple RFO Step
 Searching for Lamda that Minimizes Along All modes
 Value Taken    Lamda =  -0.00152458
 Step Taken.  Stepsize is  0.147000

                             Maximum     Tolerance    Cnvgd?
         Gradient           0.009246      0.000300      NO
         Displacement       0.085927      0.001200      NO
         Energy change     -0.003882      0.000001      NO


 New Cartesian Coordinates Obtained by Inverse Iteration

 Displacement from previous Coordinates is:  0.149741
 ----------------------------------------------------------------
             Standard Nuclear Orientation (Angstroms)
    I     Atom           X                Y                Z
 ----------------------------------------------------------------
    1      C       0.0161633538    -0.4664009474    -1.7088206170
    2      C       0.5530070889    -0.9047320347    -0.3825584323
    3      C      -0.5389291144     0.1434873281    -0.4384869090
    4      F       0.1816342753    -2.1278716249     0.0650267988
    5      I       2.6153101788    -0.4988163195     0.1759885544
    6      I      -2.5176789218    -0.4662820875     0.2009738431
    7      Br     -0.1763623280     2.0068180901    -0.0686507393
    8      H       0.6408700629     0.1590682451    -2.3315138825
    9      H      -0.6110080636    -1.1744994577    -2.2373191316
 ----------------------------------------------------------------
 Molecular Point Group                 C1    NOp =  1
 Largest Abelian Subgroup              C1    NOp =  1
 Nuclear Repulsion Energy =  1680.2720880136 hartrees
 There are       85 alpha and       85 beta electrons
 Applying Cartesian multipole field
    Component          Value
    ---------          -----
     (2,0,0)        1.00000E-11
     (0,2,0)        2.00000E-11
     (0,0,2)       -3.00000E-11
 Nucleus-field energy     =     0.0000000368 hartrees
 Requested basis set is 6-311++G(d,p)
 There are 101 shells and 274 basis functions
 A cutoff of  1.0D-11 yielded   3795 shell pairs
 There are     29579 function pairs (     33255 Cartesian)
 Smallest overlap matrix eigenvalue = 4.22E-05
 Guess MOs from SCF MO coefficient file

 -----------------------------------------------------------------------
  General SCF calculation program by
  Eric Jon Sundstrom, Paul Horn, Yuezhi Mao, Dmitri Zuev, Alec White,
  David Stuck, Shaama M.S., Shane Yost, Joonho Lee, David Small,
  Daniel Levine, Susi Lehtola, Hugh Burton, Evgeny Epifanovsky
 -----------------------------------------------------------------------
 Exchange:     0.2000 Hartree-Fock + 0.0800 Slater + 0.7200 B88
 Correlation:  0.1900 VWN1RPA + 0.8100 LYP
 Using SG-1 standard quadrature grid
 using 4 threads for integral computing
 -------------------------------------------------------
 OpenMP Integral computing Module                
 Release: version 2.0, May 2017, Q-Chem Inc. Pleasanton 
 -------------------------------------------------------
 -------------------------------------------------------
 OpenMP BLAS3 based DFT computing Module                
 Release: version 1.0, May 2013, Q-Chem Inc. Pittsburgh 
 -------------------------------------------------------
 A restricted SCF calculation will be
 performed using DIIS
 SCF converges when DIIS error is below 1.0e-08
 ---------------------------------------
  Cycle       Energy         DIIS error
 ---------------------------------------
    1  -16628.5440084924      3.01e-04  
    2  -16628.5450326989      9.17e-05  
    3  -16628.5450288132      1.02e-04  
    4  -16628.5450942771      2.90e-05  
    5  -16628.5451013725      8.69e-06  
    6  -16628.5451019691      3.26e-06  
    7  -16628.5451020612      6.43e-07  
    8  -16628.5451020642      2.42e-07  
    9  -16628.5451020647      3.58e-08  
   10  -16628.5451020644      2.19e-08  
   11  -16628.5451020647      6.72e-09  Convergence criterion met
 ---------------------------------------
 SCF time:   CPU 75.60s  wall 20.00s 
 SCF   energy in the final basis set =   -16628.5451020647
 Total energy in the final basis set =   -16628.5451020647

 --------------------------------------------------------------

                    Orbital Energies (a.u.)
 --------------------------------------------------------------

 Alpha MOs
 -- Occupied --
***************-482.852-176.317-176.316-165.720-165.720-165.718
*******-165.718-165.718 -62.505 -56.326 -56.322 -56.322 -35.813
-35.813 -31.307 -31.306 -31.300 -31.300 -31.300 -31.300 -24.718
-22.957 -22.956 -22.955 -22.955 -22.955 -22.955 -22.951 -22.951
-22.950 -22.950 -10.340 -10.308 -10.230  -8.714  -6.546  -6.532
 -6.532  -6.362  -6.362  -4.775  -4.775  -4.759  -4.759  -4.759
 -4.759  -2.657  -2.653  -2.653  -2.641  -2.641  -2.041  -2.040
 -2.036  -2.036  -2.036  -2.035  -2.022  -2.022  -2.022  -2.022
 -1.261  -0.932  -0.808  -0.703  -0.682  -0.635  -0.603  -0.527
 -0.521  -0.495  -0.464  -0.434  -0.390  -0.371  -0.359  -0.313
 -0.302  -0.287  -0.279  -0.276  -0.270
 -- Virtual --
 -0.094  -0.079  -0.029  -0.005   0.020   0.026   0.029   0.056
  0.063   0.066   0.070   0.072   0.078   0.093   0.099   0.107
  0.113   0.120   0.124   0.141   0.155   0.161   0.174   0.198
  0.205   0.208   0.221   0.227   0.233   0.239   0.250   0.267
  0.282   0.299   0.310   0.345   0.359   0.373   0.390   0.402
  0.405   0.414   0.421   0.436   0.442   0.445   0.458   0.466
  0.485   0.500   0.532   0.534   0.542   0.568   0.573   0.580
  0.599   0.635   0.646   0.647   0.656   0.682   0.695   0.742
  0.755   0.775   0.795   0.839   0.893   0.915   0.970   1.077
  1.217   1.245   1.296   1.324   1.337   1.351   1.357   1.367
  1.391   1.414   1.432   1.474   1.503   1.515   1.530   1.579
  1.603   1.657   1.740   1.772   1.829   1.873   1.875   1.945
  2.000   2.013   2.061   2.071   2.134   2.176   2.205   2.233
  2.529   2.555   2.647   2.678   2.771   2.794   2.902   2.929
  3.100   3.377   3.471   3.693   3.760   3.797   3.967   3.971
  3.979   3.981   3.984   4.000   4.009   4.021   4.031   4.046
  4.088   4.090   4.118   4.132   4.214   4.255   4.277   4.388
  4.418   4.445   4.840   6.016   6.021   6.038   6.045   6.063
  6.112   6.333   6.376   6.627   6.677   7.562   7.593   7.679
 23.501  23.652  23.852  27.850  27.880  28.354  28.355  28.369
 28.373  28.378  28.395  28.535  28.537  28.543  28.546  28.564
 28.580  28.599  28.608  28.685  28.698  47.917  66.759 127.893
127.895 127.906 127.911 127.926 127.948 151.648 151.674 289.756
289.785 289.9001020.7121901.8111901.837
 --------------------------------------------------------------

          Ground-State Mulliken Net Atomic Charges

     Atom                 Charge (a.u.)
  ----------------------------------------
      1 C                    -0.492822
      2 C                    -0.157909
      3 C                     0.096256
      4 F                    -0.034046
      5 I                     0.100314
      6 I                     0.118571
      7 Br                   -0.012310
      8 H                     0.178483
      9 H                     0.203463
  ----------------------------------------
  Sum of atomic charges =     0.000000

 -----------------------------------------------------------------
                    Cartesian Multipole Moments
 -----------------------------------------------------------------
    Charge (ESU x 10^10)
                 0.0000
    Dipole Moment (Debye)
         X       0.1280      Y       0.3124      Z      -1.6592
       Tot       1.6932
    Quadrupole Moments (Debye-Ang)
        XX     -94.6908     XY       2.4895     YY    -100.6025
        XZ      -0.2352     YZ       1.5810     ZZ     -94.9187
    Octopole Moments (Debye-Ang^2)
       XXX       0.3286    XXY       4.1740    XYY      -1.8520
       YYY      40.8529    XXZ      17.0999    XYZ      -0.4059
       YYZ       6.8564    XZZ      -0.4683    YZZ       5.4600
       ZZZ      10.1904
    Hexadecapole Moments (Debye-Ang^3)
      XXXX   -2216.2761   XXXY      74.8893   XXYY    -543.1495
      XYYY      54.4172   YYYY    -802.4820   XXXZ       2.5542
      XXYZ      -5.0541   XYYZ       1.1946   YYYZ      12.4566
      XXZZ    -448.7069   XYZZ      20.2392   YYZZ    -183.8291
      XZZZ       2.0472   YZZZ       8.5785   ZZZZ    -265.2296
 -----------------------------------------------------------------
 Calculating analytic gradient of the SCF energy
 Gradient of SCF Energy
            1           2           3           4           5           6
    1   0.0014281  -0.0002706  -0.0012947  -0.0004071   0.0012547   0.0005153
    2   0.0027730  -0.0074884  -0.0004585   0.0037909   0.0015428  -0.0003257
    3   0.0012744   0.0000734  -0.0019910  -0.0002220  -0.0010011  -0.0002557
            7           8           9
    1  -0.0007258  -0.0005863   0.0000866
    2   0.0006343  -0.0007502   0.0002819
    3   0.0003913   0.0006782   0.0010526
 Max gradient component =       7.488E-03
 RMS gradient           =       1.895E-03
 Gradient time:  CPU 21.93 s  wall 5.55 s
 Geometry Optimization Parameters
   NAtoms,    NIC,     NZ,  NCons,   NDum,   NFix, NCnnct, MaxDiis
        9      69       9       0       0       0       0       0

 Cartesian Hessian Update
 Hessian Updated using BFGS Update


** GEOMETRY OPTIMIZATION IN DELOCALIZED INTERNAL COORDINATES **
   Searching for a Minimum

   Optimization Cycle:   3

                       Coordinates (Angstroms)
     ATOM                X               Y               Z
      1  C         0.0161633538   -0.4664009474   -1.7088206170
      2  C         0.5530070889   -0.9047320347   -0.3825584323
      3  C        -0.5389291144    0.1434873281   -0.4384869090
      4  F         0.1816342753   -2.1278716249    0.0650267988
      5  I         2.6153101788   -0.4988163195    0.1759885544
      6  I        -2.5176789218   -0.4662820875    0.2009738431
      7  Br       -0.1763623280    2.0068180901   -0.0686507393
      8  H         0.6408700629    0.1590682451   -2.3315138825
      9  H        -0.6110080636   -1.1744994577   -2.2373191316
   Point Group: c1    Number of degrees of freedom:    21


   Energy is -16628.545102065

 Hessian Updated using BFGS Update

 21 Hessian modes will be used to form the next step
  Hessian Eigenvalues:
     0.017787    0.020945    0.026729    0.030789    0.034846    0.046984
     0.077313    0.090145    0.097238    0.108286    0.110440    0.117817
     0.138241    0.147456    0.176039    0.266881    0.269281    0.283409
     0.348216    0.350516    0.546222

 Minimum Search - Taking Simple RFO Step
 Searching for Lamda that Minimizes Along All modes
 Value Taken    Lamda =  -0.00033868
 Step Taken.  Stepsize is  0.086766

                             Maximum     Tolerance    Cnvgd?
         Gradient           0.002795      0.000300      NO
         Displacement       0.047937      0.001200      NO
         Energy change     -0.000850      0.000001      NO


 New Cartesian Coordinates Obtained by Inverse Iteration

 Displacement from previous Coordinates is:  0.103305
 ----------------------------------------------------------------
             Standard Nuclear Orientation (Angstroms)
    I     Atom           X                Y                Z
 ----------------------------------------------------------------
    1      C       0.0130915890    -0.4679170233    -1.7140735693
    2      C       0.5514046108    -0.8954055999    -0.3871396909
    3      C      -0.5372355804     0.1460216168    -0.4415951771
    4      F       0.1928315758    -2.1328227284     0.0442391867
    5      I       2.6026111358    -0.5017740272     0.2086841096
    6      I      -2.5140978416    -0.4635979208     0.2240128253
    7      Br     -0.1679405678     2.0060598109    -0.0783852032
    8      H       0.6310250264     0.1633754523    -2.3399072321
    9      H      -0.6086834158    -1.1831683889    -2.2411957645
 ----------------------------------------------------------------
 Molecular Point Group                 C1    NOp =  1
 Largest Abelian Subgroup              C1    NOp =  1
 Nuclear Repulsion Energy =  1681.4689294999 hartrees
 There are       85 alpha and       85 beta electrons
 Applying Cartesian multipole field
    Component          Value
    ---------          -----
     (2,0,0)        1.00000E-11
     (0,2,0)        2.00000E-11
     (0,0,2)       -3.00000E-11
 Nucleus-field energy     =     0.0000000365 hartrees
 Requested basis set is 6-311++G(d,p)
 There are 101 shells and 274 basis functions
 A cutoff of  1.0D-11 yielded   3795 shell pairs
 There are     29588 function pairs (     33264 Cartesian)
 Smallest overlap matrix eigenvalue = 4.20E-05
 Guess MOs from SCF MO coefficient file

 -----------------------------------------------------------------------
  General SCF calculation program by
  Eric Jon Sundstrom, Paul Horn, Yuezhi Mao, Dmitri Zuev, Alec White,
  David Stuck, Shaama M.S., Shane Yost, Joonho Lee, David Small,
  Daniel Levine, Susi Lehtola, Hugh Burton, Evgeny Epifanovsky
 -----------------------------------------------------------------------
 Exchange:     0.2000 Hartree-Fock + 0.0800 Slater + 0.7200 B88
 Correlation:  0.1900 VWN1RPA + 0.8100 LYP
 Using SG-1 standard quadrature grid
 using 4 threads for integral computing
 -------------------------------------------------------
 OpenMP Integral computing Module                
 Release: version 2.0, May 2017, Q-Chem Inc. Pleasanton 
 -------------------------------------------------------
 -------------------------------------------------------
 OpenMP BLAS3 based DFT computing Module                
 Release: version 1.0, May 2013, Q-Chem Inc. Pittsburgh 
 -------------------------------------------------------
 A restricted SCF calculation will be
 performed using DIIS
 SCF converges when DIIS error is below 1.0e-08
 ---------------------------------------
  Cycle       Energy         DIIS error
 ---------------------------------------
    1  -16628.5449191986      1.68e-04  
    2  -16628.5452815653      4.43e-05  
    3  -16628.5452770602      5.46e-05  
    4  -16628.5452973100      1.23e-05  
    5  -16628.5452984487      5.53e-06  
    6  -16628.5452987363      1.61e-06  
    7  -16628.5452987602      4.10e-07  
    8  -16628.5452987617      1.36e-07  
    9  -16628.5452987615      3.43e-08  
   10  -16628.5452987619      1.24e-08  
   11  -16628.5452987615      3.92e-09  Convergence criterion met
 ---------------------------------------
 SCF time:   CPU 75.60s  wall 20.00s 
 SCF   energy in the final basis set =   -16628.5452987615
 Total energy in the final basis set =   -16628.5452987615

 --------------------------------------------------------------

                    Orbital Energies (a.u.)
 --------------------------------------------------------------

 Alpha MOs
 -- Occupied --
***************-482.853-176.316-176.316-165.720-165.720-165.718
*******-165.717-165.717 -62.506 -56.327 -56.322 -56.322 -35.813
-35.812 -31.306 -31.306 -31.300 -31.300 -31.299 -31.299 -24.717
-22.957 -22.956 -22.955 -22.955 -22.955 -22.955 -22.950 -22.950
-22.950 -22.950 -10.339 -10.308 -10.231  -8.715  -6.547  -6.533
 -6.532  -6.362  -6.361  -4.775  -4.774  -4.759  -4.759  -4.759
 -4.759  -2.658  -2.654  -2.654  -2.642  -2.642  -2.041  -2.040
 -2.036  -2.036  -2.035  -2.035  -2.022  -2.022  -2.022  -2.022
 -1.258  -0.933  -0.809  -0.703  -0.682  -0.634  -0.603  -0.526
 -0.521  -0.494  -0.463  -0.435  -0.390  -0.371  -0.359  -0.314
 -0.303  -0.287  -0.279  -0.276  -0.270
 -- Virtual --
 -0.094  -0.079  -0.029  -0.005   0.020   0.026   0.029   0.057
  0.063   0.066   0.070   0.072   0.078   0.094   0.099   0.107
  0.113   0.120   0.123   0.140   0.155   0.161   0.174   0.198
  0.204   0.207   0.221   0.227   0.232   0.239   0.249   0.267
  0.283   0.299   0.310   0.343   0.361   0.374   0.390   0.403
  0.406   0.414   0.422   0.436   0.443   0.446   0.459   0.467
  0.485   0.500   0.531   0.534   0.541   0.567   0.574   0.578
  0.600   0.635   0.646   0.647   0.657   0.679   0.694   0.742
  0.755   0.776   0.793   0.839   0.894   0.917   0.973   1.077
  1.217   1.246   1.294   1.322   1.337   1.351   1.359   1.367
  1.390   1.414   1.430   1.474   1.501   1.516   1.531   1.580
  1.604   1.659   1.741   1.771   1.831   1.874   1.881   1.943
  2.001   2.013   2.061   2.072   2.131   2.176   2.206   2.232
  2.526   2.553   2.647   2.678   2.775   2.796   2.900   2.930
  3.102   3.379   3.467   3.691   3.761   3.798   3.966   3.971
  3.978   3.981   3.983   3.998   4.009   4.018   4.030   4.048
  4.087   4.089   4.118   4.133   4.213   4.254   4.278   4.388
  4.420   4.444   4.839   6.017   6.020   6.038   6.044   6.062
  6.115   6.335   6.376   6.626   6.675   7.562   7.593   7.679
 23.498  23.663  23.851  27.851  27.879  28.354  28.355  28.369
 28.373  28.378  28.396  28.536  28.537  28.543  28.546  28.565
 28.580  28.599  28.607  28.685  28.699  47.917  66.760 127.893
127.895 127.907 127.911 127.925 127.950 151.649 151.673 289.756
289.785 289.9001020.7111901.8121901.837
 --------------------------------------------------------------

          Ground-State Mulliken Net Atomic Charges

     Atom                 Charge (a.u.)
  ----------------------------------------
      1 C                    -0.496914
      2 C                    -0.159379
      3 C                     0.102391
      4 F                    -0.036154
      5 I                     0.100285
      6 I                     0.117143
      7 Br                   -0.010236
      8 H                     0.178281
      9 H                     0.204581
  ----------------------------------------
  Sum of atomic charges =     0.000000

 -----------------------------------------------------------------
                    Cartesian Multipole Moments
 -----------------------------------------------------------------
    Charge (ESU x 10^10)
                 0.0000
    Dipole Moment (Debye)
         X       0.1133      Y       0.3608      Z      -1.6534
       Tot       1.6961
    Quadrupole Moments (Debye-Ang)
        XX     -94.7930     XY       2.4823     YY    -100.6160
        XZ      -0.1896     YZ       1.5678     ZZ     -94.8068
    Octopole Moments (Debye-Ang^2)
       XXX       0.3632    XXY       4.0450    XYY      -1.7783
       YYY      41.2275    XXZ      16.5014    XYZ      -0.3855
       YYZ       5.5728    XZZ      -0.3490    YZZ       5.3602
       ZZZ       6.3377
    Hexadecapole Moments (Debye-Ang^3)
      XXXX   -2205.6943   XXXY      73.9395   XXYY    -540.6273
      XYYY      54.8116   YYYY    -802.4308   XXXZ       1.1379
      XXYZ      -4.5252   XYYZ       0.4271   YYYZ      14.9133
      XXZZ    -445.7010   XYZZ      20.3683   YYZZ    -184.4464
      XZZZ      -0.1292   YZZZ      11.4568   ZZZZ    -269.6008
 -----------------------------------------------------------------
 Calculating analytic gradient of the SCF energy
 Gradient of SCF Energy
            1           2           3           4           5           6
    1   0.0003334  -0.0030679   0.0020035   0.0012107   0.0005121  -0.0001868
    2   0.0001766  -0.0019621   0.0004361   0.0014859   0.0008901  -0.0005494
    3   0.0022488  -0.0003583  -0.0016639  -0.0007131  -0.0002957  -0.0001206
            7           8           9
    1  -0.0005893  -0.0000869  -0.0001287
    2  -0.0001796  -0.0002089  -0.0000889
    3   0.0003173   0.0003573   0.0002282
 Max gradient component =       3.068E-03
 RMS gradient           =       1.088E-03
 Gradient time:  CPU 21.82 s  wall 5.53 s
 Geometry Optimization Parameters
   NAtoms,    NIC,     NZ,  NCons,   NDum,   NFix, NCnnct, MaxDiis
        9      69       9       0       0       0       0       0

 Cartesian Hessian Update
 Hessian Updated using BFGS Update


** GEOMETRY OPTIMIZATION IN DELOCALIZED INTERNAL COORDINATES **
   Searching for a Minimum

   Optimization Cycle:   4

                       Coordinates (Angstroms)
     ATOM                X               Y               Z
      1  C         0.0130915890   -0.4679170233   -1.7140735693
      2  C         0.5514046108   -0.8954055999   -0.3871396909
      3  C        -0.5372355804    0.1460216168   -0.4415951771
      4  F         0.1928315758   -2.1328227284    0.0442391867
      5  I         2.6026111358   -0.5017740272    0.2086841096
      6  I        -2.5140978416   -0.4635979208    0.2240128253
      7  Br       -0.1679405678    2.0060598109   -0.0783852032
      8  H         0.6310250264    0.1633754523   -2.3399072321
      9  H        -0.6086834158   -1.1831683889   -2.2411957645
   Point Group: c1    Number of degrees of freedom:    21


   Energy is -16628.545298761

 Hessian Updated using BFGS Update

 21 Hessian modes will be used to form the next step
  Hessian Eigenvalues:
     0.017927    0.019954    0.021097    0.031080    0.038853    0.047260
     0.078134    0.090200    0.097226    0.108006    0.110978    0.122739
     0.138304    0.148346    0.176968    0.253039    0.268735    0.289818
     0.347822    0.349638    0.522987

 Minimum Search - Taking Simple RFO Step
 Searching for Lamda that Minimizes Along All modes
 Value Taken    Lamda =  -0.00008824
 Step Taken.  Stepsize is  0.050309

                             Maximum     Tolerance    Cnvgd?
         Gradient           0.001659      0.000300      NO
         Displacement       0.027581      0.001200      NO
         Energy change     -0.000197      0.000001      NO


 New Cartesian Coordinates Obtained by Inverse Iteration

 Displacement from previous Coordinates is:  0.064928
 ----------------------------------------------------------------
             Standard Nuclear Orientation (Angstroms)
    I     Atom           X                Y                Z
 ----------------------------------------------------------------
    1      C       0.0127139988    -0.4667890161    -1.7199408527
    2      C       0.5534988285    -0.8928674693    -0.3904876721
    3      C      -0.5368989729     0.1452624942    -0.4426170704
    4      F       0.1911269037    -2.1323392751     0.0417602312
    5      I       2.5967848957    -0.5084595971     0.2274412504
    6      I      -2.5077896509    -0.4660637825     0.2412662094
    7      Br     -0.1666286276     2.0062792906    -0.0876655621
    8      H       0.6238923857     0.1716375301    -2.3467358865
    9      H      -0.6036932291    -1.1858889831    -2.2483811626
 ----------------------------------------------------------------
 Molecular Point Group                 C1    NOp =  1
 Largest Abelian Subgroup              C1    NOp =  1
 Nuclear Repulsion Energy =  1681.9733927284 hartrees
 There are       85 alpha and       85 beta electrons
 Applying Cartesian multipole field
    Component          Value
    ---------          -----
     (2,0,0)        1.00000E-11
     (0,2,0)        2.00000E-11
     (0,0,2)       -3.00000E-11
 Nucleus-field energy     =     0.0000000363 hartrees
 Requested basis set is 6-311++G(d,p)
 There are 101 shells and 274 basis functions
 A cutoff of  1.0D-11 yielded   3795 shell pairs
 There are     29612 function pairs (     33294 Cartesian)
 Smallest overlap matrix eigenvalue = 4.25E-05
 Guess MOs from SCF MO coefficient file

 -----------------------------------------------------------------------
  General SCF calculation program by
  Eric Jon Sundstrom, Paul Horn, Yuezhi Mao, Dmitri Zuev, Alec White,
  David Stuck, Shaama M.S., Shane Yost, Joonho Lee, David Small,
  Daniel Levine, Susi Lehtola, Hugh Burton, Evgeny Epifanovsky
 -----------------------------------------------------------------------
 Exchange:     0.2000 Hartree-Fock + 0.0800 Slater + 0.7200 B88
 Correlation:  0.1900 VWN1RPA + 0.8100 LYP
 Using SG-1 standard quadrature grid
 using 4 threads for integral computing
 -------------------------------------------------------
 OpenMP Integral computing Module                
 Release: version 2.0, May 2017, Q-Chem Inc. Pleasanton 
 -------------------------------------------------------
 -------------------------------------------------------
 OpenMP BLAS3 based DFT computing Module                
 Release: version 1.0, May 2013, Q-Chem Inc. Pittsburgh 
 -------------------------------------------------------
 A restricted SCF calculation will be
 performed using DIIS
 SCF converges when DIIS error is below 1.0e-08
 ---------------------------------------
  Cycle       Energy         DIIS error
 ---------------------------------------
    1  -16628.5452561347      8.48e-05  
    2  -16628.5453490282      2.31e-05  
    3  -16628.5453499906      2.24e-05  
    4  -16628.5453539613      5.86e-06  
    5  -16628.5453542236      2.49e-06  
    6  -16628.5453542744      8.97e-07  
    7  -16628.5453542813      2.33e-07  
    8  -16628.5453542815      7.79e-08  
    9  -16628.5453542815      1.38e-08  
   10  -16628.5453542814      6.00e-09  Convergence criterion met
 ---------------------------------------
 SCF time:   CPU 68.72s  wall 18.00s 
 SCF   energy in the final basis set =   -16628.5453542814
 Total energy in the final basis set =   -16628.5453542814

 --------------------------------------------------------------

                    Orbital Energies (a.u.)
 --------------------------------------------------------------

 Alpha MOs
 -- Occupied --
***************-482.853-176.316-176.316-165.720-165.720-165.718
*******-165.717-165.717 -62.506 -56.327 -56.322 -56.322 -35.813
-35.812 -31.306 -31.306 -31.300 -31.300 -31.299 -31.299 -24.716
-22.957 -22.956 -22.955 -22.955 -22.955 -22.955 -22.950 -22.950
-22.950 -22.950 -10.339 -10.308 -10.231  -8.715  -6.547  -6.533
 -6.533  -6.362  -6.362  -4.775  -4.774  -4.759  -4.759  -4.759
 -4.759  -2.658  -2.654  -2.654  -2.642  -2.642  -2.041  -2.040
 -2.036  -2.035  -2.035  -2.035  -2.022  -2.022  -2.022  -2.022
 -1.257  -0.932  -0.809  -0.703  -0.683  -0.634  -0.602  -0.526
 -0.520  -0.493  -0.462  -0.435  -0.390  -0.371  -0.359  -0.314
 -0.303  -0.287  -0.279  -0.276  -0.270
 -- Virtual --
 -0.094  -0.079  -0.029  -0.005   0.020   0.026   0.029   0.056
  0.063   0.066   0.070   0.072   0.077   0.094   0.099   0.107
  0.113   0.120   0.122   0.140   0.155   0.162   0.173   0.198
  0.204   0.207   0.221   0.228   0.232   0.239   0.249   0.267
  0.283   0.299   0.309   0.343   0.361   0.374   0.390   0.403
  0.407   0.414   0.422   0.436   0.443   0.446   0.459   0.468
  0.485   0.500   0.531   0.534   0.540   0.567   0.573   0.577
  0.600   0.633   0.646   0.647   0.657   0.678   0.694   0.742
  0.755   0.777   0.793   0.840   0.895   0.918   0.974   1.076
  1.217   1.244   1.293   1.321   1.337   1.351   1.359   1.367
  1.392   1.414   1.430   1.474   1.498   1.516   1.531   1.581
  1.604   1.659   1.741   1.768   1.832   1.872   1.880   1.941
  2.001   2.012   2.061   2.071   2.129   2.174   2.206   2.232
  2.524   2.551   2.646   2.676   2.774   2.795   2.897   2.930
  3.098   3.377   3.464   3.689   3.762   3.798   3.964   3.971
  3.978   3.981   3.983   3.995   4.008   4.016   4.030   4.048
  4.086   4.089   4.117   4.133   4.213   4.253   4.279   4.387
  4.421   4.444   4.836   6.018   6.020   6.039   6.044   6.061
  6.116   6.336   6.376   6.624   6.673   7.562   7.593   7.679
 23.496  23.662  23.846  27.851  27.879  28.354  28.355  28.369
 28.373  28.378  28.397  28.536  28.537  28.542  28.546  28.565
 28.580  28.599  28.607  28.684  28.700  47.917  66.761 127.893
127.895 127.907 127.911 127.925 127.951 151.650 151.673 289.756
289.785 289.9001020.7111901.8121901.836
 --------------------------------------------------------------

          Ground-State Mulliken Net Atomic Charges

     Atom                 Charge (a.u.)
  ----------------------------------------
      1 C                    -0.495458
      2 C                    -0.161973
      3 C                     0.103959
      4 F                    -0.037434
      5 I                     0.101611
      6 I                     0.117493
      7 Br                   -0.010691
      8 H                     0.178131
      9 H                     0.204360
  ----------------------------------------
  Sum of atomic charges =     0.000000

 -----------------------------------------------------------------
                    Cartesian Multipole Moments
 -----------------------------------------------------------------
    Charge (ESU x 10^10)
                 0.0000
    Dipole Moment (Debye)
         X       0.1220      Y       0.3739      Z      -1.6570
       Tot       1.7031
    Quadrupole Moments (Debye-Ang)
        XX     -94.8239     XY       2.4627     YY    -100.6376
        XZ      -0.1719     YZ       1.5467     ZZ     -94.7219
    Octopole Moments (Debye-Ang^2)
       XXX       0.3510    XXY       4.1598    XYY      -1.8103
       YYY      42.0540    XXZ      16.1544    XYZ      -0.3683
       YYZ       4.7253    XZZ      -0.3672    YZZ       5.5499
       ZZZ       3.8733
    Hexadecapole Moments (Debye-Ang^3)
      XXXX   -2197.4118   XXXY      74.0121   XXYY    -538.9882
      XYYY      55.6067   YYYY    -803.9671   XXXZ       1.0552
      XXYZ      -4.0148   XYYZ       0.1792   YYYZ      17.2780
      XXZZ    -443.6342   XYZZ      20.7030   YYZZ    -185.2768
      XZZZ      -0.6008   YZZZ      14.0718   ZZZZ    -273.0237
 -----------------------------------------------------------------
 Calculating analytic gradient of the SCF energy
 Gradient of SCF Energy
            1           2           3           4           5           6
    1   0.0000419  -0.0022723   0.0020115   0.0009898   0.0001445  -0.0003206
    2  -0.0001251  -0.0005914   0.0007777   0.0002527   0.0004920  -0.0006168
    3   0.0004524  -0.0003882  -0.0001696   0.0002892   0.0000725  -0.0000943
            7           8           9
    1  -0.0005933  -0.0000302   0.0000285
    2  -0.0003212   0.0002509  -0.0001186
    3   0.0001812  -0.0002198  -0.0001233
 Max gradient component =       2.272E-03
 RMS gradient           =       6.961E-04
 Gradient time:  CPU 21.98 s  wall 5.57 s
 Geometry Optimization Parameters
   NAtoms,    NIC,     NZ,  NCons,   NDum,   NFix, NCnnct, MaxDiis
        9      69       9       0       0       0       0       0

 Cartesian Hessian Update
 Hessian Updated using BFGS Update


** GEOMETRY OPTIMIZATION IN DELOCALIZED INTERNAL COORDINATES **
   Searching for a Minimum

   Optimization Cycle:   5

                       Coordinates (Angstroms)
     ATOM                X               Y               Z
      1  C         0.0127139988   -0.4667890161   -1.7199408527
      2  C         0.5534988285   -0.8928674693   -0.3904876721
      3  C        -0.5368989729    0.1452624942   -0.4426170704
      4  F         0.1911269037   -2.1323392751    0.0417602312
      5  I         2.5967848957   -0.5084595971    0.2274412504
      6  I        -2.5077896509   -0.4660637825    0.2412662094
      7  Br       -0.1666286276    2.0062792906   -0.0876655621
      8  H         0.6238923857    0.1716375301   -2.3467358865
      9  H        -0.6036932291   -1.1858889831   -2.2483811626
   Point Group: c1    Number of degrees of freedom:    21


   Energy is -16628.545354281

 Hessian Updated using BFGS Update

 21 Hessian modes will be used to form the next step
  Hessian Eigenvalues:
     0.014036    0.018076    0.021096    0.031743    0.039437    0.049361
     0.076980    0.089386    0.094822    0.101157    0.110273    0.123033
     0.139962    0.149281    0.176270    0.266110    0.277466    0.282975
     0.348713    0.354542    0.519866

 Minimum Search - Taking Simple RFO Step
 Searching for Lamda that Minimizes Along All modes
 Value Taken    Lamda =  -0.00003692
 Step Taken.  Stepsize is  0.039495

                             Maximum     Tolerance    Cnvgd?
         Gradient           0.001315      0.000300      NO
         Displacement       0.019758      0.001200      NO
         Energy change     -0.000056      0.000001      NO


 New Cartesian Coordinates Obtained by Inverse Iteration

 Displacement from previous Coordinates is:  0.045099
 ----------------------------------------------------------------
             Standard Nuclear Orientation (Angstroms)
    I     Atom           X                Y                Z
 ----------------------------------------------------------------
    1      C       0.0126773223    -0.4658163688    -1.7221565449
    2      C       0.5550949730    -0.8906993372    -0.3917345116
    3      C      -0.5393133837     0.1444591715    -0.4434705338
    4      F       0.1881571124    -2.1328874182     0.0343460630
    5      I       2.5935338301    -0.5122606207     0.2380462798
    6      I      -2.5034111332    -0.4666580088     0.2550356168
    7      Br     -0.1669826819     2.0073354975    -0.0960765426
    8      H       0.6217646461     0.1756466577    -2.3477190433
    9      H      -0.5985141532    -1.1883483815    -2.2516312988
 ----------------------------------------------------------------
 Molecular Point Group                 C1    NOp =  1
 Largest Abelian Subgroup              C1    NOp =  1
 Nuclear Repulsion Energy =  1682.1930724604 hartrees
 There are       85 alpha and       85 beta electrons
 Applying Cartesian multipole field
    Component          Value
    ---------          -----
     (2,0,0)        1.00000E-11
     (0,2,0)        2.00000E-11
     (0,0,2)       -3.00000E-11
 Nucleus-field energy     =     0.0000000362 hartrees
 Requested basis set is 6-311++G(d,p)
 There are 101 shells and 274 basis functions
 A cutoff of  1.0D-11 yielded   3795 shell pairs
 There are     29612 function pairs (     33294 Cartesian)
 Smallest overlap matrix eigenvalue = 4.29E-05
 Guess MOs from SCF MO coefficient file

 -----------------------------------------------------------------------
  General SCF calculation program by
  Eric Jon Sundstrom, Paul Horn, Yuezhi Mao, Dmitri Zuev, Alec White,
  David Stuck, Shaama M.S., Shane Yost, Joonho Lee, David Small,
  Daniel Levine, Susi Lehtola, Hugh Burton, Evgeny Epifanovsky
 -----------------------------------------------------------------------
 Exchange:     0.2000 Hartree-Fock + 0.0800 Slater + 0.7200 B88
 Correlation:  0.1900 VWN1RPA + 0.8100 LYP
 Using SG-1 standard quadrature grid
 using 4 threads for integral computing
 -------------------------------------------------------
 OpenMP Integral computing Module                
 Release: version 2.0, May 2017, Q-Chem Inc. Pleasanton 
 -------------------------------------------------------
 -------------------------------------------------------
 OpenMP BLAS3 based DFT computing Module                
 Release: version 1.0, May 2013, Q-Chem Inc. Pittsburgh 
 -------------------------------------------------------
 A restricted SCF calculation will be
 performed using DIIS
 SCF converges when DIIS error is below 1.0e-08
 ---------------------------------------
  Cycle       Energy         DIIS error
 ---------------------------------------
    1  -16628.5453159269      6.99e-05  
    2  -16628.5453773586      1.57e-05  
    3  -16628.5453776746      1.67e-05  
    4  -16628.5453795745      3.85e-06  
    5  -16628.5453796725      1.47e-06  
    6  -16628.5453796887      6.71e-07  
    7  -16628.5453796931      1.64e-07  
    8  -16628.5453796929      5.18e-08  
    9  -16628.5453796933      1.13e-08  
   10  -16628.5453796933      3.56e-09  Convergence criterion met
 ---------------------------------------
 SCF time:   CPU 68.97s  wall 18.00s 
 SCF   energy in the final basis set =   -16628.5453796933
 Total energy in the final basis set =   -16628.5453796933

 --------------------------------------------------------------

                    Orbital Energies (a.u.)
 --------------------------------------------------------------

 Alpha MOs
 -- Occupied --
***************-482.853-176.316-176.316-165.720-165.720-165.718
*******-165.718-165.718 -62.506 -56.327 -56.322 -56.322 -35.813
-35.812 -31.306 -31.306 -31.300 -31.300 -31.299 -31.299 -24.715
-22.957 -22.956 -22.955 -22.955 -22.955 -22.955 -22.950 -22.950
-22.950 -22.950 -10.339 -10.308 -10.232  -8.715  -6.547  -6.533
 -6.532  -6.362  -6.362  -4.775  -4.775  -4.759  -4.759  -4.759
 -4.759  -2.658  -2.654  -2.654  -2.642  -2.642  -2.041  -2.040
 -2.036  -2.036  -2.035  -2.035  -2.022  -2.022  -2.022  -2.022
 -1.256  -0.932  -0.809  -0.703  -0.683  -0.634  -0.602  -0.525
 -0.520  -0.492  -0.462  -0.435  -0.390  -0.371  -0.359  -0.314
 -0.303  -0.287  -0.279  -0.276  -0.270
 -- Virtual --
 -0.093  -0.079  -0.029  -0.005   0.020   0.027   0.029   0.056
  0.063   0.066   0.070   0.072   0.077   0.094   0.099   0.107
  0.113   0.120   0.122   0.140   0.155   0.162   0.172   0.198
  0.204   0.206   0.221   0.228   0.231   0.239   0.249   0.268
  0.283   0.300   0.309   0.343   0.361   0.374   0.390   0.403
  0.408   0.414   0.422   0.436   0.444   0.446   0.459   0.468
  0.486   0.500   0.531   0.534   0.540   0.566   0.573   0.576
  0.600   0.633   0.646   0.648   0.657   0.678   0.694   0.742
  0.755   0.777   0.793   0.840   0.896   0.919   0.974   1.076
  1.217   1.244   1.293   1.320   1.336   1.351   1.359   1.367
  1.392   1.414   1.429   1.474   1.497   1.516   1.532   1.582
  1.605   1.659   1.742   1.768   1.831   1.870   1.880   1.939
  2.001   2.012   2.061   2.071   2.128   2.174   2.206   2.232
  2.524   2.550   2.646   2.676   2.773   2.794   2.897   2.930
  3.095   3.376   3.462   3.689   3.762   3.799   3.964   3.971
  3.977   3.981   3.983   3.993   4.008   4.017   4.030   4.049
  4.085   4.089   4.117   4.134   4.213   4.253   4.280   4.388
  4.422   4.444   4.835   6.018   6.020   6.039   6.044   6.062
  6.118   6.337   6.376   6.623   6.672   7.562   7.593   7.679
 23.495  23.660  23.845  27.852  27.879  28.354  28.355  28.369
 28.373  28.378  28.397  28.536  28.537  28.542  28.546  28.565
 28.580  28.599  28.607  28.684  28.700  47.917  66.762 127.894
127.895 127.907 127.911 127.925 127.951 151.650 151.673 289.756
289.785 289.9001020.7111901.8121901.836
 --------------------------------------------------------------

          Ground-State Mulliken Net Atomic Charges

     Atom                 Charge (a.u.)
  ----------------------------------------
      1 C                    -0.494933
      2 C                    -0.162860
      3 C                     0.104769
      4 F                    -0.038508
      5 I                     0.103016
      6 I                     0.118597
      7 Br                   -0.012381
      8 H                     0.177920
      9 H                     0.204380
  ----------------------------------------
  Sum of atomic charges =     0.000000

 -----------------------------------------------------------------
                    Cartesian Multipole Moments
 -----------------------------------------------------------------
    Charge (ESU x 10^10)
                 0.0000
    Dipole Moment (Debye)
         X       0.1318      Y       0.3744      Z      -1.6506
       Tot       1.6977
    Quadrupole Moments (Debye-Ang)
        XX     -94.7953     XY       2.4504     YY    -100.6710
        XZ      -0.1788     YZ       1.5230     ZZ     -94.6808
    Octopole Moments (Debye-Ang^2)
       XXX       0.4710    XXY       4.1759    XYY      -1.7972
       YYY      42.3777    XXZ      15.9495    XYZ      -0.3449
       YYZ       4.2094    XZZ      -0.3855    YZZ       5.5839
       ZZZ       2.4250
    Hexadecapole Moments (Debye-Ang^3)
      XXXX   -2191.8600   XXXY      74.2707   XXYY    -538.0041
      XYYY      56.3705   YYYY    -805.3322   XXXZ       1.5490
      XXYZ      -3.6649   XYYZ       0.2985   YYYZ      18.8474
      XXZZ    -442.2538   XYZZ      21.0018   YYZZ    -185.8797
      XZZZ      -0.1078   YZZZ      15.9312   ZZZZ    -275.3916
 -----------------------------------------------------------------
 Calculating analytic gradient of the SCF energy
 Gradient of SCF Energy
            1           2           3           4           5           6
    1  -0.0001833  -0.0009670   0.0010975   0.0005469   0.0000455  -0.0002483
    2  -0.0002507   0.0002580   0.0007371  -0.0002908   0.0002891  -0.0005991
    3  -0.0005211   0.0000721   0.0004422   0.0002266   0.0001608  -0.0000791
            7           8           9
    1  -0.0005093   0.0000840   0.0001340
    2  -0.0002333   0.0000974  -0.0000077
    3   0.0000746  -0.0001896  -0.0001866
 Max gradient component =       1.097E-03
 RMS gradient           =       4.179E-04
 Gradient time:  CPU 22.01 s  wall 5.57 s
 Geometry Optimization Parameters
   NAtoms,    NIC,     NZ,  NCons,   NDum,   NFix, NCnnct, MaxDiis
        9      69       9       0       0       0       0       0

 Cartesian Hessian Update
 Hessian Updated using BFGS Update


** GEOMETRY OPTIMIZATION IN DELOCALIZED INTERNAL COORDINATES **
   Searching for a Minimum

   Optimization Cycle:   6

                       Coordinates (Angstroms)
     ATOM                X               Y               Z
      1  C         0.0126773223   -0.4658163688   -1.7221565449
      2  C         0.5550949730   -0.8906993372   -0.3917345116
      3  C        -0.5393133837    0.1444591715   -0.4434705338
      4  F         0.1881571124   -2.1328874182    0.0343460630
      5  I         2.5935338301   -0.5122606207    0.2380462798
      6  I        -2.5034111332   -0.4666580088    0.2550356168
      7  Br       -0.1669826819    2.0073354975   -0.0960765426
      8  H         0.6217646461    0.1756466577   -2.3477190433
      9  H        -0.5985141532   -1.1883483815   -2.2516312988
   Point Group: c1    Number of degrees of freedom:    21


   Energy is -16628.545379693

 Hessian Updated using BFGS Update

 21 Hessian modes will be used to form the next step
  Hessian Eigenvalues:
     0.010277    0.018722    0.021448    0.031826    0.039429    0.049128
     0.073414    0.080610    0.090833    0.098685    0.109996    0.117968
     0.138470    0.149800    0.175450    0.269471    0.270339    0.302708
     0.349007    0.351674    0.532253

 Minimum Search - Taking Simple RFO Step
 Searching for Lamda that Minimizes Along All modes
 Value Taken    Lamda =  -0.00001959
 Step Taken.  Stepsize is  0.032576

                             Maximum     Tolerance    Cnvgd?
         Gradient           0.000643      0.000300      NO
         Displacement       0.018593      0.001200      NO
         Energy change     -0.000025      0.000001      NO


 New Cartesian Coordinates Obtained by Inverse Iteration

 Displacement from previous Coordinates is:  0.032390
 ----------------------------------------------------------------
             Standard Nuclear Orientation (Angstroms)
    I     Atom           X                Y                Z
 ----------------------------------------------------------------
    1      C       0.0131431994    -0.4654920267    -1.7224556493
    2      C       0.5567742975    -0.8901640809    -0.3925095363
    3      C      -0.5418096245     0.1425674357    -0.4444245294
    4      F       0.1856522061    -2.1335694114     0.0286578751
    5      I       2.5914958482    -0.5142287302     0.2437518382
    6      I      -2.5008253732    -0.4650700460     0.2632090564
    7      Br     -0.1664863039     2.0071519119    -0.1026451094
    8      H       0.6183144509     0.1809429001    -2.3462937479
    9      H      -0.5932521685    -1.1913667609    -2.2526507129
 ----------------------------------------------------------------
 Molecular Point Group                 C1    NOp =  1
 Largest Abelian Subgroup              C1    NOp =  1
 Nuclear Repulsion Energy =  1682.6151218887 hartrees
 There are       85 alpha and       85 beta electrons
 Applying Cartesian multipole field
    Component          Value
    ---------          -----
     (2,0,0)        1.00000E-11
     (0,2,0)        2.00000E-11
     (0,0,2)       -3.00000E-11
 Nucleus-field energy     =     0.0000000361 hartrees
 Requested basis set is 6-311++G(d,p)
 There are 101 shells and 274 basis functions
 A cutoff of  1.0D-11 yielded   3796 shell pairs
 There are     29607 function pairs (     33289 Cartesian)
 Smallest overlap matrix eigenvalue = 4.34E-05
 Guess MOs from SCF MO coefficient file

 -----------------------------------------------------------------------
  General SCF calculation program by
  Eric Jon Sundstrom, Paul Horn, Yuezhi Mao, Dmitri Zuev, Alec White,
  David Stuck, Shaama M.S., Shane Yost, Joonho Lee, David Small,
  Daniel Levine, Susi Lehtola, Hugh Burton, Evgeny Epifanovsky
 -----------------------------------------------------------------------
 Exchange:     0.2000 Hartree-Fock + 0.0800 Slater + 0.7200 B88
 Correlation:  0.1900 VWN1RPA + 0.8100 LYP
 Using SG-1 standard quadrature grid
 using 4 threads for integral computing
 -------------------------------------------------------
 OpenMP Integral computing Module                
 Release: version 2.0, May 2017, Q-Chem Inc. Pleasanton 
 -------------------------------------------------------
 -------------------------------------------------------
 OpenMP BLAS3 based DFT computing Module                
 Release: version 1.0, May 2013, Q-Chem Inc. Pittsburgh 
 -------------------------------------------------------
 A restricted SCF calculation will be
 performed using DIIS
 SCF converges when DIIS error is below 1.0e-08
 ---------------------------------------
  Cycle       Energy         DIIS error
 ---------------------------------------
    1  -16628.5453498591      5.89e-05  
    2  -16628.5453902040      1.11e-05  
    3  -16628.5453900828      1.41e-05  
    4  -16628.5453912892      3.23e-06  
    5  -16628.5453913559      1.44e-06  
    6  -16628.5453913742      5.38e-07  
    7  -16628.5453913770      8.26e-08  
    8  -16628.5453913765      2.97e-08  
    9  -16628.5453913765      8.11e-09  Convergence criterion met
 ---------------------------------------
 SCF time:   CPU 62.12s  wall 17.00s 
 SCF   energy in the final basis set =   -16628.5453913765
 Total energy in the final basis set =   -16628.5453913765

 --------------------------------------------------------------

                    Orbital Energies (a.u.)
 --------------------------------------------------------------

 Alpha MOs
 -- Occupied --
***************-482.853-176.316-176.316-165.720-165.720-165.718
*******-165.718-165.718 -62.506 -56.327 -56.322 -56.322 -35.813
-35.813 -31.306 -31.306 -31.300 -31.300 -31.300 -31.300 -24.715
-22.957 -22.956 -22.955 -22.955 -22.955 -22.955 -22.950 -22.950
-22.950 -22.950 -10.339 -10.308 -10.231  -8.714  -6.547  -6.532
 -6.532  -6.362  -6.362  -4.775  -4.775  -4.759  -4.759  -4.759
 -4.759  -2.658  -2.654  -2.653  -2.642  -2.642  -2.041  -2.040
 -2.036  -2.036  -2.036  -2.035  -2.022  -2.022  -2.022  -2.022
 -1.255  -0.932  -0.808  -0.703  -0.683  -0.633  -0.602  -0.525
 -0.520  -0.492  -0.461  -0.435  -0.390  -0.371  -0.359  -0.314
 -0.303  -0.287  -0.279  -0.276  -0.270
 -- Virtual --
 -0.092  -0.079  -0.029  -0.005   0.020   0.027   0.029   0.056
  0.063   0.065   0.070   0.072   0.077   0.094   0.099   0.107
  0.113   0.120   0.122   0.140   0.155   0.162   0.172   0.197
  0.205   0.206   0.221   0.228   0.231   0.239   0.249   0.268
  0.283   0.300   0.308   0.343   0.361   0.374   0.390   0.403
  0.408   0.413   0.422   0.436   0.444   0.447   0.459   0.468
  0.486   0.500   0.531   0.534   0.540   0.566   0.573   0.577
  0.600   0.632   0.646   0.648   0.657   0.678   0.694   0.742
  0.755   0.778   0.793   0.841   0.896   0.919   0.974   1.076
  1.217   1.244   1.293   1.320   1.336   1.352   1.359   1.368
  1.393   1.414   1.430   1.474   1.496   1.516   1.532   1.582
  1.606   1.659   1.742   1.769   1.830   1.869   1.880   1.939
  2.002   2.012   2.061   2.072   2.128   2.174   2.207   2.232
  2.525   2.551   2.646   2.676   2.772   2.794   2.897   2.931
  3.094   3.376   3.461   3.690   3.763   3.800   3.964   3.971
  3.977   3.980   3.984   3.993   4.008   4.018   4.030   4.049
  4.085   4.089   4.117   4.135   4.214   4.253   4.280   4.388
  4.423   4.444   4.834   6.018   6.020   6.039   6.044   6.062
  6.119   6.337   6.377   6.622   6.671   7.562   7.593   7.680
 23.495  23.658  23.846  27.852  27.879  28.354  28.356  28.369
 28.373  28.378  28.398  28.536  28.537  28.542  28.546  28.565
 28.580  28.599  28.607  28.684  28.700  47.916  66.762 127.894
127.894 127.907 127.911 127.925 127.952 151.650 151.673 289.756
289.785 289.9001020.7111901.8131901.836
 --------------------------------------------------------------

          Ground-State Mulliken Net Atomic Charges

     Atom                 Charge (a.u.)
  ----------------------------------------
      1 C                    -0.493862
      2 C                    -0.163036
      3 C                     0.104129
      4 F                    -0.039324
      5 I                     0.104230
      6 I                     0.119866
      7 Br                   -0.014274
      8 H                     0.177869
      9 H                     0.204402
  ----------------------------------------
  Sum of atomic charges =     0.000000

 -----------------------------------------------------------------
                    Cartesian Multipole Moments
 -----------------------------------------------------------------
    Charge (ESU x 10^10)
                 0.0000
    Dipole Moment (Debye)
         X       0.1377      Y       0.3694      Z      -1.6451
       Tot       1.6917
    Quadrupole Moments (Debye-Ang)
        XX     -94.7621     XY       2.4427     YY    -100.6980
        XZ      -0.1851     YZ       1.5057     ZZ     -94.6606
    Octopole Moments (Debye-Ang^2)
       XXX       0.5067    XXY       4.1916    XYY      -1.7664
       YYY      42.4035    XXZ      15.8837    XYZ      -0.3307
       YYZ       3.9334    XZZ      -0.4205    YZZ       5.5719
       ZZZ       1.7407
    Hexadecapole Moments (Debye-Ang^3)
      XXXX   -2188.2328   XXXY      74.6266   XXYY    -537.3540
      XYYY      57.0956   YYYY    -805.6966   XXXZ       1.8771
      XXYZ      -3.4062   XYYZ       0.4127   YYYZ      19.8188
      XXZZ    -441.4119   XYZZ      21.2596   YYZZ    -186.1059
      XZZZ       0.3188   YZZZ      17.0612   ZZZZ    -276.7761
 -----------------------------------------------------------------
 Calculating analytic gradient of the SCF energy
 Gradient of SCF Energy
            1           2           3           4           5           6
    1  -0.0001054   0.0001637   0.0001792   0.0001358  -0.0001012  -0.0000629
    2  -0.0002176   0.0003502   0.0004177  -0.0003163   0.0002375  -0.0004969
    3  -0.0005100   0.0001940   0.0003121   0.0000951   0.0001045  -0.0001073
            7           8           9
    1  -0.0004047   0.0000033   0.0001922
    2  -0.0001221   0.0001311   0.0000164
    3   0.0000218  -0.0000091  -0.0001010
 Max gradient component =       5.100E-04
 RMS gradient           =       2.373E-04
 Gradient time:  CPU 21.91 s  wall 5.55 s
 Geometry Optimization Parameters
   NAtoms,    NIC,     NZ,  NCons,   NDum,   NFix, NCnnct, MaxDiis
        9      69       9       0       0       0       0       0

 Cartesian Hessian Update
 Hessian Updated using BFGS Update


** GEOMETRY OPTIMIZATION IN DELOCALIZED INTERNAL COORDINATES **
   Searching for a Minimum

   Optimization Cycle:   7

                       Coordinates (Angstroms)
     ATOM                X               Y               Z
      1  C         0.0131431994   -0.4654920267   -1.7224556493
      2  C         0.5567742975   -0.8901640809   -0.3925095363
      3  C        -0.5418096245    0.1425674357   -0.4444245294
      4  F         0.1856522061   -2.1335694114    0.0286578751
      5  I         2.5914958482   -0.5142287302    0.2437518382
      6  I        -2.5008253732   -0.4650700460    0.2632090564
      7  Br       -0.1664863039    2.0071519119   -0.1026451094
      8  H         0.6183144509    0.1809429001   -2.3462937479
      9  H        -0.5932521685   -1.1913667609   -2.2526507129
   Point Group: c1    Number of degrees of freedom:    21


   Energy is -16628.545391377

 Hessian Updated using BFGS Update

 21 Hessian modes will be used to form the next step
  Hessian Eigenvalues:
     0.010394    0.018654    0.021495    0.031857    0.039717    0.048989
     0.065394    0.079254    0.090580    0.098389    0.110027    0.115680
     0.138674    0.152550    0.175117    0.261303    0.269880    0.290926
     0.348843    0.351131    0.527831

 Minimum Search - Taking Simple RFO Step
 Searching for Lamda that Minimizes Along All modes
 Value Taken    Lamda =  -0.00000299
 Step Taken.  Stepsize is  0.007593

                             Maximum     Tolerance    Cnvgd?
         Gradient           0.000283      0.000300     YES
         Displacement       0.004437      0.001200      NO
         Energy change     -0.000012      0.000001      NO


 New Cartesian Coordinates Obtained by Inverse Iteration

 Displacement from previous Coordinates is:  0.007360
 ----------------------------------------------------------------
             Standard Nuclear Orientation (Angstroms)
    I     Atom           X                Y                Z
 ----------------------------------------------------------------
    1      C       0.0131527158    -0.4655158003    -1.7219581617
    2      C       0.5570227620    -0.8904726132    -0.3927213143
    3      C      -0.5427880566     0.1415701911    -0.4445766509
    4      F       0.1858366431    -2.1340290327     0.0270684898
    5      I       2.5915788013    -0.5134585320     0.2438236379
    6      I      -2.5014462325    -0.4632778940     0.2637563395
    7      Br     -0.1659784212     2.0065237926    -0.1032014707
    8      H       0.6177182220     0.1817902987    -2.3453428615
    9      H      -0.5920899020    -1.1923592185    -2.2522085236
 ----------------------------------------------------------------
 Molecular Point Group                 C1    NOp =  1
 Largest Abelian Subgroup              C1    NOp =  1
 Nuclear Repulsion Energy =  1682.6744776144 hartrees
 There are       85 alpha and       85 beta electrons
 Applying Cartesian multipole field
    Component          Value
    ---------          -----
     (2,0,0)        1.00000E-11
     (0,2,0)        2.00000E-11
     (0,0,2)       -3.00000E-11
 Nucleus-field energy     =     0.0000000361 hartrees
 Requested basis set is 6-311++G(d,p)
 There are 101 shells and 274 basis functions
 A cutoff of  1.0D-11 yielded   3796 shell pairs
 There are     29607 function pairs (     33289 Cartesian)
 Smallest overlap matrix eigenvalue = 4.34E-05
 Guess MOs from SCF MO coefficient file

 -----------------------------------------------------------------------
  General SCF calculation program by
  Eric Jon Sundstrom, Paul Horn, Yuezhi Mao, Dmitri Zuev, Alec White,
  David Stuck, Shaama M.S., Shane Yost, Joonho Lee, David Small,
  Daniel Levine, Susi Lehtola, Hugh Burton, Evgeny Epifanovsky
 -----------------------------------------------------------------------
 Exchange:     0.2000 Hartree-Fock + 0.0800 Slater + 0.7200 B88
 Correlation:  0.1900 VWN1RPA + 0.8100 LYP
 Using SG-1 standard quadrature grid
 using 4 threads for integral computing
 -------------------------------------------------------
 OpenMP Integral computing Module                
 Release: version 2.0, May 2017, Q-Chem Inc. Pleasanton 
 -------------------------------------------------------
 -------------------------------------------------------
 OpenMP BLAS3 based DFT computing Module                
 Release: version 1.0, May 2013, Q-Chem Inc. Pittsburgh 
 -------------------------------------------------------
 A restricted SCF calculation will be
 performed using DIIS
 SCF converges when DIIS error is below 1.0e-08
 ---------------------------------------
  Cycle       Energy         DIIS error
 ---------------------------------------
    1  -16628.5453905365      1.62e-05  
    2  -16628.5453931500      2.64e-06  
    3  -16628.5453931271      3.44e-06  
    4  -16628.5453932199      9.90e-07  
    5  -16628.5453932276      3.28e-07  
    6  -16628.5453932284      1.49e-07  
    7  -16628.5453932285      2.49e-08  
    8  -16628.5453932286      9.23e-09  Convergence criterion met
 ---------------------------------------
 SCF time:   CPU 55.28s  wall 15.00s 
 SCF   energy in the final basis set =   -16628.5453932286
 Total energy in the final basis set =   -16628.5453932286

 --------------------------------------------------------------

                    Orbital Energies (a.u.)
 --------------------------------------------------------------

 Alpha MOs
 -- Occupied --
***************-482.853-176.316-176.316-165.720-165.720-165.718
*******-165.718-165.718 -62.506 -56.326 -56.322 -56.322 -35.813
-35.813 -31.307 -31.306 -31.300 -31.300 -31.300 -31.300 -24.715
-22.957 -22.956 -22.955 -22.955 -22.955 -22.955 -22.951 -22.951
-22.950 -22.950 -10.339 -10.308 -10.231  -8.714  -6.547  -6.532
 -6.532  -6.362  -6.362  -4.775  -4.775  -4.759  -4.759  -4.759
 -4.759  -2.658  -2.653  -2.653  -2.642  -2.642  -2.041  -2.040
 -2.036  -2.036  -2.036  -2.035  -2.022  -2.022  -2.022  -2.022
 -1.255  -0.932  -0.808  -0.703  -0.683  -0.633  -0.602  -0.525
 -0.520  -0.492  -0.461  -0.436  -0.390  -0.371  -0.359  -0.314
 -0.303  -0.287  -0.279  -0.276  -0.270
 -- Virtual --
 -0.092  -0.079  -0.029  -0.005   0.020   0.027   0.029   0.056
  0.063   0.065   0.070   0.072   0.077   0.094   0.099   0.107
  0.113   0.120   0.122   0.140   0.155   0.162   0.172   0.197
  0.205   0.206   0.221   0.228   0.231   0.239   0.249   0.268
  0.283   0.300   0.308   0.343   0.361   0.374   0.390   0.403
  0.408   0.413   0.422   0.436   0.444   0.447   0.459   0.468
  0.486   0.500   0.531   0.534   0.540   0.566   0.573   0.577
  0.600   0.632   0.646   0.648   0.657   0.678   0.695   0.742
  0.755   0.778   0.793   0.841   0.896   0.919   0.974   1.076
  1.218   1.244   1.292   1.321   1.336   1.352   1.359   1.368
  1.393   1.414   1.430   1.474   1.496   1.516   1.533   1.582
  1.606   1.659   1.742   1.769   1.830   1.868   1.880   1.939
  2.002   2.012   2.061   2.072   2.128   2.174   2.208   2.232
  2.526   2.551   2.647   2.676   2.772   2.794   2.897   2.931
  3.095   3.376   3.461   3.690   3.763   3.800   3.964   3.971
  3.977   3.980   3.984   3.993   4.008   4.018   4.030   4.049
  4.086   4.089   4.117   4.135   4.214   4.253   4.280   4.388
  4.423   4.444   4.834   6.018   6.020   6.039   6.044   6.062
  6.119   6.337   6.377   6.622   6.671   7.562   7.594   7.680
 23.496  23.658  23.847  27.852  27.879  28.354  28.356  28.369
 28.373  28.378  28.398  28.536  28.537  28.542  28.546  28.565
 28.580  28.599  28.607  28.684  28.700  47.916  66.762 127.894
127.894 127.907 127.911 127.925 127.952 151.650 151.673 289.756
289.785 289.9011020.7111901.8131901.836
 --------------------------------------------------------------

          Ground-State Mulliken Net Atomic Charges

     Atom                 Charge (a.u.)
  ----------------------------------------
      1 C                    -0.493823
      2 C                    -0.162519
      3 C                     0.103790
      4 F                    -0.039442
      5 I                     0.104267
      6 I                     0.120298
      7 Br                   -0.014904
      8 H                     0.177908
      9 H                     0.204425
  ----------------------------------------
  Sum of atomic charges =     0.000000

 -----------------------------------------------------------------
                    Cartesian Multipole Moments
 -----------------------------------------------------------------
    Charge (ESU x 10^10)
                 0.0000
    Dipole Moment (Debye)
         X       0.1350      Y       0.3656      Z      -1.6437
       Tot       1.6892
    Quadrupole Moments (Debye-Ang)
        XX     -94.7483     XY       2.4439     YY    -100.7072
        XZ      -0.1890     YZ       1.5060     ZZ     -94.6614
    Octopole Moments (Debye-Ang^2)
       XXX       0.4809    XXY       4.1752    XYY      -1.7389
       YYY      42.2107    XXZ      15.8997    XYZ      -0.3288
       YYZ       3.9254    XZZ      -0.4206    YZZ       5.5145
       ZZZ       1.7525
    Hexadecapole Moments (Debye-Ang^3)
      XXXX   -2188.6112   XXXY      74.7376   XXYY    -537.4078
      XYYY      57.2570   YYYY    -805.2135   XXXZ       1.9083
      XXYZ      -3.3901   XYYZ       0.4555   YYYZ      19.7836
      XXZZ    -441.4859   XYZZ      21.3052   YYZZ    -185.9979
      XZZZ       0.4169   YZZZ      17.0307   ZZZZ    -276.8109
 -----------------------------------------------------------------
 Calculating analytic gradient of the SCF energy
 Gradient of SCF Energy
            1           2           3           4           5           6
    1  -0.0000559   0.0002826  -0.0000837   0.0001094  -0.0000454  -0.0000440
    2  -0.0001002   0.0001687   0.0001477  -0.0001230   0.0003053  -0.0004230
    3  -0.0001587   0.0000678   0.0000753  -0.0000219   0.0000910  -0.0001033
            7           8           9
    1  -0.0003583   0.0000119   0.0001833
    2  -0.0000755   0.0001188  -0.0000188
    3   0.0000335   0.0000669  -0.0000507
 Max gradient component =       4.230E-04
 RMS gradient           =       1.609E-04
 Gradient time:  CPU 21.93 s  wall 5.55 s
 Geometry Optimization Parameters
   NAtoms,    NIC,     NZ,  NCons,   NDum,   NFix, NCnnct, MaxDiis
        9      69       9       0       0       0       0       0

 Cartesian Hessian Update
 Hessian Updated using BFGS Update


** GEOMETRY OPTIMIZATION IN DELOCALIZED INTERNAL COORDINATES **
   Searching for a Minimum

   Optimization Cycle:   8

                       Coordinates (Angstroms)
     ATOM                X               Y               Z
      1  C         0.0131527158   -0.4655158003   -1.7219581617
      2  C         0.5570227620   -0.8904726132   -0.3927213143
      3  C        -0.5427880566    0.1415701911   -0.4445766509
      4  F         0.1858366431   -2.1340290327    0.0270684898
      5  I         2.5915788013   -0.5134585320    0.2438236379
      6  I        -2.5014462325   -0.4632778940    0.2637563395
      7  Br       -0.1659784212    2.0065237926   -0.1032014707
      8  H         0.6177182220    0.1817902987   -2.3453428615
      9  H        -0.5920899020   -1.1923592185   -2.2522085236
   Point Group: c1    Number of degrees of freedom:    21


   Energy is -16628.545393229

 Hessian Updated using BFGS Update

 21 Hessian modes will be used to form the next step
  Hessian Eigenvalues:
     0.010601    0.018205    0.021569    0.031463    0.037226    0.049339
     0.063134    0.078386    0.090291    0.099071    0.106767    0.116792
     0.140326    0.144391    0.174569    0.259772    0.271760    0.276554
     0.348386    0.351768    0.507002

 Minimum Search - Taking Simple RFO Step
 Searching for Lamda that Minimizes Along All modes
 Value Taken    Lamda =   0.00000000
 Step Taken.  Stepsize is  0.003032

                             Maximum     Tolerance    Cnvgd?
         Gradient           0.000113      0.000300     YES
         Displacement       0.001598      0.001200      NO
         Energy change     -0.000002      0.000001      NO


 New Cartesian Coordinates Obtained by Inverse Iteration

 Displacement from previous Coordinates is:  0.003158
 ----------------------------------------------------------------
             Standard Nuclear Orientation (Angstroms)
    I     Atom           X                Y                Z
 ----------------------------------------------------------------
    1      C       0.0131948454    -0.4655613127    -1.7217806593
    2      C       0.5569402862    -0.8907008990    -0.3927690958
    3      C      -0.5430153554     0.1410926181    -0.4446112157
    4      F       0.1863449235    -2.1342267619     0.0268967782
    5      I       2.5915996347    -0.5130061071     0.2436614894
    6      I      -2.5018385212    -0.4623424156     0.2633993298
    7      Br     -0.1657038711     2.0061428982    -0.1029195783
    8      H       0.6173431020     0.1820301194    -2.3452570737
    9      H      -0.5918585122    -1.1926569478    -2.2519804900
 ----------------------------------------------------------------
 Molecular Point Group                 C1    NOp =  1
 Largest Abelian Subgroup              C1    NOp =  1
 Nuclear Repulsion Energy =  1682.7333502887 hartrees
 There are       85 alpha and       85 beta electrons
 Applying Cartesian multipole field
    Component          Value
    ---------          -----
     (2,0,0)        1.00000E-11
     (0,2,0)        2.00000E-11
     (0,0,2)       -3.00000E-11
 Nucleus-field energy     =     0.0000000361 hartrees
 Requested basis set is 6-311++G(d,p)
 There are 101 shells and 274 basis functions
 A cutoff of  1.0D-11 yielded   3796 shell pairs
 There are     29607 function pairs (     33289 Cartesian)
 Smallest overlap matrix eigenvalue = 4.34E-05
 Guess MOs from SCF MO coefficient file

 -----------------------------------------------------------------------
  General SCF calculation program by
  Eric Jon Sundstrom, Paul Horn, Yuezhi Mao, Dmitri Zuev, Alec White,
  David Stuck, Shaama M.S., Shane Yost, Joonho Lee, David Small,
  Daniel Levine, Susi Lehtola, Hugh Burton, Evgeny Epifanovsky
 -----------------------------------------------------------------------
 Exchange:     0.2000 Hartree-Fock + 0.0800 Slater + 0.7200 B88
 Correlation:  0.1900 VWN1RPA + 0.8100 LYP
 Using SG-1 standard quadrature grid
 using 4 threads for integral computing
 -------------------------------------------------------
 OpenMP Integral computing Module                
 Release: version 2.0, May 2017, Q-Chem Inc. Pleasanton 
 -------------------------------------------------------
 -------------------------------------------------------
 OpenMP BLAS3 based DFT computing Module                
 Release: version 1.0, May 2013, Q-Chem Inc. Pittsburgh 
 -------------------------------------------------------
 A restricted SCF calculation will be
 performed using DIIS
 SCF converges when DIIS error is below 1.0e-08
 ---------------------------------------
  Cycle       Energy         DIIS error
 ---------------------------------------
    1  -16628.5453931173      6.14e-06  
    2  -16628.5453935167      1.39e-06  
    3  -16628.5453934954      2.06e-06  
    4  -16628.5453935341      4.88e-07  
    5  -16628.5453935361      1.36e-07  
    6  -16628.5453935368      5.78e-08  
    7  -16628.5453935366      9.71e-09  Convergence criterion met
 ---------------------------------------
 SCF time:   CPU 48.45s  wall 12.00s 
 SCF   energy in the final basis set =   -16628.5453935366
 Total energy in the final basis set =   -16628.5453935366

 --------------------------------------------------------------

                    Orbital Energies (a.u.)
 --------------------------------------------------------------

 Alpha MOs
 -- Occupied --
***************-482.853-176.317-176.316-165.720-165.720-165.718
*******-165.718-165.718 -62.506 -56.326 -56.322 -56.322 -35.813
-35.813 -31.307 -31.306 -31.300 -31.300 -31.300 -31.300 -24.715
-22.957 -22.956 -22.955 -22.955 -22.955 -22.955 -22.951 -22.951
-22.950 -22.950 -10.339 -10.308 -10.231  -8.714  -6.547  -6.532
 -6.532  -6.362  -6.362  -4.775  -4.775  -4.759  -4.759  -4.759
 -4.759  -2.657  -2.653  -2.653  -2.642  -2.642  -2.041  -2.040
 -2.036  -2.036  -2.036  -2.035  -2.022  -2.022  -2.022  -2.022
 -1.255  -0.932  -0.808  -0.703  -0.683  -0.633  -0.602  -0.525
 -0.520  -0.492  -0.461  -0.436  -0.390  -0.371  -0.359  -0.314
 -0.303  -0.287  -0.279  -0.276  -0.270
 -- Virtual --
 -0.092  -0.079  -0.029  -0.005   0.020   0.027   0.029   0.056
  0.063   0.065   0.070   0.072   0.077   0.094   0.099   0.107
  0.113   0.120   0.122   0.140   0.155   0.162   0.172   0.197
  0.205   0.206   0.221   0.228   0.231   0.239   0.249   0.268
  0.283   0.300   0.308   0.343   0.361   0.374   0.390   0.403
  0.408   0.413   0.422   0.436   0.444   0.447   0.459   0.468
  0.486   0.500   0.531   0.534   0.540   0.566   0.573   0.577
  0.600   0.632   0.646   0.648   0.657   0.678   0.695   0.742
  0.755   0.777   0.793   0.841   0.896   0.919   0.974   1.076
  1.218   1.244   1.292   1.321   1.336   1.352   1.359   1.368
  1.392   1.414   1.430   1.474   1.497   1.516   1.533   1.582
  1.606   1.659   1.742   1.769   1.830   1.869   1.880   1.939
  2.001   2.012   2.061   2.072   2.128   2.174   2.208   2.232
  2.526   2.551   2.647   2.676   2.772   2.795   2.897   2.932
  3.095   3.376   3.461   3.690   3.763   3.800   3.964   3.971
  3.977   3.980   3.984   3.993   4.008   4.018   4.030   4.049
  4.086   4.089   4.117   4.135   4.213   4.253   4.280   4.388
  4.423   4.444   4.834   6.018   6.020   6.039   6.044   6.062
  6.119   6.337   6.377   6.622   6.671   7.562   7.594   7.680
 23.496  23.658  23.847  27.852  27.879  28.354  28.356  28.369
 28.373  28.378  28.398  28.536  28.537  28.542  28.546  28.565
 28.580  28.599  28.607  28.684  28.700  47.916  66.762 127.894
127.894 127.907 127.911 127.925 127.952 151.650 151.673 289.756
289.785 289.9011020.7111901.8131901.836
 --------------------------------------------------------------

          Ground-State Mulliken Net Atomic Charges

     Atom                 Charge (a.u.)
  ----------------------------------------
      1 C                    -0.493793
      2 C                    -0.162346
      3 C                     0.103638
      4 F                    -0.039383
      5 I                     0.104148
      6 I                     0.120452
      7 Br                   -0.015072
      8 H                     0.177956
      9 H                     0.204400
  ----------------------------------------
  Sum of atomic charges =     0.000000

 -----------------------------------------------------------------
                    Cartesian Multipole Moments
 -----------------------------------------------------------------
    Charge (ESU x 10^10)
                 0.0000
    Dipole Moment (Debye)
         X       0.1320      Y       0.3641      Z      -1.6438
       Tot       1.6888
    Quadrupole Moments (Debye-Ang)
        XX     -94.7469     XY       2.4446     YY    -100.7094
        XZ      -0.1902     YZ       1.5073     ZZ     -94.6615
    Octopole Moments (Debye-Ang^2)
       XXX       0.4498    XXY       4.1683    XYY      -1.7284
       YYY      42.1111    XXZ      15.9085    XYZ      -0.3297
       YYZ       3.9340    XZZ      -0.4190    YZZ       5.4889
       ZZZ       1.7822
    Hexadecapole Moments (Debye-Ang^3)
      XXXX   -2188.8682   XXXY      74.7940   XXYY    -537.4413
      XYYY      57.3280   YYYY    -804.9025   XXXZ       1.8536
      XXYZ      -3.3986   XYYZ       0.4514   YYYZ      19.7016
      XXZZ    -441.5461   XYZZ      21.3243   YYZZ    -185.9239
      XZZZ       0.3818   YZZZ      16.9302   ZZZZ    -276.7392
 -----------------------------------------------------------------
 Calculating analytic gradient of the SCF energy
 Gradient of SCF Energy
            1           2           3           4           5           6
    1   0.0000127   0.0001491  -0.0000939   0.0001764  -0.0000325  -0.0000289
    2  -0.0000232   0.0000653  -0.0000122  -0.0000097   0.0003266  -0.0003818
    3   0.0000149   0.0000002  -0.0000325  -0.0000405   0.0000882  -0.0001025
            7           8           9
    1  -0.0003506  -0.0000074   0.0001752
    2  -0.0000538   0.0001305  -0.0000418
    3   0.0000481   0.0000638  -0.0000395
 Max gradient component =       3.818E-04
 RMS gradient           =       1.396E-04
 Gradient time:  CPU 22.27 s  wall 5.64 s
 Geometry Optimization Parameters
   NAtoms,    NIC,     NZ,  NCons,   NDum,   NFix, NCnnct, MaxDiis
        9      69       9       0       0       0       0       0

 Cartesian Hessian Update
 Hessian Updated using BFGS Update


** GEOMETRY OPTIMIZATION IN DELOCALIZED INTERNAL COORDINATES **
   Searching for a Minimum

   Optimization Cycle:   9

                       Coordinates (Angstroms)
     ATOM                X               Y               Z
      1  C         0.0131948454   -0.4655613127   -1.7217806593
      2  C         0.5569402862   -0.8907008990   -0.3927690958
      3  C        -0.5430153554    0.1410926181   -0.4446112157
      4  F         0.1863449235   -2.1342267619    0.0268967782
      5  I         2.5915996347   -0.5130061071    0.2436614894
      6  I        -2.5018385212   -0.4623424156    0.2633993298
      7  Br       -0.1657038711    2.0061428982   -0.1029195783
      8  H         0.6173431020    0.1820301194   -2.3452570737
      9  H        -0.5918585122   -1.1926569478   -2.2519804900
   Point Group: c1    Number of degrees of freedom:    21


   Energy is -16628.545393537

 Hessian Updated using BFGS Update

 21 Hessian modes will be used to form the next step
  Hessian Eigenvalues:
     0.010647    0.018372    0.021663    0.029733    0.034405    0.049290
     0.063593    0.077574    0.089866    0.096963    0.102319    0.117390
     0.130481    0.142416    0.174209    0.269809    0.270243    0.288389
     0.348230    0.351450    0.504032

 Minimum Search - Taking Simple RFO Step
 Searching for Lamda that Minimizes Along All modes
 Value Taken    Lamda =   0.00000000
 Step Taken.  Stepsize is  0.001064

                             Maximum     Tolerance    Cnvgd?
         Gradient           0.000039      0.000300     YES
         Displacement       0.000731      0.001200     YES
         Energy change     -0.000000      0.000001     YES


                       Distance Matrix (Angstroms)
             C (  1)   C (  2)   C (  3)   F (  4)   I (  5)   I (  6)
   C (  2)  1.497556
   C (  3)  1.519395  1.509035
   F (  4)  2.423283  1.363751  2.435439
   I (  5)  3.242435  2.165072  3.275267  2.908710
   I (  6)  3.204113  3.157559  2.168502  3.174502  5.093728
   Br(  7)  2.960074  2.999655  1.933269  4.157337  3.750860  3.418353
   H (  8)  1.083094  2.228589  2.227232  3.343340  3.329154  4.116989
   H (  9)  1.084375  2.206260  2.246744  2.585621  4.101775  3.241685
             Br(  7)   H (  8)
   H (  8)  2.994767
   H (  9)  3.877163  1.833203

 Final energy is   -16628.545393536559     


 ******************************
 **  OPTIMIZATION CONVERGED  **
 ******************************

                       Coordinates (Angstroms)
     ATOM                X               Y               Z
      1  C         0.0131948454   -0.4655613127   -1.7217806593
      2  C         0.5569402862   -0.8907008990   -0.3927690958
      3  C        -0.5430153554    0.1410926181   -0.4446112157
      4  F         0.1863449235   -2.1342267619    0.0268967782
      5  I         2.5915996347   -0.5130061071    0.2436614894
      6  I        -2.5018385212   -0.4623424156    0.2633993298
      7  Br       -0.1657038711    2.0061428982   -0.1029195783
      8  H         0.6173431020    0.1820301194   -2.3452570737
      9  H        -0.5918585122   -1.1926569478   -2.2519804900

Z-matrix Print:
$molecule
0 1
I 
C  1 2.168502
C  2 1.509035 1 117.190369
F  3 1.363751 2 115.846289 1 3.644856 0
C  3 1.497556 2 60.708359 1 109.921995 0
H  5 1.083094 3 118.559206 2 106.058111 0
H  5 1.084375 3 116.497369 2 -108.931842 0
Br 2 1.933269 1 112.770664 3 -147.037624 0
I  3 2.165072 2 125.157594 1 -137.754460 0
$end


 --------------------------------------------------------------

                    Orbital Energies (a.u.)
 --------------------------------------------------------------

 Alpha MOs
 -- Occupied --
***************-482.853-176.317-176.316-165.720-165.720-165.718
*******-165.718-165.718 -62.506 -56.326 -56.322 -56.322 -35.813
-35.813 -31.307 -31.306 -31.300 -31.300 -31.300 -31.300 -24.715
-22.957 -22.956 -22.955 -22.955 -22.955 -22.955 -22.951 -22.951
-22.950 -22.950 -10.339 -10.308 -10.231  -8.714  -6.547  -6.532
 -6.532  -6.362  -6.362  -4.775  -4.775  -4.759  -4.759  -4.759
 -4.759  -2.657  -2.653  -2.653  -2.642  -2.642  -2.041  -2.040
 -2.036  -2.036  -2.036  -2.035  -2.022  -2.022  -2.022  -2.022
 -1.255  -0.932  -0.808  -0.703  -0.683  -0.633  -0.602  -0.525
 -0.520  -0.492  -0.461  -0.436  -0.390  -0.371  -0.359  -0.314
 -0.303  -0.287  -0.279  -0.276  -0.270
 -- Virtual --
 -0.092  -0.079  -0.029  -0.005   0.020   0.027   0.029   0.056
  0.063   0.065   0.070   0.072   0.077   0.094   0.099   0.107
  0.113   0.120   0.122   0.140   0.155   0.162   0.172   0.197
  0.205   0.206   0.221   0.228   0.231   0.239   0.249   0.268
  0.283   0.300   0.308   0.343   0.361   0.374   0.390   0.403
  0.408   0.413   0.422   0.436   0.444   0.447   0.459   0.468
  0.486   0.500   0.531   0.534   0.540   0.566   0.573   0.577
  0.600   0.632   0.646   0.648   0.657   0.678   0.695   0.742
  0.755   0.777   0.793   0.841   0.896   0.919   0.974   1.076
  1.218   1.244   1.292   1.321   1.336   1.352   1.359   1.368
  1.392   1.414   1.430   1.474   1.497   1.516   1.533   1.582
  1.606   1.659   1.742   1.769   1.830   1.869   1.880   1.939
  2.001   2.012   2.061   2.072   2.128   2.174   2.208   2.232
  2.526   2.551   2.647   2.676   2.772   2.795   2.897   2.932
  3.095   3.376   3.461   3.690   3.763   3.800   3.964   3.971
  3.977   3.980   3.984   3.993   4.008   4.018   4.030   4.049
  4.086   4.089   4.117   4.135   4.213   4.253   4.280   4.388
  4.423   4.444   4.834   6.018   6.020   6.039   6.044   6.062
  6.119   6.337   6.377   6.622   6.671   7.562   7.594   7.680
 23.496  23.658  23.847  27.852  27.879  28.354  28.356  28.369
 28.373  28.378  28.398  28.536  28.537  28.542  28.546  28.565
 28.580  28.599  28.607  28.684  28.700  47.916  66.762 127.894
127.894 127.907 127.911 127.925 127.952 151.650 151.673 289.756
289.785 289.9011020.7111901.8131901.836
 --------------------------------------------------------------

          Ground-State Mulliken Net Atomic Charges

     Atom                 Charge (a.u.)
  ----------------------------------------
      1 C                    -0.493793
      2 C                    -0.162346
      3 C                     0.103638
      4 F                    -0.039383
      5 I                     0.104148
      6 I                     0.120452
      7 Br                   -0.015072
      8 H                     0.177956
      9 H                     0.204400
  ----------------------------------------
  Sum of atomic charges =     0.000000

 -----------------------------------------------------------------
                    Cartesian Multipole Moments
 -----------------------------------------------------------------
    Charge (ESU x 10^10)
                 0.0000
    Dipole Moment (Debye)
         X       0.1320      Y       0.3641      Z      -1.6438
       Tot       1.6888
    Quadrupole Moments (Debye-Ang)
        XX     -94.7469     XY       2.4446     YY    -100.7094
        XZ      -0.1902     YZ       1.5073     ZZ     -94.6615
    Octopole Moments (Debye-Ang^2)
       XXX       0.4498    XXY       4.1683    XYY      -1.7284
       YYY      42.1111    XXZ      15.9085    XYZ      -0.3297
       YYZ       3.9340    XZZ      -0.4190    YZZ       5.4889
       ZZZ       1.7822
    Hexadecapole Moments (Debye-Ang^3)
      XXXX   -2188.8682   XXXY      74.7940   XXYY    -537.4413
      XYYY      57.3280   YYYY    -804.9025   XXXZ       1.8536
      XXYZ      -3.3986   XYYZ       0.4514   YYYZ      19.7016
      XXZZ    -441.5461   XYZZ      21.3243   YYZZ    -185.9239
      XZZZ       0.3818   YZZZ      16.9302   ZZZZ    -276.7392
 -----------------------------------------------------------------
Archival summary:
1\1\garfield\OPT\ProcedureUnspecified\BasisUnspecified\2r1132\taweetha\TueOct922:21:272018TueOct922:21:272018\0\\#,OPT,ProcedureUnspecified,BasisUnspecified,\\0,1\I\C,1,2.1685\C,2,1.50904,1,117.19\F,3,1.36375,2,115.846,1,3.64486,0\C,3,1.49756,2,60.7084,1,109.922,0\H,5,1.08309,3,118.559,2,106.058,0\H,5,1.08438,3,116.497,2,-108.932,0\Br,2,1.93327,1,112.771,3,-147.038,0\I,3,2.16507,2,125.158,1,-137.754,0\\\@

 Total job time:  217.12s(wall), 831.19s(cpu) 
 Tue Oct  9 22:21:27 2018

        *************************************************************
        *                                                           *
        *  Thank you very much for using Q-Chem.  Have a nice day.  *
        *                                                           *
        *************************************************************


 
User input: 2 of 2 
 
Q-Chem Developer Version!
                  Welcome to Q-Chem
     A Quantum Leap Into The Future Of Chemistry


 Q-Chem 5.1, Q-Chem, Inc., Pleasanton, CA (2018)

 Yihan Shao,  Zhengting Gan,  E. Epifanovsky,  A. T. B. Gilbert,  M. Wormit,  
 J. Kussmann,  A. W. Lange,  A. Behn,  Jia Deng,  Xintian Feng,  D. Ghosh,  
 M. Goldey,  P. R. Horn,  L. D. Jacobson,  I. Kaliman,  T. Kus,  A. Landau,  
 Jie Liu,  E. I. Proynov,  R. M. Richard,  R. P. Steele,  E. J. Sundstrom,  
 H. L. Woodcock III,  P. M. Zimmerman,  D. Zuev,  B. Albrecht,  E. Alguire,  
 S. A. Baeppler,  D. Barton,  Z. Benda,  Y. A. Bernard,  E. J. Berquist,  
 K. B. Bravaya,  H. Burton,  D. Casanova,  Chun-Min Chang,  Yunqing Chen,  
 A. Chien,  K. D. Closser,  M. P. Coons,  S. Coriani,  S. Dasgupta,  
 A. L. Dempwolff,  M. Diedenhofen,  Hainam Do,  R. G. Edgar,  Po-Tung Fang,  
 S. Faraji,  S. Fatehi,  Qingguo Feng,  K. D. Fenk,  J. Fosso-Tande,  
 Qinghui Ge,  A. Ghysels,  G. Gidofalvi,  J. Gomes,  J. Gonthier,  A. Gunina,  
 D. Hait,  M. W. D. Hanson-Heine,  P. H. P. Harbach,  A. W. Hauser,  
 J. E. Herr,  E. G. Hohenstein,  Z. C. Holden,  Kerwin Hui,  B. C. Huynh,  
 T.-C. Jagau,  Hyunjun Ji,  B. Kaduk,  K. Khistyaev,  Jaehoon Kim,  
 P. Klunzinger,  K. Koh,  D. Kosenkov,  L. Koulias,  T. Kowalczyk,  
 C. M. Krauter,  A. Kunitsa,  Ka Un Lao,  A. Laurent,  K. V. Lawler,  
 Joonho Lee,  D. Lefrancois,  S. Lehtola,  D. S. Levine,  Yi-Pei Li,  
 You-Sheng Lin,  Fenglai Liu,  E. Livshits,  A. Luenser,  P. Manohar,  
 E. Mansoor,  S. F. Manzer,  Shan-Ping Mao,  Yuezhi Mao,  N. Mardirossian,  
 A. V. Marenich,  T. Markovich,  L. A. Martinez-Martinez,  S. A. Maurer,  
 N. J. Mayhall,  S. C. McKenzie,  J.-M. Mewes,  A. F. Morrison,  
 J. W. Mullinax,  K. Nanda,  T. S. Nguyen-Beck,  R. Olivares-Amaya,  
 J. A. Parkhill,  T. M. Perrine,  F. Plasser,  P. Pokhilko,  S. Prager,  
 A. Prociuk,  E. Ramos,  D. R. Rehn,  F. Rob,  M. Schneider,  N. Sergueev,  
 S. M. Sharada,  S. Sharma,  D. W. Small,  T. Stauch,  T. Stein,  
 Yu-Chuan Su,  A. J. W. Thom,  A. Tkatchenko,  T. Tsuchimochi,  N. M. Tubman,  
 L. Vogt,  M. L. Vidal,  O. Vydrov,  M. A. Watson,  J. Wenzel,  
 M. de Wergifosse,  T. A. Wesolowski,  A. White,  J. Witte,  A. Yamada,  
 Jun Yang,  K. Yao,  S. Yeganeh,  S. R. Yost,  Zhi-Qiang You,  A. Zech,  
 Igor Ying Zhang,  Xing Zhang,  Yan Zhao,  Ying Zhu,  B. R. Brooks,  
 G. K. L. Chan,  C. J. Cramer,  M. S. Gordon,  W. J. Hehre,  A. Klamt,  
 M. W. Schmidt,  C. D. Sherrill,  D. G. Truhlar,  A. Aspuru-Guzik,  R. Baer,  
 A. T. Bell,  N. A. Besley,  Jeng-Da Chai,  A. E. DePrince, III,  
 R. A. DiStasio Jr.,  A. Dreuw,  B. D. Dunietz,  T. R. Furlani,  
 Chao-Ping Hsu,  Yousung Jung,  Jing Kong,  D. S. Lambrecht,  WanZhen Liang,  
 C. Ochsenfeld,  V. A. Rassolov,  L. V. Slipchenko,  J. E. Subotnik,  
 T. Van Voorhis,  J. M. Herbert,  A. I. Krylov,  P. M. W. Gill,  M. Head-Gordon

 Contributors to earlier versions of Q-Chem not listed above: 
 R. D. Adamson,  B. Austin,  J. Baker,  G. J. O. Beran,  K. Brandhorst,  
 S. T. Brown,  E. F. C. Byrd,  A. K. Chakraborty,  C.-L. Cheng,  
 Siu Hung Chien,  D. M. Chipman,  D. L. Crittenden,  H. Dachsel,  
 R. J. Doerksen,  A. D. Dutoi,  L. Fusti-Molnar,  W. A. Goddard III,  
 A. Golubeva-Zadorozhnaya,  S. R. Gwaltney,  G. Hawkins,  A. Heyden,  
 S. Hirata,  G. Kedziora,  F. J. Keil,  C. Kelley,  Jihan Kim,  R. A. King,  
 R. Z. Khaliullin,  P. P. Korambath,  W. Kurlancheek,  A. M. Lee,  M. S. Lee,  
 S. V. Levchenko,  Ching Yeh Lin,  D. Liotard,  R. C. Lochan,  I. Lotan,  
 P. E. Maslen,  N. Nair,  D. P. O'Neill,  D. Neuhauser,  E. Neuscamman,  
 C. M. Oana,  R. Olson,  B. Peters,  R. Peverati,  P. A. Pieniazek,  
 Y. M. Rhee,  J. Ritchie,  M. A. Rohrdanz,  E. Rosta,  N. J. Russ,  
 H. F. Schaefer III,  N. E. Schultz,  N. Shenvi,  A. C. Simmonett,  A. Sodt,  
 D. Stuck,  K. S. Thanthiriwatte,  V. Vanovschi,  Tao Wang,  A. Warshel,  
 C. F. Williams,  Q. Wu,  X. Xu,  W. Zhang

 Please cite Q-Chem as follows:
 Y. Shao et al., Mol. Phys. 113, 184-215 (2015)
 DOI: 10.1080/00268976.2014.952696

 Q-Chem 5.1.1 for Intel X86 EM64T Linux

 Parts of Q-Chem use Armadillo 8.300.2 (Tropical Shenanigans).
 http://arma.sourceforge.net/

 Q-Chem begins on Tue Oct  9 22:21:27 2018  

Host: 
0

     Scratch files written to /scratch/taweetham/qchem20333//
The previous job contains 0 fragments, simply inherited here
Input Ideriv = 2
Curr. Ideriv = -1
Max.  Ideriv = 2

Checking the input file for inconsistencies... 	...done.

--------------------------------------------------------------
User input:
--------------------------------------------------------------

$molecule
read
$end

$rem
   job_type 	frequency
   basis 	6-311++g**
   method	b3lyp	
$end


--------------------------------------------------------------
 ----------------------------------------------------------------
             Standard Nuclear Orientation (Angstroms)
    I     Atom           X                Y                Z
 ----------------------------------------------------------------
    1      C       0.0322232294    -0.2932848963    -1.7664786343
    2      C       0.5983711515    -0.7758950837    -0.4667715729
    3      C      -0.5576667413     0.1939478534    -0.4537735506
    4      F       0.2978796427    -2.0636244872    -0.1331928313
    5      I       2.6083868751    -0.3287775757     0.2021519165
    6      I      -2.4798914933    -0.5643386895     0.2038391692
    7      Br     -0.2856352563     2.0499230542     0.0140774980
    8      H       0.5993914762     0.4275756482    -2.3424759201
    9      H      -0.5308953657    -1.0157073467    -2.3468860255
 ----------------------------------------------------------------
 Molecular Point Group                 C1    NOp =  1
 Largest Abelian Subgroup              C1    NOp =  1
 Nuclear Repulsion Energy =  1682.7333502887 hartrees
 There are       85 alpha and       85 beta electrons
 Requested basis set is 6-311++G(d,p)
 There are 101 shells and 274 basis functions

 Total QAlloc Memory Limit   2000 MB
 Mega-Array Size       188 MB
 MEM_STATIC part       192 MB

                       Distance Matrix (Angstroms)
             C (  1)   C (  2)   C (  3)   F (  4)   I (  5)   I (  6)
   C (  2)  1.497556
   C (  3)  1.519395  1.509035
   F (  4)  2.423283  1.363751  2.435439
   I (  5)  3.242435  2.165072  3.275267  2.908710
   I (  6)  3.204113  3.157559  2.168502  3.174502  5.093728
   Br(  7)  2.960074  2.999655  1.933269  4.157337  3.750860  3.418353
   H (  8)  1.083094  2.228589  2.227232  3.343340  3.329154  4.116989
   H (  9)  1.084375  2.206260  2.246744  2.585621  4.101775  3.241685
             Br(  7)   H (  8)
   H (  8)  2.994767
   H (  9)  3.877163  1.833203

 A cutoff of  1.0D-11 yielded   3796 shell pairs
 There are     29607 function pairs (     33289 Cartesian)

 -------------------------------------------------------
 OpenMP Integral Computing Module                       
 Release: version 1.0, May 2013, Q-Chem Inc. Pittsburgh 
 -------------------------------------------------------
 Integral Job Info:
 Integral job number is                      11
 Integral operator is                         1
 short-range coefficients                     0
 long-range coefficients              100000000
 Omega coefficients                           0
 if combine SR and LR in K                    0
 Integral screening is                        0
 Integral computing path is                   2
 max size of driver memory is            800000
 size of driver memory is                593474
 size of scratch memory is             29623520
 max col of scratch BK array               1296
 max len of scratch array in speh3          155
 max len of scratch index in speh4           18
 max int batch size is                      520
 min int batch size is                       52
 fixed nKL is                                45
 max L of basis functions is                  2
 order of int derivative is                   0
 number of shells is                        101
 number of basis is                         291
 number of cartesian basis is               291
 number of contracted shell pairs          3796
 number of primitive shell pairs           7950
 maxK2 (contraction) of shell pair           36
 max number of K2 of shell pair               1
 max number of CS2 of shell pair            474
 max number of PS2 of shell pair            474
 mem total for path MDJ                  552780
 -------------------------------------------------------
 Smallest overlap matrix eigenvalue = 4.34E-05
 Guess from superposition of atomic densities
 Warning:  Energy on first SCF cycle will be non-variational
 SAD guess density has 170.000000 electrons

 -----------------------------------------------------------------------
  General SCF calculation program by
  Eric Jon Sundstrom, Paul Horn, Yuezhi Mao, Dmitri Zuev, Alec White,
  David Stuck, Shaama M.S., Shane Yost, Joonho Lee, David Small,
  Daniel Levine, Susi Lehtola, Hugh Burton, Evgeny Epifanovsky
 -----------------------------------------------------------------------
 Exchange:     0.2000 Hartree-Fock + 0.0800 Slater + 0.7200 B88
 Correlation:  0.1900 VWN1RPA + 0.8100 LYP
 Using SG-1 standard quadrature grid
 using 4 threads for integral computing
 -------------------------------------------------------
 OpenMP Integral computing Module                
 Release: version 2.0, May 2017, Q-Chem Inc. Pleasanton 
 -------------------------------------------------------
 -------------------------------------------------------
 OpenMP BLAS3 based DFT computing Module                
 Release: version 1.0, May 2013, Q-Chem Inc. Pittsburgh 
 -------------------------------------------------------
 A restricted SCF calculation will be
 performed using DIIS
 SCF converges when DIIS error is below 1.0e-08
 ---------------------------------------
  Cycle       Energy         DIIS error
 ---------------------------------------
    1  -16629.5409988286      3.24e-02  
    2  -16628.4949613552      2.78e-03  
    3  -16628.4635632159      3.38e-03  
    4  -16628.5438085908      4.67e-04  
    5  -16628.5449854605      2.00e-04  
    6  -16628.5452318290      7.15e-05  
    7  -16628.5452782197      2.84e-05  
    8  -16628.5452854920      6.15e-06  
    9  -16628.5452858120      1.10e-06  
   10  -16628.5452858229      4.80e-07  
   11  -16628.5452858247      1.56e-07  
   12  -16628.5452858248      4.73e-08  
   13  -16628.5452858249      8.53e-09  Convergence criterion met
 ---------------------------------------
 SCF time:   CPU 86.53s  wall 23.00s 
 SCF   energy in the final basis set =   -16628.5452858249
 Total energy in the final basis set =   -16628.5452858249

 --------------------------------------------------------------

                    Orbital Energies (a.u.)
 --------------------------------------------------------------

 Alpha MOs
 -- Occupied --
***************-482.853-176.316-176.316-165.720-165.720-165.718
*******-165.718-165.718 -62.506 -56.326 -56.322 -56.322 -35.813
-35.813 -31.307 -31.306 -31.300 -31.300 -31.300 -31.300 -24.715
-22.957 -22.956 -22.955 -22.955 -22.955 -22.955 -22.951 -22.951
-22.950 -22.950 -10.339 -10.308 -10.231  -8.714  -6.547  -6.532
 -6.532  -6.362  -6.362  -4.775  -4.775  -4.759  -4.759  -4.759
 -4.759  -2.657  -2.653  -2.653  -2.642  -2.642  -2.041  -2.040
 -2.036  -2.036  -2.036  -2.035  -2.022  -2.022  -2.022  -2.022
 -1.255  -0.932  -0.808  -0.703  -0.683  -0.633  -0.602  -0.525
 -0.520  -0.492  -0.461  -0.436  -0.390  -0.371  -0.359  -0.314
 -0.303  -0.287  -0.279  -0.276  -0.270
 -- Virtual --
 -0.092  -0.079  -0.029  -0.005   0.020   0.027   0.029   0.056
  0.063   0.065   0.070   0.072   0.077   0.094   0.099   0.107
  0.113   0.120   0.122   0.140   0.155   0.162   0.172   0.197
  0.205   0.206   0.221   0.228   0.231   0.239   0.249   0.268
  0.283   0.300   0.308   0.343   0.362   0.374   0.390   0.403
  0.408   0.413   0.422   0.436   0.444   0.447   0.459   0.468
  0.486   0.500   0.531   0.534   0.540   0.566   0.573   0.577
  0.600   0.632   0.646   0.648   0.657   0.678   0.695   0.742
  0.755   0.777   0.793   0.841   0.896   0.919   0.974   1.076
  1.218   1.244   1.292   1.321   1.336   1.352   1.360   1.368
  1.392   1.414   1.430   1.474   1.497   1.516   1.533   1.582
  1.606   1.659   1.742   1.769   1.829   1.868   1.880   1.939
  2.001   2.012   2.061   2.072   2.128   2.174   2.208   2.232
  2.526   2.551   2.647   2.676   2.772   2.795   2.897   2.931
  3.095   3.376   3.461   3.690   3.763   3.800   3.964   3.971
  3.977   3.981   3.983   3.993   4.008   4.018   4.030   4.049
  4.086   4.089   4.117   4.135   4.214   4.253   4.280   4.388
  4.423   4.444   4.834   6.018   6.020   6.039   6.044   6.062
  6.119   6.337   6.377   6.622   6.671   7.562   7.593   7.680
 23.496  23.658  23.847  27.852  27.879  28.354  28.356  28.369
 28.373  28.378  28.398  28.536  28.537  28.542  28.546  28.565
 28.580  28.599  28.607  28.684  28.700  47.916  66.762 127.894
127.894 127.907 127.911 127.925 127.952 151.650 151.673 289.756
289.785 289.9011020.7111901.8131901.836
 --------------------------------------------------------------

          Ground-State Mulliken Net Atomic Charges

     Atom                 Charge (a.u.)
  ----------------------------------------
      1 C                    -0.493255
      2 C                    -0.161778
      3 C                     0.101734
      4 F                    -0.039272
      5 I                     0.103914
      6 I                     0.120680
      7 Br                   -0.013970
      8 H                     0.177775
      9 H                     0.204172
  ----------------------------------------
  Sum of atomic charges =     0.000000

 -----------------------------------------------------------------
                    Cartesian Multipole Moments
 -----------------------------------------------------------------
    Charge (ESU x 10^10)
                 0.0000
    Dipole Moment (Debye)
         X       0.1119      Y       0.4801      Z      -1.6168
       Tot       1.6903
    Quadrupole Moments (Debye-Ang)
        XX     -95.0456     XY       2.7756     YY    -100.5402
        XZ      -0.0800     YZ       1.0010     ZZ     -94.4323
    Octopole Moments (Debye-Ang^2)
       XXX       1.8998    XXY      -1.7713    XYY      -2.5505
       YYY      24.4242    XXZ      17.8201    XYZ       0.0848
       YYZ       7.7981    XZZ       0.0560    YZZ       0.8434
       ZZZ       7.8460
    Hexadecapole Moments (Debye-Ang^3)
      XXXX   -2202.0993   XXXY      41.6781   XXYY    -533.8062
      XYYY      11.4935   YYYY    -793.1870   XXXZ       4.4228
      XXYZ      -8.4580   XYYZ      -1.2738   YYYZ       3.5820
      XXZZ    -444.5728   XYZZ       6.6867   YYZZ    -183.7071
      XZZZ       0.3242   YZZZ      -1.6137   ZZZZ    -275.0716
 -----------------------------------------------------------------
 Calculating MO derivatives via CPSCF
 D1JvT checksum  = 1023840 65207.1160837794
 D1KAT checksum  = 2656368 2363.3877097003
   1         3          27      0.112207    0.021560
   2         3          27      0.016428    0.003163
   3         3          27      0.002044    0.000562
   4         5          25      0.000194    0.000061
   5        27           3      0.000012    0.000007
   6        30           0      0.000000    0.000000    Roots Converged
 Time for AOints: 62.0 s (CPU) 15.6 s (wall)
 ------------------------------------------------------------------------------
                     AOints        : Timing summary (seconds)
 ------------------------------------------------------------------------------
     job step          cpu (% of tot)      sys (% of tot)     wall (% of tot)
 ------------------------------------------------------------------------------
  cpscf_lag         0.2365E+03 (31.1)   0.1400E-04 (14.4)   0.6046E+02 (30.5)
  iterzp            0.4617E+03 (60.7)   0.7900E-04 (81.4)   0.1216E+03 (61.3)
  make_fx           0.0000E+00 ( 0.0)   0.0000E+00 ( 0.0)   0.0000E+00 ( 0.0)
  AOints            0.6203E+02 ( 8.2)   0.2000E-05 ( 2.1)   0.1560E+02 ( 7.9)
 ------------------------------------------------------------------------------
   Grand Totals     0.7610E+03          0.9700E-04          0.1985E+03
 ------------------------------------------------------------------------------
 Calculating analytic Hessian of the SCF energy
 Polarizability Matrix (a.u.)
            1           2           3
    1-150.4076098  -6.6057885   0.1810958
    2  -6.6057885-108.3109357  -2.0584960
    3   0.1810958  -2.0584960 -92.2011487

 Direct stationary perturbation theory relativistic correction:

 rels  =     210.771365012083
 relv  =    -703.635224069465
 rel2e =      96.252984070883
 E_rel =    -396.610874986499

 Hessian of the SCF Energy
            1           2           3           4           5           6
    1   0.3738661   0.2158193   0.0079253  -0.0556502   0.0041426  -0.0601496
    2   0.2158193   0.4946239  -0.0125935  -0.0013457  -0.0628123   0.0189164
    3   0.0079253  -0.0125935   0.5923449  -0.0780905   0.0608227  -0.1764298
    4  -0.0556502  -0.0013457  -0.0780905   0.3198893  -0.0278920   0.0644894
    5   0.0041426  -0.0628123   0.0608227  -0.0278920   0.4300309  -0.0901949
    6  -0.0601496   0.0189164  -0.1764298   0.0644894  -0.0901949   0.3071801
    7  -0.0523145  -0.0032010   0.0691522  -0.1446328   0.0816085  -0.0047424
    8  -0.0003202  -0.0538722  -0.0594474   0.0701054  -0.0980841   0.0153345
    9   0.0423749  -0.0288297  -0.1570301   0.0143333  -0.0053891  -0.0113580
   10   0.0004850   0.0008310  -0.0023905  -0.0600438  -0.0539451   0.0154159
   11  -0.0029835  -0.0163331   0.0152168  -0.0313010  -0.2427616   0.0575179
   12   0.0143492   0.0389119  -0.0066689   0.0063531   0.0448722  -0.0690581
   13  -0.0119815   0.0043956  -0.0010821  -0.0455030  -0.0025645  -0.0162989
   14  -0.0010204   0.0012186   0.0013808  -0.0067278  -0.0155857  -0.0048251
   15  -0.0151446  -0.0031832  -0.0004605  -0.0137125  -0.0025351  -0.0224442
   16  -0.0101024   0.0025049   0.0031552  -0.0179891  -0.0081300   0.0135118
   17  -0.0021390   0.0004980  -0.0011443   0.0027960   0.0017004   0.0002204
   18   0.0155084   0.0058408  -0.0021723   0.0000226  -0.0024129  -0.0021926
   19  -0.0003793   0.0003302   0.0028706   0.0032003   0.0073878   0.0017866
   20   0.0032595  -0.0133566  -0.0064561  -0.0062884  -0.0156506  -0.0077786
   21  -0.0039999  -0.0210842  -0.0031361   0.0047860   0.0002978  -0.0014512
   22  -0.1224725  -0.1108673   0.0800588   0.0115375   0.0134046  -0.0060555
   23  -0.1092096  -0.1759472   0.1042042  -0.0088375  -0.0090196   0.0013223
   24   0.0781415   0.1023238  -0.1231022   0.0084028   0.0075237  -0.0094160
   25  -0.1214505  -0.1084670  -0.0815990  -0.0108081  -0.0140118  -0.0079573
   26  -0.1075487  -0.1740191  -0.1019831   0.0094909   0.0121825   0.0094872
   27  -0.0790051  -0.1003023  -0.1233449  -0.0065842  -0.0129844  -0.0148302
            7           8           9          10          11          12
    1  -0.0523145  -0.0003202   0.0423749   0.0004850  -0.0029835   0.0143492
    2  -0.0032010  -0.0538722  -0.0288297   0.0008310  -0.0163331   0.0389119
    3   0.0691522  -0.0594474  -0.1570301  -0.0023905   0.0152168  -0.0066689
    4  -0.1446328   0.0701054   0.0143333  -0.0600438  -0.0313010   0.0063531
    5   0.0816085  -0.0980841  -0.0053891  -0.0539451  -0.2427616   0.0448722
    6  -0.0047424   0.0153345  -0.0113580   0.0154159   0.0575179  -0.0690581
    7   0.2751241  -0.0631212  -0.0610928   0.0055726  -0.0054948  -0.0085911
    8  -0.0631212   0.3092595   0.0617350   0.0158452  -0.0360553  -0.0036387
    9  -0.0610928   0.0617350   0.2380273  -0.0044069   0.0044348   0.0029533
   10   0.0055726   0.0158452  -0.0044069   0.0728337   0.0544078  -0.0086205
   11  -0.0054948  -0.0360553   0.0044348   0.0544078   0.3131614  -0.0758355
   12  -0.0085911  -0.0036387   0.0029533  -0.0086205  -0.0758355   0.0644191
   13  -0.0127332  -0.0037958  -0.0132630  -0.0177024  -0.0208860  -0.0003053
   14   0.0042575   0.0014907   0.0005268  -0.0235721  -0.0139374  -0.0035352
   15   0.0007215   0.0019481  -0.0023085  -0.0001005  -0.0029635   0.0046986
   16  -0.0468988  -0.0019879   0.0102334  -0.0027353   0.0009911  -0.0019328
   17  -0.0091020  -0.0121143   0.0046855   0.0047978   0.0000613  -0.0003514
   18   0.0074839   0.0013241  -0.0147685   0.0008913  -0.0011264   0.0016832
   19  -0.0244808  -0.0179464  -0.0058082  -0.0003117   0.0024421   0.0009457
   20  -0.0066802  -0.1127228  -0.0244361   0.0011274  -0.0036076  -0.0018374
   21  -0.0025041  -0.0197470  -0.0289962  -0.0014135   0.0023516   0.0004879
   22  -0.0103743  -0.0120391   0.0081562   0.0000039   0.0044073  -0.0063247
   23   0.0096877   0.0106483  -0.0096305   0.0007080  -0.0020437   0.0042784
   24   0.0071831   0.0093058  -0.0140200   0.0009030  -0.0000751  -0.0016100
   25   0.0107379   0.0132600   0.0094732   0.0018980  -0.0015831   0.0041264
   26  -0.0079546  -0.0085497  -0.0030967  -0.0001999   0.0015160  -0.0028642
   27  -0.0076103  -0.0068142  -0.0124993  -0.0002784   0.0004794   0.0030950
           13          14          15          16          17          18
    1  -0.0119815  -0.0010204  -0.0151446  -0.0101024  -0.0021390   0.0155084
    2   0.0043956   0.0012186  -0.0031832   0.0025049   0.0004980   0.0058408
    3  -0.0010821   0.0013808  -0.0004605   0.0031552  -0.0011443  -0.0021723
    4  -0.0455030  -0.0067278  -0.0137125  -0.0179891   0.0027960   0.0000226
    5  -0.0025645  -0.0155857  -0.0025351  -0.0081300   0.0017004  -0.0024129
    6  -0.0162989  -0.0048251  -0.0224442   0.0135118   0.0002204  -0.0021926
    7  -0.0127332   0.0042575   0.0007215  -0.0468988  -0.0091020   0.0074839
    8  -0.0037958   0.0014907   0.0019481  -0.0019879  -0.0121143   0.0013241
    9  -0.0132630   0.0005268  -0.0023085   0.0102334   0.0046855  -0.0147685
   10  -0.0177024  -0.0235721  -0.0001005  -0.0027353   0.0047978   0.0008913
   11  -0.0208860  -0.0139374  -0.0029635   0.0009911   0.0000613  -0.0011264
   12  -0.0003053  -0.0035352   0.0046986  -0.0019328  -0.0003514   0.0016832
   13   0.0911467   0.0216032   0.0295261  -0.0009722  -0.0000642  -0.0002131
   14   0.0216032   0.0275857   0.0055841   0.0002559  -0.0001778   0.0002653
   15   0.0295261   0.0055841   0.0182370   0.0000813  -0.0001855   0.0003681
   16  -0.0009722   0.0002559   0.0000813   0.0867799   0.0193473  -0.0245149
   17  -0.0000642  -0.0001778  -0.0001855   0.0193473   0.0237738  -0.0048025
   18  -0.0002131   0.0002653   0.0003681  -0.0245149  -0.0048025   0.0138541
   19  -0.0026494   0.0047735  -0.0004138  -0.0081088  -0.0166532  -0.0006603
   20   0.0020097  -0.0010372   0.0012759  -0.0121904  -0.0145868   0.0008511
   21   0.0009936   0.0004694   0.0013321   0.0003224   0.0022467   0.0027454
   22   0.0012864   0.0000452   0.0010223  -0.0012501   0.0001526   0.0023716
   23  -0.0015334   0.0006027  -0.0014253   0.0009998   0.0001806  -0.0017697
   24  -0.0003503   0.0002422   0.0007018  -0.0013767  -0.0000085  -0.0002671
   25  -0.0008912   0.0003850  -0.0019798   0.0012769   0.0008648  -0.0008895
   26   0.0008354  -0.0001596   0.0014846  -0.0017907   0.0006649   0.0018301
   27   0.0009930  -0.0001082  -0.0001244   0.0005202  -0.0006604   0.0007497
           19          20          21          22          23          24
    1  -0.0003793   0.0032595  -0.0039999  -0.1224725  -0.1092096   0.0781415
    2   0.0003302  -0.0133566  -0.0210842  -0.1108673  -0.1759472   0.1023238
    3   0.0028706  -0.0064561  -0.0031361   0.0800588   0.1042042  -0.1231022
    4   0.0032003  -0.0062884   0.0047860   0.0115375  -0.0088375   0.0084028
    5   0.0073878  -0.0156506   0.0002978   0.0134046  -0.0090196   0.0075237
    6   0.0017866  -0.0077786  -0.0014512  -0.0060555   0.0013223  -0.0094160
    7  -0.0244808  -0.0066802  -0.0025041  -0.0103743   0.0096877   0.0071831
    8  -0.0179464  -0.1127228  -0.0197470  -0.0120391   0.0106483   0.0093058
    9  -0.0058082  -0.0244361  -0.0289962   0.0081562  -0.0096305  -0.0140200
   10  -0.0003117   0.0011274  -0.0014135   0.0000039   0.0007080   0.0009030
   11   0.0024421  -0.0036076   0.0023516   0.0044073  -0.0020437  -0.0000751
   12   0.0009457  -0.0018374   0.0004879  -0.0063247   0.0042784  -0.0016100
   13  -0.0026494   0.0020097   0.0009936   0.0012864  -0.0015334  -0.0003503
   14   0.0047735  -0.0010372   0.0004694   0.0000452   0.0006027   0.0002422
   15  -0.0004138   0.0012759   0.0013321   0.0010223  -0.0014253   0.0007018
   16  -0.0081088  -0.0121904   0.0003224  -0.0012501   0.0009998  -0.0013767
   17  -0.0166532  -0.0145868   0.0022467   0.0001526   0.0001806  -0.0000085
   18  -0.0006603   0.0008511   0.0027454   0.0023716  -0.0017697  -0.0002671
   19   0.0313595   0.0187326   0.0014285   0.0014308   0.0004394   0.0004294
   20   0.0187326   0.1609723   0.0375783  -0.0024528   0.0016282  -0.0001971
   21   0.0014285   0.0375783   0.0278276  -0.0027390   0.0004246   0.0015292
   22   0.0014308  -0.0024528  -0.0027390   0.1248778   0.1149714  -0.0849372
   23   0.0004394   0.0016282   0.0004246   0.1149714   0.1824092  -0.1081340
   24   0.0004294  -0.0001971   0.0015292  -0.0849372  -0.1081340   0.1338653
   25  -0.0000607   0.0024826   0.0031260  -0.0050394  -0.0072258  -0.0083955
   26   0.0004940  -0.0016389  -0.0025372  -0.0076219  -0.0084584  -0.0109808
   27  -0.0005784   0.0010000  -0.0003386   0.0084476   0.0107299   0.0123191
           25          26          27
    1  -0.1214505  -0.1075487  -0.0790051
    2  -0.1084670  -0.1740191  -0.1003023
    3  -0.0815990  -0.1019831  -0.1233449
    4  -0.0108081   0.0094909  -0.0065842
    5  -0.0140118   0.0121825  -0.0129844
    6  -0.0079573   0.0094872  -0.0148302
    7   0.0107379  -0.0079546  -0.0076103
    8   0.0132600  -0.0085497  -0.0068142
    9   0.0094732  -0.0030967  -0.0124993
   10   0.0018980  -0.0001999  -0.0002784
   11  -0.0015831   0.0015160   0.0004794
   12   0.0041264  -0.0028642   0.0030950
   13  -0.0008912   0.0008354   0.0009930
   14   0.0003850  -0.0001596  -0.0001082
   15  -0.0019798   0.0014846  -0.0001244
   16   0.0012769  -0.0017907   0.0005202
   17   0.0008648   0.0006649  -0.0006604
   18  -0.0008895   0.0018301   0.0007497
   19  -0.0000607   0.0004940  -0.0005784
   20   0.0024826  -0.0016389   0.0010000
   21   0.0031260  -0.0025372  -0.0003386
   22  -0.0050394  -0.0076219   0.0084476
   23  -0.0072258  -0.0084584   0.0107299
   24  -0.0083955  -0.0109808   0.0123191
   25   0.1243371   0.1142953   0.0840956
   26   0.1142953   0.1784623   0.1086602
   27   0.0840956   0.1086602   0.1349736
 Gradient time:  CPU 1010.96 s  wall 264.69 s
 **********************************************************************
 **                                                                  **
 **                       VIBRATIONAL ANALYSIS                       **
 **                       --------------------                       **
 **                                                                  **
 **        VIBRATIONAL FREQUENCIES (CM**-1) AND NORMAL MODES         **
 **     FORCE CONSTANTS (mDYN/ANGSTROM) AND REDUCED MASSES (AMU)     **
 **                  INFRARED INTENSITIES (KM/MOL)                   **
 **                                                                  **
 **********************************************************************


 Mode:                 1                      2                      3
 Frequency:        53.63                  84.55                 123.39
 Force Cnst:      0.0332                 0.1906                 0.3346
 Red. Mass:      19.5817                45.2609                37.2968
 IR Active:          YES                    YES                    YES
 IR Intens:        0.149                  0.190                  0.449
 Raman Active:       YES                    YES                    YES
               X      Y      Z        X      Y      Z        X      Y      Z
 C          0.017 -0.223  0.256   -0.066 -0.269 -0.090    0.070 -0.002 -0.099
 C         -0.010 -0.084  0.317   -0.007 -0.248 -0.103    0.173 -0.062 -0.171
 C          0.011 -0.051  0.187    0.002 -0.266 -0.059   -0.020 -0.240 -0.047
 F          0.019 -0.017  0.573    0.140 -0.276 -0.102    0.353 -0.192 -0.521
 I          0.135  0.032 -0.121   -0.204  0.274 -0.008    0.250  0.009  0.069
 I         -0.129  0.033 -0.121   -0.062  0.075 -0.003   -0.175  0.196  0.069
 Br        -0.017 -0.038  0.129    0.407 -0.367  0.084   -0.242 -0.239 -0.046
 H          0.103 -0.348  0.184   -0.116 -0.293 -0.168   -0.162  0.209 -0.062
 H         -0.046 -0.229  0.324   -0.113 -0.299 -0.007    0.253 -0.122 -0.132
 TransDip  -0.002 -0.011 -0.006   -0.014  0.002  0.002   -0.019  0.009  0.003

 Mode:                 4                      5                      6
 Frequency:       141.00                 244.05                 293.68
 Force Cnst:      0.5045                 0.5797                 0.6902
 Red. Mass:      43.0685                16.5203                13.5811
 IR Active:          YES                    YES                    YES
 IR Intens:        0.095                  0.617                  0.495
 Raman Active:       YES                    YES                    YES
               X      Y      Z        X      Y      Z        X      Y      Z
 C          0.134 -0.296 -0.042   -0.001 -0.021  0.304    0.104 -0.000 -0.271
 C          0.031 -0.223  0.025    0.151 -0.161  0.155    0.163  0.270 -0.166
 C          0.109 -0.161 -0.108    0.095 -0.108  0.351    0.036  0.089 -0.317
 F         -0.012 -0.166  0.249    0.563 -0.356 -0.138    0.505  0.317  0.259
 I         -0.159 -0.021 -0.048   -0.094 -0.032 -0.029   -0.063 -0.059 -0.007
 I          0.349  0.221 -0.052   -0.012  0.005 -0.018   -0.046 -0.001  0.022
 Br        -0.348 -0.169  0.122   -0.001  0.173 -0.023    0.004 -0.031  0.036
 H          0.303 -0.431 -0.048   -0.047 -0.009  0.276    0.027 -0.032 -0.397
 H          0.044 -0.232 -0.034   -0.073  0.024  0.319    0.187 -0.165 -0.150
 TransDip   0.008 -0.006  0.000   -0.022  0.002  0.012    0.002 -0.013 -0.018

 Mode:                 7                      8                      9
 Frequency:       308.85                 329.50                 477.42
 Force Cnst:      0.2050                 0.3937                 0.3995
 Red. Mass:       3.6470                 6.1546                 2.9752
 IR Active:          YES                    YES                    YES
 IR Intens:        7.527                  1.476                 10.630
 Raman Active:       YES                    YES                    YES
               X      Y      Z        X      Y      Z        X      Y      Z
 C          0.400  0.044  0.001    0.030  0.326  0.222   -0.069  0.222 -0.098
 C          0.073 -0.054  0.080    0.018  0.178  0.168   -0.072 -0.154 -0.146
 C          0.116  0.004 -0.088   -0.070  0.018  0.242    0.036 -0.003 -0.015
 F         -0.076 -0.046 -0.013    0.034  0.146  0.011    0.033 -0.118  0.149
 I         -0.020  0.006 -0.021   -0.026 -0.013 -0.016    0.010  0.004  0.007
 I         -0.030 -0.007  0.024    0.021  0.009 -0.010   -0.003  0.000  0.003
 Br        -0.004  0.010 -0.000    0.002 -0.121 -0.062   -0.002 -0.001 -0.009
 H          0.614  0.069  0.240   -0.059  0.563  0.437    0.181  0.294  0.228
 H          0.526  0.139 -0.238    0.209  0.348  0.028   -0.239  0.642 -0.455
 TransDip   0.087  0.008  0.002   -0.018  0.024  0.024   -0.090  0.025 -0.046

 Mode:                10                     11                     12
 Frequency:       516.44                 658.56                 819.50
 Force Cnst:      1.1559                 0.9016                 1.3849
 Red. Mass:       7.3558                 3.5284                 3.4999
 IR Active:          YES                    YES                    YES
 IR Intens:       36.307                 31.943                 61.286
 Raman Active:       YES                    YES                    YES
               X      Y      Z        X      Y      Z        X      Y      Z
 C         -0.064  0.014 -0.005   -0.018  0.032  0.051    0.080 -0.184 -0.032
 C          0.376 -0.077 -0.206   -0.131  0.020  0.108   -0.229 -0.057 -0.131
 C          0.510 -0.004  0.245    0.153  0.375 -0.077    0.013 -0.001  0.246
 F         -0.122  0.118  0.017    0.044 -0.069 -0.040    0.055  0.161 -0.051
 I         -0.018  0.003  0.001    0.003  0.001  0.001    0.001 -0.000  0.002
 I         -0.024 -0.004 -0.001   -0.003 -0.004  0.002    0.000  0.000 -0.000
 Br        -0.019 -0.016 -0.009   -0.009 -0.040 -0.009   -0.001 -0.002 -0.003
 H         -0.260 -0.081 -0.319    0.325 -0.484 -0.262    0.596 -0.289  0.354
 H         -0.425  0.044  0.311   -0.484  0.163  0.343   -0.173  0.275 -0.353
 TransDip   0.185  0.053 -0.007    0.049  0.173  0.017   -0.227 -0.107 -0.000

 Mode:                13                     14                     15
 Frequency:       934.09                 959.97                1018.98
 Force Cnst:      2.4921                 1.9371                 1.0176
 Red. Mass:       4.8477                 3.5677                 1.6634
 IR Active:          YES                    YES                    YES
 IR Intens:       16.328                 25.429                 60.265
 Raman Active:       YES                    YES                    YES
               X      Y      Z        X      Y      Z        X      Y      Z
 C         -0.073 -0.105  0.325   -0.176 -0.055 -0.004   -0.078 -0.100 -0.045
 C          0.253 -0.150 -0.196    0.004 -0.031  0.279   -0.009  0.069 -0.001
 C         -0.184  0.178 -0.172    0.179 -0.162 -0.188    0.087  0.146  0.044
 F         -0.008  0.065 -0.014    0.019  0.105 -0.067   -0.003 -0.058  0.008
 I         -0.001  0.000  0.001   -0.001 -0.000 -0.001   -0.000  0.000 -0.000
 I          0.000 -0.000  0.000   -0.002  0.000  0.000   -0.001 -0.000 -0.001
 Br         0.001 -0.006  0.002    0.000  0.007  0.003   -0.002 -0.005  0.001
 H          0.270 -0.096  0.680    0.165  0.066  0.487   -0.233  0.382  0.405
 H         -0.036  0.276 -0.180   -0.321  0.435 -0.465    0.544 -0.244 -0.473
 TransDip   0.111 -0.066 -0.010    0.093 -0.110  0.072    0.070  0.236 -0.035

 Mode:                16                     17                     18
 Frequency:      1077.20                1118.92                1281.29
 Force Cnst:      0.9098                 2.0887                 5.2815
 Red. Mass:       1.3308                 2.8315                 5.4603
 IR Active:          YES                    YES                    YES
 IR Intens:       14.023                 42.255                 24.683
 Raman Active:       YES                    YES                    YES
               X      Y      Z        X      Y      Z        X      Y      Z
 C         -0.126  0.103  0.008   -0.030 -0.061 -0.113    0.030 -0.032  0.248
 C          0.000 -0.008 -0.018    0.190  0.262  0.030   -0.198  0.343 -0.254
 C          0.026 -0.040  0.005   -0.105 -0.009  0.092    0.200 -0.194 -0.156
 F          0.001  0.006  0.000   -0.040 -0.112  0.012   -0.016 -0.098  0.032
 I          0.000  0.000  0.000   -0.001 -0.001 -0.000    0.002 -0.000  0.001
 I          0.000  0.000 -0.000   -0.000  0.000 -0.000   -0.002 -0.000  0.001
 Br         0.000  0.001 -0.000    0.001 -0.002 -0.001    0.000  0.005  0.001
 H          0.587 -0.451  0.012    0.545 -0.353  0.073    0.081  0.125  0.548
 H          0.510 -0.404  0.018   -0.411  0.392 -0.306   -0.194 -0.006  0.492
 TransDip   0.072 -0.096  0.007    0.147  0.122  0.082   -0.069  0.135 -0.047

 Mode:                19                     20                     21
 Frequency:      1451.88                3129.22                3221.03
 Force Cnst:      1.4671                 6.0806                 6.8354
 Red. Mass:       1.1812                 1.0540                 1.1182
 IR Active:          YES                    YES                    YES
 IR Intens:       19.478                  0.273                  1.497
 Raman Active:       YES                    YES                    YES
               X      Y      Z        X      Y      Z        X      Y      Z
 C         -0.003  0.004 -0.112   -0.004 -0.004 -0.064   -0.061 -0.079  0.004
 C          0.026 -0.033  0.015    0.002 -0.002  0.001   -0.000 -0.000 -0.000
 C         -0.023  0.022  0.004   -0.001  0.001  0.001   -0.000 -0.000  0.000
 F          0.001  0.005 -0.001    0.000 -0.000  0.000    0.000  0.000 -0.000
 I         -0.000  0.000 -0.000    0.000 -0.000  0.000    0.000  0.000  0.000
 I          0.000 -0.000  0.000   -0.000  0.000  0.000    0.000  0.000 -0.000
 Br        -0.000 -0.000 -0.000   -0.000  0.000  0.000    0.000  0.000  0.000
 H          0.255  0.325  0.565   -0.352 -0.449  0.341    0.389  0.497 -0.395
 H         -0.262 -0.324  0.567    0.393  0.500  0.387    0.344  0.437  0.355
 TransDip   0.016 -0.033  0.136    0.009 -0.003  0.014    0.028  0.027 -0.004

 STANDARD THERMODYNAMIC QUANTITIES AT   298.15 K  AND     1.00 ATM

   This Molecule has  0 Imaginary Frequencies
   Zero point vibrational energy:       26.080 kcal/mol

   Atom    1 Element C  Has Mass   12.00000
   Atom    2 Element C  Has Mass   12.00000
   Atom    3 Element C  Has Mass   12.00000
   Atom    4 Element F  Has Mass   18.99840
   Atom    5 Element I  Has Mass  126.90440
   Atom    6 Element I  Has Mass  126.90440
   Atom    7 Element Br Has Mass   78.91830
   Atom    8 Element H  Has Mass    1.00783
   Atom    9 Element H  Has Mass    1.00783
   Molecular Mass:   389.741160 amu
   Principal axes and moments of inertia in amu*Bohr^2:
                             1           2           3
    Eigenvalues --     1930.35271  6158.73720  7632.49187
          X               0.99999    -0.00397    -0.00036
          Y               0.00397     0.99993     0.01108
          Z               0.00032    -0.01108     0.99994
   Rotational Symmetry Number is   1
   The Molecule is an Asymmetric Top
   Translational Enthalpy:        0.889 kcal/mol
   Rotational Enthalpy:           0.889 kcal/mol
   Vibrational Enthalpy:         29.537 kcal/mol
   gas constant (RT):             0.592 kcal/mol
   Translational Entropy:        43.773  cal/mol.K
   Rotational Entropy:           32.872  cal/mol.K
   Vibrational Entropy:          22.530  cal/mol.K

   Total Enthalpy:               31.907 kcal/mol
   Total Entropy:                99.175  cal/mol.K

 ======================================================================

 STANDARD THERMODYNAMIC QUANTITIES FOR ANHARMONIC VIBRATION -- TOSH

   Zero point vibrational energy: ************ kcal/mol

   Vibrational Enthalpy:       Infinity kcal/mol
   Vibrational Entropy:             NaN  cal/mol.K

   Total Enthalpy:             Infinity kcal/mol
   Total Entropy:                   NaN  cal/mol.K

 ======================================================================

 STANDARD THERMODYNAMIC QUANTITIES FOR ANHARMONIC VIBRATION -- VPT2

   Zero point vibrational energy: ************ kcal/mol

   Vibrational Enthalpy:       Infinity kcal/mol
   Vibrational Entropy:             NaN  cal/mol.K

   Total Enthalpy:             Infinity kcal/mol
   Total Entropy:                   NaN  cal/mol.K

 ======================================================================

Archival summary:
1\1\garfield\FREQ\ProcedureUnspecified\BasisUnspecified\2r1132\taweetha\TueOct922:26:152018TueOct922:26:152018\0\\#,FREQ,ProcedureUnspecified,BasisUnspecified,\\0,1\I\C,1,2.1685\C,2,1.50904,1,117.19\F,3,1.36375,2,115.846,1,3.64486,0\C,3,1.49756,2,60.7084,1,109.922,0\H,5,1.08309,3,118.559,2,106.058,0\H,5,1.08438,3,116.497,2,-108.932,0\Br,2,1.93327,1,112.771,3,-147.038,0\I,3,2.16507,2,125.158,1,-137.754,0\\\@

 Total job time:  287.52s(wall), 1097.78s(cpu) 
 Tue Oct  9 22:26:15 2018

        *************************************************************
        *                                                           *
        *  Thank you very much for using Q-Chem.  Have a nice day.  *
        *                                                           *
        *************************************************************
