# Supplementary material for: Geometric and energetic data from ab initio calculations of haloethene, haloimine, halomethylenephosphine, haloiminophosphine, halodiazene, halodiphosphene and halocyclopropane
Source: Data Brief. 2019 Nov 2;27:104738. doi: 10.1016/j.dib.2019.104738 (PMC6861602; doi:10.1016/j.dib.2019.104738)
Supplement: Multimedia component 3 [file mmc3.zip › CCC/B3LYP/FICCCICl.out]

Q-Chem Developer Version!
                  Welcome to Q-Chem
     A Quantum Leap Into The Future Of Chemistry


 Q-Chem 5.1, Q-Chem, Inc., Pleasanton, CA (2018)

 Yihan Shao,  Zhengting Gan,  E. Epifanovsky,  A. T. B. Gilbert,  M. Wormit,  
 J. Kussmann,  A. W. Lange,  A. Behn,  Jia Deng,  Xintian Feng,  D. Ghosh,  
 M. Goldey,  P. R. Horn,  L. D. Jacobson,  I. Kaliman,  T. Kus,  A. Landau,  
 Jie Liu,  E. I. Proynov,  R. M. Richard,  R. P. Steele,  E. J. Sundstrom,  
 H. L. Woodcock III,  P. M. Zimmerman,  D. Zuev,  B. Albrecht,  E. Alguire,  
 S. A. Baeppler,  D. Barton,  Z. Benda,  Y. A. Bernard,  E. J. Berquist,  
 K. B. Bravaya,  H. Burton,  D. Casanova,  Chun-Min Chang,  Yunqing Chen,  
 A. Chien,  K. D. Closser,  M. P. Coons,  S. Coriani,  S. Dasgupta,  
 A. L. Dempwolff,  M. Diedenhofen,  Hainam Do,  R. G. Edgar,  Po-Tung Fang,  
 S. Faraji,  S. Fatehi,  Qingguo Feng,  K. D. Fenk,  J. Fosso-Tande,  
 Qinghui Ge,  A. Ghysels,  G. Gidofalvi,  J. Gomes,  J. Gonthier,  A. Gunina,  
 D. Hait,  M. W. D. Hanson-Heine,  P. H. P. Harbach,  A. W. Hauser,  
 J. E. Herr,  E. G. Hohenstein,  Z. C. Holden,  Kerwin Hui,  B. C. Huynh,  
 T.-C. Jagau,  Hyunjun Ji,  B. Kaduk,  K. Khistyaev,  Jaehoon Kim,  
 P. Klunzinger,  K. Koh,  D. Kosenkov,  L. Koulias,  T. Kowalczyk,  
 C. M. Krauter,  A. Kunitsa,  Ka Un Lao,  A. Laurent,  K. V. Lawler,  
 Joonho Lee,  D. Lefrancois,  S. Lehtola,  D. S. Levine,  Yi-Pei Li,  
 You-Sheng Lin,  Fenglai Liu,  E. Livshits,  A. Luenser,  P. Manohar,  
 E. Mansoor,  S. F. Manzer,  Shan-Ping Mao,  Yuezhi Mao,  N. Mardirossian,  
 A. V. Marenich,  T. Markovich,  L. A. Martinez-Martinez,  S. A. Maurer,  
 N. J. Mayhall,  S. C. McKenzie,  J.-M. Mewes,  A. F. Morrison,  
 J. W. Mullinax,  K. Nanda,  T. S. Nguyen-Beck,  R. Olivares-Amaya,  
 J. A. Parkhill,  T. M. Perrine,  F. Plasser,  P. Pokhilko,  S. Prager,  
 A. Prociuk,  E. Ramos,  D. R. Rehn,  F. Rob,  M. Schneider,  N. Sergueev,  
 S. M. Sharada,  S. Sharma,  D. W. Small,  T. Stauch,  T. Stein,  
 Yu-Chuan Su,  A. J. W. Thom,  A. Tkatchenko,  T. Tsuchimochi,  N. M. Tubman,  
 L. Vogt,  M. L. Vidal,  O. Vydrov,  M. A. Watson,  J. Wenzel,  
 M. de Wergifosse,  T. A. Wesolowski,  A. White,  J. Witte,  A. Yamada,  
 Jun Yang,  K. Yao,  S. Yeganeh,  S. R. Yost,  Zhi-Qiang You,  A. Zech,  
 Igor Ying Zhang,  Xing Zhang,  Yan Zhao,  Ying Zhu,  B. R. Brooks,  
 G. K. L. Chan,  C. J. Cramer,  M. S. Gordon,  W. J. Hehre,  A. Klamt,  
 M. W. Schmidt,  C. D. Sherrill,  D. G. Truhlar,  A. Aspuru-Guzik,  R. Baer,  
 A. T. Bell,  N. A. Besley,  Jeng-Da Chai,  A. E. DePrince, III,  
 R. A. DiStasio Jr.,  A. Dreuw,  B. D. Dunietz,  T. R. Furlani,  
 Chao-Ping Hsu,  Yousung Jung,  Jing Kong,  D. S. Lambrecht,  WanZhen Liang,  
 C. Ochsenfeld,  V. A. Rassolov,  L. V. Slipchenko,  J. E. Subotnik,  
 T. Van Voorhis,  J. M. Herbert,  A. I. Krylov,  P. M. W. Gill,  M. Head-Gordon

 Contributors to earlier versions of Q-Chem not listed above: 
 R. D. Adamson,  B. Austin,  J. Baker,  G. J. O. Beran,  K. Brandhorst,  
 S. T. Brown,  E. F. C. Byrd,  A. K. Chakraborty,  C.-L. Cheng,  
 Siu Hung Chien,  D. M. Chipman,  D. L. Crittenden,  H. Dachsel,  
 R. J. Doerksen,  A. D. Dutoi,  L. Fusti-Molnar,  W. A. Goddard III,  
 A. Golubeva-Zadorozhnaya,  S. R. Gwaltney,  G. Hawkins,  A. Heyden,  
 S. Hirata,  G. Kedziora,  F. J. Keil,  C. Kelley,  Jihan Kim,  R. A. King,  
 R. Z. Khaliullin,  P. P. Korambath,  W. Kurlancheek,  A. M. Lee,  M. S. Lee,  
 S. V. Levchenko,  Ching Yeh Lin,  D. Liotard,  R. C. Lochan,  I. Lotan,  
 P. E. Maslen,  N. Nair,  D. P. O'Neill,  D. Neuhauser,  E. Neuscamman,  
 C. M. Oana,  R. Olson,  B. Peters,  R. Peverati,  P. A. Pieniazek,  
 Y. M. Rhee,  J. Ritchie,  M. A. Rohrdanz,  E. Rosta,  N. J. Russ,  
 H. F. Schaefer III,  N. E. Schultz,  N. Shenvi,  A. C. Simmonett,  A. Sodt,  
 D. Stuck,  K. S. Thanthiriwatte,  V. Vanovschi,  Tao Wang,  A. Warshel,  
 C. F. Williams,  Q. Wu,  X. Xu,  W. Zhang

 Please cite Q-Chem as follows:
 Y. Shao et al., Mol. Phys. 113, 184-215 (2015)
 DOI: 10.1080/00268976.2014.952696

 Q-Chem 5.1.1 for Intel X86 EM64T Linux

 Parts of Q-Chem use Armadillo 8.300.2 (Tropical Shenanigans).
 http://arma.sourceforge.net/

 Q-Chem begins on Thu Oct 11 03:24:09 2018  

Host: 
0

     Scratch files written to /scratch/taweetham/qchem32103//
Input Ideriv = 2
Curr. Ideriv = -1
Max.  Ideriv = 2

Checking the input file for inconsistencies... 	...done.

--------------------------------------------------------------
User input:
--------------------------------------------------------------
$molecule
0 1
C 
C 1 CC 
C 2 CC 1 60.0
F 2 CF 1 ANG  3 pDHA
I 2 CI 1 ANG  3 mDHA
I 3 CI 1 ANG  2 mDHA
Cl 3 CCl 1 ANG  2 pDHA
H 1 CH 2 ANG  3 pDHA
H 1 CH 2 ANG  3 mDHA

CC=1.54
CH=1.09
CF=1.35
CCl=1.77
CBr=1.94
CI=2.14
ANG=118.0
pDHA=107.9
mDHA=-107.9
$end

$rem
   job_type	optimization
   basis	6-311++g**
   method	b3lyp
   mem_total	32000
$end

--------------------------------------------------------------
 ----------------------------------------------------------------
             Standard Nuclear Orientation (Angstroms)
    I     Atom           X                Y                Z
 ----------------------------------------------------------------
    1      C      -0.0006352450    -0.2155700530    -1.7273238577
    2      C       0.5477495404    -0.6954085394    -0.3706259716
    3      C      -0.5498331558     0.3837296169    -0.4193400809
    4      F       0.2039789163    -1.9310398743     0.0507253811
    5      I       2.5252962749    -0.0936590546     0.1832751662
    6      I      -2.5277333208    -0.1660952583     0.1849806486
    7      Cl     -0.0994039943     2.0467265794    -0.0138099673
    8      H       0.6421761560     0.4098179596    -2.3468263488
    9      H      -0.6426419047    -0.8943385024    -2.2887513606
 ----------------------------------------------------------------
 Molecular Point Group                 C1    NOp =  1
 Largest Abelian Subgroup              C1    NOp =  1
 Nuclear Repulsion Energy =  1333.6273433257 hartrees
 There are       76 alpha and       76 beta electrons
 Requested basis set is 6-311++G(d,p)
 There are 95 shells and 256 basis functions

 Total QAlloc Memory Limit  32000 MB
 Mega-Array Size       188 MB
 MEM_STATIC part       192 MB
 A cutoff of  1.0D-11 yielded   3479 shell pairs
 There are     26856 function pairs (     30057 Cartesian)
 Smallest overlap matrix eigenvalue = 5.50E-05

 Scale SEOQF with 1.000000e-01/1.000000e-01/1.000000e-01

 Standard Electronic Orientation quadrupole field applied
 Nucleus-field energy     =     0.0000000287 hartrees
 Guess from superposition of atomic densities
 Warning:  Energy on first SCF cycle will be non-variational
 SAD guess density has 152.000000 electrons

 -----------------------------------------------------------------------
  General SCF calculation program by
  Eric Jon Sundstrom, Paul Horn, Yuezhi Mao, Dmitri Zuev, Alec White,
  David Stuck, Shaama M.S., Shane Yost, Joonho Lee, David Small,
  Daniel Levine, Susi Lehtola, Hugh Burton, Evgeny Epifanovsky
 -----------------------------------------------------------------------
 Exchange:     0.2000 Hartree-Fock + 0.0800 Slater + 0.7200 B88
 Correlation:  0.1900 VWN1RPA + 0.8100 LYP
 Using SG-1 standard quadrature grid
 A restricted SCF calculation will be
 performed using DIIS
 SCF converges when DIIS error is below 1.0e-08
 ---------------------------------------
  Cycle       Energy         DIIS error
 ---------------------------------------
    1  -14515.6626047829      3.33e-02  
    2  -14514.5741524137      2.74e-03  
    3  -14514.5389381707      3.53e-03  
    4  -14514.6212125150      5.00e-04  
    5  -14514.6223628554      2.74e-04  
    6  -14514.6229351181      6.89e-05  
    7  -14514.6229744841      2.36e-05  
    8  -14514.6229782206      6.32e-06  
    9  -14514.6229785232      1.42e-06  
   10  -14514.6229785392      5.79e-07  
   11  -14514.6229785417      1.59e-07  
   12  -14514.6229785421      6.77e-08  
   13  -14514.6229785420      8.54e-09  Convergence criterion met
 ---------------------------------------
 SCF time:   CPU 67.40s  wall 67.00s 
 SCF   energy in the final basis set =   -14514.6229785420
 Total energy in the final basis set =   -14514.6229785420

 --------------------------------------------------------------

                    Orbital Energies (a.u.)
 --------------------------------------------------------------

 Alpha MOs
 -- Occupied --
***************-176.318-176.316-165.722-165.720-165.719-165.719
*******-165.717-101.576 -35.814 -35.812 -31.308 -31.306 -31.301
-31.301 -31.299 -31.299 -24.722 -22.958 -22.957 -22.956 -22.956
-22.955 -22.955 -22.952 -22.952 -22.950 -22.950 -10.341 -10.314
-10.233  -9.491  -7.256  -7.245  -7.245  -6.363  -6.362  -4.777
 -4.775  -4.761  -4.760  -4.759  -4.759  -2.042  -2.040  -2.037
 -2.037  -2.035  -2.035  -2.023  -2.023  -2.022  -2.022  -1.263
 -0.935  -0.845  -0.709  -0.685  -0.634  -0.605  -0.531  -0.518
 -0.500  -0.468  -0.442  -0.406  -0.384  -0.367  -0.326  -0.318
 -0.289  -0.279  -0.278  -0.270
 -- Virtual --
 -0.085  -0.067  -0.009  -0.005   0.022   0.026   0.029   0.059
  0.063   0.072   0.074   0.084   0.086   0.100   0.105   0.112
  0.118   0.124   0.130   0.141   0.157   0.161   0.165   0.193
  0.205   0.217   0.222   0.229   0.232   0.241   0.252   0.264
  0.287   0.295   0.307   0.354   0.368   0.378   0.392   0.410
  0.413   0.415   0.439   0.446   0.457   0.465   0.475   0.480
  0.494   0.497   0.531   0.539   0.575   0.591   0.600   0.627
  0.640   0.653   0.680   0.697   0.723   0.751   0.768   0.803
  0.853   0.870   0.905   0.952   0.973   1.035   1.072   1.122
  1.231   1.249   1.317   1.330   1.341   1.353   1.367   1.371
  1.394   1.413   1.446   1.469   1.499   1.520   1.537   1.582
  1.616   1.658   1.739   1.753   1.834   1.868   1.892   1.950
  1.991   2.030   2.128   2.155   2.195   2.278   2.313   2.469
  2.521   2.552   2.659   2.679   2.759   2.769   2.892   2.940
  3.085   3.342   3.528   3.678   3.758   3.788   3.967   3.976
  3.978   3.992   3.996   4.000   4.012   4.051   4.084   4.129
  4.136   4.254   4.267   4.418   4.439   4.825   6.018   6.025
  6.042   6.048   6.065   6.124   6.327   6.369   6.647   9.733
 23.479  23.589  23.808  25.857  25.958  26.427  27.859  27.881
 28.354  28.358  28.371  28.376  28.379  28.400  28.537  28.538
 28.544  28.547  28.566  28.581  28.604  28.607  28.686  28.705
 66.752 127.893 127.897 127.908 127.912 127.927 127.952 151.656
151.675 215.7221901.8191901.838
 --------------------------------------------------------------

          Ground-State Mulliken Net Atomic Charges

     Atom                 Charge (a.u.)
  ----------------------------------------
      1 C                    -0.527525
      2 C                    -0.218199
      3 C                    -0.058467
      4 F                    -0.031924
      5 I                     0.112303
      6 I                     0.143569
      7 Cl                    0.213240
      8 H                     0.159508
      9 H                     0.207495
  ----------------------------------------
  Sum of atomic charges =    -0.000000

 -----------------------------------------------------------------
                    Cartesian Multipole Moments
 -----------------------------------------------------------------
    Charge (ESU x 10^10)
                -0.0000
    Dipole Moment (Debye)
         X       0.0282      Y       0.2374      Z      -1.6647
       Tot       1.6818
    Quadrupole Moments (Debye-Ang)
        XX     -88.8619     XY       2.9596     YY     -95.7153
        XZ      -0.1451     YZ       1.0569     ZZ     -89.0366
    Octopole Moments (Debye-Ang^2)
       XXX      -0.4449    XXY      -5.9081    XYY       1.0948
       YYY      -9.3673    XXZ      15.7490    XYZ      -0.1048
       YYZ       6.2659    XZZ       0.3420    YZZ      -7.5016
       ZZZ       7.6013
    Hexadecapole Moments (Debye-Ang^3)
      XXXX   -2146.8516   XXXY      45.6293   XXYY    -488.1337
      XYYY      15.7574   YYYY    -572.2033   XXXZ      -2.7498
      XXYZ      -2.0522   XYYZ       0.4818   YYYZ       3.7762
      XXZZ    -434.1917   XYZZ       7.6428   YYZZ    -142.0560
      XZZZ      -0.8939   YZZZ      -0.3837   ZZZZ    -257.9847
 -----------------------------------------------------------------
 Calculating analytic gradient of the SCF energy
 Gradient of SCF Energy
            1           2           3           4           5           6
    1  -0.0024065   0.0139988  -0.0140678  -0.0013203  -0.0064944   0.0032651
    2   0.0022671  -0.0212500   0.0131356   0.0010850   0.0081112  -0.0002685
    3  -0.0149827   0.0188458   0.0089839  -0.0009958  -0.0025277  -0.0014780
            7           8           9
    1   0.0062480   0.0022015  -0.0014245
    2  -0.0032072   0.0014791  -0.0013524
    3   0.0010156  -0.0043264  -0.0045345
 Max gradient component =       2.125E-02
 RMS gradient           =       8.435E-03
 Gradient time:  CPU 20.11 s  wall 20.11 s
 Geometry Optimization Parameters
   NAtoms,    NIC,     NZ,  NCons,   NDum,   NFix, NCnnct, MaxDiis
        9      69       9       0       0       0       0       0


** GEOMETRY OPTIMIZATION IN DELOCALIZED INTERNAL COORDINATES **
   Searching for a Minimum

   Optimization Cycle:   1

                       Coordinates (Angstroms)
     ATOM                X               Y               Z
      1  C        -0.0006352450   -0.2155700530   -1.7273238577
      2  C         0.5477495404   -0.6954085394   -0.3706259716
      3  C        -0.5498331558    0.3837296169   -0.4193400809
      4  F         0.2039789163   -1.9310398743    0.0507253811
      5  I         2.5252962749   -0.0936590546    0.1832751662
      6  I        -2.5277333208   -0.1660952583    0.1849806486
      7  Cl       -0.0994039943    2.0467265794   -0.0138099673
      8  H         0.6421761560    0.4098179596   -2.3468263488
      9  H        -0.6426419047   -0.8943385024   -2.2887513606
   Point Group: c1    Number of degrees of freedom:    21


   Energy is -14514.622978542


 Attempting to Generate Delocalized Internal Coordinates

 21 Hessian modes will be used to form the next step
  Hessian Eigenvalues:
     0.017401    0.020947    0.030782    0.030782    0.030790    0.033282
     0.086449    0.090060    0.108095    0.108095    0.108252    0.129001
     0.140000    0.145900    0.257500    0.268991    0.285189    0.286300
     0.348126    0.348126    0.550214

 Minimum Search - Taking Simple RFO Step
 Searching for Lamda that Minimizes Along All modes
 Value Taken    Lamda =  -0.00651438
 Step Taken.  Stepsize is  0.274750

                             Maximum     Tolerance    Cnvgd?
         Gradient           0.017050      0.000300      NO
         Displacement       0.156287      0.001200      NO
         Energy change     *********      0.000001      NO


 New Cartesian Coordinates Obtained by Inverse Iteration

 Displacement from previous Coordinates is:  0.426051
 ----------------------------------------------------------------
             Standard Nuclear Orientation (Angstroms)
    I     Atom           X                Y                Z
 ----------------------------------------------------------------
    1      C       0.0133391564    -0.1988661085    -1.6987968035
    2      C       0.5521060957    -0.6689703998    -0.3673175105
    3      C      -0.5469088514     0.3932807551    -0.4144127186
    4      F       0.1945307922    -1.9068798697     0.0384101282
    5      I       2.6015649901    -0.2229875673     0.1503500529
    6      I      -2.5334064981    -0.1960358321     0.1805614052
    7      Cl     -0.2082145419     2.1002431699    -0.0801681044
    8      H       0.6468719769     0.4315262301    -2.3107782892
    9      H      -0.6209298529    -0.8871475038    -2.2455445510
 ----------------------------------------------------------------
 Molecular Point Group                 C1    NOp =  1
 Largest Abelian Subgroup              C1    NOp =  1
 Nuclear Repulsion Energy =  1318.7507981066 hartrees
 There are       76 alpha and       76 beta electrons
 Applying Cartesian multipole field
    Component          Value
    ---------          -----
     (2,0,0)        1.00000E-11
     (0,2,0)        2.00000E-11
     (0,0,2)       -3.00000E-11
 Nucleus-field energy     =     0.0000000300 hartrees
 Requested basis set is 6-311++G(d,p)
 There are 95 shells and 256 basis functions
 A cutoff of  1.0D-11 yielded   3458 shell pairs
 There are     26588 function pairs (     29724 Cartesian)
 Smallest overlap matrix eigenvalue = 5.05E-05
 Guess MOs from SCF MO coefficient file

 -----------------------------------------------------------------------
  General SCF calculation program by
  Eric Jon Sundstrom, Paul Horn, Yuezhi Mao, Dmitri Zuev, Alec White,
  David Stuck, Shaama M.S., Shane Yost, Joonho Lee, David Small,
  Daniel Levine, Susi Lehtola, Hugh Burton, Evgeny Epifanovsky
 -----------------------------------------------------------------------
 Exchange:     0.2000 Hartree-Fock + 0.0800 Slater + 0.7200 B88
 Correlation:  0.1900 VWN1RPA + 0.8100 LYP
 Using SG-1 standard quadrature grid
 A restricted SCF calculation will be
 performed using DIIS
 SCF converges when DIIS error is below 1.0e-08
 ---------------------------------------
  Cycle       Energy         DIIS error
 ---------------------------------------
    1  -14514.6208945040      6.67e-04  
    2  -14514.6259571389      1.71e-04  
    3  -14514.6260249946      1.60e-04  
    4  -14514.6261997269      3.93e-05  
    5  -14514.6262093651      1.11e-05  
    6  -14514.6262101199      6.42e-06  
    7  -14514.6262104573      1.43e-06  
    8  -14514.6262104697      5.28e-07  
    9  -14514.6262104716      8.42e-08  
   10  -14514.6262104715      3.14e-08  
   11  -14514.6262104715      9.59e-09  Convergence criterion met
 ---------------------------------------
 SCF time:   CPU 59.16s  wall 59.00s 
 SCF   energy in the final basis set =   -14514.6262104715
 Total energy in the final basis set =   -14514.6262104715

 --------------------------------------------------------------

                    Orbital Energies (a.u.)
 --------------------------------------------------------------

 Alpha MOs
 -- Occupied --
***************-176.317-176.317-165.721-165.721-165.719-165.719
*******-165.719-101.578 -35.814 -35.814 -31.307 -31.307 -31.301
-31.301 -31.300 -31.300 -24.721 -22.957 -22.957 -22.956 -22.956
-22.956 -22.956 -22.951 -22.951 -22.951 -22.951 -10.341 -10.315
-10.229  -9.492  -7.257  -7.247  -7.246  -6.363  -6.363  -4.776
 -4.776  -4.760  -4.760  -4.760  -4.760  -2.042  -2.041  -2.037
 -2.036  -2.036  -2.036  -2.023  -2.023  -2.023  -2.023  -1.263
 -0.940  -0.850  -0.707  -0.684  -0.635  -0.606  -0.533  -0.522
 -0.501  -0.469  -0.442  -0.405  -0.383  -0.367  -0.326  -0.318
 -0.290  -0.280  -0.278  -0.272
 -- Virtual --
 -0.091  -0.067  -0.012  -0.004   0.023   0.026   0.029   0.061
  0.064   0.072   0.075   0.083   0.086   0.101   0.108   0.111
  0.117   0.124   0.130   0.142   0.157   0.163   0.167   0.195
  0.208   0.218   0.224   0.227   0.233   0.239   0.253   0.266
  0.286   0.297   0.307   0.355   0.365   0.382   0.390   0.408
  0.412   0.417   0.439   0.449   0.455   0.459   0.476   0.483
  0.489   0.500   0.531   0.545   0.581   0.587   0.605   0.624
  0.637   0.651   0.676   0.701   0.711   0.748   0.767   0.796
  0.852   0.867   0.906   0.952   0.974   1.027   1.076   1.130
  1.234   1.251   1.310   1.330   1.337   1.352   1.363   1.367
  1.394   1.417   1.441   1.474   1.507   1.516   1.546   1.578
  1.611   1.658   1.741   1.770   1.835   1.868   1.905   1.958
  1.997   2.042   2.139   2.167   2.202   2.278   2.304   2.466
  2.532   2.560   2.666   2.686   2.771   2.784   2.908   2.944
  3.112   3.366   3.524   3.694   3.759   3.794   3.970   3.977
  3.981   3.991   3.996   4.005   4.030   4.044   4.082   4.122
  4.135   4.256   4.261   4.419   4.435   4.834   6.015   6.024
  6.034   6.047   6.067   6.111   6.328   6.372   6.652   9.732
 23.493  23.615  23.841  25.849  25.928  26.408  27.859  27.878
 28.352  28.356  28.366  28.376  28.379  28.394  28.536  28.538
 28.543  28.545  28.563  28.580  28.600  28.606  28.687  28.697
 66.755 127.891 127.896 127.903 127.911 127.928 127.946 151.655
151.672 215.7191901.8181901.835
 --------------------------------------------------------------

          Ground-State Mulliken Net Atomic Charges

     Atom                 Charge (a.u.)
  ----------------------------------------
      1 C                    -0.517902
      2 C                    -0.225271
      3 C                    -0.057646
      4 F                    -0.031291
      5 I                     0.105808
      6 I                     0.136956
      7 Cl                    0.220012
      8 H                     0.159740
      9 H                     0.209595
  ----------------------------------------
  Sum of atomic charges =     0.000000

 -----------------------------------------------------------------
                    Cartesian Multipole Moments
 -----------------------------------------------------------------
    Charge (ESU x 10^10)
                 0.0000
    Dipole Moment (Debye)
         X       0.1184      Y       0.1844      Z      -1.6681
       Tot       1.6824
    Quadrupole Moments (Debye-Ang)
        XX     -88.5638     XY       2.4164     YY     -95.7333
        XZ      -0.2444     YZ       0.8380     ZZ     -89.2266
    Octopole Moments (Debye-Ang^2)
       XXX       0.5836    XXY      -4.8650    XYY      -0.6404
       YYY       1.4724    XXZ      17.1273    XYZ      -0.5697
       YYZ       7.6757    XZZ      -0.3090    YZZ      -4.0390
       ZZZ      13.1783
    Hexadecapole Moments (Debye-Ang^3)
      XXXX   -2203.9159   XXXY      68.9808   XXYY    -505.8561
      XYYY      44.3523   YYYY    -590.1872   XXXZ       2.8977
      XXYZ      -1.4018   XYYZ       1.5691   YYYZ      10.1617
      XXZZ    -446.5974   XYZZ      17.6696   YYZZ    -145.0973
      XZZZ       4.0655   YZZZ       6.7923   ZZZZ    -252.9094
 -----------------------------------------------------------------
 Calculating analytic gradient of the SCF energy
 Gradient of SCF Energy
            1           2           3           4           5           6
    1   0.0012223   0.0058737  -0.0063697   0.0005515  -0.0013628   0.0018394
    2   0.0036294  -0.0137274   0.0039522   0.0028439   0.0015167   0.0004766
    3  -0.0052784   0.0102992   0.0038967  -0.0025294  -0.0029292  -0.0010235
            7           8           9
    1  -0.0016163   0.0002525  -0.0003905
    2   0.0013730  -0.0007693   0.0007050
    3  -0.0016413  -0.0008484   0.0000542
 Max gradient component =       1.373E-02
 RMS gradient           =       4.235E-03
 Gradient time:  CPU 20.78 s  wall 20.78 s
 Geometry Optimization Parameters
   NAtoms,    NIC,     NZ,  NCons,   NDum,   NFix, NCnnct, MaxDiis
        9      69       9       0       0       0       0       0

 Cartesian Hessian Update
 Hessian Updated using BFGS Update


** GEOMETRY OPTIMIZATION IN DELOCALIZED INTERNAL COORDINATES **
   Searching for a Minimum

   Optimization Cycle:   2

                       Coordinates (Angstroms)
     ATOM                X               Y               Z
      1  C         0.0133391564   -0.1988661085   -1.6987968035
      2  C         0.5521060957   -0.6689703998   -0.3673175105
      3  C        -0.5469088514    0.3932807551   -0.4144127186
      4  F         0.1945307922   -1.9068798697    0.0384101282
      5  I         2.6015649901   -0.2229875673    0.1503500529
      6  I        -2.5334064981   -0.1960358321    0.1805614052
      7  Cl       -0.2082145419    2.1002431699   -0.0801681044
      8  H         0.6468719769    0.4315262301   -2.3107782892
      9  H        -0.6209298529   -0.8871475038   -2.2455445510
   Point Group: c1    Number of degrees of freedom:    21


   Energy is -14514.626210471

 Hessian Updated using BFGS Update

 21 Hessian modes will be used to form the next step
  Hessian Eigenvalues:
     0.017290    0.020947    0.030307    0.030782    0.031759    0.043691
     0.086614    0.090894    0.096908    0.108183    0.108212    0.121230
     0.136112    0.145695    0.248510    0.268847    0.276376    0.287322
     0.348050    0.349309    0.551735

 Minimum Search - Taking Simple RFO Step
 Searching for Lamda that Minimizes Along All modes
 Value Taken    Lamda =  -0.00135236
 Step Taken.  Stepsize is  0.149884

                             Maximum     Tolerance    Cnvgd?
         Gradient           0.008027      0.000300      NO
         Displacement       0.089842      0.001200      NO
         Energy change     -0.003232      0.000001      NO


 New Cartesian Coordinates Obtained by Inverse Iteration

 Displacement from previous Coordinates is:  0.147802
 ----------------------------------------------------------------
             Standard Nuclear Orientation (Angstroms)
    I     Atom           X                Y                Z
 ----------------------------------------------------------------
    1      C       0.0110758652    -0.2004048540    -1.7124395779
    2      C       0.5478698223    -0.6508142933    -0.3911488735
    3      C      -0.5427221136     0.3951412656    -0.4363085213
    4      F       0.1814317499    -1.8807630945     0.0420310716
    5      I       2.6016538721    -0.2326156656     0.1856439518
    6      I      -2.5257904229    -0.2109890857     0.2041631820
    7      Cl     -0.1933886128     2.0913317009    -0.0656106557
    8      H       0.6310591805     0.4389019287    -2.3257415943
    9      H      -0.6122360737    -0.9056250283    -2.2482853736
 ----------------------------------------------------------------
 Molecular Point Group                 C1    NOp =  1
 Largest Abelian Subgroup              C1    NOp =  1
 Nuclear Repulsion Energy =  1319.0459442641 hartrees
 There are       76 alpha and       76 beta electrons
 Applying Cartesian multipole field
    Component          Value
    ---------          -----
     (2,0,0)        1.00000E-11
     (0,2,0)        2.00000E-11
     (0,0,2)       -3.00000E-11
 Nucleus-field energy     =     0.0000000297 hartrees
 Requested basis set is 6-311++G(d,p)
 There are 95 shells and 256 basis functions
 A cutoff of  1.0D-11 yielded   3455 shell pairs
 There are     26591 function pairs (     29730 Cartesian)
 Smallest overlap matrix eigenvalue = 4.85E-05
 Guess MOs from SCF MO coefficient file

 -----------------------------------------------------------------------
  General SCF calculation program by
  Eric Jon Sundstrom, Paul Horn, Yuezhi Mao, Dmitri Zuev, Alec White,
  David Stuck, Shaama M.S., Shane Yost, Joonho Lee, David Small,
  Daniel Levine, Susi Lehtola, Hugh Burton, Evgeny Epifanovsky
 -----------------------------------------------------------------------
 Exchange:     0.2000 Hartree-Fock + 0.0800 Slater + 0.7200 B88
 Correlation:  0.1900 VWN1RPA + 0.8100 LYP
 Using SG-1 standard quadrature grid
 A restricted SCF calculation will be
 performed using DIIS
 SCF converges when DIIS error is below 1.0e-08
 ---------------------------------------
  Cycle       Energy         DIIS error
 ---------------------------------------
    1  -14514.6257744712      3.20e-04  
    2  -14514.6268413914      9.09e-05  
    3  -14514.6268518200      9.36e-05  
    4  -14514.6268983993      2.58e-05  
    5  -14514.6269025864      7.11e-06  
    6  -14514.6269029222      3.43e-06  
    7  -14514.6269030138      6.75e-07  
    8  -14514.6269030174      1.87e-07  
    9  -14514.6269030171      4.48e-08  
   10  -14514.6269030174      2.20e-08  
   11  -14514.6269030173      5.76e-09  Convergence criterion met
 ---------------------------------------
 SCF time:   CPU 59.11s  wall 59.00s 
 SCF   energy in the final basis set =   -14514.6269030173
 Total energy in the final basis set =   -14514.6269030173

 --------------------------------------------------------------

                    Orbital Energies (a.u.)
 --------------------------------------------------------------

 Alpha MOs
 -- Occupied --
***************-176.317-176.317-165.721-165.720-165.718-165.718
*******-165.718-101.578 -35.813 -35.813 -31.307 -31.306 -31.300
-31.300 -31.300 -31.300 -24.718 -22.957 -22.957 -22.955 -22.955
-22.955 -22.955 -22.951 -22.951 -22.951 -22.951 -10.340 -10.314
-10.231  -9.493  -7.258  -7.247  -7.247  -6.362  -6.362  -4.775
 -4.775  -4.760  -4.759  -4.759  -4.759  -2.041  -2.041  -2.036
 -2.036  -2.036  -2.036  -2.022  -2.022  -2.022  -2.022  -1.261
 -0.945  -0.853  -0.704  -0.683  -0.636  -0.606  -0.534  -0.524
 -0.499  -0.468  -0.444  -0.404  -0.383  -0.367  -0.326  -0.318
 -0.289  -0.280  -0.278  -0.273
 -- Virtual --
 -0.094  -0.070  -0.012  -0.005   0.022   0.027   0.030   0.063
  0.064   0.071   0.075   0.083   0.087   0.101   0.108   0.112
  0.118   0.123   0.129   0.143   0.157   0.163   0.167   0.195
  0.207   0.218   0.223   0.228   0.235   0.240   0.255   0.270
  0.286   0.301   0.305   0.355   0.365   0.382   0.390   0.409
  0.414   0.416   0.437   0.452   0.455   0.460   0.475   0.484
  0.491   0.501   0.531   0.549   0.583   0.586   0.606   0.622
  0.634   0.651   0.671   0.701   0.707   0.747   0.766   0.797
  0.854   0.867   0.906   0.954   0.972   1.034   1.077   1.129
  1.231   1.247   1.304   1.332   1.337   1.353   1.359   1.370
  1.398   1.420   1.444   1.477   1.507   1.514   1.548   1.582
  1.608   1.666   1.742   1.774   1.841   1.875   1.901   1.965
  2.003   2.045   2.145   2.172   2.203   2.279   2.304   2.471
  2.537   2.559   2.666   2.689   2.778   2.793   2.912   2.953
  3.131   3.380   3.517   3.697   3.761   3.798   3.972   3.979
  3.983   3.991   3.996   4.006   4.034   4.045   4.082   4.121
  4.132   4.254   4.262   4.415   4.434   4.840   6.017   6.022
  6.034   6.046   6.064   6.111   6.332   6.373   6.655   9.733
 23.497  23.650  23.855  25.851  25.927  26.410  27.856  27.877
 28.354  28.355  28.366  28.375  28.377  28.394  28.536  28.538
 28.543  28.545  28.564  28.579  28.599  28.605  28.684  28.698
 66.758 127.892 127.895 127.904 127.910 127.926 127.947 151.653
151.671 215.7201901.8161901.834
 --------------------------------------------------------------

          Ground-State Mulliken Net Atomic Charges

     Atom                 Charge (a.u.)
  ----------------------------------------
      1 C                    -0.535592
      2 C                    -0.201041
      3 C                    -0.057526
      4 F                    -0.034358
      5 I                     0.101202
      6 I                     0.133232
      7 Cl                    0.224439
      8 H                     0.159970
      9 H                     0.209675
  ----------------------------------------
  Sum of atomic charges =    -0.000000

 -----------------------------------------------------------------
                    Cartesian Multipole Moments
 -----------------------------------------------------------------
    Charge (ESU x 10^10)
                -0.0000
    Dipole Moment (Debye)
         X       0.1169      Y       0.1916      Z      -1.7187
       Tot       1.7333
    Quadrupole Moments (Debye-Ang)
        XX     -88.7956     XY       2.4049     YY     -95.6821
        XZ      -0.1971     YZ       0.9051     ZZ     -88.9577
    Octopole Moments (Debye-Ang^2)
       XXX      -0.2055    XXY      -4.7583    XYY      -1.0288
       YYY       3.1092    XXZ      16.6927    XYZ      -0.4715
       YYZ       6.1501    XZZ      -0.5638    YZZ      -3.4711
       ZZZ       8.1236
    Hexadecapole Moments (Debye-Ang^3)
      XXXX   -2202.3922   XXXY      64.9959   XXYY    -504.0004
      XYYY      41.8217   YYYY    -586.1448   XXXZ       1.6671
      XXYZ      -1.8719   XYYZ       0.5943   YYYZ      11.3220
      XXZZ    -444.8228   XYZZ      16.8502   YYZZ    -144.7842
      XZZZ       1.2841   YZZZ       7.1456   ZZZZ    -258.0171
 -----------------------------------------------------------------
 Calculating analytic gradient of the SCF energy
 Gradient of SCF Energy
            1           2           3           4           5           6
    1   0.0013405  -0.0012540  -0.0004385  -0.0002197   0.0013496   0.0001666
    2   0.0019753  -0.0062651  -0.0006698   0.0036543   0.0015540  -0.0006355
    3   0.0020575  -0.0011618  -0.0026318   0.0000068  -0.0007582  -0.0001795
            7           8           9
    1  -0.0005194  -0.0007310   0.0003060
    2   0.0008675  -0.0006843   0.0002036
    3   0.0006793   0.0008587   0.0011288
 Max gradient component =       6.265E-03
 RMS gradient           =       1.753E-03
 Gradient time:  CPU 19.99 s  wall 19.99 s
 Geometry Optimization Parameters
   NAtoms,    NIC,     NZ,  NCons,   NDum,   NFix, NCnnct, MaxDiis
        9      69       9       0       0       0       0       0

 Cartesian Hessian Update
 Hessian Updated using BFGS Update


** GEOMETRY OPTIMIZATION IN DELOCALIZED INTERNAL COORDINATES **
   Searching for a Minimum

   Optimization Cycle:   3

                       Coordinates (Angstroms)
     ATOM                X               Y               Z
      1  C         0.0110758652   -0.2004048540   -1.7124395779
      2  C         0.5478698223   -0.6508142933   -0.3911488735
      3  C        -0.5427221136    0.3951412656   -0.4363085213
      4  F         0.1814317499   -1.8807630945    0.0420310716
      5  I         2.6016538721   -0.2326156656    0.1856439518
      6  I        -2.5257904229   -0.2109890857    0.2041631820
      7  Cl       -0.1933886128    2.0913317009   -0.0656106557
      8  H         0.6310591805    0.4389019287   -2.3257415943
      9  H        -0.6122360737   -0.9056250283   -2.2482853736
   Point Group: c1    Number of degrees of freedom:    21


   Energy is -14514.626903017

 Hessian Updated using BFGS Update

 21 Hessian modes will be used to form the next step
  Hessian Eigenvalues:
     0.018043    0.020944    0.026498    0.030782    0.034367    0.047049
     0.077577    0.089804    0.096241    0.108182    0.110545    0.118496
     0.136335    0.146229    0.265193    0.268604    0.278058    0.289359
     0.348252    0.350304    0.545713

 Minimum Search - Taking Simple RFO Step
 Searching for Lamda that Minimizes Along All modes
 Value Taken    Lamda =  -0.00027162
 Step Taken.  Stepsize is  0.076093

                             Maximum     Tolerance    Cnvgd?
         Gradient           0.003220      0.000300      NO
         Displacement       0.044344      0.001200      NO
         Energy change     -0.000693      0.000001      NO


 New Cartesian Coordinates Obtained by Inverse Iteration

 Displacement from previous Coordinates is:  0.092414
 ----------------------------------------------------------------
             Standard Nuclear Orientation (Angstroms)
    I     Atom           X                Y                Z
 ----------------------------------------------------------------
    1      C       0.0083802489    -0.2015938823    -1.7171694343
    2      C       0.5474473353    -0.6443886247    -0.3937291184
    3      C      -0.5413252436     0.3963276103    -0.4375876286
    4      F       0.1924546967    -1.8873574724     0.0232270650
    5      I       2.5898053257    -0.2345668231     0.2148629446
    6      I      -2.5218355074    -0.2063722627     0.2249465301
    7      Cl     -0.1877803166     2.0915574603    -0.0760374809
    8      H       0.6235829026     0.4421463149    -2.3334595645
    9      H      -0.6117761746    -0.9115894464    -2.2527497038
 ----------------------------------------------------------------
 Molecular Point Group                 C1    NOp =  1
 Largest Abelian Subgroup              C1    NOp =  1
 Nuclear Repulsion Energy =  1319.8776445363 hartrees
 There are       76 alpha and       76 beta electrons
 Applying Cartesian multipole field
    Component          Value
    ---------          -----
     (2,0,0)        1.00000E-11
     (0,2,0)        2.00000E-11
     (0,0,2)       -3.00000E-11
 Nucleus-field energy     =     0.0000000294 hartrees
 Requested basis set is 6-311++G(d,p)
 There are 95 shells and 256 basis functions
 A cutoff of  1.0D-11 yielded   3453 shell pairs
 There are     26573 function pairs (     29709 Cartesian)
 Smallest overlap matrix eigenvalue = 4.80E-05
 Guess MOs from SCF MO coefficient file

 -----------------------------------------------------------------------
  General SCF calculation program by
  Eric Jon Sundstrom, Paul Horn, Yuezhi Mao, Dmitri Zuev, Alec White,
  David Stuck, Shaama M.S., Shane Yost, Joonho Lee, David Small,
  Daniel Levine, Susi Lehtola, Hugh Burton, Evgeny Epifanovsky
 -----------------------------------------------------------------------
 Exchange:     0.2000 Hartree-Fock + 0.0800 Slater + 0.7200 B88
 Correlation:  0.1900 VWN1RPA + 0.8100 LYP
 Using SG-1 standard quadrature grid
 A restricted SCF calculation will be
 performed using DIIS
 SCF converges when DIIS error is below 1.0e-08
 ---------------------------------------
  Cycle       Energy         DIIS error
 ---------------------------------------
    1  -14514.6267693590      1.58e-04  
    2  -14514.6270594832      3.86e-05  
    3  -14514.6270581736      4.49e-05  
    4  -14514.6270706615      1.02e-05  
    5  -14514.6270712675      4.59e-06  
    6  -14514.6270714459      1.35e-06  
    7  -14514.6270714593      3.25e-07  
    8  -14514.6270714604      1.36e-07  
    9  -14514.6270714603      2.21e-08  
   10  -14514.6270714604      1.09e-08  
   11  -14514.6270714604      3.06e-09  Convergence criterion met
 ---------------------------------------
 SCF time:   CPU 59.58s  wall 59.00s 
 SCF   energy in the final basis set =   -14514.6270714604
 Total energy in the final basis set =   -14514.6270714604

 --------------------------------------------------------------

                    Orbital Energies (a.u.)
 --------------------------------------------------------------

 Alpha MOs
 -- Occupied --
***************-176.317-176.316-165.721-165.720-165.718-165.718
*******-165.718-101.579 -35.813 -35.813 -31.307 -31.306 -31.300
-31.300 -31.300 -31.300 -24.717 -22.957 -22.957 -22.955 -22.955
-22.955 -22.955 -22.951 -22.951 -22.951 -22.951 -10.340 -10.314
-10.231  -9.493  -7.258  -7.248  -7.248  -6.362  -6.362  -4.775
 -4.775  -4.759  -4.759  -4.759  -4.759  -2.041  -2.040  -2.036
 -2.036  -2.036  -2.036  -2.022  -2.022  -2.022  -2.022  -1.259
 -0.946  -0.853  -0.704  -0.684  -0.635  -0.606  -0.534  -0.523
 -0.498  -0.466  -0.444  -0.404  -0.383  -0.367  -0.326  -0.319
 -0.288  -0.280  -0.278  -0.273
 -- Virtual --
 -0.094  -0.070  -0.012  -0.005   0.022   0.027   0.030   0.063
  0.064   0.071   0.075   0.084   0.087   0.102   0.107   0.112
  0.118   0.123   0.129   0.142   0.157   0.163   0.167   0.195
  0.206   0.219   0.222   0.228   0.234   0.240   0.254   0.270
  0.286   0.301   0.305   0.356   0.365   0.383   0.391   0.410
  0.414   0.416   0.438   0.452   0.455   0.461   0.475   0.484
  0.490   0.500   0.531   0.547   0.582   0.586   0.607   0.620
  0.635   0.652   0.669   0.700   0.706   0.745   0.767   0.797
  0.854   0.866   0.906   0.956   0.972   1.035   1.078   1.129
  1.230   1.249   1.303   1.330   1.337   1.355   1.360   1.370
  1.398   1.420   1.442   1.477   1.504   1.514   1.549   1.583
  1.609   1.667   1.743   1.773   1.843   1.876   1.904   1.962
  2.003   2.045   2.142   2.171   2.202   2.279   2.305   2.469
  2.534   2.556   2.665   2.689   2.780   2.794   2.909   2.954
  3.130   3.380   3.514   3.694   3.762   3.799   3.972   3.978
  3.982   3.990   3.996   4.004   4.030   4.046   4.081   4.121
  4.130   4.254   4.262   4.416   4.434   4.838   6.018   6.021
  6.034   6.046   6.063   6.114   6.334   6.373   6.652   9.733
 23.494  23.657  23.851  25.852  25.928  26.410  27.857  27.876
 28.354  28.355  28.366  28.375  28.378  28.396  28.537  28.538
 28.543  28.545  28.564  28.579  28.599  28.605  28.684  28.698
 66.759 127.893 127.895 127.904 127.910 127.926 127.949 151.654
151.670 215.7201901.8171901.834
 --------------------------------------------------------------

          Ground-State Mulliken Net Atomic Charges

     Atom                 Charge (a.u.)
  ----------------------------------------
      1 C                    -0.537914
      2 C                    -0.203860
      3 C                    -0.049111
      4 F                    -0.036023
      5 I                     0.102004
      6 I                     0.132553
      7 Cl                    0.222015
      8 H                     0.159708
      9 H                     0.210628
  ----------------------------------------
  Sum of atomic charges =    -0.000000

 -----------------------------------------------------------------
                    Cartesian Multipole Moments
 -----------------------------------------------------------------
    Charge (ESU x 10^10)
                -0.0000
    Dipole Moment (Debye)
         X       0.1046      Y       0.2285      Z      -1.7089
       Tot       1.7272
    Quadrupole Moments (Debye-Ang)
        XX     -88.8563     XY       2.3865     YY     -95.7055
        XZ      -0.1571     YZ       0.8908     ZZ     -88.8662
    Octopole Moments (Debye-Ang^2)
       XXX      -0.0159    XXY      -4.9212    XYY      -0.9348
       YYY       3.1649    XXZ      16.0848    XYZ      -0.4522
       YYZ       4.9688    XZZ      -0.4089    YZZ      -3.6076
       ZZZ       4.5491
    Hexadecapole Moments (Debye-Ang^3)
      XXXX   -2191.6959   XXXY      65.0260   XXYY    -501.8019
      XYYY      42.9618   YYYY    -586.4982   XXXZ       0.4081
      XXYZ      -1.5935   XYYZ      -0.0466   YYYZ      12.2885
      XXZZ    -441.9488   XYZZ      17.3014   YYZZ    -145.5417
      XZZZ      -0.5589   YZZZ       8.4688   ZZZZ    -262.0041
 -----------------------------------------------------------------
 Calculating analytic gradient of the SCF energy
 Gradient of SCF Energy
            1           2           3           4           5           6
    1   0.0002693  -0.0029108   0.0018968   0.0011723   0.0005811  -0.0002633
    2  -0.0000144  -0.0019269   0.0002125   0.0014096   0.0010164  -0.0006727
    3   0.0019771  -0.0003142  -0.0016616  -0.0005192  -0.0002709  -0.0001146
            7           8           9
    1  -0.0005519  -0.0000767  -0.0001168
    2   0.0002653  -0.0001435  -0.0001462
    3   0.0004235   0.0002897   0.0001902
 Max gradient component =       2.911E-03
 RMS gradient           =       1.037E-03
 Gradient time:  CPU 20.45 s  wall 20.45 s
 Geometry Optimization Parameters
   NAtoms,    NIC,     NZ,  NCons,   NDum,   NFix, NCnnct, MaxDiis
        9      69       9       0       0       0       0       0

 Cartesian Hessian Update
 Hessian Updated using BFGS Update


** GEOMETRY OPTIMIZATION IN DELOCALIZED INTERNAL COORDINATES **
   Searching for a Minimum

   Optimization Cycle:   4

                       Coordinates (Angstroms)
     ATOM                X               Y               Z
      1  C         0.0083802489   -0.2015938823   -1.7171694343
      2  C         0.5474473353   -0.6443886247   -0.3937291184
      3  C        -0.5413252436    0.3963276103   -0.4375876286
      4  F         0.1924546967   -1.8873574724    0.0232270650
      5  I         2.5898053257   -0.2345668231    0.2148629446
      6  I        -2.5218355074   -0.2063722627    0.2249465301
      7  Cl       -0.1877803166    2.0915574603   -0.0760374809
      8  H         0.6235829026    0.4421463149   -2.3334595645
      9  H        -0.6117761746   -0.9115894464   -2.2527497038
   Point Group: c1    Number of degrees of freedom:    21


   Energy is -14514.627071460

 Hessian Updated using BFGS Update

 21 Hessian modes will be used to form the next step
  Hessian Eigenvalues:
     0.018301    0.018883    0.020980    0.031006    0.038447    0.048125
     0.078042    0.090074    0.096936    0.105721    0.110406    0.123829
     0.136386    0.148191    0.245677    0.268682    0.277102    0.285164
     0.347805    0.351510    0.521100

 Minimum Search - Taking Simple RFO Step
 Searching for Lamda that Minimizes Along All modes
 Value Taken    Lamda =  -0.00009631
 Step Taken.  Stepsize is  0.056896

                             Maximum     Tolerance    Cnvgd?
         Gradient           0.001593      0.000300      NO
         Displacement       0.031483      0.001200      NO
         Energy change     -0.000168      0.000001      NO


 New Cartesian Coordinates Obtained by Inverse Iteration

 Displacement from previous Coordinates is:  0.073596
 ----------------------------------------------------------------
             Standard Nuclear Orientation (Angstroms)
    I     Atom           X                Y                Z
 ----------------------------------------------------------------
    1      C       0.0078479082    -0.2001485146    -1.7232286294
    2      C       0.5498490901    -0.6415414808    -0.3972661743
    3      C      -0.5410192437     0.3953412145    -0.4385712715
    4      F       0.1916063237    -1.8876214250     0.0184134652
    5      I       2.5824168203    -0.2416345715     0.2364070227
    6      I      -2.5142485628    -0.2074505155     0.2447726214
    7      Cl     -0.1870959122     2.0912388277    -0.0876115144
    8      H       0.6160368333     0.4506202995    -2.3406895848
    9      H      -0.6064399898    -0.9146409606    -2.2599223257
 ----------------------------------------------------------------
 Molecular Point Group                 C1    NOp =  1
 Largest Abelian Subgroup              C1    NOp =  1
 Nuclear Repulsion Energy =  1320.8089621000 hartrees
 There are       76 alpha and       76 beta electrons
 Applying Cartesian multipole field
    Component          Value
    ---------          -----
     (2,0,0)        1.00000E-11
     (0,2,0)        2.00000E-11
     (0,0,2)       -3.00000E-11
 Nucleus-field energy     =     0.0000000292 hartrees
 Requested basis set is 6-311++G(d,p)
 There are 95 shells and 256 basis functions
 A cutoff of  1.0D-11 yielded   3453 shell pairs
 There are     26597 function pairs (     29739 Cartesian)
 Smallest overlap matrix eigenvalue = 4.80E-05
 Guess MOs from SCF MO coefficient file

 -----------------------------------------------------------------------
  General SCF calculation program by
  Eric Jon Sundstrom, Paul Horn, Yuezhi Mao, Dmitri Zuev, Alec White,
  David Stuck, Shaama M.S., Shane Yost, Joonho Lee, David Small,
  Daniel Levine, Susi Lehtola, Hugh Burton, Evgeny Epifanovsky
 -----------------------------------------------------------------------
 Exchange:     0.2000 Hartree-Fock + 0.0800 Slater + 0.7200 B88
 Correlation:  0.1900 VWN1RPA + 0.8100 LYP
 Using SG-1 standard quadrature grid
 A restricted SCF calculation will be
 performed using DIIS
 SCF converges when DIIS error is below 1.0e-08
 ---------------------------------------
  Cycle       Energy         DIIS error
 ---------------------------------------
    1  -14514.6269989019      1.04e-04  
    2  -14514.6271239086      2.87e-05  
    3  -14514.6271255775      2.79e-05  
    4  -14514.6271305502      6.37e-06  
    5  -14514.6271307673      2.22e-06  
    6  -14514.6271308014      1.07e-06  
    7  -14514.6271308108      2.41e-07  
    8  -14514.6271308114      9.28e-08  
    9  -14514.6271308113      1.45e-08  
   10  -14514.6271308111      5.88e-09  Convergence criterion met
 ---------------------------------------
 SCF time:   CPU 54.03s  wall 54.00s 
 SCF   energy in the final basis set =   -14514.6271308111
 Total energy in the final basis set =   -14514.6271308111

 --------------------------------------------------------------

                    Orbital Energies (a.u.)
 --------------------------------------------------------------

 Alpha MOs
 -- Occupied --
***************-176.317-176.316-165.720-165.720-165.718-165.718
*******-165.718-101.579 -35.813 -35.813 -31.307 -31.306 -31.300
-31.300 -31.300 -31.300 -24.716 -22.957 -22.957 -22.955 -22.955
-22.955 -22.955 -22.951 -22.951 -22.951 -22.951 -10.339 -10.314
-10.232  -9.493  -7.259  -7.248  -7.248  -6.362  -6.362  -4.775
 -4.775  -4.759  -4.759  -4.759  -4.759  -2.041  -2.041  -2.036
 -2.036  -2.036  -2.036  -2.022  -2.022  -2.022  -2.022  -1.257
 -0.946  -0.853  -0.704  -0.684  -0.635  -0.605  -0.533  -0.522
 -0.498  -0.465  -0.445  -0.404  -0.383  -0.368  -0.326  -0.319
 -0.288  -0.280  -0.278  -0.273
 -- Virtual --
 -0.094  -0.070  -0.012  -0.005   0.022   0.027   0.030   0.062
  0.064   0.071   0.075   0.083   0.087   0.102   0.107   0.112
  0.118   0.123   0.129   0.142   0.157   0.163   0.167   0.194
  0.206   0.219   0.222   0.228   0.234   0.240   0.254   0.270
  0.286   0.301   0.304   0.356   0.365   0.383   0.391   0.412
  0.414   0.417   0.438   0.452   0.455   0.462   0.476   0.484
  0.491   0.500   0.531   0.547   0.581   0.586   0.607   0.618
  0.636   0.652   0.667   0.699   0.705   0.744   0.767   0.797
  0.855   0.866   0.907   0.958   0.973   1.036   1.079   1.129
  1.230   1.247   1.303   1.329   1.337   1.356   1.360   1.370
  1.399   1.420   1.441   1.477   1.501   1.515   1.548   1.585
  1.610   1.668   1.743   1.770   1.843   1.875   1.903   1.959
  2.004   2.045   2.140   2.170   2.202   2.279   2.305   2.469
  2.532   2.555   2.665   2.688   2.780   2.793   2.906   2.955
  3.126   3.379   3.511   3.692   3.763   3.799   3.971   3.978
  3.982   3.989   3.996   4.001   4.028   4.046   4.080   4.121
  4.130   4.254   4.262   4.417   4.435   4.836   6.018   6.021
  6.034   6.046   6.063   6.116   6.335   6.374   6.648   9.733
 23.491  23.656  23.847  25.853  25.928  26.411  27.857  27.876
 28.354  28.355  28.366  28.375  28.378  28.396  28.537  28.538
 28.543  28.545  28.565  28.579  28.599  28.605  28.683  28.699
 66.760 127.893 127.895 127.904 127.910 127.925 127.950 151.654
151.670 215.7201901.8171901.834
 --------------------------------------------------------------

          Ground-State Mulliken Net Atomic Charges

     Atom                 Charge (a.u.)
  ----------------------------------------
      1 C                    -0.536963
      2 C                    -0.206706
      3 C                    -0.043863
      4 F                    -0.037358
      5 I                     0.103565
      6 I                     0.133044
      7 Cl                    0.218344
      8 H                     0.159419
      9 H                     0.210517
  ----------------------------------------
  Sum of atomic charges =    -0.000000

 -----------------------------------------------------------------
                    Cartesian Multipole Moments
 -----------------------------------------------------------------
    Charge (ESU x 10^10)
                 0.0000
    Dipole Moment (Debye)
         X       0.1138      Y       0.2449      Z      -1.7086
       Tot       1.7298
    Quadrupole Moments (Debye-Ang)
        XX     -88.8892     XY       2.3614     YY     -95.7245
        XZ      -0.1383     YZ       0.8678     ZZ     -88.7722
    Octopole Moments (Debye-Ang^2)
       XXX       0.0259    XXY      -4.8216    XYY      -0.9583
       YYY       3.9373    XXZ      15.6241    XYZ      -0.4282
       YYZ       3.9624    XZZ      -0.4023    YZZ      -3.4117
       ZZZ       1.5941
    Hexadecapole Moments (Debye-Ang^3)
      XXXX   -2181.4226   XXXY      65.4224   XXYY    -499.6880
      XYYY      44.1864   YYYY    -587.0088   XXXZ       0.3123
      XXYZ      -1.2527   XYYZ      -0.2838   YYYZ      13.8160
      XXZZ    -439.3870   XYZZ      17.8036   YYZZ    -146.2993
      XZZZ      -1.0440   YZZZ      10.2104   ZZZZ    -265.8998
 -----------------------------------------------------------------
 Calculating analytic gradient of the SCF energy
 Gradient of SCF Energy
            1           2           3           4           5           6
    1  -0.0000650  -0.0021115   0.0020074   0.0010727   0.0000666  -0.0002775
    2  -0.0001459  -0.0003487   0.0007345   0.0000819   0.0005502  -0.0006238
    3   0.0001563  -0.0001324   0.0001044   0.0003669   0.0000519  -0.0001194
            7           8           9
    1  -0.0007238   0.0000310   0.0000001
    2  -0.0003369   0.0002542  -0.0001655
    3   0.0000592  -0.0003034  -0.0001835
 Max gradient component =       2.112E-03
 RMS gradient           =       6.714E-04
 Gradient time:  CPU 19.99 s  wall 19.99 s
 Geometry Optimization Parameters
   NAtoms,    NIC,     NZ,  NCons,   NDum,   NFix, NCnnct, MaxDiis
        9      69       9       0       0       0       0       0

 Cartesian Hessian Update
 Hessian Updated using BFGS Update


** GEOMETRY OPTIMIZATION IN DELOCALIZED INTERNAL COORDINATES **
   Searching for a Minimum

   Optimization Cycle:   5

                       Coordinates (Angstroms)
     ATOM                X               Y               Z
      1  C         0.0078479082   -0.2001485146   -1.7232286294
      2  C         0.5498490901   -0.6415414808   -0.3972661743
      3  C        -0.5410192437    0.3953412145   -0.4385712715
      4  F         0.1916063237   -1.8876214250    0.0184134652
      5  I         2.5824168203   -0.2416345715    0.2364070227
      6  I        -2.5142485628   -0.2074505155    0.2447726214
      7  Cl       -0.1870959122    2.0912388277   -0.0876115144
      8  H         0.6160368333    0.4506202995   -2.3406895848
      9  H        -0.6064399898   -0.9146409606   -2.2599223257
   Point Group: c1    Number of degrees of freedom:    21


   Energy is -14514.627130811

 Hessian Updated using BFGS Update

 21 Hessian modes will be used to form the next step
  Hessian Eigenvalues:
     0.012897    0.018337    0.021035    0.032121    0.038780    0.048764
     0.077224    0.088774    0.095214    0.099232    0.109858    0.124379
     0.138285    0.150124    0.262267    0.271285    0.276198    0.297145
     0.348862    0.357134    0.523688

 Minimum Search - Taking Simple RFO Step
 Searching for Lamda that Minimizes Along All modes
 Value Taken    Lamda =  -0.00003539
 Step Taken.  Stepsize is  0.040932

                             Maximum     Tolerance    Cnvgd?
         Gradient           0.001226      0.000300      NO
         Displacement       0.019546      0.001200      NO
         Energy change     -0.000059      0.000001      NO


 New Cartesian Coordinates Obtained by Inverse Iteration

 Displacement from previous Coordinates is:  0.046686
 ----------------------------------------------------------------
             Standard Nuclear Orientation (Angstroms)
    I     Atom           X                Y                Z
 ----------------------------------------------------------------
    1      C       0.0078943802    -0.1993108415    -1.7254451336
    2      C       0.5513405978    -0.6390832192    -0.3988934173
    3      C      -0.5434726924     0.3948700553    -0.4401594881
    4      F       0.1884562708    -1.8876307535     0.0104166535
    5      I       2.5789471991    -0.2452813873     0.2475541017
    6      I      -2.5096540614    -0.2076345437     0.2589051143
    7      Cl     -0.1872282581     2.0918040480    -0.0955642142
    8      H       0.6132932634     0.4545338137    -2.3419838922
    9      H      -0.6006234325    -0.9181042979    -2.2625261151
 ----------------------------------------------------------------
 Molecular Point Group                 C1    NOp =  1
 Largest Abelian Subgroup              C1    NOp =  1
 Nuclear Repulsion Energy =  1321.2236728653 hartrees
 There are       76 alpha and       76 beta electrons
 Applying Cartesian multipole field
    Component          Value
    ---------          -----
     (2,0,0)        1.00000E-11
     (0,2,0)        2.00000E-11
     (0,0,2)       -3.00000E-11
 Nucleus-field energy     =     0.0000000290 hartrees
 Requested basis set is 6-311++G(d,p)
 There are 95 shells and 256 basis functions
 A cutoff of  1.0D-11 yielded   3457 shell pairs
 There are     26645 function pairs (     29796 Cartesian)
 Smallest overlap matrix eigenvalue = 4.83E-05
 Guess MOs from SCF MO coefficient file

 -----------------------------------------------------------------------
  General SCF calculation program by
  Eric Jon Sundstrom, Paul Horn, Yuezhi Mao, Dmitri Zuev, Alec White,
  David Stuck, Shaama M.S., Shane Yost, Joonho Lee, David Small,
  Daniel Levine, Susi Lehtola, Hugh Burton, Evgeny Epifanovsky
 -----------------------------------------------------------------------
 Exchange:     0.2000 Hartree-Fock + 0.0800 Slater + 0.7200 B88
 Correlation:  0.1900 VWN1RPA + 0.8100 LYP
 Using SG-1 standard quadrature grid
 A restricted SCF calculation will be
 performed using DIIS
 SCF converges when DIIS error is below 1.0e-08
 ---------------------------------------
  Cycle       Energy         DIIS error
 ---------------------------------------
    1  -14514.6270855185      7.70e-05  
    2  -14514.6271528787      1.84e-05  
    3  -14514.6271533295      1.98e-05  
    4  -14514.6271555422      4.28e-06  
    5  -14514.6271556383      1.25e-06  
    6  -14514.6271556495      5.41e-07  
    7  -14514.6271556520      1.64e-07  
    8  -14514.6271556521      6.00e-08  
    9  -14514.6271556522      1.01e-08  
   10  -14514.6271556520      3.88e-09  Convergence criterion met
 ---------------------------------------
 SCF time:   CPU 53.45s  wall 54.00s 
 SCF   energy in the final basis set =   -14514.6271556520
 Total energy in the final basis set =   -14514.6271556520

 --------------------------------------------------------------

                    Orbital Energies (a.u.)
 --------------------------------------------------------------

 Alpha MOs
 -- Occupied --
***************-176.317-176.317-165.720-165.720-165.718-165.718
*******-165.718-101.579 -35.813 -35.813 -31.307 -31.306 -31.300
-31.300 -31.300 -31.300 -24.716 -22.957 -22.957 -22.955 -22.955
-22.955 -22.955 -22.951 -22.951 -22.951 -22.951 -10.339 -10.314
-10.232  -9.493  -7.258  -7.248  -7.248  -6.362  -6.362  -4.775
 -4.775  -4.760  -4.759  -4.759  -4.759  -2.041  -2.041  -2.036
 -2.036  -2.036  -2.036  -2.022  -2.022  -2.022  -2.022  -1.256
 -0.946  -0.853  -0.704  -0.685  -0.634  -0.605  -0.533  -0.522
 -0.497  -0.465  -0.445  -0.404  -0.383  -0.368  -0.326  -0.319
 -0.288  -0.280  -0.278  -0.272
 -- Virtual --
 -0.093  -0.070  -0.012  -0.005   0.022   0.027   0.030   0.062
  0.064   0.071   0.075   0.083   0.086   0.102   0.107   0.112
  0.118   0.122   0.129   0.142   0.157   0.163   0.167   0.194
  0.205   0.220   0.222   0.228   0.233   0.240   0.254   0.270
  0.286   0.301   0.304   0.356   0.365   0.383   0.392   0.412
  0.414   0.417   0.438   0.452   0.456   0.462   0.476   0.484
  0.491   0.500   0.532   0.547   0.580   0.585   0.607   0.617
  0.636   0.653   0.666   0.700   0.704   0.743   0.768   0.797
  0.855   0.866   0.907   0.959   0.972   1.037   1.080   1.128
  1.230   1.247   1.302   1.329   1.337   1.356   1.360   1.370
  1.400   1.420   1.441   1.477   1.500   1.515   1.549   1.586
  1.611   1.668   1.744   1.770   1.842   1.876   1.901   1.957
  2.004   2.045   2.139   2.170   2.202   2.279   2.306   2.469
  2.532   2.555   2.665   2.687   2.779   2.793   2.905   2.956
  3.124   3.378   3.509   3.693   3.763   3.800   3.971   3.978
  3.982   3.989   3.996   4.001   4.028   4.047   4.080   4.121
  4.130   4.253   4.262   4.417   4.435   4.834   6.019   6.020
  6.034   6.047   6.063   6.117   6.335   6.374   6.646   9.732
 23.491  23.655  23.846  25.853  25.929  26.412  27.857  27.876
 28.354  28.355  28.366  28.375  28.378  28.397  28.536  28.538
 28.543  28.545  28.565  28.579  28.599  28.605  28.683  28.699
 66.761 127.894 127.895 127.904 127.910 127.925 127.950 151.655
151.670 215.7201901.8171901.833
 --------------------------------------------------------------

          Ground-State Mulliken Net Atomic Charges

     Atom                 Charge (a.u.)
  ----------------------------------------
      1 C                    -0.538016
      2 C                    -0.206312
      3 C                    -0.040708
      4 F                    -0.038378
      5 I                     0.104825
      6 I                     0.134061
      7 Cl                    0.214842
      8 H                     0.159099
      9 H                     0.210587
  ----------------------------------------
  Sum of atomic charges =    -0.000000

 -----------------------------------------------------------------
                    Cartesian Multipole Moments
 -----------------------------------------------------------------
    Charge (ESU x 10^10)
                -0.0000
    Dipole Moment (Debye)
         X       0.1237      Y       0.2463      Z      -1.7017
       Tot       1.7239
    Quadrupole Moments (Debye-Ang)
        XX     -88.8728     XY       2.3505     YY     -95.7493
        XZ      -0.1457     YZ       0.8516     ZZ     -88.7251
    Octopole Moments (Debye-Ang^2)
       XXX       0.1360    XXY      -4.7991    XYY      -0.9550
       YYY       4.2096    XXZ      15.3631    XYZ      -0.4016
       YYZ       3.3884    XZZ      -0.4217    YZZ      -3.3668
       ZZZ      -0.0714
    Hexadecapole Moments (Debye-Ang^3)
      XXXX   -2175.7600   XXXY      65.6975   XXYY    -498.5614
      XYYY      44.9528   YYYY    -587.5902   XXXZ       0.7959
      XXYZ      -1.1054   XYYZ      -0.1423   YYYZ      14.6738
      XXZZ    -437.9249   XYZZ      18.0968   YYZZ    -146.7798
      XZZZ      -0.5558   YZZZ      11.2429   ZZZZ    -268.3546
 -----------------------------------------------------------------
 Calculating analytic gradient of the SCF energy
 Gradient of SCF Energy
            1           2           3           4           5           6
    1  -0.0002240  -0.0009757   0.0011548   0.0006583   0.0000035  -0.0001829
    2  -0.0002421   0.0004656   0.0008287  -0.0003404   0.0003565  -0.0005908
    3  -0.0005246   0.0001533   0.0005200   0.0002481   0.0001432  -0.0000991
            7           8           9
    1  -0.0006498   0.0000738   0.0001421
    2  -0.0004751   0.0000680  -0.0000704
    3  -0.0000524  -0.0002064  -0.0001822
 Max gradient component =       1.155E-03
 RMS gradient           =       4.627E-04
 Gradient time:  CPU 19.97 s  wall 19.97 s
 Geometry Optimization Parameters
   NAtoms,    NIC,     NZ,  NCons,   NDum,   NFix, NCnnct, MaxDiis
        9      69       9       0       0       0       0       0

 Cartesian Hessian Update
 Hessian Updated using BFGS Update


** GEOMETRY OPTIMIZATION IN DELOCALIZED INTERNAL COORDINATES **
   Searching for a Minimum

   Optimization Cycle:   6

                       Coordinates (Angstroms)
     ATOM                X               Y               Z
      1  C         0.0078943802   -0.1993108415   -1.7254451336
      2  C         0.5513405978   -0.6390832192   -0.3988934173
      3  C        -0.5434726924    0.3948700553   -0.4401594881
      4  F         0.1884562708   -1.8876307535    0.0104166535
      5  I         2.5789471991   -0.2452813873    0.2475541017
      6  I        -2.5096540614   -0.2076345437    0.2589051143
      7  Cl       -0.1872282581    2.0918040480   -0.0955642142
      8  H         0.6132932634    0.4545338137   -2.3419838922
      9  H        -0.6006234325   -0.9181042979   -2.2625261151
   Point Group: c1    Number of degrees of freedom:    21


   Energy is -14514.627155652

 Hessian Updated using BFGS Update

 21 Hessian modes will be used to form the next step
  Hessian Eigenvalues:
     0.009557    0.018718    0.021408    0.032264    0.038776    0.048898
     0.075555    0.080514    0.091273    0.098014    0.109594    0.118188
     0.136424    0.149184    0.264888    0.268333    0.274075    0.296992
     0.348860    0.352113    0.531865

 Minimum Search - Taking Simple RFO Step
 Searching for Lamda that Minimizes Along All modes
 Value Taken    Lamda =  -0.00002086
 Step Taken.  Stepsize is  0.034376

                             Maximum     Tolerance    Cnvgd?
         Gradient           0.000634      0.000300      NO
         Displacement       0.018568      0.001200      NO
         Energy change     -0.000025      0.000001      NO


 New Cartesian Coordinates Obtained by Inverse Iteration

 Displacement from previous Coordinates is:  0.034475
 ----------------------------------------------------------------
             Standard Nuclear Orientation (Angstroms)
    I     Atom           X                Y                Z
 ----------------------------------------------------------------
    1      C       0.0085273459    -0.1991363449    -1.7259443286
    2      C       0.5531144216    -0.6385849430    -0.4000434646
    3      C      -0.5459389205     0.3931954668    -0.4416566304
    4      F       0.1853573094    -1.8879207974     0.0044465846
    5      I       2.5767452393    -0.2470860195     0.2540708116
    6      I      -2.5068629924    -0.2063295284     0.2679204081
    7      Cl     -0.1864228062     2.0917923558    -0.1021299000
    8      H       0.6095329647     0.4597720708    -2.3409199948
    9      H      -0.5950992948    -0.9215393863    -2.2634398768
 ----------------------------------------------------------------
 Molecular Point Group                 C1    NOp =  1
 Largest Abelian Subgroup              C1    NOp =  1
 Nuclear Repulsion Energy =  1321.5652140820 hartrees
 There are       76 alpha and       76 beta electrons
 Applying Cartesian multipole field
    Component          Value
    ---------          -----
     (2,0,0)        1.00000E-11
     (0,2,0)        2.00000E-11
     (0,0,2)       -3.00000E-11
 Nucleus-field energy     =     0.0000000289 hartrees
 Requested basis set is 6-311++G(d,p)
 There are 95 shells and 256 basis functions
 A cutoff of  1.0D-11 yielded   3458 shell pairs
 There are     26650 function pairs (     29801 Cartesian)
 Smallest overlap matrix eigenvalue = 4.85E-05
 Guess MOs from SCF MO coefficient file

 -----------------------------------------------------------------------
  General SCF calculation program by
  Eric Jon Sundstrom, Paul Horn, Yuezhi Mao, Dmitri Zuev, Alec White,
  David Stuck, Shaama M.S., Shane Yost, Joonho Lee, David Small,
  Daniel Levine, Susi Lehtola, Hugh Burton, Evgeny Epifanovsky
 -----------------------------------------------------------------------
 Exchange:     0.2000 Hartree-Fock + 0.0800 Slater + 0.7200 B88
 Correlation:  0.1900 VWN1RPA + 0.8100 LYP
 Using SG-1 standard quadrature grid
 A restricted SCF calculation will be
 performed using DIIS
 SCF converges when DIIS error is below 1.0e-08
 ---------------------------------------
  Cycle       Energy         DIIS error
 ---------------------------------------
    1  -14514.6271194638      6.52e-05  
    2  -14514.6271662891      1.30e-05  
    3  -14514.6271663809      1.54e-05  
    4  -14514.6271676592      3.28e-06  
    5  -14514.6271677157      1.09e-06  
    6  -14514.6271677233      5.59e-07  
    7  -14514.6271677253      1.04e-07  
    8  -14514.6271677257      3.51e-08  
    9  -14514.6271677255      7.93e-09  Convergence criterion met
 ---------------------------------------
 SCF time:   CPU 48.16s  wall 48.00s 
 SCF   energy in the final basis set =   -14514.6271677255
 Total energy in the final basis set =   -14514.6271677255

 --------------------------------------------------------------

                    Orbital Energies (a.u.)
 --------------------------------------------------------------

 Alpha MOs
 -- Occupied --
***************-176.317-176.317-165.721-165.720-165.718-165.718
*******-165.718-101.579 -35.813 -35.813 -31.307 -31.307 -31.300
-31.300 -31.300 -31.300 -24.715 -22.957 -22.957 -22.955 -22.955
-22.955 -22.955 -22.951 -22.951 -22.951 -22.951 -10.339 -10.314
-10.232  -9.493  -7.258  -7.248  -7.247  -6.362  -6.362  -4.775
 -4.775  -4.760  -4.760  -4.759  -4.759  -2.041  -2.041  -2.036
 -2.036  -2.036  -2.036  -2.023  -2.023  -2.022  -2.022  -1.256
 -0.945  -0.852  -0.704  -0.685  -0.634  -0.604  -0.533  -0.522
 -0.497  -0.464  -0.445  -0.404  -0.383  -0.368  -0.326  -0.318
 -0.288  -0.280  -0.278  -0.272
 -- Virtual --
 -0.093  -0.069  -0.012  -0.005   0.022   0.027   0.030   0.063
  0.064   0.071   0.075   0.083   0.086   0.101   0.107   0.112
  0.118   0.122   0.129   0.142   0.156   0.163   0.168   0.193
  0.205   0.220   0.222   0.228   0.233   0.240   0.254   0.270
  0.286   0.301   0.304   0.356   0.365   0.383   0.392   0.412
  0.414   0.418   0.438   0.452   0.456   0.462   0.476   0.485
  0.492   0.500   0.532   0.547   0.580   0.585   0.607   0.616
  0.637   0.653   0.666   0.700   0.704   0.743   0.768   0.798
  0.855   0.866   0.907   0.960   0.972   1.037   1.080   1.128
  1.230   1.247   1.302   1.329   1.337   1.356   1.360   1.370
  1.400   1.420   1.441   1.477   1.499   1.515   1.549   1.586
  1.611   1.667   1.745   1.771   1.841   1.876   1.899   1.956
  2.005   2.045   2.138   2.170   2.202   2.280   2.306   2.469
  2.533   2.555   2.666   2.687   2.777   2.793   2.905   2.958
  3.123   3.378   3.507   3.694   3.763   3.800   3.971   3.978
  3.982   3.988   3.996   4.001   4.029   4.047   4.080   4.121
  4.130   4.254   4.262   4.418   4.435   4.834   6.019   6.020
  6.034   6.047   6.063   6.118   6.336   6.374   6.645   9.732
 23.491  23.652  23.847  25.854  25.930  26.412  27.858  27.876
 28.354  28.355  28.366  28.375  28.378  28.397  28.536  28.538
 28.543  28.545  28.565  28.579  28.598  28.605  28.684  28.700
 66.762 127.894 127.894 127.904 127.910 127.925 127.951 151.655
151.670 215.7201901.8171901.833
 --------------------------------------------------------------

          Ground-State Mulliken Net Atomic Charges

     Atom                 Charge (a.u.)
  ----------------------------------------
      1 C                    -0.538499
      2 C                    -0.205281
      3 C                    -0.038970
      4 F                    -0.039165
      5 I                     0.106007
      6 I                     0.135273
      7 Cl                    0.211134
      8 H                     0.158876
      9 H                     0.210625
  ----------------------------------------
  Sum of atomic charges =    -0.000000

 -----------------------------------------------------------------
                    Cartesian Multipole Moments
 -----------------------------------------------------------------
    Charge (ESU x 10^10)
                -0.0000
    Dipole Moment (Debye)
         X       0.1305      Y       0.2409      Z      -1.6962
       Tot       1.7182
    Quadrupole Moments (Debye-Ang)
        XX     -88.8468     XY       2.3456     YY     -95.7726
        XZ      -0.1520     YZ       0.8392     ZZ     -88.6988
    Octopole Moments (Debye-Ang^2)
       XXX       0.1757    XXY      -4.7744    XYY      -0.9309
       YYY       4.2173    XXZ      15.2418    XYZ      -0.3816
       YYZ       3.0454    XZZ      -0.4560    YZZ      -3.3702
       ZZZ      -0.9936
    Hexadecapole Moments (Debye-Ang^3)
      XXXX   -2172.0537   XXXY      65.9940   XXYY    -497.8486
      XYYY      45.5776   YYYY    -587.9189   XXXZ       1.1550
      XXYZ      -0.9674   XYYZ      -0.0085   YYYZ      15.2380
      XXZZ    -437.0059   XYZZ      18.3130   YYZZ    -147.0249
      XZZZ      -0.0996   YZZZ      11.9035   ZZZZ    -269.9029
 -----------------------------------------------------------------
 Calculating analytic gradient of the SCF energy
 Gradient of SCF Energy
            1           2           3           4           5           6
    1  -0.0000743   0.0001859   0.0001411   0.0001921  -0.0000837  -0.0000461
    2  -0.0002126   0.0004073   0.0005435  -0.0002814   0.0003422  -0.0005287
    3  -0.0004063   0.0001543   0.0002950   0.0001074   0.0001129  -0.0001017
            7           8           9
    1  -0.0004804  -0.0000374   0.0002029
    2  -0.0003196   0.0000965  -0.0000470
    3  -0.0000841  -0.0000138  -0.0000638
 Max gradient component =       5.435E-04
 RMS gradient           =       2.580E-04
 Gradient time:  CPU 19.98 s  wall 19.98 s
 Geometry Optimization Parameters
   NAtoms,    NIC,     NZ,  NCons,   NDum,   NFix, NCnnct, MaxDiis
        9      69       9       0       0       0       0       0

 Cartesian Hessian Update
 Hessian Updated using BFGS Update


** GEOMETRY OPTIMIZATION IN DELOCALIZED INTERNAL COORDINATES **
   Searching for a Minimum

   Optimization Cycle:   7

                       Coordinates (Angstroms)
     ATOM                X               Y               Z
      1  C         0.0085273459   -0.1991363449   -1.7259443286
      2  C         0.5531144216   -0.6385849430   -0.4000434646
      3  C        -0.5459389205    0.3931954668   -0.4416566304
      4  F         0.1853573094   -1.8879207974    0.0044465846
      5  I         2.5767452393   -0.2470860195    0.2540708116
      6  I        -2.5068629924   -0.2063295284    0.2679204081
      7  Cl       -0.1864228062    2.0917923558   -0.1021299000
      8  H         0.6095329647    0.4597720708   -2.3409199948
      9  H        -0.5950992948   -0.9215393863   -2.2634398768
   Point Group: c1    Number of degrees of freedom:    21


   Energy is -14514.627167726

 Hessian Updated using BFGS Update

 21 Hessian modes will be used to form the next step
  Hessian Eigenvalues:
     0.010066    0.018623    0.021475    0.032332    0.039023    0.048815
     0.068317    0.079486    0.090747    0.097850    0.109331    0.115095
     0.136785    0.153028    0.253707    0.267604    0.272823    0.285303
     0.348628    0.352777    0.526764

 Minimum Search - Taking Simple RFO Step
 Searching for Lamda that Minimizes Along All modes
 Value Taken    Lamda =  -0.00000251
 Step Taken.  Stepsize is  0.005836

                             Maximum     Tolerance    Cnvgd?
         Gradient           0.000323      0.000300      NO
         Displacement       0.003142      0.001200      NO
         Energy change     -0.000012      0.000001      NO


 New Cartesian Coordinates Obtained by Inverse Iteration

 Displacement from previous Coordinates is:  0.005767
 ----------------------------------------------------------------
             Standard Nuclear Orientation (Angstroms)
    I     Atom           X                Y                Z
 ----------------------------------------------------------------
    1      C       0.0085551721    -0.1992122861    -1.7254810717
    2      C       0.5532537466    -0.6390026915    -0.4001841773
    3      C      -0.5467095765     0.3923454051    -0.4417684317
    4      F       0.1854562888    -1.8882526980     0.0034315528
    5      I       2.5768868429    -0.2463220665     0.2535855390
    6      I      -2.5075415117    -0.2048880993     0.2680522937
    7      Cl     -0.1860365217     2.0915182399    -0.1022451134
    8      H       0.6092663449     0.4602929669    -2.3400005640
    9      H      -0.5941775183    -0.9223158966    -2.2630864182
 ----------------------------------------------------------------
 Molecular Point Group                 C1    NOp =  1
 Largest Abelian Subgroup              C1    NOp =  1
 Nuclear Repulsion Energy =  1321.5107639901 hartrees
 There are       76 alpha and       76 beta electrons
 Applying Cartesian multipole field
    Component          Value
    ---------          -----
     (2,0,0)        1.00000E-11
     (0,2,0)        2.00000E-11
     (0,0,2)       -3.00000E-11
 Nucleus-field energy     =     0.0000000289 hartrees
 Requested basis set is 6-311++G(d,p)
 There are 95 shells and 256 basis functions
 A cutoff of  1.0D-11 yielded   3458 shell pairs
 There are     26650 function pairs (     29801 Cartesian)
 Smallest overlap matrix eigenvalue = 4.86E-05
 Guess MOs from SCF MO coefficient file

 -----------------------------------------------------------------------
  General SCF calculation program by
  Eric Jon Sundstrom, Paul Horn, Yuezhi Mao, Dmitri Zuev, Alec White,
  David Stuck, Shaama M.S., Shane Yost, Joonho Lee, David Small,
  Daniel Levine, Susi Lehtola, Hugh Burton, Evgeny Epifanovsky
 -----------------------------------------------------------------------
 Exchange:     0.2000 Hartree-Fock + 0.0800 Slater + 0.7200 B88
 Correlation:  0.1900 VWN1RPA + 0.8100 LYP
 Using SG-1 standard quadrature grid
 A restricted SCF calculation will be
 performed using DIIS
 SCF converges when DIIS error is below 1.0e-08
 ---------------------------------------
  Cycle       Energy         DIIS error
 ---------------------------------------
    1  -14514.6271675276      1.32e-05  
    2  -14514.6271692764      2.25e-06  
    3  -14514.6271692947      2.01e-06  
    4  -14514.6271693252      6.67e-07  
    5  -14514.6271693276      1.60e-07  
    6  -14514.6271693278      5.01e-08  
    7  -14514.6271693275      1.50e-08  
    8  -14514.6271693278      4.55e-09  Convergence criterion met
 ---------------------------------------
 SCF time:   CPU 42.87s  wall 43.00s 
 SCF   energy in the final basis set =   -14514.6271693278
 Total energy in the final basis set =   -14514.6271693278

 --------------------------------------------------------------

                    Orbital Energies (a.u.)
 --------------------------------------------------------------

 Alpha MOs
 -- Occupied --
***************-176.317-176.317-165.721-165.721-165.718-165.718
*******-165.718-101.579 -35.813 -35.813 -31.307 -31.307 -31.300
-31.300 -31.300 -31.300 -24.716 -22.957 -22.957 -22.955 -22.955
-22.955 -22.955 -22.951 -22.951 -22.951 -22.951 -10.339 -10.314
-10.232  -9.493  -7.258  -7.247  -7.247  -6.362  -6.362  -4.775
 -4.775  -4.760  -4.760  -4.759  -4.759  -2.041  -2.041  -2.036
 -2.036  -2.036  -2.036  -2.023  -2.023  -2.022  -2.022  -1.256
 -0.945  -0.852  -0.704  -0.685  -0.634  -0.604  -0.533  -0.522
 -0.497  -0.464  -0.445  -0.404  -0.383  -0.368  -0.326  -0.318
 -0.288  -0.280  -0.278  -0.272
 -- Virtual --
 -0.093  -0.070  -0.012  -0.005   0.022   0.027   0.030   0.063
  0.064   0.071   0.075   0.083   0.086   0.101   0.107   0.112
  0.118   0.122   0.129   0.142   0.156   0.163   0.168   0.193
  0.205   0.220   0.222   0.228   0.233   0.240   0.255   0.270
  0.286   0.301   0.304   0.356   0.365   0.383   0.392   0.412
  0.414   0.418   0.438   0.452   0.456   0.462   0.476   0.485
  0.492   0.501   0.532   0.547   0.580   0.585   0.607   0.616
  0.637   0.653   0.666   0.701   0.704   0.743   0.768   0.798
  0.855   0.866   0.907   0.960   0.972   1.037   1.079   1.128
  1.231   1.247   1.302   1.329   1.337   1.356   1.360   1.370
  1.400   1.420   1.441   1.477   1.499   1.515   1.550   1.586
  1.611   1.667   1.745   1.772   1.841   1.876   1.899   1.956
  2.004   2.045   2.138   2.170   2.202   2.280   2.307   2.469
  2.533   2.555   2.666   2.687   2.777   2.793   2.906   2.958
  3.123   3.378   3.507   3.694   3.763   3.800   3.971   3.978
  3.982   3.988   3.996   4.001   4.029   4.047   4.080   4.121
  4.130   4.254   4.262   4.418   4.435   4.834   6.019   6.020
  6.034   6.047   6.064   6.118   6.336   6.374   6.645   9.732
 23.492  23.652  23.848  25.854  25.930  26.412  27.858  27.876
 28.354  28.355  28.366  28.375  28.378  28.397  28.536  28.538
 28.543  28.545  28.565  28.579  28.598  28.605  28.684  28.700
 66.762 127.894 127.894 127.904 127.910 127.925 127.951 151.655
151.670 215.7201901.8171901.833
 --------------------------------------------------------------

          Ground-State Mulliken Net Atomic Charges

     Atom                 Charge (a.u.)
  ----------------------------------------
      1 C                    -0.538754
      2 C                    -0.204893
      3 C                    -0.038447
      4 F                    -0.039202
      5 I                     0.106035
      6 I                     0.135650
      7 Cl                    0.210086
      8 H                     0.158881
      9 H                     0.210644
  ----------------------------------------
  Sum of atomic charges =    -0.000000

 -----------------------------------------------------------------
                    Cartesian Multipole Moments
 -----------------------------------------------------------------
    Charge (ESU x 10^10)
                -0.0000
    Dipole Moment (Debye)
         X       0.1278      Y       0.2365      Z      -1.6953
       Tot       1.7165
    Quadrupole Moments (Debye-Ang)
        XX     -88.8345     XY       2.3464     YY     -95.7805
        XZ      -0.1563     YZ       0.8411     ZZ     -88.7007
    Octopole Moments (Debye-Ang^2)
       XXX       0.1654    XXY      -4.7898    XYY      -0.9048
       YYY       4.0305    XXZ      15.2620    XYZ      -0.3810
       YYZ       3.0571    XZZ      -0.4513    YZZ      -3.4256
       ZZZ      -0.9371
    Hexadecapole Moments (Debye-Ang^3)
      XXXX   -2172.5186   XXXY      66.0912   XXYY    -497.9609
      XYYY      45.7041   YYYY    -587.8094   XXXZ       1.2176
      XXYZ      -0.9668   XYYZ       0.0469   YYYZ      15.1561
      XXZZ    -437.1098   XYZZ      18.3457   YYZZ    -146.9715
      XZZZ       0.0349   YZZZ      11.8209   ZZZZ    -269.8433
 -----------------------------------------------------------------
 Calculating analytic gradient of the SCF energy
 Gradient of SCF Energy
            1           2           3           4           5           6
    1  -0.0000294   0.0002706  -0.0000923   0.0001725  -0.0000401  -0.0000458
    2  -0.0001121   0.0001725   0.0002329  -0.0000730   0.0004104  -0.0004805
    3  -0.0001063   0.0000424   0.0000657   0.0000120   0.0000910  -0.0000921
            7           8           9
    1  -0.0004121  -0.0000268   0.0002034
    2  -0.0001560   0.0000888  -0.0000830
    3  -0.0000422   0.0000480  -0.0000186
 Max gradient component =       4.805E-04
 RMS gradient           =       1.833E-04
 Gradient time:  CPU 19.84 s  wall 19.84 s
 Geometry Optimization Parameters
   NAtoms,    NIC,     NZ,  NCons,   NDum,   NFix, NCnnct, MaxDiis
        9      69       9       0       0       0       0       0

 Cartesian Hessian Update
 Hessian Updated using BFGS Update


** GEOMETRY OPTIMIZATION IN DELOCALIZED INTERNAL COORDINATES **
   Searching for a Minimum

   Optimization Cycle:   8

                       Coordinates (Angstroms)
     ATOM                X               Y               Z
      1  C         0.0085551721   -0.1992122861   -1.7254810717
      2  C         0.5532537466   -0.6390026915   -0.4001841773
      3  C        -0.5467095765    0.3923454051   -0.4417684317
      4  F         0.1854562888   -1.8882526980    0.0034315528
      5  I         2.5768868429   -0.2463220665    0.2535855390
      6  I        -2.5075415117   -0.2048880993    0.2680522937
      7  Cl       -0.1860365217    2.0915182399   -0.1022451134
      8  H         0.6092663449    0.4602929669   -2.3400005640
      9  H        -0.5941775183   -0.9223158966   -2.2630864182
   Point Group: c1    Number of degrees of freedom:    21


   Energy is -14514.627169328

 Hessian Updated using BFGS Update

 21 Hessian modes will be used to form the next step
  Hessian Eigenvalues:
     0.010221    0.018192    0.021642    0.031982    0.037487    0.048881
     0.063222    0.078964    0.089986    0.098223    0.105112    0.116193
     0.138564    0.142481    0.244534    0.266984    0.271022    0.279948
     0.348559    0.352993    0.511187

 Minimum Search - Taking Simple RFO Step
 Searching for Lamda that Minimizes Along All modes
 Value Taken    Lamda =   0.00000000
 Step Taken.  Stepsize is  0.002997

                             Maximum     Tolerance    Cnvgd?
         Gradient           0.000120      0.000300     YES
         Displacement       0.001504      0.001200      NO
         Energy change     -0.000002      0.000001      NO


 New Cartesian Coordinates Obtained by Inverse Iteration

 Displacement from previous Coordinates is:  0.003193
 ----------------------------------------------------------------
             Standard Nuclear Orientation (Angstroms)
    I     Atom           X                Y                Z
 ----------------------------------------------------------------
    1      C       0.0085856107    -0.1992972434    -1.7253113760
    2      C       0.5531913988    -0.6393191734    -0.4001838036
    3      C      -0.5469168548     0.3917656574    -0.4417685898
    4      F       0.1859910279    -1.8885186867     0.0033856049
    5      I       2.5769516764    -0.2458576727     0.2533083909
    6      I      -2.5079362135    -0.2039212429     0.2676325159
    7      Cl     -0.1858414149     2.0912717841    -0.1019745565
    8      H       0.6089750266     0.4605325910    -2.3398001607
    9      H      -0.5940469901    -0.9224931395    -2.2629844160
 ----------------------------------------------------------------
 Molecular Point Group                 C1    NOp =  1
 Largest Abelian Subgroup              C1    NOp =  1
 Nuclear Repulsion Energy =  1321.5003831022 hartrees
 There are       76 alpha and       76 beta electrons
 Applying Cartesian multipole field
    Component          Value
    ---------          -----
     (2,0,0)        1.00000E-11
     (0,2,0)        2.00000E-11
     (0,0,2)       -3.00000E-11
 Nucleus-field energy     =     0.0000000289 hartrees
 Requested basis set is 6-311++G(d,p)
 There are 95 shells and 256 basis functions
 A cutoff of  1.0D-11 yielded   3458 shell pairs
 There are     26650 function pairs (     29801 Cartesian)
 Smallest overlap matrix eigenvalue = 4.86E-05
 Guess MOs from SCF MO coefficient file

 -----------------------------------------------------------------------
  General SCF calculation program by
  Eric Jon Sundstrom, Paul Horn, Yuezhi Mao, Dmitri Zuev, Alec White,
  David Stuck, Shaama M.S., Shane Yost, Joonho Lee, David Small,
  Daniel Levine, Susi Lehtola, Hugh Burton, Evgeny Epifanovsky
 -----------------------------------------------------------------------
 Exchange:     0.2000 Hartree-Fock + 0.0800 Slater + 0.7200 B88
 Correlation:  0.1900 VWN1RPA + 0.8100 LYP
 Using SG-1 standard quadrature grid
 A restricted SCF calculation will be
 performed using DIIS
 SCF converges when DIIS error is below 1.0e-08
 ---------------------------------------
  Cycle       Energy         DIIS error
 ---------------------------------------
    1  -14514.6271691749      6.75e-06  
    2  -14514.6271696535      1.39e-06  
    3  -14514.6271696513      1.52e-06  
    4  -14514.6271696684      5.85e-07  
    5  -14514.6271696712      1.31e-07  
    6  -14514.6271696711      6.25e-08  
    7  -14514.6271696715      1.15e-08  
    8  -14514.6271696712      4.88e-09  Convergence criterion met
 ---------------------------------------
 SCF time:   CPU 41.93s  wall 42.00s 
 SCF   energy in the final basis set =   -14514.6271696712
 Total energy in the final basis set =   -14514.6271696712

 --------------------------------------------------------------

                    Orbital Energies (a.u.)
 --------------------------------------------------------------

 Alpha MOs
 -- Occupied --
***************-176.317-176.317-165.721-165.721-165.718-165.718
*******-165.718-101.579 -35.813 -35.813 -31.307 -31.307 -31.300
-31.300 -31.300 -31.300 -24.716 -22.957 -22.957 -22.955 -22.955
-22.955 -22.955 -22.951 -22.951 -22.951 -22.951 -10.339 -10.314
-10.232  -9.493  -7.258  -7.247  -7.247  -6.362  -6.362  -4.775
 -4.775  -4.760  -4.760  -4.759  -4.759  -2.041  -2.041  -2.036
 -2.036  -2.036  -2.036  -2.023  -2.022  -2.022  -2.022  -1.256
 -0.945  -0.852  -0.704  -0.685  -0.634  -0.605  -0.533  -0.522
 -0.497  -0.464  -0.445  -0.404  -0.383  -0.368  -0.326  -0.318
 -0.288  -0.280  -0.278  -0.272
 -- Virtual --
 -0.093  -0.070  -0.012  -0.005   0.022   0.027   0.030   0.063
  0.064   0.071   0.075   0.083   0.086   0.101   0.107   0.112
  0.118   0.122   0.129   0.142   0.156   0.163   0.168   0.193
  0.205   0.220   0.222   0.228   0.233   0.240   0.255   0.271
  0.286   0.301   0.304   0.356   0.365   0.383   0.392   0.412
  0.414   0.418   0.438   0.452   0.456   0.462   0.476   0.485
  0.491   0.501   0.532   0.547   0.580   0.585   0.607   0.616
  0.636   0.653   0.666   0.701   0.704   0.743   0.768   0.798
  0.855   0.866   0.907   0.961   0.972   1.037   1.079   1.129
  1.231   1.248   1.302   1.329   1.337   1.356   1.360   1.370
  1.400   1.420   1.441   1.477   1.499   1.515   1.550   1.586
  1.611   1.667   1.745   1.772   1.841   1.876   1.899   1.957
  2.004   2.045   2.138   2.170   2.202   2.280   2.307   2.469
  2.533   2.555   2.666   2.687   2.777   2.793   2.906   2.958
  3.124   3.378   3.507   3.694   3.763   3.800   3.971   3.978
  3.982   3.988   3.996   4.001   4.029   4.047   4.080   4.121
  4.130   4.254   4.262   4.418   4.435   4.834   6.019   6.020
  6.034   6.047   6.064   6.118   6.336   6.374   6.645   9.732
 23.492  23.652  23.848  25.854  25.931  26.412  27.858  27.876
 28.354  28.355  28.366  28.375  28.378  28.397  28.536  28.538
 28.543  28.545  28.565  28.579  28.599  28.605  28.684  28.700
 66.761 127.894 127.894 127.904 127.910 127.925 127.951 151.655
151.670 215.7191901.8171901.833
 --------------------------------------------------------------

          Ground-State Mulliken Net Atomic Charges

     Atom                 Charge (a.u.)
  ----------------------------------------
      1 C                    -0.538799
      2 C                    -0.204846
      3 C                    -0.038095
      4 F                    -0.039147
      5 I                     0.105946
      6 I                     0.135848
      7 Cl                    0.209562
      8 H                     0.158910
      9 H                     0.210622
  ----------------------------------------
  Sum of atomic charges =    -0.000000

 -----------------------------------------------------------------
                    Cartesian Multipole Moments
 -----------------------------------------------------------------
    Charge (ESU x 10^10)
                -0.0000
    Dipole Moment (Debye)
         X       0.1246      Y       0.2344      Z      -1.6955
       Tot       1.7161
    Quadrupole Moments (Debye-Ang)
        XX     -88.8307     XY       2.3461     YY     -95.7846
        XZ      -0.1574     YZ       0.8424     ZZ     -88.7012
    Octopole Moments (Debye-Ang^2)
       XXX       0.1363    XXY      -4.7985    XYY      -0.8942
       YYY       3.9195    XXZ      15.2749    XYZ      -0.3830
       YYZ       3.0715    XZZ      -0.4501    YZZ      -3.4557
       ZZZ      -0.8897
    Hexadecapole Moments (Debye-Ang^3)
      XXXX   -2172.7757   XXXY      66.1670   XXYY    -498.0262
      XYYY      45.8041   YYYY    -587.7048   XXXZ       1.1673
      XXYZ      -0.9666   XYYZ       0.0445   YYYZ      15.0878
      XXZZ    -437.1778   XYZZ      18.3748   YYZZ    -146.9309
      XZZZ       0.0107   YZZZ      11.7412   ZZZZ    -269.7563
 -----------------------------------------------------------------
 Calculating analytic gradient of the SCF energy
 Gradient of SCF Energy
            1           2           3           4           5           6
    1   0.0000254   0.0001540  -0.0001134   0.0002340  -0.0000244  -0.0000285
    2  -0.0000404   0.0000637   0.0000020   0.0000331   0.0004338  -0.0004376
    3   0.0000348   0.0000019  -0.0000472  -0.0000001   0.0000868  -0.0000919
            7           8           9
    1  -0.0003968  -0.0000398   0.0001895
    2  -0.0000605   0.0001066  -0.0001008
    3  -0.0000149   0.0000439  -0.0000134
 Max gradient component =       4.376E-04
 RMS gradient           =       1.635E-04
 Gradient time:  CPU 19.55 s  wall 19.56 s
 Geometry Optimization Parameters
   NAtoms,    NIC,     NZ,  NCons,   NDum,   NFix, NCnnct, MaxDiis
        9      69       9       0       0       0       0       0

 Cartesian Hessian Update
 Hessian Updated using BFGS Update


** GEOMETRY OPTIMIZATION IN DELOCALIZED INTERNAL COORDINATES **
   Searching for a Minimum

   Optimization Cycle:   9

                       Coordinates (Angstroms)
     ATOM                X               Y               Z
      1  C         0.0085856107   -0.1992972434   -1.7253113760
      2  C         0.5531913988   -0.6393191734   -0.4001838036
      3  C        -0.5469168548    0.3917656574   -0.4417685898
      4  F         0.1859910279   -1.8885186867    0.0033856049
      5  I         2.5769516764   -0.2458576727    0.2533083909
      6  I        -2.5079362135   -0.2039212429    0.2676325159
      7  Cl       -0.1858414149    2.0912717841   -0.1019745565
      8  H         0.6089750266    0.4605325910   -2.3398001607
      9  H        -0.5940469901   -0.9224931395   -2.2629844160
   Point Group: c1    Number of degrees of freedom:    21


   Energy is -14514.627169671

 Hessian Updated using BFGS Update

 21 Hessian modes will be used to form the next step
  Hessian Eigenvalues:
     0.010226    0.018290    0.021825    0.030701    0.035470    0.048837
     0.062811    0.079285    0.088956    0.096730    0.100647    0.117028
     0.126427    0.140277    0.255717    0.265629    0.270469    0.280751
     0.348596    0.352188    0.515274

 Minimum Search - Taking Simple RFO Step
 Searching for Lamda that Minimizes Along All modes
 Value Taken    Lamda =   0.00000000
 Step Taken.  Stepsize is  0.001045

                             Maximum     Tolerance    Cnvgd?
         Gradient           0.000045      0.000300     YES
         Displacement       0.000617      0.001200     YES
         Energy change     -0.000000      0.000001     YES


                       Distance Matrix (Angstroms)
             C (  1)   C (  2)   C (  3)   F (  4)   I (  5)   I (  6)
   C (  2)  1.498725
   C (  3)  1.518361  1.508345
   F (  4)  2.423496  1.363159  2.436188
   I (  5)  3.242469  2.162746  3.263166  2.911613
   I (  6)  3.210098  3.163234  2.168799  3.188250  5.085081
   Cl(  7)  2.814202  2.844508  1.770355  3.998511  3.636128  3.285825
   H (  8)  1.083254  2.230448  2.223362  3.344769  3.331086  4.117686
   H (  9)  1.084099  2.205985  2.246403  2.584202  4.104241  3.253205
             Cl(  7)   H (  8)
   H (  8)  2.880782
   H (  9)  3.730868  1.834645

 Final energy is   -14514.627169671221     


 ******************************
 **  OPTIMIZATION CONVERGED  **
 ******************************

                       Coordinates (Angstroms)
     ATOM                X               Y               Z
      1  C         0.0085856107   -0.1992972434   -1.7253113760
      2  C         0.5531913988   -0.6393191734   -0.4001838036
      3  C        -0.5469168548    0.3917656574   -0.4417685898
      4  F         0.1859910279   -1.8885186867    0.0033856049
      5  I         2.5769516764   -0.2458576727    0.2533083909
      6  I        -2.5079362135   -0.2039212429    0.2676325159
      7  Cl       -0.1858414149    2.0912717841   -0.1019745565
      8  H         0.6089750266    0.4605325910   -2.3398001607
      9  H        -0.5940469901   -0.9224931395   -2.2629844160

Z-matrix Print:
$molecule
0 1
I 
C  1 2.168799
C  2 1.508345 1 117.561485
F  3 1.363159 2 115.984862 1 4.127692 0
C  3 1.498725 2 60.652464 1 110.296904 0
H  5 1.083254 3 118.619444 2 105.693449 0
H  5 1.084099 3 116.401263 2 -109.050554 0
Cl 2 1.770355 1 112.662735 3 -146.283723 0
I  3 2.162746 2 124.502714 1 -137.094296 0
$end


 --------------------------------------------------------------

                    Orbital Energies (a.u.)
 --------------------------------------------------------------

 Alpha MOs
 -- Occupied --
***************-176.317-176.317-165.721-165.721-165.718-165.718
*******-165.718-101.579 -35.813 -35.813 -31.307 -31.307 -31.300
-31.300 -31.300 -31.300 -24.716 -22.957 -22.957 -22.955 -22.955
-22.955 -22.955 -22.951 -22.951 -22.951 -22.951 -10.339 -10.314
-10.232  -9.493  -7.258  -7.247  -7.247  -6.362  -6.362  -4.775
 -4.775  -4.760  -4.760  -4.759  -4.759  -2.041  -2.041  -2.036
 -2.036  -2.036  -2.036  -2.023  -2.022  -2.022  -2.022  -1.256
 -0.945  -0.852  -0.704  -0.685  -0.634  -0.605  -0.533  -0.522
 -0.497  -0.464  -0.445  -0.404  -0.383  -0.368  -0.326  -0.318
 -0.288  -0.280  -0.278  -0.272
 -- Virtual --
 -0.093  -0.070  -0.012  -0.005   0.022   0.027   0.030   0.063
  0.064   0.071   0.075   0.083   0.086   0.101   0.107   0.112
  0.118   0.122   0.129   0.142   0.156   0.163   0.168   0.193
  0.205   0.220   0.222   0.228   0.233   0.240   0.255   0.271
  0.286   0.301   0.304   0.356   0.365   0.383   0.392   0.412
  0.414   0.418   0.438   0.452   0.456   0.462   0.476   0.485
  0.491   0.501   0.532   0.547   0.580   0.585   0.607   0.616
  0.636   0.653   0.666   0.701   0.704   0.743   0.768   0.798
  0.855   0.866   0.907   0.961   0.972   1.037   1.079   1.129
  1.231   1.248   1.302   1.329   1.337   1.356   1.360   1.370
  1.400   1.420   1.441   1.477   1.499   1.515   1.550   1.586
  1.611   1.667   1.745   1.772   1.841   1.876   1.899   1.957
  2.004   2.045   2.138   2.170   2.202   2.280   2.307   2.469
  2.533   2.555   2.666   2.687   2.777   2.793   2.906   2.958
  3.124   3.378   3.507   3.694   3.763   3.800   3.971   3.978
  3.982   3.988   3.996   4.001   4.029   4.047   4.080   4.121
  4.130   4.254   4.262   4.418   4.435   4.834   6.019   6.020
  6.034   6.047   6.064   6.118   6.336   6.374   6.645   9.732
 23.492  23.652  23.848  25.854  25.931  26.412  27.858  27.876
 28.354  28.355  28.366  28.375  28.378  28.397  28.536  28.538
 28.543  28.545  28.565  28.579  28.599  28.605  28.684  28.700
 66.761 127.894 127.894 127.904 127.910 127.925 127.951 151.655
151.670 215.7191901.8171901.833
 --------------------------------------------------------------

          Ground-State Mulliken Net Atomic Charges

     Atom                 Charge (a.u.)
  ----------------------------------------
      1 C                    -0.538799
      2 C                    -0.204846
      3 C                    -0.038095
      4 F                    -0.039147
      5 I                     0.105946
      6 I                     0.135848
      7 Cl                    0.209562
      8 H                     0.158910
      9 H                     0.210622
  ----------------------------------------
  Sum of atomic charges =    -0.000000

 -----------------------------------------------------------------
                    Cartesian Multipole Moments
 -----------------------------------------------------------------
    Charge (ESU x 10^10)
                -0.0000
    Dipole Moment (Debye)
         X       0.1246      Y       0.2344      Z      -1.6955
       Tot       1.7161
    Quadrupole Moments (Debye-Ang)
        XX     -88.8307     XY       2.3461     YY     -95.7846
        XZ      -0.1574     YZ       0.8424     ZZ     -88.7012
    Octopole Moments (Debye-Ang^2)
       XXX       0.1363    XXY      -4.7985    XYY      -0.8942
       YYY       3.9195    XXZ      15.2749    XYZ      -0.3830
       YYZ       3.0715    XZZ      -0.4501    YZZ      -3.4557
       ZZZ      -0.8897
    Hexadecapole Moments (Debye-Ang^3)
      XXXX   -2172.7757   XXXY      66.1670   XXYY    -498.0262
      XYYY      45.8041   YYYY    -587.7048   XXXZ       1.1673
      XXYZ      -0.9666   XYYZ       0.0445   YYYZ      15.0878
      XXZZ    -437.1778   XYZZ      18.3748   YYZZ    -146.9309
      XZZZ       0.0107   YZZZ      11.7412   ZZZZ    -269.7563
 -----------------------------------------------------------------
Archival summary:
1\1\garfield\OPT\ProcedureUnspecified\BasisUnspecified\2l1132\taweetha\ThuOct1103:35:162018ThuOct1103:35:162018\0\\#,OPT,ProcedureUnspecified,BasisUnspecified,\\0,1\I\C,1,2.1688\C,2,1.50834,1,117.561\F,3,1.36316,2,115.985,1,4.12769,0\C,3,1.49873,2,60.6525,1,110.297,0\H,5,1.08325,3,118.619,2,105.693,0\H,5,1.0841,3,116.401,2,-109.051,0\Cl,2,1.77035,1,112.663,3,-146.284,0\I,3,2.16275,2,124.503,1,-137.094,0\\\@

 Total job time:  667.67s(wall), 667.65s(cpu) 
 Thu Oct 11 03:35:16 2018

        *************************************************************
        *                                                           *
        *  Thank you very much for using Q-Chem.  Have a nice day.  *
        *                                                           *
        *************************************************************


 
User input: 2 of 2 
 
Q-Chem Developer Version!
                  Welcome to Q-Chem
     A Quantum Leap Into The Future Of Chemistry


 Q-Chem 5.1, Q-Chem, Inc., Pleasanton, CA (2018)

 Yihan Shao,  Zhengting Gan,  E. Epifanovsky,  A. T. B. Gilbert,  M. Wormit,  
 J. Kussmann,  A. W. Lange,  A. Behn,  Jia Deng,  Xintian Feng,  D. Ghosh,  
 M. Goldey,  P. R. Horn,  L. D. Jacobson,  I. Kaliman,  T. Kus,  A. Landau,  
 Jie Liu,  E. I. Proynov,  R. M. Richard,  R. P. Steele,  E. J. Sundstrom,  
 H. L. Woodcock III,  P. M. Zimmerman,  D. Zuev,  B. Albrecht,  E. Alguire,  
 S. A. Baeppler,  D. Barton,  Z. Benda,  Y. A. Bernard,  E. J. Berquist,  
 K. B. Bravaya,  H. Burton,  D. Casanova,  Chun-Min Chang,  Yunqing Chen,  
 A. Chien,  K. D. Closser,  M. P. Coons,  S. Coriani,  S. Dasgupta,  
 A. L. Dempwolff,  M. Diedenhofen,  Hainam Do,  R. G. Edgar,  Po-Tung Fang,  
 S. Faraji,  S. Fatehi,  Qingguo Feng,  K. D. Fenk,  J. Fosso-Tande,  
 Qinghui Ge,  A. Ghysels,  G. Gidofalvi,  J. Gomes,  J. Gonthier,  A. Gunina,  
 D. Hait,  M. W. D. Hanson-Heine,  P. H. P. Harbach,  A. W. Hauser,  
 J. E. Herr,  E. G. Hohenstein,  Z. C. Holden,  Kerwin Hui,  B. C. Huynh,  
 T.-C. Jagau,  Hyunjun Ji,  B. Kaduk,  K. Khistyaev,  Jaehoon Kim,  
 P. Klunzinger,  K. Koh,  D. Kosenkov,  L. Koulias,  T. Kowalczyk,  
 C. M. Krauter,  A. Kunitsa,  Ka Un Lao,  A. Laurent,  K. V. Lawler,  
 Joonho Lee,  D. Lefrancois,  S. Lehtola,  D. S. Levine,  Yi-Pei Li,  
 You-Sheng Lin,  Fenglai Liu,  E. Livshits,  A. Luenser,  P. Manohar,  
 E. Mansoor,  S. F. Manzer,  Shan-Ping Mao,  Yuezhi Mao,  N. Mardirossian,  
 A. V. Marenich,  T. Markovich,  L. A. Martinez-Martinez,  S. A. Maurer,  
 N. J. Mayhall,  S. C. McKenzie,  J.-M. Mewes,  A. F. Morrison,  
 J. W. Mullinax,  K. Nanda,  T. S. Nguyen-Beck,  R. Olivares-Amaya,  
 J. A. Parkhill,  T. M. Perrine,  F. Plasser,  P. Pokhilko,  S. Prager,  
 A. Prociuk,  E. Ramos,  D. R. Rehn,  F. Rob,  M. Schneider,  N. Sergueev,  
 S. M. Sharada,  S. Sharma,  D. W. Small,  T. Stauch,  T. Stein,  
 Yu-Chuan Su,  A. J. W. Thom,  A. Tkatchenko,  T. Tsuchimochi,  N. M. Tubman,  
 L. Vogt,  M. L. Vidal,  O. Vydrov,  M. A. Watson,  J. Wenzel,  
 M. de Wergifosse,  T. A. Wesolowski,  A. White,  J. Witte,  A. Yamada,  
 Jun Yang,  K. Yao,  S. Yeganeh,  S. R. Yost,  Zhi-Qiang You,  A. Zech,  
 Igor Ying Zhang,  Xing Zhang,  Yan Zhao,  Ying Zhu,  B. R. Brooks,  
 G. K. L. Chan,  C. J. Cramer,  M. S. Gordon,  W. J. Hehre,  A. Klamt,  
 M. W. Schmidt,  C. D. Sherrill,  D. G. Truhlar,  A. Aspuru-Guzik,  R. Baer,  
 A. T. Bell,  N. A. Besley,  Jeng-Da Chai,  A. E. DePrince, III,  
 R. A. DiStasio Jr.,  A. Dreuw,  B. D. Dunietz,  T. R. Furlani,  
 Chao-Ping Hsu,  Yousung Jung,  Jing Kong,  D. S. Lambrecht,  WanZhen Liang,  
 C. Ochsenfeld,  V. A. Rassolov,  L. V. Slipchenko,  J. E. Subotnik,  
 T. Van Voorhis,  J. M. Herbert,  A. I. Krylov,  P. M. W. Gill,  M. Head-Gordon

 Contributors to earlier versions of Q-Chem not listed above: 
 R. D. Adamson,  B. Austin,  J. Baker,  G. J. O. Beran,  K. Brandhorst,  
 S. T. Brown,  E. F. C. Byrd,  A. K. Chakraborty,  C.-L. Cheng,  
 Siu Hung Chien,  D. M. Chipman,  D. L. Crittenden,  H. Dachsel,  
 R. J. Doerksen,  A. D. Dutoi,  L. Fusti-Molnar,  W. A. Goddard III,  
 A. Golubeva-Zadorozhnaya,  S. R. Gwaltney,  G. Hawkins,  A. Heyden,  
 S. Hirata,  G. Kedziora,  F. J. Keil,  C. Kelley,  Jihan Kim,  R. A. King,  
 R. Z. Khaliullin,  P. P. Korambath,  W. Kurlancheek,  A. M. Lee,  M. S. Lee,  
 S. V. Levchenko,  Ching Yeh Lin,  D. Liotard,  R. C. Lochan,  I. Lotan,  
 P. E. Maslen,  N. Nair,  D. P. O'Neill,  D. Neuhauser,  E. Neuscamman,  
 C. M. Oana,  R. Olson,  B. Peters,  R. Peverati,  P. A. Pieniazek,  
 Y. M. Rhee,  J. Ritchie,  M. A. Rohrdanz,  E. Rosta,  N. J. Russ,  
 H. F. Schaefer III,  N. E. Schultz,  N. Shenvi,  A. C. Simmonett,  A. Sodt,  
 D. Stuck,  K. S. Thanthiriwatte,  V. Vanovschi,  Tao Wang,  A. Warshel,  
 C. F. Williams,  Q. Wu,  X. Xu,  W. Zhang

 Please cite Q-Chem as follows:
 Y. Shao et al., Mol. Phys. 113, 184-215 (2015)
 DOI: 10.1080/00268976.2014.952696

 Q-Chem 5.1.1 for Intel X86 EM64T Linux

 Parts of Q-Chem use Armadillo 8.300.2 (Tropical Shenanigans).
 http://arma.sourceforge.net/

 Q-Chem begins on Thu Oct 11 03:35:17 2018  

Host: 
0

     Scratch files written to /scratch/taweetham/qchem32103//
The previous job contains 0 fragments, simply inherited here
Input Ideriv = 2
Curr. Ideriv = -1
Max.  Ideriv = 2

Checking the input file for inconsistencies... 	...done.

--------------------------------------------------------------
User input:
--------------------------------------------------------------

$molecule
read
$end

$rem
   job_type 	frequency
   basis 	6-311++g**
   method	b3lyp	
$end


--------------------------------------------------------------
 ----------------------------------------------------------------
             Standard Nuclear Orientation (Angstroms)
    I     Atom           X                Y                Z
 ----------------------------------------------------------------
    1      C      -0.0001164673     0.0085430903     1.7699767534
    2      C       0.5573026814     0.5308591344     0.4805397874
    3      C      -0.5756957761    -0.4642715892     0.4468837241
    4      F       0.2305291963     1.8185015032     0.1749256131
    5      I       2.5666145984     0.1233389782    -0.2079822564
    6      I      -2.5169610407     0.2470618746    -0.2082373432
    7      Cl     -0.2703512314    -2.1435683351    -0.0230989149
    8      H       0.5790676711    -0.7154514547     2.3301704343
    9      H      -0.5784406906     0.7075706140     2.3634177929
 ----------------------------------------------------------------
 Molecular Point Group                 C1    NOp =  1
 Largest Abelian Subgroup              C1    NOp =  1
 Nuclear Repulsion Energy =  1321.5003831022 hartrees
 There are       76 alpha and       76 beta electrons
 Requested basis set is 6-311++G(d,p)
 There are 95 shells and 256 basis functions

 Total QAlloc Memory Limit   2000 MB
 Mega-Array Size       188 MB
 MEM_STATIC part       192 MB

                       Distance Matrix (Angstroms)
             C (  1)   C (  2)   C (  3)   F (  4)   I (  5)   I (  6)
   C (  2)  1.498725
   C (  3)  1.518361  1.508345
   F (  4)  2.423496  1.363159  2.436188
   I (  5)  3.242469  2.162746  3.263166  2.911613
   I (  6)  3.210098  3.163234  2.168799  3.188250  5.085081
   Cl(  7)  2.814202  2.844508  1.770355  3.998511  3.636128  3.285825
   H (  8)  1.083254  2.230448  2.223362  3.344769  3.331086  4.117686
   H (  9)  1.084099  2.205985  2.246403  2.584202  4.104241  3.253205
             Cl(  7)   H (  8)
   H (  8)  2.880782
   H (  9)  3.730868  1.834645

 A cutoff of  1.0D-11 yielded   3458 shell pairs
 There are     26650 function pairs (     29801 Cartesian)
 Smallest overlap matrix eigenvalue = 4.86E-05
 Guess from superposition of atomic densities
 Warning:  Energy on first SCF cycle will be non-variational
 SAD guess density has 152.000000 electrons

 -----------------------------------------------------------------------
  General SCF calculation program by
  Eric Jon Sundstrom, Paul Horn, Yuezhi Mao, Dmitri Zuev, Alec White,
  David Stuck, Shaama M.S., Shane Yost, Joonho Lee, David Small,
  Daniel Levine, Susi Lehtola, Hugh Burton, Evgeny Epifanovsky
 -----------------------------------------------------------------------
 Exchange:     0.2000 Hartree-Fock + 0.0800 Slater + 0.7200 B88
 Correlation:  0.1900 VWN1RPA + 0.8100 LYP
 Using SG-1 standard quadrature grid
 A restricted SCF calculation will be
 performed using DIIS
 SCF converges when DIIS error is below 1.0e-08
 ---------------------------------------
  Cycle       Energy         DIIS error
 ---------------------------------------
    1  -14515.6864525551      3.33e-02  
    2  -14514.5776794403      2.78e-03  
    3  -14514.5469279961      3.49e-03  
    4  -14514.6256612468      4.85e-04  
    5  -14514.6266515568      2.59e-04  
    6  -14514.6271192505      7.17e-05  
    7  -14514.6271619197      2.63e-05  
    8  -14514.6271665953      5.97e-06  
    9  -14514.6271668572      1.23e-06  
   10  -14514.6271668697      4.39e-07  
   11  -14514.6271668709      1.38e-07  
   12  -14514.6271668711      6.38e-08  
   13  -14514.6271668710      9.31e-09  Convergence criterion met
 ---------------------------------------
 SCF time:   CPU 65.26s  wall 65.00s 
 SCF   energy in the final basis set =   -14514.6271668710
 Total energy in the final basis set =   -14514.6271668710

 --------------------------------------------------------------

                    Orbital Energies (a.u.)
 --------------------------------------------------------------

 Alpha MOs
 -- Occupied --
***************-176.317-176.317-165.721-165.721-165.718-165.718
*******-165.718-101.579 -35.813 -35.813 -31.307 -31.307 -31.300
-31.300 -31.300 -31.300 -24.716 -22.957 -22.957 -22.955 -22.955
-22.955 -22.955 -22.951 -22.951 -22.951 -22.951 -10.339 -10.314
-10.232  -9.493  -7.258  -7.247  -7.247  -6.362  -6.362  -4.775
 -4.775  -4.760  -4.760  -4.759  -4.759  -2.041  -2.041  -2.036
 -2.036  -2.036  -2.036  -2.023  -2.023  -2.022  -2.022  -1.256
 -0.945  -0.852  -0.704  -0.685  -0.634  -0.605  -0.533  -0.522
 -0.497  -0.464  -0.445  -0.404  -0.383  -0.368  -0.326  -0.318
 -0.288  -0.280  -0.278  -0.272
 -- Virtual --
 -0.093  -0.070  -0.012  -0.005   0.022   0.027   0.030   0.063
  0.064   0.070   0.075   0.083   0.087   0.101   0.107   0.112
  0.118   0.122   0.129   0.142   0.156   0.163   0.167   0.193
  0.205   0.220   0.222   0.228   0.233   0.240   0.255   0.271
  0.286   0.301   0.304   0.356   0.365   0.383   0.392   0.412
  0.414   0.418   0.438   0.452   0.456   0.462   0.476   0.485
  0.491   0.501   0.532   0.547   0.580   0.585   0.607   0.616
  0.636   0.653   0.666   0.701   0.704   0.743   0.768   0.798
  0.855   0.866   0.907   0.961   0.972   1.037   1.079   1.129
  1.231   1.247   1.302   1.329   1.336   1.356   1.360   1.370
  1.400   1.420   1.441   1.477   1.499   1.515   1.550   1.586
  1.611   1.667   1.745   1.772   1.841   1.876   1.899   1.957
  2.004   2.045   2.138   2.170   2.202   2.280   2.307   2.469
  2.533   2.555   2.666   2.687   2.777   2.793   2.906   2.958
  3.124   3.378   3.507   3.694   3.763   3.800   3.971   3.978
  3.982   3.988   3.996   4.001   4.029   4.047   4.080   4.121
  4.130   4.253   4.262   4.418   4.435   4.834   6.019   6.020
  6.034   6.047   6.064   6.118   6.336   6.374   6.645   9.732
 23.492  23.652  23.848  25.854  25.930  26.412  27.858  27.876
 28.354  28.355  28.366  28.375  28.378  28.397  28.536  28.538
 28.543  28.545  28.565  28.579  28.599  28.605  28.684  28.700
 66.761 127.894 127.894 127.904 127.910 127.925 127.951 151.655
151.670 215.7191901.8171901.833
 --------------------------------------------------------------

          Ground-State Mulliken Net Atomic Charges

     Atom                 Charge (a.u.)
  ----------------------------------------
      1 C                    -0.538149
      2 C                    -0.204422
      3 C                    -0.039842
      4 F                    -0.039056
      5 I                     0.105722
      6 I                     0.135896
      7 Cl                    0.210490
      8 H                     0.158948
      9 H                     0.210413
  ----------------------------------------
  Sum of atomic charges =    -0.000000

 -----------------------------------------------------------------
                    Cartesian Multipole Moments
 -----------------------------------------------------------------
    Charge (ESU x 10^10)
                -0.0000
    Dipole Moment (Debye)
         X       0.1178      Y      -0.3670      Z       1.6739
       Tot       1.7177
    Quadrupole Moments (Debye-Ang)
        XX     -88.9979     XY      -2.5735     YY     -95.6686
        XZ      -0.0330     YZ       0.1930     ZZ     -88.4993
    Octopole Moments (Debye-Ang^2)
       XXX       4.9960    XXY      11.0969    XYY       0.5642
       YYY      13.5536    XXZ     -17.9474    XYZ      -0.1571
       YYZ      -7.1365    XZZ       1.1629    YZZ       7.9751
       ZZZ      -7.5449
    Hexadecapole Moments (Debye-Ang^3)
      XXXX   -2180.1689   XXXY     -44.3393   XXYY    -496.9573
      XYYY     -16.5556   YYYY    -587.7565   XXXZ      -2.8922
      XXYZ      -4.0852   XYYZ       1.0201   YYYZ       4.8633
      XXZZ    -439.6869   XYZZ      -8.9050   YYZZ    -146.4130
      XZZZ      -0.6170   YZZZ      -0.4219   ZZZZ    -268.5422
 -----------------------------------------------------------------
 Calculating MO derivatives via CPSCF
   1         3          27      0.120072    0.022739
   2         3          27      0.017551    0.003275
   3         3          27      0.001984    0.000621
   4         5          25      0.000187    0.000071
   5        27           3      0.000012    0.000008
   6        30           0      0.000000    0.000000    Roots Converged
 Time for AOints: 42.8 s (CPU) 42.8 s (wall)
 ------------------------------------------------------------------------------
                     AOints        : Timing summary (seconds)
 ------------------------------------------------------------------------------
     job step          cpu (% of tot)      sys (% of tot)     wall (% of tot)
 ------------------------------------------------------------------------------
  cpscf_lag         0.2209E+03 (39.8)   0.2930E-03 (15.6)   0.2209E+03 (39.8)
  iterzp            0.2902E+03 (52.3)   0.1586E-02 (84.3)   0.2902E+03 (52.3)
  make_fx           0.0000E+00 ( 0.0)   0.0000E+00 ( 0.0)   0.0000E+00 ( 0.0)
  AOints            0.4280E+02 ( 7.7)   0.0000E+00 ( 0.0)   0.4280E+02 ( 7.7)
 ------------------------------------------------------------------------------
   Grand Totals     0.5546E+03          0.1881E-02          0.5546E+03
 ------------------------------------------------------------------------------
 Calculating analytic Hessian of the SCF energy
 Polarizability Matrix (a.u.)
            1           2           3
    1-145.1683451   5.8637641   0.2789064
    2   5.8637641 -95.9951541  -1.3018364
    3   0.2789064  -1.3018364 -88.0689256

 Direct stationary perturbation theory relativistic correction:

 rels  =     194.754286986707
 relv  =    -647.966837309498
 rel2e =      86.289402093978
 E_rel =    -366.923148228813

 Hessian of the SCF Energy
            1           2           3           4           5           6
    1   0.3829214  -0.2189494  -0.0119364  -0.0559380  -0.0050664   0.0596462
    2  -0.2189494   0.4907964  -0.0130630   0.0007418  -0.0644842   0.0223082
    3  -0.0119364  -0.0130630   0.5921182   0.0758647   0.0643490  -0.1731674
    4  -0.0559380   0.0007418   0.0758647   0.3324912   0.0281686  -0.0643949
    5  -0.0050664  -0.0644842   0.0643490   0.0281686   0.4455909  -0.0885988
    6   0.0596462   0.0223082  -0.1731674  -0.0643949  -0.0885988   0.3047038
    7  -0.0525918   0.0047951  -0.0674505  -0.1442402  -0.0819031   0.0031892
    8   0.0007887  -0.0538417  -0.0582267  -0.0739318  -0.1017105   0.0122669
    9  -0.0441451  -0.0238965  -0.1596395  -0.0145041  -0.0090507  -0.0121540
   10   0.0003716  -0.0004693   0.0022704  -0.0624071   0.0581131  -0.0154334
   11   0.0036669  -0.0174518   0.0155098   0.0343426  -0.2449126   0.0534079
   12  -0.0150604   0.0383990  -0.0057433  -0.0065764   0.0413134  -0.0667563
   13  -0.0116150  -0.0047757   0.0009284  -0.0565534   0.0012952   0.0194352
   14   0.0005201   0.0011898   0.0014750   0.0060186  -0.0203043  -0.0034049
   15   0.0152201  -0.0029114  -0.0005017   0.0169258  -0.0008116  -0.0252393
   16  -0.0102358  -0.0031703  -0.0029316  -0.0180881   0.0078450  -0.0140012
   17   0.0023505   0.0005915  -0.0012148  -0.0031540   0.0019323   0.0001228
   18  -0.0155355   0.0051206  -0.0019202  -0.0000286  -0.0021313  -0.0024036
   19  -0.0002116  -0.0000484  -0.0030492   0.0039803  -0.0088402  -0.0021083
   20  -0.0021807  -0.0140601  -0.0088099   0.0085217  -0.0191080  -0.0077008
   21   0.0062397  -0.0254361  -0.0047385  -0.0054353  -0.0000199  -0.0010879
   22  -0.1263807   0.1134107  -0.0796638   0.0117811  -0.0130303   0.0053963
   23   0.1116430  -0.1766045   0.1015151   0.0094751  -0.0092858   0.0012976
   24  -0.0775439   0.0994819  -0.1188643  -0.0086300   0.0071062  -0.0088950
   25  -0.1263203   0.1084655   0.0859679  -0.0110258   0.0134182   0.0082708
   26   0.1072272  -0.1661354  -0.1015346  -0.0101825   0.0122820   0.0103011
   27   0.0831153  -0.1000027  -0.1275433   0.0067787  -0.0121563  -0.0150002
            7           8           9          10          11          12
    1  -0.0525918   0.0007887  -0.0441451   0.0003716   0.0036669  -0.0150604
    2   0.0047951  -0.0538417  -0.0238965  -0.0004693  -0.0174518   0.0383990
    3  -0.0674505  -0.0582267  -0.1596395   0.0022704   0.0155098  -0.0057433
    4  -0.1442402  -0.0739318  -0.0145041  -0.0624071   0.0343426  -0.0065764
    5  -0.0819031  -0.1017105  -0.0090507   0.0581131  -0.2449126   0.0413134
    6   0.0031892   0.0122669  -0.0121540  -0.0154334   0.0534079  -0.0667563
    7   0.2727253   0.0620365   0.0582006   0.0061022   0.0075927   0.0090417
    8   0.0620365   0.3261652   0.0702172  -0.0145508  -0.0349488  -0.0038875
    9   0.0582006   0.0702172   0.2490183   0.0037737   0.0030297   0.0028467
   10   0.0061022  -0.0145508   0.0037737   0.0745682  -0.0595449   0.0087629
   11   0.0075927  -0.0349488   0.0030297  -0.0595449   0.3154407  -0.0703722
   12   0.0090417  -0.0038875   0.0028467   0.0087629  -0.0703722   0.0610066
   13  -0.0130715   0.0039451   0.0139326  -0.0182515   0.0205855   0.0008104
   14  -0.0044250   0.0014265   0.0009048   0.0232471  -0.0130102  -0.0039930
   15  -0.0008795   0.0018696  -0.0024356   0.0007228  -0.0034915   0.0045640
   16  -0.0371048  -0.0015923  -0.0083370  -0.0021808  -0.0011042   0.0020598
   17   0.0040787  -0.0080560   0.0026408  -0.0045452   0.0002869  -0.0003218
   18  -0.0057362  -0.0003356  -0.0128976  -0.0008999  -0.0011570   0.0017318
   19  -0.0321552   0.0237538   0.0079133  -0.0002534  -0.0027026  -0.0012170
   20   0.0092135  -0.1314058  -0.0318611  -0.0017801  -0.0047437  -0.0024977
   21   0.0029494  -0.0257688  -0.0383435   0.0014374   0.0026709   0.0005150
   22  -0.0106582   0.0122499  -0.0078282   0.0001053  -0.0045943   0.0062094
   23  -0.0097860   0.0108459  -0.0094236  -0.0006475  -0.0022992   0.0044314
   24  -0.0073895   0.0102997  -0.0142793  -0.0009182  -0.0001147  -0.0014870
   25   0.0109943  -0.0126991  -0.0090058   0.0019455   0.0017583  -0.0040305
   26   0.0083976  -0.0084747  -0.0025605   0.0001775   0.0016387  -0.0030716
   27   0.0080747  -0.0064349  -0.0121153   0.0002844   0.0005170   0.0033225
           13          14          15          16          17          18
    1  -0.0116150   0.0005201   0.0152201  -0.0102358   0.0023505  -0.0155355
    2  -0.0047757   0.0011898  -0.0029114  -0.0031703   0.0005915   0.0051206
    3   0.0009284   0.0014750  -0.0005017  -0.0029316  -0.0012148  -0.0019202
    4  -0.0565534   0.0060186   0.0169258  -0.0180881  -0.0031540  -0.0000286
    5   0.0012952  -0.0203043  -0.0008116   0.0078450   0.0019323  -0.0021313
    6   0.0194352  -0.0034049  -0.0252393  -0.0140012   0.0001228  -0.0024036
    7  -0.0130715  -0.0044250  -0.0008795  -0.0371048   0.0040787  -0.0057362
    8   0.0039451   0.0014265   0.0018696  -0.0015923  -0.0080560  -0.0003356
    9   0.0139326   0.0009048  -0.0024356  -0.0083370   0.0026408  -0.0128976
   10  -0.0182515   0.0232471   0.0007228  -0.0021808  -0.0045452  -0.0008999
   11   0.0205855  -0.0130102  -0.0034915  -0.0011042   0.0002869  -0.0011570
   12   0.0008104  -0.0039930   0.0045640   0.0020598  -0.0003218   0.0017318
   13   0.1023956  -0.0199991  -0.0334049  -0.0008565   0.0000014   0.0001113
   14  -0.0199991   0.0311305   0.0042541  -0.0002082  -0.0001629   0.0002168
   15  -0.0334049   0.0042541   0.0213622  -0.0000471  -0.0001980   0.0004012
   16  -0.0008565  -0.0002082  -0.0000471   0.0787745  -0.0168091   0.0225319
   17   0.0000014  -0.0001629  -0.0001980  -0.0168091   0.0200438  -0.0026738
   18   0.0001113   0.0002168   0.0004012   0.0225319  -0.0026738   0.0115026
   19  -0.0023095  -0.0045623   0.0003405  -0.0103793   0.0190565   0.0010124
   20  -0.0017974  -0.0007662   0.0012686   0.0142004  -0.0154041   0.0008391
   21  -0.0013150   0.0003186   0.0014173  -0.0000802   0.0023005   0.0031272
   22   0.0011230  -0.0001415  -0.0008397  -0.0011462  -0.0001737  -0.0022816
   23   0.0015531   0.0007044  -0.0015013  -0.0009871   0.0001308  -0.0017152
   24   0.0005506   0.0003530   0.0005367   0.0013381  -0.0000057  -0.0002714
   25  -0.0008611  -0.0004497   0.0019621   0.0012171  -0.0008052   0.0008262
   26  -0.0008083  -0.0002076   0.0015216   0.0018258   0.0006376   0.0018363
   27  -0.0010488  -0.0001246  -0.0001049  -0.0005327  -0.0006499   0.0007299
           19          20          21          22          23          24
    1  -0.0002116  -0.0021807   0.0062397  -0.1263807   0.1116430  -0.0775439
    2  -0.0000484  -0.0140601  -0.0254361   0.1134107  -0.1766045   0.0994819
    3  -0.0030492  -0.0088099  -0.0047385  -0.0796638   0.1015151  -0.1188643
    4   0.0039803   0.0085217  -0.0054353   0.0117811   0.0094751  -0.0086300
    5  -0.0088402  -0.0191080  -0.0000199  -0.0130303  -0.0092858   0.0071062
    6  -0.0021083  -0.0077008  -0.0010879   0.0053963   0.0012976  -0.0088950
    7  -0.0321552   0.0092135   0.0029494  -0.0106582  -0.0097860  -0.0073895
    8   0.0237538  -0.1314058  -0.0257688   0.0122499   0.0108459   0.0102997
    9   0.0079133  -0.0318611  -0.0383435  -0.0078282  -0.0094236  -0.0142793
   10  -0.0002534  -0.0017801   0.0014374   0.0001053  -0.0006475  -0.0009182
   11  -0.0027026  -0.0047437   0.0026709  -0.0045943  -0.0022992  -0.0001147
   12  -0.0012170  -0.0024977   0.0005150   0.0062094   0.0044314  -0.0014870
   13  -0.0023095  -0.0017974  -0.0013150   0.0011230   0.0015531   0.0005506
   14  -0.0045623  -0.0007662   0.0003186  -0.0001415   0.0007044   0.0003530
   15   0.0003405   0.0012686   0.0014173  -0.0008397  -0.0015013   0.0005367
   16  -0.0103793   0.0142004  -0.0000802  -0.0011462  -0.0009871   0.0013381
   17   0.0190565  -0.0154041   0.0023005  -0.0001737   0.0001308  -0.0000057
   18   0.0010124   0.0008391   0.0031272  -0.0022816  -0.0017152  -0.0002714
   19   0.0397317  -0.0256776  -0.0029525   0.0016099  -0.0004377  -0.0006089
   20  -0.0256776   0.1855219   0.0480901   0.0023789   0.0018069  -0.0001515
   21  -0.0029525   0.0480901   0.0376847   0.0029901   0.0009466   0.0020104
   22   0.0016099   0.0023789   0.0029901   0.1288698  -0.1177859   0.0844977
   23  -0.0004377   0.0018069   0.0009466  -0.1177859   0.1827788  -0.1057211
   24  -0.0006089  -0.0001515   0.0020104   0.0844977  -0.1057211   0.1288861
   25  -0.0000130  -0.0028789  -0.0038335  -0.0053039   0.0069730   0.0087042
   26  -0.0005414  -0.0018408  -0.0031019   0.0076863  -0.0080774  -0.0112480
   27   0.0006698   0.0008232  -0.0005848  -0.0084802   0.0101705   0.0123638
           25          26          27
    1  -0.1263203   0.1072272   0.0831153
    2   0.1084655  -0.1661354  -0.1000027
    3   0.0859679  -0.1015346  -0.1275433
    4  -0.0110258  -0.0101825   0.0067787
    5   0.0134182   0.0122820  -0.0121563
    6   0.0082708   0.0103011  -0.0150002
    7   0.0109943   0.0083976   0.0080747
    8  -0.0126991  -0.0084747  -0.0064349
    9  -0.0090058  -0.0025605  -0.0121153
   10   0.0019455   0.0001775   0.0002844
   11   0.0017583   0.0016387   0.0005170
   12  -0.0040305  -0.0030716   0.0033225
   13  -0.0008611  -0.0008083  -0.0010488
   14  -0.0004497  -0.0002076  -0.0001246
   15   0.0019621   0.0015216  -0.0001049
   16   0.0012171   0.0018258  -0.0005327
   17  -0.0008052   0.0006376  -0.0006499
   18   0.0008262   0.0018363   0.0007299
   19  -0.0000130  -0.0005414   0.0006698
   20  -0.0028789  -0.0018408   0.0008232
   21  -0.0038335  -0.0031019  -0.0005848
   22  -0.0053039   0.0076863  -0.0084802
   23   0.0069730  -0.0080774   0.0101705
   24   0.0087042  -0.0112480   0.0123638
   25   0.1293672  -0.1137822  -0.0888614
   26  -0.1137822   0.1701775   0.1078576
   27  -0.0888614   0.1078576   0.1389323
 Gradient time:  CPU 687.44 s  wall 687.45 s
 **********************************************************************
 **                                                                  **
 **                       VIBRATIONAL ANALYSIS                       **
 **                       --------------------                       **
 **                                                                  **
 **        VIBRATIONAL FREQUENCIES (CM**-1) AND NORMAL MODES         **
 **     FORCE CONSTANTS (mDYN/ANGSTROM) AND REDUCED MASSES (AMU)     **
 **                  INFRARED INTENSITIES (KM/MOL)                   **
 **                                                                  **
 **********************************************************************


 Mode:                 1                      2                      3
 Frequency:        56.54                 107.21                 130.74
 Force Cnst:      0.0409                 0.1596                 0.3447
 Red. Mass:      21.7282                23.5647                34.2311
 IR Active:          YES                    YES                    YES
 IR Intens:        0.065                  0.753                  0.197
 Raman Active:       YES                    YES                    YES
               X      Y      Z        X      Y      Z        X      Y      Z
 C         -0.002 -0.147  0.297   -0.021  0.269  0.048   -0.034  0.072 -0.098
 C          0.010 -0.059  0.333    0.047  0.296  0.090   -0.157  0.041 -0.164
 C         -0.007 -0.033  0.258    0.047  0.319 -0.004    0.063 -0.144 -0.062
 F         -0.026 -0.011  0.545    0.211  0.350  0.159   -0.321 -0.087 -0.540
 I         -0.157  0.017 -0.120   -0.093 -0.154  0.004   -0.276 -0.020  0.082
 I          0.152  0.020 -0.121   -0.040 -0.098  0.002    0.282  0.057  0.089
 Cl         0.033 -0.033  0.259    0.347  0.407 -0.157    0.196 -0.083 -0.209
 H         -0.078 -0.246  0.247   -0.085  0.267  0.110    0.230  0.306 -0.068
 H          0.065 -0.128  0.340   -0.070  0.284 -0.016   -0.252 -0.091 -0.122
 TransDip   0.002 -0.006 -0.005   -0.027 -0.006 -0.003    0.011  0.009  0.003

 Mode:                 4                      5                      6
 Frequency:       181.16                 267.99                 302.25
 Force Cnst:      0.6492                 0.6765                 0.3507
 Red. Mass:      33.5764                15.9881                 6.5149
 IR Active:          YES                    YES                    YES
 IR Intens:        0.024                  1.325                  3.563
 Raman Active:       YES                    YES                    YES
               X      Y      Z        X      Y      Z        X      Y      Z
 C         -0.055 -0.198  0.030   -0.074 -0.090 -0.271    0.366 -0.025  0.193
 C         -0.048 -0.174  0.022    0.149 -0.045 -0.134    0.127 -0.088  0.059
 C          0.067 -0.271  0.004    0.051 -0.023 -0.308    0.116 -0.048  0.277
 F         -0.190 -0.237 -0.020    0.669  0.139  0.028    0.175 -0.140 -0.160
 I          0.021 -0.034 -0.016   -0.108  0.054  0.027   -0.045  0.022  0.019
 I         -0.191  0.183 -0.025   -0.013  0.005  0.017   -0.041  0.000 -0.031
 Cl         0.735 -0.180  0.139    0.043 -0.229  0.084   -0.019  0.053 -0.062
 H         -0.050 -0.150  0.085   -0.197 -0.118 -0.182    0.522 -0.006  0.064
 H         -0.116 -0.206 -0.022   -0.121 -0.062 -0.352    0.486 -0.038  0.326
 TransDip   0.004 -0.001  0.003   -0.035  0.003 -0.013    0.056  0.000  0.023

 Mode:                 7                      8                      9
 Frequency:       311.56                 394.70                 482.25
 Force Cnst:      0.2670                 0.5598                 0.4007
 Red. Mass:       4.6690                 6.0987                 2.9243
 IR Active:          YES                    YES                    YES
 IR Intens:        4.666                  3.157                 12.042
 Raman Active:       YES                    YES                    YES
               X      Y      Z        X      Y      Z        X      Y      Z
 C          0.335 -0.055 -0.154    0.022 -0.256 -0.153    0.071  0.224 -0.081
 C          0.028  0.126 -0.169    0.002 -0.176 -0.133    0.085 -0.146 -0.134
 C          0.093  0.021 -0.081   -0.155  0.094 -0.151   -0.010 -0.006 -0.017
 F         -0.154  0.160  0.110    0.009 -0.176 -0.027   -0.029 -0.132  0.139
 I         -0.014 -0.019  0.023   -0.013  0.009  0.010   -0.012  0.004  0.007
 I         -0.011  0.004 -0.012    0.018 -0.009  0.007    0.001  0.001  0.002
 Cl        -0.010 -0.056  0.048    0.016  0.234  0.112    0.004  0.002 -0.025
 H          0.544 -0.097 -0.426   -0.140 -0.591 -0.425   -0.178  0.301  0.266
 H          0.441 -0.195  0.110    0.329 -0.206  0.079    0.206  0.646 -0.447
 TransDip   0.064 -0.015 -0.021   -0.046 -0.013 -0.030    0.099  0.029 -0.041

 Mode:                10                     11                     12
 Frequency:       528.11                 693.37                 825.31
 Force Cnst:      1.3594                 1.0414                 1.2460
 Red. Mass:       8.2731                 3.6764                 3.1047
 IR Active:          YES                    YES                    YES
 IR Intens:       36.795                 44.399                 55.102
 Raman Active:       YES                    YES                    YES
               X      Y      Z        X      Y      Z        X      Y      Z
 C         -0.069 -0.061 -0.005    0.030  0.072  0.062   -0.058 -0.172 -0.020
 C          0.399  0.091  0.223    0.113  0.030  0.130    0.212 -0.050 -0.119
 C          0.520  0.080 -0.278   -0.175  0.337 -0.074   -0.021  0.013  0.220
 F         -0.124 -0.125 -0.035   -0.033 -0.053 -0.036   -0.055  0.151 -0.048
 I         -0.022 -0.002 -0.000   -0.002  0.001  0.001   -0.002 -0.000  0.002
 I         -0.019 -0.000  0.001    0.001 -0.002  0.002   -0.000  0.000 -0.000
 Cl        -0.055  0.045  0.035    0.027 -0.112 -0.031    0.003 -0.010 -0.010
 H         -0.298 -0.062  0.233   -0.276 -0.439 -0.286   -0.594 -0.317  0.357
 H         -0.393 -0.123 -0.254    0.503  0.191  0.388    0.197  0.309 -0.335
 TransDip   0.187 -0.053  0.003   -0.085  0.194  0.027    0.217 -0.097  0.009

 Mode:                13                     14                     15
 Frequency:       943.56                 966.87                1025.68
 Force Cnst:      2.6952                 1.9263                 1.0922
 Red. Mass:       5.1381                 3.4973                 1.7621
 IR Active:          YES                    YES                    YES
 IR Intens:       14.291                 23.305                 65.582
 Raman Active:       YES                    YES                    YES
               X      Y      Z        X      Y      Z        X      Y      Z
 C          0.081 -0.100  0.343    0.183 -0.070 -0.022    0.075 -0.093 -0.039
 C         -0.264 -0.150 -0.194   -0.009 -0.025  0.279    0.006  0.075 -0.023
 C          0.175  0.181 -0.199   -0.178 -0.148 -0.186   -0.082  0.168  0.057
 F          0.008  0.066 -0.013   -0.018  0.088 -0.061    0.005 -0.066  0.011
 I          0.002  0.000  0.001    0.001 -0.000 -0.001    0.000  0.000  0.000
 I          0.000 -0.000  0.000    0.001  0.000  0.000    0.000 -0.000 -0.001
 Cl        -0.003 -0.017  0.005   -0.001  0.020  0.011    0.005 -0.018  0.000
 H         -0.267 -0.135  0.665   -0.085  0.141  0.532    0.211  0.347  0.387
 H          0.057  0.281 -0.122    0.214  0.388 -0.525   -0.580 -0.294 -0.444
 TransDip  -0.110 -0.049 -0.015   -0.108 -0.091  0.063   -0.082  0.242 -0.046

 Mode:                16                     17                     18
 Frequency:      1078.04                1125.59                1287.00
 Force Cnst:      0.9186                 2.1702                 5.1163
 Red. Mass:       1.3415                 2.9073                 5.2426
 IR Active:          YES                    YES                    YES
 IR Intens:       17.180                 49.713                 18.751
 Raman Active:       YES                    YES                    YES
               X      Y      Z        X      Y      Z        X      Y      Z
 C         -0.126 -0.107 -0.005    0.024 -0.063 -0.112   -0.027 -0.033  0.229
 C          0.008  0.004  0.011   -0.203  0.263  0.037    0.193  0.346 -0.235
 C          0.020  0.049 -0.004    0.108 -0.003  0.090   -0.190 -0.200 -0.158
 F         -0.000 -0.005  0.000    0.043 -0.113  0.010    0.017 -0.096  0.029
 I          0.000 -0.000 -0.000    0.001 -0.001 -0.000   -0.002 -0.000  0.001
 I          0.000 -0.000  0.000    0.001  0.000 -0.000    0.002 -0.000  0.001
 Cl         0.001 -0.003  0.000   -0.004 -0.007 -0.003   -0.001  0.013  0.004
 H          0.599  0.479  0.005   -0.500 -0.337  0.062   -0.096  0.118  0.550
 H          0.475  0.395 -0.009    0.440  0.435 -0.294    0.194 -0.039  0.507
 TransDip   0.078  0.107 -0.012   -0.144  0.144  0.098    0.058  0.116 -0.049

 Mode:                19                     20                     21
 Frequency:      1449.17                3130.63                3223.51
 Force Cnst:      1.4807                 6.0854                 6.8481
 Red. Mass:       1.1967                 1.0538                 1.1186
 IR Active:          YES                    YES                    YES
 IR Intens:       19.359                  0.274                  1.449
 Raman Active:       YES                    YES                    YES
               X      Y      Z        X      Y      Z        X      Y      Z
 C          0.003  0.006 -0.115    0.003 -0.001 -0.065    0.063 -0.078  0.001
 C         -0.028 -0.038  0.016   -0.002 -0.002  0.001    0.000 -0.000 -0.000
 C          0.025  0.026  0.007    0.001  0.001  0.001    0.000 -0.000  0.000
 F         -0.001  0.006 -0.001   -0.000 -0.000  0.000   -0.000  0.000 -0.000
 I          0.000  0.000 -0.000   -0.000 -0.000  0.000   -0.000  0.000  0.000
 I         -0.000 -0.000 -0.000    0.000  0.000  0.000   -0.000  0.000 -0.000
 Cl         0.000 -0.001  0.000    0.000  0.000  0.000   -0.000  0.000  0.000
 H         -0.260  0.310  0.569    0.367 -0.460  0.339   -0.390  0.489 -0.377
 H          0.268 -0.332  0.560   -0.396  0.475  0.389   -0.361  0.434  0.371
 TransDip  -0.017 -0.031  0.137   -0.007 -0.001  0.015   -0.027  0.027 -0.001

 STANDARD THERMODYNAMIC QUANTITIES AT   298.15 K  AND     1.00 ATM

   This Molecule has  0 Imaginary Frequencies
   Zero point vibrational energy:       26.463 kcal/mol

   Atom    1 Element C  Has Mass   12.00000
   Atom    2 Element C  Has Mass   12.00000
   Atom    3 Element C  Has Mass   12.00000
   Atom    4 Element F  Has Mass   18.99840
   Atom    5 Element I  Has Mass  126.90440
   Atom    6 Element I  Has Mass  126.90440
   Atom    7 Element Cl Has Mass   34.96885
   Atom    8 Element H  Has Mass    1.00783
   Atom    9 Element H  Has Mass    1.00783
   Molecular Mass:   345.791710 amu
   Principal axes and moments of inertia in amu*Bohr^2:
                             1           2           3
    Eigenvalues --     1088.97743  6130.93936  6756.06599
          X               0.99999     0.00326     0.00008
          Y              -0.00326     0.99998     0.00552
          Z              -0.00006    -0.00552     0.99998
   Rotational Symmetry Number is   1
   The Molecule is an Asymmetric Top
   Translational Enthalpy:        0.889 kcal/mol
   Rotational Enthalpy:           0.889 kcal/mol
   Vibrational Enthalpy:         29.743 kcal/mol
   gas constant (RT):             0.592 kcal/mol
   Translational Entropy:        43.416  cal/mol.K
   Rotational Entropy:           32.178  cal/mol.K
   Vibrational Entropy:          20.768  cal/mol.K

   Total Enthalpy:               32.113 kcal/mol
   Total Entropy:                96.362  cal/mol.K

 ======================================================================

 STANDARD THERMODYNAMIC QUANTITIES FOR ANHARMONIC VIBRATION -- TOSH

   Zero point vibrational energy: ************ kcal/mol

   Vibrational Enthalpy:       Infinity kcal/mol
   Vibrational Entropy:             NaN  cal/mol.K

   Total Enthalpy:             Infinity kcal/mol
   Total Entropy:                   NaN  cal/mol.K

 ======================================================================

 STANDARD THERMODYNAMIC QUANTITIES FOR ANHARMONIC VIBRATION -- VPT2

   Zero point vibrational energy: ************ kcal/mol

   Vibrational Enthalpy:       Infinity kcal/mol
   Vibrational Entropy:             NaN  cal/mol.K

   Total Enthalpy:             Infinity kcal/mol
   Total Entropy:                   NaN  cal/mol.K

 ======================================================================

Archival summary:
1\1\garfield\FREQ\ProcedureUnspecified\BasisUnspecified\2l1132\taweetha\ThuOct1103:47:492018ThuOct1103:47:492018\0\\#,FREQ,ProcedureUnspecified,BasisUnspecified,\\0,1\I\C,1,2.1688\C,2,1.50834,1,117.561\F,3,1.36316,2,115.985,1,4.12769,0\C,3,1.49873,2,60.6525,1,110.297,0\H,5,1.08325,3,118.619,2,105.693,0\H,5,1.0841,3,116.401,2,-109.051,0\Cl,2,1.77035,1,112.663,3,-146.284,0\I,3,2.16275,2,124.503,1,-137.094,0\\\@

 Total job time:  752.87s(wall), 752.86s(cpu) 
 Thu Oct 11 03:47:49 2018

        *************************************************************
        *                                                           *
        *  Thank you very much for using Q-Chem.  Have a nice day.  *
        *                                                           *
        *************************************************************
