# Supplementary material for: Geometric and energetic data from ab initio calculations of haloethene, haloimine, halomethylenephosphine, haloiminophosphine, halodiazene, halodiphosphene and halocyclopropane
Source: Data Brief. 2019 Nov 2;27:104738. doi: 10.1016/j.dib.2019.104738 (PMC6861602; doi:10.1016/j.dib.2019.104738)
Supplement: Multimedia component 3 [file mmc3.zip › CCC/B3LYP/FICCCIF.out]

Q-Chem Developer Version!
                  Welcome to Q-Chem
     A Quantum Leap Into The Future Of Chemistry


 Q-Chem 5.1, Q-Chem, Inc., Pleasanton, CA (2018)

 Yihan Shao,  Zhengting Gan,  E. Epifanovsky,  A. T. B. Gilbert,  M. Wormit,  
 J. Kussmann,  A. W. Lange,  A. Behn,  Jia Deng,  Xintian Feng,  D. Ghosh,  
 M. Goldey,  P. R. Horn,  L. D. Jacobson,  I. Kaliman,  T. Kus,  A. Landau,  
 Jie Liu,  E. I. Proynov,  R. M. Richard,  R. P. Steele,  E. J. Sundstrom,  
 H. L. Woodcock III,  P. M. Zimmerman,  D. Zuev,  B. Albrecht,  E. Alguire,  
 S. A. Baeppler,  D. Barton,  Z. Benda,  Y. A. Bernard,  E. J. Berquist,  
 K. B. Bravaya,  H. Burton,  D. Casanova,  Chun-Min Chang,  Yunqing Chen,  
 A. Chien,  K. D. Closser,  M. P. Coons,  S. Coriani,  S. Dasgupta,  
 A. L. Dempwolff,  M. Diedenhofen,  Hainam Do,  R. G. Edgar,  Po-Tung Fang,  
 S. Faraji,  S. Fatehi,  Qingguo Feng,  K. D. Fenk,  J. Fosso-Tande,  
 Qinghui Ge,  A. Ghysels,  G. Gidofalvi,  J. Gomes,  J. Gonthier,  A. Gunina,  
 D. Hait,  M. W. D. Hanson-Heine,  P. H. P. Harbach,  A. W. Hauser,  
 J. E. Herr,  E. G. Hohenstein,  Z. C. Holden,  Kerwin Hui,  B. C. Huynh,  
 T.-C. Jagau,  Hyunjun Ji,  B. Kaduk,  K. Khistyaev,  Jaehoon Kim,  
 P. Klunzinger,  K. Koh,  D. Kosenkov,  L. Koulias,  T. Kowalczyk,  
 C. M. Krauter,  A. Kunitsa,  Ka Un Lao,  A. Laurent,  K. V. Lawler,  
 Joonho Lee,  D. Lefrancois,  S. Lehtola,  D. S. Levine,  Yi-Pei Li,  
 You-Sheng Lin,  Fenglai Liu,  E. Livshits,  A. Luenser,  P. Manohar,  
 E. Mansoor,  S. F. Manzer,  Shan-Ping Mao,  Yuezhi Mao,  N. Mardirossian,  
 A. V. Marenich,  T. Markovich,  L. A. Martinez-Martinez,  S. A. Maurer,  
 N. J. Mayhall,  S. C. McKenzie,  J.-M. Mewes,  A. F. Morrison,  
 J. W. Mullinax,  K. Nanda,  T. S. Nguyen-Beck,  R. Olivares-Amaya,  
 J. A. Parkhill,  T. M. Perrine,  F. Plasser,  P. Pokhilko,  S. Prager,  
 A. Prociuk,  E. Ramos,  D. R. Rehn,  F. Rob,  M. Schneider,  N. Sergueev,  
 S. M. Sharada,  S. Sharma,  D. W. Small,  T. Stauch,  T. Stein,  
 Yu-Chuan Su,  A. J. W. Thom,  A. Tkatchenko,  T. Tsuchimochi,  N. M. Tubman,  
 L. Vogt,  M. L. Vidal,  O. Vydrov,  M. A. Watson,  J. Wenzel,  
 M. de Wergifosse,  T. A. Wesolowski,  A. White,  J. Witte,  A. Yamada,  
 Jun Yang,  K. Yao,  S. Yeganeh,  S. R. Yost,  Zhi-Qiang You,  A. Zech,  
 Igor Ying Zhang,  Xing Zhang,  Yan Zhao,  Ying Zhu,  B. R. Brooks,  
 G. K. L. Chan,  C. J. Cramer,  M. S. Gordon,  W. J. Hehre,  A. Klamt,  
 M. W. Schmidt,  C. D. Sherrill,  D. G. Truhlar,  A. Aspuru-Guzik,  R. Baer,  
 A. T. Bell,  N. A. Besley,  Jeng-Da Chai,  A. E. DePrince, III,  
 R. A. DiStasio Jr.,  A. Dreuw,  B. D. Dunietz,  T. R. Furlani,  
 Chao-Ping Hsu,  Yousung Jung,  Jing Kong,  D. S. Lambrecht,  WanZhen Liang,  
 C. Ochsenfeld,  V. A. Rassolov,  L. V. Slipchenko,  J. E. Subotnik,  
 T. Van Voorhis,  J. M. Herbert,  A. I. Krylov,  P. M. W. Gill,  M. Head-Gordon

 Contributors to earlier versions of Q-Chem not listed above: 
 R. D. Adamson,  B. Austin,  J. Baker,  G. J. O. Beran,  K. Brandhorst,  
 S. T. Brown,  E. F. C. Byrd,  A. K. Chakraborty,  C.-L. Cheng,  
 Siu Hung Chien,  D. M. Chipman,  D. L. Crittenden,  H. Dachsel,  
 R. J. Doerksen,  A. D. Dutoi,  L. Fusti-Molnar,  W. A. Goddard III,  
 A. Golubeva-Zadorozhnaya,  S. R. Gwaltney,  G. Hawkins,  A. Heyden,  
 S. Hirata,  G. Kedziora,  F. J. Keil,  C. Kelley,  Jihan Kim,  R. A. King,  
 R. Z. Khaliullin,  P. P. Korambath,  W. Kurlancheek,  A. M. Lee,  M. S. Lee,  
 S. V. Levchenko,  Ching Yeh Lin,  D. Liotard,  R. C. Lochan,  I. Lotan,  
 P. E. Maslen,  N. Nair,  D. P. O'Neill,  D. Neuhauser,  E. Neuscamman,  
 C. M. Oana,  R. Olson,  B. Peters,  R. Peverati,  P. A. Pieniazek,  
 Y. M. Rhee,  J. Ritchie,  M. A. Rohrdanz,  E. Rosta,  N. J. Russ,  
 H. F. Schaefer III,  N. E. Schultz,  N. Shenvi,  A. C. Simmonett,  A. Sodt,  
 D. Stuck,  K. S. Thanthiriwatte,  V. Vanovschi,  Tao Wang,  A. Warshel,  
 C. F. Williams,  Q. Wu,  X. Xu,  W. Zhang

 Please cite Q-Chem as follows:
 Y. Shao et al., Mol. Phys. 113, 184-215 (2015)
 DOI: 10.1080/00268976.2014.952696

 Q-Chem 5.1.1 for Intel X86 EM64T Linux

 Parts of Q-Chem use Armadillo 8.300.2 (Tropical Shenanigans).
 http://arma.sourceforge.net/

 Q-Chem begins on Tue Oct  9 23:09:44 2018  

Host: 
0

     Scratch files written to /scratch/taweetham/qchem20898//
Input Ideriv = 2
Curr. Ideriv = -1
Max.  Ideriv = 2

Checking the input file for inconsistencies... 	...done.

--------------------------------------------------------------
User input:
--------------------------------------------------------------
$molecule
0 1
C 
C 1 CC 
C 2 CC 1 60.0
F 2 CF 1 ANG  3 pDHA
I 2 CI 1 ANG  3 mDHA
I 3 CI 1 ANG  2 mDHA
F 3 CF 1 ANG  2 pDHA
H 1 CH 2 ANG  3 pDHA
H 1 CH 2 ANG  3 mDHA

CC=1.54
CH=1.09
CF=1.35
CCl=1.77
CBr=1.94
CI=2.14
ANG=118.0
pDHA=107.9
mDHA=-107.9
$end

$rem
   job_type	optimization
   basis	6-311++g**
   method	b3lyp
   mem_total	32000
$end

--------------------------------------------------------------
 ----------------------------------------------------------------
             Standard Nuclear Orientation (Angstroms)
    I     Atom           X                Y                Z
 ----------------------------------------------------------------
    1      C      -0.0000003477     0.0000589043     1.7238064890
    2      C       0.5484749799     0.5404482955     0.3901070772
    3      C      -0.5484799096    -0.5404263358     0.3901476588
    4      F       0.2040870878     1.7934975287     0.0243686474
    5      I       2.5265321492    -0.0347617632    -0.1895680242
    6      I      -2.5265389195     0.0347420615    -0.1895625002
    7      F      -0.2040931786    -1.7935018507     0.0244981907
    8      H       0.6430108689    -0.6520520793     2.3148968715
    9      H      -0.6425655665     0.6526499777     2.3148520292
 ----------------------------------------------------------------
 Molecular Point Group                 C1    NOp =  1
 Largest Abelian Subgroup              C1    NOp =  1
 Nuclear Repulsion Energy =  1175.9653876190 hartrees
 There are       72 alpha and       72 beta electrons
 Requested basis set is 6-311++G(d,p)
 There are 88 shells and 248 basis functions

 Total QAlloc Memory Limit  32000 MB
 Mega-Array Size       188 MB
 MEM_STATIC part       192 MB
 A cutoff of  1.0D-11 yielded   3010 shell pairs
 There are     25114 function pairs (     28138 Cartesian)

 -------------------------------------------------------
 OpenMP Integral Computing Module                       
 Release: version 1.0, May 2013, Q-Chem Inc. Pittsburgh 
 -------------------------------------------------------
 Integral Job Info:
 Integral job number is                      11
 Integral operator is                         1
 short-range coefficients                     0
 long-range coefficients              100000000
 Omega coefficients                           0
 if combine SR and LR in K                    0
 Integral screening is                        0
 Integral computing path is                   2
 max size of driver memory is            800000
 size of driver memory is                593474
 size of scratch memory is             11861008
 max col of scratch BK array               1296
 max len of scratch array in speh3          155
 max len of scratch index in speh4           18
 max int batch size is                      520
 min int batch size is                       52
 fixed nKL is                                52
 max L of basis functions is                  2
 order of int derivative is                   0
 number of shells is                         88
 number of basis is                         263
 number of cartesian basis is               263
 number of contracted shell pairs          3010
 number of primitive shell pairs           6265
 maxK2 (contraction) of shell pair           36
 max number of K2 of shell pair               1
 max number of CS2 of shell pair            334
 max number of PS2 of shell pair            438
 mem total for path MDJ                  546540
 -------------------------------------------------------
 Smallest overlap matrix eigenvalue = 6.85E-05

 Scale SEOQF with 1.000000e-01/1.000000e-01/1.000000e-01

 Standard Electronic Orientation quadrupole field applied
 Nucleus-field energy     =     0.0000000251 hartrees
 Guess from superposition of atomic densities
 Warning:  Energy on first SCF cycle will be non-variational
 SAD guess density has 144.000000 electrons

 -----------------------------------------------------------------------
  General SCF calculation program by
  Eric Jon Sundstrom, Paul Horn, Yuezhi Mao, Dmitri Zuev, Alec White,
  David Stuck, Shaama M.S., Shane Yost, Joonho Lee, David Small,
  Daniel Levine, Susi Lehtola, Hugh Burton, Evgeny Epifanovsky
 -----------------------------------------------------------------------
 Exchange:     0.2000 Hartree-Fock + 0.0800 Slater + 0.7200 B88
 Correlation:  0.1900 VWN1RPA + 0.8100 LYP
 Using SG-1 standard quadrature grid
 using 4 threads for integral computing
 -------------------------------------------------------
 OpenMP Integral computing Module                
 Release: version 2.0, May 2017, Q-Chem Inc. Pleasanton 
 -------------------------------------------------------
 -------------------------------------------------------
 OpenMP BLAS3 based DFT computing Module                
 Release: version 1.0, May 2013, Q-Chem Inc. Pittsburgh 
 -------------------------------------------------------
 A restricted SCF calculation will be
 performed using DIIS
 SCF converges when DIIS error is below 1.0e-08
 ---------------------------------------
  Cycle       Energy         DIIS error
 ---------------------------------------
    1  -14155.2790822104      3.44e-02  
    2  -14154.2118212513      3.23e-03  
    3  -14154.1612901463      4.32e-03  
    4  -14154.2684841683      6.36e-04  
    5  -14154.2703477866      3.02e-04  
    6  -14154.2710347276      4.63e-05  
    7  -14154.2710515777      1.99e-05  
    8  -14154.2710541545      5.14e-06  
    9  -14154.2710543219      1.06e-06  
   10  -14154.2710543301      1.73e-07  
   11  -14154.2710543304      3.97e-08  
   12  -14154.2710543302      9.04e-09  Convergence criterion met
 ---------------------------------------
 SCF time:   CPU 54.37s  wall 14.00s 
 SCF   energy in the final basis set =   -14154.2710543302
 Total energy in the final basis set =   -14154.2710543302

 --------------------------------------------------------------

                    Orbital Energies (a.u.)
 --------------------------------------------------------------

 Alpha MOs
 -- Occupied --
***************-176.318-176.318-165.722-165.722-165.719-165.719
*******-165.719 -35.814 -35.814 -31.308 -31.308 -31.301 -31.301
-31.301 -31.301 -24.722 -24.722 -22.958 -22.958 -22.957 -22.957
-22.956 -22.956 -22.952 -22.952 -22.952 -22.952 -10.339 -10.338
-10.231  -6.363  -6.363  -4.776  -4.776  -4.761  -4.761  -4.761
 -4.761  -2.042  -2.042  -2.037  -2.037  -2.037  -2.037  -2.024
 -2.024  -2.024  -2.024  -1.265  -1.261  -0.902  -0.714  -0.690
 -0.637  -0.629  -0.576  -0.525  -0.510  -0.503  -0.487  -0.462
 -0.424  -0.391  -0.341  -0.339  -0.292  -0.286  -0.279  -0.271
 -- Virtual --
 -0.084  -0.055  -0.005   0.019   0.028   0.030   0.035   0.061
  0.066   0.074   0.084   0.090   0.101   0.109   0.117   0.132
  0.134   0.162   0.163   0.188   0.192   0.203   0.219   0.223
  0.225   0.248   0.254   0.258   0.260   0.285   0.295   0.304
  0.314   0.329   0.344   0.361   0.380   0.398   0.411   0.417
  0.434   0.439   0.444   0.475   0.475   0.488   0.521   0.542
  0.552   0.584   0.614   0.633   0.647   0.649   0.681   0.685
  0.713   0.754   0.760   0.788   0.818   0.930   1.027   1.188
  1.213   1.267   1.301   1.321   1.323   1.341   1.347   1.353
  1.390   1.406   1.412   1.431   1.442   1.469   1.505   1.507
  1.524   1.593   1.610   1.641   1.741   1.745   1.826   1.865
  1.878   1.945   1.986   2.001   2.066   2.124   2.149   2.202
  2.501   2.545   2.650   2.656   2.747   2.754   2.886   2.900
  3.046   3.316   3.496   3.671   3.751   3.764   3.766   3.808
  3.949   3.949   3.974   3.975   3.976   3.996   3.998   4.009
  4.023   4.053   4.085   4.130   4.142   4.262   4.271   4.409
  4.434   4.780   4.870   6.012   6.014   6.019   6.025   6.065
  6.119   6.312   6.337   6.367   6.368   6.593   6.703  23.505
 23.590  23.807  27.847  27.874  28.350  28.352  28.353  28.357
 28.380  28.396  28.535  28.536  28.542  28.544  28.565  28.580
 28.602  28.602  28.690  28.705  66.748  66.758 127.890 127.891
127.896 127.897 127.928 127.950 151.646 151.6681901.8081901.831
 --------------------------------------------------------------

          Ground-State Mulliken Net Atomic Charges

     Atom                 Charge (a.u.)
  ----------------------------------------
      1 C                    -0.342069
      2 C                    -0.090746
      3 C                    -0.090608
      4 F                    -0.032375
      5 I                     0.105486
      6 I                     0.105496
      7 F                    -0.032382
      8 H                     0.188598
      9 H                     0.188600
  ----------------------------------------
  Sum of atomic charges =     0.000000

 -----------------------------------------------------------------
                    Cartesian Multipole Moments
 -----------------------------------------------------------------
    Charge (ESU x 10^10)
                 0.0000
    Dipole Moment (Debye)
         X       0.0001      Y       0.0003      Z       1.7589
       Tot       1.7589
    Quadrupole Moments (Debye-Ang)
        XX     -80.5880     XY      -2.4895     YY     -89.3453
        XZ       0.0010     YZ       0.0012     ZZ     -80.9339
    Octopole Moments (Debye-Ang^2)
       XXX      -0.0019    XXY      -0.0009    XYY      -0.0006
       YYY      -0.0003    XXZ     -15.5991    XYZ      -0.3214
       YYZ      -4.8259    XZZ       0.0020    YZZ       0.0025
       ZZZ      -7.4939
    Hexadecapole Moments (Debye-Ang^3)
      XXXX   -2132.1392   XXXY     -42.1046   XXYY    -441.0577
      XYYY      -8.5069   YYYY    -337.4365   XXXZ       0.0030
      XXYZ      -0.0009   XYYZ      -0.0010   YYYZ       0.0018
      XXZZ    -429.7570   XYZZ      -6.7919   YYZZ     -95.3012
      XZZZ       0.0064   YZZZ       0.0058   ZZZZ    -245.8983
 -----------------------------------------------------------------
 Calculating analytic gradient of the SCF energy
 Gradient of SCF Energy
            1           2           3           4           5           6
    1  -0.0000330   0.0154852  -0.0154865  -0.0018251  -0.0025883   0.0025888
    2  -0.0000292   0.0237333  -0.0237313  -0.0023199  -0.0033525   0.0033528
    3   0.0140025  -0.0143195  -0.0143361   0.0007488   0.0022944   0.0022931
            7           8           9
    1   0.0018272   0.0017880  -0.0017564
    2   0.0023173  -0.0013093   0.0013388
    3   0.0007455   0.0042851   0.0042861
 Max gradient component =       2.373E-02
 RMS gradient           =       9.278E-03
 Gradient time:  CPU 15.16 s  wall 3.86 s
 Geometry Optimization Parameters
   NAtoms,    NIC,     NZ,  NCons,   NDum,   NFix, NCnnct, MaxDiis
        9      69       9       0       0       0       0       0


** GEOMETRY OPTIMIZATION IN DELOCALIZED INTERNAL COORDINATES **
   Searching for a Minimum

   Optimization Cycle:   1

                       Coordinates (Angstroms)
     ATOM                X               Y               Z
      1  C        -0.0000003477    0.0000589043    1.7238064890
      2  C         0.5484749799    0.5404482955    0.3901070772
      3  C        -0.5484799096   -0.5404263358    0.3901476588
      4  F         0.2040870878    1.7934975287    0.0243686474
      5  I         2.5265321492   -0.0347617632   -0.1895680242
      6  I        -2.5265389195    0.0347420615   -0.1895625002
      7  F        -0.2040931786   -1.7935018507    0.0244981907
      8  H         0.6430108689   -0.6520520793    2.3148968715
      9  H        -0.6425655665    0.6526499777    2.3148520292
   Point Group: c1    Number of degrees of freedom:    21


   Energy is -14154.271054330


 Attempting to Generate Delocalized Internal Coordinates

 21 Hessian modes will be used to form the next step
  Hessian Eigenvalues:
     0.017401    0.020947    0.030782    0.030782    0.030790    0.033282
     0.086449    0.090060    0.108095    0.108095    0.108252    0.129001
     0.140000    0.145900    0.257500    0.268991    0.285189    0.348126
     0.348126    0.550214    0.550214

 Minimum Search - Taking Simple RFO Step
 Searching for Lamda that Minimizes Along All modes
 Value Taken    Lamda =  -0.00312346
 Step Taken.  Stepsize is  0.138994

                             Maximum     Tolerance    Cnvgd?
         Gradient           0.019573      0.000300      NO
         Displacement       0.094380      0.001200      NO
         Energy change     *********      0.000001      NO


 New Cartesian Coordinates Obtained by Inverse Iteration

 Displacement from previous Coordinates is:  0.126945
 ----------------------------------------------------------------
             Standard Nuclear Orientation (Angstroms)
    I     Atom           X                Y                Z
 ----------------------------------------------------------------
    1      C       0.0000694981     0.0001368902     1.7161073819
    2      C       0.5445640246     0.5257109617     0.4021390726
    3      C      -0.5444646948    -0.5256014018     0.4022538263
    4      F       0.2160127136     1.7883248424     0.0484111572
    5      I       2.5349902992    -0.0183481097    -0.2027516667
    6      I      -2.5349421705     0.0183550889    -0.2025634242
    7      F      -0.2159543788    -1.7882780312     0.0487259013
    8      H       0.6323444815    -0.6623049289     2.2956501515
    9      H      -0.6321926090     0.6626594273     2.2955740393
 ----------------------------------------------------------------
 Molecular Point Group                 C1    NOp =  1
 Largest Abelian Subgroup              C1    NOp =  1
 Nuclear Repulsion Energy =  1174.2759187107 hartrees
 There are       72 alpha and       72 beta electrons
 Applying Cartesian multipole field
    Component          Value
    ---------          -----
     (2,0,0)        1.00000E-11
     (0,2,0)        2.00000E-11
     (0,0,2)       -3.00000E-11
 Nucleus-field energy     =     0.0000000252 hartrees
 Requested basis set is 6-311++G(d,p)
 There are 88 shells and 248 basis functions
 A cutoff of  1.0D-11 yielded   3008 shell pairs
 There are     25084 function pairs (     28102 Cartesian)
 Smallest overlap matrix eigenvalue = 6.15E-05
 Guess MOs from SCF MO coefficient file

 -----------------------------------------------------------------------
  General SCF calculation program by
  Eric Jon Sundstrom, Paul Horn, Yuezhi Mao, Dmitri Zuev, Alec White,
  David Stuck, Shaama M.S., Shane Yost, Joonho Lee, David Small,
  Daniel Levine, Susi Lehtola, Hugh Burton, Evgeny Epifanovsky
 -----------------------------------------------------------------------
 Exchange:     0.2000 Hartree-Fock + 0.0800 Slater + 0.7200 B88
 Correlation:  0.1900 VWN1RPA + 0.8100 LYP
 Using SG-1 standard quadrature grid
 using 4 threads for integral computing
 -------------------------------------------------------
 OpenMP Integral computing Module                
 Release: version 2.0, May 2017, Q-Chem Inc. Pleasanton 
 -------------------------------------------------------
 -------------------------------------------------------
 OpenMP BLAS3 based DFT computing Module                
 Release: version 1.0, May 2013, Q-Chem Inc. Pittsburgh 
 -------------------------------------------------------
 A restricted SCF calculation will be
 performed using DIIS
 SCF converges when DIIS error is below 1.0e-08
 ---------------------------------------
  Cycle       Energy         DIIS error
 ---------------------------------------
    1  -14154.2722026946      3.60e-04  
    2  -14154.2731136358      1.38e-04  
    3  -14154.2730649906      1.69e-04  
    4  -14154.2732187792      2.38e-05  
    5  -14154.2732224721      9.34e-06  
    6  -14154.2732230346      2.67e-06  
    7  -14154.2732230848      5.12e-07  
    8  -14154.2732230869      1.93e-07  
    9  -14154.2732230868      4.52e-08  
   10  -14154.2732230869      6.76e-09  Convergence criterion met
 ---------------------------------------
 SCF time:   CPU 47.10s  wall 13.00s 
 SCF   energy in the final basis set =   -14154.2732230869
 Total energy in the final basis set =   -14154.2732230869

 --------------------------------------------------------------

                    Orbital Energies (a.u.)
 --------------------------------------------------------------

 Alpha MOs
 -- Occupied --
***************-176.318-176.318-165.722-165.722-165.719-165.719
*******-165.719 -35.814 -35.814 -31.308 -31.308 -31.301 -31.301
-31.301 -31.301 -24.720 -24.720 -22.958 -22.958 -22.957 -22.957
-22.956 -22.956 -22.952 -22.952 -22.952 -22.952 -10.338 -10.337
-10.229  -6.363  -6.363  -4.776  -4.776  -4.761  -4.761  -4.761
 -4.761  -2.042  -2.042  -2.037  -2.037  -2.037  -2.037  -2.024
 -2.024  -2.024  -2.024  -1.265  -1.260  -0.915  -0.712  -0.691
 -0.638  -0.629  -0.577  -0.529  -0.510  -0.504  -0.486  -0.463
 -0.423  -0.392  -0.342  -0.340  -0.291  -0.286  -0.280  -0.273
 -- Virtual --
 -0.088  -0.056  -0.005   0.020   0.028   0.031   0.035   0.065
  0.067   0.074   0.086   0.090   0.101   0.110   0.118   0.131
  0.136   0.161   0.164   0.192   0.194   0.204   0.222   0.224
  0.225   0.250   0.255   0.258   0.263   0.290   0.297   0.305
  0.313   0.330   0.344   0.361   0.381   0.398   0.410   0.418
  0.436   0.440   0.445   0.474   0.475   0.488   0.521   0.543
  0.556   0.589   0.615   0.635   0.645   0.648   0.682   0.684
  0.714   0.752   0.758   0.787   0.818   0.932   1.032   1.188
  1.218   1.272   1.298   1.317   1.324   1.345   1.347   1.353
  1.389   1.406   1.417   1.429   1.445   1.473   1.512   1.517
  1.520   1.593   1.612   1.652   1.745   1.760   1.835   1.872
  1.885   1.955   1.992   2.012   2.070   2.133   2.161   2.208
  2.519   2.551   2.651   2.664   2.765   2.772   2.899   2.910
  3.084   3.342   3.490   3.686   3.753   3.765   3.770   3.814
  3.952   3.958   3.976   3.977   3.980   3.995   3.997   4.017
  4.029   4.052   4.084   4.128   4.141   4.264   4.269   4.410
  4.431   4.794   4.878   6.014   6.014   6.017   6.024   6.064
  6.118   6.313   6.339   6.369   6.369   6.600   6.710  23.516
 23.640  23.839  27.847  27.871  28.351  28.352  28.353  28.357
 28.379  28.395  28.535  28.536  28.542  28.544  28.565  28.579
 28.601  28.602  28.690  28.703  66.751  66.759 127.891 127.891
127.895 127.897 127.928 127.949 151.646 151.6651901.8081901.829
 --------------------------------------------------------------

          Ground-State Mulliken Net Atomic Charges

     Atom                 Charge (a.u.)
  ----------------------------------------
      1 C                    -0.349807
      2 C                    -0.081158
      3 C                    -0.081154
      4 F                    -0.037205
      5 I                     0.101935
      6 I                     0.101930
      7 F                    -0.037204
      8 H                     0.191331
      9 H                     0.191331
  ----------------------------------------
  Sum of atomic charges =     0.000000

 -----------------------------------------------------------------
                    Cartesian Multipole Moments
 -----------------------------------------------------------------
    Charge (ESU x 10^10)
                 0.0000
    Dipole Moment (Debye)
         X       0.0001      Y       0.0001      Z       1.7680
       Tot       1.7680
    Quadrupole Moments (Debye-Ang)
        XX     -80.5248     XY      -2.3568     YY     -89.4434
        XZ       0.0001     YZ       0.0007     ZZ     -80.8308
    Octopole Moments (Debye-Ang^2)
       XXX      -0.0082    XXY      -0.0030    XYY      -0.0028
       YYY      -0.0060    XXZ     -15.6797    XYZ      -0.4076
       YYZ      -4.2969    XZZ      -0.0014    YZZ      -0.0015
       ZZZ      -6.1018
    Hexadecapole Moments (Debye-Ang^3)
      XXXX   -2143.4341   XXXY     -45.5623   XXYY    -444.2379
      XYYY     -15.6518   YYYY    -335.5092   XXXZ       0.0339
      XXYZ       0.0023   XYYZ       0.0132   YYYZ       0.0053
      XXZZ    -431.4355   XYZZ      -9.1414   YYZZ     -94.8044
      XZZZ       0.0419   YZZZ       0.0042   ZZZZ    -246.6764
 -----------------------------------------------------------------
 Calculating analytic gradient of the SCF energy
 Gradient of SCF Energy
            1           2           3           4           5           6
    1  -0.0000026   0.0042380  -0.0042353  -0.0001268  -0.0011828   0.0011864
    2  -0.0000064   0.0118131  -0.0118092  -0.0029062  -0.0024944   0.0024941
    3   0.0039438  -0.0053975  -0.0053929   0.0013540   0.0015669   0.0015687
            7           8           9
    1   0.0001252   0.0002835  -0.0002856
    2   0.0029091   0.0007114  -0.0007115
    3   0.0013579   0.0004997   0.0004993
 Max gradient component =       1.181E-02
 RMS gradient           =       3.996E-03
 Gradient time:  CPU 15.17 s  wall 3.86 s
 Geometry Optimization Parameters
   NAtoms,    NIC,     NZ,  NCons,   NDum,   NFix, NCnnct, MaxDiis
        9      69       9       0       0       0       0       0

 Cartesian Hessian Update
 Hessian Updated using BFGS Update


** GEOMETRY OPTIMIZATION IN DELOCALIZED INTERNAL COORDINATES **
   Searching for a Minimum

   Optimization Cycle:   2

                       Coordinates (Angstroms)
     ATOM                X               Y               Z
      1  C         0.0000694981    0.0001368902    1.7161073819
      2  C         0.5445640246    0.5257109617    0.4021390726
      3  C        -0.5444646948   -0.5256014018    0.4022538263
      4  F         0.2160127136    1.7883248424    0.0484111572
      5  I         2.5349902992   -0.0183481097   -0.2027516667
      6  I        -2.5349421705    0.0183550889   -0.2025634242
      7  F        -0.2159543788   -1.7882780312    0.0487259013
      8  H         0.6323444815   -0.6623049289    2.2956501515
      9  H        -0.6321926090    0.6626594273    2.2955740393
   Point Group: c1    Number of degrees of freedom:    21


   Energy is -14154.273223087

 Hessian Updated using BFGS Update

 20 Hessian modes will be used to form the next step
  Hessian Eigenvalues:
     0.017240    0.020947    0.028147    0.031372    0.033282    0.081774
     0.086449    0.095448    0.108095    0.108204    0.123024    0.129001
     0.145900    0.258121    0.268700    0.269012    0.348126    0.355517
     0.550214    0.553724

 Minimum Search - Taking Simple RFO Step
 Searching for Lamda that Minimizes Along All modes
 Value Taken    Lamda =  -0.00117782
 Step Taken.  Stepsize is  0.153487

                             Maximum     Tolerance    Cnvgd?
         Gradient           0.008625      0.000300      NO
         Displacement       0.078544      0.001200      NO
         Energy change     -0.002169      0.000001      NO


 New Cartesian Coordinates Obtained by Inverse Iteration

 Displacement from previous Coordinates is:  0.148940
 ----------------------------------------------------------------
             Standard Nuclear Orientation (Angstroms)
    I     Atom           X                Y                Z
 ----------------------------------------------------------------
    1      C       0.0000782658     0.0001475724     1.7222790424
    2      C       0.5433811170     0.5132566934     0.4165205175
    3      C      -0.5433105774    -0.5131739562     0.4166400018
    4      F       0.2238405948     1.7829799034     0.0617716470
    5      I       2.5376856439     0.0015946768    -0.2346797620
    6      I      -2.5376833652    -0.0016174811    -0.2345411423
    7      F      -0.2237729180    -1.7829357300     0.0620181569
    8      H       0.6102936752    -0.6855403995     2.2968064578
    9      H      -0.6100852721     0.6859434596     2.2967315202
 ----------------------------------------------------------------
 Molecular Point Group                 C1    NOp =  1
 Largest Abelian Subgroup              C1    NOp =  1
 Nuclear Repulsion Energy =  1172.2507039780 hartrees
 There are       72 alpha and       72 beta electrons
 Applying Cartesian multipole field
    Component          Value
    ---------          -----
     (2,0,0)        1.00000E-11
     (0,2,0)        2.00000E-11
     (0,0,2)       -3.00000E-11
 Nucleus-field energy     =     0.0000000250 hartrees
 Requested basis set is 6-311++G(d,p)
 There are 88 shells and 248 basis functions
 A cutoff of  1.0D-11 yielded   3000 shell pairs
 There are     25056 function pairs (     28072 Cartesian)
 Smallest overlap matrix eigenvalue = 5.75E-05
 Guess MOs from SCF MO coefficient file

 -----------------------------------------------------------------------
  General SCF calculation program by
  Eric Jon Sundstrom, Paul Horn, Yuezhi Mao, Dmitri Zuev, Alec White,
  David Stuck, Shaama M.S., Shane Yost, Joonho Lee, David Small,
  Daniel Levine, Susi Lehtola, Hugh Burton, Evgeny Epifanovsky
 -----------------------------------------------------------------------
 Exchange:     0.2000 Hartree-Fock + 0.0800 Slater + 0.7200 B88
 Correlation:  0.1900 VWN1RPA + 0.8100 LYP
 Using SG-1 standard quadrature grid
 using 4 threads for integral computing
 -------------------------------------------------------
 OpenMP Integral computing Module                
 Release: version 2.0, May 2017, Q-Chem Inc. Pleasanton 
 -------------------------------------------------------
 -------------------------------------------------------
 OpenMP BLAS3 based DFT computing Module                
 Release: version 1.0, May 2013, Q-Chem Inc. Pittsburgh 
 -------------------------------------------------------
 A restricted SCF calculation will be
 performed using DIIS
 SCF converges when DIIS error is below 1.0e-08
 ---------------------------------------
  Cycle       Energy         DIIS error
 ---------------------------------------
    1  -14154.2729943111      3.20e-04  
    2  -14154.2738383639      1.01e-04  
    3  -14154.2738262353      1.22e-04  
    4  -14154.2738945128      1.91e-05  
    5  -14154.2738967350      7.68e-06  
    6  -14154.2738971614      2.74e-06  
    7  -14154.2738972210      3.71e-07  
    8  -14154.2738972222      1.43e-07  
    9  -14154.2738972224      2.94e-08  
   10  -14154.2738972225      7.89e-09  Convergence criterion met
 ---------------------------------------
 SCF time:   CPU 47.23s  wall 12.00s 
 SCF   energy in the final basis set =   -14154.2738972225
 Total energy in the final basis set =   -14154.2738972225

 --------------------------------------------------------------

                    Orbital Energies (a.u.)
 --------------------------------------------------------------

 Alpha MOs
 -- Occupied --
***************-176.318-176.318-165.721-165.721-165.719-165.719
*******-165.719 -35.814 -35.814 -31.307 -31.307 -31.301 -31.301
-31.301 -31.301 -24.719 -24.719 -22.958 -22.958 -22.956 -22.956
-22.956 -22.956 -22.952 -22.952 -22.952 -22.952 -10.337 -10.337
-10.230  -6.363  -6.363  -4.776  -4.776  -4.761  -4.761  -4.760
 -4.760  -2.042  -2.042  -2.037  -2.037  -2.037  -2.037  -2.023
 -2.023  -2.023  -2.023  -1.263  -1.257  -0.923  -0.710  -0.691
 -0.639  -0.629  -0.576  -0.530  -0.509  -0.503  -0.484  -0.462
 -0.424  -0.392  -0.342  -0.342  -0.291  -0.285  -0.280  -0.274
 -- Virtual --
 -0.091  -0.058  -0.005   0.020   0.029   0.031   0.033   0.066
  0.067   0.073   0.087   0.090   0.102   0.110   0.119   0.130
  0.137   0.160   0.163   0.194   0.194   0.203   0.223   0.224
  0.226   0.250   0.254   0.258   0.265   0.292   0.297   0.308
  0.310   0.332   0.344   0.362   0.382   0.399   0.411   0.419
  0.437   0.441   0.447   0.475   0.475   0.485   0.521   0.545
  0.557   0.592   0.613   0.633   0.642   0.648   0.677   0.685
  0.713   0.750   0.755   0.784   0.819   0.938   1.036   1.188
  1.216   1.270   1.293   1.315   1.325   1.345   1.349   1.353
  1.388   1.407   1.421   1.425   1.448   1.476   1.512   1.514
  1.523   1.594   1.612   1.660   1.746   1.766   1.839   1.876
  1.883   1.959   1.998   2.012   2.075   2.136   2.166   2.210
  2.523   2.548   2.653   2.667   2.776   2.783   2.900   2.916
  3.101   3.357   3.478   3.686   3.754   3.766   3.774   3.817
  3.953   3.956   3.974   3.977   3.982   3.994   3.997   4.018
  4.029   4.051   4.083   4.126   4.137   4.263   4.267   4.410
  4.428   4.799   4.880   6.014   6.014   6.017   6.024   6.063
  6.117   6.315   6.341   6.369   6.370   6.599   6.710  23.516
 23.678  23.852  27.847  27.868  28.351  28.351  28.353  28.357
 28.378  28.395  28.535  28.536  28.541  28.544  28.565  28.579
 28.599  28.601  28.688  28.701  66.752  66.760 127.891 127.892
127.894 127.897 127.927 127.949 151.646 151.6631901.8091901.826
 --------------------------------------------------------------

          Ground-State Mulliken Net Atomic Charges

     Atom                 Charge (a.u.)
  ----------------------------------------
      1 C                    -0.346606
      2 C                    -0.077321
      3 C                    -0.077294
      4 F                    -0.041803
      5 I                     0.099531
      6 I                     0.099522
      7 F                    -0.041805
      8 H                     0.192887
      9 H                     0.192889
  ----------------------------------------
  Sum of atomic charges =     0.000000

 -----------------------------------------------------------------
                    Cartesian Multipole Moments
 -----------------------------------------------------------------
    Charge (ESU x 10^10)
                 0.0000
    Dipole Moment (Debye)
         X       0.0001      Y       0.0001      Z       1.8115
       Tot       1.8115
    Quadrupole Moments (Debye-Ang)
        XX     -80.5831     XY      -2.2168     YY     -89.5345
        XZ       0.0003     YZ       0.0008     ZZ     -80.5894
    Octopole Moments (Debye-Ang^2)
       XXX      -0.0045    XXY      -0.0021    XYY      -0.0015
       YYY      -0.0032    XXZ     -15.2541    XYZ      -0.4735
       YYZ      -2.5951    XZZ      -0.0001    YZZ      -0.0002
       ZZZ      -1.2569
    Hexadecapole Moments (Debye-Ang^3)
      XXXX   -2148.3800   XXXY     -50.0409   XXYY    -445.8620
      XYYY     -24.3407   YYYY    -334.2149   XXXZ       0.0260
      XXYZ       0.0012   XYYZ       0.0090   YYYZ       0.0030
      XXZZ    -431.5355   XYZZ     -12.1512   YYZZ     -95.0585
      XZZZ       0.0305   YZZZ       0.0026   ZZZZ    -251.8921
 -----------------------------------------------------------------
 Calculating analytic gradient of the SCF energy
 Gradient of SCF Energy
            1           2           3           4           5           6
    1  -0.0000014  -0.0041639   0.0041643   0.0010555   0.0001240  -0.0001270
    2   0.0000026   0.0023619  -0.0023650  -0.0015693  -0.0016367   0.0016387
    3  -0.0027316   0.0016414   0.0016479  -0.0003497   0.0006522   0.0006499
            7           8           9
    1  -0.0010528  -0.0004368   0.0004381
    2   0.0015673   0.0001696  -0.0001690
    3  -0.0003544  -0.0005780  -0.0005777
 Max gradient component =       4.164E-03
 RMS gradient           =       1.650E-03
 Gradient time:  CPU 15.20 s  wall 3.87 s
 Geometry Optimization Parameters
   NAtoms,    NIC,     NZ,  NCons,   NDum,   NFix, NCnnct, MaxDiis
        9      69       9       0       0       0       0       0

 Cartesian Hessian Update
 Hessian Updated using BFGS Update


** GEOMETRY OPTIMIZATION IN DELOCALIZED INTERNAL COORDINATES **
   Searching for a Minimum

   Optimization Cycle:   3

                       Coordinates (Angstroms)
     ATOM                X               Y               Z
      1  C         0.0000782658    0.0001475724    1.7222790424
      2  C         0.5433811170    0.5132566934    0.4165205175
      3  C        -0.5433105774   -0.5131739562    0.4166400018
      4  F         0.2238405948    1.7829799034    0.0617716470
      5  I         2.5376856439    0.0015946768   -0.2346797620
      6  I        -2.5376833652   -0.0016174811   -0.2345411423
      7  F        -0.2237729180   -1.7829357300    0.0620181569
      8  H         0.6102936752   -0.6855403995    2.2968064578
      9  H        -0.6100852721    0.6859434596    2.2967315202
   Point Group: c1    Number of degrees of freedom:    21


   Energy is -14154.273897222

 Hessian Updated using BFGS Update

 21 Hessian modes will be used to form the next step
  Hessian Eigenvalues:
     0.018004    0.020947    0.021439    0.030782    0.031740    0.033282
     0.074910    0.086449    0.092317    0.108095    0.109095    0.127054
     0.129001    0.145900    0.258109    0.268991    0.316517    0.348126
     0.362073    0.545926    0.550214

 Minimum Search - Taking Simple RFO Step
 Searching for Lamda that Minimizes Along All modes
 Value Taken    Lamda =  -0.00024683
 Step Taken.  Stepsize is  0.089042

                             Maximum     Tolerance    Cnvgd?
         Gradient           0.003610      0.000300      NO
         Displacement       0.051683      0.001200      NO
         Energy change     -0.000674      0.000001      NO


 New Cartesian Coordinates Obtained by Inverse Iteration

 Displacement from previous Coordinates is:  0.104629
 ----------------------------------------------------------------
             Standard Nuclear Orientation (Angstroms)
    I     Atom           X                Y                Z
 ----------------------------------------------------------------
    1      C       0.0000855695     0.0001525202     1.7270459793
    2      C       0.5464260006     0.5089809997     0.4197221251
    3      C      -0.5463321339    -0.5088700457     0.4198336783
    4      F       0.2313863917     1.7866296455     0.0799249401
    5      I       2.5354862505     0.0122042967    -0.2632261948
    6      I      -2.5354641364    -0.0122279750    -0.2630537075
    7      F      -0.2313237566    -1.7865743253     0.0802212950
    8      H       0.6022299988    -0.6935673235     2.3015770371
    9      H      -0.6020670202     0.6939269463     2.3015012867
 ----------------------------------------------------------------
 Molecular Point Group                 C1    NOp =  1
 Largest Abelian Subgroup              C1    NOp =  1
 Nuclear Repulsion Energy =  1170.8700550666 hartrees
 There are       72 alpha and       72 beta electrons
 Applying Cartesian multipole field
    Component          Value
    ---------          -----
     (2,0,0)        1.00000E-11
     (0,2,0)        2.00000E-11
     (0,0,2)       -3.00000E-11
 Nucleus-field energy     =     0.0000000248 hartrees
 Requested basis set is 6-311++G(d,p)
 There are 88 shells and 248 basis functions
 A cutoff of  1.0D-11 yielded   2998 shell pairs
 There are     25054 function pairs (     28072 Cartesian)
 Smallest overlap matrix eigenvalue = 5.71E-05
 Guess MOs from SCF MO coefficient file

 -----------------------------------------------------------------------
  General SCF calculation program by
  Eric Jon Sundstrom, Paul Horn, Yuezhi Mao, Dmitri Zuev, Alec White,
  David Stuck, Shaama M.S., Shane Yost, Joonho Lee, David Small,
  Daniel Levine, Susi Lehtola, Hugh Burton, Evgeny Epifanovsky
 -----------------------------------------------------------------------
 Exchange:     0.2000 Hartree-Fock + 0.0800 Slater + 0.7200 B88
 Correlation:  0.1900 VWN1RPA + 0.8100 LYP
 Using SG-1 standard quadrature grid
 using 4 threads for integral computing
 -------------------------------------------------------
 OpenMP Integral computing Module                
 Release: version 2.0, May 2017, Q-Chem Inc. Pleasanton 
 -------------------------------------------------------
 -------------------------------------------------------
 OpenMP BLAS3 based DFT computing Module                
 Release: version 1.0, May 2013, Q-Chem Inc. Pittsburgh 
 -------------------------------------------------------
 A restricted SCF calculation will be
 performed using DIIS
 SCF converges when DIIS error is below 1.0e-08
 ---------------------------------------
  Cycle       Energy         DIIS error
 ---------------------------------------
    1  -14154.2737012383      1.86e-04  
    2  -14154.2740538245      4.68e-05  
    3  -14154.2740536072      5.19e-05  
    4  -14154.2740690394      1.01e-05  
    5  -14154.2740696806      3.95e-06  
    6  -14154.2740697867      1.60e-06  
    7  -14154.2740698044      2.97e-07  
    8  -14154.2740698051      1.37e-07  
    9  -14154.2740698050      1.21e-08  
   10  -14154.2740698050      3.37e-09  Convergence criterion met
 ---------------------------------------
 SCF time:   CPU 46.97s  wall 13.00s 
 SCF   energy in the final basis set =   -14154.2740698050
 Total energy in the final basis set =   -14154.2740698050

 --------------------------------------------------------------

                    Orbital Energies (a.u.)
 --------------------------------------------------------------

 Alpha MOs
 -- Occupied --
***************-176.318-176.318-165.721-165.721-165.719-165.719
*******-165.719 -35.814 -35.814 -31.307 -31.307 -31.301 -31.301
-31.301 -31.301 -24.718 -24.718 -22.958 -22.958 -22.956 -22.956
-22.956 -22.956 -22.952 -22.952 -22.952 -22.952 -10.338 -10.337
-10.230  -6.363  -6.363  -4.776  -4.776  -4.761  -4.761  -4.760
 -4.760  -2.042  -2.042  -2.037  -2.037  -2.037  -2.037  -2.023
 -2.023  -2.023  -2.023  -1.262  -1.256  -0.922  -0.710  -0.692
 -0.639  -0.628  -0.576  -0.530  -0.509  -0.503  -0.484  -0.461
 -0.423  -0.393  -0.342  -0.342  -0.290  -0.285  -0.281  -0.274
 -- Virtual --
 -0.091  -0.058  -0.005   0.020   0.029   0.031   0.033   0.066
  0.067   0.073   0.087   0.090   0.101   0.110   0.119   0.130
  0.138   0.159   0.163   0.193   0.195   0.203   0.222   0.223
  0.227   0.251   0.254   0.256   0.266   0.293   0.297   0.308
  0.308   0.331   0.345   0.362   0.383   0.401   0.412   0.419
  0.437   0.441   0.448   0.475   0.476   0.483   0.521   0.545
  0.556   0.591   0.610   0.632   0.641   0.650   0.675   0.685
  0.712   0.751   0.753   0.783   0.819   0.940   1.036   1.189
  1.215   1.269   1.291   1.311   1.325   1.345   1.351   1.354
  1.385   1.406   1.420   1.422   1.448   1.476   1.510   1.516
  1.524   1.593   1.612   1.661   1.747   1.766   1.838   1.874
  1.884   1.954   1.996   2.014   2.075   2.133   2.166   2.209
  2.522   2.546   2.652   2.667   2.776   2.783   2.898   2.916
  3.098   3.356   3.473   3.685   3.755   3.767   3.775   3.817
  3.951   3.956   3.972   3.977   3.979   3.992   3.996   4.018
  4.028   4.050   4.080   4.125   4.135   4.262   4.266   4.412
  4.426   4.798   4.877   6.013   6.014   6.017   6.024   6.062
  6.118   6.315   6.342   6.370   6.370   6.596   6.707  23.514
 23.679  23.850  27.848  27.866  28.351  28.351  28.354  28.357
 28.378  28.395  28.535  28.536  28.541  28.543  28.565  28.578
 28.598  28.600  28.687  28.700  66.753  66.760 127.891 127.892
127.894 127.897 127.926 127.949 151.647 151.6611901.8091901.824
 --------------------------------------------------------------

          Ground-State Mulliken Net Atomic Charges

     Atom                 Charge (a.u.)
  ----------------------------------------
      1 C                    -0.349703
      2 C                    -0.074507
      3 C                    -0.074512
      4 F                    -0.043419
      5 I                     0.099734
      6 I                     0.099727
      7 F                    -0.043417
      8 H                     0.193048
      9 H                     0.193048
  ----------------------------------------
  Sum of atomic charges =     0.000000

 -----------------------------------------------------------------
                    Cartesian Multipole Moments
 -----------------------------------------------------------------
    Charge (ESU x 10^10)
                 0.0000
    Dipole Moment (Debye)
         X       0.0001      Y       0.0001      Z       1.7973
       Tot       1.7973
    Quadrupole Moments (Debye-Ang)
        XX     -80.5662     XY      -2.1586     YY     -89.6264
        XZ       0.0001     YZ       0.0008     ZZ     -80.4749
    Octopole Moments (Debye-Ang^2)
       XXX      -0.0069    XXY      -0.0026    XYY      -0.0021
       YYY      -0.0038    XXZ     -14.5553    XYZ      -0.4888
       YYZ      -1.2309    XZZ      -0.0008    YZZ      -0.0008
       ZZZ       3.0062
    Hexadecapole Moments (Debye-Ang^3)
      XXXX   -2146.1396   XXXY     -52.9727   XXYY    -445.7716
      XYYY     -29.3534   YYYY    -335.2731   XXXZ       0.0313
      XXYZ       0.0021   XYYZ       0.0117   YYYZ       0.0041
      XXZZ    -430.3065   XYZZ     -13.9076   YYZZ     -96.0637
      XZZZ       0.0372   YZZZ       0.0030   ZZZZ    -257.2074
 -----------------------------------------------------------------
 Calculating analytic gradient of the SCF energy
 Gradient of SCF Energy
            1           2           3           4           5           6
    1   0.0000029  -0.0046553   0.0046572   0.0017332   0.0005506  -0.0005516
    2   0.0000011   0.0001089  -0.0001080  -0.0002589  -0.0010997   0.0010999
    3  -0.0019576   0.0010268   0.0010267  -0.0000419   0.0002386   0.0002380
            7           8           9
    1  -0.0017343  -0.0000623   0.0000595
    2   0.0002593   0.0001323  -0.0001349
    3  -0.0000405  -0.0002448  -0.0002454
 Max gradient component =       4.657E-03
 RMS gradient           =       1.475E-03
 Gradient time:  CPU 15.08 s  wall 3.84 s
 Geometry Optimization Parameters
   NAtoms,    NIC,     NZ,  NCons,   NDum,   NFix, NCnnct, MaxDiis
        9      69       9       0       0       0       0       0

 Cartesian Hessian Update
 Hessian Updated using BFGS Update


** GEOMETRY OPTIMIZATION IN DELOCALIZED INTERNAL COORDINATES **
   Searching for a Minimum

   Optimization Cycle:   4

                       Coordinates (Angstroms)
     ATOM                X               Y               Z
      1  C         0.0000855695    0.0001525202    1.7270459793
      2  C         0.5464260006    0.5089809997    0.4197221251
      3  C        -0.5463321339   -0.5088700457    0.4198336783
      4  F         0.2313863917    1.7866296455    0.0799249401
      5  I         2.5354862505    0.0122042967   -0.2632261948
      6  I        -2.5354641364   -0.0122279750   -0.2630537075
      7  F        -0.2313237566   -1.7865743253    0.0802212950
      8  H         0.6022299988   -0.6935673235    2.3015770371
      9  H        -0.6020670202    0.6939269463    2.3015012867
   Point Group: c1    Number of degrees of freedom:    21


   Energy is -14154.274069805

 Hessian Updated using BFGS Update

 21 Hessian modes will be used to form the next step
  Hessian Eigenvalues:
     0.010753    0.019284    0.020947    0.030782    0.033282    0.039947
     0.073632    0.086449    0.090429    0.108095    0.108956    0.129001
     0.139632    0.145900    0.258379    0.268991    0.278165    0.348126
     0.355246    0.538787    0.550214

 Minimum Search - Taking Simple RFO Step
 Searching for Lamda that Minimizes Along All modes
 Value Taken    Lamda =  -0.00023338
 Step Taken.  Stepsize is  0.126612

                             Maximum     Tolerance    Cnvgd?
         Gradient           0.002028      0.000300      NO
         Displacement       0.065977      0.001200      NO
         Energy change     -0.000173      0.000001      NO


 New Cartesian Coordinates Obtained by Inverse Iteration

 Displacement from previous Coordinates is:  0.147564
 ----------------------------------------------------------------
             Standard Nuclear Orientation (Angstroms)
    I     Atom           X                Y                Z
 ----------------------------------------------------------------
    1      C       0.0000838167     0.0001543217     1.7385704207
    2      C       0.5518726189     0.5039964687     0.4281368980
    3      C      -0.5517800039    -0.5038796261     0.4282431973
    4      F       0.2294399241     1.7847466072     0.0959907598
    5      I       2.5243878953     0.0212273342    -0.3050685367
    6      I      -2.5243588307    -0.0212697606    -0.3048860696
    7      F      -0.2293755703    -1.7846831560     0.0962840968
    8      H       0.5855167744    -0.7084904573     2.3131759794
    9      H      -0.5853594606     0.7088530071     2.3130996936
 ----------------------------------------------------------------
 Molecular Point Group                 C1    NOp =  1
 Largest Abelian Subgroup              C1    NOp =  1
 Nuclear Repulsion Energy =  1171.3698507107 hartrees
 There are       72 alpha and       72 beta electrons
 Applying Cartesian multipole field
    Component          Value
    ---------          -----
     (2,0,0)        1.00000E-11
     (0,2,0)        2.00000E-11
     (0,0,2)       -3.00000E-11
 Nucleus-field energy     =     0.0000000243 hartrees
 Requested basis set is 6-311++G(d,p)
 There are 88 shells and 248 basis functions
 A cutoff of  1.0D-11 yielded   2996 shell pairs
 There are     25072 function pairs (     28096 Cartesian)
 Smallest overlap matrix eigenvalue = 5.79E-05
 Guess MOs from SCF MO coefficient file

 -----------------------------------------------------------------------
  General SCF calculation program by
  Eric Jon Sundstrom, Paul Horn, Yuezhi Mao, Dmitri Zuev, Alec White,
  David Stuck, Shaama M.S., Shane Yost, Joonho Lee, David Small,
  Daniel Levine, Susi Lehtola, Hugh Burton, Evgeny Epifanovsky
 -----------------------------------------------------------------------
 Exchange:     0.2000 Hartree-Fock + 0.0800 Slater + 0.7200 B88
 Correlation:  0.1900 VWN1RPA + 0.8100 LYP
 Using SG-1 standard quadrature grid
 using 4 threads for integral computing
 -------------------------------------------------------
 OpenMP Integral computing Module                
 Release: version 2.0, May 2017, Q-Chem Inc. Pleasanton 
 -------------------------------------------------------
 -------------------------------------------------------
 OpenMP BLAS3 based DFT computing Module                
 Release: version 1.0, May 2013, Q-Chem Inc. Pittsburgh 
 -------------------------------------------------------
 A restricted SCF calculation will be
 performed using DIIS
 SCF converges when DIIS error is below 1.0e-08
 ---------------------------------------
  Cycle       Energy         DIIS error
 ---------------------------------------
    1  -14154.2736255332      2.31e-04  
    2  -14154.2741686360      6.23e-05  
    3  -14154.2741747643      6.21e-05  
    4  -14154.2741982545      1.33e-05  
    5  -14154.2741993667      4.18e-06  
    6  -14154.2741994775      2.17e-06  
    7  -14154.2741995108      4.04e-07  
    8  -14154.2741995117      1.73e-07  
    9  -14154.2741995122      1.72e-08  
   10  -14154.2741995122      4.40e-09  Convergence criterion met
 ---------------------------------------
 SCF time:   CPU 46.91s  wall 12.00s 
 SCF   energy in the final basis set =   -14154.2741995122
 Total energy in the final basis set =   -14154.2741995122

 --------------------------------------------------------------

                    Orbital Energies (a.u.)
 --------------------------------------------------------------

 Alpha MOs
 -- Occupied --
***************-176.318-176.318-165.722-165.722-165.719-165.719
*******-165.719 -35.814 -35.814 -31.308 -31.308 -31.301 -31.301
-31.301 -31.301 -24.717 -24.717 -22.958 -22.958 -22.956 -22.956
-22.956 -22.956 -22.952 -22.952 -22.952 -22.952 -10.337 -10.337
-10.231  -6.363  -6.363  -4.776  -4.776  -4.761  -4.761  -4.760
 -4.760  -2.042  -2.042  -2.037  -2.037  -2.037  -2.037  -2.023
 -2.023  -2.023  -2.023  -1.260  -1.255  -0.921  -0.710  -0.693
 -0.638  -0.627  -0.574  -0.530  -0.508  -0.502  -0.482  -0.459
 -0.424  -0.394  -0.342  -0.342  -0.290  -0.285  -0.281  -0.274
 -- Virtual --
 -0.091  -0.059  -0.005   0.021   0.029   0.031   0.032   0.066
  0.067   0.072   0.086   0.090   0.101   0.110   0.118   0.129
  0.138   0.159   0.163   0.192   0.196   0.202   0.220   0.223
  0.229   0.250   0.254   0.256   0.267   0.293   0.295   0.306
  0.308   0.331   0.345   0.362   0.384   0.404   0.413   0.420
  0.436   0.441   0.450   0.477   0.478   0.482   0.521   0.545
  0.555   0.590   0.605   0.631   0.640   0.652   0.673   0.684
  0.711   0.752   0.752   0.784   0.820   0.943   1.036   1.191
  1.211   1.266   1.289   1.312   1.325   1.344   1.353   1.354
  1.384   1.404   1.420   1.422   1.449   1.474   1.506   1.519
  1.524   1.593   1.611   1.664   1.749   1.765   1.836   1.870
  1.882   1.949   1.998   2.012   2.077   2.129   2.164   2.210
  2.521   2.543   2.652   2.666   2.774   2.783   2.893   2.917
  3.091   3.354   3.468   3.684   3.756   3.768   3.777   3.817
  3.952   3.952   3.969   3.977   3.978   3.990   3.996   4.018
  4.030   4.051   4.078   4.126   4.134   4.261   4.267   4.414
  4.426   4.796   4.875   6.013   6.014   6.018   6.024   6.061
  6.121   6.317   6.342   6.370   6.371   6.590   6.704  23.511
 23.675  23.845  27.850  27.864  28.350  28.351  28.355  28.357
 28.377  28.397  28.535  28.536  28.540  28.543  28.565  28.577
 28.598  28.599  28.687  28.701  66.755  66.762 127.890 127.893
127.894 127.897 127.926 127.951 151.648 151.6591901.8111901.822
 --------------------------------------------------------------

          Ground-State Mulliken Net Atomic Charges

     Atom                 Charge (a.u.)
  ----------------------------------------
      1 C                    -0.345489
      2 C                    -0.076019
      3 C                    -0.076045
      4 F                    -0.045125
      5 I                     0.101340
      6 I                     0.101339
      7 F                    -0.045121
      8 H                     0.192560
      9 H                     0.192560
  ----------------------------------------
  Sum of atomic charges =     0.000000

 -----------------------------------------------------------------
                    Cartesian Multipole Moments
 -----------------------------------------------------------------
    Charge (ESU x 10^10)
                 0.0000
    Dipole Moment (Debye)
         X       0.0001      Y       0.0001      Z       1.7946
       Tot       1.7946
    Quadrupole Moments (Debye-Ang)
        XX     -80.6036     XY      -2.0976     YY     -89.6798
        XZ       0.0001     YZ       0.0008     ZZ     -80.2558
    Octopole Moments (Debye-Ang^2)
       XXX      -0.0080    XXY      -0.0024    XYY      -0.0023
       YYY      -0.0025    XXZ     -13.5344    XYZ      -0.4394
       YYZ       0.8802    XZZ      -0.0009    YZZ      -0.0003
       ZZZ       9.3545
    Hexadecapole Moments (Debye-Ang^3)
      XXXX   -2132.1338   XXXY     -54.8467   XXYY    -442.7617
      XYYY     -33.1630   YYYY    -335.2000   XXXZ       0.0332
      XXYZ       0.0023   XYYZ       0.0124   YYYZ       0.0035
      XXZZ    -426.2904   XYZZ     -15.3266   YYZZ     -97.4516
      XZZZ       0.0391   YZZZ       0.0023   ZZZZ    -266.5762
 -----------------------------------------------------------------
 Calculating analytic gradient of the SCF energy
 Gradient of SCF Energy
            1           2           3           4           5           6
    1   0.0000031  -0.0020656   0.0020665   0.0013920   0.0004224  -0.0004211
    2   0.0000008  -0.0009935   0.0009942   0.0001697  -0.0004832   0.0004822
    3  -0.0000061   0.0008861   0.0008841  -0.0006880  -0.0003056  -0.0003054
            7           8           9
    1  -0.0013941  -0.0000978   0.0000946
    2  -0.0001681  -0.0001640   0.0001619
    3  -0.0006862   0.0001107   0.0001105
 Max gradient component =       2.067E-03
 RMS gradient           =       8.180E-04
 Gradient time:  CPU 15.12 s  wall 3.85 s
 Geometry Optimization Parameters
   NAtoms,    NIC,     NZ,  NCons,   NDum,   NFix, NCnnct, MaxDiis
        9      69       9       0       0       0       0       0

 Cartesian Hessian Update
 Hessian Updated using BFGS Update


** GEOMETRY OPTIMIZATION IN DELOCALIZED INTERNAL COORDINATES **
   Searching for a Minimum

   Optimization Cycle:   5

                       Coordinates (Angstroms)
     ATOM                X               Y               Z
      1  C         0.0000838167    0.0001543217    1.7385704207
      2  C         0.5518726189    0.5039964687    0.4281368980
      3  C        -0.5517800039   -0.5038796261    0.4282431973
      4  F         0.2294399241    1.7847466072    0.0959907598
      5  I         2.5243878953    0.0212273342   -0.3050685367
      6  I        -2.5243588307   -0.0212697606   -0.3048860696
      7  F        -0.2293755703   -1.7846831560    0.0962840968
      8  H         0.5855167744   -0.7084904573    2.3131759794
      9  H        -0.5853594606    0.7088530071    2.3130996936
   Point Group: c1    Number of degrees of freedom:    21


   Energy is -14154.274199512

 Hessian Updated using BFGS Update

 21 Hessian modes will be used to form the next step
  Hessian Eigenvalues:
     0.009974    0.019297    0.020947    0.030782    0.033282    0.043349
     0.076630    0.086449    0.089003    0.106029    0.108095    0.129001
     0.130015    0.145900    0.258616    0.268991    0.279126    0.348126
     0.356602    0.540736    0.550214

 Minimum Search - Taking Simple RFO Step
 Searching for Lamda that Minimizes Along All modes
 Value Taken    Lamda =  -0.00004542
 Step Taken.  Stepsize is  0.032191

                             Maximum     Tolerance    Cnvgd?
         Gradient           0.001208      0.000300      NO
         Displacement       0.017845      0.001200      NO
         Energy change     -0.000130      0.000001      NO


 New Cartesian Coordinates Obtained by Inverse Iteration

 Displacement from previous Coordinates is:  0.029151
 ----------------------------------------------------------------
             Standard Nuclear Orientation (Angstroms)
    I     Atom           X                Y                Z
 ----------------------------------------------------------------
    1      C       0.0000754964     0.0001485314     1.7377334975
    2      C       0.5535450442     0.5040281203     0.4272036618
    3      C      -0.5534700962    -0.5039265007     0.4273077327
    4      F       0.2263902185     1.7857732898     0.1030028153
    5      I       2.5216860739     0.0210753657    -0.3098834264
    6      I      -2.5216696916    -0.0211229044    -0.3097240030
    7      F      -0.2263230786    -1.7857142802     0.1032665752
    8      H       0.5817173256    -0.7116020751     2.3123577792
    9      H      -0.5815241283     0.7119951920     2.3122818071
 ----------------------------------------------------------------
 Molecular Point Group                 C1    NOp =  1
 Largest Abelian Subgroup              C1    NOp =  1
 Nuclear Repulsion Energy =  1171.8458433535 hartrees
 There are       72 alpha and       72 beta electrons
 Applying Cartesian multipole field
    Component          Value
    ---------          -----
     (2,0,0)        1.00000E-11
     (0,2,0)        2.00000E-11
     (0,0,2)       -3.00000E-11
 Nucleus-field energy     =     0.0000000242 hartrees
 Requested basis set is 6-311++G(d,p)
 There are 88 shells and 248 basis functions
 A cutoff of  1.0D-11 yielded   2998 shell pairs
 There are     25078 function pairs (     28102 Cartesian)
 Smallest overlap matrix eigenvalue = 5.84E-05
 Guess MOs from SCF MO coefficient file

 -----------------------------------------------------------------------
  General SCF calculation program by
  Eric Jon Sundstrom, Paul Horn, Yuezhi Mao, Dmitri Zuev, Alec White,
  David Stuck, Shaama M.S., Shane Yost, Joonho Lee, David Small,
  Daniel Levine, Susi Lehtola, Hugh Burton, Evgeny Epifanovsky
 -----------------------------------------------------------------------
 Exchange:     0.2000 Hartree-Fock + 0.0800 Slater + 0.7200 B88
 Correlation:  0.1900 VWN1RPA + 0.8100 LYP
 Using SG-1 standard quadrature grid
 using 4 threads for integral computing
 -------------------------------------------------------
 OpenMP Integral computing Module                
 Release: version 2.0, May 2017, Q-Chem Inc. Pleasanton 
 -------------------------------------------------------
 -------------------------------------------------------
 OpenMP BLAS3 based DFT computing Module                
 Release: version 1.0, May 2013, Q-Chem Inc. Pittsburgh 
 -------------------------------------------------------
 A restricted SCF calculation will be
 performed using DIIS
 SCF converges when DIIS error is below 1.0e-08
 ---------------------------------------
  Cycle       Energy         DIIS error
 ---------------------------------------
    1  -14154.2741692524      7.16e-05  
    2  -14154.2742275839      1.11e-05  
    3  -14154.2742280158      9.61e-06  
    4  -14154.2742285162      3.26e-06  
    5  -14154.2742285645      1.11e-06  
    6  -14154.2742285729      2.90e-07  
    7  -14154.2742285733      8.94e-08  
    8  -14154.2742285737      2.97e-08  
    9  -14154.2742285740      3.94e-09  Convergence criterion met
 ---------------------------------------
 SCF time:   CPU 42.23s  wall 11.00s 
 SCF   energy in the final basis set =   -14154.2742285740
 Total energy in the final basis set =   -14154.2742285740

 --------------------------------------------------------------

                    Orbital Energies (a.u.)
 --------------------------------------------------------------

 Alpha MOs
 -- Occupied --
***************-176.318-176.318-165.722-165.722-165.719-165.719
*******-165.719 -35.814 -35.814 -31.308 -31.308 -31.301 -31.301
-31.301 -31.301 -24.717 -24.717 -22.958 -22.958 -22.957 -22.956
-22.956 -22.956 -22.952 -22.952 -22.952 -22.952 -10.337 -10.337
-10.231  -6.363  -6.363  -4.776  -4.776  -4.761  -4.761  -4.760
 -4.760  -2.042  -2.042  -2.037  -2.037  -2.037  -2.037  -2.024
 -2.024  -2.024  -2.024  -1.260  -1.254  -0.920  -0.710  -0.693
 -0.638  -0.627  -0.573  -0.530  -0.507  -0.502  -0.482  -0.458
 -0.424  -0.394  -0.342  -0.342  -0.290  -0.285  -0.281  -0.273
 -- Virtual --
 -0.090  -0.059  -0.005   0.021   0.029   0.031   0.032   0.066
  0.067   0.072   0.086   0.090   0.101   0.110   0.118   0.129
  0.138   0.159   0.163   0.191   0.196   0.202   0.220   0.223
  0.229   0.250   0.254   0.255   0.267   0.293   0.294   0.306
  0.307   0.331   0.345   0.362   0.384   0.405   0.414   0.420
  0.436   0.441   0.450   0.478   0.479   0.482   0.521   0.545
  0.555   0.590   0.604   0.632   0.641   0.653   0.673   0.683
  0.712   0.752   0.753   0.785   0.820   0.942   1.035   1.191
  1.212   1.266   1.290   1.312   1.325   1.345   1.353   1.355
  1.383   1.403   1.421   1.423   1.449   1.475   1.506   1.519
  1.525   1.593   1.612   1.663   1.750   1.766   1.835   1.868
  1.883   1.948   1.998   2.012   2.078   2.128   2.163   2.211
  2.522   2.543   2.653   2.665   2.772   2.783   2.893   2.918
  3.089   3.352   3.467   3.684   3.756   3.768   3.778   3.817
  3.951   3.952   3.968   3.976   3.978   3.990   3.995   4.020
  4.031   4.052   4.078   4.128   4.135   4.262   4.267   4.415
  4.426   4.796   4.875   6.013   6.014   6.018   6.024   6.062
  6.122   6.317   6.342   6.370   6.371   6.589   6.703  23.512
 23.670  23.844  27.850  27.864  28.350  28.351  28.355  28.357
 28.378  28.397  28.535  28.536  28.540  28.543  28.565  28.577
 28.598  28.599  28.687  28.702  66.755  66.762 127.890 127.893
127.894 127.897 127.926 127.952 151.648 151.6601901.8111901.822
 --------------------------------------------------------------

          Ground-State Mulliken Net Atomic Charges

     Atom                 Charge (a.u.)
  ----------------------------------------
      1 C                    -0.345987
      2 C                    -0.076240
      3 C                    -0.076248
      4 F                    -0.045692
      5 I                     0.102492
      6 I                     0.102491
      7 F                    -0.045690
      8 H                     0.192437
      9 H                     0.192438
  ----------------------------------------
  Sum of atomic charges =     0.000000

 -----------------------------------------------------------------
                    Cartesian Multipole Moments
 -----------------------------------------------------------------
    Charge (ESU x 10^10)
                 0.0000
    Dipole Moment (Debye)
         X       0.0000      Y       0.0001      Z       1.7781
       Tot       1.7781
    Quadrupole Moments (Debye-Ang)
        XX     -80.5767     XY      -2.1037     YY     -89.6782
        XZ       0.0002     YZ       0.0008     ZZ     -80.2614
    Octopole Moments (Debye-Ang^2)
       XXX      -0.0067    XXY      -0.0020    XYY      -0.0019
       YYY      -0.0016    XXZ     -13.3768    XYZ      -0.4094
       YYZ       1.0822    XZZ      -0.0004    YZZ       0.0002
       ZZZ       9.9674
    Hexadecapole Moments (Debye-Ang^3)
      XXXX   -2127.9744   XXXY     -54.8468   XXYY    -441.8948
      XYYY     -33.0071   YYYY    -335.5028   XXXZ       0.0294
      XXYZ       0.0018   XYYZ       0.0106   YYYZ       0.0027
      XXZZ    -425.4318   XYZZ     -15.2757   YYZZ     -97.6233
      XZZZ       0.0346   YZZZ       0.0021   ZZZZ    -267.6084
 -----------------------------------------------------------------
 Calculating analytic gradient of the SCF energy
 Gradient of SCF Energy
            1           2           3           4           5           6
    1  -0.0000006  -0.0005004   0.0004997   0.0009265   0.0001389  -0.0001384
    2   0.0000005  -0.0003269   0.0003260   0.0001230  -0.0005941   0.0005937
    3   0.0003360  -0.0000411  -0.0000421  -0.0001299  -0.0001463  -0.0001468
            7           8           9
    1  -0.0009263  -0.0001042   0.0001048
    2  -0.0001229  -0.0001700   0.0001707
    3  -0.0001309   0.0001505   0.0001506
 Max gradient component =       9.265E-04
 RMS gradient           =       3.612E-04
 Gradient time:  CPU 15.09 s  wall 3.84 s
 Geometry Optimization Parameters
   NAtoms,    NIC,     NZ,  NCons,   NDum,   NFix, NCnnct, MaxDiis
        9      69       9       0       0       0       0       0

 Cartesian Hessian Update
 Hessian Updated using BFGS Update


** GEOMETRY OPTIMIZATION IN DELOCALIZED INTERNAL COORDINATES **
   Searching for a Minimum

   Optimization Cycle:   6

                       Coordinates (Angstroms)
     ATOM                X               Y               Z
      1  C         0.0000754964    0.0001485314    1.7377334975
      2  C         0.5535450442    0.5040281203    0.4272036618
      3  C        -0.5534700962   -0.5039265007    0.4273077327
      4  F         0.2263902185    1.7857732898    0.1030028153
      5  I         2.5216860739    0.0210753657   -0.3098834264
      6  I        -2.5216696916   -0.0211229044   -0.3097240030
      7  F        -0.2263230786   -1.7857142802    0.1032665752
      8  H         0.5817173256   -0.7116020751    2.3123577792
      9  H        -0.5815241283    0.7119951920    2.3122818071
   Point Group: c1    Number of degrees of freedom:    21


   Energy is -14154.274228574

 Hessian Updated using BFGS Update

 21 Hessian modes will be used to form the next step
  Hessian Eigenvalues:
     0.010238    0.019458    0.020947    0.030782    0.033282    0.045926
     0.075565    0.077237    0.086449    0.092531    0.108095    0.112288
     0.129001    0.145900    0.258523    0.268991    0.286226    0.348126
     0.355994    0.539494    0.550214

 Minimum Search - Taking Simple RFO Step
 Searching for Lamda that Minimizes Along All modes
 Value Taken    Lamda =  -0.00001071
 Step Taken.  Stepsize is  0.013779

                             Maximum     Tolerance    Cnvgd?
         Gradient           0.000797      0.000300      NO
         Displacement       0.008373      0.001200      NO
         Energy change     -0.000029      0.000001      NO


 New Cartesian Coordinates Obtained by Inverse Iteration

 Displacement from previous Coordinates is:  0.012760
 ----------------------------------------------------------------
             Standard Nuclear Orientation (Angstroms)
    I     Atom           X                Y                Z
 ----------------------------------------------------------------
    1      C       0.0000782369     0.0001479837     1.7365822166
    2      C       0.5540475322     0.5041408641     0.4267348613
    3      C      -0.5539631990    -0.5040321219     0.4268400378
    4      F       0.2233551079     1.7851181053     0.1035711756
    5      I       2.5213856836     0.0197819398    -0.3079355936
    6      I      -2.5213635023    -0.0198163608    -0.3077664169
    7      F      -0.2232895932    -1.7850600472     0.1038587885
    8      H       0.5801845705    -0.7128543364     2.3108693108
    9      H      -0.5800076726     0.7132287123     2.3107920593
 ----------------------------------------------------------------
 Molecular Point Group                 C1    NOp =  1
 Largest Abelian Subgroup              C1    NOp =  1
 Nuclear Repulsion Energy =  1172.1786274415 hartrees
 There are       72 alpha and       72 beta electrons
 Applying Cartesian multipole field
    Component          Value
    ---------          -----
     (2,0,0)        1.00000E-11
     (0,2,0)        2.00000E-11
     (0,0,2)       -3.00000E-11
 Nucleus-field energy     =     0.0000000242 hartrees
 Requested basis set is 6-311++G(d,p)
 There are 88 shells and 248 basis functions
 A cutoff of  1.0D-11 yielded   2998 shell pairs
 There are     25078 function pairs (     28102 Cartesian)
 Smallest overlap matrix eigenvalue = 5.85E-05
 Guess MOs from SCF MO coefficient file

 -----------------------------------------------------------------------
  General SCF calculation program by
  Eric Jon Sundstrom, Paul Horn, Yuezhi Mao, Dmitri Zuev, Alec White,
  David Stuck, Shaama M.S., Shane Yost, Joonho Lee, David Small,
  Daniel Levine, Susi Lehtola, Hugh Burton, Evgeny Epifanovsky
 -----------------------------------------------------------------------
 Exchange:     0.2000 Hartree-Fock + 0.0800 Slater + 0.7200 B88
 Correlation:  0.1900 VWN1RPA + 0.8100 LYP
 Using SG-1 standard quadrature grid
 using 4 threads for integral computing
 -------------------------------------------------------
 OpenMP Integral computing Module                
 Release: version 2.0, May 2017, Q-Chem Inc. Pleasanton 
 -------------------------------------------------------
 -------------------------------------------------------
 OpenMP BLAS3 based DFT computing Module                
 Release: version 1.0, May 2013, Q-Chem Inc. Pittsburgh 
 -------------------------------------------------------
 A restricted SCF calculation will be
 performed using DIIS
 SCF converges when DIIS error is below 1.0e-08
 ---------------------------------------
  Cycle       Energy         DIIS error
 ---------------------------------------
    1  -14154.2742240012      2.91e-05  
    2  -14154.2742337301      5.54e-06  
    3  -14154.2742335540      7.29e-06  
    4  -14154.2742339500      1.98e-06  
    5  -14154.2742339773      3.55e-07  
    6  -14154.2742339782      9.07e-08  
    7  -14154.2742339782      4.17e-08  
    8  -14154.2742339782      4.70e-09  Convergence criterion met
 ---------------------------------------
 SCF time:   CPU 37.59s  wall 10.00s 
 SCF   energy in the final basis set =   -14154.2742339782
 Total energy in the final basis set =   -14154.2742339782

 --------------------------------------------------------------

                    Orbital Energies (a.u.)
 --------------------------------------------------------------

 Alpha MOs
 -- Occupied --
***************-176.318-176.318-165.722-165.722-165.719-165.719
*******-165.719 -35.814 -35.814 -31.308 -31.308 -31.301 -31.301
-31.301 -31.301 -24.717 -24.717 -22.958 -22.958 -22.957 -22.957
-22.956 -22.956 -22.952 -22.952 -22.952 -22.952 -10.337 -10.337
-10.231  -6.363  -6.363  -4.776  -4.776  -4.761  -4.761  -4.761
 -4.761  -2.042  -2.042  -2.037  -2.037  -2.037  -2.037  -2.024
 -2.024  -2.024  -2.024  -1.260  -1.254  -0.919  -0.710  -0.693
 -0.638  -0.627  -0.573  -0.530  -0.507  -0.502  -0.482  -0.458
 -0.424  -0.394  -0.342  -0.342  -0.291  -0.285  -0.281  -0.273
 -- Virtual --
 -0.089  -0.059  -0.005   0.021   0.029   0.031   0.032   0.066
  0.067   0.072   0.086   0.090   0.101   0.110   0.118   0.129
  0.138   0.159   0.163   0.191   0.196   0.202   0.220   0.224
  0.229   0.250   0.254   0.256   0.268   0.293   0.294   0.307
  0.307   0.331   0.345   0.362   0.384   0.405   0.414   0.420
  0.436   0.441   0.449   0.478   0.479   0.483   0.521   0.545
  0.555   0.590   0.604   0.632   0.641   0.653   0.674   0.683
  0.713   0.752   0.753   0.785   0.820   0.942   1.035   1.191
  1.212   1.267   1.290   1.313   1.325   1.345   1.353   1.355
  1.383   1.403   1.421   1.423   1.449   1.475   1.506   1.519
  1.525   1.593   1.613   1.663   1.750   1.767   1.835   1.867
  1.882   1.948   1.998   2.012   2.078   2.129   2.164   2.212
  2.523   2.544   2.653   2.666   2.772   2.783   2.893   2.919
  3.090   3.352   3.467   3.685   3.756   3.768   3.778   3.817
  3.952   3.953   3.969   3.976   3.978   3.990   3.995   4.021
  4.032   4.052   4.078   4.129   4.136   4.262   4.268   4.415
  4.427   4.796   4.875   6.013   6.014   6.018   6.024   6.063
  6.123   6.317   6.342   6.370   6.371   6.588   6.703  23.513
 23.669  23.845  27.850  27.864  28.350  28.351  28.355  28.357
 28.378  28.397  28.535  28.536  28.540  28.543  28.565  28.577
 28.599  28.599  28.687  28.702  66.755  66.763 127.890 127.893
127.894 127.897 127.926 127.952 151.648 151.6601901.8111901.823
 --------------------------------------------------------------

          Ground-State Mulliken Net Atomic Charges

     Atom                 Charge (a.u.)
  ----------------------------------------
      1 C                    -0.345380
      2 C                    -0.076736
      3 C                    -0.076741
      4 F                    -0.046018
      5 I                     0.103060
      6 I                     0.103059
      7 F                    -0.046017
      8 H                     0.192386
      9 H                     0.192386
  ----------------------------------------
  Sum of atomic charges =     0.000000

 -----------------------------------------------------------------
                    Cartesian Multipole Moments
 -----------------------------------------------------------------
    Charge (ESU x 10^10)
                 0.0000
    Dipole Moment (Debye)
         X       0.0001      Y       0.0001      Z       1.7741
       Tot       1.7741
    Quadrupole Moments (Debye-Ang)
        XX     -80.5573     XY      -2.1120     YY     -89.6652
        XZ       0.0002     YZ       0.0008     ZZ     -80.2780
    Octopole Moments (Debye-Ang^2)
       XXX      -0.0072    XXY      -0.0023    XYY      -0.0021
       YYY      -0.0028    XXZ     -13.4315    XYZ      -0.3927
       YYZ       0.9805    XZZ      -0.0006    YZZ      -0.0003
       ZZZ       9.6199
    Hexadecapole Moments (Debye-Ang^3)
      XXXX   -2127.1475   XXXY     -54.4524   XXYY    -441.6749
      XYYY     -32.3107   YYYY    -335.3436   XXXZ       0.0309
      XXYZ       0.0021   XYYZ       0.0114   YYYZ       0.0037
      XXZZ    -425.3785   XYZZ     -15.0293   YYZZ     -97.4782
      XZZZ       0.0366   YZZZ       0.0027   ZZZZ    -267.1334
 -----------------------------------------------------------------
 Calculating analytic gradient of the SCF energy
 Gradient of SCF Energy
            1           2           3           4           5           6
    1   0.0000007   0.0001684  -0.0001681   0.0005175   0.0000445  -0.0000443
    2  -0.0000008  -0.0000363   0.0000375  -0.0001103  -0.0007527   0.0007527
    3   0.0000879  -0.0000704  -0.0000721   0.0000067  -0.0000159  -0.0000161
            7           8           9
    1  -0.0005178  -0.0002055   0.0002046
    2   0.0001106  -0.0001709   0.0001702
    3   0.0000081   0.0000361   0.0000356
 Max gradient component =       7.527E-04
 RMS gradient           =       2.667E-04
 Gradient time:  CPU 15.08 s  wall 3.84 s
 Geometry Optimization Parameters
   NAtoms,    NIC,     NZ,  NCons,   NDum,   NFix, NCnnct, MaxDiis
        9      69       9       0       0       0       0       0

 Cartesian Hessian Update
 Hessian Updated using BFGS Update


** GEOMETRY OPTIMIZATION IN DELOCALIZED INTERNAL COORDINATES **
   Searching for a Minimum

   Optimization Cycle:   7

                       Coordinates (Angstroms)
     ATOM                X               Y               Z
      1  C         0.0000782369    0.0001479837    1.7365822166
      2  C         0.5540475322    0.5041408641    0.4267348613
      3  C        -0.5539631990   -0.5040321219    0.4268400378
      4  F         0.2233551079    1.7851181053    0.1035711756
      5  I         2.5213856836    0.0197819398   -0.3079355936
      6  I        -2.5213635023   -0.0198163608   -0.3077664169
      7  F        -0.2232895932   -1.7850600472    0.1038587885
      8  H         0.5801845705   -0.7128543364    2.3108693108
      9  H        -0.5800076726    0.7132287123    2.3107920593
   Point Group: c1    Number of degrees of freedom:    21


   Energy is -14154.274233978

 Hessian Updated using BFGS Update

 21 Hessian modes will be used to form the next step
  Hessian Eigenvalues:
     0.010155    0.019402    0.020947    0.030782    0.033283    0.046192
     0.076083    0.077304    0.086449    0.091232    0.108095    0.116288
     0.129001    0.145900    0.258219    0.268991    0.277825    0.348126
     0.354108    0.541557    0.550214

 Minimum Search - Taking Simple RFO Step
 Searching for Lamda that Minimizes Along All modes
 Value Taken    Lamda =   0.00000000
 Step Taken.  Stepsize is  0.001336

                             Maximum     Tolerance    Cnvgd?
         Gradient           0.000090      0.000300     YES
         Displacement       0.000882      0.001200     YES
         Energy change     -0.000005      0.000001      NO


                       Distance Matrix (Angstroms)
             C (  1)   C (  2)   C (  3)   F (  4)   I (  5)   I (  6)
   C (  2)  1.508838
   C (  3)  1.508835  1.498032
   F (  4)  2.429546  1.361872  2.439044
   I (  5)  3.246141  2.155171  3.205003  2.926892
   I (  6)  3.246141  3.205024  2.155174  3.310660  5.042905
   F (  7)  2.429536  2.439045  1.361872  3.598008  3.310630  2.926886
   H (  8)  1.083836  2.243150  2.208951  3.352515  3.341131  4.117907
   H (  9)  1.083836  2.208952  2.243140  2.581891  4.117917  3.341117
             F (  7)   H (  8)
   H (  8)  2.581877
   H (  9)  3.352499  1.838412

 Final energy is   -14154.274233978205     


 ******************************
 **  OPTIMIZATION CONVERGED  **
 ******************************

                       Coordinates (Angstroms)
     ATOM                X               Y               Z
      1  C         0.0000782369    0.0001479837    1.7365822166
      2  C         0.5540475322    0.5041408641    0.4267348613
      3  C        -0.5539631990   -0.5040321219    0.4268400378
      4  F         0.2233551079    1.7851181053    0.1035711756
      5  I         2.5213856836    0.0197819398   -0.3079355936
      6  I        -2.5213635023   -0.0198163608   -0.3077664169
      7  F        -0.2232895932   -1.7850600472    0.1038587885
      8  H         0.5801845705   -0.7128543364    2.3108693108
      9  H        -0.5800076726    0.7132287123    2.3107920593

Z-matrix Print:
$molecule
0 1
I 
C  1 2.155171
F  2 1.361872 1 110.619581
C  2 1.498032 1 121.597802 3 143.154856 0
F  4 1.361872 2 116.964555 1 8.155642 0
C  4 1.508835 2 60.236666 1 113.591277 0
H  6 1.083836 4 118.894799 2 104.710635 0
H  6 1.083836 4 115.891200 2 -109.731186 0
I  4 2.155174 2 121.598979 1 -132.817875 0
$end


 --------------------------------------------------------------

                    Orbital Energies (a.u.)
 --------------------------------------------------------------

 Alpha MOs
 -- Occupied --
***************-176.318-176.318-165.722-165.722-165.719-165.719
*******-165.719 -35.814 -35.814 -31.308 -31.308 -31.301 -31.301
-31.301 -31.301 -24.717 -24.717 -22.958 -22.958 -22.957 -22.957
-22.956 -22.956 -22.952 -22.952 -22.952 -22.952 -10.337 -10.337
-10.231  -6.363  -6.363  -4.776  -4.776  -4.761  -4.761  -4.761
 -4.761  -2.042  -2.042  -2.037  -2.037  -2.037  -2.037  -2.024
 -2.024  -2.024  -2.024  -1.260  -1.254  -0.919  -0.710  -0.693
 -0.638  -0.627  -0.573  -0.530  -0.507  -0.502  -0.482  -0.458
 -0.424  -0.394  -0.342  -0.342  -0.291  -0.285  -0.281  -0.273
 -- Virtual --
 -0.089  -0.059  -0.005   0.021   0.029   0.031   0.032   0.066
  0.067   0.072   0.086   0.090   0.101   0.110   0.118   0.129
  0.138   0.159   0.163   0.191   0.196   0.202   0.220   0.224
  0.229   0.250   0.254   0.256   0.268   0.293   0.294   0.307
  0.307   0.331   0.345   0.362   0.384   0.405   0.414   0.420
  0.436   0.441   0.449   0.478   0.479   0.483   0.521   0.545
  0.555   0.590   0.604   0.632   0.641   0.653   0.674   0.683
  0.713   0.752   0.753   0.785   0.820   0.942   1.035   1.191
  1.212   1.267   1.290   1.313   1.325   1.345   1.353   1.355
  1.383   1.403   1.421   1.423   1.449   1.475   1.506   1.519
  1.525   1.593   1.613   1.663   1.750   1.767   1.835   1.867
  1.882   1.948   1.998   2.012   2.078   2.129   2.164   2.212
  2.523   2.544   2.653   2.666   2.772   2.783   2.893   2.919
  3.090   3.352   3.467   3.685   3.756   3.768   3.778   3.817
  3.952   3.953   3.969   3.976   3.978   3.990   3.995   4.021
  4.032   4.052   4.078   4.129   4.136   4.262   4.268   4.415
  4.427   4.796   4.875   6.013   6.014   6.018   6.024   6.063
  6.123   6.317   6.342   6.370   6.371   6.588   6.703  23.513
 23.669  23.845  27.850  27.864  28.350  28.351  28.355  28.357
 28.378  28.397  28.535  28.536  28.540  28.543  28.565  28.577
 28.599  28.599  28.687  28.702  66.755  66.763 127.890 127.893
127.894 127.897 127.926 127.952 151.648 151.6601901.8111901.823
 --------------------------------------------------------------

          Ground-State Mulliken Net Atomic Charges

     Atom                 Charge (a.u.)
  ----------------------------------------
      1 C                    -0.345380
      2 C                    -0.076736
      3 C                    -0.076741
      4 F                    -0.046018
      5 I                     0.103060
      6 I                     0.103059
      7 F                    -0.046017
      8 H                     0.192386
      9 H                     0.192386
  ----------------------------------------
  Sum of atomic charges =     0.000000

 -----------------------------------------------------------------
                    Cartesian Multipole Moments
 -----------------------------------------------------------------
    Charge (ESU x 10^10)
                 0.0000
    Dipole Moment (Debye)
         X       0.0001      Y       0.0001      Z       1.7741
       Tot       1.7741
    Quadrupole Moments (Debye-Ang)
        XX     -80.5573     XY      -2.1120     YY     -89.6652
        XZ       0.0002     YZ       0.0008     ZZ     -80.2780
    Octopole Moments (Debye-Ang^2)
       XXX      -0.0072    XXY      -0.0023    XYY      -0.0021
       YYY      -0.0028    XXZ     -13.4315    XYZ      -0.3927
       YYZ       0.9805    XZZ      -0.0006    YZZ      -0.0003
       ZZZ       9.6199
    Hexadecapole Moments (Debye-Ang^3)
      XXXX   -2127.1475   XXXY     -54.4524   XXYY    -441.6749
      XYYY     -32.3107   YYYY    -335.3436   XXXZ       0.0309
      XXYZ       0.0021   XYYZ       0.0114   YYYZ       0.0037
      XXZZ    -425.3785   XYZZ     -15.0293   YYZZ     -97.4782
      XZZZ       0.0366   YZZZ       0.0027   ZZZZ    -267.1334
 -----------------------------------------------------------------
Archival summary:
1\1\garfield\OPT\ProcedureUnspecified\BasisUnspecified\2232\taweetha\TueOct923:11:372018TueOct923:11:372018\0\\#,OPT,ProcedureUnspecified,BasisUnspecified,\\0,1\I\C,1,2.15517\F,2,1.36187,1,110.62\C,2,1.49803,1,121.598,3,143.155,0\F,4,1.36187,2,116.965,1,8.15564,0\C,4,1.50884,2,60.2367,1,113.591,0\H,6,1.08384,4,118.895,2,104.711,0\H,6,1.08384,4,115.891,2,-109.731,0\I,4,2.15517,2,121.599,1,-132.818,0\\\@

 Total job time:  112.67s(wall), 429.96s(cpu) 
 Tue Oct  9 23:11:37 2018

        *************************************************************
        *                                                           *
        *  Thank you very much for using Q-Chem.  Have a nice day.  *
        *                                                           *
        *************************************************************


 
User input: 2 of 2 
 
Q-Chem Developer Version!
                  Welcome to Q-Chem
     A Quantum Leap Into The Future Of Chemistry


 Q-Chem 5.1, Q-Chem, Inc., Pleasanton, CA (2018)

 Yihan Shao,  Zhengting Gan,  E. Epifanovsky,  A. T. B. Gilbert,  M. Wormit,  
 J. Kussmann,  A. W. Lange,  A. Behn,  Jia Deng,  Xintian Feng,  D. Ghosh,  
 M. Goldey,  P. R. Horn,  L. D. Jacobson,  I. Kaliman,  T. Kus,  A. Landau,  
 Jie Liu,  E. I. Proynov,  R. M. Richard,  R. P. Steele,  E. J. Sundstrom,  
 H. L. Woodcock III,  P. M. Zimmerman,  D. Zuev,  B. Albrecht,  E. Alguire,  
 S. A. Baeppler,  D. Barton,  Z. Benda,  Y. A. Bernard,  E. J. Berquist,  
 K. B. Bravaya,  H. Burton,  D. Casanova,  Chun-Min Chang,  Yunqing Chen,  
 A. Chien,  K. D. Closser,  M. P. Coons,  S. Coriani,  S. Dasgupta,  
 A. L. Dempwolff,  M. Diedenhofen,  Hainam Do,  R. G. Edgar,  Po-Tung Fang,  
 S. Faraji,  S. Fatehi,  Qingguo Feng,  K. D. Fenk,  J. Fosso-Tande,  
 Qinghui Ge,  A. Ghysels,  G. Gidofalvi,  J. Gomes,  J. Gonthier,  A. Gunina,  
 D. Hait,  M. W. D. Hanson-Heine,  P. H. P. Harbach,  A. W. Hauser,  
 J. E. Herr,  E. G. Hohenstein,  Z. C. Holden,  Kerwin Hui,  B. C. Huynh,  
 T.-C. Jagau,  Hyunjun Ji,  B. Kaduk,  K. Khistyaev,  Jaehoon Kim,  
 P. Klunzinger,  K. Koh,  D. Kosenkov,  L. Koulias,  T. Kowalczyk,  
 C. M. Krauter,  A. Kunitsa,  Ka Un Lao,  A. Laurent,  K. V. Lawler,  
 Joonho Lee,  D. Lefrancois,  S. Lehtola,  D. S. Levine,  Yi-Pei Li,  
 You-Sheng Lin,  Fenglai Liu,  E. Livshits,  A. Luenser,  P. Manohar,  
 E. Mansoor,  S. F. Manzer,  Shan-Ping Mao,  Yuezhi Mao,  N. Mardirossian,  
 A. V. Marenich,  T. Markovich,  L. A. Martinez-Martinez,  S. A. Maurer,  
 N. J. Mayhall,  S. C. McKenzie,  J.-M. Mewes,  A. F. Morrison,  
 J. W. Mullinax,  K. Nanda,  T. S. Nguyen-Beck,  R. Olivares-Amaya,  
 J. A. Parkhill,  T. M. Perrine,  F. Plasser,  P. Pokhilko,  S. Prager,  
 A. Prociuk,  E. Ramos,  D. R. Rehn,  F. Rob,  M. Schneider,  N. Sergueev,  
 S. M. Sharada,  S. Sharma,  D. W. Small,  T. Stauch,  T. Stein,  
 Yu-Chuan Su,  A. J. W. Thom,  A. Tkatchenko,  T. Tsuchimochi,  N. M. Tubman,  
 L. Vogt,  M. L. Vidal,  O. Vydrov,  M. A. Watson,  J. Wenzel,  
 M. de Wergifosse,  T. A. Wesolowski,  A. White,  J. Witte,  A. Yamada,  
 Jun Yang,  K. Yao,  S. Yeganeh,  S. R. Yost,  Zhi-Qiang You,  A. Zech,  
 Igor Ying Zhang,  Xing Zhang,  Yan Zhao,  Ying Zhu,  B. R. Brooks,  
 G. K. L. Chan,  C. J. Cramer,  M. S. Gordon,  W. J. Hehre,  A. Klamt,  
 M. W. Schmidt,  C. D. Sherrill,  D. G. Truhlar,  A. Aspuru-Guzik,  R. Baer,  
 A. T. Bell,  N. A. Besley,  Jeng-Da Chai,  A. E. DePrince, III,  
 R. A. DiStasio Jr.,  A. Dreuw,  B. D. Dunietz,  T. R. Furlani,  
 Chao-Ping Hsu,  Yousung Jung,  Jing Kong,  D. S. Lambrecht,  WanZhen Liang,  
 C. Ochsenfeld,  V. A. Rassolov,  L. V. Slipchenko,  J. E. Subotnik,  
 T. Van Voorhis,  J. M. Herbert,  A. I. Krylov,  P. M. W. Gill,  M. Head-Gordon

 Contributors to earlier versions of Q-Chem not listed above: 
 R. D. Adamson,  B. Austin,  J. Baker,  G. J. O. Beran,  K. Brandhorst,  
 S. T. Brown,  E. F. C. Byrd,  A. K. Chakraborty,  C.-L. Cheng,  
 Siu Hung Chien,  D. M. Chipman,  D. L. Crittenden,  H. Dachsel,  
 R. J. Doerksen,  A. D. Dutoi,  L. Fusti-Molnar,  W. A. Goddard III,  
 A. Golubeva-Zadorozhnaya,  S. R. Gwaltney,  G. Hawkins,  A. Heyden,  
 S. Hirata,  G. Kedziora,  F. J. Keil,  C. Kelley,  Jihan Kim,  R. A. King,  
 R. Z. Khaliullin,  P. P. Korambath,  W. Kurlancheek,  A. M. Lee,  M. S. Lee,  
 S. V. Levchenko,  Ching Yeh Lin,  D. Liotard,  R. C. Lochan,  I. Lotan,  
 P. E. Maslen,  N. Nair,  D. P. O'Neill,  D. Neuhauser,  E. Neuscamman,  
 C. M. Oana,  R. Olson,  B. Peters,  R. Peverati,  P. A. Pieniazek,  
 Y. M. Rhee,  J. Ritchie,  M. A. Rohrdanz,  E. Rosta,  N. J. Russ,  
 H. F. Schaefer III,  N. E. Schultz,  N. Shenvi,  A. C. Simmonett,  A. Sodt,  
 D. Stuck,  K. S. Thanthiriwatte,  V. Vanovschi,  Tao Wang,  A. Warshel,  
 C. F. Williams,  Q. Wu,  X. Xu,  W. Zhang

 Please cite Q-Chem as follows:
 Y. Shao et al., Mol. Phys. 113, 184-215 (2015)
 DOI: 10.1080/00268976.2014.952696

 Q-Chem 5.1.1 for Intel X86 EM64T Linux

 Parts of Q-Chem use Armadillo 8.300.2 (Tropical Shenanigans).
 http://arma.sourceforge.net/

 Q-Chem begins on Tue Oct  9 23:11:37 2018  

Host: 
0

     Scratch files written to /scratch/taweetham/qchem20898//
The previous job contains 0 fragments, simply inherited here
Input Ideriv = 2
Curr. Ideriv = -1
Max.  Ideriv = 2

Checking the input file for inconsistencies... 	...done.

--------------------------------------------------------------
User input:
--------------------------------------------------------------

$molecule
read
$end

$rem
   job_type 	frequency
   basis 	6-311++g**
   method	b3lyp	
$end


--------------------------------------------------------------
 ----------------------------------------------------------------
             Standard Nuclear Orientation (Angstroms)
    I     Atom           X                Y                Z
 ----------------------------------------------------------------
    1      C      -0.0000013651     0.0000295790     1.8102123120
    2      C       0.5660720292     0.4905223480     0.5004151316
    3      C      -0.5660605263    -0.4904855206     0.5004199508
    4      F       0.2665510602     1.7791621318     0.1773212805
    5      I       2.5211117132    -0.0413552850    -0.2342206041
    6      I      -2.5211148356     0.0413419725    -0.2342212305
    7      F      -0.2665371799    -1.7791352896     0.1773688646
    8      H       0.5626245383    -0.7268660902     2.3844736742
    9      H      -0.5626447989     0.7269316354     2.3844478893
 ----------------------------------------------------------------
 Molecular Point Group                 C1    NOp =  1
 Largest Abelian Subgroup              C1    NOp =  1
 Nuclear Repulsion Energy =  1172.1786274415 hartrees
 There are       72 alpha and       72 beta electrons
 Requested basis set is 6-311++G(d,p)
 There are 88 shells and 248 basis functions

 Total QAlloc Memory Limit   2000 MB
 Mega-Array Size       188 MB
 MEM_STATIC part       192 MB

                       Distance Matrix (Angstroms)
             C (  1)   C (  2)   C (  3)   F (  4)   I (  5)   I (  6)
   C (  2)  1.508838
   C (  3)  1.508835  1.498032
   F (  4)  2.429546  1.361872  2.439044
   I (  5)  3.246141  2.155171  3.205003  2.926892
   I (  6)  3.246141  3.205024  2.155174  3.310660  5.042905
   F (  7)  2.429536  2.439045  1.361872  3.598008  3.310630  2.926886
   H (  8)  1.083836  2.243150  2.208951  3.352515  3.341131  4.117907
   H (  9)  1.083836  2.208952  2.243140  2.581891  4.117917  3.341117
             F (  7)   H (  8)
   H (  8)  2.581877
   H (  9)  3.352499  1.838412

 A cutoff of  1.0D-11 yielded   2998 shell pairs
 There are     25078 function pairs (     28102 Cartesian)

 -------------------------------------------------------
 OpenMP Integral Computing Module                       
 Release: version 1.0, May 2013, Q-Chem Inc. Pittsburgh 
 -------------------------------------------------------
 Integral Job Info:
 Integral job number is                      11
 Integral operator is                         1
 short-range coefficients                     0
 long-range coefficients              100000000
 Omega coefficients                           0
 if combine SR and LR in K                    0
 Integral screening is                        0
 Integral computing path is                   2
 max size of driver memory is            800000
 size of driver memory is                593474
 size of scratch memory is             11861008
 max col of scratch BK array               1296
 max len of scratch array in speh3          155
 max len of scratch index in speh4           18
 max int batch size is                      520
 min int batch size is                       52
 fixed nKL is                                52
 max L of basis functions is                  2
 order of int derivative is                   0
 number of shells is                         88
 number of basis is                         263
 number of cartesian basis is               263
 number of contracted shell pairs          2998
 number of primitive shell pairs           6257
 maxK2 (contraction) of shell pair           36
 max number of K2 of shell pair               1
 max number of CS2 of shell pair            332
 max number of PS2 of shell pair            438
 mem total for path MDJ                  545708
 -------------------------------------------------------
 Smallest overlap matrix eigenvalue = 5.85E-05
 Guess from superposition of atomic densities
 Warning:  Energy on first SCF cycle will be non-variational
 SAD guess density has 144.000000 electrons

 -----------------------------------------------------------------------
  General SCF calculation program by
  Eric Jon Sundstrom, Paul Horn, Yuezhi Mao, Dmitri Zuev, Alec White,
  David Stuck, Shaama M.S., Shane Yost, Joonho Lee, David Small,
  Daniel Levine, Susi Lehtola, Hugh Burton, Evgeny Epifanovsky
 -----------------------------------------------------------------------
 Exchange:     0.2000 Hartree-Fock + 0.0800 Slater + 0.7200 B88
 Correlation:  0.1900 VWN1RPA + 0.8100 LYP
 Using SG-1 standard quadrature grid
 using 4 threads for integral computing
 -------------------------------------------------------
 OpenMP Integral computing Module                
 Release: version 2.0, May 2017, Q-Chem Inc. Pleasanton 
 -------------------------------------------------------
 -------------------------------------------------------
 OpenMP BLAS3 based DFT computing Module                
 Release: version 1.0, May 2013, Q-Chem Inc. Pittsburgh 
 -------------------------------------------------------
 A restricted SCF calculation will be
 performed using DIIS
 SCF converges when DIIS error is below 1.0e-08
 ---------------------------------------
  Cycle       Energy         DIIS error
 ---------------------------------------
    1  -14155.3175244610      3.47e-02  
    2  -14154.2148889621      3.25e-03  
    3  -14154.1699873942      4.26e-03  
    4  -14154.2716365066      6.28e-04  
    5  -14154.2733189619      2.98e-04  
    6  -14154.2739626978      5.26e-05  
    7  -14154.2739829120      2.64e-05  
    8  -14154.2739874885      4.84e-06  
    9  -14154.2739876532      1.09e-06  
   10  -14154.2739876611      1.72e-07  
   11  -14154.2739876611      4.31e-08  
   12  -14154.2739876613      9.51e-09  Convergence criterion met
 ---------------------------------------
 SCF time:   CPU 54.17s  wall 14.00s 
 SCF   energy in the final basis set =   -14154.2739876613
 Total energy in the final basis set =   -14154.2739876613

 --------------------------------------------------------------

                    Orbital Energies (a.u.)
 --------------------------------------------------------------

 Alpha MOs
 -- Occupied --
***************-176.318-176.318-165.722-165.722-165.719-165.719
*******-165.719 -35.814 -35.814 -31.308 -31.308 -31.301 -31.301
-31.301 -31.301 -24.717 -24.717 -22.958 -22.958 -22.957 -22.957
-22.956 -22.956 -22.952 -22.952 -22.952 -22.952 -10.337 -10.337
-10.231  -6.363  -6.363  -4.776  -4.776  -4.761  -4.761  -4.761
 -4.761  -2.042  -2.042  -2.037  -2.037  -2.037  -2.037  -2.024
 -2.024  -2.024  -2.024  -1.260  -1.254  -0.919  -0.710  -0.693
 -0.638  -0.627  -0.573  -0.530  -0.507  -0.502  -0.482  -0.458
 -0.424  -0.394  -0.342  -0.342  -0.291  -0.285  -0.281  -0.273
 -- Virtual --
 -0.089  -0.059  -0.005   0.021   0.029   0.031   0.032   0.066
  0.067   0.072   0.086   0.090   0.101   0.110   0.118   0.129
  0.138   0.159   0.163   0.191   0.196   0.202   0.220   0.224
  0.229   0.250   0.254   0.256   0.268   0.293   0.294   0.307
  0.307   0.331   0.345   0.362   0.384   0.405   0.414   0.420
  0.436   0.441   0.449   0.478   0.479   0.483   0.522   0.545
  0.555   0.590   0.604   0.632   0.641   0.653   0.674   0.683
  0.713   0.752   0.753   0.786   0.820   0.942   1.035   1.191
  1.212   1.267   1.290   1.313   1.325   1.345   1.353   1.355
  1.383   1.403   1.421   1.423   1.449   1.475   1.506   1.519
  1.525   1.593   1.613   1.663   1.750   1.767   1.835   1.867
  1.882   1.948   1.998   2.012   2.078   2.129   2.164   2.212
  2.523   2.544   2.653   2.666   2.772   2.783   2.893   2.919
  3.090   3.352   3.467   3.685   3.756   3.768   3.778   3.817
  3.952   3.953   3.969   3.976   3.978   3.990   3.995   4.021
  4.032   4.052   4.078   4.129   4.136   4.262   4.268   4.415
  4.427   4.796   4.875   6.013   6.013   6.018   6.023   6.062
  6.123   6.317   6.342   6.370   6.371   6.588   6.703  23.513
 23.669  23.845  27.850  27.864  28.350  28.351  28.355  28.357
 28.378  28.398  28.535  28.536  28.540  28.543  28.565  28.577
 28.599  28.599  28.687  28.702  66.755  66.763 127.890 127.893
127.894 127.897 127.926 127.952 151.648 151.6601901.8111901.823
 --------------------------------------------------------------

          Ground-State Mulliken Net Atomic Charges

     Atom                 Charge (a.u.)
  ----------------------------------------
      1 C                    -0.345718
      2 C                    -0.076542
      3 C                    -0.076547
      4 F                    -0.046009
      5 I                     0.103035
      6 I                     0.103033
      7 F                    -0.046007
      8 H                     0.192377
      9 H                     0.192376
  ----------------------------------------
  Sum of atomic charges =     0.000000

 -----------------------------------------------------------------
                    Cartesian Multipole Moments
 -----------------------------------------------------------------
    Charge (ESU x 10^10)
                 0.0000
    Dipole Moment (Debye)
         X      -0.0000      Y       0.0000      Z       1.7744
       Tot       1.7744
    Quadrupole Moments (Debye-Ang)
        XX     -80.6663     XY      -2.3271     YY     -89.5578
        XZ      -0.0000     YZ       0.0001     ZZ     -80.0168
    Octopole Moments (Debye-Ang^2)
       XXX      -0.0004    XXY      -0.0006    XYY       0.0000
       YYY      -0.0006    XXZ     -19.3812    XYZ      -0.2156
       YYZ      -5.6021    XZZ      -0.0000    YZZ      -0.0001
       ZZZ      -8.0814
    Hexadecapole Moments (Debye-Ang^3)
      XXXX   -2131.5194   XXXY     -34.8932   XXYY    -440.5016
      XYYY      -8.3235   YYYY    -333.3734   XXXZ       0.0002
      XXYZ       0.0003   XYYZ      -0.0002   YYYZ      -0.0001
      XXZZ    -428.3338   XYZZ      -7.0820   YYZZ     -97.2822
      XZZZ      -0.0000   YZZZ      -0.0005   ZZZZ    -266.9086
 -----------------------------------------------------------------
 Calculating MO derivatives via CPSCF
 D1JvT checksum  = 844236 56705.5153985181
 D1KAT checksum  = 2109672 2382.6507436608
   1         3          27      0.118146    0.023211
   2         3          27      0.016725    0.003073
   3         3          27      0.001906    0.000589
   4         8          22      0.000187    0.000073
   5        28           2      0.000010    0.000007
   6        30           0      0.000000    0.000000    Roots Converged
 Time for AOints: 43.2 s (CPU) 10.9 s (wall)
 ------------------------------------------------------------------------------
                     AOints        : Timing summary (seconds)
 ------------------------------------------------------------------------------
     job step          cpu (% of tot)      sys (% of tot)     wall (% of tot)
 ------------------------------------------------------------------------------
  cpscf_lag         0.1715E+03 (31.2)   0.1000E-04 (13.9)   0.4387E+02 (30.6)
  iterzp            0.3346E+03 (60.9)   0.6000E-04 (83.3)   0.8825E+02 (61.5)
  make_fx           0.0000E+00 ( 0.0)   0.0000E+00 ( 0.0)   0.0000E+00 ( 0.0)
  AOints            0.4318E+02 ( 7.9)   0.2000E-05 ( 2.8)   0.1086E+02 ( 7.6)
 ------------------------------------------------------------------------------
   Grand Totals     0.5499E+03          0.7200E-04          0.1436E+03
 ------------------------------------------------------------------------------
 Calculating analytic Hessian of the SCF energy
 Polarizability Matrix (a.u.)
            1           2           3
    1-136.4418424   4.2720647  -0.0000230
    2   4.2720647 -74.8477191  -0.0001650
    3  -0.0000230  -0.0001650 -83.2459391

 Direct stationary perturbation theory relativistic correction:

 rels  =     194.028105263095
 relv  =    -644.845770869589
 rel2e =      85.204635764717
 E_rel =    -365.613029841777

 Hessian of the SCF Energy
            1           2           3           4           5           6
    1   0.3695546  -0.2191641   0.0000005  -0.0530365  -0.0024008   0.0549704
    2  -0.2191641   0.5040559  -0.0000004   0.0040877  -0.0608529   0.0164572
    3   0.0000005  -0.0000004   0.5925372   0.0700428   0.0562307  -0.1655216
    4  -0.0530365   0.0040877   0.0700428   0.3259579   0.0381627  -0.0509163
    5  -0.0024008  -0.0608529   0.0562307   0.0381627   0.4528833  -0.0865710
    6   0.0549704   0.0164572  -0.1655216  -0.0509163  -0.0865710   0.2886978
    7  -0.0530362   0.0040858  -0.0700424  -0.1625625  -0.0872436   0.0081055
    8  -0.0024024  -0.0608546  -0.0562341  -0.0872437  -0.1038745   0.0093633
    9  -0.0549694  -0.0164596  -0.1655235  -0.0081051  -0.0093629  -0.0130437
   10  -0.0002041   0.0000246   0.0030835  -0.0603479   0.0537066  -0.0152706
   11   0.0020870  -0.0160599   0.0170719   0.0283888  -0.2515693   0.0551297
   12  -0.0138271   0.0383297  -0.0067486  -0.0063819   0.0448679  -0.0673156
   13  -0.0104281  -0.0050837   0.0013720  -0.0428701   0.0026109   0.0083606
   14   0.0015305   0.0011646   0.0015913   0.0076536  -0.0113018  -0.0021427
   15   0.0150207  -0.0034408  -0.0006458   0.0062007   0.0009405  -0.0169807
   16  -0.0104283  -0.0050839  -0.0013721  -0.0152783   0.0076868  -0.0163533
   17   0.0015301   0.0011646  -0.0015913  -0.0037212   0.0021300  -0.0002034
   18  -0.0150210   0.0034405  -0.0006460   0.0002567  -0.0016109  -0.0032768
   19  -0.0002038   0.0000250  -0.0030835   0.0078428  -0.0135700  -0.0030376
   20   0.0020878  -0.0160621  -0.0170721   0.0131737  -0.0306310  -0.0020801
   21   0.0138269  -0.0383305  -0.0067476  -0.0093863   0.0019812   0.0019072
   22  -0.1211064   0.1105521  -0.0805992   0.0116440  -0.0129487   0.0055147
   23   0.1083640  -0.1762765   0.1033485   0.0089429  -0.0088817   0.0005387
   24  -0.0783019   0.1022591  -0.1233556  -0.0082851   0.0060607  -0.0094434
   25  -0.1211112   0.1105566   0.0805984  -0.0113494   0.0139961   0.0086266
   26   0.1083680  -0.1762789  -0.1033444  -0.0094444   0.0120978   0.0095083
   27   0.0783008  -0.1022551  -0.1233484   0.0065746  -0.0125362  -0.0150232
            7           8           9          10          11          12
    1  -0.0530362  -0.0024024  -0.0549694  -0.0002041   0.0020870  -0.0138271
    2   0.0040858  -0.0608546  -0.0164596   0.0000246  -0.0160599   0.0383297
    3  -0.0700424  -0.0562341  -0.1655235   0.0030835   0.0170719  -0.0067486
    4  -0.1625625  -0.0872437  -0.0081051  -0.0603479   0.0283888  -0.0063819
    5  -0.0872436  -0.1038745  -0.0093629   0.0537066  -0.2515693   0.0448679
    6   0.0081055   0.0093633  -0.0130437  -0.0152706   0.0551297  -0.0673156
    7   0.3259631   0.0381615   0.0509184   0.0078428   0.0131737   0.0093860
    8   0.0381615   0.4528922   0.0865684  -0.0135702  -0.0306318  -0.0019803
    9   0.0509184   0.0865684   0.2886994   0.0030380   0.0020812   0.0019075
   10   0.0078428  -0.0135702   0.0030380   0.0664961  -0.0558093   0.0076394
   11   0.0131737  -0.0306318   0.0020812  -0.0558093   0.3199522  -0.0740684
   12   0.0093860  -0.0019803   0.0019075   0.0076394  -0.0740684   0.0633958
   13  -0.0152794   0.0076872   0.0163534  -0.0152792   0.0202331   0.0003929
   14  -0.0037211   0.0021301   0.0002031   0.0231054  -0.0142513  -0.0041911
   15  -0.0002564   0.0016107  -0.0032767   0.0004774  -0.0036956   0.0043525
   16  -0.0428744   0.0026124  -0.0083633   0.0000789  -0.0013452   0.0025954
   17   0.0076552  -0.0113036   0.0021430  -0.0026809   0.0010779  -0.0002304
   18  -0.0062036  -0.0009401  -0.0169838  -0.0004650  -0.0012892   0.0016531
   19  -0.0603484   0.0537078   0.0152691  -0.0007241  -0.0040450  -0.0020375
   20   0.0283894  -0.2515737  -0.0551252  -0.0040450  -0.0078224  -0.0041978
   21   0.0063814  -0.0448625  -0.0673122   0.0020377   0.0041981   0.0006000
   22  -0.0113490   0.0139959  -0.0086268   0.0000101  -0.0046167   0.0064181
   23  -0.0094442   0.0120978  -0.0095089  -0.0007657  -0.0022658   0.0044253
   24  -0.0065745   0.0125359  -0.0150239  -0.0010839  -0.0001546  -0.0014295
   25   0.0116442  -0.0129486  -0.0055142   0.0021274   0.0019337  -0.0041854
   26   0.0089433  -0.0088820  -0.0005390   0.0000345   0.0015703  -0.0029550
   27   0.0082857  -0.0060613  -0.0094432   0.0005435   0.0007270   0.0035849
           13          14          15          16          17          18
    1  -0.0104281   0.0015305   0.0150207  -0.0104283   0.0015301  -0.0150210
    2  -0.0050837   0.0011646  -0.0034408  -0.0050839   0.0011646   0.0034405
    3   0.0013720   0.0015913  -0.0006458  -0.0013721  -0.0015913  -0.0006460
    4  -0.0428701   0.0076536   0.0062007  -0.0152783  -0.0037212   0.0002567
    5   0.0026109  -0.0113018   0.0009405   0.0076868   0.0021300  -0.0016109
    6   0.0083606  -0.0021427  -0.0169807  -0.0163533  -0.0002034  -0.0032768
    7  -0.0152794  -0.0037211  -0.0002564  -0.0428744   0.0076552  -0.0062036
    8   0.0076872   0.0021301   0.0016107   0.0026124  -0.0113036  -0.0009401
    9   0.0163534   0.0002031  -0.0032767  -0.0083633   0.0021430  -0.0169838
   10  -0.0152792   0.0231054   0.0004774   0.0000789  -0.0026809  -0.0004650
   11   0.0202331  -0.0142513  -0.0036956  -0.0013452   0.0010779  -0.0012892
   12   0.0003929  -0.0041911   0.0043525   0.0025954  -0.0002304   0.0016531
   13   0.0843662  -0.0249991  -0.0232640  -0.0008332  -0.0000466  -0.0001732
   14  -0.0249991   0.0207322   0.0036220  -0.0000466  -0.0001428   0.0002372
   15  -0.0232640   0.0036220   0.0138588   0.0001732  -0.0002372   0.0005334
   16  -0.0008332  -0.0000466   0.0001732   0.0843700  -0.0250005   0.0232676
   17  -0.0000466  -0.0001428  -0.0002372  -0.0250005   0.0207335  -0.0036226
   18  -0.0001732   0.0002372   0.0005334   0.0232676  -0.0036226   0.0138625
   19   0.0000785  -0.0026813   0.0004652  -0.0152799   0.0231055  -0.0004782
   20  -0.0013454   0.0010778   0.0012893   0.0202333  -0.0142508   0.0036962
   21  -0.0025954   0.0002305   0.0016532  -0.0003937   0.0041917   0.0043523
   22   0.0010884  -0.0004291  -0.0009147  -0.0008431  -0.0004124  -0.0020978
   23   0.0016365   0.0007058  -0.0015908  -0.0006928  -0.0001146  -0.0015019
   24   0.0007474   0.0005308   0.0006300   0.0011938   0.0000811  -0.0001247
   25  -0.0008431  -0.0004124   0.0020979   0.0010883  -0.0004291   0.0009146
   26  -0.0006929  -0.0001146   0.0015019   0.0016365   0.0007059   0.0015909
   27  -0.0011939  -0.0000811  -0.0001247  -0.0007475  -0.0005309   0.0006299
           19          20          21          22          23          24
    1  -0.0002038   0.0020878   0.0138269  -0.1211064   0.1083640  -0.0783019
    2   0.0000250  -0.0160621  -0.0383305   0.1105521  -0.1762765   0.1022591
    3  -0.0030835  -0.0170721  -0.0067476  -0.0805992   0.1033485  -0.1233556
    4   0.0078428   0.0131737  -0.0093863   0.0116440   0.0089429  -0.0082851
    5  -0.0135700  -0.0306310   0.0019812  -0.0129487  -0.0088817   0.0060607
    6  -0.0030376  -0.0020801   0.0019072   0.0055147   0.0005387  -0.0094434
    7  -0.0603484   0.0283894   0.0063814  -0.0113490  -0.0094442  -0.0065745
    8   0.0537078  -0.2515737  -0.0448625   0.0139959   0.0120978   0.0125359
    9   0.0152691  -0.0551252  -0.0673122  -0.0086268  -0.0095089  -0.0150239
   10  -0.0007241  -0.0040450   0.0020377   0.0000101  -0.0007657  -0.0010839
   11  -0.0040450  -0.0078224   0.0041981  -0.0046167  -0.0022658  -0.0001546
   12  -0.0020375  -0.0041978   0.0006000   0.0064181   0.0044253  -0.0014295
   13   0.0000785  -0.0013454  -0.0025954   0.0010884   0.0016365   0.0007474
   14  -0.0026813   0.0010778   0.0002305  -0.0004291   0.0007058   0.0005308
   15   0.0004652   0.0012893   0.0016532  -0.0009147  -0.0015908   0.0006300
   16  -0.0152799   0.0202333  -0.0003937  -0.0008431  -0.0006928   0.0011938
   17   0.0231055  -0.0142508   0.0041917  -0.0004124  -0.0001146   0.0000811
   18  -0.0004782   0.0036962   0.0043523  -0.0020978  -0.0015019  -0.0001247
   19   0.0664975  -0.0558108  -0.0076380   0.0021274   0.0000344  -0.0005435
   20  -0.0558108   0.3199577   0.0740620   0.0019338   0.0015704  -0.0007268
   21  -0.0076380   0.0740620   0.0633917   0.0041854   0.0029550   0.0035850
   22   0.0021274   0.0019338   0.0041854   0.1234461  -0.1150423   0.0844843
   23   0.0000344   0.0015704   0.0029550  -0.1150423   0.1814698  -0.1096263
   24  -0.0005435  -0.0007268   0.0035850   0.0844843  -0.1096263   0.1325676
   25   0.0000101  -0.0046169  -0.0064180  -0.0050173   0.0069673   0.0083633
   26  -0.0007657  -0.0022660  -0.0044254   0.0069674  -0.0083052  -0.0109600
   27   0.0010839   0.0001544  -0.0014297  -0.0083639   0.0109604   0.0125945
           25          26          27
    1  -0.1211112   0.1083680   0.0783008
    2   0.1105566  -0.1762789  -0.1022551
    3   0.0805984  -0.1033444  -0.1233484
    4  -0.0113494  -0.0094444   0.0065746
    5   0.0139961   0.0120978  -0.0125362
    6   0.0086266   0.0095083  -0.0150232
    7   0.0116442   0.0089433   0.0082857
    8  -0.0129486  -0.0088820  -0.0060613
    9  -0.0055142  -0.0005390  -0.0094432
   10   0.0021274   0.0000345   0.0005435
   11   0.0019337   0.0015703   0.0007270
   12  -0.0041854  -0.0029550   0.0035849
   13  -0.0008431  -0.0006929  -0.0011939
   14  -0.0004124  -0.0001146  -0.0000811
   15   0.0020979   0.0015019  -0.0001247
   16   0.0010883   0.0016365  -0.0007475
   17  -0.0004291   0.0007059  -0.0005309
   18   0.0009146   0.0015909   0.0006299
   19   0.0000101  -0.0007657   0.0010839
   20  -0.0046169  -0.0022660   0.0001544
   21  -0.0064180  -0.0044254  -0.0014297
   22  -0.0050173   0.0069674  -0.0083639
   23   0.0069673  -0.0083052   0.0109604
   24   0.0083633  -0.0109600   0.0125945
   25   0.1234511  -0.1150466  -0.0844833
   26  -0.1150466   0.1814727   0.1096227
   27  -0.0844833   0.1096227   0.1325600
 Gradient time:  CPU 734.85 s  wall 192.62 s
 **********************************************************************
 **                                                                  **
 **                       VIBRATIONAL ANALYSIS                       **
 **                       --------------------                       **
 **                                                                  **
 **        VIBRATIONAL FREQUENCIES (CM**-1) AND NORMAL MODES         **
 **     FORCE CONSTANTS (mDYN/ANGSTROM) AND REDUCED MASSES (AMU)     **
 **                  INFRARED INTENSITIES (KM/MOL)                   **
 **                                                                  **
 **********************************************************************


 Mode:                 1                      2                      3
 Frequency:        58.16                  88.38                 125.89
 Force Cnst:      0.0408                 0.0864                 0.2870
 Red. Mass:      20.4640                18.7810                30.7365
 IR Active:          YES                    YES                    YES
 IR Intens:        0.007                  1.075                  0.000
 Raman Active:       YES                    YES                    YES
               X      Y      Z        X      Y      Z        X      Y      Z
 C         -0.000  0.000  0.335    0.016  0.195  0.000   -0.000  0.000  0.170
 C          0.001 -0.007  0.330    0.096  0.328  0.083    0.107 -0.095  0.178
 C         -0.001  0.007  0.330    0.096  0.328 -0.083   -0.107  0.095  0.178
 F         -0.038  0.010  0.422    0.295  0.405  0.250    0.249 -0.011  0.396
 I         -0.156 -0.001 -0.113   -0.054 -0.102  0.004    0.270  0.027 -0.085
 I          0.156  0.001 -0.113   -0.054 -0.102 -0.004   -0.270 -0.027 -0.085
 F          0.038 -0.010  0.422    0.295  0.405 -0.249   -0.249  0.011  0.396
 H         -0.067 -0.055  0.332   -0.047  0.166  0.024   -0.255 -0.204  0.163
 H          0.067  0.055  0.332   -0.047  0.166 -0.024    0.255  0.204  0.163
 TransDip  -0.000  0.000 -0.003   -0.030 -0.014  0.000   -0.000  0.000 -0.000

 Mode:                 4                      5                      6
 Frequency:       247.18                 272.73                 300.13
 Force Cnst:      0.6746                 0.7589                 0.1814
 Red. Mass:      18.7410                17.3173                 3.4185
 IR Active:          YES                    YES                    YES
 IR Intens:        0.146                  0.143                 10.748
 Raman Active:       YES                    YES                    YES
               X      Y      Z        X      Y      Z        X      Y      Z
 C          0.000 -0.000 -0.152    0.241 -0.152  0.000    0.377 -0.039  0.000
 C          0.129 -0.098 -0.107    0.217 -0.194 -0.043    0.054  0.042 -0.087
 C         -0.129  0.098 -0.107    0.217 -0.194  0.043    0.054  0.042  0.087
 F          0.614  0.062 -0.012    0.473 -0.170 -0.141   -0.100  0.035  0.008
 I         -0.080  0.070  0.020   -0.105  0.052  0.032   -0.012 -0.006  0.020
 I          0.080 -0.070  0.020   -0.105  0.052 -0.032   -0.012 -0.006 -0.020
 F         -0.614 -0.062 -0.012    0.473 -0.170  0.141   -0.100  0.035 -0.008
 H         -0.149 -0.116 -0.152    0.269 -0.112  0.026    0.561 -0.116 -0.275
 H          0.149  0.116 -0.152    0.269 -0.112 -0.026    0.561 -0.116  0.275
 TransDip   0.000  0.000 -0.012    0.011  0.005  0.000    0.104 -0.017 -0.000

 Mode:                 7                      8                      9
 Frequency:       360.51                 473.77                 480.49
 Force Cnst:      0.7493                 0.7047                 0.3448
 Red. Mass:       9.7847                 5.3284                 2.5351
 IR Active:          YES                    YES                    YES
 IR Intens:        4.749                  2.779                 25.876
 Raman Active:       YES                    YES                    YES
               X      Y      Z        X      Y      Z        X      Y      Z
 C          0.000 -0.000  0.408   -0.000 -0.000  0.099    0.065  0.229  0.000
 C         -0.001 -0.055  0.318   -0.114  0.210  0.112    0.093 -0.064 -0.026
 C          0.001  0.055  0.318    0.114 -0.210  0.112    0.093 -0.064  0.026
 F          0.083 -0.218 -0.269    0.057  0.256 -0.062   -0.033 -0.069  0.104
 I          0.006  0.013 -0.012    0.012 -0.006 -0.007   -0.007  0.002  0.002
 I         -0.006 -0.013 -0.012   -0.012  0.006 -0.007   -0.007  0.002 -0.002
 F         -0.083  0.218 -0.269   -0.057 -0.256 -0.062   -0.033 -0.069 -0.104
 H          0.080  0.063  0.418    0.447  0.367  0.134   -0.029  0.503  0.434
 H         -0.080 -0.063  0.418   -0.447 -0.367  0.135   -0.030  0.502 -0.434
 TransDip  -0.000 -0.000  0.070   -0.000 -0.000  0.053    0.161  0.024  0.000

 Mode:                10                     11                     12
 Frequency:       562.11                 806.74                 865.67
 Force Cnst:      1.5746                 1.3604                 0.9185
 Red. Mass:       8.4581                 3.5477                 2.0803
 IR Active:          YES                    YES                    YES
 IR Intens:       45.934                 94.542                  5.628
 Raman Active:       YES                    YES                    YES
               X      Y      Z        X      Y      Z        X      Y      Z
 C         -0.088 -0.109  0.000    0.061  0.231 -0.000   -0.000  0.000  0.037
 C          0.448  0.156  0.252   -0.096  0.065  0.225    0.133 -0.034  0.051
 C          0.448  0.156 -0.252   -0.096  0.065 -0.225   -0.133  0.034  0.051
 F         -0.125 -0.040 -0.073    0.030 -0.113  0.019   -0.035  0.111 -0.051
 I         -0.017 -0.001 -0.001   -0.000  0.000 -0.001   -0.000 -0.000  0.001
 I         -0.017 -0.001  0.001   -0.000  0.000  0.001    0.000  0.000  0.001
 F         -0.125 -0.040  0.073    0.030 -0.113 -0.019    0.035 -0.111 -0.051
 H         -0.322 -0.272  0.028    0.269 -0.050 -0.565   -0.539 -0.410  0.055
 H         -0.322 -0.272 -0.028    0.269 -0.050  0.565    0.539  0.410  0.056
 TransDip   0.214 -0.035  0.000   -0.258  0.174 -0.000   -0.000  0.000  0.076

 Mode:                13                     14                     15
 Frequency:       973.30                 983.70                1061.02
 Force Cnst:      1.3690                 3.3491                 0.8926
 Red. Mass:       2.4528                 5.8743                 1.3457
 IR Active:          YES                    YES                    YES
 IR Intens:       41.045                  0.990                 22.738
 Raman Active:       YES                    YES                    YES
               X      Y      Z        X      Y      Z        X      Y      Z
 C         -0.165  0.134  0.000    0.000  0.000  0.395   -0.141 -0.071  0.000
 C          0.091  0.007 -0.174   -0.249 -0.132 -0.242    0.029 -0.028  0.022
 C          0.091  0.007  0.174    0.249  0.132 -0.242    0.029 -0.028 -0.022
 F          0.003 -0.034  0.040    0.016  0.056  0.004   -0.004  0.020 -0.004
 I         -0.001  0.000  0.000    0.000  0.000  0.001    0.000 -0.000 -0.000
 I         -0.001  0.000 -0.000   -0.000 -0.000  0.001    0.000 -0.000  0.000
 F          0.003 -0.034 -0.040   -0.016 -0.056  0.004   -0.004  0.020  0.004
 H         -0.028 -0.246 -0.612   -0.298 -0.299  0.320    0.565  0.394 -0.103
 H         -0.028 -0.246  0.612    0.298  0.299  0.320    0.565  0.394  0.103
 TransDip   0.204  0.023 -0.000   -0.000  0.000 -0.032    0.153 -0.003  0.000

 Mode:                16                     17                     18
 Frequency:      1128.81                1138.06                1310.53
 Force Cnst:      1.8160                 5.4519                 4.3805
 Red. Mass:       2.4189                 7.1444                 4.3289
 IR Active:          YES                    YES                    YES
 IR Intens:       26.796                179.784                  2.478
 Raman Active:       YES                    YES                    YES
               X      Y      Z        X      Y      Z        X      Y      Z
 C          0.000  0.000  0.111   -0.043 -0.197  0.000   -0.000 -0.000 -0.147
 C          0.165 -0.146 -0.063   -0.067  0.400 -0.143   -0.168 -0.278  0.159
 C         -0.165  0.146 -0.063   -0.067  0.400  0.143    0.168  0.278  0.159
 F         -0.028  0.051 -0.001    0.039 -0.205  0.040   -0.012  0.073 -0.021
 I         -0.000  0.000 -0.000    0.001 -0.000  0.000    0.001  0.000 -0.001
 I          0.000 -0.000 -0.000    0.001 -0.000 -0.000   -0.001 -0.000 -0.001
 F          0.028 -0.051 -0.001    0.039 -0.205 -0.040    0.012 -0.073 -0.021
 H          0.509  0.403  0.129    0.159  0.273  0.387    0.204 -0.118 -0.545
 H         -0.509 -0.403  0.129    0.159  0.272 -0.387   -0.204  0.118 -0.545
 TransDip   0.000 -0.000 -0.166   -0.094  0.419 -0.000    0.000  0.000  0.050

 Mode:                19                     20                     21
 Frequency:      1442.14                3131.26                3226.16
 Force Cnst:      1.5655                 6.0872                 6.8612
 Red. Mass:       1.2776                 1.0537                 1.1189
 IR Active:          YES                    YES                    YES
 IR Intens:       19.325                  0.605                  1.457
 Raman Active:       YES                    YES                    YES
               X      Y      Z        X      Y      Z        X      Y      Z
 C          0.000 -0.000 -0.126   -0.000 -0.000  0.065    0.061 -0.080  0.000
 C         -0.037 -0.050  0.019    0.001  0.002 -0.001    0.000 -0.000 -0.000
 C          0.037  0.050  0.019   -0.001 -0.002 -0.001    0.000 -0.000  0.000
 F         -0.001  0.009 -0.001    0.000  0.000 -0.000   -0.000  0.000 -0.000
 I          0.000  0.000 -0.000    0.000  0.000 -0.000   -0.000  0.000  0.000
 I         -0.000 -0.000 -0.000   -0.000 -0.000 -0.000   -0.000  0.000 -0.000
 F          0.001 -0.009 -0.001   -0.000 -0.000 -0.000   -0.000  0.000  0.000
 H         -0.258  0.331  0.558   -0.371  0.477 -0.364   -0.366  0.470 -0.374
 H          0.258 -0.331  0.558    0.371 -0.477 -0.364   -0.366  0.471  0.374
 TransDip  -0.000  0.000  0.141   -0.000  0.000 -0.025   -0.027  0.028 -0.000

 STANDARD THERMODYNAMIC QUANTITIES AT   298.15 K  AND     1.00 ATM

   This Molecule has  0 Imaginary Frequencies
   Zero point vibrational energy:       27.214 kcal/mol

   Atom    1 Element C  Has Mass   12.00000
   Atom    2 Element C  Has Mass   12.00000
   Atom    3 Element C  Has Mass   12.00000
   Atom    4 Element F  Has Mass   18.99840
   Atom    5 Element I  Has Mass  126.90440
   Atom    6 Element I  Has Mass  126.90440
   Atom    7 Element F  Has Mass   18.99840
   Atom    8 Element H  Has Mass    1.00783
   Atom    9 Element H  Has Mass    1.00783
   Molecular Mass:   329.821260 amu
   Principal axes and moments of inertia in amu*Bohr^2:
                             1           2           3
    Eigenvalues --      710.09027  6054.90872  6255.74464
          X               1.00000     0.00174    -0.00000
          Y              -0.00174     1.00000     0.00000
          Z               0.00000    -0.00000     1.00000
   Rotational Symmetry Number is   1
   The Molecule is an Asymmetric Top
   Translational Enthalpy:        0.889 kcal/mol
   Rotational Enthalpy:           0.889 kcal/mol
   Vibrational Enthalpy:         30.320 kcal/mol
   gas constant (RT):             0.592 kcal/mol
   Translational Entropy:        43.275  cal/mol.K
   Rotational Entropy:           31.664  cal/mol.K
   Vibrational Entropy:          19.832  cal/mol.K

   Total Enthalpy:               32.690 kcal/mol
   Total Entropy:                94.771  cal/mol.K

 ======================================================================

 STANDARD THERMODYNAMIC QUANTITIES FOR ANHARMONIC VIBRATION -- TOSH

   Zero point vibrational energy: ************ kcal/mol

   Vibrational Enthalpy:       Infinity kcal/mol
   Vibrational Entropy:             NaN  cal/mol.K

   Total Enthalpy:             Infinity kcal/mol
   Total Entropy:                   NaN  cal/mol.K

 ======================================================================

 STANDARD THERMODYNAMIC QUANTITIES FOR ANHARMONIC VIBRATION -- VPT2

   Zero point vibrational energy: ************ kcal/mol

   Vibrational Enthalpy:       Infinity kcal/mol
   Vibrational Entropy:             NaN  cal/mol.K

   Total Enthalpy:             Infinity kcal/mol
   Total Entropy:                   NaN  cal/mol.K

 ======================================================================

Archival summary:
1\1\garfield\FREQ\ProcedureUnspecified\BasisUnspecified\2232\taweetha\TueOct923:15:042018TueOct923:15:042018\0\\#,FREQ,ProcedureUnspecified,BasisUnspecified,\\0,1\I\C,1,2.15517\F,2,1.36187,1,110.62\C,2,1.49803,1,121.598,3,143.155,0\F,4,1.36187,2,116.965,1,8.15564,0\C,4,1.50884,2,60.2367,1,113.591,0\H,6,1.08384,4,118.895,2,104.711,0\H,6,1.08384,4,115.891,2,-109.731,0\I,4,2.15517,2,121.599,1,-132.818,0\\\@

 Total job time:  206.99s(wall), 789.28s(cpu) 
 Tue Oct  9 23:15:04 2018

        *************************************************************
        *                                                           *
        *  Thank you very much for using Q-Chem.  Have a nice day.  *
        *                                                           *
        *************************************************************
