# Supplementary material for: Geometric and energetic data from ab initio calculations of haloethene, haloimine, halomethylenephosphine, haloiminophosphine, halodiazene, halodiphosphene and halocyclopropane
Source: Data Brief. 2019 Nov 2;27:104738. doi: 10.1016/j.dib.2019.104738 (PMC6861602; doi:10.1016/j.dib.2019.104738)
Supplement: Multimedia component 3 [file mmc3.zip › CCC/B3LYP/FICCCII.out]

Q-Chem Developer Version!
                  Welcome to Q-Chem
     A Quantum Leap Into The Future Of Chemistry


 Q-Chem 5.1, Q-Chem, Inc., Pleasanton, CA (2018)

 Yihan Shao,  Zhengting Gan,  E. Epifanovsky,  A. T. B. Gilbert,  M. Wormit,  
 J. Kussmann,  A. W. Lange,  A. Behn,  Jia Deng,  Xintian Feng,  D. Ghosh,  
 M. Goldey,  P. R. Horn,  L. D. Jacobson,  I. Kaliman,  T. Kus,  A. Landau,  
 Jie Liu,  E. I. Proynov,  R. M. Richard,  R. P. Steele,  E. J. Sundstrom,  
 H. L. Woodcock III,  P. M. Zimmerman,  D. Zuev,  B. Albrecht,  E. Alguire,  
 S. A. Baeppler,  D. Barton,  Z. Benda,  Y. A. Bernard,  E. J. Berquist,  
 K. B. Bravaya,  H. Burton,  D. Casanova,  Chun-Min Chang,  Yunqing Chen,  
 A. Chien,  K. D. Closser,  M. P. Coons,  S. Coriani,  S. Dasgupta,  
 A. L. Dempwolff,  M. Diedenhofen,  Hainam Do,  R. G. Edgar,  Po-Tung Fang,  
 S. Faraji,  S. Fatehi,  Qingguo Feng,  K. D. Fenk,  J. Fosso-Tande,  
 Qinghui Ge,  A. Ghysels,  G. Gidofalvi,  J. Gomes,  J. Gonthier,  A. Gunina,  
 D. Hait,  M. W. D. Hanson-Heine,  P. H. P. Harbach,  A. W. Hauser,  
 J. E. Herr,  E. G. Hohenstein,  Z. C. Holden,  Kerwin Hui,  B. C. Huynh,  
 T.-C. Jagau,  Hyunjun Ji,  B. Kaduk,  K. Khistyaev,  Jaehoon Kim,  
 P. Klunzinger,  K. Koh,  D. Kosenkov,  L. Koulias,  T. Kowalczyk,  
 C. M. Krauter,  A. Kunitsa,  Ka Un Lao,  A. Laurent,  K. V. Lawler,  
 Joonho Lee,  D. Lefrancois,  S. Lehtola,  D. S. Levine,  Yi-Pei Li,  
 You-Sheng Lin,  Fenglai Liu,  E. Livshits,  A. Luenser,  P. Manohar,  
 E. Mansoor,  S. F. Manzer,  Shan-Ping Mao,  Yuezhi Mao,  N. Mardirossian,  
 A. V. Marenich,  T. Markovich,  L. A. Martinez-Martinez,  S. A. Maurer,  
 N. J. Mayhall,  S. C. McKenzie,  J.-M. Mewes,  A. F. Morrison,  
 J. W. Mullinax,  K. Nanda,  T. S. Nguyen-Beck,  R. Olivares-Amaya,  
 J. A. Parkhill,  T. M. Perrine,  F. Plasser,  P. Pokhilko,  S. Prager,  
 A. Prociuk,  E. Ramos,  D. R. Rehn,  F. Rob,  M. Schneider,  N. Sergueev,  
 S. M. Sharada,  S. Sharma,  D. W. Small,  T. Stauch,  T. Stein,  
 Yu-Chuan Su,  A. J. W. Thom,  A. Tkatchenko,  T. Tsuchimochi,  N. M. Tubman,  
 L. Vogt,  M. L. Vidal,  O. Vydrov,  M. A. Watson,  J. Wenzel,  
 M. de Wergifosse,  T. A. Wesolowski,  A. White,  J. Witte,  A. Yamada,  
 Jun Yang,  K. Yao,  S. Yeganeh,  S. R. Yost,  Zhi-Qiang You,  A. Zech,  
 Igor Ying Zhang,  Xing Zhang,  Yan Zhao,  Ying Zhu,  B. R. Brooks,  
 G. K. L. Chan,  C. J. Cramer,  M. S. Gordon,  W. J. Hehre,  A. Klamt,  
 M. W. Schmidt,  C. D. Sherrill,  D. G. Truhlar,  A. Aspuru-Guzik,  R. Baer,  
 A. T. Bell,  N. A. Besley,  Jeng-Da Chai,  A. E. DePrince, III,  
 R. A. DiStasio Jr.,  A. Dreuw,  B. D. Dunietz,  T. R. Furlani,  
 Chao-Ping Hsu,  Yousung Jung,  Jing Kong,  D. S. Lambrecht,  WanZhen Liang,  
 C. Ochsenfeld,  V. A. Rassolov,  L. V. Slipchenko,  J. E. Subotnik,  
 T. Van Voorhis,  J. M. Herbert,  A. I. Krylov,  P. M. W. Gill,  M. Head-Gordon

 Contributors to earlier versions of Q-Chem not listed above: 
 R. D. Adamson,  B. Austin,  J. Baker,  G. J. O. Beran,  K. Brandhorst,  
 S. T. Brown,  E. F. C. Byrd,  A. K. Chakraborty,  C.-L. Cheng,  
 Siu Hung Chien,  D. M. Chipman,  D. L. Crittenden,  H. Dachsel,  
 R. J. Doerksen,  A. D. Dutoi,  L. Fusti-Molnar,  W. A. Goddard III,  
 A. Golubeva-Zadorozhnaya,  S. R. Gwaltney,  G. Hawkins,  A. Heyden,  
 S. Hirata,  G. Kedziora,  F. J. Keil,  C. Kelley,  Jihan Kim,  R. A. King,  
 R. Z. Khaliullin,  P. P. Korambath,  W. Kurlancheek,  A. M. Lee,  M. S. Lee,  
 S. V. Levchenko,  Ching Yeh Lin,  D. Liotard,  R. C. Lochan,  I. Lotan,  
 P. E. Maslen,  N. Nair,  D. P. O'Neill,  D. Neuhauser,  E. Neuscamman,  
 C. M. Oana,  R. Olson,  B. Peters,  R. Peverati,  P. A. Pieniazek,  
 Y. M. Rhee,  J. Ritchie,  M. A. Rohrdanz,  E. Rosta,  N. J. Russ,  
 H. F. Schaefer III,  N. E. Schultz,  N. Shenvi,  A. C. Simmonett,  A. Sodt,  
 D. Stuck,  K. S. Thanthiriwatte,  V. Vanovschi,  Tao Wang,  A. Warshel,  
 C. F. Williams,  Q. Wu,  X. Xu,  W. Zhang

 Please cite Q-Chem as follows:
 Y. Shao et al., Mol. Phys. 113, 184-215 (2015)
 DOI: 10.1080/00268976.2014.952696

 Q-Chem 5.1.1 for Intel X86 EM64T Linux

 Parts of Q-Chem use Armadillo 8.300.2 (Tropical Shenanigans).
 http://arma.sourceforge.net/

 Q-Chem begins on Tue Oct  9 23:33:14 2018  

Host: 
0

     Scratch files written to /scratch/taweetham/qchem21183//
Input Ideriv = 2
Curr. Ideriv = -1
Max.  Ideriv = 2

Checking the input file for inconsistencies... 	...done.

--------------------------------------------------------------
User input:
--------------------------------------------------------------
$molecule
0 1
C 
C 1 CC 
C 2 CC 1 60.0
F 2 CF 1 ANG  3 pDHA
I 2 CI 1 ANG  3 mDHA
I 3 CI 1 ANG  2 mDHA
I 3 CI 1 ANG  2 pDHA
H 1 CH 2 ANG  3 pDHA
H 1 CH 2 ANG  3 mDHA

CC=1.54
CH=1.09
CF=1.35
CCl=1.77
CBr=1.94
CI=2.14
ANG=118.0
pDHA=107.9
mDHA=-107.9
$end

$rem
   job_type	optimization
   basis	6-311++g**
   method	b3lyp
   mem_total	32000
$end

--------------------------------------------------------------
 ----------------------------------------------------------------
             Standard Nuclear Orientation (Angstroms)
    I     Atom           X                Y                Z
 ----------------------------------------------------------------
    1      C      -0.0119369306    -0.7547924686    -1.7278499951
    2      C       0.5337356314    -1.1989330607    -0.3579665732
    3      C      -0.5578964894    -0.1155997151    -0.4375164010
    4      F       0.1831577729    -2.4201995657     0.0982168207
    5      I       2.5145329452    -0.5925754340     0.1790366205
    6      I      -2.5388185482    -0.6371766036     0.1817616837
    7      I      -0.0022904069     1.9051145941    -0.0043702804
    8      H       0.6343326195    -0.1507813046    -2.3647221818
    9      H      -0.6576373216    -1.4456866342    -2.2699166487
 ----------------------------------------------------------------
 Molecular Point Group                 C1    NOp =  1
 Largest Abelian Subgroup              C1    NOp =  1
 Nuclear Repulsion Energy =  2044.7125909653 hartrees
 There are       94 alpha and       94 beta electrons
 Requested basis set is 6-311++G(d,p)
 There are 106 shells and 288 basis functions

 Total QAlloc Memory Limit  32000 MB
 Mega-Array Size       188 MB
 MEM_STATIC part       192 MB
 A cutoff of  1.0D-11 yielded   4077 shell pairs
 There are     31751 function pairs (     35914 Cartesian)

 -------------------------------------------------------
 OpenMP Integral Computing Module                       
 Release: version 1.0, May 2013, Q-Chem Inc. Pittsburgh 
 -------------------------------------------------------
 Integral Job Info:
 Integral job number is                      11
 Integral operator is                         1
 short-range coefficients                     0
 long-range coefficients              100000000
 Omega coefficients                           0
 if combine SR and LR in K                    0
 Integral screening is                        0
 Integral computing path is                   2
 max size of driver memory is            800000
 size of driver memory is                593474
 size of scratch memory is             11861008
 max col of scratch BK array               1296
 max len of scratch array in speh3          155
 max len of scratch index in speh4           18
 max int batch size is                      520
 min int batch size is                       52
 fixed nKL is                                52
 max L of basis functions is                  2
 order of int derivative is                   0
 number of shells is                        106
 number of basis is                         307
 number of cartesian basis is               307
 number of contracted shell pairs          4077
 number of primitive shell pairs           7839
 maxK2 (contraction) of shell pair           36
 max number of K2 of shell pair               1
 max number of CS2 of shell pair            588
 max number of PS2 of shell pair            588
 mem total for path MDJ                  566508
 -------------------------------------------------------
 Smallest overlap matrix eigenvalue = 6.38E-05

 Scale SEOQF with 1.000000e-01/1.000000e-01/1.000000e-01

 Standard Electronic Orientation quadrupole field applied
 Nucleus-field energy     =     0.0000000421 hartrees
 Guess from superposition of atomic densities
 Warning:  Energy on first SCF cycle will be non-variational
 SAD guess density has 188.000000 electrons

 -----------------------------------------------------------------------
  General SCF calculation program by
  Eric Jon Sundstrom, Paul Horn, Yuezhi Mao, Dmitri Zuev, Alec White,
  David Stuck, Shaama M.S., Shane Yost, Joonho Lee, David Small,
  Daniel Levine, Susi Lehtola, Hugh Burton, Evgeny Epifanovsky
 -----------------------------------------------------------------------
 Exchange:     0.2000 Hartree-Fock + 0.0800 Slater + 0.7200 B88
 Correlation:  0.1900 VWN1RPA + 0.8100 LYP
 Using SG-1 standard quadrature grid
 using 4 threads for integral computing
 -------------------------------------------------------
 OpenMP Integral computing Module                
 Release: version 2.0, May 2017, Q-Chem Inc. Pleasanton 
 -------------------------------------------------------
 -------------------------------------------------------
 OpenMP BLAS3 based DFT computing Module                
 Release: version 1.0, May 2013, Q-Chem Inc. Pittsburgh 
 -------------------------------------------------------
 A restricted SCF calculation will be
 performed using DIIS
 SCF converges when DIIS error is below 1.0e-08
 ---------------------------------------
  Cycle       Energy         DIIS error
 ---------------------------------------
    1  -20974.8755043026      3.15e-02  
    2  -20973.8636165583      2.47e-03  
    3  -20973.8268285878      3.16e-03  
    4  -20973.9111575435      3.76e-04  
    5  -20973.9121272461      1.77e-04  
    6  -20973.9123877614      5.05e-05  
    7  -20973.9124128349      1.42e-05  
    8  -20973.9124143796      7.07e-06  
    9  -20973.9124148736      1.67e-06  
   10  -20973.9124149020      6.61e-07  
   11  -20973.9124149060      1.58e-07  
   12  -20973.9124149061      4.00e-08  
   13  -20973.9124149061      8.52e-09  Convergence criterion met
 ---------------------------------------
 SCF time:   CPU 88.39s  wall 23.00s 
 SCF   energy in the final basis set =   -20973.9124149061
 Total energy in the final basis set =   -20973.9124149061

 --------------------------------------------------------------

                    Orbital Energies (a.u.)
 --------------------------------------------------------------

 Alpha MOs
 -- Occupied --
***********************-176.316-176.315-176.315-165.720-165.719
*******-165.718-165.718-165.717-165.717-165.716-165.716 -35.813
-35.812 -35.811 -31.306 -31.305 -31.304 -31.300 -31.300 -31.299
-31.299 -31.298 -31.298 -24.721 -22.957 -22.956 -22.955 -22.955
-22.955 -22.954 -22.954 -22.953 -22.953 -22.950 -22.950 -22.950
-22.950 -22.949 -22.949 -10.340 -10.297 -10.233  -6.362  -6.361
 -6.361  -4.775  -4.774  -4.774  -4.759  -4.759  -4.759  -4.759
 -4.758  -4.758  -2.041  -2.040  -2.039  -2.036  -2.036  -2.035
 -2.035  -2.034  -2.034  -2.022  -2.022  -2.022  -2.022  -2.021
 -2.021  -1.262  -0.910  -0.717  -0.698  -0.665  -0.632  -0.594
 -0.517  -0.513  -0.489  -0.459  -0.426  -0.378  -0.364  -0.349
 -0.307  -0.291  -0.276  -0.273  -0.272  -0.253
 -- Virtual --
 -0.090  -0.083  -0.033  -0.004   0.025   0.029   0.031   0.058
  0.061   0.072   0.079   0.088   0.091   0.101   0.113   0.121
  0.131   0.152   0.153   0.176   0.189   0.191   0.200   0.208
  0.213   0.222   0.228   0.238   0.242   0.258   0.272   0.285
  0.291   0.306   0.323   0.346   0.367   0.379   0.391   0.408
  0.415   0.422   0.429   0.438   0.454   0.457   0.478   0.488
  0.494   0.511   0.534   0.559   0.570   0.594   0.615   0.640
  0.643   0.660   0.675   0.703   0.725   0.743   0.768   0.772
  0.814   0.853   0.949   1.048   1.179   1.230   1.268   1.286
  1.321   1.334   1.342   1.348   1.359   1.371   1.384   1.404
  1.416   1.442   1.468   1.491   1.522   1.530   1.596   1.646
  1.665   1.736   1.753   1.801   1.866   1.880   1.940   1.993
  2.037   2.111   2.161   2.195   2.502   2.542   2.635   2.658
  2.746   2.768   2.862   2.905   3.034   3.340   3.462   3.675
  3.757   3.788   3.945   3.953   3.970   3.971   3.978   3.988
  3.993   4.000   4.023   4.053   4.062   4.076   4.097   4.131
  4.166   4.235   4.267   4.285   4.404   4.442   4.459   4.824
  5.978   6.008   6.012   6.024   6.037   6.051   6.067   6.130
  6.135   6.327   6.369   6.648  23.484  23.600  23.804  27.830
 27.878  27.886  28.329  28.345  28.349  28.357  28.366  28.377
 28.382  28.405  28.413  28.528  28.534  28.535  28.538  28.545
 28.555  28.569  28.572  28.579  28.592  28.605  28.631  28.676
 28.705  28.716  66.752 127.874 127.888 127.895 127.897 127.907
127.915 127.924 127.954 127.960 151.634 151.674 151.6821901.796
*******1901.846
 --------------------------------------------------------------

          Ground-State Mulliken Net Atomic Charges

     Atom                 Charge (a.u.)
  ----------------------------------------
      1 C                    -0.496845
      2 C                    -0.130849
      3 C                    -0.099383
      4 F                    -0.035766
      5 I                     0.108450
      6 I                     0.144079
      7 I                     0.139677
      8 H                     0.175119
      9 H                     0.195519
  ----------------------------------------
  Sum of atomic charges =     0.000000

 -----------------------------------------------------------------
                    Cartesian Multipole Moments
 -----------------------------------------------------------------
    Charge (ESU x 10^10)
                 0.0000
    Dipole Moment (Debye)
         X       0.2123      Y       0.5615      Z      -1.5159
       Tot       1.6304
    Quadrupole Moments (Debye-Ang)
        XX    -105.1733     XY       3.5679     YY    -110.1218
        XZ      -0.0996     YZ       2.5429     ZZ    -105.3493
    Octopole Moments (Debye-Ang^2)
       XXX      -0.9405    XXY       3.7462    XYY       0.4814
       YYY      37.2050    XXZ      15.7604    XYZ       0.2784
       YYZ       6.2552    XZZ       0.1558    YZZ       0.7987
       ZZZ       7.9423
    Hexadecapole Moments (Debye-Ang^3)
      XXXX   -2176.2890   XXXY      45.7034   XXYY    -586.6191
      XYYY      23.6365   YYYY   -1113.9948   XXXZ      -4.4112
      XXYZ      -9.2358   XYYZ       1.4637   YYYZ       2.0569
      XXZZ    -443.0645   XYZZ       7.3627   YYZZ    -238.9795
      XZZZ      -1.1640   YZZZ      -3.5302   ZZZZ    -285.1625
 -----------------------------------------------------------------
 Calculating analytic gradient of the SCF energy
 Gradient of SCF Energy
            1           2           3           4           5           6
    1  -0.0032984   0.0148205  -0.0120994  -0.0014923  -0.0098027   0.0039426
    2   0.0025994  -0.0205679   0.0164744   0.0010443   0.0125855   0.0010211
    3  -0.0152667   0.0206718   0.0067446  -0.0011773  -0.0025217  -0.0012149
            7           8           9
    1   0.0071719   0.0022489  -0.0014912
    2  -0.0140054   0.0019875  -0.0011389
    3   0.0009420  -0.0038330  -0.0043448
 Max gradient component =       2.067E-02
 RMS gradient           =       9.354E-03
 Gradient time:  CPU 23.00 s  wall 5.83 s
 Geometry Optimization Parameters
   NAtoms,    NIC,     NZ,  NCons,   NDum,   NFix, NCnnct, MaxDiis
        9      69       9       0       0       0       0       0


** GEOMETRY OPTIMIZATION IN DELOCALIZED INTERNAL COORDINATES **
   Searching for a Minimum

   Optimization Cycle:   1

                       Coordinates (Angstroms)
     ATOM                X               Y               Z
      1  C        -0.0119369306   -0.7547924686   -1.7278499951
      2  C         0.5337356314   -1.1989330607   -0.3579665732
      3  C        -0.5578964894   -0.1155997151   -0.4375164010
      4  F         0.1831577729   -2.4201995657    0.0982168207
      5  I         2.5145329452   -0.5925754340    0.1790366205
      6  I        -2.5388185482   -0.6371766036    0.1817616837
      7  I        -0.0022904069    1.9051145941   -0.0043702804
      8  H         0.6343326195   -0.1507813046   -2.3647221818
      9  H        -0.6576373216   -1.4456866342   -2.2699166487
   Point Group: c1    Number of degrees of freedom:    21


   Energy is -20973.912414906


 Attempting to Generate Delocalized Internal Coordinates

 21 Hessian modes will be used to form the next step
  Hessian Eigenvalues:
     0.017401    0.020947    0.030782    0.030782    0.030790    0.033282
     0.086449    0.090060    0.108095    0.108095    0.108095    0.108252
     0.129001    0.140000    0.145900    0.257500    0.268991    0.285189
     0.348126    0.348126    0.550214

 Minimum Search - Taking Simple RFO Step
 Searching for Lamda that Minimizes Along All modes
 Value Taken    Lamda =  -0.01572535
 Calculated Step too Large.  Step scaled by  0.696225
 Step Taken.  Stepsize is  0.300000

                             Maximum     Tolerance    Cnvgd?
         Gradient           0.037184      0.000300      NO
         Displacement       0.225044      0.001200      NO
         Energy change     *********      0.000001      NO


 New Cartesian Coordinates Obtained by Inverse Iteration

 Displacement from previous Coordinates is:  0.523034
 ----------------------------------------------------------------
             Standard Nuclear Orientation (Angstroms)
    I     Atom           X                Y                Z
 ----------------------------------------------------------------
    1      C       0.0050336277    -0.7338620386    -1.6977565071
    2      C       0.5421474434    -1.1838765549    -0.3498348043
    3      C      -0.5503071861    -0.1008687419    -0.4208245657
    4      F       0.1675827310    -2.4067253405     0.0843238443
    5      I       2.6001301304    -0.7567659391     0.1405757950
    6      I      -2.5387110516    -0.6724987041     0.1747691960
    7      I      -0.1367585005     2.0037467954    -0.0728810558
    8      H       0.6475035008    -0.1318347072    -2.3325506736
    9      H      -0.6394414227    -1.4279449616    -2.2291481841
 ----------------------------------------------------------------
 Molecular Point Group                 C1    NOp =  1
 Largest Abelian Subgroup              C1    NOp =  1
 Nuclear Repulsion Energy =  1997.2595064754 hartrees
 There are       94 alpha and       94 beta electrons
 Applying Cartesian multipole field
    Component          Value
    ---------          -----
     (2,0,0)        1.00000E-11
     (0,2,0)        2.00000E-11
     (0,0,2)       -3.00000E-11
 Nucleus-field energy     =     0.0000000455 hartrees
 Requested basis set is 6-311++G(d,p)
 There are 106 shells and 288 basis functions
 A cutoff of  1.0D-11 yielded   4060 shell pairs
 There are     31588 function pairs (     35716 Cartesian)
 Smallest overlap matrix eigenvalue = 5.92E-05
 Guess MOs from SCF MO coefficient file

 -----------------------------------------------------------------------
  General SCF calculation program by
  Eric Jon Sundstrom, Paul Horn, Yuezhi Mao, Dmitri Zuev, Alec White,
  David Stuck, Shaama M.S., Shane Yost, Joonho Lee, David Small,
  Daniel Levine, Susi Lehtola, Hugh Burton, Evgeny Epifanovsky
 -----------------------------------------------------------------------
 Exchange:     0.2000 Hartree-Fock + 0.0800 Slater + 0.7200 B88
 Correlation:  0.1900 VWN1RPA + 0.8100 LYP
 Using SG-1 standard quadrature grid
 using 4 threads for integral computing
 -------------------------------------------------------
 OpenMP Integral computing Module                
 Release: version 2.0, May 2017, Q-Chem Inc. Pleasanton 
 -------------------------------------------------------
 -------------------------------------------------------
 OpenMP BLAS3 based DFT computing Module                
 Release: version 1.0, May 2013, Q-Chem Inc. Pittsburgh 
 -------------------------------------------------------
 A restricted SCF calculation will be
 performed using DIIS
 SCF converges when DIIS error is below 1.0e-08
 ---------------------------------------
  Cycle       Energy         DIIS error
 ---------------------------------------
    1  -20973.9120510711      5.85e-04  
    2  -20973.9171496737      2.44e-04  
    3  -20973.9170006968      2.75e-04  
    4  -20973.9177254107      9.90e-05  
    5  -20973.9178348928      1.41e-05  
    6  -20973.9178367552      7.33e-06  
    7  -20973.9178371989      1.19e-06  
    8  -20973.9178372093      6.92e-07  
    9  -20973.9178372128      1.09e-07  
   10  -20973.9178372132      6.06e-08  
   11  -20973.9178372132      1.56e-08  
   12  -20973.9178372132      7.15e-09  Convergence criterion met
 ---------------------------------------
 SCF time:   CPU 83.38s  wall 22.00s 
 SCF   energy in the final basis set =   -20973.9178372132
 Total energy in the final basis set =   -20973.9178372132

 --------------------------------------------------------------

                    Orbital Energies (a.u.)
 --------------------------------------------------------------

 Alpha MOs
 -- Occupied --
***********************-176.316-176.316-176.316-165.720-165.720
*******-165.718-165.718-165.718-165.718-165.718-165.718 -35.813
-35.813 -35.812 -31.306 -31.306 -31.306 -31.300 -31.300 -31.300
-31.300 -31.299 -31.299 -24.720 -22.957 -22.957 -22.956 -22.955
-22.955 -22.955 -22.955 -22.955 -22.955 -22.951 -22.951 -22.950
-22.950 -22.950 -22.950 -10.341 -10.300 -10.230  -6.362  -6.362
 -6.362  -4.775  -4.775  -4.775  -4.760  -4.759  -4.759  -4.759
 -4.759  -4.759  -2.041  -2.041  -2.040  -2.036  -2.036  -2.036
 -2.035  -2.035  -2.035  -2.023  -2.022  -2.022  -2.022  -2.022
 -2.022  -1.262  -0.913  -0.716  -0.693  -0.663  -0.633  -0.595
 -0.520  -0.515  -0.489  -0.459  -0.424  -0.375  -0.363  -0.349
 -0.301  -0.290  -0.277  -0.275  -0.274  -0.261
 -- Virtual --
 -0.094  -0.089  -0.039  -0.003   0.025   0.029   0.032   0.060
  0.063   0.070   0.078   0.087   0.091   0.102   0.112   0.121
  0.133   0.151   0.155   0.177   0.192   0.194   0.204   0.211
  0.215   0.219   0.227   0.235   0.238   0.255   0.272   0.287
  0.290   0.307   0.329   0.353   0.373   0.376   0.393   0.402
  0.409   0.419   0.432   0.440   0.456   0.461   0.477   0.486
  0.501   0.512   0.518   0.542   0.568   0.597   0.611   0.636
  0.643   0.663   0.669   0.707   0.725   0.737   0.748   0.773
  0.811   0.851   0.943   1.057   1.179   1.236   1.276   1.302
  1.312   1.334   1.339   1.346   1.356   1.361   1.380   1.389
  1.412   1.431   1.472   1.496   1.517   1.538   1.585   1.642
  1.665   1.736   1.766   1.811   1.862   1.874   1.943   1.997
  2.047   2.118   2.170   2.201   2.514   2.548   2.624   2.666
  2.747   2.776   2.870   2.914   3.054   3.354   3.459   3.685
  3.758   3.792   3.955   3.960   3.965   3.973   3.976   3.993
  4.002   4.003   4.017   4.044   4.062   4.068   4.092   4.125
  4.161   4.228   4.262   4.285   4.393   4.434   4.448   4.828
  6.002   6.006   6.015   6.025   6.034   6.042   6.062   6.090
  6.130   6.327   6.371   6.649  23.492  23.605  23.826  27.820
 27.874  27.884  28.341  28.344  28.353  28.357  28.364  28.371
 28.381  28.384  28.403  28.531  28.532  28.535  28.536  28.545
 28.551  28.564  28.572  28.577  28.589  28.601  28.626  28.670
 28.698  28.714  66.753 127.883 127.890 127.893 127.896 127.905
127.907 127.922 127.936 127.957 151.625 151.670 151.6781901.787
*******1901.841
 --------------------------------------------------------------

          Ground-State Mulliken Net Atomic Charges

     Atom                 Charge (a.u.)
  ----------------------------------------
      1 C                    -0.486827
      2 C                    -0.158141
      3 C                    -0.076950
      4 F                    -0.031764
      5 I                     0.105759
      6 I                     0.137781
      7 I                     0.137116
      8 H                     0.176424
      9 H                     0.196600
  ----------------------------------------
  Sum of atomic charges =     0.000000

 -----------------------------------------------------------------
                    Cartesian Multipole Moments
 -----------------------------------------------------------------
    Charge (ESU x 10^10)
                 0.0000
    Dipole Moment (Debye)
         X       0.2015      Y       0.5144      Z      -1.5526
       Tot       1.6480
    Quadrupole Moments (Debye-Ang)
        XX    -104.9289     XY       2.6069     YY    -109.7670
        XZ      -0.2570     YZ       2.1731     ZZ    -105.6522
    Octopole Moments (Debye-Ang^2)
       XXX       6.1367    XXY       2.6636    XYY       0.0972
       YYY      47.3472    XXZ      18.1532    XYZ      -0.3832
       YYZ       8.7532    XZZ       1.4816    YZZ       3.2623
       ZZZ      17.3269
    Hexadecapole Moments (Debye-Ang^3)
      XXXX   -2234.9851   XXXY      90.5994   XXYY    -617.3108
      XYYY      74.2510   YYYY   -1207.8952   XXXZ       2.0188
      XXYZ      -6.9252   XYYZ       2.5396   YYYZ      11.9606
      XXZZ    -456.5159   XYZZ      25.4192   YYZZ    -256.9457
      XZZZ       4.0153   YZZZ       8.7074   ZZZZ    -279.9416
 -----------------------------------------------------------------
 Calculating analytic gradient of the SCF energy
 Gradient of SCF Energy
            1           2           3           4           5           6
    1   0.0002467   0.0104634  -0.0092233   0.0002441  -0.0026482   0.0022529
    2   0.0034116  -0.0178438   0.0076906   0.0023373   0.0026813   0.0009541
    3  -0.0092875   0.0156050   0.0047852  -0.0026719  -0.0034297  -0.0010586
            7           8           9
    1  -0.0014126   0.0007590  -0.0006820
    2   0.0004393   0.0002958   0.0000339
    3  -0.0012237  -0.0018428  -0.0008760
 Max gradient component =       1.784E-02
 RMS gradient           =       6.059E-03
 Gradient time:  CPU 22.54 s  wall 5.71 s
 Geometry Optimization Parameters
   NAtoms,    NIC,     NZ,  NCons,   NDum,   NFix, NCnnct, MaxDiis
        9      69       9       0       0       0       0       0

 Cartesian Hessian Update
 Hessian Updated using BFGS Update


** GEOMETRY OPTIMIZATION IN DELOCALIZED INTERNAL COORDINATES **
   Searching for a Minimum

   Optimization Cycle:   2

                       Coordinates (Angstroms)
     ATOM                X               Y               Z
      1  C         0.0050336277   -0.7338620386   -1.6977565071
      2  C         0.5421474434   -1.1838765549   -0.3498348043
      3  C        -0.5503071861   -0.1008687419   -0.4208245657
      4  F         0.1675827310   -2.4067253405    0.0843238443
      5  I         2.6001301304   -0.7567659391    0.1405757950
      6  I        -2.5387110516   -0.6724987041    0.1747691960
      7  I        -0.1367585005    2.0037467954   -0.0728810558
      8  H         0.6475035008   -0.1318347072   -2.3325506736
      9  H        -0.6394414227   -1.4279449616   -2.2291481841
   Point Group: c1    Number of degrees of freedom:    21


   Energy is -20973.917837213

 Hessian Updated using BFGS Update

 20 Hessian modes will be used to form the next step
  Hessian Eigenvalues:
     0.017385    0.020945    0.030740    0.030782    0.031872    0.048051
     0.089525    0.090593    0.103092    0.108207    0.113124    0.123694
     0.140242    0.154169    0.256235    0.268874    0.300307    0.347706
     0.348368    0.550848

 Minimum Search - Taking Simple RFO Step
 Searching for Lamda that Minimizes Along All modes
 Value Taken    Lamda =  -0.00200854
 Step Taken.  Stepsize is  0.152692

                             Maximum     Tolerance    Cnvgd?
         Gradient           0.012359      0.000300      NO
         Displacement       0.089454      0.001200      NO
         Energy change     -0.005422      0.000001      NO


 New Cartesian Coordinates Obtained by Inverse Iteration

 Displacement from previous Coordinates is:  0.156140
 ----------------------------------------------------------------
             Standard Nuclear Orientation (Angstroms)
    I     Atom           X                Y                Z
 ----------------------------------------------------------------
    1      C       0.0037153834    -0.7336430618    -1.7082311310
    2      C       0.5360457922    -1.1607556678    -0.3758339856
    3      C      -0.5463482749    -0.0967512934    -0.4433393534
    4      F       0.1505358902    -2.3725884692     0.0882399433
    5      I       2.6081286280    -0.7780976256     0.1695787967
    6      I      -2.5300126065    -0.6997900966     0.1948737374
    7      I      -0.1305366804     2.0067281130    -0.0583239544
    8      H       0.6374078266    -0.1317205734    -2.3456932558
    9      H      -0.6317566862    -1.4440115175    -2.2245977525
 ----------------------------------------------------------------
 Molecular Point Group                 C1    NOp =  1
 Largest Abelian Subgroup              C1    NOp =  1
 Nuclear Repulsion Energy =  1993.3275640127 hartrees
 There are       94 alpha and       94 beta electrons
 Applying Cartesian multipole field
    Component          Value
    ---------          -----
     (2,0,0)        1.00000E-11
     (0,2,0)        2.00000E-11
     (0,0,2)       -3.00000E-11
 Nucleus-field energy     =     0.0000000455 hartrees
 Requested basis set is 6-311++G(d,p)
 There are 106 shells and 288 basis functions
 A cutoff of  1.0D-11 yielded   4056 shell pairs
 There are     31579 function pairs (     35710 Cartesian)
 Smallest overlap matrix eigenvalue = 5.60E-05
 Guess MOs from SCF MO coefficient file

 -----------------------------------------------------------------------
  General SCF calculation program by
  Eric Jon Sundstrom, Paul Horn, Yuezhi Mao, Dmitri Zuev, Alec White,
  David Stuck, Shaama M.S., Shane Yost, Joonho Lee, David Small,
  Daniel Levine, Susi Lehtola, Hugh Burton, Evgeny Epifanovsky
 -----------------------------------------------------------------------
 Exchange:     0.2000 Hartree-Fock + 0.0800 Slater + 0.7200 B88
 Correlation:  0.1900 VWN1RPA + 0.8100 LYP
 Using SG-1 standard quadrature grid
 using 4 threads for integral computing
 -------------------------------------------------------
 OpenMP Integral computing Module                
 Release: version 2.0, May 2017, Q-Chem Inc. Pleasanton 
 -------------------------------------------------------
 -------------------------------------------------------
 OpenMP BLAS3 based DFT computing Module                
 Release: version 1.0, May 2013, Q-Chem Inc. Pittsburgh 
 -------------------------------------------------------
 A restricted SCF calculation will be
 performed using DIIS
 SCF converges when DIIS error is below 1.0e-08
 ---------------------------------------
  Cycle       Energy         DIIS error
 ---------------------------------------
    1  -20973.9177216078      3.13e-04  
    2  -20973.9188965590      9.74e-05  
    3  -20973.9189127694      9.66e-05  
    4  -20973.9189799293      2.34e-05  
    5  -20973.9189842209      5.79e-06  
    6  -20973.9189844531      3.45e-06  
    7  -20973.9189845681      1.05e-06  
    8  -20973.9189845797      3.19e-07  
    9  -20973.9189845806      8.65e-08  
   10  -20973.9189845809      2.85e-08  
   11  -20973.9189845808      5.76e-09  Convergence criterion met
 ---------------------------------------
 SCF time:   CPU 76.39s  wall 20.00s 
 SCF   energy in the final basis set =   -20973.9189845808
 Total energy in the final basis set =   -20973.9189845808

 --------------------------------------------------------------

                    Orbital Energies (a.u.)
 --------------------------------------------------------------

 Alpha MOs
 -- Occupied --
***********************-176.317-176.316-176.316-165.721-165.720
*******-165.718-165.718-165.717-165.717-165.717-165.717 -35.813
-35.812 -35.812 -31.307 -31.306 -31.306 -31.300 -31.300 -31.299
-31.299 -31.299 -31.299 -24.718 -22.957 -22.956 -22.956 -22.956
-22.956 -22.955 -22.955 -22.954 -22.954 -22.951 -22.951 -22.950
-22.950 -22.950 -22.950 -10.340 -10.300 -10.230  -6.362  -6.361
 -6.361  -4.775  -4.775  -4.774  -4.760  -4.759  -4.759  -4.759
 -4.759  -4.758  -2.041  -2.040  -2.040  -2.036  -2.036  -2.035
 -2.035  -2.035  -2.035  -2.022  -2.022  -2.022  -2.022  -2.021
 -2.021  -1.260  -0.922  -0.714  -0.692  -0.663  -0.634  -0.596
 -0.522  -0.516  -0.488  -0.459  -0.425  -0.374  -0.362  -0.349
 -0.299  -0.289  -0.278  -0.276  -0.274  -0.262
 -- Virtual --
 -0.097  -0.093  -0.039  -0.003   0.025   0.030   0.033   0.060
  0.064   0.071   0.078   0.088   0.091   0.102   0.113   0.122
  0.133   0.151   0.155   0.177   0.190   0.197   0.204   0.211
  0.213   0.218   0.228   0.235   0.240   0.255   0.273   0.288
  0.294   0.305   0.332   0.355   0.371   0.378   0.394   0.401
  0.410   0.418   0.432   0.440   0.459   0.461   0.478   0.486
  0.503   0.513   0.516   0.546   0.569   0.600   0.608   0.635
  0.643   0.659   0.665   0.700   0.727   0.736   0.747   0.774
  0.809   0.852   0.948   1.059   1.177   1.235   1.270   1.305
  1.310   1.332   1.339   1.344   1.358   1.361   1.382   1.389
  1.414   1.441   1.476   1.499   1.514   1.547   1.585   1.651
  1.660   1.739   1.772   1.818   1.863   1.881   1.949   2.002
  2.053   2.129   2.178   2.203   2.522   2.550   2.626   2.670
  2.761   2.789   2.878   2.922   3.079   3.373   3.452   3.690
  3.760   3.797   3.958   3.962   3.966   3.973   3.978   3.994
  4.004   4.008   4.019   4.045   4.062   4.065   4.091   4.122
  4.161   4.228   4.263   4.283   4.389   4.431   4.443   4.837
  6.002   6.006   6.015   6.024   6.034   6.040   6.062   6.086
  6.128   6.331   6.373   6.654  23.498  23.645  23.848  27.817
 27.872  27.879  28.341  28.344  28.353  28.356  28.363  28.370
 28.379  28.383  28.401  28.530  28.532  28.536  28.536  28.545
 28.550  28.564  28.570  28.575  28.588  28.600  28.626  28.668
 28.698  28.711  66.757 127.883 127.890 127.894 127.895 127.905
127.907 127.922 127.934 127.957 151.623 151.669 151.6741901.785
*******1901.838
 --------------------------------------------------------------

          Ground-State Mulliken Net Atomic Charges

     Atom                 Charge (a.u.)
  ----------------------------------------
      1 C                    -0.502993
      2 C                    -0.135289
      3 C                    -0.070611
      4 F                    -0.034023
      5 I                     0.099052
      6 I                     0.133100
      7 I                     0.137127
      8 H                     0.176550
      9 H                     0.197088
  ----------------------------------------
  Sum of atomic charges =     0.000000

 -----------------------------------------------------------------
                    Cartesian Multipole Moments
 -----------------------------------------------------------------
    Charge (ESU x 10^10)
                 0.0000
    Dipole Moment (Debye)
         X       0.1905      Y       0.5108      Z      -1.5876
       Tot       1.6786
    Quadrupole Moments (Debye-Ang)
        XX    -105.1482     XY       2.6086     YY    -109.6631
        XZ      -0.2255     YZ       2.3146     ZZ    -105.4117
    Octopole Moments (Debye-Ang^2)
       XXX       4.7581    XXY       2.8976    XYY      -0.5714
       YYY      50.1342    XXZ      17.6430    XYZ      -0.2986
       YYZ       7.4847    XZZ       1.0231    YZZ       4.1451
       ZZZ      12.4314
    Hexadecapole Moments (Debye-Ang^3)
      XXXX   -2238.7360   XXXY      87.1189   XXYY    -617.4786
      XYYY      72.9642   YYYY   -1214.8820   XXXZ       1.6048
      XXYZ      -7.9402   XYYZ       1.7087   YYYZ      14.7102
      XXZZ    -455.7800   XYZZ      24.7479   YYZZ    -258.3209
      XZZZ       1.7317   YZZZ       9.8691   ZZZZ    -283.7327
 -----------------------------------------------------------------
 Calculating analytic gradient of the SCF energy
 Gradient of SCF Energy
            1           2           3           4           5           6
    1   0.0012787   0.0010527  -0.0026967  -0.0005782   0.0011794   0.0003234
    2   0.0026868  -0.0095183   0.0006352   0.0040061   0.0019785  -0.0007817
    3  -0.0000901   0.0014675  -0.0011617  -0.0005527  -0.0011977  -0.0001531
            7           8           9
    1  -0.0003475  -0.0004298   0.0002180
    2   0.0016406  -0.0007324   0.0000852
    3   0.0002302   0.0005055   0.0009521
 Max gradient component =       9.518E-03
 RMS gradient           =       2.283E-03
 Gradient time:  CPU 22.41 s  wall 5.68 s
 Geometry Optimization Parameters
   NAtoms,    NIC,     NZ,  NCons,   NDum,   NFix, NCnnct, MaxDiis
        9      69       9       0       0       0       0       0

 Cartesian Hessian Update
 Hessian Updated using BFGS Update


** GEOMETRY OPTIMIZATION IN DELOCALIZED INTERNAL COORDINATES **
   Searching for a Minimum

   Optimization Cycle:   3

                       Coordinates (Angstroms)
     ATOM                X               Y               Z
      1  C         0.0037153834   -0.7336430618   -1.7082311310
      2  C         0.5360457922   -1.1607556678   -0.3758339856
      3  C        -0.5463482749   -0.0967512934   -0.4433393534
      4  F         0.1505358902   -2.3725884692    0.0882399433
      5  I         2.6081286280   -0.7780976256    0.1695787967
      6  I        -2.5300126065   -0.6997900966    0.1948737374
      7  I        -0.1305366804    2.0067281130   -0.0583239544
      8  H         0.6374078266   -0.1317205734   -2.3456932558
      9  H        -0.6317566862   -1.4440115175   -2.2245977525
   Point Group: c1    Number of degrees of freedom:    21


   Energy is -20973.918984581

 Hessian Updated using BFGS Update

 21 Hessian modes will be used to form the next step
  Hessian Eigenvalues:
     0.017673    0.020988    0.028575    0.030784    0.034907    0.049189
     0.078515    0.090118    0.097213    0.108144    0.108891    0.115579
     0.118162    0.140667    0.156699    0.266835    0.273366    0.286636
     0.348226    0.351009    0.549665

 Minimum Search - Taking Simple RFO Step
 Searching for Lamda that Minimizes Along All modes
 Value Taken    Lamda =  -0.00041239
 Step Taken.  Stepsize is  0.086188

                             Maximum     Tolerance    Cnvgd?
         Gradient           0.003869      0.000300      NO
         Displacement       0.040954      0.001200      NO
         Energy change     -0.001147      0.000001      NO


 New Cartesian Coordinates Obtained by Inverse Iteration

 Displacement from previous Coordinates is:  0.094382
 ----------------------------------------------------------------
             Standard Nuclear Orientation (Angstroms)
    I     Atom           X                Y                Z
 ----------------------------------------------------------------
    1      C       0.0013705396    -0.7348012198    -1.7120405592
    2      C       0.5346775450    -1.1489228423    -0.3807732836
    3      C      -0.5435477450    -0.0950176205    -0.4471080175
    4      F       0.1634070237    -2.3750863711     0.0699978048
    5      I       2.5985079027    -0.7852340114     0.1998938393
    6      I      -2.5257262126    -0.6958763298     0.2127919102
    7      I      -0.1270357073     2.0020872736    -0.0672788655
    8      H       0.6266971100    -0.1268533653    -2.3533476981
    9      H      -0.6311711838    -1.4509257060    -2.2254620858
 ----------------------------------------------------------------
 Molecular Point Group                 C1    NOp =  1
 Largest Abelian Subgroup              C1    NOp =  1
 Nuclear Repulsion Energy =  1995.6748041014 hartrees
 There are       94 alpha and       94 beta electrons
 Applying Cartesian multipole field
    Component          Value
    ---------          -----
     (2,0,0)        1.00000E-11
     (0,2,0)        2.00000E-11
     (0,0,2)       -3.00000E-11
 Nucleus-field energy     =     0.0000000452 hartrees
 Requested basis set is 6-311++G(d,p)
 There are 106 shells and 288 basis functions
 A cutoff of  1.0D-11 yielded   4057 shell pairs
 There are     31586 function pairs (     35719 Cartesian)
 Smallest overlap matrix eigenvalue = 5.42E-05
 Guess MOs from SCF MO coefficient file

 -----------------------------------------------------------------------
  General SCF calculation program by
  Eric Jon Sundstrom, Paul Horn, Yuezhi Mao, Dmitri Zuev, Alec White,
  David Stuck, Shaama M.S., Shane Yost, Joonho Lee, David Small,
  Daniel Levine, Susi Lehtola, Hugh Burton, Evgeny Epifanovsky
 -----------------------------------------------------------------------
 Exchange:     0.2000 Hartree-Fock + 0.0800 Slater + 0.7200 B88
 Correlation:  0.1900 VWN1RPA + 0.8100 LYP
 Using SG-1 standard quadrature grid
 using 4 threads for integral computing
 -------------------------------------------------------
 OpenMP Integral computing Module                
 Release: version 2.0, May 2017, Q-Chem Inc. Pleasanton 
 -------------------------------------------------------
 -------------------------------------------------------
 OpenMP BLAS3 based DFT computing Module                
 Release: version 1.0, May 2013, Q-Chem Inc. Pittsburgh 
 -------------------------------------------------------
 A restricted SCF calculation will be
 performed using DIIS
 SCF converges when DIIS error is below 1.0e-08
 ---------------------------------------
  Cycle       Energy         DIIS error
 ---------------------------------------
    1  -20973.9188388890      1.67e-04  
    2  -20973.9191917036      5.62e-05  
    3  -20973.9191530214      8.52e-05  
    4  -20973.9192182858      1.66e-05  
    5  -20973.9192213367      5.39e-06  
    6  -20973.9192215710      1.46e-06  
    7  -20973.9192215932      4.12e-07  
    8  -20973.9192215941      1.19e-07  
    9  -20973.9192215942      3.58e-08  
   10  -20973.9192215942      1.06e-08  
   11  -20973.9192215940      4.89e-09  Convergence criterion met
 ---------------------------------------
 SCF time:   CPU 76.43s  wall 20.00s 
 SCF   energy in the final basis set =   -20973.9192215940
 Total energy in the final basis set =   -20973.9192215940

 --------------------------------------------------------------

                    Orbital Energies (a.u.)
 --------------------------------------------------------------

 Alpha MOs
 -- Occupied --
***********************-176.317-176.316-176.315-165.721-165.720
*******-165.719-165.719-165.717-165.717-165.717-165.717 -35.814
-35.812 -35.812 -31.307 -31.306 -31.305 -31.301 -31.301 -31.299
-31.299 -31.299 -31.299 -24.716 -22.958 -22.956 -22.956 -22.956
-22.956 -22.955 -22.954 -22.954 -22.954 -22.952 -22.952 -22.950
-22.950 -22.950 -22.950 -10.339 -10.300 -10.230  -6.363  -6.361
 -6.361  -4.776  -4.775  -4.774  -4.760  -4.760  -4.758  -4.758
 -4.758  -4.758  -2.042  -2.040  -2.039  -2.037  -2.037  -2.035
 -2.035  -2.035  -2.034  -2.023  -2.023  -2.021  -2.021  -2.021
 -2.021  -1.258  -0.924  -0.714  -0.693  -0.663  -0.633  -0.595
 -0.522  -0.515  -0.486  -0.458  -0.426  -0.374  -0.363  -0.350
 -0.299  -0.289  -0.278  -0.276  -0.274  -0.262
 -- Virtual --
 -0.096  -0.093  -0.039  -0.003   0.025   0.030   0.033   0.060
  0.065   0.071   0.079   0.089   0.091   0.102   0.114   0.121
  0.132   0.152   0.155   0.177   0.190   0.198   0.203   0.211
  0.213   0.217   0.228   0.236   0.241   0.255   0.273   0.289
  0.295   0.305   0.330   0.356   0.372   0.379   0.394   0.401
  0.411   0.420   0.434   0.439   0.460   0.461   0.478   0.486
  0.504   0.513   0.517   0.546   0.568   0.601   0.609   0.633
  0.644   0.659   0.665   0.699   0.729   0.734   0.748   0.774
  0.808   0.853   0.951   1.061   1.179   1.235   1.269   1.305
  1.310   1.333   1.339   1.344   1.360   1.362   1.382   1.388
  1.416   1.438   1.478   1.499   1.515   1.548   1.586   1.654
  1.661   1.740   1.771   1.822   1.868   1.884   1.949   2.003
  2.055   2.127   2.179   2.203   2.520   2.549   2.626   2.670
  2.768   2.793   2.879   2.922   3.084   3.378   3.447   3.689
  3.761   3.799   3.958   3.961   3.966   3.973   3.978   3.993
  4.004   4.006   4.019   4.046   4.062   4.065   4.091   4.121
  4.161   4.227   4.264   4.282   4.392   4.429   4.445   4.837
  6.002   6.006   6.016   6.024   6.034   6.041   6.062   6.087
  6.129   6.333   6.374   6.653  23.497  23.662  23.850  27.819
 27.871  27.880  28.341  28.343  28.353  28.357  28.363  28.371
 28.380  28.383  28.402  28.530  28.532  28.536  28.537  28.545
 28.550  28.565  28.570  28.575  28.588  28.600  28.626  28.668
 28.698  28.711  66.759 127.883 127.890 127.893 127.896 127.905
127.907 127.921 127.934 127.957 151.625 151.668 151.6741901.786
*******1901.838
 --------------------------------------------------------------

          Ground-State Mulliken Net Atomic Charges

     Atom                 Charge (a.u.)
  ----------------------------------------
      1 C                    -0.506227
      2 C                    -0.133200
      3 C                    -0.069811
      4 F                    -0.036555
      5 I                     0.098460
      6 I                     0.132239
      7 I                     0.140522
      8 H                     0.176092
      9 H                     0.198480
  ----------------------------------------
  Sum of atomic charges =     0.000000

 -----------------------------------------------------------------
                    Cartesian Multipole Moments
 -----------------------------------------------------------------
    Charge (ESU x 10^10)
                 0.0000
    Dipole Moment (Debye)
         X       0.1662      Y       0.5682      Z      -1.5834
       Tot       1.6905
    Quadrupole Moments (Debye-Ang)
        XX    -105.2333     XY       2.5772     YY    -109.6973
        XZ      -0.1731     YZ       2.2977     ZZ    -105.3023
    Octopole Moments (Debye-Ang^2)
       XXX       4.5480    XXY       2.9044    XYY      -0.5734
       YYY      51.1281    XXZ      17.2618    XYZ      -0.3344
       YYZ       6.4724    XZZ       1.0601    YZZ       4.2354
       ZZZ       9.4135
    Hexadecapole Moments (Debye-Ang^3)
      XXXX   -2229.6187   XXXY      87.2148   XXYY    -614.8003
      XYYY      74.7592   YYYY   -1212.6353   XXXZ      -0.2624
      XXYZ      -7.1234   XYYZ       0.7548   YYYZ      18.4140
      XXZZ    -453.1831   XYZZ      25.3341   YYZZ    -258.3348
      XZZZ      -1.0587   YZZZ      13.9935   ZZZZ    -287.2994
 -----------------------------------------------------------------
 Calculating analytic gradient of the SCF energy
 Gradient of SCF Energy
            1           2           3           4           5           6
    1   0.0005121  -0.0028228   0.0014190   0.0012822   0.0005263  -0.0000352
    2   0.0002737  -0.0024866   0.0001524   0.0019693   0.0008588  -0.0006725
    3   0.0023860  -0.0001996  -0.0018061  -0.0009162  -0.0003653  -0.0001308
            7           8           9
    1  -0.0005756  -0.0001704  -0.0001357
    2   0.0003074  -0.0003359  -0.0000667
    3   0.0002408   0.0004337   0.0003575
 Max gradient component =       2.823E-03
 RMS gradient           =       1.130E-03
 Gradient time:  CPU 22.59 s  wall 5.72 s
 Geometry Optimization Parameters
   NAtoms,    NIC,     NZ,  NCons,   NDum,   NFix, NCnnct, MaxDiis
        9      69       9       0       0       0       0       0

 Cartesian Hessian Update
 Hessian Updated using BFGS Update


** GEOMETRY OPTIMIZATION IN DELOCALIZED INTERNAL COORDINATES **
   Searching for a Minimum

   Optimization Cycle:   4

                       Coordinates (Angstroms)
     ATOM                X               Y               Z
      1  C         0.0013705396   -0.7348012198   -1.7120405592
      2  C         0.5346775450   -1.1489228423   -0.3807732836
      3  C        -0.5435477450   -0.0950176205   -0.4471080175
      4  F         0.1634070237   -2.3750863711    0.0699978048
      5  I         2.5985079027   -0.7852340114    0.1998938393
      6  I        -2.5257262126   -0.6958763298    0.2127919102
      7  I        -0.1270357073    2.0020872736   -0.0672788655
      8  H         0.6266971100   -0.1268533653   -2.3533476981
      9  H        -0.6311711838   -1.4509257060   -2.2254620858
   Point Group: c1    Number of degrees of freedom:    21


   Energy is -20973.919221594

 Hessian Updated using BFGS Update

 21 Hessian modes will be used to form the next step
  Hessian Eigenvalues:
     0.017760    0.020878    0.023353    0.031196    0.037719    0.049145
     0.076932    0.090177    0.095033    0.108287    0.109167    0.115793
     0.121664    0.139773    0.155976    0.267167    0.269052    0.300089
     0.348402    0.349125    0.527045

 Minimum Search - Taking Simple RFO Step
 Searching for Lamda that Minimizes Along All modes
 Value Taken    Lamda =  -0.00009113
 Step Taken.  Stepsize is  0.046342

                             Maximum     Tolerance    Cnvgd?
         Gradient           0.001987      0.000300      NO
         Displacement       0.027438      0.001200      NO
         Energy change     -0.000237      0.000001      NO


 New Cartesian Coordinates Obtained by Inverse Iteration

 Displacement from previous Coordinates is:  0.058029
 ----------------------------------------------------------------
             Standard Nuclear Orientation (Angstroms)
    I     Atom           X                Y                Z
 ----------------------------------------------------------------
    1      C       0.0008402074    -0.7337105508    -1.7176860712
    2      C       0.5366854229    -1.1465693827    -0.3840399263
    3      C      -0.5427149469    -0.0964345054    -0.4476115786
    4      F       0.1627309628    -2.3748652000     0.0691591466
    5      I       2.5936262599    -0.7902339452     0.2167342705
    6      I      -2.5210681763    -0.6959777629     0.2274347826
    7      I      -0.1258335030     1.9990094237    -0.0747250875
    8      H       0.6194258874    -0.1182723087    -2.3600264969
    9      H      -0.6265128418    -1.4535759604    -2.2325659944
 ----------------------------------------------------------------
 Molecular Point Group                 C1    NOp =  1
 Largest Abelian Subgroup              C1    NOp =  1
 Nuclear Repulsion Energy =  1996.7579764257 hartrees
 There are       94 alpha and       94 beta electrons
 Applying Cartesian multipole field
    Component          Value
    ---------          -----
     (2,0,0)        1.00000E-11
     (0,2,0)        2.00000E-11
     (0,0,2)       -3.00000E-11
 Nucleus-field energy     =     0.0000000450 hartrees
 Requested basis set is 6-311++G(d,p)
 There are 106 shells and 288 basis functions
 A cutoff of  1.0D-11 yielded   4055 shell pairs
 There are     31580 function pairs (     35713 Cartesian)
 Smallest overlap matrix eigenvalue = 5.41E-05
 Guess MOs from SCF MO coefficient file

 -----------------------------------------------------------------------
  General SCF calculation program by
  Eric Jon Sundstrom, Paul Horn, Yuezhi Mao, Dmitri Zuev, Alec White,
  David Stuck, Shaama M.S., Shane Yost, Joonho Lee, David Small,
  Daniel Levine, Susi Lehtola, Hugh Burton, Evgeny Epifanovsky
 -----------------------------------------------------------------------
 Exchange:     0.2000 Hartree-Fock + 0.0800 Slater + 0.7200 B88
 Correlation:  0.1900 VWN1RPA + 0.8100 LYP
 Using SG-1 standard quadrature grid
 using 4 threads for integral computing
 -------------------------------------------------------
 OpenMP Integral computing Module                
 Release: version 2.0, May 2017, Q-Chem Inc. Pleasanton 
 -------------------------------------------------------
 -------------------------------------------------------
 OpenMP BLAS3 based DFT computing Module                
 Release: version 1.0, May 2013, Q-Chem Inc. Pittsburgh 
 -------------------------------------------------------
 A restricted SCF calculation will be
 performed using DIIS
 SCF converges when DIIS error is below 1.0e-08
 ---------------------------------------
  Cycle       Energy         DIIS error
 ---------------------------------------
    1  -20973.9191932355      7.84e-05  
    2  -20973.9192720363      2.16e-05  
    3  -20973.9192722620      2.30e-05  
    4  -20973.9192763196      6.28e-06  
    5  -20973.9192766314      2.55e-06  
    6  -20973.9192767012      7.94e-07  
    7  -20973.9192767079      2.16e-07  
    8  -20973.9192767083      7.38e-08  
    9  -20973.9192767083      1.35e-08  
   10  -20973.9192767082      6.04e-09  Convergence criterion met
 ---------------------------------------
 SCF time:   CPU 69.77s  wall 19.00s 
 SCF   energy in the final basis set =   -20973.9192767082
 Total energy in the final basis set =   -20973.9192767082

 --------------------------------------------------------------

                    Orbital Energies (a.u.)
 --------------------------------------------------------------

 Alpha MOs
 -- Occupied --
***********************-176.318-176.316-176.315-165.721-165.720
*******-165.719-165.719-165.717-165.717-165.717-165.717 -35.814
-35.812 -35.812 -31.308 -31.306 -31.305 -31.301 -31.301 -31.299
-31.299 -31.299 -31.299 -24.715 -22.958 -22.956 -22.956 -22.956
-22.956 -22.954 -22.954 -22.954 -22.954 -22.952 -22.952 -22.950
-22.950 -22.950 -22.950 -10.339 -10.300 -10.231  -6.363  -6.361
 -6.361  -4.776  -4.774  -4.774  -4.760  -4.760  -4.758  -4.758
 -4.758  -4.758  -2.042  -2.040  -2.039  -2.037  -2.037  -2.035
 -2.035  -2.035  -2.034  -2.023  -2.023  -2.021  -2.021  -2.021
 -2.021  -1.256  -0.924  -0.714  -0.694  -0.664  -0.633  -0.594
 -0.521  -0.514  -0.485  -0.457  -0.426  -0.374  -0.363  -0.350
 -0.299  -0.289  -0.278  -0.276  -0.274  -0.262
 -- Virtual --
 -0.096  -0.093  -0.039  -0.003   0.025   0.030   0.033   0.060
  0.064   0.070   0.079   0.089   0.091   0.102   0.114   0.120
  0.132   0.152   0.155   0.177   0.190   0.198   0.202   0.212
  0.213   0.217   0.228   0.236   0.241   0.255   0.274   0.289
  0.295   0.305   0.330   0.356   0.372   0.380   0.395   0.400
  0.411   0.420   0.434   0.439   0.460   0.461   0.479   0.486
  0.504   0.512   0.517   0.546   0.566   0.601   0.609   0.632
  0.644   0.660   0.664   0.698   0.728   0.734   0.749   0.775
  0.808   0.854   0.952   1.061   1.180   1.233   1.268   1.305
  1.310   1.333   1.339   1.344   1.360   1.362   1.382   1.388
  1.416   1.438   1.479   1.497   1.516   1.546   1.586   1.655
  1.660   1.740   1.769   1.824   1.867   1.884   1.947   2.004
  2.054   2.125   2.178   2.203   2.518   2.546   2.625   2.669
  2.768   2.792   2.876   2.921   3.080   3.377   3.443   3.687
  3.762   3.799   3.957   3.960   3.966   3.973   3.978   3.992
  4.002   4.005   4.017   4.047   4.062   4.065   4.091   4.121
  4.161   4.227   4.264   4.282   4.394   4.429   4.445   4.835
  6.002   6.005   6.016   6.024   6.034   6.041   6.062   6.088
  6.130   6.334   6.374   6.649  23.494  23.663  23.846  27.820
 27.871  27.880  28.341  28.343  28.354  28.357  28.363  28.371
 28.380  28.383  28.403  28.530  28.532  28.536  28.537  28.545
 28.550  28.565  28.570  28.576  28.588  28.600  28.626  28.668
 28.699  28.711  66.760 127.883 127.890 127.893 127.896 127.905
127.907 127.921 127.934 127.958 151.626 151.668 151.6751901.787
*******1901.838
 --------------------------------------------------------------

          Ground-State Mulliken Net Atomic Charges

     Atom                 Charge (a.u.)
  ----------------------------------------
      1 C                    -0.505615
      2 C                    -0.133784
      3 C                    -0.069720
      4 F                    -0.038313
      5 I                     0.099583
      6 I                     0.132608
      7 I                     0.141159
      8 H                     0.175656
      9 H                     0.198426
  ----------------------------------------
  Sum of atomic charges =     0.000000

 -----------------------------------------------------------------
                    Cartesian Multipole Moments
 -----------------------------------------------------------------
    Charge (ESU x 10^10)
                 0.0000
    Dipole Moment (Debye)
         X       0.1708      Y       0.5877      Z      -1.5892
       Tot       1.7030
    Quadrupole Moments (Debye-Ang)
        XX    -105.2606     XY       2.5523     YY    -109.7326
        XZ      -0.1533     YZ       2.2837     ZZ    -105.2231
    Octopole Moments (Debye-Ang^2)
       XXX       4.4713    XXY       3.0724    XYY      -0.5781
       YYY      51.9326    XXZ      17.0332    XYZ      -0.3390
       YYZ       5.7640    XZZ       1.0378    YZZ       4.3986
       ZZZ       7.4213
    Hexadecapole Moments (Debye-Ang^3)
      XXXX   -2223.0577   XXXY      87.2852   XXYY    -613.1772
      XYYY      75.4989   YYYY   -1212.1241   XXXZ      -0.4628
      XXYZ      -6.4083   XYYZ       0.4964   YYYZ      21.4298
      XXZZ    -451.5582   XYZZ      25.6470   YYZZ    -258.6656
      XZZZ      -1.6154   YZZZ      17.3078   ZZZZ    -290.2434
 -----------------------------------------------------------------
 Calculating analytic gradient of the SCF energy
 Gradient of SCF Energy
            1           2           3           4           5           6
    1   0.0001419  -0.0021907   0.0018098   0.0010343   0.0001765  -0.0001680
    2   0.0000599  -0.0007352   0.0003983   0.0005523   0.0005181  -0.0005941
    3   0.0007358  -0.0005114  -0.0004603   0.0002963   0.0000677  -0.0001047
            7           8           9
    1  -0.0007299  -0.0001107   0.0000368
    2  -0.0002315   0.0001642  -0.0001320
    3   0.0001707  -0.0001708  -0.0000233
 Max gradient component =       2.191E-03
 RMS gradient           =       6.851E-04
 Gradient time:  CPU 22.75 s  wall 5.76 s
 Geometry Optimization Parameters
   NAtoms,    NIC,     NZ,  NCons,   NDum,   NFix, NCnnct, MaxDiis
        9      69       9       0       0       0       0       0

 Cartesian Hessian Update
 Hessian Updated using BFGS Update


** GEOMETRY OPTIMIZATION IN DELOCALIZED INTERNAL COORDINATES **
   Searching for a Minimum

   Optimization Cycle:   5

                       Coordinates (Angstroms)
     ATOM                X               Y               Z
      1  C         0.0008402074   -0.7337105508   -1.7176860712
      2  C         0.5366854229   -1.1465693827   -0.3840399263
      3  C        -0.5427149469   -0.0964345054   -0.4476115786
      4  F         0.1627309628   -2.3748652000    0.0691591466
      5  I         2.5936262599   -0.7902339452    0.2167342705
      6  I        -2.5210681763   -0.6959777629    0.2274347826
      7  I        -0.1258335030    1.9990094237   -0.0747250875
      8  H         0.6194258874   -0.1182723087   -2.3600264969
      9  H        -0.6265128418   -1.4535759604   -2.2325659944
   Point Group: c1    Number of degrees of freedom:    21


   Energy is -20973.919276708

 Hessian Updated using BFGS Update

 21 Hessian modes will be used to form the next step
  Hessian Eigenvalues:
     0.016762    0.018143    0.021167    0.031862    0.039496    0.051044
     0.075614    0.089924    0.093138    0.105187    0.108442    0.116688
     0.121873    0.147101    0.156072    0.263564    0.278339    0.291684
     0.348631    0.352942    0.509189

 Minimum Search - Taking Simple RFO Step
 Searching for Lamda that Minimizes Along All modes
 Value Taken    Lamda =  -0.00003294
 Step Taken.  Stepsize is  0.033561

                             Maximum     Tolerance    Cnvgd?
         Gradient           0.001201      0.000300      NO
         Displacement       0.015832      0.001200      NO
         Energy change     -0.000055      0.000001      NO


 New Cartesian Coordinates Obtained by Inverse Iteration

 Displacement from previous Coordinates is:  0.038036
 ----------------------------------------------------------------
             Standard Nuclear Orientation (Angstroms)
    I     Atom           X                Y                Z
 ----------------------------------------------------------------
    1      C       0.0005257570    -0.7328601229    -1.7193952493
    2      C       0.5378089751    -1.1449347481    -0.3845705849
    3      C      -0.5449895413    -0.0973356301    -0.4473412716
    4      F       0.1610633246    -2.3769148861     0.0619289865
    5      I       2.5907635825    -0.7918057835     0.2252883888
    6      I      -2.5190894251    -0.6954094077     0.2390055443
    7      I      -0.1248765680     1.9989955561    -0.0820996763
    8      H       0.6177837274    -0.1145139141    -2.3603567780
    9      H      -0.6218105597    -1.4558512560    -2.2357863148
 ----------------------------------------------------------------
 Molecular Point Group                 C1    NOp =  1
 Largest Abelian Subgroup              C1    NOp =  1
 Nuclear Repulsion Energy =  1996.8686624795 hartrees
 There are       94 alpha and       94 beta electrons
 Applying Cartesian multipole field
    Component          Value
    ---------          -----
     (2,0,0)        1.00000E-11
     (0,2,0)        2.00000E-11
     (0,0,2)       -3.00000E-11
 Nucleus-field energy     =     0.0000000449 hartrees
 Requested basis set is 6-311++G(d,p)
 There are 106 shells and 288 basis functions
 A cutoff of  1.0D-11 yielded   4056 shell pairs
 There are     31583 function pairs (     35716 Cartesian)
 Smallest overlap matrix eigenvalue = 5.43E-05
 Guess MOs from SCF MO coefficient file

 -----------------------------------------------------------------------
  General SCF calculation program by
  Eric Jon Sundstrom, Paul Horn, Yuezhi Mao, Dmitri Zuev, Alec White,
  David Stuck, Shaama M.S., Shane Yost, Joonho Lee, David Small,
  Daniel Levine, Susi Lehtola, Hugh Burton, Evgeny Epifanovsky
 -----------------------------------------------------------------------
 Exchange:     0.2000 Hartree-Fock + 0.0800 Slater + 0.7200 B88
 Correlation:  0.1900 VWN1RPA + 0.8100 LYP
 Using SG-1 standard quadrature grid
 using 4 threads for integral computing
 -------------------------------------------------------
 OpenMP Integral computing Module                
 Release: version 2.0, May 2017, Q-Chem Inc. Pleasanton 
 -------------------------------------------------------
 -------------------------------------------------------
 OpenMP BLAS3 based DFT computing Module                
 Release: version 1.0, May 2013, Q-Chem Inc. Pittsburgh 
 -------------------------------------------------------
 A restricted SCF calculation will be
 performed using DIIS
 SCF converges when DIIS error is below 1.0e-08
 ---------------------------------------
  Cycle       Energy         DIIS error
 ---------------------------------------
    1  -20973.9192513486      5.89e-05  
    2  -20973.9192979921      1.28e-05  
    3  -20973.9192979216      1.45e-05  
    4  -20973.9192995100      3.95e-06  
    5  -20973.9192996422      1.87e-06  
    6  -20973.9192996750      5.70e-07  
    7  -20973.9192996776      1.23e-07  
    8  -20973.9192996779      4.29e-08  
    9  -20973.9192996778      8.90e-09  Convergence criterion met
 ---------------------------------------
 SCF time:   CPU 63.21s  wall 16.00s 
 SCF   energy in the final basis set =   -20973.9192996778
 Total energy in the final basis set =   -20973.9192996778

 --------------------------------------------------------------

                    Orbital Energies (a.u.)
 --------------------------------------------------------------

 Alpha MOs
 -- Occupied --
***********************-176.318-176.316-176.315-165.721-165.720
*******-165.719-165.719-165.717-165.717-165.717-165.717 -35.814
-35.812 -35.812 -31.308 -31.306 -31.305 -31.301 -31.301 -31.299
-31.299 -31.299 -31.299 -24.714 -22.958 -22.956 -22.956 -22.956
-22.956 -22.954 -22.954 -22.954 -22.954 -22.952 -22.952 -22.950
-22.950 -22.950 -22.950 -10.339 -10.300 -10.231  -6.363  -6.361
 -6.361  -4.776  -4.774  -4.774  -4.760  -4.760  -4.759  -4.758
 -4.758  -4.758  -2.042  -2.040  -2.039  -2.037  -2.037  -2.035
 -2.035  -2.035  -2.035  -2.023  -2.023  -2.021  -2.021  -2.021
 -2.021  -1.255  -0.923  -0.714  -0.694  -0.664  -0.633  -0.594
 -0.521  -0.514  -0.485  -0.457  -0.426  -0.374  -0.363  -0.350
 -0.300  -0.289  -0.278  -0.276  -0.274  -0.262
 -- Virtual --
 -0.096  -0.093  -0.039  -0.003   0.025   0.030   0.033   0.060
  0.064   0.070   0.079   0.089   0.091   0.102   0.114   0.120
  0.132   0.152   0.155   0.177   0.189   0.198   0.202   0.212
  0.213   0.217   0.228   0.236   0.241   0.254   0.274   0.290
  0.295   0.304   0.329   0.356   0.372   0.380   0.395   0.400
  0.412   0.421   0.434   0.439   0.460   0.462   0.479   0.486
  0.504   0.512   0.517   0.546   0.566   0.601   0.609   0.632
  0.644   0.660   0.664   0.698   0.728   0.734   0.749   0.775
  0.809   0.854   0.952   1.061   1.180   1.232   1.268   1.305
  1.310   1.333   1.339   1.344   1.360   1.362   1.382   1.389
  1.416   1.438   1.479   1.496   1.516   1.546   1.586   1.656
  1.660   1.740   1.768   1.823   1.865   1.884   1.945   2.004
  2.054   2.124   2.177   2.203   2.518   2.546   2.625   2.669
  2.767   2.792   2.875   2.920   3.078   3.376   3.441   3.687
  3.762   3.799   3.957   3.959   3.966   3.974   3.978   3.990
  4.000   4.005   4.017   4.047   4.061   4.065   4.091   4.121
  4.161   4.227   4.264   4.282   4.394   4.429   4.445   4.833
  6.002   6.005   6.016   6.024   6.034   6.041   6.062   6.088
  6.130   6.335   6.375   6.646  23.493  23.661  23.844  27.821
 27.871  27.880  28.341  28.343  28.354  28.357  28.363  28.371
 28.380  28.383  28.403  28.530  28.532  28.536  28.537  28.545
 28.550  28.565  28.570  28.576  28.588  28.600  28.626  28.668
 28.699  28.711  66.760 127.883 127.890 127.893 127.896 127.905
127.907 127.921 127.934 127.958 151.626 151.668 151.6751901.787
*******1901.838
 --------------------------------------------------------------

          Ground-State Mulliken Net Atomic Charges

     Atom                 Charge (a.u.)
  ----------------------------------------
      1 C                    -0.506073
      2 C                    -0.134442
      3 C                    -0.068635
      4 F                    -0.039661
      5 I                     0.100823
      6 I                     0.133540
      7 I                     0.140502
      8 H                     0.175320
      9 H                     0.198627
  ----------------------------------------
  Sum of atomic charges =     0.000000

 -----------------------------------------------------------------
                    Cartesian Multipole Moments
 -----------------------------------------------------------------
    Charge (ESU x 10^10)
                 0.0000
    Dipole Moment (Debye)
         X       0.1779      Y       0.5933      Z      -1.5842
       Tot       1.7010
    Quadrupole Moments (Debye-Ang)
        XX    -105.2300     XY       2.5466     YY    -109.7698
        XZ      -0.1602     YZ       2.2583     ZZ    -105.1963
    Octopole Moments (Debye-Ang^2)
       XXX       4.5819    XXY       3.0663    XYY      -0.5218
       YYY      52.1122    XXZ      16.9351    XYZ      -0.3214
       YYZ       5.3857    XZZ       1.0367    YZZ       4.3614
       ZZZ       6.4670
    Hexadecapole Moments (Debye-Ang^3)
      XXXX   -2219.3758   XXXY      87.1516   XXYY    -612.4741
      XYYY      75.7637   YYYY   -1212.8936   XXXZ      -0.0034
      XXYZ      -5.8673   XYYZ       0.6324   YYYZ      23.3886
      XXZZ    -450.6462   XYZZ      25.7550   YYZZ    -259.0519
      XZZZ      -1.0698   YZZZ      19.6778   ZZZZ    -292.1344
 -----------------------------------------------------------------
 Calculating analytic gradient of the SCF energy
 Gradient of SCF Energy
            1           2           3           4           5           6
    1  -0.0001931  -0.0009934   0.0012268   0.0006494   0.0000657  -0.0002665
    2  -0.0001819   0.0002046   0.0006297  -0.0002510   0.0004453  -0.0005783
    3  -0.0003638   0.0000913   0.0002394   0.0002357   0.0001273  -0.0000585
            7           8           9
    1  -0.0007179   0.0000677   0.0001613
    2  -0.0002702   0.0000752  -0.0000733
    3   0.0000905  -0.0001993  -0.0001627
 Max gradient component =       1.227E-03
 RMS gradient           =       4.334E-04
 Gradient time:  CPU 22.49 s  wall 5.70 s
 Geometry Optimization Parameters
   NAtoms,    NIC,     NZ,  NCons,   NDum,   NFix, NCnnct, MaxDiis
        9      69       9       0       0       0       0       0

 Cartesian Hessian Update
 Hessian Updated using BFGS Update


** GEOMETRY OPTIMIZATION IN DELOCALIZED INTERNAL COORDINATES **
   Searching for a Minimum

   Optimization Cycle:   6

                       Coordinates (Angstroms)
     ATOM                X               Y               Z
      1  C         0.0005257570   -0.7328601229   -1.7193952493
      2  C         0.5378089751   -1.1449347481   -0.3845705849
      3  C        -0.5449895413   -0.0973356301   -0.4473412716
      4  F         0.1610633246   -2.3769148861    0.0619289865
      5  I         2.5907635825   -0.7918057835    0.2252883888
      6  I        -2.5190894251   -0.6954094077    0.2390055443
      7  I        -0.1248765680    1.9989955561   -0.0820996763
      8  H         0.6177837274   -0.1145139141   -2.3603567780
      9  H        -0.6218105597   -1.4558512560   -2.2357863148
   Point Group: c1    Number of degrees of freedom:    21


   Energy is -20973.919299678

 Hessian Updated using BFGS Update

 21 Hessian modes will be used to form the next step
  Hessian Eigenvalues:
     0.010837    0.018730    0.021728    0.031863    0.040005    0.050829
     0.073662    0.082164    0.090948    0.098007    0.108819    0.115839
     0.118767    0.140244    0.155983    0.271843    0.284409    0.308521
     0.348794    0.352523    0.534545

 Minimum Search - Taking Simple RFO Step
 Searching for Lamda that Minimizes Along All modes
 Value Taken    Lamda =  -0.00002219
 Step Taken.  Stepsize is  0.036258

                             Maximum     Tolerance    Cnvgd?
         Gradient           0.000695      0.000300      NO
         Displacement       0.019907      0.001200      NO
         Energy change     -0.000023      0.000001      NO


 New Cartesian Coordinates Obtained by Inverse Iteration

 Displacement from previous Coordinates is:  0.037805
 ----------------------------------------------------------------
             Standard Nuclear Orientation (Angstroms)
    I     Atom           X                Y                Z
 ----------------------------------------------------------------
    1      C       0.0008337860    -0.7322462130    -1.7199184861
    2      C       0.5392773515    -1.1442295596    -0.3852959524
    3      C      -0.5478804604    -0.0994072623    -0.4477478285
    4      F       0.1581339344    -2.3780649684     0.0555974506
    5      I       2.5882222635    -0.7937019511     0.2322820532
    6      I      -2.5164090600    -0.6951920210     0.2485267285
    7      I      -0.1228702396     1.9988374531    -0.0904279652
    8      H       0.6140362982    -0.1079410184    -2.3587166875
    9      H      -0.6161646013    -1.4586846518    -2.2376262679
 ----------------------------------------------------------------
 Molecular Point Group                 C1    NOp =  1
 Largest Abelian Subgroup              C1    NOp =  1
 Nuclear Repulsion Energy =  1997.2339666971 hartrees
 There are       94 alpha and       94 beta electrons
 Applying Cartesian multipole field
    Component          Value
    ---------          -----
     (2,0,0)        1.00000E-11
     (0,2,0)        2.00000E-11
     (0,0,2)       -3.00000E-11
 Nucleus-field energy     =     0.0000000448 hartrees
 Requested basis set is 6-311++G(d,p)
 There are 106 shells and 288 basis functions
 A cutoff of  1.0D-11 yielded   4059 shell pairs
 There are     31616 function pairs (     35755 Cartesian)
 Smallest overlap matrix eigenvalue = 5.46E-05
 Guess MOs from SCF MO coefficient file

 -----------------------------------------------------------------------
  General SCF calculation program by
  Eric Jon Sundstrom, Paul Horn, Yuezhi Mao, Dmitri Zuev, Alec White,
  David Stuck, Shaama M.S., Shane Yost, Joonho Lee, David Small,
  Daniel Levine, Susi Lehtola, Hugh Burton, Evgeny Epifanovsky
 -----------------------------------------------------------------------
 Exchange:     0.2000 Hartree-Fock + 0.0800 Slater + 0.7200 B88
 Correlation:  0.1900 VWN1RPA + 0.8100 LYP
 Using SG-1 standard quadrature grid
 using 4 threads for integral computing
 -------------------------------------------------------
 OpenMP Integral computing Module                
 Release: version 2.0, May 2017, Q-Chem Inc. Pleasanton 
 -------------------------------------------------------
 -------------------------------------------------------
 OpenMP BLAS3 based DFT computing Module                
 Release: version 1.0, May 2013, Q-Chem Inc. Pittsburgh 
 -------------------------------------------------------
 A restricted SCF calculation will be
 performed using DIIS
 SCF converges when DIIS error is below 1.0e-08
 ---------------------------------------
  Cycle       Energy         DIIS error
 ---------------------------------------
    1  -20973.9192625933      6.12e-05  
    2  -20973.9193118483      1.19e-05  
    3  -20973.9193118672      1.45e-05  
    4  -20973.9193132662      2.85e-06  
    5  -20973.9193133192      9.46e-07  
    6  -20973.9193133251      5.44e-07  
    7  -20973.9193133283      1.19e-07  
    8  -20973.9193133286      3.74e-08  
    9  -20973.9193133290      9.61e-09  Convergence criterion met
 ---------------------------------------
 SCF time:   CPU 62.83s  wall 17.00s 
 SCF   energy in the final basis set =   -20973.9193133290
 Total energy in the final basis set =   -20973.9193133290

 --------------------------------------------------------------

                    Orbital Energies (a.u.)
 --------------------------------------------------------------

 Alpha MOs
 -- Occupied --
***********************-176.317-176.316-176.316-165.721-165.720
*******-165.719-165.719-165.717-165.717-165.717-165.717 -35.814
-35.812 -35.812 -31.307 -31.306 -31.305 -31.301 -31.301 -31.299
-31.299 -31.299 -31.299 -24.714 -22.958 -22.956 -22.956 -22.956
-22.956 -22.955 -22.954 -22.954 -22.954 -22.952 -22.952 -22.950
-22.950 -22.950 -22.950 -10.339 -10.300 -10.231  -6.363  -6.361
 -6.361  -4.776  -4.775  -4.774  -4.760  -4.760  -4.759  -4.758
 -4.758  -4.758  -2.042  -2.040  -2.040  -2.037  -2.037  -2.035
 -2.035  -2.035  -2.035  -2.023  -2.023  -2.022  -2.021  -2.021
 -2.021  -1.254  -0.923  -0.714  -0.694  -0.664  -0.632  -0.593
 -0.520  -0.514  -0.485  -0.456  -0.427  -0.374  -0.363  -0.350
 -0.300  -0.289  -0.278  -0.276  -0.274  -0.262
 -- Virtual --
 -0.096  -0.092  -0.039  -0.003   0.025   0.030   0.033   0.060
  0.064   0.070   0.079   0.089   0.091   0.102   0.114   0.120
  0.132   0.152   0.154   0.177   0.189   0.198   0.201   0.212
  0.213   0.217   0.228   0.236   0.241   0.254   0.274   0.290
  0.295   0.304   0.329   0.357   0.372   0.380   0.395   0.400
  0.412   0.421   0.434   0.439   0.460   0.462   0.479   0.486
  0.504   0.512   0.517   0.547   0.566   0.601   0.609   0.632
  0.644   0.660   0.664   0.698   0.728   0.734   0.750   0.775
  0.809   0.854   0.952   1.061   1.180   1.232   1.268   1.305
  1.310   1.333   1.339   1.344   1.360   1.363   1.382   1.389
  1.415   1.438   1.479   1.495   1.516   1.546   1.586   1.656
  1.660   1.741   1.769   1.823   1.864   1.885   1.944   2.004
  2.054   2.124   2.177   2.204   2.519   2.546   2.625   2.669
  2.766   2.791   2.875   2.920   3.077   3.375   3.440   3.688
  3.763   3.800   3.957   3.960   3.966   3.974   3.978   3.990
  4.000   4.006   4.018   4.047   4.061   4.065   4.091   4.121
  4.162   4.228   4.264   4.282   4.395   4.429   4.445   4.832
  6.002   6.005   6.016   6.024   6.034   6.041   6.062   6.088
  6.131   6.335   6.375   6.644  23.493  23.659  23.844  27.821
 27.871  27.880  28.341  28.343  28.354  28.357  28.363  28.371
 28.380  28.384  28.403  28.530  28.532  28.536  28.536  28.545
 28.550  28.565  28.570  28.576  28.588  28.600  28.626  28.668
 28.699  28.711  66.761 127.883 127.890 127.893 127.896 127.905
127.907 127.922 127.935 127.959 151.626 151.668 151.6751901.787
*******1901.838
 --------------------------------------------------------------

          Ground-State Mulliken Net Atomic Charges

     Atom                 Charge (a.u.)
  ----------------------------------------
      1 C                    -0.506051
      2 C                    -0.134676
      3 C                    -0.068586
      4 F                    -0.040698
      5 I                     0.102130
      6 I                     0.134990
      7 I                     0.139022
      8 H                     0.175120
      9 H                     0.198749
  ----------------------------------------
  Sum of atomic charges =     0.000000

 -----------------------------------------------------------------
                    Cartesian Multipole Moments
 -----------------------------------------------------------------
    Charge (ESU x 10^10)
                 0.0000
    Dipole Moment (Debye)
         X       0.1840      Y       0.5899      Z      -1.5792
       Tot       1.6958
    Quadrupole Moments (Debye-Ang)
        XX    -105.1964     XY       2.5470     YY    -109.8010
        XZ      -0.1659     YZ       2.2293     ZZ    -105.1776
    Octopole Moments (Debye-Ang^2)
       XXX       4.5265    XXY       3.0984    XYY      -0.5026
       YYY      52.2706    XXZ      16.9345    XYZ      -0.3044
       YYZ       5.1206    XZZ       0.9674    YZZ       4.3686
       ZZZ       5.9129
    Hexadecapole Moments (Debye-Ang^3)
      XXXX   -2215.2611   XXXY      86.9159   XXYY    -611.7196
      XYYY      75.9348   YYYY   -1213.7453   XXXZ       0.3389
      XXYZ      -5.3015   XYYZ       0.7196   YYYZ      25.3319
      XXZZ    -449.7081   XYZZ      25.8079   YYZZ    -259.4037
      XZZZ      -0.6215   YZZZ      21.9687   ZZZZ    -293.7857
 -----------------------------------------------------------------
 Calculating analytic gradient of the SCF energy
 Gradient of SCF Energy
            1           2           3           4           5           6
    1  -0.0001391   0.0001797   0.0004391   0.0001602  -0.0000961  -0.0001582
    2  -0.0002560   0.0004954   0.0004049  -0.0004594   0.0004194  -0.0005535
    3  -0.0006010   0.0002536   0.0003029   0.0001543   0.0001006  -0.0000822
            7           8           9
    1  -0.0006352   0.0000097   0.0002400
    2  -0.0001662   0.0001533  -0.0000378
    3   0.0000221  -0.0000363  -0.0001140
 Max gradient component =       6.352E-04
 RMS gradient           =       3.079E-04
 Gradient time:  CPU 22.42 s  wall 5.68 s
 Geometry Optimization Parameters
   NAtoms,    NIC,     NZ,  NCons,   NDum,   NFix, NCnnct, MaxDiis
        9      69       9       0       0       0       0       0

 Cartesian Hessian Update
 Hessian Updated using BFGS Update


** GEOMETRY OPTIMIZATION IN DELOCALIZED INTERNAL COORDINATES **
   Searching for a Minimum

   Optimization Cycle:   7

                       Coordinates (Angstroms)
     ATOM                X               Y               Z
      1  C         0.0008337860   -0.7322462130   -1.7199184861
      2  C         0.5392773515   -1.1442295596   -0.3852959524
      3  C        -0.5478804604   -0.0994072623   -0.4477478285
      4  F         0.1581339344   -2.3780649684    0.0555974506
      5  I         2.5882222635   -0.7937019511    0.2322820532
      6  I        -2.5164090600   -0.6951920210    0.2485267285
      7  I        -0.1228702396    1.9988374531   -0.0904279652
      8  H         0.6140362982   -0.1079410184   -2.3587166875
      9  H        -0.6161646013   -1.4586846518   -2.2376262679
   Point Group: c1    Number of degrees of freedom:    21


   Energy is -20973.919313329

 Hessian Updated using BFGS Update

 21 Hessian modes will be used to form the next step
  Hessian Eigenvalues:
     0.010062    0.018786    0.021793    0.031859    0.040466    0.050806
     0.066406    0.078842    0.090830    0.097085    0.109150    0.114669
     0.119481    0.139144    0.157966    0.271944    0.276921    0.303650
     0.348907    0.350897    0.535440

 Minimum Search - Taking Simple RFO Step
 Searching for Lamda that Minimizes Along All modes
 Value Taken    Lamda =  -0.00000458
 Step Taken.  Stepsize is  0.011695

                             Maximum     Tolerance    Cnvgd?
         Gradient           0.000389      0.000300      NO
         Displacement       0.007229      0.001200      NO
         Energy change     -0.000014      0.000001      NO


 New Cartesian Coordinates Obtained by Inverse Iteration

 Displacement from previous Coordinates is:  0.010536
 ----------------------------------------------------------------
             Standard Nuclear Orientation (Angstroms)
    I     Atom           X                Y                Z
 ----------------------------------------------------------------
    1      C       0.0007310529    -0.7320541406    -1.7194625170
    2      C       0.5394469708    -1.1442410114    -0.3856237754
    3      C      -0.5495999335    -0.1004552196    -0.4479996802
    4      F       0.1579516687    -2.3783843440     0.0532695398
    5      I       2.5878717270    -0.7935496410     0.2334574000
    6      I      -2.5163367796    -0.6944170428     0.2502788881
    7      I      -0.1215387609     1.9986922847    -0.0923103012
    8      H       0.6129857622    -0.1062457657    -2.3575181917
    9      H      -0.6143324352    -1.4599753122    -2.2374183176
 ----------------------------------------------------------------
 Molecular Point Group                 C1    NOp =  1
 Largest Abelian Subgroup              C1    NOp =  1
 Nuclear Repulsion Energy =  1997.3120696182 hartrees
 There are       94 alpha and       94 beta electrons
 Applying Cartesian multipole field
    Component          Value
    ---------          -----
     (2,0,0)        1.00000E-11
     (0,2,0)        2.00000E-11
     (0,0,2)       -3.00000E-11
 Nucleus-field energy     =     0.0000000448 hartrees
 Requested basis set is 6-311++G(d,p)
 There are 106 shells and 288 basis functions
 A cutoff of  1.0D-11 yielded   4060 shell pairs
 There are     31620 function pairs (     35759 Cartesian)
 Smallest overlap matrix eigenvalue = 5.47E-05
 Guess MOs from SCF MO coefficient file

 -----------------------------------------------------------------------
  General SCF calculation program by
  Eric Jon Sundstrom, Paul Horn, Yuezhi Mao, Dmitri Zuev, Alec White,
  David Stuck, Shaama M.S., Shane Yost, Joonho Lee, David Small,
  Daniel Levine, Susi Lehtola, Hugh Burton, Evgeny Epifanovsky
 -----------------------------------------------------------------------
 Exchange:     0.2000 Hartree-Fock + 0.0800 Slater + 0.7200 B88
 Correlation:  0.1900 VWN1RPA + 0.8100 LYP
 Using SG-1 standard quadrature grid
 using 4 threads for integral computing
 -------------------------------------------------------
 OpenMP Integral computing Module                
 Release: version 2.0, May 2017, Q-Chem Inc. Pleasanton 
 -------------------------------------------------------
 -------------------------------------------------------
 OpenMP BLAS3 based DFT computing Module                
 Release: version 1.0, May 2013, Q-Chem Inc. Pittsburgh 
 -------------------------------------------------------
 A restricted SCF calculation will be
 performed using DIIS
 SCF converges when DIIS error is below 1.0e-08
 ---------------------------------------
  Cycle       Energy         DIIS error
 ---------------------------------------
    1  -20973.9193105202      2.18e-05  
    2  -20973.9193160683      3.44e-06  
    3  -20973.9193160714      4.28e-06  
    4  -20973.9193162098      8.88e-07  
    5  -20973.9193162141      3.18e-07  
    6  -20973.9193162152      1.75e-07  
    7  -20973.9193162150      4.80e-08  
    8  -20973.9193162147      1.10e-08  
    9  -20973.9193162153      1.93e-09  Convergence criterion met
 ---------------------------------------
 SCF time:   CPU 62.84s  wall 16.00s 
 SCF   energy in the final basis set =   -20973.9193162153
 Total energy in the final basis set =   -20973.9193162153

 --------------------------------------------------------------

                    Orbital Energies (a.u.)
 --------------------------------------------------------------

 Alpha MOs
 -- Occupied --
***********************-176.317-176.316-176.316-165.721-165.720
*******-165.719-165.719-165.717-165.717-165.717-165.717 -35.814
-35.812 -35.812 -31.307 -31.306 -31.305 -31.301 -31.301 -31.299
-31.299 -31.299 -31.299 -24.714 -22.958 -22.956 -22.956 -22.956
-22.956 -22.955 -22.955 -22.954 -22.954 -22.951 -22.951 -22.950
-22.950 -22.950 -22.950 -10.339 -10.300 -10.231  -6.363  -6.361
 -6.361  -4.776  -4.775  -4.774  -4.760  -4.760  -4.759  -4.759
 -4.758  -4.758  -2.042  -2.040  -2.040  -2.037  -2.037  -2.035
 -2.035  -2.035  -2.035  -2.023  -2.023  -2.022  -2.021  -2.021
 -2.021  -1.254  -0.923  -0.714  -0.694  -0.664  -0.632  -0.593
 -0.521  -0.514  -0.485  -0.456  -0.427  -0.374  -0.363  -0.350
 -0.300  -0.289  -0.278  -0.276  -0.274  -0.262
 -- Virtual --
 -0.096  -0.092  -0.039  -0.003   0.025   0.030   0.033   0.060
  0.064   0.070   0.079   0.089   0.091   0.102   0.114   0.120
  0.132   0.152   0.154   0.177   0.189   0.198   0.201   0.212
  0.213   0.217   0.228   0.236   0.241   0.254   0.274   0.290
  0.295   0.304   0.328   0.356   0.372   0.380   0.395   0.400
  0.412   0.421   0.434   0.439   0.460   0.462   0.479   0.486
  0.504   0.513   0.517   0.547   0.566   0.601   0.609   0.632
  0.645   0.660   0.664   0.698   0.728   0.734   0.750   0.775
  0.809   0.854   0.952   1.061   1.180   1.233   1.268   1.305
  1.310   1.333   1.339   1.344   1.360   1.363   1.382   1.389
  1.415   1.438   1.479   1.495   1.516   1.547   1.586   1.656
  1.660   1.741   1.769   1.822   1.864   1.885   1.944   2.004
  2.054   2.124   2.177   2.204   2.520   2.546   2.625   2.669
  2.766   2.792   2.875   2.921   3.078   3.375   3.441   3.688
  3.763   3.800   3.957   3.960   3.966   3.973   3.978   3.990
  4.000   4.006   4.018   4.047   4.061   4.065   4.091   4.122
  4.162   4.228   4.264   4.282   4.395   4.430   4.445   4.833
  6.002   6.005   6.016   6.024   6.034   6.041   6.062   6.088
  6.131   6.335   6.375   6.645  23.494  23.659  23.845  27.821
 27.871  27.880  28.341  28.343  28.354  28.357  28.363  28.371
 28.380  28.384  28.403  28.530  28.532  28.536  28.536  28.545
 28.550  28.565  28.570  28.576  28.588  28.600  28.626  28.668
 28.699  28.711  66.761 127.883 127.890 127.893 127.896 127.905
127.907 127.922 127.935 127.959 151.626 151.668 151.6751901.787
*******1901.838
 --------------------------------------------------------------

          Ground-State Mulliken Net Atomic Charges

     Atom                 Charge (a.u.)
  ----------------------------------------
      1 C                    -0.506198
      2 C                    -0.134405
      3 C                    -0.068701
      4 F                    -0.040770
      5 I                     0.102224
      6 I                     0.135754
      7 I                     0.138181
      8 H                     0.175143
      9 H                     0.198772
  ----------------------------------------
  Sum of atomic charges =     0.000000

 -----------------------------------------------------------------
                    Cartesian Multipole Moments
 -----------------------------------------------------------------
    Charge (ESU x 10^10)
                 0.0000
    Dipole Moment (Debye)
         X       0.1809      Y       0.5839      Z      -1.5771
       Tot       1.6914
    Quadrupole Moments (Debye-Ang)
        XX    -105.1814     XY       2.5552     YY    -109.8108
        XZ      -0.1708     YZ       2.2235     ZZ    -105.1768
    Octopole Moments (Debye-Ang^2)
       XXX       4.4200    XXY       3.0901    XYY      -0.4966
       YYY      52.1632    XXZ      16.9585    XYZ      -0.2963
       YYZ       5.0846    XZZ       0.9349    YZZ       4.3364
       ZZZ       5.8783
    Hexadecapole Moments (Debye-Ang^3)
      XXXX   -2214.8206   XXXY      86.7759   XXYY    -611.6221
      XYYY      75.9200   YYYY   -1213.6466   XXXZ       0.3748
      XXYZ      -5.1922   XYYZ       0.7428   YYYZ      25.6696
      XXZZ    -449.5932   XYZZ      25.7748   YYZZ    -259.3976
      XZZZ      -0.5300   YZZZ      22.3716   ZZZZ    -294.0661
 -----------------------------------------------------------------
 Calculating analytic gradient of the SCF energy
 Gradient of SCF Energy
            1           2           3           4           5           6
    1  -0.0000756   0.0003575   0.0000257   0.0001318  -0.0000549  -0.0000947
    2  -0.0001533   0.0002938   0.0001548  -0.0002107   0.0004462  -0.0005214
    3  -0.0002492   0.0001168   0.0000806   0.0000074   0.0000986  -0.0000949
            7           8           9
    1  -0.0005538   0.0000167   0.0002473
    2  -0.0000799   0.0001406  -0.0000701
    3   0.0000228   0.0000669  -0.0000491
 Max gradient component =       5.538E-04
 RMS gradient           =       2.211E-04
 Gradient time:  CPU 22.56 s  wall 5.72 s
 Geometry Optimization Parameters
   NAtoms,    NIC,     NZ,  NCons,   NDum,   NFix, NCnnct, MaxDiis
        9      69       9       0       0       0       0       0

 Cartesian Hessian Update
 Hessian Updated using BFGS Update


** GEOMETRY OPTIMIZATION IN DELOCALIZED INTERNAL COORDINATES **
   Searching for a Minimum

   Optimization Cycle:   8

                       Coordinates (Angstroms)
     ATOM                X               Y               Z
      1  C         0.0007310529   -0.7320541406   -1.7194625170
      2  C         0.5394469708   -1.1442410114   -0.3856237754
      3  C        -0.5495999335   -0.1004552196   -0.4479996802
      4  F         0.1579516687   -2.3783843440    0.0532695398
      5  I         2.5878717270   -0.7935496410    0.2334574000
      6  I        -2.5163367796   -0.6944170428    0.2502788881
      7  I        -0.1215387609    1.9986922847   -0.0923103012
      8  H         0.6129857622   -0.1062457657   -2.3575181917
      9  H        -0.6143324352   -1.4599753122   -2.2374183176
   Point Group: c1    Number of degrees of freedom:    21


   Energy is -20973.919316215

 Hessian Updated using BFGS Update

 21 Hessian modes will be used to form the next step
  Hessian Eigenvalues:
     0.010514    0.018652    0.021913    0.031924    0.039110    0.051329
     0.058494    0.077482    0.090806    0.097353    0.107041    0.112152
     0.119996    0.141754    0.154490    0.264127    0.278199    0.292280
     0.348382    0.351641    0.496995

 Minimum Search - Taking Simple RFO Step
 Searching for Lamda that Minimizes Along All modes
 Value Taken    Lamda =  -0.00000100
 Step Taken.  Stepsize is  0.004040

                             Maximum     Tolerance    Cnvgd?
         Gradient           0.000197      0.000300     YES
         Displacement       0.001932      0.001200      NO
         Energy change     -0.000003      0.000001      NO


 New Cartesian Coordinates Obtained by Inverse Iteration

 Displacement from previous Coordinates is:  0.003452
 ----------------------------------------------------------------
             Standard Nuclear Orientation (Angstroms)
    I     Atom           X                Y                Z
 ----------------------------------------------------------------
    1      C       0.0006872702    -0.7320465005    -1.7191664682
    2      C       0.5393206453    -1.1444568101    -0.3856848022
    3      C      -0.5502021019    -0.1010271982    -0.4480568151
    4      F       0.1585666644    -2.3784781027     0.0530829941
    5      I       2.5879078247    -0.7932007658     0.2334624228
    6      I      -2.5165808907    -0.6938510141     0.2497939097
    7      I      -0.1208138782     1.9984933099    -0.0923344561
    8      H       0.6124078815    -0.1058237338    -2.3572815989
    9      H      -0.6141141429    -1.4602393773    -2.2371421413
 ----------------------------------------------------------------
 Molecular Point Group                 C1    NOp =  1
 Largest Abelian Subgroup              C1    NOp =  1
 Nuclear Repulsion Energy =  1997.3781891316 hartrees
 There are       94 alpha and       94 beta electrons
 Applying Cartesian multipole field
    Component          Value
    ---------          -----
     (2,0,0)        1.00000E-11
     (0,2,0)        2.00000E-11
     (0,0,2)       -3.00000E-11
 Nucleus-field energy     =     0.0000000448 hartrees
 Requested basis set is 6-311++G(d,p)
 There are 106 shells and 288 basis functions
 A cutoff of  1.0D-11 yielded   4059 shell pairs
 There are     31617 function pairs (     35756 Cartesian)
 Smallest overlap matrix eigenvalue = 5.47E-05
 Guess MOs from SCF MO coefficient file

 -----------------------------------------------------------------------
  General SCF calculation program by
  Eric Jon Sundstrom, Paul Horn, Yuezhi Mao, Dmitri Zuev, Alec White,
  David Stuck, Shaama M.S., Shane Yost, Joonho Lee, David Small,
  Daniel Levine, Susi Lehtola, Hugh Burton, Evgeny Epifanovsky
 -----------------------------------------------------------------------
 Exchange:     0.2000 Hartree-Fock + 0.0800 Slater + 0.7200 B88
 Correlation:  0.1900 VWN1RPA + 0.8100 LYP
 Using SG-1 standard quadrature grid
 using 4 threads for integral computing
 -------------------------------------------------------
 OpenMP Integral computing Module                
 Release: version 2.0, May 2017, Q-Chem Inc. Pleasanton 
 -------------------------------------------------------
 -------------------------------------------------------
 OpenMP BLAS3 based DFT computing Module                
 Release: version 1.0, May 2013, Q-Chem Inc. Pittsburgh 
 -------------------------------------------------------
 A restricted SCF calculation will be
 performed using DIIS
 SCF converges when DIIS error is below 1.0e-08
 ---------------------------------------
  Cycle       Energy         DIIS error
 ---------------------------------------
    1  -20973.9193160482      7.96e-06  
    2  -20973.9193167941      1.38e-06  
    3  -20973.9193167810      1.81e-06  
    4  -20973.9193168134      6.16e-07  
    5  -20973.9193168174      1.96e-07  
    6  -20973.9193168177      6.19e-08  
    7  -20973.9193168177      1.88e-08  
    8  -20973.9193168178      5.91e-09  Convergence criterion met
 ---------------------------------------
 SCF time:   CPU 55.68s  wall 15.00s 
 SCF   energy in the final basis set =   -20973.9193168178
 Total energy in the final basis set =   -20973.9193168178

 --------------------------------------------------------------

                    Orbital Energies (a.u.)
 --------------------------------------------------------------

 Alpha MOs
 -- Occupied --
***********************-176.317-176.316-176.316-165.721-165.720
*******-165.719-165.719-165.717-165.717-165.717-165.717 -35.814
-35.812 -35.812 -31.307 -31.306 -31.305 -31.301 -31.301 -31.299
-31.299 -31.299 -31.299 -24.714 -22.958 -22.956 -22.956 -22.956
-22.956 -22.955 -22.955 -22.954 -22.954 -22.951 -22.951 -22.950
-22.950 -22.950 -22.950 -10.339 -10.300 -10.231  -6.363  -6.361
 -6.361  -4.776  -4.775  -4.774  -4.760  -4.760  -4.759  -4.759
 -4.758  -4.758  -2.042  -2.040  -2.040  -2.037  -2.037  -2.035
 -2.035  -2.035  -2.035  -2.023  -2.023  -2.022  -2.021  -2.021
 -2.021  -1.255  -0.923  -0.714  -0.694  -0.664  -0.632  -0.593
 -0.521  -0.514  -0.485  -0.456  -0.427  -0.374  -0.363  -0.350
 -0.300  -0.289  -0.278  -0.276  -0.274  -0.262
 -- Virtual --
 -0.096  -0.092  -0.039  -0.003   0.025   0.030   0.033   0.060
  0.064   0.070   0.079   0.089   0.091   0.102   0.114   0.120
  0.132   0.152   0.154   0.177   0.189   0.198   0.201   0.212
  0.213   0.217   0.228   0.236   0.241   0.254   0.274   0.290
  0.295   0.304   0.328   0.356   0.372   0.380   0.395   0.400
  0.412   0.421   0.434   0.439   0.460   0.461   0.479   0.486
  0.504   0.513   0.517   0.547   0.566   0.601   0.609   0.632
  0.645   0.661   0.664   0.698   0.728   0.734   0.750   0.775
  0.809   0.854   0.952   1.061   1.180   1.233   1.268   1.306
  1.310   1.333   1.339   1.344   1.360   1.363   1.382   1.389
  1.415   1.438   1.479   1.495   1.516   1.547   1.586   1.656
  1.660   1.741   1.770   1.822   1.864   1.886   1.944   2.004
  2.054   2.124   2.177   2.204   2.520   2.546   2.626   2.669
  2.766   2.792   2.876   2.921   3.078   3.375   3.441   3.688
  3.763   3.800   3.957   3.960   3.966   3.973   3.978   3.990
  4.000   4.006   4.018   4.047   4.061   4.065   4.091   4.122
  4.162   4.228   4.264   4.282   4.394   4.430   4.445   4.833
  6.002   6.005   6.016   6.024   6.034   6.041   6.062   6.088
  6.131   6.335   6.375   6.645  23.494  23.659  23.845  27.821
 27.871  27.880  28.341  28.343  28.354  28.357  28.363  28.371
 28.380  28.384  28.403  28.530  28.532  28.536  28.536  28.545
 28.550  28.565  28.570  28.576  28.588  28.600  28.626  28.668
 28.699  28.711  66.761 127.883 127.890 127.893 127.896 127.905
127.907 127.922 127.935 127.959 151.626 151.668 151.6751901.787
*******1901.838
 --------------------------------------------------------------

          Ground-State Mulliken Net Atomic Charges

     Atom                 Charge (a.u.)
  ----------------------------------------
      1 C                    -0.506203
      2 C                    -0.134243
      3 C                    -0.068853
      4 F                    -0.040616
      5 I                     0.102052
      6 I                     0.136103
      7 I                     0.137826
      8 H                     0.175208
      9 H                     0.198727
  ----------------------------------------
  Sum of atomic charges =     0.000000

 -----------------------------------------------------------------
                    Cartesian Multipole Moments
 -----------------------------------------------------------------
    Charge (ESU x 10^10)
                 0.0000
    Dipole Moment (Debye)
         X       0.1765      Y       0.5804      Z      -1.5769
       Tot       1.6896
    Quadrupole Moments (Debye-Ang)
        XX    -105.1784     XY       2.5612     YY    -109.8132
        XZ      -0.1717     YZ       2.2236     ZZ    -105.1777
    Octopole Moments (Debye-Ang^2)
       XXX       4.3232    XXY       3.0866    XYY      -0.5019
       YYY      52.0785    XXZ      16.9731    XYZ      -0.2952
       YYZ       5.0964    XZZ       0.9173    YZZ       4.3209
       ZZZ       5.9241
    Hexadecapole Moments (Debye-Ang^3)
      XXXX   -2214.9689   XXXY      86.7238   XXYY    -611.6295
      XYYY      75.8960   YYYY   -1213.3824   XXXZ       0.2618
      XXYZ      -5.1930   XYYZ       0.7097   YYYZ      25.6192
      XXZZ    -449.6289   XYZZ      25.7478   YYZZ    -259.3349
      XZZZ      -0.6386   YZZZ      22.3099   ZZZZ    -293.9980
 -----------------------------------------------------------------
 Calculating analytic gradient of the SCF energy
 Gradient of SCF Energy
            1           2           3           4           5           6
    1   0.0000169   0.0002200  -0.0000961   0.0002301  -0.0000277  -0.0000482
    2  -0.0000528   0.0001032  -0.0000222  -0.0000134   0.0004574  -0.0004936
    3  -0.0000086   0.0000211  -0.0000543  -0.0000284   0.0001056  -0.0001081
            7           8           9
    1  -0.0005164  -0.0000085   0.0002298
    2  -0.0000384   0.0001469  -0.0000871
    3   0.0000300   0.0000729  -0.0000300
 Max gradient component =       5.164E-04
 RMS gradient           =       1.891E-04
 Gradient time:  CPU 22.36 s  wall 5.66 s
 Geometry Optimization Parameters
   NAtoms,    NIC,     NZ,  NCons,   NDum,   NFix, NCnnct, MaxDiis
        9      69       9       0       0       0       0       0

 Cartesian Hessian Update
 Hessian Updated using BFGS Update


** GEOMETRY OPTIMIZATION IN DELOCALIZED INTERNAL COORDINATES **
   Searching for a Minimum

   Optimization Cycle:   9

                       Coordinates (Angstroms)
     ATOM                X               Y               Z
      1  C         0.0006872702   -0.7320465005   -1.7191664682
      2  C         0.5393206453   -1.1444568101   -0.3856848022
      3  C        -0.5502021019   -0.1010271982   -0.4480568151
      4  F         0.1585666644   -2.3784781027    0.0530829941
      5  I         2.5879078247   -0.7932007658    0.2334624228
      6  I        -2.5165808907   -0.6938510141    0.2497939097
      7  I        -0.1208138782    1.9984933099   -0.0923344561
      8  H         0.6124078815   -0.1058237338   -2.3572815989
      9  H        -0.6141141429   -1.4602393773   -2.2371421413
   Point Group: c1    Number of degrees of freedom:    21


   Energy is -20973.919316818

 Hessian Updated using BFGS Update

 21 Hessian modes will be used to form the next step
  Hessian Eigenvalues:
     0.010729    0.018401    0.022000    0.030922    0.036017    0.050921
     0.056836    0.077031    0.090876    0.098037    0.099595    0.111444
     0.117898    0.140167    0.149488    0.270362    0.286380    0.295034
     0.348155    0.352017    0.491671

 Minimum Search - Taking Simple RFO Step
 Searching for Lamda that Minimizes Along All modes
 Value Taken    Lamda =   0.00000000
 Step Taken.  Stepsize is  0.001607

                             Maximum     Tolerance    Cnvgd?
         Gradient           0.000057      0.000300     YES
         Displacement       0.001064      0.001200     YES
         Energy change     -0.000001      0.000001     YES


                       Distance Matrix (Angstroms)
             C (  1)   C (  2)   C (  3)   F (  4)   I (  5)   I (  6)
   C (  2)  1.496122
   C (  3)  1.522296  1.509866
   F (  4)  2.424156  1.363928  2.437268
   I (  5)  3.241945  2.168740  3.285012  2.906431
   I (  6)  3.196076  3.153635  2.169120  3.167503  5.105482
   I (  7)  3.180753  3.224898  2.172303  4.388289  3.903444  3.620148
   H (  8)  1.083304  2.229640  2.235358  3.343768  3.329721  4.114996
   H (  9)  1.084686  2.204093  2.247747  2.585600  4.098996  3.223598
             I (  7)   H (  8)
   H (  8)  3.177381
   H (  9)  4.099558  1.831183

 Final energy is   -20973.919316817821     


 ******************************
 **  OPTIMIZATION CONVERGED  **
 ******************************

                       Coordinates (Angstroms)
     ATOM                X               Y               Z
      1  C         0.0006872702   -0.7320465005   -1.7191664682
      2  C         0.5393206453   -1.1444568101   -0.3856848022
      3  C        -0.5502021019   -0.1010271982   -0.4480568151
      4  F         0.1585666644   -2.3784781027    0.0530829941
      5  I         2.5879078247   -0.7932007658    0.2334624228
      6  I        -2.5165808907   -0.6938510141    0.2497939097
      7  I        -0.1208138782    1.9984933099   -0.0923344561
      8  H         0.6124078815   -0.1058237338   -2.3572815989
      9  H        -0.6141141429   -1.4602393773   -2.2371421413

Z-matrix Print:
$molecule
0 1
I 
C  1 2.172303
C  2 1.509866 1 121.233028
F  3 1.363928 2 115.918992 1 147.734035 0
C  3 1.496122 2 60.849421 1 -105.795491 0
H  5 1.083304 3 118.754728 2 106.541065 0
H  5 1.084686 3 116.399411 2 -108.776489 0
I  3 2.168740 2 125.555319 1 6.245494 0
I  2 2.169120 1 112.995051 3 146.261541 0
$end


 --------------------------------------------------------------

                    Orbital Energies (a.u.)
 --------------------------------------------------------------

 Alpha MOs
 -- Occupied --
***********************-176.317-176.316-176.316-165.721-165.720
*******-165.719-165.719-165.717-165.717-165.717-165.717 -35.814
-35.812 -35.812 -31.307 -31.306 -31.305 -31.301 -31.301 -31.299
-31.299 -31.299 -31.299 -24.714 -22.958 -22.956 -22.956 -22.956
-22.956 -22.955 -22.955 -22.954 -22.954 -22.951 -22.951 -22.950
-22.950 -22.950 -22.950 -10.339 -10.300 -10.231  -6.363  -6.361
 -6.361  -4.776  -4.775  -4.774  -4.760  -4.760  -4.759  -4.759
 -4.758  -4.758  -2.042  -2.040  -2.040  -2.037  -2.037  -2.035
 -2.035  -2.035  -2.035  -2.023  -2.023  -2.022  -2.021  -2.021
 -2.021  -1.255  -0.923  -0.714  -0.694  -0.664  -0.632  -0.593
 -0.521  -0.514  -0.485  -0.456  -0.427  -0.374  -0.363  -0.350
 -0.300  -0.289  -0.278  -0.276  -0.274  -0.262
 -- Virtual --
 -0.096  -0.092  -0.039  -0.003   0.025   0.030   0.033   0.060
  0.064   0.070   0.079   0.089   0.091   0.102   0.114   0.120
  0.132   0.152   0.154   0.177   0.189   0.198   0.201   0.212
  0.213   0.217   0.228   0.236   0.241   0.254   0.274   0.290
  0.295   0.304   0.328   0.356   0.372   0.380   0.395   0.400
  0.412   0.421   0.434   0.439   0.460   0.461   0.479   0.486
  0.504   0.513   0.517   0.547   0.566   0.601   0.609   0.632
  0.645   0.661   0.664   0.698   0.728   0.734   0.750   0.775
  0.809   0.854   0.952   1.061   1.180   1.233   1.268   1.306
  1.310   1.333   1.339   1.344   1.360   1.363   1.382   1.389
  1.415   1.438   1.479   1.495   1.516   1.547   1.586   1.656
  1.660   1.741   1.770   1.822   1.864   1.886   1.944   2.004
  2.054   2.124   2.177   2.204   2.520   2.546   2.626   2.669
  2.766   2.792   2.876   2.921   3.078   3.375   3.441   3.688
  3.763   3.800   3.957   3.960   3.966   3.973   3.978   3.990
  4.000   4.006   4.018   4.047   4.061   4.065   4.091   4.122
  4.162   4.228   4.264   4.282   4.394   4.430   4.445   4.833
  6.002   6.005   6.016   6.024   6.034   6.041   6.062   6.088
  6.131   6.335   6.375   6.645  23.494  23.659  23.845  27.821
 27.871  27.880  28.341  28.343  28.354  28.357  28.363  28.371
 28.380  28.384  28.403  28.530  28.532  28.536  28.536  28.545
 28.550  28.565  28.570  28.576  28.588  28.600  28.626  28.668
 28.699  28.711  66.761 127.883 127.890 127.893 127.896 127.905
127.907 127.922 127.935 127.959 151.626 151.668 151.6751901.787
*******1901.838
 --------------------------------------------------------------

          Ground-State Mulliken Net Atomic Charges

     Atom                 Charge (a.u.)
  ----------------------------------------
      1 C                    -0.506203
      2 C                    -0.134243
      3 C                    -0.068853
      4 F                    -0.040616
      5 I                     0.102052
      6 I                     0.136103
      7 I                     0.137826
      8 H                     0.175208
      9 H                     0.198727
  ----------------------------------------
  Sum of atomic charges =     0.000000

 -----------------------------------------------------------------
                    Cartesian Multipole Moments
 -----------------------------------------------------------------
    Charge (ESU x 10^10)
                 0.0000
    Dipole Moment (Debye)
         X       0.1765      Y       0.5804      Z      -1.5769
       Tot       1.6896
    Quadrupole Moments (Debye-Ang)
        XX    -105.1784     XY       2.5612     YY    -109.8132
        XZ      -0.1717     YZ       2.2236     ZZ    -105.1777
    Octopole Moments (Debye-Ang^2)
       XXX       4.3232    XXY       3.0866    XYY      -0.5019
       YYY      52.0785    XXZ      16.9731    XYZ      -0.2952
       YYZ       5.0964    XZZ       0.9173    YZZ       4.3209
       ZZZ       5.9241
    Hexadecapole Moments (Debye-Ang^3)
      XXXX   -2214.9689   XXXY      86.7238   XXYY    -611.6295
      XYYY      75.8960   YYYY   -1213.3824   XXXZ       0.2618
      XXYZ      -5.1930   XYYZ       0.7097   YYYZ      25.6192
      XXZZ    -449.6289   XYZZ      25.7478   YYZZ    -259.3349
      XZZZ      -0.6386   YZZZ      22.3099   ZZZZ    -293.9980
 -----------------------------------------------------------------
Archival summary:
1\1\garfield\OPT\ProcedureUnspecified\BasisUnspecified\3132\taweetha\TueOct923:36:562018TueOct923:36:562018\0\\#,OPT,ProcedureUnspecified,BasisUnspecified,\\0,1\I\C,1,2.1723\C,2,1.50987,1,121.233\F,3,1.36393,2,115.919,1,147.734,0\C,3,1.49612,2,60.8494,1,-105.795,0\H,5,1.0833,3,118.755,2,106.541,0\H,5,1.08469,3,116.399,2,-108.776,0\I,3,2.16874,2,125.555,1,6.24549,0\I,2,2.16912,1,112.995,3,146.262,0\\\@

 Total job time:  222.13s(wall), 844.65s(cpu) 
 Tue Oct  9 23:36:56 2018

        *************************************************************
        *                                                           *
        *  Thank you very much for using Q-Chem.  Have a nice day.  *
        *                                                           *
        *************************************************************


 
User input: 2 of 2 
 
Q-Chem Developer Version!
                  Welcome to Q-Chem
     A Quantum Leap Into The Future Of Chemistry


 Q-Chem 5.1, Q-Chem, Inc., Pleasanton, CA (2018)

 Yihan Shao,  Zhengting Gan,  E. Epifanovsky,  A. T. B. Gilbert,  M. Wormit,  
 J. Kussmann,  A. W. Lange,  A. Behn,  Jia Deng,  Xintian Feng,  D. Ghosh,  
 M. Goldey,  P. R. Horn,  L. D. Jacobson,  I. Kaliman,  T. Kus,  A. Landau,  
 Jie Liu,  E. I. Proynov,  R. M. Richard,  R. P. Steele,  E. J. Sundstrom,  
 H. L. Woodcock III,  P. M. Zimmerman,  D. Zuev,  B. Albrecht,  E. Alguire,  
 S. A. Baeppler,  D. Barton,  Z. Benda,  Y. A. Bernard,  E. J. Berquist,  
 K. B. Bravaya,  H. Burton,  D. Casanova,  Chun-Min Chang,  Yunqing Chen,  
 A. Chien,  K. D. Closser,  M. P. Coons,  S. Coriani,  S. Dasgupta,  
 A. L. Dempwolff,  M. Diedenhofen,  Hainam Do,  R. G. Edgar,  Po-Tung Fang,  
 S. Faraji,  S. Fatehi,  Qingguo Feng,  K. D. Fenk,  J. Fosso-Tande,  
 Qinghui Ge,  A. Ghysels,  G. Gidofalvi,  J. Gomes,  J. Gonthier,  A. Gunina,  
 D. Hait,  M. W. D. Hanson-Heine,  P. H. P. Harbach,  A. W. Hauser,  
 J. E. Herr,  E. G. Hohenstein,  Z. C. Holden,  Kerwin Hui,  B. C. Huynh,  
 T.-C. Jagau,  Hyunjun Ji,  B. Kaduk,  K. Khistyaev,  Jaehoon Kim,  
 P. Klunzinger,  K. Koh,  D. Kosenkov,  L. Koulias,  T. Kowalczyk,  
 C. M. Krauter,  A. Kunitsa,  Ka Un Lao,  A. Laurent,  K. V. Lawler,  
 Joonho Lee,  D. Lefrancois,  S. Lehtola,  D. S. Levine,  Yi-Pei Li,  
 You-Sheng Lin,  Fenglai Liu,  E. Livshits,  A. Luenser,  P. Manohar,  
 E. Mansoor,  S. F. Manzer,  Shan-Ping Mao,  Yuezhi Mao,  N. Mardirossian,  
 A. V. Marenich,  T. Markovich,  L. A. Martinez-Martinez,  S. A. Maurer,  
 N. J. Mayhall,  S. C. McKenzie,  J.-M. Mewes,  A. F. Morrison,  
 J. W. Mullinax,  K. Nanda,  T. S. Nguyen-Beck,  R. Olivares-Amaya,  
 J. A. Parkhill,  T. M. Perrine,  F. Plasser,  P. Pokhilko,  S. Prager,  
 A. Prociuk,  E. Ramos,  D. R. Rehn,  F. Rob,  M. Schneider,  N. Sergueev,  
 S. M. Sharada,  S. Sharma,  D. W. Small,  T. Stauch,  T. Stein,  
 Yu-Chuan Su,  A. J. W. Thom,  A. Tkatchenko,  T. Tsuchimochi,  N. M. Tubman,  
 L. Vogt,  M. L. Vidal,  O. Vydrov,  M. A. Watson,  J. Wenzel,  
 M. de Wergifosse,  T. A. Wesolowski,  A. White,  J. Witte,  A. Yamada,  
 Jun Yang,  K. Yao,  S. Yeganeh,  S. R. Yost,  Zhi-Qiang You,  A. Zech,  
 Igor Ying Zhang,  Xing Zhang,  Yan Zhao,  Ying Zhu,  B. R. Brooks,  
 G. K. L. Chan,  C. J. Cramer,  M. S. Gordon,  W. J. Hehre,  A. Klamt,  
 M. W. Schmidt,  C. D. Sherrill,  D. G. Truhlar,  A. Aspuru-Guzik,  R. Baer,  
 A. T. Bell,  N. A. Besley,  Jeng-Da Chai,  A. E. DePrince, III,  
 R. A. DiStasio Jr.,  A. Dreuw,  B. D. Dunietz,  T. R. Furlani,  
 Chao-Ping Hsu,  Yousung Jung,  Jing Kong,  D. S. Lambrecht,  WanZhen Liang,  
 C. Ochsenfeld,  V. A. Rassolov,  L. V. Slipchenko,  J. E. Subotnik,  
 T. Van Voorhis,  J. M. Herbert,  A. I. Krylov,  P. M. W. Gill,  M. Head-Gordon

 Contributors to earlier versions of Q-Chem not listed above: 
 R. D. Adamson,  B. Austin,  J. Baker,  G. J. O. Beran,  K. Brandhorst,  
 S. T. Brown,  E. F. C. Byrd,  A. K. Chakraborty,  C.-L. Cheng,  
 Siu Hung Chien,  D. M. Chipman,  D. L. Crittenden,  H. Dachsel,  
 R. J. Doerksen,  A. D. Dutoi,  L. Fusti-Molnar,  W. A. Goddard III,  
 A. Golubeva-Zadorozhnaya,  S. R. Gwaltney,  G. Hawkins,  A. Heyden,  
 S. Hirata,  G. Kedziora,  F. J. Keil,  C. Kelley,  Jihan Kim,  R. A. King,  
 R. Z. Khaliullin,  P. P. Korambath,  W. Kurlancheek,  A. M. Lee,  M. S. Lee,  
 S. V. Levchenko,  Ching Yeh Lin,  D. Liotard,  R. C. Lochan,  I. Lotan,  
 P. E. Maslen,  N. Nair,  D. P. O'Neill,  D. Neuhauser,  E. Neuscamman,  
 C. M. Oana,  R. Olson,  B. Peters,  R. Peverati,  P. A. Pieniazek,  
 Y. M. Rhee,  J. Ritchie,  M. A. Rohrdanz,  E. Rosta,  N. J. Russ,  
 H. F. Schaefer III,  N. E. Schultz,  N. Shenvi,  A. C. Simmonett,  A. Sodt,  
 D. Stuck,  K. S. Thanthiriwatte,  V. Vanovschi,  Tao Wang,  A. Warshel,  
 C. F. Williams,  Q. Wu,  X. Xu,  W. Zhang

 Please cite Q-Chem as follows:
 Y. Shao et al., Mol. Phys. 113, 184-215 (2015)
 DOI: 10.1080/00268976.2014.952696

 Q-Chem 5.1.1 for Intel X86 EM64T Linux

 Parts of Q-Chem use Armadillo 8.300.2 (Tropical Shenanigans).
 http://arma.sourceforge.net/

 Q-Chem begins on Tue Oct  9 23:36:56 2018  

Host: 
0

     Scratch files written to /scratch/taweetham/qchem21183//
The previous job contains 0 fragments, simply inherited here
Input Ideriv = 2
Curr. Ideriv = -1
Max.  Ideriv = 2

Checking the input file for inconsistencies... 	...done.

--------------------------------------------------------------
User input:
--------------------------------------------------------------

$molecule
read
$end

$rem
   job_type 	frequency
   basis 	6-311++g**
   method	b3lyp	
$end


--------------------------------------------------------------
 ----------------------------------------------------------------
             Standard Nuclear Orientation (Angstroms)
    I     Atom           X                Y                Z
 ----------------------------------------------------------------
    1      C       0.0706827244    -0.5934118303    -1.7605034805
    2      C       0.6484153344    -1.0234198305    -0.4491302762
    3      C      -0.5360100723    -0.0870828344    -0.4593735835
    4      F       0.3881353073    -2.3099507727    -0.0784663237
    5      I       2.6549980204    -0.5116821384     0.1952174444
    6      I      -2.4355586708    -0.9017621377     0.1987251983
    7      I      -0.3088347464     2.0217360798     0.0098525510
    8      H       0.6186860772     0.1217627727    -2.3619730081
    9      H      -0.4724757306    -1.3481844449    -2.3189313043
 ----------------------------------------------------------------
 Molecular Point Group                 C1    NOp =  1
 Largest Abelian Subgroup              C1    NOp =  1
 Nuclear Repulsion Energy =  1997.3781891316 hartrees
 There are       94 alpha and       94 beta electrons
 Requested basis set is 6-311++G(d,p)
 There are 106 shells and 288 basis functions

 Total QAlloc Memory Limit   2000 MB
 Mega-Array Size       188 MB
 MEM_STATIC part       192 MB

                       Distance Matrix (Angstroms)
             C (  1)   C (  2)   C (  3)   F (  4)   I (  5)   I (  6)
   C (  2)  1.496122
   C (  3)  1.522296  1.509866
   F (  4)  2.424156  1.363928  2.437268
   I (  5)  3.241945  2.168740  3.285012  2.906431
   I (  6)  3.196076  3.153635  2.169120  3.167503  5.105482
   I (  7)  3.180753  3.224898  2.172303  4.388289  3.903444  3.620148
   H (  8)  1.083304  2.229640  2.235358  3.343768  3.329721  4.114996
   H (  9)  1.084686  2.204093  2.247747  2.585600  4.098996  3.223598
             I (  7)   H (  8)
   H (  8)  3.177381
   H (  9)  4.099558  1.831183

 A cutoff of  1.0D-11 yielded   4059 shell pairs
 There are     31617 function pairs (     35756 Cartesian)

 -------------------------------------------------------
 OpenMP Integral Computing Module                       
 Release: version 1.0, May 2013, Q-Chem Inc. Pittsburgh 
 -------------------------------------------------------
 Integral Job Info:
 Integral job number is                      11
 Integral operator is                         1
 short-range coefficients                     0
 long-range coefficients              100000000
 Omega coefficients                           0
 if combine SR and LR in K                    0
 Integral screening is                        0
 Integral computing path is                   2
 max size of driver memory is            800000
 size of driver memory is                593474
 size of scratch memory is             11861008
 max col of scratch BK array               1296
 max len of scratch array in speh3          155
 max len of scratch index in speh4           18
 max int batch size is                      520
 min int batch size is                       52
 fixed nKL is                                52
 max L of basis functions is                  2
 order of int derivative is                   0
 number of shells is                        106
 number of basis is                         307
 number of cartesian basis is               307
 number of contracted shell pairs          4059
 number of primitive shell pairs           7812
 maxK2 (contraction) of shell pair           36
 max number of K2 of shell pair               1
 max number of CS2 of shell pair            580
 max number of PS2 of shell pair            580
 mem total for path MDJ                  565676
 -------------------------------------------------------
 Smallest overlap matrix eigenvalue = 5.47E-05
 Guess from superposition of atomic densities
 Warning:  Energy on first SCF cycle will be non-variational
 SAD guess density has 188.000000 electrons

 -----------------------------------------------------------------------
  General SCF calculation program by
  Eric Jon Sundstrom, Paul Horn, Yuezhi Mao, Dmitri Zuev, Alec White,
  David Stuck, Shaama M.S., Shane Yost, Joonho Lee, David Small,
  Daniel Levine, Susi Lehtola, Hugh Burton, Evgeny Epifanovsky
 -----------------------------------------------------------------------
 Exchange:     0.2000 Hartree-Fock + 0.0800 Slater + 0.7200 B88
 Correlation:  0.1900 VWN1RPA + 0.8100 LYP
 Using SG-1 standard quadrature grid
 using 4 threads for integral computing
 -------------------------------------------------------
 OpenMP Integral computing Module                
 Release: version 2.0, May 2017, Q-Chem Inc. Pleasanton 
 -------------------------------------------------------
 -------------------------------------------------------
 OpenMP BLAS3 based DFT computing Module                
 Release: version 1.0, May 2013, Q-Chem Inc. Pittsburgh 
 -------------------------------------------------------
 A restricted SCF calculation will be
 performed using DIIS
 SCF converges when DIIS error is below 1.0e-08
 ---------------------------------------
  Cycle       Energy         DIIS error
 ---------------------------------------
    1  -20974.8560955544      3.11e-02  
    2  -20973.8693194374      2.52e-03  
    3  -20973.8355089813      3.17e-03  
    4  -20973.9179476689      3.88e-04  
    5  -20973.9188923635      1.89e-04  
    6  -20973.9191707495      6.19e-05  
    7  -20973.9192021789      2.74e-05  
    8  -20973.9192096512      6.89e-06  
    9  -20973.9192101865      1.20e-06  
   10  -20973.9192102009      5.53e-07  
   11  -20973.9192102036      1.60e-07  
   12  -20973.9192102039      3.50e-08  
   13  -20973.9192102034      7.06e-09  Convergence criterion met
 ---------------------------------------
 SCF time:   CPU 87.13s  wall 23.00s 
 SCF   energy in the final basis set =   -20973.9192102034
 Total energy in the final basis set =   -20973.9192102034

 --------------------------------------------------------------

                    Orbital Energies (a.u.)
 --------------------------------------------------------------

 Alpha MOs
 -- Occupied --
***********************-176.317-176.316-176.316-165.721-165.720
*******-165.719-165.719-165.717-165.717-165.717-165.717 -35.814
-35.812 -35.812 -31.307 -31.306 -31.305 -31.301 -31.301 -31.299
-31.299 -31.299 -31.299 -24.714 -22.958 -22.956 -22.956 -22.956
-22.956 -22.955 -22.955 -22.954 -22.954 -22.951 -22.951 -22.950
-22.950 -22.950 -22.950 -10.339 -10.300 -10.231  -6.363  -6.361
 -6.361  -4.776  -4.775  -4.774  -4.760  -4.760  -4.759  -4.759
 -4.758  -4.758  -2.042  -2.040  -2.040  -2.037  -2.037  -2.035
 -2.035  -2.035  -2.035  -2.023  -2.023  -2.022  -2.022  -2.021
 -2.021  -1.255  -0.923  -0.714  -0.694  -0.664  -0.632  -0.593
 -0.521  -0.514  -0.485  -0.456  -0.427  -0.374  -0.363  -0.350
 -0.300  -0.289  -0.278  -0.276  -0.274  -0.262
 -- Virtual --
 -0.096  -0.092  -0.039  -0.003   0.025   0.030   0.033   0.060
  0.064   0.070   0.079   0.089   0.091   0.102   0.114   0.120
  0.132   0.152   0.154   0.177   0.189   0.198   0.201   0.212
  0.213   0.217   0.228   0.236   0.241   0.254   0.274   0.290
  0.295   0.304   0.328   0.356   0.372   0.380   0.395   0.400
  0.412   0.421   0.434   0.439   0.460   0.461   0.479   0.486
  0.504   0.513   0.517   0.547   0.566   0.601   0.609   0.632
  0.644   0.661   0.664   0.698   0.728   0.734   0.750   0.775
  0.809   0.854   0.952   1.061   1.180   1.233   1.268   1.305
  1.310   1.333   1.339   1.344   1.360   1.363   1.382   1.389
  1.415   1.438   1.479   1.495   1.516   1.547   1.586   1.656
  1.660   1.741   1.770   1.822   1.864   1.886   1.944   2.004
  2.054   2.124   2.177   2.204   2.520   2.546   2.626   2.669
  2.766   2.792   2.876   2.921   3.078   3.375   3.441   3.688
  3.763   3.800   3.957   3.960   3.966   3.973   3.978   3.990
  4.000   4.006   4.018   4.047   4.061   4.065   4.091   4.121
  4.162   4.228   4.264   4.282   4.394   4.430   4.445   4.833
  6.002   6.006   6.016   6.024   6.034   6.041   6.062   6.088
  6.131   6.335   6.375   6.645  23.494  23.659  23.845  27.821
 27.871  27.880  28.341  28.343  28.354  28.357  28.363  28.371
 28.380  28.384  28.403  28.530  28.532  28.536  28.536  28.545
 28.550  28.565  28.570  28.576  28.588  28.600  28.626  28.668
 28.699  28.711  66.761 127.883 127.890 127.893 127.896 127.905
127.907 127.922 127.935 127.959 151.626 151.668 151.6751901.787
*******1901.838
 --------------------------------------------------------------

          Ground-State Mulliken Net Atomic Charges

     Atom                 Charge (a.u.)
  ----------------------------------------
      1 C                    -0.505654
      2 C                    -0.132772
      3 C                    -0.070406
      4 F                    -0.040469
      5 I                     0.101717
      6 I                     0.136310
      7 I                     0.137591
      8 H                     0.175109
      9 H                     0.198573
  ----------------------------------------
  Sum of atomic charges =     0.000000

 -----------------------------------------------------------------
                    Cartesian Multipole Moments
 -----------------------------------------------------------------
    Charge (ESU x 10^10)
                 0.0000
    Dipole Moment (Debye)
         X       0.1179      Y       0.6752      Z      -1.5442
       Tot       1.6895
    Quadrupole Moments (Debye-Ang)
        XX    -105.7143     XY       2.9799     YY    -109.4539
        XZ      -0.2313     YZ       1.8946     ZZ    -104.9400
    Octopole Moments (Debye-Ang^2)
       XXX       2.5101    XXY      -1.3718    XYY      -4.9165
       YYY      36.5146    XXZ      17.5835    XYZ       0.5383
       YYZ       8.0618    XZZ       0.2451    YZZ       0.3039
       ZZZ       8.0907
    Hexadecapole Moments (Debye-Ang^3)
      XXXX   -2241.0798   XXXY      48.3631   XXYY    -606.4367
      XYYY      15.7534   YYYY   -1191.5250   XXXZ       5.8345
      XXYZ     -12.4831   XYYZ      -1.9819   YYYZ       3.0135
      XXZZ    -453.9530   XYZZ       7.0385   YYZZ    -255.5546
      XZZZ       0.0767   YZZZ      -3.1244   ZZZZ    -292.1140
 -----------------------------------------------------------------
 Calculating MO derivatives via CPSCF
 D1JvT checksum  = 1104948 66992.7869878980
 D1KAT checksum  = 2967192 2255.6913144647
   1         3          27      0.110456    0.022701
   2         3          27      0.015848    0.003234
   3         3          27      0.002004    0.000533
   4         8          22      0.000198    0.000059
   5        27           3      0.000016    0.000007
   6        30           0      0.000000    0.000000    Roots Converged
 Time for AOints: 70.3 s (CPU) 17.7 s (wall)
 ------------------------------------------------------------------------------
                     AOints        : Timing summary (seconds)
 ------------------------------------------------------------------------------
     job step          cpu (% of tot)      sys (% of tot)     wall (% of tot)
 ------------------------------------------------------------------------------
  cpscf_lag         0.2603E+03 (31.9)   0.1500E-04 (13.8)   0.6667E+02 (31.2)
  iterzp            0.4856E+03 (59.4)   0.8800E-04 (80.7)   0.1281E+03 (60.0)
  make_fx           0.0000E+00 ( 0.0)   0.0000E+00 ( 0.0)   0.0000E+00 ( 0.0)
  AOints            0.7032E+02 ( 8.6)   0.4000E-05 ( 3.7)   0.1768E+02 ( 8.3)
 ------------------------------------------------------------------------------
   Grand Totals     0.8172E+03          0.1090E-03          0.2134E+03
 ------------------------------------------------------------------------------
 Calculating analytic Hessian of the SCF energy
 Polarizability Matrix (a.u.)
            1           2           3
    1-157.5030336  -6.9594023   0.3010868
    2  -6.9594023-125.9629099  -2.8476954
    3   0.3010868  -2.8476954 -98.7295116

 Direct stationary perturbation theory relativistic correction:

 rels  =     290.929147568912
 relv  =    -970.258184551330
 rel2e =     131.101598470540
 E_rel =    -548.227438511878

 Hessian of the SCF Energy
            1           2           3           4           5           6
    1   0.3612818   0.2113660   0.0035881  -0.0550177   0.0027279  -0.0605847
    2   0.2113660   0.5001810  -0.0129922  -0.0023599  -0.0611627   0.0145096
    3   0.0035881  -0.0129922   0.5919509  -0.0809019   0.0557948  -0.1803651
    4  -0.0550177  -0.0023599  -0.0809019   0.3005580  -0.0295998   0.0636118
    5   0.0027279  -0.0611627   0.0557948  -0.0295998   0.4137837  -0.0921396
    6  -0.0605847   0.0145096  -0.1803651   0.0636118  -0.0921396   0.3099349
    7  -0.0521247  -0.0015781   0.0707916  -0.1448034   0.0806178  -0.0063927
    8  -0.0000240  -0.0542805  -0.0598947   0.0651434  -0.0936316   0.0185030
    9   0.0399205  -0.0340025  -0.1517170   0.0149012  -0.0012550  -0.0109837
   10   0.0005399   0.0013638  -0.0026393  -0.0564296  -0.0478995   0.0152954
   11  -0.0020929  -0.0148003   0.0147879  -0.0263756  -0.2408432   0.0630361
   12   0.0131777   0.0394189  -0.0079558   0.0059828   0.0498173  -0.0718890
   13  -0.0125239   0.0038040  -0.0013146  -0.0291489  -0.0025178  -0.0118110
   14  -0.0017664   0.0013235   0.0012383  -0.0060969  -0.0099411  -0.0056978
   15  -0.0149987  -0.0036675  -0.0004210  -0.0090803  -0.0037498  -0.0185396
   16  -0.0099590   0.0016658   0.0034540  -0.0178021  -0.0086028   0.0128377
   17  -0.0018465   0.0002842  -0.0011061   0.0025306   0.0012997   0.0002360
   18   0.0155974   0.0067506  -0.0026005  -0.0000091  -0.0028130  -0.0019245
   19  -0.0004835   0.0006922   0.0024353   0.0020706   0.0063058   0.0015079
   20   0.0043782  -0.0121538  -0.0040857  -0.0038821  -0.0128730  -0.0079747
   21  -0.0019924  -0.0165194  -0.0020561   0.0038468   0.0005763  -0.0016485
   22  -0.1163737  -0.1063702   0.0802592   0.0111308   0.0137533  -0.0067867
   23  -0.1047460  -0.1743193   0.1078527  -0.0079197  -0.0085119   0.0010864
   24   0.0785453   0.1062720  -0.1299030   0.0080669   0.0078323  -0.0100006
   25  -0.1153392  -0.1085835  -0.0756725  -0.0105578  -0.0147849  -0.0076777
   26  -0.1079963  -0.1850720  -0.1015950   0.0085600   0.0118800   0.0084411
   27  -0.0732532  -0.0997694  -0.1169325  -0.0064182  -0.0140634  -0.0145839
            7           8           9          10          11          12
    1  -0.0521247  -0.0000240   0.0399205   0.0005399  -0.0020929   0.0131777
    2  -0.0015781  -0.0542805  -0.0340025   0.0013638  -0.0148003   0.0394189
    3   0.0707916  -0.0598947  -0.1517170  -0.0026393   0.0147879  -0.0079558
    4  -0.1448034   0.0651434   0.0149012  -0.0564296  -0.0263756   0.0059828
    5   0.0806178  -0.0936316  -0.0012550  -0.0478995  -0.2408432   0.0498173
    6  -0.0063927   0.0185030  -0.0109837   0.0152954   0.0630361  -0.0718890
    7   0.2784507  -0.0607153  -0.0680561   0.0046584  -0.0026276  -0.0081310
    8  -0.0607153   0.2707559   0.0413285   0.0176935  -0.0366478  -0.0030519
    9  -0.0680561   0.0413285   0.2262798  -0.0053975   0.0062558   0.0030764
   10   0.0046584   0.0176935  -0.0053975   0.0695791   0.0467798  -0.0080832
   11  -0.0026276  -0.0366478   0.0062558   0.0467798   0.3106702  -0.0831812
   12  -0.0081310  -0.0030519   0.0030764  -0.0080832  -0.0831812   0.0688005
   13  -0.0125214  -0.0036705  -0.0124721  -0.0166031  -0.0212462   0.0004620
   14   0.0038780   0.0015875  -0.0000352  -0.0238841  -0.0154926  -0.0028491
   15   0.0004307   0.0020892  -0.0021110   0.0006590  -0.0022013   0.0047657
   16  -0.0585444  -0.0093276   0.0129742  -0.0030635   0.0007335  -0.0017834
   17  -0.0182261  -0.0222411   0.0083003   0.0049127  -0.0001396  -0.0003642
   18   0.0100338   0.0043651  -0.0186266   0.0008073  -0.0010947   0.0015598
   19  -0.0156070  -0.0113522  -0.0002911  -0.0004016   0.0020456   0.0006189
   20  -0.0033984  -0.0672596  -0.0070795   0.0004593  -0.0023591  -0.0012277
   21   0.0017285  -0.0044790  -0.0199114  -0.0013192   0.0019416   0.0003970
   22  -0.0098988  -0.0119282   0.0083989  -0.0001139   0.0041448  -0.0064446
   23   0.0093170   0.0104360  -0.0096983   0.0007730  -0.0017020   0.0040546
   24   0.0067976   0.0085450  -0.0132748   0.0008817  -0.0000434  -0.0017077
   25   0.0103905   0.0141809   0.0100220   0.0018343  -0.0013614   0.0042008
   26  -0.0072672  -0.0087187  -0.0038141  -0.0001986   0.0013145  -0.0026167
   27  -0.0072025  -0.0074052  -0.0127317  -0.0002040   0.0004992   0.0029531
           13          14          15          16          17          18
    1  -0.0125239  -0.0017664  -0.0149987  -0.0099590  -0.0018465   0.0155974
    2   0.0038040   0.0013235  -0.0036675   0.0016658   0.0002842   0.0067506
    3  -0.0013146   0.0012383  -0.0004210   0.0034540  -0.0011061  -0.0026005
    4  -0.0291489  -0.0060969  -0.0090803  -0.0178021   0.0025306  -0.0000091
    5  -0.0025178  -0.0099411  -0.0037498  -0.0086028   0.0012997  -0.0028130
    6  -0.0118110  -0.0056978  -0.0185396   0.0128377   0.0002360  -0.0019245
    7  -0.0125214   0.0038780   0.0004307  -0.0585444  -0.0182261   0.0100338
    8  -0.0036705   0.0015875   0.0020892  -0.0093276  -0.0222411   0.0043651
    9  -0.0124721  -0.0000352  -0.0021110   0.0129742   0.0083003  -0.0186266
   10  -0.0166031  -0.0238841   0.0006590  -0.0030635   0.0049127   0.0008073
   11  -0.0212462  -0.0154926  -0.0022013   0.0007335  -0.0001396  -0.0010947
   12   0.0004620  -0.0028491   0.0047657  -0.0017834  -0.0003642   0.0015598
   13   0.0745329   0.0219905   0.0240734  -0.0011104  -0.0001760  -0.0003796
   14   0.0219905   0.0239319   0.0064146   0.0003049  -0.0001850   0.0003403
   15   0.0240734   0.0064146   0.0139733   0.0001244  -0.0001743   0.0003265
   16  -0.0011104   0.0003049   0.0001244   0.0966467   0.0257055  -0.0273101
   17  -0.0001760  -0.0001850  -0.0001743   0.0257055   0.0333063  -0.0083467
   18  -0.0003796   0.0003403   0.0003265  -0.0273101  -0.0083467   0.0185765
   19  -0.0031276   0.0052062  -0.0003525  -0.0061451  -0.0139607  -0.0002082
   20   0.0023702  -0.0015993   0.0011321  -0.0097604  -0.0133430   0.0007963
   21   0.0006613   0.0004806   0.0013060   0.0006056   0.0021243   0.0021599
   22   0.0014539   0.0000862   0.0011759  -0.0013971   0.0001035   0.0024892
   23  -0.0014525   0.0004610  -0.0013062   0.0010009   0.0002964  -0.0018190
   24  -0.0001368   0.0001862   0.0008587  -0.0014191   0.0000023  -0.0002602
   25  -0.0009514   0.0002817  -0.0020318   0.0013750   0.0009571  -0.0010206
   26   0.0008984  -0.0000858   0.0014631  -0.0017197   0.0007223   0.0018211
   27   0.0009174  -0.0000779  -0.0001587   0.0005167  -0.0006715   0.0007890
           19          20          21          22          23          24
    1  -0.0004835   0.0043782  -0.0019924  -0.1163737  -0.1047460   0.0785453
    2   0.0006922  -0.0121538  -0.0165194  -0.1063702  -0.1743193   0.1062720
    3   0.0024353  -0.0040857  -0.0020561   0.0802592   0.1078527  -0.1299030
    4   0.0020706  -0.0038821   0.0038468   0.0111308  -0.0079197   0.0080669
    5   0.0063058  -0.0128730   0.0005763   0.0137533  -0.0085119   0.0078323
    6   0.0015079  -0.0079747  -0.0016485  -0.0067867   0.0010864  -0.0100006
    7  -0.0156070  -0.0033984   0.0017285  -0.0098988   0.0093170   0.0067976
    8  -0.0113522  -0.0672596  -0.0044790  -0.0119282   0.0104360   0.0085450
    9  -0.0002911  -0.0070795  -0.0199114   0.0083989  -0.0096983  -0.0132748
   10  -0.0004016   0.0004593  -0.0013192  -0.0001139   0.0007730   0.0008817
   11   0.0020456  -0.0023591   0.0019416   0.0041448  -0.0017020  -0.0000434
   12   0.0006189  -0.0012277   0.0003970  -0.0064446   0.0040546  -0.0017077
   13  -0.0031276   0.0023702   0.0006613   0.0014539  -0.0014525  -0.0001368
   14   0.0052062  -0.0015993   0.0004806   0.0000862   0.0004610   0.0001862
   15  -0.0003525   0.0011321   0.0013060   0.0011759  -0.0013062   0.0008587
   16  -0.0061451  -0.0097604   0.0006056  -0.0013971   0.0010009  -0.0014191
   17  -0.0139607  -0.0133430   0.0021243   0.0001035   0.0002964   0.0000023
   18  -0.0002082   0.0007963   0.0021599   0.0024892  -0.0018190  -0.0002602
   19   0.0226503   0.0102275  -0.0037713   0.0011884   0.0004412   0.0005192
   20   0.0102275   0.1098707   0.0175793  -0.0023788   0.0010003  -0.0002891
   21  -0.0037713   0.0175793   0.0192933  -0.0021882   0.0001814   0.0006258
   22   0.0011884  -0.0023788  -0.0021882   0.1186717   0.1101188  -0.0853767
   23   0.0004412   0.0010003   0.0001814   0.1101188   0.1813461  -0.1119650
   24   0.0005192  -0.0002891   0.0006258  -0.0853767  -0.1119650   0.1414527
   25  -0.0001445   0.0019846   0.0024289  -0.0046613  -0.0075328  -0.0078780
   26   0.0003945  -0.0012832  -0.0018851  -0.0075293  -0.0090067  -0.0105404
   27  -0.0004582   0.0011490  -0.0001661   0.0084729   0.0116134   0.0122092
           25          26          27
    1  -0.1153392  -0.1079963  -0.0732532
    2  -0.1085835  -0.1850720  -0.0997694
    3  -0.0756725  -0.1015950  -0.1169325
    4  -0.0105578   0.0085600  -0.0064182
    5  -0.0147849   0.0118800  -0.0140634
    6  -0.0076777   0.0084411  -0.0145839
    7   0.0103905  -0.0072672  -0.0072025
    8   0.0141809  -0.0087187  -0.0074052
    9   0.0100220  -0.0038141  -0.0127317
   10   0.0018343  -0.0001986  -0.0002040
   11  -0.0013614   0.0013145   0.0004992
   12   0.0042008  -0.0026167   0.0029531
   13  -0.0009514   0.0008984   0.0009174
   14   0.0002817  -0.0000858  -0.0000779
   15  -0.0020318   0.0014631  -0.0001587
   16   0.0013750  -0.0017197   0.0005167
   17   0.0009571   0.0007223  -0.0006715
   18  -0.0010206   0.0018211   0.0007890
   19  -0.0001445   0.0003945  -0.0004582
   20   0.0019846  -0.0012832   0.0011490
   21   0.0024289  -0.0018851  -0.0001661
   22  -0.0046613  -0.0075293   0.0084729
   23  -0.0075328  -0.0090067   0.0116134
   24  -0.0078780  -0.0105404   0.0122092
   25   0.1180544   0.1148583   0.0776289
   26   0.1148583   0.1902497   0.1087259
   27   0.0776289   0.1087259   0.1286216
 Gradient time:  CPU 1083.07 s  wall 284.21 s
 **********************************************************************
 **                                                                  **
 **                       VIBRATIONAL ANALYSIS                       **
 **                       --------------------                       **
 **                                                                  **
 **        VIBRATIONAL FREQUENCIES (CM**-1) AND NORMAL MODES         **
 **     FORCE CONSTANTS (mDYN/ANGSTROM) AND REDUCED MASSES (AMU)     **
 **                  INFRARED INTENSITIES (KM/MOL)                   **
 **                                                                  **
 **********************************************************************


 Mode:                 1                      2                      3
 Frequency:        51.46                  68.80                 114.29
 Force Cnst:      0.0281                 0.1954                 0.3913
 Red. Mass:      18.0214                70.0680                50.8401
 IR Active:          YES                    YES                    YES
 IR Intens:        0.203                  0.017                  0.397
 Raman Active:       YES                    YES                    YES
               X      Y      Z        X      Y      Z        X      Y      Z
 C          0.025 -0.257  0.228   -0.121 -0.185 -0.156    0.118 -0.047 -0.146
 C         -0.016 -0.095  0.300   -0.051 -0.165 -0.173    0.183 -0.101 -0.199
 C          0.010 -0.058  0.140   -0.064 -0.197 -0.126    0.066 -0.222 -0.097
 F          0.015 -0.013  0.572    0.096 -0.197 -0.196    0.314 -0.199 -0.467
 I          0.102  0.063 -0.117   -0.335  0.374  0.017    0.204  0.050  0.061
 I         -0.122  0.038 -0.115   -0.072  0.003  0.026   -0.072  0.344  0.058
 I          0.016 -0.055  0.080    0.418 -0.292  0.032   -0.215 -0.329 -0.004
 H          0.119 -0.394  0.148   -0.191 -0.192 -0.226   -0.051  0.099 -0.126
 H         -0.039 -0.272  0.312   -0.139 -0.227 -0.083    0.243 -0.128 -0.164
 TransDip  -0.001 -0.013 -0.006   -0.003  0.000  0.003   -0.019  0.007  0.003

 Mode:                 4                      5                      6
 Frequency:       131.45                 219.57                 281.91
 Force Cnst:      0.3739                 0.4962                 0.3638
 Red. Mass:      36.7226                17.4690                 7.7703
 IR Active:          YES                    YES                    YES
 IR Intens:        0.527                  0.084                  0.631
 Raman Active:       YES                    YES                    YES
               X      Y      Z        X      Y      Z        X      Y      Z
 C          0.146 -0.281 -0.024    0.090 -0.156  0.206    0.060  0.353  0.219
 C          0.029 -0.190  0.063    0.190 -0.290  0.101    0.094  0.231  0.157
 C          0.177 -0.049 -0.111    0.148 -0.217  0.235    0.006  0.107  0.251
 F         -0.096 -0.087  0.371    0.525 -0.458 -0.172    0.236  0.173  0.044
 I         -0.239 -0.030 -0.062   -0.069 -0.019 -0.024   -0.059 -0.034 -0.025
 I          0.357  0.157 -0.058   -0.042  0.009 -0.007    0.004  0.007 -0.009
 I         -0.140 -0.060  0.071   -0.008  0.144  0.002    0.003 -0.071 -0.036
 H          0.373 -0.480 -0.058    0.090 -0.170  0.189   -0.017  0.517  0.347
 H         -0.009 -0.199  0.019    0.023 -0.109  0.204    0.173  0.370  0.092
 TransDip   0.022 -0.008  0.000   -0.007  0.002  0.005    0.001  0.022  0.013

 Mode:                 7                      8                      9
 Frequency:       286.37                 312.44                 471.46
 Force Cnst:      0.4380                 0.2163                 0.3907
 Red. Mass:       9.0643                 3.7601                 2.9833
 IR Active:          YES                    YES                    YES
 IR Intens:        1.299                  7.180                 11.890
 Raman Active:       YES                    YES                    YES
               X      Y      Z        X      Y      Z        X      Y      Z
 C         -0.033 -0.162 -0.282    0.405  0.038 -0.050   -0.060  0.216 -0.115
 C          0.095  0.169 -0.204    0.085 -0.014  0.052   -0.074 -0.157 -0.147
 C         -0.021  0.016 -0.324    0.097 -0.002 -0.146    0.036 -0.005 -0.021
 F          0.386  0.225  0.180   -0.071  0.004  0.008    0.043 -0.102  0.158
 I         -0.026 -0.044  0.009   -0.016  0.002 -0.018    0.008  0.003  0.006
 I         -0.036 -0.003  0.015   -0.037 -0.010  0.028   -0.004 -0.000  0.004
 I          0.002  0.016  0.030   -0.001  0.004  0.003   -0.001 -0.001 -0.005
 H         -0.155 -0.249 -0.503    0.590  0.086  0.172    0.193  0.302  0.209
 H          0.002 -0.359 -0.057    0.562  0.091 -0.273   -0.238  0.619 -0.483
 TransDip  -0.013 -0.030 -0.016    0.086 -0.007  0.000   -0.098  0.013 -0.049

 Mode:                10                     11                     12
 Frequency:       503.44                 629.24                 809.67
 Force Cnst:      1.0340                 0.8574                 1.6671
 Red. Mass:       6.9241                 3.6751                 4.3162
 IR Active:          YES                    YES                    YES
 IR Intens:       32.403                 23.791                 65.897
 Raman Active:       YES                    YES                    YES
               X      Y      Z        X      Y      Z        X      Y      Z
 C         -0.060 -0.012 -0.033    0.014 -0.011  0.027    0.114 -0.203 -0.051
 C          0.359 -0.078 -0.217   -0.153  0.003  0.078   -0.261 -0.066 -0.144
 C          0.497  0.053  0.210    0.124  0.407 -0.086    0.010 -0.028  0.295
 F         -0.123  0.104  0.019    0.058 -0.084 -0.038    0.055  0.180 -0.057
 I         -0.013  0.003  0.003    0.002  0.001  0.002   -0.000 -0.001  0.001
 I         -0.030 -0.009  0.001   -0.006 -0.007  0.005    0.001  0.001 -0.001
 I         -0.008 -0.005 -0.003   -0.004 -0.016 -0.003    0.000  0.001 -0.001
 H         -0.214 -0.167 -0.362    0.391 -0.517 -0.239    0.584 -0.235  0.348
 H         -0.446  0.025  0.296   -0.443  0.131  0.281   -0.128  0.219 -0.377
 TransDip   0.174  0.051 -0.013    0.010  0.156  0.006   -0.236 -0.109 -0.010

 Mode:                13                     14                     15
 Frequency:       922.02                 949.60                1011.85
 Force Cnst:      2.3647                 1.7209                 0.9661
 Red. Mass:       4.7212                 3.2391                 1.6015
 IR Active:          YES                    YES                    YES
 IR Intens:       17.678                 31.622                 54.454
 Raman Active:       YES                    YES                    YES
               X      Y      Z        X      Y      Z        X      Y      Z
 C         -0.051 -0.116  0.305   -0.156 -0.040  0.034    0.085  0.107  0.052
 C          0.241 -0.153 -0.219    0.004 -0.043  0.245    0.010 -0.064 -0.027
 C         -0.209  0.183 -0.127    0.162 -0.147 -0.185   -0.096 -0.119 -0.026
 F         -0.008  0.060 -0.012    0.017  0.118 -0.072    0.000  0.047 -0.004
 I         -0.000  0.000  0.001   -0.001 -0.001 -0.000    0.001 -0.000  0.000
 I          0.001 -0.000 -0.000   -0.002 -0.000  0.001    0.001  0.001  0.001
 I          0.000 -0.002  0.001    0.000  0.001  0.001    0.001  0.001 -0.001
 H          0.273 -0.046  0.686    0.282 -0.048  0.427    0.240 -0.407 -0.420
 H          0.004  0.248 -0.235   -0.446  0.467 -0.358   -0.502  0.195  0.507
 TransDip   0.106 -0.082 -0.013    0.081 -0.141  0.077   -0.062 -0.227  0.022

 Mode:                16                     17                     18
 Frequency:      1077.47                1111.61                1272.49
 Force Cnst:      0.9134                 1.9425                 5.3811
 Red. Mass:       1.3353                 2.6682                 5.6404
 IR Active:          YES                    YES                    YES
 IR Intens:       10.263                 34.037                 36.234
 Raman Active:       YES                    YES                    YES
               X      Y      Z        X      Y      Z        X      Y      Z
 C         -0.125  0.101  0.016   -0.044 -0.052 -0.114    0.035 -0.031  0.265
 C         -0.013 -0.023 -0.026    0.170  0.252  0.021   -0.201  0.341 -0.277
 C          0.035 -0.030  0.002   -0.100 -0.018  0.096    0.208 -0.174 -0.150
 F          0.003  0.012 -0.000   -0.035 -0.107  0.014   -0.015 -0.103  0.036
 I          0.000  0.000  0.000   -0.000 -0.000  0.000    0.001  0.000  0.001
 I          0.000  0.000 -0.000   -0.000  0.001 -0.000   -0.002 -0.000  0.000
 I         -0.000  0.000 -0.000    0.001 -0.001 -0.000    0.000  0.001  0.000
 H          0.561 -0.413  0.025    0.624 -0.385  0.083    0.068  0.139  0.549
 H          0.557 -0.416  0.044   -0.343  0.312 -0.313   -0.198  0.029  0.470
 TransDip   0.054 -0.087 -0.004    0.150  0.091  0.065   -0.083  0.168 -0.045

 Mode:                19                     20                     21
 Frequency:      1453.91                3127.01                3217.10
 Force Cnst:      1.4556                 6.0728                 6.8151
 Red. Mass:       1.1688                 1.0541                 1.1176
 IR Active:          YES                    YES                    YES
 IR Intens:       19.875                  0.262                  1.491
 Raman Active:       YES                    YES                    YES
               X      Y      Z        X      Y      Z        X      Y      Z
 C         -0.004  0.002 -0.110   -0.005 -0.007 -0.064   -0.059 -0.080  0.007
 C          0.024 -0.030  0.014    0.002 -0.002  0.002   -0.000 -0.000 -0.000
 C         -0.022  0.018  0.002   -0.001  0.001  0.001   -0.000 -0.000  0.000
 F          0.001  0.005 -0.001    0.000 -0.000  0.000    0.000  0.000 -0.000
 I         -0.000  0.000  0.000    0.000 -0.000  0.000    0.000  0.000  0.000
 I          0.000 -0.000  0.000   -0.000  0.000  0.000    0.000  0.000 -0.000
 I         -0.000 -0.000 -0.000   -0.000  0.000  0.000    0.000  0.000  0.000
 H          0.249  0.346  0.553   -0.332 -0.439  0.349    0.380  0.502 -0.419
 H         -0.251 -0.314  0.579    0.386  0.529  0.378    0.325  0.447  0.335
 TransDip   0.018 -0.036  0.137    0.012 -0.005  0.009    0.027  0.028 -0.004

 STANDARD THERMODYNAMIC QUANTITIES AT   298.15 K  AND     1.00 ATM

   This Molecule has  0 Imaginary Frequencies
   Zero point vibrational energy:       25.765 kcal/mol

   Atom    1 Element C  Has Mass   12.00000
   Atom    2 Element C  Has Mass   12.00000
   Atom    3 Element C  Has Mass   12.00000
   Atom    4 Element F  Has Mass   18.99840
   Atom    5 Element I  Has Mass  126.90440
   Atom    6 Element I  Has Mass  126.90440
   Atom    7 Element I  Has Mass  126.90440
   Atom    8 Element H  Has Mass    1.00783
   Atom    9 Element H  Has Mass    1.00783
   Molecular Mass:   437.727260 amu
   Principal axes and moments of inertia in amu*Bohr^2:
                             1           2           3
    Eigenvalues --     2991.47088  6192.77392  8736.58653
          X               0.99999    -0.00322    -0.00066
          Y               0.00323     0.99993     0.01179
          Z               0.00063    -0.01180     0.99993
   Rotational Symmetry Number is   1
   The Molecule is an Asymmetric Top
   Translational Enthalpy:        0.889 kcal/mol
   Rotational Enthalpy:           0.889 kcal/mol
   Vibrational Enthalpy:         29.352 kcal/mol
   gas constant (RT):             0.592 kcal/mol
   Translational Entropy:        44.119  cal/mol.K
   Rotational Entropy:           33.447  cal/mol.K
   Vibrational Entropy:          23.885  cal/mol.K

   Total Enthalpy:               31.721 kcal/mol
   Total Entropy:               101.451  cal/mol.K

 ======================================================================

 STANDARD THERMODYNAMIC QUANTITIES FOR ANHARMONIC VIBRATION -- TOSH

   Zero point vibrational energy: ************ kcal/mol

   Vibrational Enthalpy:       Infinity kcal/mol
   Vibrational Entropy:             NaN  cal/mol.K

   Total Enthalpy:             Infinity kcal/mol
   Total Entropy:                   NaN  cal/mol.K

 ======================================================================

 STANDARD THERMODYNAMIC QUANTITIES FOR ANHARMONIC VIBRATION -- VPT2

   Zero point vibrational energy: ************ kcal/mol

   Vibrational Enthalpy:       Infinity kcal/mol
   Vibrational Entropy:             NaN  cal/mol.K

   Total Enthalpy:             Infinity kcal/mol
   Total Entropy:                   NaN  cal/mol.K

 ======================================================================

Archival summary:
1\1\garfield\FREQ\ProcedureUnspecified\BasisUnspecified\3132\taweetha\TueOct923:42:032018TueOct923:42:032018\0\\#,FREQ,ProcedureUnspecified,BasisUnspecified,\\0,1\I\C,1,2.1723\C,2,1.50987,1,121.233\F,3,1.36393,2,115.919,1,147.734,0\C,3,1.49612,2,60.8494,1,-105.795,0\H,5,1.0833,3,118.755,2,106.541,0\H,5,1.08469,3,116.399,2,-108.776,0\I,3,2.16874,2,125.555,1,6.24549,0\I,2,2.16912,1,112.995,3,146.262,0\\\@

 Total job time:  307.40s(wall), 1170.52s(cpu) 
 Tue Oct  9 23:42:03 2018

        *************************************************************
        *                                                           *
        *  Thank you very much for using Q-Chem.  Have a nice day.  *
        *                                                           *
        *************************************************************
