# Supplementary material for: Geometric and energetic data from ab initio calculations of haloethene, haloimine, halomethylenephosphine, haloiminophosphine, halodiazene, halodiphosphene and halocyclopropane
Source: Data Brief. 2019 Nov 2;27:104738. doi: 10.1016/j.dib.2019.104738 (PMC6861602; doi:10.1016/j.dib.2019.104738)
Supplement: Multimedia component 3 [file mmc3.zip › CCC/B3LYP/HBrCCCBrH.out]

Q-Chem Developer Version!
                  Welcome to Q-Chem
     A Quantum Leap Into The Future Of Chemistry


 Q-Chem 5.1, Q-Chem, Inc., Pleasanton, CA (2018)

 Yihan Shao,  Zhengting Gan,  E. Epifanovsky,  A. T. B. Gilbert,  M. Wormit,  
 J. Kussmann,  A. W. Lange,  A. Behn,  Jia Deng,  Xintian Feng,  D. Ghosh,  
 M. Goldey,  P. R. Horn,  L. D. Jacobson,  I. Kaliman,  T. Kus,  A. Landau,  
 Jie Liu,  E. I. Proynov,  R. M. Richard,  R. P. Steele,  E. J. Sundstrom,  
 H. L. Woodcock III,  P. M. Zimmerman,  D. Zuev,  B. Albrecht,  E. Alguire,  
 S. A. Baeppler,  D. Barton,  Z. Benda,  Y. A. Bernard,  E. J. Berquist,  
 K. B. Bravaya,  H. Burton,  D. Casanova,  Chun-Min Chang,  Yunqing Chen,  
 A. Chien,  K. D. Closser,  M. P. Coons,  S. Coriani,  S. Dasgupta,  
 A. L. Dempwolff,  M. Diedenhofen,  Hainam Do,  R. G. Edgar,  Po-Tung Fang,  
 S. Faraji,  S. Fatehi,  Qingguo Feng,  K. D. Fenk,  J. Fosso-Tande,  
 Qinghui Ge,  A. Ghysels,  G. Gidofalvi,  J. Gomes,  J. Gonthier,  A. Gunina,  
 D. Hait,  M. W. D. Hanson-Heine,  P. H. P. Harbach,  A. W. Hauser,  
 J. E. Herr,  E. G. Hohenstein,  Z. C. Holden,  Kerwin Hui,  B. C. Huynh,  
 T.-C. Jagau,  Hyunjun Ji,  B. Kaduk,  K. Khistyaev,  Jaehoon Kim,  
 P. Klunzinger,  K. Koh,  D. Kosenkov,  L. Koulias,  T. Kowalczyk,  
 C. M. Krauter,  A. Kunitsa,  Ka Un Lao,  A. Laurent,  K. V. Lawler,  
 Joonho Lee,  D. Lefrancois,  S. Lehtola,  D. S. Levine,  Yi-Pei Li,  
 You-Sheng Lin,  Fenglai Liu,  E. Livshits,  A. Luenser,  P. Manohar,  
 E. Mansoor,  S. F. Manzer,  Shan-Ping Mao,  Yuezhi Mao,  N. Mardirossian,  
 A. V. Marenich,  T. Markovich,  L. A. Martinez-Martinez,  S. A. Maurer,  
 N. J. Mayhall,  S. C. McKenzie,  J.-M. Mewes,  A. F. Morrison,  
 J. W. Mullinax,  K. Nanda,  T. S. Nguyen-Beck,  R. Olivares-Amaya,  
 J. A. Parkhill,  T. M. Perrine,  F. Plasser,  P. Pokhilko,  S. Prager,  
 A. Prociuk,  E. Ramos,  D. R. Rehn,  F. Rob,  M. Schneider,  N. Sergueev,  
 S. M. Sharada,  S. Sharma,  D. W. Small,  T. Stauch,  T. Stein,  
 Yu-Chuan Su,  A. J. W. Thom,  A. Tkatchenko,  T. Tsuchimochi,  N. M. Tubman,  
 L. Vogt,  M. L. Vidal,  O. Vydrov,  M. A. Watson,  J. Wenzel,  
 M. de Wergifosse,  T. A. Wesolowski,  A. White,  J. Witte,  A. Yamada,  
 Jun Yang,  K. Yao,  S. Yeganeh,  S. R. Yost,  Zhi-Qiang You,  A. Zech,  
 Igor Ying Zhang,  Xing Zhang,  Yan Zhao,  Ying Zhu,  B. R. Brooks,  
 G. K. L. Chan,  C. J. Cramer,  M. S. Gordon,  W. J. Hehre,  A. Klamt,  
 M. W. Schmidt,  C. D. Sherrill,  D. G. Truhlar,  A. Aspuru-Guzik,  R. Baer,  
 A. T. Bell,  N. A. Besley,  Jeng-Da Chai,  A. E. DePrince, III,  
 R. A. DiStasio Jr.,  A. Dreuw,  B. D. Dunietz,  T. R. Furlani,  
 Chao-Ping Hsu,  Yousung Jung,  Jing Kong,  D. S. Lambrecht,  WanZhen Liang,  
 C. Ochsenfeld,  V. A. Rassolov,  L. V. Slipchenko,  J. E. Subotnik,  
 T. Van Voorhis,  J. M. Herbert,  A. I. Krylov,  P. M. W. Gill,  M. Head-Gordon

 Contributors to earlier versions of Q-Chem not listed above: 
 R. D. Adamson,  B. Austin,  J. Baker,  G. J. O. Beran,  K. Brandhorst,  
 S. T. Brown,  E. F. C. Byrd,  A. K. Chakraborty,  C.-L. Cheng,  
 Siu Hung Chien,  D. M. Chipman,  D. L. Crittenden,  H. Dachsel,  
 R. J. Doerksen,  A. D. Dutoi,  L. Fusti-Molnar,  W. A. Goddard III,  
 A. Golubeva-Zadorozhnaya,  S. R. Gwaltney,  G. Hawkins,  A. Heyden,  
 S. Hirata,  G. Kedziora,  F. J. Keil,  C. Kelley,  Jihan Kim,  R. A. King,  
 R. Z. Khaliullin,  P. P. Korambath,  W. Kurlancheek,  A. M. Lee,  M. S. Lee,  
 S. V. Levchenko,  Ching Yeh Lin,  D. Liotard,  R. C. Lochan,  I. Lotan,  
 P. E. Maslen,  N. Nair,  D. P. O'Neill,  D. Neuhauser,  E. Neuscamman,  
 C. M. Oana,  R. Olson,  B. Peters,  R. Peverati,  P. A. Pieniazek,  
 Y. M. Rhee,  J. Ritchie,  M. A. Rohrdanz,  E. Rosta,  N. J. Russ,  
 H. F. Schaefer III,  N. E. Schultz,  N. Shenvi,  A. C. Simmonett,  A. Sodt,  
 D. Stuck,  K. S. Thanthiriwatte,  V. Vanovschi,  Tao Wang,  A. Warshel,  
 C. F. Williams,  Q. Wu,  X. Xu,  W. Zhang

 Please cite Q-Chem as follows:
 Y. Shao et al., Mol. Phys. 113, 184-215 (2015)
 DOI: 10.1080/00268976.2014.952696

 Q-Chem 5.1.1 for Intel X86 EM64T Linux

 Parts of Q-Chem use Armadillo 8.300.2 (Tropical Shenanigans).
 http://arma.sourceforge.net/

 Q-Chem begins on Tue Oct  9 23:57:20 2018  

Host: 
0

     Scratch files written to /scratch/taweetham/qchem21464//
Input Ideriv = 2
Curr. Ideriv = -1
Max.  Ideriv = 2

Checking the input file for inconsistencies... 	...done.

--------------------------------------------------------------
User input:
--------------------------------------------------------------
$molecule
0 1
C 
C 1 CC 
C 2 CC 1 60.0
H 2 CH 1 ANG  3 pDHA
Br 2 CBr 1 ANG  3 mDHA
Br 3 CBr 1 ANG  2 mDHA
H 3 CH 1 ANG  2 pDHA
H 1 CH 2 ANG  3 pDHA
H 1 CH 2 ANG  3 mDHA

CC=1.54
CH=1.09
CF=1.35
CCl=1.77
CBr=1.94
CI=2.14
ANG=118.0
pDHA=107.9
mDHA=-107.9
$end

$rem
   job_type	optimization
   basis	6-311++g**
   method	b3lyp
   mem_total	32000
$end

--------------------------------------------------------------
 ----------------------------------------------------------------
             Standard Nuclear Orientation (Angstroms)
    I     Atom           X                Y                Z
 ----------------------------------------------------------------
    1      C       0.0000004336    -1.6111254411     0.0000758407
    2      C      -0.5578937691    -0.2774682138    -0.5306900763
    3      C       0.5579020479    -0.2774244274     0.5307239300
    4      H      -0.2976696073     0.0177501650    -1.5471690453
    5      Br     -2.3416367213     0.2480769146     0.0221782610
    6      Br      2.3416479206     0.2480619416    -0.0221908354
    7      H       0.2976795269     0.0178852000     1.5471768131
    8      H      -0.6314422102    -2.2021623536     0.6634426740
    9      H       0.6309880434    -2.2022244851    -0.6636685051
 ----------------------------------------------------------------
 Molecular Point Group                 C1    NOp =  1
 Largest Abelian Subgroup              C1    NOp =  1
 Nuclear Repulsion Energy =   510.8274856040 hartrees
 There are       46 alpha and       46 beta electrons
 Requested basis set is 6-311++G(d,p)
 There are 76 shells and 190 basis functions

 Total QAlloc Memory Limit  32000 MB
 Mega-Array Size       188 MB
 MEM_STATIC part       192 MB
 A cutoff of  1.0D-11 yielded   2541 shell pairs
 There are     16360 function pairs (     17906 Cartesian)

 -------------------------------------------------------
 OpenMP Integral Computing Module                       
 Release: version 1.0, May 2013, Q-Chem Inc. Pittsburgh 
 -------------------------------------------------------
 Integral Job Info:
 Integral job number is                      11
 Integral operator is                         1
 short-range coefficients                     0
 long-range coefficients              100000000
 Omega coefficients                           0
 if combine SR and LR in K                    0
 Integral screening is                        0
 Integral computing path is                   2
 max size of driver memory is            800000
 size of driver memory is                593474
 size of scratch memory is             29623520
 max col of scratch BK array               1296
 max len of scratch array in speh3          155
 max len of scratch index in speh4           18
 max int batch size is                      520
 min int batch size is                       52
 fixed nKL is                                45
 max L of basis functions is                  2
 order of int derivative is                   0
 number of shells is                         76
 number of basis is                         199
 number of cartesian basis is               199
 number of contracted shell pairs          2541
 number of primitive shell pairs           6256
 maxK2 (contraction) of shell pair           36
 max number of K2 of shell pair               1
 max number of CS2 of shell pair            299
 max number of PS2 of shell pair            588
 mem total for path MDJ                  527078
 -------------------------------------------------------
 Smallest overlap matrix eigenvalue = 8.71E-05

 Scale SEOQF with 1.000000e-01/1.000000e-01/1.000000e-01

 Standard Electronic Orientation quadrupole field applied
 Nucleus-field energy     =     0.0000000151 hartrees
 Guess from superposition of atomic densities
 Warning:  Energy on first SCF cycle will be non-variational
 SAD guess density has 92.000000 electrons

 -----------------------------------------------------------------------
  General SCF calculation program by
  Eric Jon Sundstrom, Paul Horn, Yuezhi Mao, Dmitri Zuev, Alec White,
  David Stuck, Shaama M.S., Shane Yost, Joonho Lee, David Small,
  Daniel Levine, Susi Lehtola, Hugh Burton, Evgeny Epifanovsky
 -----------------------------------------------------------------------
 Exchange:     0.2000 Hartree-Fock + 0.0800 Slater + 0.7200 B88
 Correlation:  0.1900 VWN1RPA + 0.8100 LYP
 Using SG-1 standard quadrature grid
 using 4 threads for integral computing
 -------------------------------------------------------
 OpenMP Integral computing Module                
 Release: version 2.0, May 2017, Q-Chem Inc. Pleasanton 
 -------------------------------------------------------
 -------------------------------------------------------
 OpenMP BLAS3 based DFT computing Module                
 Release: version 1.0, May 2013, Q-Chem Inc. Pittsburgh 
 -------------------------------------------------------
 A restricted SCF calculation will be
 performed using DIIS
 SCF converges when DIIS error is below 1.0e-08
 ---------------------------------------
  Cycle       Energy         DIIS error
 ---------------------------------------
    1   -5265.6795635675      3.96e-02  
    2   -5264.9611549314      3.73e-03  
    3   -5264.9247234625      4.56e-03  
    4   -5265.0057269660      7.66e-04  
    5   -5265.0084101891      2.72e-04  
    6   -5265.0087222510      7.73e-05  
    7   -5265.0087484225      8.08e-06  
    8   -5265.0087487297      2.07e-06  
    9   -5265.0087487417      4.53e-07  
   10   -5265.0087487423      9.43e-08  
   11   -5265.0087487422      1.84e-08  
   12   -5265.0087487423      2.85e-09  Convergence criterion met
 ---------------------------------------
 SCF time:   CPU 37.71s  wall 9.00s 
 SCF   energy in the final basis set =    -5265.0087487423
 Total energy in the final basis set =    -5265.0087487423

 --------------------------------------------------------------

                    Orbital Energies (a.u.)
 --------------------------------------------------------------

 Alpha MOs
 -- Occupied --
*******-482.838 -62.491 -62.491 -56.311 -56.311 -56.307 -56.307
-56.307 -56.307 -10.260 -10.260 -10.215  -8.699  -8.699  -6.531
 -6.531  -6.518  -6.518  -6.517  -6.517  -2.642  -2.642  -2.638
 -2.638  -2.638  -2.638  -2.627  -2.627  -2.627  -2.627  -0.903
 -0.805  -0.771  -0.625  -0.611  -0.503  -0.500  -0.401  -0.394
 -0.379  -0.363  -0.306  -0.305  -0.282  -0.274
 -- Virtual --
 -0.046  -0.022  -0.002   0.005   0.015   0.018   0.045   0.058
  0.060   0.062   0.067   0.071   0.085   0.086   0.091   0.103
  0.105   0.110   0.126   0.137   0.141   0.146   0.152   0.158
  0.159   0.184   0.185   0.207   0.211   0.226   0.261   0.265
  0.270   0.388   0.397   0.416   0.416   0.426   0.432   0.436
  0.477   0.479   0.486   0.504   0.507   0.527   0.548   0.556
  0.574   0.601   0.619   0.622   0.642   0.647   0.661   0.668
  0.668   0.706   0.737   0.775   0.810   0.826   0.863   0.887
  0.894   0.944   1.021   1.249   1.286   1.304   1.336   1.384
  1.488   1.517   1.531   1.614   1.647   1.662   1.724   1.732
  1.779   1.793   1.849   1.894   1.996   2.009   2.015   2.047
  2.065   2.097   2.119   2.152   2.192   2.207   2.228   2.283
  2.426   2.498   2.568   2.583   2.678   2.717   2.746   2.800
  2.823   2.835   3.090   3.091   3.361   3.409   3.701   4.008
  4.013   4.037   4.040   4.084   4.101   4.140   4.158   4.241
  4.277   4.380   4.398   6.631   6.698   7.568   7.580   7.585
  7.604   7.683   7.697  23.710  23.712  23.834  47.910  47.965
289.765 289.776 289.780 289.798 289.904 289.9121020.6991020.769
 --------------------------------------------------------------

          Ground-State Mulliken Net Atomic Charges

     Atom                 Charge (a.u.)
  ----------------------------------------
      1 C                    -0.399561
      2 C                    -0.097920
      3 C                    -0.097839
      4 H                     0.244446
      5 Br                   -0.118483
      6 Br                   -0.118514
      7 H                     0.244470
      8 H                     0.171692
      9 H                     0.171709
  ----------------------------------------
  Sum of atomic charges =    -0.000000

 -----------------------------------------------------------------
                    Cartesian Multipole Moments
 -----------------------------------------------------------------
    Charge (ESU x 10^10)
                -0.0000
    Dipole Moment (Debye)
         X      -0.0001      Y      -1.2262      Z      -0.0002
       Tot       1.2262
    Quadrupole Moments (Debye-Ang)
        XX     -60.2221     XY       0.0009     YY     -54.8206
        XZ      -1.3780     YZ       0.0010     ZZ     -53.7520
    Octopole Moments (Debye-Ang^2)
       XXX       0.0015    XXY       9.4452    XYY      -0.0018
       YYY       9.1682    XXZ      -0.0003    XYZ       0.8244
       YYZ      -0.0021    XZZ       0.0004    YZZ       5.3103
       ZZZ      -0.0010
    Hexadecapole Moments (Debye-Ang^3)
      XXXX   -1260.3246   XXXY       0.0003   XXYY    -256.2278
      XYYY       0.0043   YYYY    -198.9219   XXXZ     -27.0574
      XXYZ      -0.0006   XYYZ      -5.9580   YYYZ       0.0054
      XXZZ    -241.6297   XYZZ      -0.0002   YYZZ     -52.6609
      XZZZ      -3.2320   YZZZ       0.0027   ZZZZ    -100.7896
 -----------------------------------------------------------------
 Calculating analytic gradient of the SCF energy
 Gradient of SCF Energy
            1           2           3           4           5           6
    1   0.0000315  -0.0222970   0.0222963   0.0047410  -0.0028087   0.0028089
    2  -0.0192989   0.0151637   0.0151878  -0.0003882  -0.0010370  -0.0010357
    3   0.0000297  -0.0162185   0.0162202  -0.0059665   0.0033417  -0.0033425
            7           8           9
    1  -0.0047407  -0.0028607   0.0028295
    2  -0.0003849  -0.0041026  -0.0041043
    3   0.0059656   0.0008520  -0.0008817
 Max gradient component =       2.230E-02
 RMS gradient           =       9.740E-03
 Gradient time:  CPU 9.41 s  wall 2.41 s
 Geometry Optimization Parameters
   NAtoms,    NIC,     NZ,  NCons,   NDum,   NFix, NCnnct, MaxDiis
        9      69       9       0       0       0       0       0


** GEOMETRY OPTIMIZATION IN DELOCALIZED INTERNAL COORDINATES **
   Searching for a Minimum

   Optimization Cycle:   1

                       Coordinates (Angstroms)
     ATOM                X               Y               Z
      1  C         0.0000004336   -1.6111254411    0.0000758407
      2  C        -0.5578937691   -0.2774682138   -0.5306900763
      3  C         0.5579020479   -0.2774244274    0.5307239300
      4  H        -0.2976696073    0.0177501650   -1.5471690453
      5  Br       -2.3416367213    0.2480769146    0.0221782610
      6  Br        2.3416479206    0.2480619416   -0.0221908354
      7  H         0.2976795269    0.0178852000    1.5471768131
      8  H        -0.6314422102   -2.2021623536    0.6634426740
      9  H         0.6309880434   -2.2022244851   -0.6636685051
   Point Group: c1    Number of degrees of freedom:    21


   Energy is  -5265.008748742


 Attempting to Generate Delocalized Internal Coordinates

 21 Hessian modes will be used to form the next step
  Hessian Eigenvalues:
     0.015566    0.020947    0.022466    0.023621    0.030130    0.032042
     0.080386    0.082571    0.090112    0.091755    0.110244    0.127284
     0.175927    0.175927    0.252960    0.257000    0.285189    0.348126
     0.348126    0.348126    0.348126

 Minimum Search - Taking Simple RFO Step
 Searching for Lamda that Minimizes Along All modes
 Value Taken    Lamda =  -0.00444034
 Step Taken.  Stepsize is  0.162642

                             Maximum     Tolerance    Cnvgd?
         Gradient           0.018788      0.000300      NO
         Displacement       0.081995      0.001200      NO
         Energy change     *********      0.000001      NO


 New Cartesian Coordinates Obtained by Inverse Iteration

 Displacement from previous Coordinates is:  0.151137
 ----------------------------------------------------------------
             Standard Nuclear Orientation (Angstroms)
    I     Atom           X                Y                Z
 ----------------------------------------------------------------
    1      C      -0.0000667588    -1.6089237304    -0.0000002571
    2      C      -0.5442118168    -0.2979666923    -0.5186385989
    3      C       0.5441237027    -0.2980060847     0.5185904277
    4      H      -0.2952219355     0.0085642970    -1.5239514540
    5      Br     -2.3130912938     0.2640788486     0.0122998851
    6      Br      2.3130554833     0.2638873381    -0.0123263420
    7      H       0.2951594608     0.0085181117     1.5239120404
    8      H      -0.6146141035    -2.1893754811     0.6776079762
    9      H       0.6144429260    -2.1894073067    -0.6776146208
 ----------------------------------------------------------------
 Molecular Point Group                 C1    NOp =  1
 Largest Abelian Subgroup              C1    NOp =  1
 Nuclear Repulsion Energy =   515.7745856919 hartrees
 There are       46 alpha and       46 beta electrons
 Applying Cartesian multipole field
    Component          Value
    ---------          -----
     (2,0,0)        1.00000E-11
     (0,2,0)        2.00000E-11
     (0,0,2)       -3.00000E-11
 Nucleus-field energy     =     0.0000000148 hartrees
 Requested basis set is 6-311++G(d,p)
 There are 76 shells and 190 basis functions
 A cutoff of  1.0D-11 yielded   2549 shell pairs
 There are     16456 function pairs (     18030 Cartesian)
 Smallest overlap matrix eigenvalue = 7.60E-05
 Guess MOs from SCF MO coefficient file

 -----------------------------------------------------------------------
  General SCF calculation program by
  Eric Jon Sundstrom, Paul Horn, Yuezhi Mao, Dmitri Zuev, Alec White,
  David Stuck, Shaama M.S., Shane Yost, Joonho Lee, David Small,
  Daniel Levine, Susi Lehtola, Hugh Burton, Evgeny Epifanovsky
 -----------------------------------------------------------------------
 Exchange:     0.2000 Hartree-Fock + 0.0800 Slater + 0.7200 B88
 Correlation:  0.1900 VWN1RPA + 0.8100 LYP
 Using SG-1 standard quadrature grid
 using 4 threads for integral computing
 -------------------------------------------------------
 OpenMP Integral computing Module                
 Release: version 2.0, May 2017, Q-Chem Inc. Pleasanton 
 -------------------------------------------------------
 -------------------------------------------------------
 OpenMP BLAS3 based DFT computing Module                
 Release: version 1.0, May 2013, Q-Chem Inc. Pittsburgh 
 -------------------------------------------------------
 A restricted SCF calculation will be
 performed using DIIS
 SCF converges when DIIS error is below 1.0e-08
 ---------------------------------------
  Cycle       Energy         DIIS error
 ---------------------------------------
    1   -5265.0104938788      4.56e-04  
    2   -5265.0112044891      2.37e-04  
    3   -5265.0112075024      2.33e-04  
    4   -5265.0114611481      2.86e-05  
    5   -5265.0114640325      5.42e-06  
    6   -5265.0114641069      1.92e-06  
    7   -5265.0114641244      7.26e-07  
    8   -5265.0114641263      8.18e-08  
    9   -5265.0114641264      1.68e-08  
   10   -5265.0114641263      3.22e-09  Convergence criterion met
 ---------------------------------------
 SCF time:   CPU 32.84s  wall 8.00s 
 SCF   energy in the final basis set =    -5265.0114641263
 Total energy in the final basis set =    -5265.0114641263

 --------------------------------------------------------------

                    Orbital Energies (a.u.)
 --------------------------------------------------------------

 Alpha MOs
 -- Occupied --
*******-482.837 -62.490 -62.490 -56.310 -56.310 -56.306 -56.306
-56.306 -56.306 -10.255 -10.255 -10.212  -8.698  -8.698  -6.530
 -6.530  -6.517  -6.517  -6.516  -6.516  -2.641  -2.641  -2.637
 -2.637  -2.637  -2.637  -2.626  -2.626  -2.626  -2.626  -0.917
 -0.806  -0.775  -0.628  -0.614  -0.508  -0.507  -0.403  -0.393
 -0.383  -0.367  -0.306  -0.304  -0.283  -0.275
 -- Virtual --
 -0.043  -0.019  -0.001   0.005   0.016   0.019   0.047   0.059
  0.060   0.062   0.068   0.074   0.086   0.087   0.093   0.103
  0.106   0.111   0.126   0.138   0.142   0.150   0.153   0.159
  0.160   0.187   0.187   0.207   0.216   0.229   0.267   0.273
  0.279   0.388   0.394   0.416   0.417   0.424   0.430   0.437
  0.477   0.480   0.490   0.502   0.508   0.526   0.551   0.565
  0.576   0.603   0.623   0.627   0.647   0.649   0.667   0.672
  0.674   0.712   0.743   0.775   0.810   0.833   0.869   0.891
  0.898   0.952   1.026   1.249   1.292   1.311   1.355   1.393
  1.508   1.519   1.534   1.625   1.645   1.670   1.736   1.744
  1.799   1.810   1.869   1.907   2.006   2.021   2.024   2.051
  2.070   2.103   2.131   2.153   2.209   2.219   2.239   2.302
  2.440   2.520   2.573   2.608   2.676   2.727   2.768   2.833
  2.843   2.857   3.094   3.134   3.420   3.449   3.718   4.010
  4.015   4.038   4.043   4.103   4.108   4.147   4.166   4.258
  4.312   4.384   4.403   6.638   6.702   7.569   7.582   7.586
  7.607   7.684   7.704  23.743  23.782  23.866  47.915  47.968
289.766 289.779 289.782 289.802 289.905 289.9201020.7051020.772
 --------------------------------------------------------------

          Ground-State Mulliken Net Atomic Charges

     Atom                 Charge (a.u.)
  ----------------------------------------
      1 C                    -0.403823
      2 C                    -0.096380
      3 C                    -0.096367
      4 H                     0.243550
      5 Br                   -0.117521
      6 Br                   -0.117522
      7 H                     0.243549
      8 H                     0.172258
      9 H                     0.172257
  ----------------------------------------
  Sum of atomic charges =     0.000000

 -----------------------------------------------------------------
                    Cartesian Multipole Moments
 -----------------------------------------------------------------
    Charge (ESU x 10^10)
                -0.0000
    Dipole Moment (Debye)
         X      -0.0000      Y      -1.2621      Z       0.0000
       Tot       1.2621
    Quadrupole Moments (Debye-Ang)
        XX     -60.3437     XY       0.0002     YY     -54.6642
        XZ      -1.3196     YZ      -0.0000     ZZ     -53.7082
    Octopole Moments (Debye-Ang^2)
       XXX       0.0059    XXY       9.2959    XYY       0.0011
       YYY       7.9456    XXZ       0.0011    XYZ       0.7786
       YYZ       0.0009    XZZ       0.0016    YZZ       4.6311
       ZZZ       0.0023
    Hexadecapole Moments (Debye-Ang^3)
      XXXX   -1234.1350   XXXY       0.0196   XXYY    -250.6141
      XYYY       0.0233   YYYY    -200.6324   XXXZ     -27.4261
      XXYZ       0.0007   XYYZ      -6.6235   YYYZ       0.0007
      XXZZ    -236.5684   XYZZ       0.0077   YYZZ     -52.1964
      XZZZ      -5.2774   YZZZ       0.0001   ZZZZ     -99.6244
 -----------------------------------------------------------------
 Calculating analytic gradient of the SCF energy
 Gradient of SCF Energy
            1           2           3           4           5           6
    1   0.0000060  -0.0078207   0.0078163   0.0019584   0.0024972  -0.0024989
    2  -0.0046150   0.0045347   0.0045277  -0.0005288  -0.0015805  -0.0015825
    3   0.0000076  -0.0069282   0.0069192   0.0003964   0.0012369  -0.0012364
            7           8           9
    1  -0.0019585  -0.0001669   0.0001670
    2  -0.0005322  -0.0001120  -0.0001113
    3  -0.0003957  -0.0002308   0.0002309
 Max gradient component =       7.821E-03
 RMS gradient           =       3.387E-03
 Gradient time:  CPU 9.44 s  wall 2.42 s
 Geometry Optimization Parameters
   NAtoms,    NIC,     NZ,  NCons,   NDum,   NFix, NCnnct, MaxDiis
        9      69       9       0       0       0       0       0

 Cartesian Hessian Update
 Hessian Updated using BFGS Update


** GEOMETRY OPTIMIZATION IN DELOCALIZED INTERNAL COORDINATES **
   Searching for a Minimum

   Optimization Cycle:   2

                       Coordinates (Angstroms)
     ATOM                X               Y               Z
      1  C        -0.0000667588   -1.6089237304   -0.0000002571
      2  C        -0.5442118168   -0.2979666923   -0.5186385989
      3  C         0.5441237027   -0.2980060847    0.5185904277
      4  H        -0.2952219355    0.0085642970   -1.5239514540
      5  Br       -2.3130912938    0.2640788486    0.0122998851
      6  Br        2.3130554833    0.2638873381   -0.0123263420
      7  H         0.2951594608    0.0085181117    1.5239120404
      8  H        -0.6146141035   -2.1893754811    0.6776079762
      9  H         0.6144429260   -2.1894073067   -0.6776146208
   Point Group: c1    Number of degrees of freedom:    21


   Energy is  -5265.011464126

 Hessian Updated using BFGS Update

 19 Hessian modes will be used to form the next step
  Hessian Eigenvalues:
     0.015739    0.020947    0.022466    0.023536    0.030202    0.032042
     0.077070    0.080386    0.089176    0.091755    0.099389    0.127284
     0.175927    0.181133    0.252721    0.256999    0.261804    0.348124
     0.357757

 Minimum Search - Taking Simple RFO Step
 Searching for Lamda that Minimizes Along All modes
 Value Taken    Lamda =  -0.00065477
 Step Taken.  Stepsize is  0.088832

                             Maximum     Tolerance    Cnvgd?
         Gradient           0.006149      0.000300      NO
         Displacement       0.053869      0.001200      NO
         Energy change     -0.002715      0.000001      NO


 New Cartesian Coordinates Obtained by Inverse Iteration

 Displacement from previous Coordinates is:  0.078139
 ----------------------------------------------------------------
             Standard Nuclear Orientation (Angstroms)
    I     Atom           X                Y                Z
 ----------------------------------------------------------------
    1      C      -0.0000784964    -1.6082765699    -0.0000112999
    2      C      -0.5412355456    -0.3040948058    -0.5117272172
    3      C       0.5411687570    -0.3041401934     0.5117023626
    4      H      -0.3071865718    -0.0011374914    -1.5208667919
    5      Br     -2.3188737967     0.2772909622    -0.0012009680
    6      Br      2.3188528485     0.2771314318     0.0011828583
    7      H       0.3071300154    -0.0011393162     1.5208322647
    8      H      -0.6067238113    -2.1871145435     0.6850633479
    9      H       0.6065222654    -2.1871501734    -0.6850954995
 ----------------------------------------------------------------
 Molecular Point Group                 C1    NOp =  1
 Largest Abelian Subgroup              C1    NOp =  1
 Nuclear Repulsion Energy =   514.6475147390 hartrees
 There are       46 alpha and       46 beta electrons
 Applying Cartesian multipole field
    Component          Value
    ---------          -----
     (2,0,0)        1.00000E-11
     (0,2,0)        2.00000E-11
     (0,0,2)       -3.00000E-11
 Nucleus-field energy     =     0.0000000149 hartrees
 Requested basis set is 6-311++G(d,p)
 There are 76 shells and 190 basis functions
 A cutoff of  1.0D-11 yielded   2545 shell pairs
 There are     16418 function pairs (     17986 Cartesian)
 Smallest overlap matrix eigenvalue = 7.30E-05
 Guess MOs from SCF MO coefficient file

 -----------------------------------------------------------------------
  General SCF calculation program by
  Eric Jon Sundstrom, Paul Horn, Yuezhi Mao, Dmitri Zuev, Alec White,
  David Stuck, Shaama M.S., Shane Yost, Joonho Lee, David Small,
  Daniel Levine, Susi Lehtola, Hugh Burton, Evgeny Epifanovsky
 -----------------------------------------------------------------------
 Exchange:     0.2000 Hartree-Fock + 0.0800 Slater + 0.7200 B88
 Correlation:  0.1900 VWN1RPA + 0.8100 LYP
 Using SG-1 standard quadrature grid
 using 4 threads for integral computing
 -------------------------------------------------------
 OpenMP Integral computing Module                
 Release: version 2.0, May 2017, Q-Chem Inc. Pleasanton 
 -------------------------------------------------------
 -------------------------------------------------------
 OpenMP BLAS3 based DFT computing Module                
 Release: version 1.0, May 2013, Q-Chem Inc. Pittsburgh 
 -------------------------------------------------------
 A restricted SCF calculation will be
 performed using DIIS
 SCF converges when DIIS error is below 1.0e-08
 ---------------------------------------
  Cycle       Energy         DIIS error
 ---------------------------------------
    1   -5265.0115289787      2.23e-04  
    2   -5265.0118122534      4.88e-05  
    3   -5265.0118128651      4.88e-05  
    4   -5265.0118226877      1.53e-05  
    5   -5265.0118238027      3.35e-06  
    6   -5265.0118238299      1.09e-06  
    7   -5265.0118238352      2.97e-07  
    8   -5265.0118238354      6.07e-08  
    9   -5265.0118238355      7.15e-09  Convergence criterion met
 ---------------------------------------
 SCF time:   CPU 29.52s  wall 7.00s 
 SCF   energy in the final basis set =    -5265.0118238355
 Total energy in the final basis set =    -5265.0118238355

 --------------------------------------------------------------

                    Orbital Energies (a.u.)
 --------------------------------------------------------------

 Alpha MOs
 -- Occupied --
*******-482.836 -62.489 -62.489 -56.310 -56.310 -56.306 -56.306
-56.306 -56.306 -10.255 -10.255 -10.212  -8.698  -8.698  -6.530
 -6.530  -6.516  -6.516  -6.516  -6.516  -2.641  -2.641  -2.637
 -2.636  -2.636  -2.636  -2.626  -2.626  -2.626  -2.626  -0.922
 -0.805  -0.776  -0.628  -0.615  -0.509  -0.509  -0.402  -0.391
 -0.383  -0.368  -0.305  -0.304  -0.284  -0.276
 -- Virtual --
 -0.046  -0.020  -0.001   0.005   0.015   0.019   0.047   0.060
  0.060   0.062   0.068   0.075   0.086   0.087   0.093   0.102
  0.106   0.111   0.126   0.138   0.142   0.151   0.153   0.159
  0.160   0.188   0.188   0.206   0.217   0.229   0.266   0.276
  0.281   0.388   0.394   0.414   0.418   0.424   0.431   0.439
  0.477   0.479   0.491   0.504   0.507   0.526   0.553   0.567
  0.577   0.603   0.624   0.628   0.646   0.649   0.667   0.672
  0.674   0.711   0.741   0.774   0.808   0.833   0.866   0.888
  0.894   0.954   1.028   1.250   1.291   1.313   1.354   1.396
  1.512   1.517   1.532   1.625   1.644   1.676   1.736   1.747
  1.803   1.814   1.874   1.910   2.007   2.025   2.026   2.050
  2.070   2.099   2.136   2.155   2.215   2.218   2.244   2.303
  2.440   2.524   2.570   2.611   2.678   2.725   2.775   2.839
  2.847   2.865   3.091   3.140   3.437   3.460   3.719   4.010
  4.014   4.037   4.043   4.103   4.107   4.146   4.165   4.259
  4.320   4.384   4.401   6.637   6.698   7.569   7.583   7.586
  7.607   7.683   7.701  23.745  23.808  23.877  47.914  47.965
289.765 289.780 289.782 289.802 289.904 289.9171020.7041020.769
 --------------------------------------------------------------

          Ground-State Mulliken Net Atomic Charges

     Atom                 Charge (a.u.)
  ----------------------------------------
      1 C                    -0.410812
      2 C                    -0.090326
      3 C                    -0.090319
      4 H                     0.241649
      5 Br                   -0.118785
      6 Br                   -0.118787
      7 H                     0.241649
      8 H                     0.172865
      9 H                     0.172866
  ----------------------------------------
  Sum of atomic charges =     0.000000

 -----------------------------------------------------------------
                    Cartesian Multipole Moments
 -----------------------------------------------------------------
    Charge (ESU x 10^10)
                 0.0000
    Dipole Moment (Debye)
         X      -0.0001      Y      -1.3064      Z      -0.0000
       Tot       1.3064
    Quadrupole Moments (Debye-Ang)
        XX     -60.4677     XY       0.0002     YY     -54.6146
        XZ      -1.2540     YZ       0.0001     ZZ     -53.6990
    Octopole Moments (Debye-Ang^2)
       XXX       0.0046    XXY       9.0497    XYY       0.0007
       YYY       6.5832    XXZ       0.0007    XYZ       0.7947
       YYZ       0.0005    XZZ       0.0012    YZZ       4.0355
       ZZZ       0.0015
    Hexadecapole Moments (Debye-Ang^3)
      XXXX   -1240.4772   XXXY       0.0162   XXYY    -251.5447
      XYYY       0.0189   YYYY    -202.1420   XXXZ     -29.6207
      XXYZ       0.0003   XYYZ      -7.7741   YYYZ       0.0007
      XXZZ    -238.0106   XYZZ       0.0062   YYZZ     -52.2365
      XZZZ      -8.5485   YZZZ       0.0002   ZZZZ     -99.0809
 -----------------------------------------------------------------
 Calculating analytic gradient of the SCF energy
 Gradient of SCF Energy
            1           2           3           4           5           6
    1   0.0000010   0.0002742  -0.0002755   0.0005337   0.0001651  -0.0001639
    2   0.0016872  -0.0007354  -0.0007410  -0.0003761  -0.0003116  -0.0003108
    3   0.0000007  -0.0009868   0.0009871   0.0006577   0.0006287  -0.0006292
            7           8           9
    1  -0.0005345  -0.0000453   0.0000451
    2  -0.0003744   0.0005811   0.0005811
    3  -0.0006578  -0.0003355   0.0003351
 Max gradient component =       1.687E-03
 RMS gradient           =       5.993E-04
 Gradient time:  CPU 9.42 s  wall 2.42 s
 Geometry Optimization Parameters
   NAtoms,    NIC,     NZ,  NCons,   NDum,   NFix, NCnnct, MaxDiis
        9      69       9       0       0       0       0       0

 Cartesian Hessian Update
 Hessian Updated using BFGS Update


** GEOMETRY OPTIMIZATION IN DELOCALIZED INTERNAL COORDINATES **
   Searching for a Minimum

   Optimization Cycle:   3

                       Coordinates (Angstroms)
     ATOM                X               Y               Z
      1  C        -0.0000784964   -1.6082765699   -0.0000112999
      2  C        -0.5412355456   -0.3040948058   -0.5117272172
      3  C         0.5411687570   -0.3041401934    0.5117023626
      4  H        -0.3071865718   -0.0011374914   -1.5208667919
      5  Br       -2.3188737967    0.2772909622   -0.0012009680
      6  Br        2.3188528485    0.2771314318    0.0011828583
      7  H         0.3071300154   -0.0011393162    1.5208322647
      8  H        -0.6067238113   -2.1871145435    0.6850633479
      9  H         0.6065222654   -2.1871501734   -0.6850954995
   Point Group: c1    Number of degrees of freedom:    21


   Energy is  -5265.011823835

 Hessian Updated using BFGS Update

 20 Hessian modes will be used to form the next step
  Hessian Eigenvalues:
     0.015776    0.020947    0.022466    0.022470    0.029837    0.032042
     0.065069    0.080386    0.089372    0.091755    0.092398    0.127284
     0.175927    0.189425    0.253637    0.257000    0.301241    0.348126
     0.348192    0.362916

 Minimum Search - Taking Simple RFO Step
 Searching for Lamda that Minimizes Along All modes
 Value Taken    Lamda =  -0.00006554
 Step Taken.  Stepsize is  0.033712

                             Maximum     Tolerance    Cnvgd?
         Gradient           0.002655      0.000300      NO
         Displacement       0.022639      0.001200      NO
         Energy change     -0.000360      0.000001      NO


 New Cartesian Coordinates Obtained by Inverse Iteration

 Displacement from previous Coordinates is:  0.037220
 ----------------------------------------------------------------
             Standard Nuclear Orientation (Angstroms)
    I     Atom           X                Y                Z
 ----------------------------------------------------------------
    1      C      -0.0000821186    -1.6109472341    -0.0000139163
    2      C      -0.5417054790    -0.3043507446    -0.5105195634
    3      C       0.5416320692    -0.3043907754     0.5104875286
    4      H      -0.3126482188    -0.0016508084    -1.5216811844
    5      Br     -2.3201131135     0.2834916070    -0.0079944109
    6      Br      2.3200860014     0.2833245656     0.0079714609
    7      H       0.3125962140    -0.0016710609     1.5216481591
    8      H      -0.6010540331    -2.1911998121     0.6898701656
    9      H       0.6008643428    -2.1912364368    -0.6898891824
 ----------------------------------------------------------------
 Molecular Point Group                 C1    NOp =  1
 Largest Abelian Subgroup              C1    NOp =  1
 Nuclear Repulsion Energy =   514.1637255082 hartrees
 There are       46 alpha and       46 beta electrons
 Applying Cartesian multipole field
    Component          Value
    ---------          -----
     (2,0,0)        1.00000E-11
     (0,2,0)        2.00000E-11
     (0,0,2)       -3.00000E-11
 Nucleus-field energy     =     0.0000000150 hartrees
 Requested basis set is 6-311++G(d,p)
 There are 76 shells and 190 basis functions
 A cutoff of  1.0D-11 yielded   2545 shell pairs
 There are     16418 function pairs (     17986 Cartesian)
 Smallest overlap matrix eigenvalue = 7.35E-05
 Guess MOs from SCF MO coefficient file

 -----------------------------------------------------------------------
  General SCF calculation program by
  Eric Jon Sundstrom, Paul Horn, Yuezhi Mao, Dmitri Zuev, Alec White,
  David Stuck, Shaama M.S., Shane Yost, Joonho Lee, David Small,
  Daniel Levine, Susi Lehtola, Hugh Burton, Evgeny Epifanovsky
 -----------------------------------------------------------------------
 Exchange:     0.2000 Hartree-Fock + 0.0800 Slater + 0.7200 B88
 Correlation:  0.1900 VWN1RPA + 0.8100 LYP
 Using SG-1 standard quadrature grid
 using 4 threads for integral computing
 -------------------------------------------------------
 OpenMP Integral computing Module                
 Release: version 2.0, May 2017, Q-Chem Inc. Pleasanton 
 -------------------------------------------------------
 -------------------------------------------------------
 OpenMP BLAS3 based DFT computing Module                
 Release: version 1.0, May 2013, Q-Chem Inc. Pittsburgh 
 -------------------------------------------------------
 A restricted SCF calculation will be
 performed using DIIS
 SCF converges when DIIS error is below 1.0e-08
 ---------------------------------------
  Cycle       Energy         DIIS error
 ---------------------------------------
    1   -5265.0118291601      6.81e-05  
    2   -5265.0118609880      1.81e-05  
    3   -5265.0118602708      2.30e-05  
    4   -5265.0118626662      4.03e-06  
    5   -5265.0118627331      1.22e-06  
    6   -5265.0118627388      4.54e-07  
    7   -5265.0118627398      3.44e-08  
    8   -5265.0118627399      1.40e-08  
    9   -5265.0118627399      2.83e-09  Convergence criterion met
 ---------------------------------------
 SCF time:   CPU 29.49s  wall 7.00s 
 SCF   energy in the final basis set =    -5265.0118627399
 Total energy in the final basis set =    -5265.0118627399

 --------------------------------------------------------------

                    Orbital Energies (a.u.)
 --------------------------------------------------------------

 Alpha MOs
 -- Occupied --
*******-482.836 -62.489 -62.489 -56.310 -56.310 -56.306 -56.306
-56.306 -56.306 -10.256 -10.255 -10.212  -8.698  -8.698  -6.529
 -6.529  -6.516  -6.516  -6.516  -6.516  -2.640  -2.640  -2.636
 -2.636  -2.636  -2.636  -2.626  -2.626  -2.626  -2.626  -0.921
 -0.804  -0.776  -0.629  -0.615  -0.510  -0.508  -0.402  -0.391
 -0.383  -0.367  -0.305  -0.304  -0.284  -0.276
 -- Virtual --
 -0.047  -0.020  -0.001   0.005   0.015   0.019   0.047   0.059
  0.060   0.062   0.068   0.075   0.086   0.087   0.093   0.101
  0.106   0.110   0.125   0.138   0.141   0.151   0.153   0.159
  0.160   0.188   0.188   0.206   0.217   0.229   0.265   0.275
  0.281   0.388   0.394   0.414   0.418   0.424   0.431   0.440
  0.478   0.479   0.491   0.504   0.507   0.527   0.553   0.566
  0.578   0.603   0.624   0.627   0.646   0.650   0.666   0.671
  0.673   0.710   0.740   0.773   0.808   0.833   0.866   0.887
  0.893   0.955   1.028   1.250   1.290   1.311   1.353   1.395
  1.511   1.516   1.531   1.625   1.644   1.677   1.735   1.747
  1.802   1.814   1.875   1.910   2.005   2.024   2.026   2.049
  2.070   2.096   2.136   2.156   2.214   2.217   2.242   2.303
  2.437   2.523   2.568   2.609   2.678   2.724   2.776   2.837
  2.844   2.864   3.089   3.138   3.432   3.458   3.717   4.011
  4.014   4.037   4.042   4.101   4.107   4.145   4.164   4.259
  4.320   4.384   4.400   6.637   6.697   7.568   7.583   7.586
  7.607   7.683   7.700  23.743  23.808  23.873  47.914  47.964
289.765 289.780 289.782 289.802 289.904 289.9171020.7041020.767
 --------------------------------------------------------------

          Ground-State Mulliken Net Atomic Charges

     Atom                 Charge (a.u.)
  ----------------------------------------
      1 C                    -0.412502
      2 C                    -0.088809
      3 C                    -0.088809
      4 H                     0.240930
      5 Br                   -0.118840
      6 Br                   -0.118840
      7 H                     0.240928
      8 H                     0.172971
      9 H                     0.172970
  ----------------------------------------
  Sum of atomic charges =     0.000000

 -----------------------------------------------------------------
                    Cartesian Multipole Moments
 -----------------------------------------------------------------
    Charge (ESU x 10^10)
                 0.0000
    Dipole Moment (Debye)
         X      -0.0001      Y      -1.3185      Z       0.0000
       Tot       1.3185
    Quadrupole Moments (Debye-Ang)
        XX     -60.5146     XY       0.0002     YY     -54.5913
        XZ      -1.2285     YZ       0.0000     ZZ     -53.6949
    Octopole Moments (Debye-Ang^2)
       XXX       0.0053    XXY       8.9257    XYY       0.0009
       YYY       5.8810    XXZ       0.0009    XYZ       0.8090
       YYZ       0.0007    XZZ       0.0014    YZZ       3.7835
       ZZZ       0.0020
    Hexadecapole Moments (Debye-Ang^3)
      XXXX   -1241.9247   XXXY       0.0169   XXYY    -251.8767
      XYYY       0.0197   YYYY    -203.1584   XXXZ     -30.9255
      XXYZ       0.0004   XYYZ      -8.3981   YYYZ       0.0006
      XXZZ    -238.4312   XYZZ       0.0066   YYZZ     -52.3757
      XZZZ     -10.2926   YZZZ       0.0001   ZZZZ     -99.0631
 -----------------------------------------------------------------
 Calculating analytic gradient of the SCF energy
 Gradient of SCF Energy
            1           2           3           4           5           6
    1  -0.0000008   0.0006639  -0.0006645  -0.0000407   0.0000372  -0.0000370
    2   0.0006709  -0.0004539  -0.0004556   0.0000829  -0.0000839  -0.0000840
    3  -0.0000000  -0.0004372   0.0004362   0.0001074   0.0001514  -0.0001513
            7           8           9
    1   0.0000409   0.0000348  -0.0000338
    2   0.0000829   0.0001202   0.0001205
    3  -0.0001074   0.0000252  -0.0000244
 Max gradient component =       6.709E-04
 RMS gradient           =       2.895E-04
 Gradient time:  CPU 9.40 s  wall 2.41 s
 Geometry Optimization Parameters
   NAtoms,    NIC,     NZ,  NCons,   NDum,   NFix, NCnnct, MaxDiis
        9      69       9       0       0       0       0       0

 Cartesian Hessian Update
 Hessian Updated using BFGS Update


** GEOMETRY OPTIMIZATION IN DELOCALIZED INTERNAL COORDINATES **
   Searching for a Minimum

   Optimization Cycle:   4

                       Coordinates (Angstroms)
     ATOM                X               Y               Z
      1  C        -0.0000821186   -1.6109472341   -0.0000139163
      2  C        -0.5417054790   -0.3043507446   -0.5105195634
      3  C         0.5416320692   -0.3043907754    0.5104875286
      4  H        -0.3126482188   -0.0016508084   -1.5216811844
      5  Br       -2.3201131135    0.2834916070   -0.0079944109
      6  Br        2.3200860014    0.2833245656    0.0079714609
      7  H         0.3125962140   -0.0016710609    1.5216481591
      8  H        -0.6010540331   -2.1911998121    0.6898701656
      9  H         0.6008643428   -2.1912364368   -0.6898891824
   Point Group: c1    Number of degrees of freedom:    21


   Energy is  -5265.011862740

 Hessian Updated using BFGS Update

 20 Hessian modes will be used to form the next step
  Hessian Eigenvalues:
     0.016167    0.020947    0.021128    0.022466    0.029522    0.032042
     0.064112    0.080386    0.087846    0.091428    0.091755    0.127284
     0.175927    0.189276    0.252125    0.257000    0.273804    0.348126
     0.348192    0.356767

 Minimum Search - Taking Simple RFO Step
 Searching for Lamda that Minimizes Along All modes
 Value Taken    Lamda =  -0.00000725
 Step Taken.  Stepsize is  0.012601

                             Maximum     Tolerance    Cnvgd?
         Gradient           0.000681      0.000300      NO
         Displacement       0.007269      0.001200      NO
         Energy change     -0.000039      0.000001      NO


 New Cartesian Coordinates Obtained by Inverse Iteration

 Displacement from previous Coordinates is:  0.011977
 ----------------------------------------------------------------
             Standard Nuclear Orientation (Angstroms)
    I     Atom           X                Y                Z
 ----------------------------------------------------------------
    1      C      -0.0000799366    -1.6117201251    -0.0000121886
    2      C      -0.5423976580    -0.3039954675    -0.5098071314
    3      C       0.5423292922    -0.3040319364     0.5097794090
    4      H      -0.3143483467    -0.0032241023    -1.5219349894
    5      Br     -2.3207266366     0.2863277704    -0.0096631355
    6      Br      2.3207007521     0.2861693091     0.0096389167
    7      H       0.3142999927    -0.0032387642     1.5219052344
    8      H      -0.6004535614    -2.1924385580     0.6901947484
    9      H       0.6002517669    -2.1924788257    -0.6902218068
 ----------------------------------------------------------------
 Molecular Point Group                 C1    NOp =  1
 Largest Abelian Subgroup              C1    NOp =  1
 Nuclear Repulsion Energy =   513.9543782228 hartrees
 There are       46 alpha and       46 beta electrons
 Applying Cartesian multipole field
    Component          Value
    ---------          -----
     (2,0,0)        1.00000E-11
     (0,2,0)        2.00000E-11
     (0,0,2)       -3.00000E-11
 Nucleus-field energy     =     0.0000000150 hartrees
 Requested basis set is 6-311++G(d,p)
 There are 76 shells and 190 basis functions
 A cutoff of  1.0D-11 yielded   2545 shell pairs
 There are     16418 function pairs (     17986 Cartesian)
 Smallest overlap matrix eigenvalue = 7.36E-05
 Guess MOs from SCF MO coefficient file

 -----------------------------------------------------------------------
  General SCF calculation program by
  Eric Jon Sundstrom, Paul Horn, Yuezhi Mao, Dmitri Zuev, Alec White,
  David Stuck, Shaama M.S., Shane Yost, Joonho Lee, David Small,
  Daniel Levine, Susi Lehtola, Hugh Burton, Evgeny Epifanovsky
 -----------------------------------------------------------------------
 Exchange:     0.2000 Hartree-Fock + 0.0800 Slater + 0.7200 B88
 Correlation:  0.1900 VWN1RPA + 0.8100 LYP
 Using SG-1 standard quadrature grid
 using 4 threads for integral computing
 -------------------------------------------------------
 OpenMP Integral computing Module                
 Release: version 2.0, May 2017, Q-Chem Inc. Pleasanton 
 -------------------------------------------------------
 -------------------------------------------------------
 OpenMP BLAS3 based DFT computing Module                
 Release: version 1.0, May 2013, Q-Chem Inc. Pittsburgh 
 -------------------------------------------------------
 A restricted SCF calculation will be
 performed using DIIS
 SCF converges when DIIS error is below 1.0e-08
 ---------------------------------------
  Cycle       Energy         DIIS error
 ---------------------------------------
    1   -5265.0118625797      2.64e-05  
    2   -5265.0118665520      7.03e-06  
    3   -5265.0118664012      9.29e-06  
    4   -5265.0118667881      1.37e-06  
    5   -5265.0118667963      3.90e-07  
    6   -5265.0118667969      1.50e-07  
    7   -5265.0118667969      1.87e-08  
    8   -5265.0118667970      5.73e-09  Convergence criterion met
 ---------------------------------------
 SCF time:   CPU 26.22s  wall 7.00s 
 SCF   energy in the final basis set =    -5265.0118667970
 Total energy in the final basis set =    -5265.0118667970

 --------------------------------------------------------------

                    Orbital Energies (a.u.)
 --------------------------------------------------------------

 Alpha MOs
 -- Occupied --
*******-482.836 -62.489 -62.489 -56.310 -56.310 -56.306 -56.306
-56.306 -56.306 -10.256 -10.255 -10.212  -8.698  -8.698  -6.529
 -6.529  -6.516  -6.516  -6.516  -6.516  -2.640  -2.640  -2.636
 -2.636  -2.636  -2.636  -2.626  -2.626  -2.626  -2.626  -0.921
 -0.804  -0.776  -0.629  -0.615  -0.510  -0.508  -0.402  -0.391
 -0.383  -0.367  -0.305  -0.304  -0.284  -0.276
 -- Virtual --
 -0.047  -0.020  -0.001   0.005   0.015   0.019   0.047   0.059
  0.060   0.062   0.068   0.075   0.086   0.087   0.093   0.101
  0.106   0.110   0.125   0.138   0.141   0.151   0.153   0.159
  0.160   0.188   0.188   0.206   0.216   0.228   0.265   0.274
  0.281   0.388   0.395   0.414   0.419   0.425   0.431   0.440
  0.478   0.479   0.491   0.505   0.507   0.527   0.554   0.566
  0.578   0.602   0.623   0.627   0.645   0.650   0.666   0.671
  0.673   0.710   0.739   0.773   0.808   0.832   0.865   0.887
  0.892   0.956   1.028   1.250   1.289   1.311   1.352   1.395
  1.510   1.517   1.530   1.625   1.645   1.678   1.734   1.747
  1.801   1.814   1.875   1.909   2.005   2.023   2.026   2.049
  2.069   2.096   2.136   2.157   2.214   2.217   2.242   2.303
  2.437   2.522   2.568   2.608   2.679   2.724   2.775   2.836
  2.844   2.864   3.089   3.137   3.431   3.457   3.716   4.010
  4.014   4.037   4.042   4.100   4.106   4.145   4.164   4.258
  4.319   4.384   4.400   6.637   6.697   7.568   7.583   7.586
  7.607   7.682   7.700  23.741  23.807  23.872  47.914  47.964
289.765 289.780 289.782 289.802 289.904 289.9161020.7041020.767
 --------------------------------------------------------------

          Ground-State Mulliken Net Atomic Charges

     Atom                 Charge (a.u.)
  ----------------------------------------
      1 C                    -0.412531
      2 C                    -0.088454
      3 C                    -0.088453
      4 H                     0.240474
      5 Br                   -0.118653
      6 Br                   -0.118653
      7 H                     0.240474
      8 H                     0.172898
      9 H                     0.172898
  ----------------------------------------
  Sum of atomic charges =     0.000000

 -----------------------------------------------------------------
                    Cartesian Multipole Moments
 -----------------------------------------------------------------
    Charge (ESU x 10^10)
                 0.0000
    Dipole Moment (Debye)
         X      -0.0001      Y      -1.3216      Z      -0.0000
       Tot       1.3216
    Quadrupole Moments (Debye-Ang)
        XX     -60.5089     XY       0.0002     YY     -54.5883
        XZ      -1.2214     YZ       0.0001     ZZ     -53.7002
    Octopole Moments (Debye-Ang^2)
       XXX       0.0051    XXY       8.8564    XYY       0.0008
       YYY       5.5669    XXZ       0.0009    XYZ       0.8100
       YYZ       0.0006    XZZ       0.0014    YZZ       3.6730
       ZZZ       0.0020
    Hexadecapole Moments (Debye-Ang^3)
      XXXX   -1242.4947   XXXY       0.0159   XXYY    -251.9887
      XYYY       0.0187   YYYY    -203.5917   XXXZ     -31.2320
      XXYZ       0.0003   XYYZ      -8.5587   YYYZ       0.0008
      XXZZ    -238.5843   XYZZ       0.0062   YYZZ     -52.4610
      XZZZ     -10.7237   YZZZ       0.0002   ZZZZ     -99.0363
 -----------------------------------------------------------------
 Calculating analytic gradient of the SCF energy
 Gradient of SCF Energy
            1           2           3           4           5           6
    1  -0.0000002   0.0003427  -0.0003426  -0.0001310  -0.0000750   0.0000751
    2   0.0000518  -0.0000890  -0.0000888   0.0000516   0.0000275   0.0000275
    3   0.0000001  -0.0002166   0.0002167  -0.0000154   0.0000222  -0.0000221
            7           8           9
    1   0.0001311  -0.0000476   0.0000474
    2   0.0000518  -0.0000162  -0.0000161
    3   0.0000153  -0.0000386   0.0000384
 Max gradient component =       3.427E-04
 RMS gradient           =       1.231E-04
 Gradient time:  CPU 9.40 s  wall 2.41 s
 Geometry Optimization Parameters
   NAtoms,    NIC,     NZ,  NCons,   NDum,   NFix, NCnnct, MaxDiis
        9      69       9       0       0       0       0       0

 Cartesian Hessian Update
 Hessian Updated using BFGS Update


** GEOMETRY OPTIMIZATION IN DELOCALIZED INTERNAL COORDINATES **
   Searching for a Minimum

   Optimization Cycle:   5

                       Coordinates (Angstroms)
     ATOM                X               Y               Z
      1  C        -0.0000799366   -1.6117201251   -0.0000121886
      2  C        -0.5423976580   -0.3039954675   -0.5098071314
      3  C         0.5423292922   -0.3040319364    0.5097794090
      4  H        -0.3143483467   -0.0032241023   -1.5219349894
      5  Br       -2.3207266366    0.2863277704   -0.0096631355
      6  Br        2.3207007521    0.2861693091    0.0096389167
      7  H         0.3142999927   -0.0032387642    1.5219052344
      8  H        -0.6004535614   -2.1924385580    0.6901947484
      9  H         0.6002517669   -2.1924788257   -0.6902218068
   Point Group: c1    Number of degrees of freedom:    21


   Energy is  -5265.011866797

 Hessian Updated using BFGS Update

 21 Hessian modes will be used to form the next step
  Hessian Eigenvalues:
     0.017529    0.017947    0.020947    0.022466    0.028965    0.032042
     0.068976    0.074034    0.080386    0.091755    0.092189    0.127284
     0.175927    0.188681    0.250578    0.257000    0.292002    0.348126
     0.348126    0.348291    0.359203

 Minimum Search - Taking Simple RFO Step
 Searching for Lamda that Minimizes Along All modes
 Value Taken    Lamda =  -0.00000125
 Step Taken.  Stepsize is  0.006630

                             Maximum     Tolerance    Cnvgd?
         Gradient           0.000198      0.000300     YES
         Displacement       0.004696      0.001200      NO
         Energy change     -0.000004      0.000001      NO


 New Cartesian Coordinates Obtained by Inverse Iteration

 Displacement from previous Coordinates is:  0.004849
 ----------------------------------------------------------------
             Standard Nuclear Orientation (Angstroms)
    I     Atom           X                Y                Z
 ----------------------------------------------------------------
    1      C      -0.0000797007    -1.6118251558    -0.0000123119
    2      C      -0.5426957659    -0.3038571048    -0.5094603193
    3      C       0.5426271097    -0.3038935178     0.5094322161
    4      H      -0.3140607460    -0.0036852780    -1.5216899025
    5      Br     -2.3208688549     0.2868485437    -0.0102235469
    6      Br      2.3208422177     0.2866896590     0.0101978450
    7      H       0.3140122464    -0.0037027664     1.5216606590
    8      H      -0.5993602835    -2.1925817589     0.6911348694
    9      H       0.5991594418    -2.1926233208    -0.6911604522
 ----------------------------------------------------------------
 Molecular Point Group                 C1    NOp =  1
 Largest Abelian Subgroup              C1    NOp =  1
 Nuclear Repulsion Energy =   513.9268112973 hartrees
 There are       46 alpha and       46 beta electrons
 Applying Cartesian multipole field
    Component          Value
    ---------          -----
     (2,0,0)        1.00000E-11
     (0,2,0)        2.00000E-11
     (0,0,2)       -3.00000E-11
 Nucleus-field energy     =     0.0000000150 hartrees
 Requested basis set is 6-311++G(d,p)
 There are 76 shells and 190 basis functions
 A cutoff of  1.0D-11 yielded   2545 shell pairs
 There are     16418 function pairs (     17986 Cartesian)
 Smallest overlap matrix eigenvalue = 7.36E-05
 Guess MOs from SCF MO coefficient file

 -----------------------------------------------------------------------
  General SCF calculation program by
  Eric Jon Sundstrom, Paul Horn, Yuezhi Mao, Dmitri Zuev, Alec White,
  David Stuck, Shaama M.S., Shane Yost, Joonho Lee, David Small,
  Daniel Levine, Susi Lehtola, Hugh Burton, Evgeny Epifanovsky
 -----------------------------------------------------------------------
 Exchange:     0.2000 Hartree-Fock + 0.0800 Slater + 0.7200 B88
 Correlation:  0.1900 VWN1RPA + 0.8100 LYP
 Using SG-1 standard quadrature grid
 using 4 threads for integral computing
 -------------------------------------------------------
 OpenMP Integral computing Module                
 Release: version 2.0, May 2017, Q-Chem Inc. Pleasanton 
 -------------------------------------------------------
 -------------------------------------------------------
 OpenMP BLAS3 based DFT computing Module                
 Release: version 1.0, May 2013, Q-Chem Inc. Pittsburgh 
 -------------------------------------------------------
 A restricted SCF calculation will be
 performed using DIIS
 SCF converges when DIIS error is below 1.0e-08
 ---------------------------------------
  Cycle       Energy         DIIS error
 ---------------------------------------
    1   -5265.0118668990      1.13e-05  
    2   -5265.0118676601      1.43e-06  
    3   -5265.0118676664      1.46e-06  
    4   -5265.0118676743      2.79e-07  
    5   -5265.0118676746      1.27e-07  
    6   -5265.0118676747      4.82e-08  
    7   -5265.0118676747      6.20e-09  Convergence criterion met
 ---------------------------------------
 SCF time:   CPU 22.95s  wall 6.00s 
 SCF   energy in the final basis set =    -5265.0118676747
 Total energy in the final basis set =    -5265.0118676747

 --------------------------------------------------------------

                    Orbital Energies (a.u.)
 --------------------------------------------------------------

 Alpha MOs
 -- Occupied --
*******-482.836 -62.489 -62.489 -56.310 -56.310 -56.306 -56.306
-56.306 -56.306 -10.256 -10.255 -10.212  -8.698  -8.698  -6.529
 -6.529  -6.516  -6.516  -6.516  -6.516  -2.640  -2.640  -2.636
 -2.636  -2.636  -2.636  -2.626  -2.626  -2.626  -2.626  -0.921
 -0.804  -0.776  -0.629  -0.615  -0.510  -0.508  -0.402  -0.391
 -0.383  -0.367  -0.305  -0.304  -0.284  -0.276
 -- Virtual --
 -0.047  -0.020  -0.001   0.005   0.015   0.019   0.047   0.059
  0.060   0.062   0.068   0.075   0.086   0.087   0.093   0.101
  0.106   0.110   0.125   0.138   0.141   0.151   0.153   0.159
  0.160   0.188   0.188   0.206   0.216   0.228   0.265   0.274
  0.281   0.388   0.395   0.414   0.419   0.425   0.431   0.440
  0.478   0.479   0.492   0.505   0.507   0.527   0.554   0.566
  0.578   0.603   0.623   0.627   0.645   0.650   0.666   0.671
  0.673   0.710   0.739   0.772   0.808   0.832   0.865   0.887
  0.892   0.956   1.028   1.250   1.289   1.311   1.353   1.396
  1.510   1.516   1.530   1.625   1.645   1.678   1.734   1.746
  1.801   1.814   1.875   1.909   2.005   2.023   2.026   2.049
  2.069   2.097   2.136   2.157   2.214   2.216   2.242   2.303
  2.437   2.522   2.568   2.608   2.679   2.724   2.775   2.835
  2.843   2.863   3.090   3.137   3.430   3.457   3.716   4.010
  4.014   4.036   4.042   4.100   4.106   4.145   4.164   4.258
  4.319   4.384   4.400   6.637   6.697   7.568   7.583   7.586
  7.607   7.682   7.700  23.741  23.807  23.872  47.914  47.964
289.765 289.780 289.782 289.802 289.904 289.9161020.7041020.767
 --------------------------------------------------------------

          Ground-State Mulliken Net Atomic Charges

     Atom                 Charge (a.u.)
  ----------------------------------------
      1 C                    -0.412525
      2 C                    -0.088385
      3 C                    -0.088383
      4 H                     0.240317
      5 Br                   -0.118559
      6 Br                   -0.118560
      7 H                     0.240317
      8 H                     0.172889
      9 H                     0.172889
  ----------------------------------------
  Sum of atomic charges =     0.000000

 -----------------------------------------------------------------
                    Cartesian Multipole Moments
 -----------------------------------------------------------------
    Charge (ESU x 10^10)
                 0.0000
    Dipole Moment (Debye)
         X      -0.0000      Y      -1.3219      Z      -0.0000
       Tot       1.3219
    Quadrupole Moments (Debye-Ang)
        XX     -60.5049     XY       0.0002     YY     -54.5887
        XZ      -1.2218     YZ       0.0001     ZZ     -53.7011
    Octopole Moments (Debye-Ang^2)
       XXX       0.0052    XXY       8.8465    XYY       0.0009
       YYY       5.5102    XXZ       0.0009    XYZ       0.8105
       YYZ       0.0007    XZZ       0.0014    YZZ       3.6448
       ZZZ       0.0021
    Hexadecapole Moments (Debye-Ang^3)
      XXXX   -1242.5465   XXXY       0.0160   XXYY    -252.0250
      XYYY       0.0187   YYYY    -203.6725   XXXZ     -31.3313
      XXYZ       0.0003   XYYZ      -8.6058   YYYZ       0.0008
      XXZZ    -238.6180   XYZZ       0.0062   YYZZ     -52.4602
      XZZZ     -10.8744   YZZZ       0.0002   ZZZZ     -99.0325
 -----------------------------------------------------------------
 Calculating analytic gradient of the SCF energy
 Gradient of SCF Energy
            1           2           3           4           5           6
    1  -0.0000001   0.0001756  -0.0001755  -0.0000706  -0.0000475   0.0000475
    2  -0.0000810   0.0000156   0.0000160   0.0000533   0.0000062   0.0000061
    3   0.0000001  -0.0000928   0.0000928  -0.0000236  -0.0000191   0.0000191
            7           8           9
    1   0.0000707  -0.0000201   0.0000200
    2   0.0000533  -0.0000347  -0.0000347
    3   0.0000236  -0.0000090   0.0000089
 Max gradient component =       1.756E-04
 RMS gradient           =       6.423E-05
 Gradient time:  CPU 9.41 s  wall 2.41 s
 Geometry Optimization Parameters
   NAtoms,    NIC,     NZ,  NCons,   NDum,   NFix, NCnnct, MaxDiis
        9      69       9       0       0       0       0       0

 Cartesian Hessian Update
 Hessian Updated using BFGS Update


** GEOMETRY OPTIMIZATION IN DELOCALIZED INTERNAL COORDINATES **
   Searching for a Minimum

   Optimization Cycle:   6

                       Coordinates (Angstroms)
     ATOM                X               Y               Z
      1  C        -0.0000797007   -1.6118251558   -0.0000123119
      2  C        -0.5426957659   -0.3038571048   -0.5094603193
      3  C         0.5426271097   -0.3038935178    0.5094322161
      4  H        -0.3140607460   -0.0036852780   -1.5216899025
      5  Br       -2.3208688549    0.2868485437   -0.0102235469
      6  Br        2.3208422177    0.2866896590    0.0101978450
      7  H         0.3140122464   -0.0037027664    1.5216606590
      8  H        -0.5993602835   -2.1925817589    0.6911348694
      9  H         0.5991594418   -2.1926233208   -0.6911604522
   Point Group: c1    Number of degrees of freedom:    21


   Energy is  -5265.011867675

 Hessian Updated using BFGS Update

 21 Hessian modes will be used to form the next step
  Hessian Eigenvalues:
     0.012220    0.019311    0.020947    0.022466    0.028198    0.032042
     0.056333    0.071992    0.080386    0.091240    0.091755    0.127284
     0.175927    0.186251    0.256998    0.257530    0.297243    0.348110
     0.348126    0.348126    0.361391

 Minimum Search - Taking Simple RFO Step
 Searching for Lamda that Minimizes Along All modes
 Value Taken    Lamda =   0.00000000
 Step Taken.  Stepsize is  0.006338

                             Maximum     Tolerance    Cnvgd?
         Gradient           0.000119      0.000300     YES
         Displacement       0.003573      0.001200      NO
         Energy change     -0.000001      0.000001     YES


                       Distance Matrix (Angstroms)
             C (  1)   C (  2)   C (  3)   H (  4)   Br(  5)   Br(  6)
   C (  2)  1.504909
   C (  3)  1.504908  1.488646
   H (  4)  2.236113  1.080271  2.224746
   Br(  5)  2.998521  1.939090  2.969617  2.529075
   Br(  6)  2.998523  2.969619  1.939091  3.061652  4.641756
   H (  7)  2.236113  2.224746  1.080271  3.107484  3.061648  2.529074
   H (  8)  1.083559  2.238732  2.214564  3.125581  3.098882  3.890764
   H (  9)  1.083559  2.214562  2.238732  2.513006  3.890761  3.098885
             H (  7)   H (  8)
   H (  8)  2.513009
   H (  9)  3.125581  1.829533

 Final energy is   -5265.0118676746833     


 ******************************
 **  OPTIMIZATION CONVERGED  **
 ******************************

                       Coordinates (Angstroms)
     ATOM                X               Y               Z
      1  C        -0.0000797007   -1.6118251558   -0.0000123119
      2  C        -0.5426957659   -0.3038571048   -0.5094603193
      3  C         0.5426271097   -0.3038935178    0.5094322161
      4  H        -0.3140607460   -0.0036852780   -1.5216899025
      5  Br       -2.3208688549    0.2868485437   -0.0102235469
      6  Br        2.3208422177    0.2866896590    0.0101978450
      7  H         0.3140122464   -0.0037027664    1.5216606590
      8  H        -0.5993602835   -2.1925817589    0.6911348694
      9  H         0.5991594418   -2.1926233208   -0.6911604522

Z-matrix Print:
$molecule
0 1
Br
C  1 1.939090
H  2 1.080271 1 110.528830
C  2 1.488646 1 119.495566 3 144.029635 0
H  4 1.080271 2 119.145842 1 1.932798 0
C  4 1.504908 2 60.356829 1 110.484526 0
H  6 1.083559 4 118.838491 2 105.636179 0
H  6 1.083559 4 116.701466 2 -109.220270 0
Br 4 1.939091 2 119.495670 1 -139.030845 0
$end


 --------------------------------------------------------------

                    Orbital Energies (a.u.)
 --------------------------------------------------------------

 Alpha MOs
 -- Occupied --
*******-482.836 -62.489 -62.489 -56.310 -56.310 -56.306 -56.306
-56.306 -56.306 -10.256 -10.255 -10.212  -8.698  -8.698  -6.529
 -6.529  -6.516  -6.516  -6.516  -6.516  -2.640  -2.640  -2.636
 -2.636  -2.636  -2.636  -2.626  -2.626  -2.626  -2.626  -0.921
 -0.804  -0.776  -0.629  -0.615  -0.510  -0.508  -0.402  -0.391
 -0.383  -0.367  -0.305  -0.304  -0.284  -0.276
 -- Virtual --
 -0.047  -0.020  -0.001   0.005   0.015   0.019   0.047   0.059
  0.060   0.062   0.068   0.075   0.086   0.087   0.093   0.101
  0.106   0.110   0.125   0.138   0.141   0.151   0.153   0.159
  0.160   0.188   0.188   0.206   0.216   0.228   0.265   0.274
  0.281   0.388   0.395   0.414   0.419   0.425   0.431   0.440
  0.478   0.479   0.492   0.505   0.507   0.527   0.554   0.566
  0.578   0.603   0.623   0.627   0.645   0.650   0.666   0.671
  0.673   0.710   0.739   0.772   0.808   0.832   0.865   0.887
  0.892   0.956   1.028   1.250   1.289   1.311   1.353   1.396
  1.510   1.516   1.530   1.625   1.645   1.678   1.734   1.746
  1.801   1.814   1.875   1.909   2.005   2.023   2.026   2.049
  2.069   2.097   2.136   2.157   2.214   2.216   2.242   2.303
  2.437   2.522   2.568   2.608   2.679   2.724   2.775   2.835
  2.843   2.863   3.090   3.137   3.430   3.457   3.716   4.010
  4.014   4.036   4.042   4.100   4.106   4.145   4.164   4.258
  4.319   4.384   4.400   6.637   6.697   7.568   7.583   7.586
  7.607   7.682   7.700  23.741  23.807  23.872  47.914  47.964
289.765 289.780 289.782 289.802 289.904 289.9161020.7041020.767
 --------------------------------------------------------------

          Ground-State Mulliken Net Atomic Charges

     Atom                 Charge (a.u.)
  ----------------------------------------
      1 C                    -0.412525
      2 C                    -0.088385
      3 C                    -0.088383
      4 H                     0.240317
      5 Br                   -0.118559
      6 Br                   -0.118560
      7 H                     0.240317
      8 H                     0.172889
      9 H                     0.172889
  ----------------------------------------
  Sum of atomic charges =     0.000000

 -----------------------------------------------------------------
                    Cartesian Multipole Moments
 -----------------------------------------------------------------
    Charge (ESU x 10^10)
                 0.0000
    Dipole Moment (Debye)
         X      -0.0000      Y      -1.3219      Z      -0.0000
       Tot       1.3219
    Quadrupole Moments (Debye-Ang)
        XX     -60.5049     XY       0.0002     YY     -54.5887
        XZ      -1.2218     YZ       0.0001     ZZ     -53.7011
    Octopole Moments (Debye-Ang^2)
       XXX       0.0052    XXY       8.8465    XYY       0.0009
       YYY       5.5102    XXZ       0.0009    XYZ       0.8105
       YYZ       0.0007    XZZ       0.0014    YZZ       3.6448
       ZZZ       0.0021
    Hexadecapole Moments (Debye-Ang^3)
      XXXX   -1242.5465   XXXY       0.0160   XXYY    -252.0250
      XYYY       0.0187   YYYY    -203.6725   XXXZ     -31.3313
      XXYZ       0.0003   XYYZ      -8.6058   YYYZ       0.0008
      XXZZ    -238.6180   XYZZ       0.0062   YYZZ     -52.4602
      XZZZ     -10.8744   YZZZ       0.0002   ZZZZ     -99.0325
 -----------------------------------------------------------------
Archival summary:
1\1\garfield\OPT\ProcedureUnspecified\BasisUnspecified\r234\taweetha\TueOct923:58:212018TueOct923:58:212018\0\\#,OPT,ProcedureUnspecified,BasisUnspecified,\\0,1\Br\C,1,1.93909\H,2,1.08027,1,110.529\C,2,1.48865,1,119.496,3,144.03,0\H,4,1.08027,2,119.146,1,1.9328,0\C,4,1.50491,2,60.3568,1,110.485,0\H,6,1.08356,4,118.838,2,105.636,0\H,6,1.08356,4,116.701,2,-109.22,0\Br,4,1.93909,2,119.496,1,-139.031,0\\\@

 Total job time:  60.98s(wall), 236.32s(cpu) 
 Tue Oct  9 23:58:21 2018

        *************************************************************
        *                                                           *
        *  Thank you very much for using Q-Chem.  Have a nice day.  *
        *                                                           *
        *************************************************************


 
User input: 2 of 2 
 
Q-Chem Developer Version!
                  Welcome to Q-Chem
     A Quantum Leap Into The Future Of Chemistry


 Q-Chem 5.1, Q-Chem, Inc., Pleasanton, CA (2018)

 Yihan Shao,  Zhengting Gan,  E. Epifanovsky,  A. T. B. Gilbert,  M. Wormit,  
 J. Kussmann,  A. W. Lange,  A. Behn,  Jia Deng,  Xintian Feng,  D. Ghosh,  
 M. Goldey,  P. R. Horn,  L. D. Jacobson,  I. Kaliman,  T. Kus,  A. Landau,  
 Jie Liu,  E. I. Proynov,  R. M. Richard,  R. P. Steele,  E. J. Sundstrom,  
 H. L. Woodcock III,  P. M. Zimmerman,  D. Zuev,  B. Albrecht,  E. Alguire,  
 S. A. Baeppler,  D. Barton,  Z. Benda,  Y. A. Bernard,  E. J. Berquist,  
 K. B. Bravaya,  H. Burton,  D. Casanova,  Chun-Min Chang,  Yunqing Chen,  
 A. Chien,  K. D. Closser,  M. P. Coons,  S. Coriani,  S. Dasgupta,  
 A. L. Dempwolff,  M. Diedenhofen,  Hainam Do,  R. G. Edgar,  Po-Tung Fang,  
 S. Faraji,  S. Fatehi,  Qingguo Feng,  K. D. Fenk,  J. Fosso-Tande,  
 Qinghui Ge,  A. Ghysels,  G. Gidofalvi,  J. Gomes,  J. Gonthier,  A. Gunina,  
 D. Hait,  M. W. D. Hanson-Heine,  P. H. P. Harbach,  A. W. Hauser,  
 J. E. Herr,  E. G. Hohenstein,  Z. C. Holden,  Kerwin Hui,  B. C. Huynh,  
 T.-C. Jagau,  Hyunjun Ji,  B. Kaduk,  K. Khistyaev,  Jaehoon Kim,  
 P. Klunzinger,  K. Koh,  D. Kosenkov,  L. Koulias,  T. Kowalczyk,  
 C. M. Krauter,  A. Kunitsa,  Ka Un Lao,  A. Laurent,  K. V. Lawler,  
 Joonho Lee,  D. Lefrancois,  S. Lehtola,  D. S. Levine,  Yi-Pei Li,  
 You-Sheng Lin,  Fenglai Liu,  E. Livshits,  A. Luenser,  P. Manohar,  
 E. Mansoor,  S. F. Manzer,  Shan-Ping Mao,  Yuezhi Mao,  N. Mardirossian,  
 A. V. Marenich,  T. Markovich,  L. A. Martinez-Martinez,  S. A. Maurer,  
 N. J. Mayhall,  S. C. McKenzie,  J.-M. Mewes,  A. F. Morrison,  
 J. W. Mullinax,  K. Nanda,  T. S. Nguyen-Beck,  R. Olivares-Amaya,  
 J. A. Parkhill,  T. M. Perrine,  F. Plasser,  P. Pokhilko,  S. Prager,  
 A. Prociuk,  E. Ramos,  D. R. Rehn,  F. Rob,  M. Schneider,  N. Sergueev,  
 S. M. Sharada,  S. Sharma,  D. W. Small,  T. Stauch,  T. Stein,  
 Yu-Chuan Su,  A. J. W. Thom,  A. Tkatchenko,  T. Tsuchimochi,  N. M. Tubman,  
 L. Vogt,  M. L. Vidal,  O. Vydrov,  M. A. Watson,  J. Wenzel,  
 M. de Wergifosse,  T. A. Wesolowski,  A. White,  J. Witte,  A. Yamada,  
 Jun Yang,  K. Yao,  S. Yeganeh,  S. R. Yost,  Zhi-Qiang You,  A. Zech,  
 Igor Ying Zhang,  Xing Zhang,  Yan Zhao,  Ying Zhu,  B. R. Brooks,  
 G. K. L. Chan,  C. J. Cramer,  M. S. Gordon,  W. J. Hehre,  A. Klamt,  
 M. W. Schmidt,  C. D. Sherrill,  D. G. Truhlar,  A. Aspuru-Guzik,  R. Baer,  
 A. T. Bell,  N. A. Besley,  Jeng-Da Chai,  A. E. DePrince, III,  
 R. A. DiStasio Jr.,  A. Dreuw,  B. D. Dunietz,  T. R. Furlani,  
 Chao-Ping Hsu,  Yousung Jung,  Jing Kong,  D. S. Lambrecht,  WanZhen Liang,  
 C. Ochsenfeld,  V. A. Rassolov,  L. V. Slipchenko,  J. E. Subotnik,  
 T. Van Voorhis,  J. M. Herbert,  A. I. Krylov,  P. M. W. Gill,  M. Head-Gordon

 Contributors to earlier versions of Q-Chem not listed above: 
 R. D. Adamson,  B. Austin,  J. Baker,  G. J. O. Beran,  K. Brandhorst,  
 S. T. Brown,  E. F. C. Byrd,  A. K. Chakraborty,  C.-L. Cheng,  
 Siu Hung Chien,  D. M. Chipman,  D. L. Crittenden,  H. Dachsel,  
 R. J. Doerksen,  A. D. Dutoi,  L. Fusti-Molnar,  W. A. Goddard III,  
 A. Golubeva-Zadorozhnaya,  S. R. Gwaltney,  G. Hawkins,  A. Heyden,  
 S. Hirata,  G. Kedziora,  F. J. Keil,  C. Kelley,  Jihan Kim,  R. A. King,  
 R. Z. Khaliullin,  P. P. Korambath,  W. Kurlancheek,  A. M. Lee,  M. S. Lee,  
 S. V. Levchenko,  Ching Yeh Lin,  D. Liotard,  R. C. Lochan,  I. Lotan,  
 P. E. Maslen,  N. Nair,  D. P. O'Neill,  D. Neuhauser,  E. Neuscamman,  
 C. M. Oana,  R. Olson,  B. Peters,  R. Peverati,  P. A. Pieniazek,  
 Y. M. Rhee,  J. Ritchie,  M. A. Rohrdanz,  E. Rosta,  N. J. Russ,  
 H. F. Schaefer III,  N. E. Schultz,  N. Shenvi,  A. C. Simmonett,  A. Sodt,  
 D. Stuck,  K. S. Thanthiriwatte,  V. Vanovschi,  Tao Wang,  A. Warshel,  
 C. F. Williams,  Q. Wu,  X. Xu,  W. Zhang

 Please cite Q-Chem as follows:
 Y. Shao et al., Mol. Phys. 113, 184-215 (2015)
 DOI: 10.1080/00268976.2014.952696

 Q-Chem 5.1.1 for Intel X86 EM64T Linux

 Parts of Q-Chem use Armadillo 8.300.2 (Tropical Shenanigans).
 http://arma.sourceforge.net/

 Q-Chem begins on Tue Oct  9 23:58:21 2018  

Host: 
0

     Scratch files written to /scratch/taweetham/qchem21464//
The previous job contains 0 fragments, simply inherited here
Input Ideriv = 2
Curr. Ideriv = -1
Max.  Ideriv = 2

Checking the input file for inconsistencies... 	...done.

--------------------------------------------------------------
User input:
--------------------------------------------------------------

$molecule
read
$end

$rem
   job_type 	frequency
   basis 	6-311++g**
   method	b3lyp	
$end


--------------------------------------------------------------
 Atom   1: ( -0.0000012614,  0.0000012461,  1.6375185187)
         ->(  0.0000000000,  0.0000000000,  1.6375185187)
 Atom   3: (  0.5495827039,  0.5019703473,  0.3295681889)
         ->(  0.5495838447,  0.5019722021,  0.3295691580)
 Atom   7: (  0.3348331289,  1.5172330154,  0.0293849142)
         ->(  0.3348346270,  1.5172362004,  0.0293898542)
 Atom   6: (  2.3207781880, -0.0215551716, -0.2610755318)
         ->(  2.3207776101, -0.0215553117, -0.2610759473)
 Atom   9: (  0.5897420044, -0.6992838782,  2.2182964502)
         ->(  0.5897463213, -0.6992858124,  2.2182953562)
 ----------------------------------------------------------------
             Standard Nuclear Orientation (Angstroms)
    I     Atom           X                Y                Z
 ----------------------------------------------------------------
    1      C       0.0000000000     0.0000000000     1.6375185187
    2      C      -0.5495838447    -0.5019722021     0.3295691580
    3      C       0.5495838447     0.5019722021     0.3295691580
    4      H      -0.3348346270    -1.5172362004     0.0293898542
    5      Br     -2.3207776101     0.0215553117    -0.2610759473
    6      Br      2.3207776101    -0.0215553117    -0.2610759473
    7      H       0.3348346270     1.5172362004     0.0293898542
    8      H      -0.5897463213     0.6992858124     2.2182953562
    9      H       0.5897463213    -0.6992858124     2.2182953562
 ----------------------------------------------------------------
 Molecular Point Group                 C2    NOp =  2
 Largest Abelian Subgroup              C2    NOp =  2
 Nuclear Repulsion Energy =   513.9268112973 hartrees
 There are       46 alpha and       46 beta electrons
 Requested basis set is 6-311++G(d,p)
 There are 76 shells and 190 basis functions

 Total QAlloc Memory Limit   2000 MB
 Mega-Array Size       188 MB
 MEM_STATIC part       192 MB

                       Distance Matrix (Angstroms)
             C (  1)   C (  2)   C (  3)   H (  4)   Br(  5)   Br(  6)
   C (  2)  1.504909
   C (  3)  1.504909  1.488648
   H (  4)  2.236112  1.080271  2.224749
   Br(  5)  2.998522  1.939090  2.969619  2.529075
   Br(  6)  2.998522  2.969619  1.939090  3.061651  4.641755
   H (  7)  2.236112  2.224749  1.080271  3.107488  3.061651  2.529075
   H (  8)  1.083560  2.238732  2.214564  3.125581  3.098882  3.890764
   H (  9)  1.083560  2.214564  2.238732  2.513006  3.890764  3.098882
             H (  7)   H (  8)
   H (  8)  2.513006
   H (  9)  3.125581  1.829537

 A cutoff of  1.0D-11 yielded   2545 shell pairs
 There are     16418 function pairs (     17986 Cartesian)

 -------------------------------------------------------
 OpenMP Integral Computing Module                       
 Release: version 1.0, May 2013, Q-Chem Inc. Pittsburgh 
 -------------------------------------------------------
 Integral Job Info:
 Integral job number is                      11
 Integral operator is                         1
 short-range coefficients                     0
 long-range coefficients              100000000
 Omega coefficients                           0
 if combine SR and LR in K                    0
 Integral screening is                        0
 Integral computing path is                   2
 max size of driver memory is            800000
 size of driver memory is                593474
 size of scratch memory is             29623520
 max col of scratch BK array               1296
 max len of scratch array in speh3          155
 max len of scratch index in speh4           18
 max int batch size is                      520
 min int batch size is                       52
 fixed nKL is                                45
 max L of basis functions is                  2
 order of int derivative is                   0
 number of shells is                         76
 number of basis is                         199
 number of cartesian basis is               199
 number of contracted shell pairs          2545
 number of primitive shell pairs           6264
 maxK2 (contraction) of shell pair           36
 max number of K2 of shell pair               1
 max number of CS2 of shell pair            297
 max number of PS2 of shell pair            600
 mem total for path MDJ                  527078
 -------------------------------------------------------
 Smallest overlap matrix eigenvalue = 7.36E-05
 Guess from superposition of atomic densities
 Warning:  Energy on first SCF cycle will be non-variational
 SAD guess density has 92.000000 electrons

 -----------------------------------------------------------------------
  General SCF calculation program by
  Eric Jon Sundstrom, Paul Horn, Yuezhi Mao, Dmitri Zuev, Alec White,
  David Stuck, Shaama M.S., Shane Yost, Joonho Lee, David Small,
  Daniel Levine, Susi Lehtola, Hugh Burton, Evgeny Epifanovsky
 -----------------------------------------------------------------------
 Exchange:     0.2000 Hartree-Fock + 0.0800 Slater + 0.7200 B88
 Correlation:  0.1900 VWN1RPA + 0.8100 LYP
 Using SG-1 standard quadrature grid
 using 4 threads for integral computing
 -------------------------------------------------------
 OpenMP Integral computing Module                
 Release: version 2.0, May 2017, Q-Chem Inc. Pleasanton 
 -------------------------------------------------------
 -------------------------------------------------------
 OpenMP BLAS3 based DFT computing Module                
 Release: version 1.0, May 2013, Q-Chem Inc. Pittsburgh 
 -------------------------------------------------------
 A restricted SCF calculation will be
 performed using DIIS
 SCF converges when DIIS error is below 1.0e-08
 ---------------------------------------
  Cycle       Energy         DIIS error
 ---------------------------------------
    1   -5265.8021179882      4.11e-02  
    2   -5264.9584692897      3.91e-03  
    3   -5264.9137001866      4.89e-03  
    4   -5265.0082644952      8.37e-04  
    5   -5265.0115156776      2.77e-04  
    6   -5265.0118309169      7.52e-05  
    7   -5265.0118559399      9.41e-06  
    8   -5265.0118563123      2.61e-06  
    9   -5265.0118563247      4.81e-07  
   10   -5265.0118563273      1.02e-07  
   11   -5265.0118563257      1.79e-08  
   12   -5265.0118563252      2.67e-09  Convergence criterion met
 ---------------------------------------
 SCF time:   CPU 26.64s  wall 7.00s 
 SCF   energy in the final basis set =    -5265.0118563252
 Total energy in the final basis set =    -5265.0118563252

 --------------------------------------------------------------
             Orbital Energies (a.u.) and Symmetries
 --------------------------------------------------------------

 Alpha MOs, Restricted
 -- Occupied --                  
-482.84 -482.84  -62.49  -62.49  -56.31  -56.31  -56.31  -56.31
  1 A     1 B     2 B     2 A     3 A     3 B     4 A     4 B                  
-56.306 -56.306 -10.256 -10.255 -10.212  -8.698  -8.698  -6.529
  5 B     5 A     6 A     6 B     7 A     7 B     8 A     8 B                  
 -6.529  -6.516  -6.516  -6.516  -6.516  -2.640  -2.640  -2.636
  9 A     9 B    10 A    10 B    11 A    11 B    12 A    12 B                  
 -2.636  -2.636  -2.636  -2.626  -2.626  -2.626  -2.626  -0.921
 13 A    13 B    14 A    15 A    14 B    15 B    16 A    17 A                  
 -0.804  -0.776  -0.629  -0.615  -0.510  -0.508  -0.402  -0.391
 16 B    18 A    19 A    17 B    20 A    18 B    19 B    21 A                  
 -0.383  -0.367  -0.305  -0.304  -0.284  -0.276
 22 A    20 B    23 A    21 B    22 B    24 A                                  
 -- Virtual --                   
 -0.047  -0.020  -0.001   0.005   0.015   0.019   0.047   0.059
 23 B    25 A    26 A    24 B    27 A    25 B    26 B    27 B                  
  0.060   0.062   0.068   0.075   0.086   0.087   0.093   0.101
 28 A    29 A    30 A    28 B    31 A    29 B    30 B    32 A                  
  0.106   0.110   0.125   0.138   0.141   0.151   0.153   0.159
 31 B    33 A    32 B    34 A    35 A    33 B    34 B    36 A                  
  0.160   0.188   0.188   0.206   0.216   0.228   0.265   0.274
 35 B    36 B    37 A    38 A    37 B    39 A    38 B    40 A                  
  0.281   0.388   0.395   0.414   0.419   0.425   0.431   0.440
 39 B    40 B    41 A    42 A    41 B    43 A    44 A    42 B                  
  0.478   0.479   0.491   0.505   0.507   0.527   0.554   0.566
 43 B    45 A    44 B    46 A    45 B    47 A    46 B    48 A                  
  0.578   0.603   0.623   0.627   0.645   0.650   0.666   0.671
 47 B    49 A    48 B    50 A    49 B    51 A    50 B    52 A                  
  0.673   0.710   0.739   0.772   0.808   0.832   0.865   0.887
 51 B    52 B    53 A    54 A    55 A    53 B    54 B    56 A                  
  0.892   0.956   1.028   1.250   1.289   1.311   1.353   1.396
 55 B    57 A    56 B    58 A    59 A    57 B    60 A    58 B                  
  1.510   1.516   1.530   1.625   1.645   1.678   1.734   1.746
 61 A    59 B    60 B    62 A    61 B    63 A    62 B    64 A                  
  1.801   1.814   1.875   1.909   2.005   2.023   2.026   2.049
 65 A    63 B    64 B    66 A    65 B    66 B    67 A    68 A                  
  2.069   2.097   2.136   2.157   2.214   2.216   2.242   2.303
 67 B    69 A    68 B    70 A    69 B    71 A    72 A    70 B                  
  2.437   2.522   2.568   2.608   2.679   2.724   2.775   2.835
 71 B    73 A    72 B    74 A    75 A    73 B    76 A    74 B                  
  2.843   2.863   3.090   3.137   3.430   3.457   3.716   4.010
 75 B    77 A    76 B    78 A    79 A    77 B    78 B    79 B                  
  4.014   4.036   4.042   4.100   4.106   4.145   4.164   4.258
 80 A    81 A    80 B    81 B    82 A    82 B    83 A    83 B                  
  4.319   4.384   4.400   6.637   6.697   7.568   7.583   7.586
 84 A    85 A    84 B    86 A    85 B    87 A    88 A    86 B                  
  7.607   7.682   7.700  23.741  23.807  23.872  47.914  47.964
 87 B    89 A    88 B    90 A    89 B    91 A    92 A    90 B                  
289.765 289.780 289.782 289.802 289.904 289.9161020.7041020.767
 93 A    94 A    91 B    92 B    95 A    93 B    96 A    94 B                  

 Beta MOs, Restricted
 -- Occupied --                  
-482.84 -482.84  -62.49  -62.49  -56.31  -56.31  -56.31  -56.31
  1 A     1 B     2 B     2 A     3 A     3 B     4 A     4 B                  
-56.306 -56.306 -10.256 -10.255 -10.212  -8.698  -8.698  -6.529
  5 B     5 A     6 A     6 B     7 A     7 B     8 A     8 B                  
 -6.529  -6.516  -6.516  -6.516  -6.516  -2.640  -2.640  -2.636
  9 A     9 B    10 A    10 B    11 A    11 B    12 A    12 B                  
 -2.636  -2.636  -2.636  -2.626  -2.626  -2.626  -2.626  -0.921
 13 A    13 B    14 A    15 A    14 B    15 B    16 A    17 A                  
 -0.804  -0.776  -0.629  -0.615  -0.510  -0.508  -0.402  -0.391
 16 B    18 A    19 A    17 B    20 A    18 B    19 B    21 A                  
 -0.383  -0.367  -0.305  -0.304  -0.284  -0.276
 22 A    20 B    23 A    21 B    22 B    24 A                                  
 -- Virtual --                   
 -0.047  -0.020  -0.001   0.005   0.015   0.019   0.047   0.059
 23 B    25 A    26 A    24 B    27 A    25 B    26 B    27 B                  
  0.060   0.062   0.068   0.075   0.086   0.087   0.093   0.101
 28 A    29 A    30 A    28 B    31 A    29 B    30 B    32 A                  
  0.106   0.110   0.125   0.138   0.141   0.151   0.153   0.159
 31 B    33 A    32 B    34 A    35 A    33 B    34 B    36 A                  
  0.160   0.188   0.188   0.206   0.216   0.228   0.265   0.274
 35 B    36 B    37 A    38 A    37 B    39 A    38 B    40 A                  
  0.281   0.388   0.395   0.414   0.419   0.425   0.431   0.440
 39 B    40 B    41 A    42 A    41 B    43 A    44 A    42 B                  
  0.478   0.479   0.491   0.505   0.507   0.527   0.554   0.566
 43 B    45 A    44 B    46 A    45 B    47 A    46 B    48 A                  
  0.578   0.603   0.623   0.627   0.645   0.650   0.666   0.671
 47 B    49 A    48 B    50 A    49 B    51 A    50 B    52 A                  
  0.673   0.710   0.739   0.772   0.808   0.832   0.865   0.887
 51 B    52 B    53 A    54 A    55 A    53 B    54 B    56 A                  
  0.892   0.956   1.028   1.250   1.289   1.311   1.353   1.396
 55 B    57 A    56 B    58 A    59 A    57 B    60 A    58 B                  
  1.510   1.516   1.530   1.625   1.645   1.678   1.734   1.746
 61 A    59 B    60 B    62 A    61 B    63 A    62 B    64 A                  
  1.801   1.814   1.875   1.909   2.005   2.023   2.026   2.049
 65 A    63 B    64 B    66 A    65 B    66 B    67 A    68 A                  
  2.069   2.097   2.136   2.157   2.214   2.216   2.242   2.303
 67 B    69 A    68 B    70 A    69 B    71 A    72 A    70 B                  
  2.437   2.522   2.568   2.608   2.679   2.724   2.775   2.835
 71 B    73 A    72 B    74 A    75 A    73 B    76 A    74 B                  
  2.843   2.863   3.090   3.137   3.430   3.457   3.716   4.010
 75 B    77 A    76 B    78 A    79 A    77 B    78 B    79 B                  
  4.014   4.036   4.042   4.100   4.106   4.145   4.164   4.258
 80 A    81 A    80 B    81 B    82 A    82 B    83 A    83 B                  
  4.319   4.384   4.400   6.637   6.697   7.568   7.583   7.586
 84 A    85 A    84 B    86 A    85 B    87 A    88 A    86 B                  
  7.607   7.682   7.700  23.741  23.807  23.872  47.914  47.964
 87 B    89 A    88 B    90 A    89 B    91 A    92 A    90 B                  
289.765 289.780 289.782 289.802 289.904 289.9161020.7041020.767
 93 A    94 A    91 B    92 B    95 A    93 B    96 A    94 B                  
 --------------------------------------------------------------

          Ground-State Mulliken Net Atomic Charges

     Atom                 Charge (a.u.)
  ----------------------------------------
      1 C                    -0.412578
      2 C                    -0.088319
      3 C                    -0.088319
      4 H                     0.240298
      5 Br                   -0.118589
      6 Br                   -0.118589
      7 H                     0.240298
      8 H                     0.172898
      9 H                     0.172898
  ----------------------------------------
  Sum of atomic charges =     0.000000

 -----------------------------------------------------------------
                    Cartesian Multipole Moments
 -----------------------------------------------------------------
    Charge (ESU x 10^10)
                 0.0000
    Dipole Moment (Debye)
         X      -0.0000      Y      -0.0000      Z       1.3221
       Tot       1.3221
    Quadrupole Moments (Debye-Ang)
        XX     -60.5373     XY      -1.1284     YY     -53.6689
        XZ      -0.0000     YZ       0.0000     ZZ     -54.5207
    Octopole Moments (Debye-Ang^2)
       XXX      -0.0000    XXY      -0.0000    XYY      -0.0000
       YYY      -0.0000    XXZ     -10.4225    XYZ      -0.7677
       YYZ      -5.0023    XZZ      -0.0000    YZZ       0.0000
       ZZZ      -9.7145
    Hexadecapole Moments (Debye-Ang^3)
      XXXX   -1244.0691   XXXY     -24.1033   XXYY    -238.0420
      XYYY      -2.4422   YYYY     -98.6679   XXXZ       0.0000
      XXYZ       0.0000   XYYZ      -0.0000   YYYZ       0.0000
      XXZZ    -252.7189   XYZZ      -5.9108   YYZZ     -52.4836
      XZZZ      -0.0000   YZZZ       0.0000   ZZZZ    -204.4550
 -----------------------------------------------------------------
 Calculating MO derivatives via CPSCF
 D1JvT checksum  = 574452 36038.2067388416
 D1KAT checksum  = 1280232 1999.0262529096
   1         3          27      0.130432    0.027888
   2         3          27      0.017041    0.004061
   3         3          27      0.002018    0.000774
   4        11          19      0.000120    0.000043
   5        28           2      0.000004    0.000002
   6        30           0      0.000000    0.000000    Roots Converged
 Time for AOints: 19.0 s (CPU) 4.8 s (wall)
 ------------------------------------------------------------------------------
                     AOints        : Timing summary (seconds)
 ------------------------------------------------------------------------------
     job step          cpu (% of tot)      sys (% of tot)     wall (% of tot)
 ------------------------------------------------------------------------------
  cpscf_lag         0.9481E+02 (30.4)   0.7000E-05 (15.6)   0.2411E+02 (29.9)
  iterzp            0.1979E+03 (63.4)   0.3700E-04 (82.2)   0.5150E+02 (63.8)
  make_fx           0.0000E+00 ( 0.0)   0.0000E+00 ( 0.0)   0.0000E+00 ( 0.0)
  AOints            0.1902E+02 ( 6.1)   0.1000E-05 ( 2.2)   0.4790E+01 ( 5.9)
 ------------------------------------------------------------------------------
   Grand Totals     0.3120E+03          0.4500E-04          0.8067E+02
 ------------------------------------------------------------------------------
 Calculating analytic Hessian of the SCF energy
 Polarizability Matrix (a.u.)
            1           2           3
    1-102.8597278   1.7679537  -0.0000000
    2   1.7679537 -56.8932211  -0.0000000
    3  -0.0000000  -0.0000000 -65.6053949

 Direct stationary perturbation theory relativistic correction:

 rels  =      33.610636580078
 relv  =    -113.803024942621
 rel2e =      17.983706442141
 E_rel =     -62.208681920401

 Hessian of the SCF Energy
            1           2           3           4           5           6
    1   0.3927134  -0.2196587  -0.0000000  -0.0546522   0.0024031  -0.0404310
    2  -0.2196587   0.4731760  -0.0000000   0.0012357  -0.0706592  -0.0422268
    3  -0.0000000  -0.0000000   0.6073192  -0.0751755  -0.0744601  -0.1702386
    4  -0.0546522   0.0012357  -0.0751755   0.3722642   0.0035888   0.0662542
    5   0.0024031  -0.0706592  -0.0744601   0.0035888   0.5866040   0.1375769
    6  -0.0404310  -0.0422268  -0.1702386   0.0662542   0.1375769   0.3002492
    7  -0.0546522   0.0012357   0.0751755  -0.1419415  -0.0871059  -0.0158267
    8   0.0024031  -0.0706592   0.0744601  -0.0871059  -0.1523393  -0.0148552
    9   0.0404310   0.0422268  -0.1702386   0.0158267   0.0148552  -0.0123917
   10  -0.0008918  -0.0019011  -0.0019931  -0.0488607   0.0625305   0.0188200
   11  -0.0033062   0.0019825   0.0018733   0.0545979  -0.3149210  -0.0831101
   12   0.0071068  -0.0273812  -0.0073111   0.0151126  -0.0816699  -0.0592056
   13  -0.0118429  -0.0016656  -0.0062428  -0.1130619   0.0351995  -0.0284093
   14   0.0002950  -0.0010739  -0.0006391   0.0307355  -0.0390123   0.0072400
   15  -0.0205621   0.0091011  -0.0022292  -0.0286328   0.0094797  -0.0335011
   16  -0.0118429  -0.0016656   0.0062428  -0.0204425   0.0071231   0.0115410
   17   0.0002950  -0.0010739   0.0006391  -0.0066863   0.0041379   0.0034543
   18   0.0205621  -0.0091011  -0.0022292   0.0006390   0.0066263  -0.0008069
   19  -0.0008918  -0.0019011   0.0019931   0.0048400  -0.0201711   0.0044073
   20  -0.0033062   0.0019825  -0.0018733   0.0045330  -0.0142532   0.0053967
   21  -0.0071068   0.0273812  -0.0073111   0.0029893  -0.0141972   0.0003304
   22  -0.1289698   0.1121604   0.0847411   0.0104645  -0.0166233  -0.0103654
   23   0.1104374  -0.1668374  -0.0987228   0.0083616  -0.0122796  -0.0046542
   24   0.0800349  -0.0982000  -0.1238806   0.0097502  -0.0085614  -0.0107826
   25  -0.1289698   0.1121604  -0.0847411  -0.0086100   0.0130553  -0.0059901
   26   0.1104374  -0.1668374   0.0987228  -0.0092603   0.0127226  -0.0088215
   27  -0.0800349   0.0982000  -0.1238806  -0.0067637   0.0103505  -0.0136531
            7           8           9          10          11          12
    1  -0.0546522   0.0024031   0.0404310  -0.0008918  -0.0033062   0.0071068
    2   0.0012357  -0.0706592   0.0422268  -0.0019011   0.0019825  -0.0273812
    3   0.0751755   0.0744601  -0.1702386  -0.0019931   0.0018733  -0.0073111
    4  -0.1419415  -0.0871059   0.0158267  -0.0488607   0.0545979   0.0151126
    5  -0.0871059  -0.1523393   0.0148552   0.0625305  -0.3149210  -0.0816699
    6  -0.0158267  -0.0148552  -0.0123917   0.0188200  -0.0831101  -0.0592056
    7   0.3722642   0.0035888  -0.0662542   0.0048400   0.0045330  -0.0029893
    8   0.0035888   0.5866040  -0.1375769  -0.0201711  -0.0142532   0.0141972
    9  -0.0662542  -0.1375769   0.3002492  -0.0044073  -0.0053967   0.0003304
   10   0.0048400  -0.0201711  -0.0044073   0.0612751  -0.0564728  -0.0102805
   11   0.0045330  -0.0142532  -0.0053967  -0.0564728   0.3249843   0.0865732
   12  -0.0029893   0.0141972   0.0003304  -0.0102805   0.0865732   0.0645139
   13  -0.0204425   0.0071231  -0.0115410  -0.0157125   0.0009049  -0.0068509
   14  -0.0066863   0.0041379  -0.0034543   0.0186967   0.0003896   0.0084542
   15  -0.0006390  -0.0066263  -0.0008069  -0.0001828   0.0005320   0.0006743
   16  -0.1130619   0.0351995   0.0284093   0.0010691   0.0011808  -0.0023515
   17   0.0307355  -0.0390123  -0.0072400  -0.0002132   0.0014564  -0.0007334
   18   0.0286328  -0.0094797  -0.0335011   0.0005034   0.0004223   0.0006227
   19  -0.0488607   0.0625305  -0.0188200  -0.0022185  -0.0014684   0.0022153
   20   0.0545979  -0.3149210   0.0831101  -0.0014684  -0.0007226   0.0017061
   21  -0.0151126   0.0816699  -0.0592056  -0.0022153  -0.0017061   0.0008662
   22  -0.0086100   0.0130553   0.0059901  -0.0005925   0.0002315  -0.0040166
   23  -0.0092603   0.0127226   0.0088215  -0.0005359   0.0007591  -0.0029753
   24   0.0067637  -0.0103505  -0.0136531   0.0006358   0.0012239  -0.0020008
   25   0.0104645  -0.0166233   0.0103654   0.0010917  -0.0002008   0.0020541
   26   0.0083616  -0.0122796   0.0046542  -0.0004648   0.0003249   0.0018290
   27  -0.0097502   0.0085614  -0.0107826  -0.0008801  -0.0004118   0.0015102
           13          14          15          16          17          18
    1  -0.0118429   0.0002950  -0.0205621  -0.0118429   0.0002950   0.0205621
    2  -0.0016656  -0.0010739   0.0091011  -0.0016656  -0.0010739  -0.0091011
    3  -0.0062428  -0.0006391  -0.0022292   0.0062428   0.0006391  -0.0022292
    4  -0.1130619   0.0307355  -0.0286328  -0.0204425  -0.0066863   0.0006390
    5   0.0351995  -0.0390123   0.0094797   0.0071231   0.0041379   0.0066263
    6  -0.0284093   0.0072400  -0.0335011   0.0115410   0.0034543  -0.0008069
    7  -0.0204425  -0.0066863  -0.0006390  -0.1130619   0.0307355   0.0286328
    8   0.0071231   0.0041379  -0.0066263   0.0351995  -0.0390123  -0.0094797
    9  -0.0115410  -0.0034543  -0.0008069   0.0284093  -0.0072400  -0.0335011
   10  -0.0157125   0.0186967  -0.0001828   0.0010691  -0.0002132   0.0005034
   11   0.0009049   0.0003896   0.0005320   0.0011808   0.0014564   0.0004223
   12  -0.0068509   0.0084542   0.0006743  -0.0023515  -0.0007334   0.0006227
   13   0.1627675  -0.0414587   0.0506622  -0.0032382  -0.0008808  -0.0008748
   14  -0.0414587   0.0320391  -0.0118828  -0.0008808   0.0004549  -0.0004856
   15   0.0506622  -0.0118828   0.0337594   0.0008748   0.0004856   0.0002604
   16  -0.0032382  -0.0008808   0.0008748   0.1627675  -0.0414587  -0.0506622
   17  -0.0008808   0.0004549   0.0004856  -0.0414587   0.0320391   0.0118828
   18  -0.0008748  -0.0004856   0.0002604  -0.0506622   0.0118828   0.0337594
   19   0.0010691  -0.0002132  -0.0005034  -0.0157125   0.0186967   0.0001828
   20   0.0011808   0.0014564  -0.0004223   0.0009049   0.0003896  -0.0005320
   21   0.0023515   0.0007334   0.0006227   0.0068509  -0.0084542   0.0006743
   22   0.0022714  -0.0003505   0.0019928  -0.0018100  -0.0001377   0.0030096
   23   0.0015686   0.0010182   0.0021949  -0.0019718   0.0005901   0.0028620
   24  -0.0001793  -0.0002375   0.0017370  -0.0010843  -0.0002717  -0.0005165
   25  -0.0018100  -0.0001377  -0.0030096   0.0022714  -0.0003505  -0.0019928
   26  -0.0019718   0.0005901  -0.0028620   0.0015686   0.0010182  -0.0021949
   27   0.0010843   0.0002717  -0.0005165   0.0001793   0.0002375   0.0017370
           19          20          21          22          23          24
    1  -0.0008918  -0.0033062  -0.0071068  -0.1289698   0.1104374   0.0800349
    2  -0.0019011   0.0019825   0.0273812   0.1121604  -0.1668374  -0.0982000
    3   0.0019931  -0.0018733  -0.0073111   0.0847411  -0.0987228  -0.1238806
    4   0.0048400   0.0045330   0.0029893   0.0104645   0.0083616   0.0097502
    5  -0.0201711  -0.0142532  -0.0141972  -0.0166233  -0.0122796  -0.0085614
    6   0.0044073   0.0053967   0.0003304  -0.0103654  -0.0046542  -0.0107826
    7  -0.0488607   0.0545979  -0.0151126  -0.0086100  -0.0092603   0.0067637
    8   0.0625305  -0.3149210   0.0816699   0.0130553   0.0127226  -0.0103505
    9  -0.0188200   0.0831101  -0.0592056   0.0059901   0.0088215  -0.0136531
   10  -0.0022185  -0.0014684  -0.0022153  -0.0005925  -0.0005359   0.0006358
   11  -0.0014684  -0.0007226  -0.0017061   0.0002315   0.0007591   0.0012239
   12   0.0022153   0.0017061   0.0008662  -0.0040166  -0.0029753  -0.0020008
   13   0.0010691   0.0011808   0.0023515   0.0022714   0.0015686  -0.0001793
   14  -0.0002132   0.0014564   0.0007334  -0.0003505   0.0010182  -0.0002375
   15  -0.0005034  -0.0004223   0.0006227   0.0019928   0.0021949   0.0017370
   16  -0.0157125   0.0009049   0.0068509  -0.0018100  -0.0019718  -0.0010843
   17   0.0186967   0.0003896  -0.0084542  -0.0001377   0.0005901  -0.0002717
   18   0.0001828  -0.0005320   0.0006743   0.0030096   0.0028620  -0.0005165
   19   0.0612751  -0.0564728   0.0102805   0.0010917  -0.0004648   0.0008801
   20  -0.0564728   0.3249843  -0.0865732  -0.0002008   0.0003249   0.0004118
   21   0.0102805  -0.0865732   0.0645139  -0.0020541  -0.0018290   0.0015102
   22   0.0010917  -0.0002008  -0.0020541   0.1319726  -0.1155902  -0.0880492
   23  -0.0004648   0.0003249  -0.0018290  -0.1155902   0.1729783   0.1051442
   24   0.0008801   0.0004118   0.0015102  -0.0880492   0.1051442   0.1356736
   25  -0.0005925   0.0002315   0.0040166  -0.0058179   0.0074553  -0.0087518
   26  -0.0005359   0.0007591   0.0029753   0.0074553  -0.0092762   0.0108412
   27  -0.0006358  -0.0012239  -0.0020008   0.0087518  -0.0108412   0.0119129
           25          26          27
    1  -0.1289698   0.1104374  -0.0800349
    2   0.1121604  -0.1668374   0.0982000
    3  -0.0847411   0.0987228  -0.1238806
    4  -0.0086100  -0.0092603  -0.0067637
    5   0.0130553   0.0127226   0.0103505
    6  -0.0059901  -0.0088215  -0.0136531
    7   0.0104645   0.0083616  -0.0097502
    8  -0.0166233  -0.0122796   0.0085614
    9   0.0103654   0.0046542  -0.0107826
   10   0.0010917  -0.0004648  -0.0008801
   11  -0.0002008   0.0003249  -0.0004118
   12   0.0020541   0.0018290   0.0015102
   13  -0.0018100  -0.0019718   0.0010843
   14  -0.0001377   0.0005901   0.0002717
   15  -0.0030096  -0.0028620  -0.0005165
   16   0.0022714   0.0015686   0.0001793
   17  -0.0003505   0.0010182   0.0002375
   18  -0.0019928  -0.0021949   0.0017370
   19  -0.0005925  -0.0005359  -0.0006358
   20   0.0002315   0.0007591  -0.0012239
   21   0.0040166   0.0029753  -0.0020008
   22  -0.0058179   0.0074553   0.0087518
   23   0.0074553  -0.0092762  -0.0108412
   24  -0.0087518   0.0108412   0.0119129
   25   0.1319726  -0.1155902   0.0880492
   26  -0.1155902   0.1729783  -0.1051442
   27   0.0880492  -0.1051442   0.1356736
 Gradient time:  CPU 409.63 s  wall 106.37 s
 **********************************************************************
 **                                                                  **
 **                       VIBRATIONAL ANALYSIS                       **
 **                       --------------------                       **
 **                                                                  **
 **        VIBRATIONAL FREQUENCIES (CM**-1) AND NORMAL MODES         **
 **     FORCE CONSTANTS (mDYN/ANGSTROM) AND REDUCED MASSES (AMU)     **
 **                  INFRARED INTENSITIES (KM/MOL)                   **
 **                                                                  **
 **********************************************************************


 Mode:                 1                      2                      3
 Frequency:       126.58                 218.12                 227.86
 Force Cnst:      0.1220                 0.1065                 0.2167
 Red. Mass:      12.9280                 3.8002                 7.0849
 IR Active:          YES                    YES                    YES
 IR Intens:        0.495                  1.692                  2.073
 Raman Active:       YES                    YES                    YES
               X      Y      Z        X      Y      Z        X      Y      Z
 C         -0.000  0.000 -0.354    0.073 -0.027  0.000   -0.000  0.000  0.262
 C         -0.025  0.003 -0.332    0.108  0.278 -0.129   -0.106  0.102  0.251
 C          0.025 -0.003 -0.332    0.108  0.278  0.129    0.106 -0.102  0.251
 H         -0.094  0.000 -0.373    0.267  0.382 -0.367   -0.188  0.044  0.386
 Br        -0.211  0.000  0.087   -0.026 -0.043 -0.005   -0.133 -0.009 -0.066
 Br         0.211 -0.000  0.087   -0.026 -0.043  0.005    0.133  0.009 -0.066
 H          0.094 -0.000 -0.373    0.267  0.382  0.367    0.188 -0.044  0.386
 H         -0.032 -0.028 -0.353    0.050 -0.143  0.118    0.243  0.202  0.270
 H          0.032  0.028 -0.353    0.050 -0.143 -0.118   -0.243 -0.202  0.270
 TransDip   0.000 -0.000 -0.023    0.023  0.034  0.000   -0.000 -0.000  0.046

 Mode:                 4                      5                      6
 Frequency:       361.28                 604.89                 612.26
 Force Cnst:      0.2271                 0.8077                 0.5532
 Red. Mass:       2.9526                 3.7465                 2.5049
 IR Active:          YES                    YES                    YES
 IR Intens:        1.510                 37.042                  0.192
 Raman Active:       YES                    YES                    YES
               X      Y      Z        X      Y      Z        X      Y      Z
 C          0.351 -0.024  0.000    0.088  0.046  0.000   -0.000 -0.000  0.084
 C         -0.009 -0.016  0.104    0.274 -0.140 -0.070    0.145 -0.175  0.058
 C         -0.009 -0.016 -0.104    0.274 -0.140  0.070   -0.145  0.175  0.058
 H         -0.074 -0.026  0.093    0.227 -0.157 -0.055    0.276 -0.071 -0.204
 Br        -0.032  0.006 -0.034   -0.050  0.016 -0.011   -0.031  0.017 -0.014
 Br        -0.032  0.006  0.034   -0.050  0.016  0.011    0.031 -0.017 -0.014
 H         -0.074 -0.026 -0.093    0.227 -0.157  0.055   -0.276  0.071 -0.204
 H          0.564 -0.088  0.290   -0.120  0.267 -0.477   -0.425 -0.359  0.089
 H          0.564 -0.088 -0.290   -0.120  0.267  0.477    0.425  0.359  0.089
 TransDip   0.039  0.006  0.000    0.195  0.006  0.000   -0.000 -0.000  0.014

 Mode:                 7                      8                      9
 Frequency:       877.08                 916.76                 936.82
 Force Cnst:      0.6530                 2.1426                 2.7176
 Red. Mass:       1.4406                 4.3268                 5.2555
 IR Active:          YES                    YES                    YES
 IR Intens:       12.129                 11.073                  3.503
 Raman Active:       YES                    YES                    YES
               X      Y      Z        X      Y      Z        X      Y      Z
 C         -0.100  0.003 -0.000   -0.080 -0.241 -0.000   -0.000 -0.000  0.362
 C          0.113  0.024  0.028    0.073  0.081  0.326    0.211  0.210 -0.197
 C          0.113  0.024 -0.028    0.073  0.081 -0.326   -0.211 -0.210 -0.197
 H         -0.077 -0.140  0.448    0.204  0.245 -0.127    0.256  0.236 -0.247
 Br        -0.008  0.002 -0.001   -0.005  0.003 -0.005   -0.004  0.000  0.002
 Br        -0.008  0.002  0.001   -0.005  0.003  0.005    0.004 -0.000  0.002
 H         -0.077 -0.140 -0.448    0.204  0.245  0.127   -0.256 -0.236 -0.247
 H         -0.045 -0.294  0.408   -0.207  0.006 -0.434    0.121  0.165  0.287
 H         -0.045 -0.294 -0.408   -0.207  0.006  0.434   -0.121 -0.165  0.287
 TransDip   0.066 -0.090  0.000    0.105 -0.020  0.000    0.000 -0.000 -0.060

 Mode:                10                     11                     12
 Frequency:       988.44                1071.08                1095.16
 Force Cnst:      0.7377                 0.8795                 0.7841
 Red. Mass:       1.2816                 1.3012                 1.1096
 IR Active:          YES                    YES                    YES
 IR Intens:       15.483                 11.524                  0.933
 Raman Active:       YES                    YES                    YES
               X      Y      Z        X      Y      Z        X      Y      Z
 C          0.000  0.000 -0.040   -0.139 -0.078  0.000   -0.000  0.000  0.027
 C          0.082 -0.067 -0.012    0.022  0.000 -0.014    0.027  0.023 -0.054
 C         -0.082  0.067 -0.012    0.022  0.000  0.014   -0.027 -0.023 -0.054
 H          0.264 -0.156  0.401    0.070  0.001  0.006   -0.286 -0.205  0.501
 Br        -0.005  0.005  0.000   -0.001  0.001  0.000    0.000 -0.000 -0.000
 Br         0.005 -0.005  0.000   -0.001  0.001 -0.000   -0.000  0.000 -0.000
 H         -0.264  0.156  0.401    0.070  0.001 -0.006    0.286  0.205  0.501
 H          0.371  0.307 -0.041    0.548  0.413  0.104   -0.276 -0.210  0.001
 H         -0.371 -0.307 -0.041    0.548  0.413 -0.104    0.276  0.210  0.001
 TransDip   0.000 -0.000  0.126    0.061  0.090 -0.000    0.000  0.000  0.031

 Mode:                13                     14                     15
 Frequency:      1107.65                1231.46                1232.24
 Force Cnst:      0.9471                 1.4864                 1.0445
 Red. Mass:       1.3102                 1.6636                 1.1675
 IR Active:          YES                    YES                    YES
 IR Intens:        5.106                  2.263                 72.928
 Raman Active:       YES                    YES                    YES
               X      Y      Z        X      Y      Z        X      Y      Z
 C         -0.048  0.105 -0.000    0.000 -0.000 -0.122    0.039 -0.059  0.000
 C         -0.005 -0.071  0.044    0.030  0.131  0.065   -0.056  0.014 -0.037
 C         -0.005 -0.071 -0.044   -0.030 -0.131  0.065   -0.056  0.014  0.037
 H          0.505  0.128 -0.300    0.508  0.205  0.204    0.517 -0.016  0.452
 Br        -0.002  0.003  0.000   -0.003  0.002 -0.001   -0.001  0.002  0.000
 Br        -0.002  0.003 -0.000    0.003 -0.002 -0.001   -0.001  0.002 -0.000
 H          0.505  0.128  0.300   -0.508 -0.205  0.204    0.517 -0.016 -0.452
 H          0.002 -0.125  0.331   -0.247 -0.156 -0.208   -0.023  0.003 -0.141
 H          0.002 -0.125 -0.331    0.247  0.156 -0.208   -0.023  0.003  0.141
 TransDip   0.021  0.069 -0.000   -0.000  0.000 -0.048   -0.266  0.063  0.000

 Mode:                16                     17                     18
 Frequency:      1321.84                1466.58                3129.14
 Force Cnst:      2.1547                 1.5333                 6.0797
 Red. Mass:       2.0930                 1.2099                 1.0539
 IR Active:          YES                    YES                    YES
 IR Intens:        9.150                 11.965                  1.291
 Raman Active:       YES                    YES                    YES
               X      Y      Z        X      Y      Z        X      Y      Z
 C         -0.000  0.000 -0.099    0.000  0.000 -0.119   -0.000 -0.000  0.065
 C          0.179  0.053  0.099    0.036  0.026  0.013   -0.002 -0.000 -0.001
 C         -0.179 -0.053  0.099   -0.036 -0.026  0.013    0.002  0.000 -0.001
 H         -0.547  0.010 -0.196   -0.047  0.017  0.002    0.001 -0.016 -0.006
 Br        -0.002 -0.001 -0.001   -0.000 -0.000 -0.000   -0.000 -0.000 -0.000
 Br         0.002  0.001 -0.001    0.000  0.000 -0.000    0.000  0.000 -0.000
 H          0.547 -0.010 -0.196    0.047 -0.017  0.002   -0.001  0.016 -0.006
 H          0.049  0.172 -0.285    0.260 -0.326  0.561    0.388 -0.463 -0.365
 H         -0.049 -0.172 -0.285   -0.260  0.326  0.561   -0.388  0.463 -0.365
 TransDip   0.000 -0.000  0.097   -0.000  0.000  0.111    0.000  0.000  0.036

 Mode:                19                     20                     21
 Frequency:      3206.24                3207.03                3220.34
 Force Cnst:      6.6310                 6.6279                 6.7870
 Red. Mass:       1.0948                 1.0938                 1.1108
 IR Active:          YES                    YES                    YES
 IR Intens:        2.064                  0.517                  0.082
 Raman Active:       YES                    YES                    YES
               X      Y      Z        X      Y      Z        X      Y      Z
 C         -0.029  0.035  0.000   -0.000  0.000 -0.005    0.057 -0.068 -0.000
 C          0.010 -0.051 -0.015   -0.009  0.059  0.019    0.006 -0.026 -0.007
 C          0.010 -0.051  0.015    0.009 -0.059  0.019    0.006 -0.026  0.007
 H         -0.117  0.595  0.174    0.135 -0.662 -0.198   -0.058  0.301  0.092
 Br        -0.000  0.000  0.000    0.000 -0.000 -0.000   -0.000  0.000 -0.000
 Br        -0.000  0.000 -0.000   -0.000  0.000 -0.000   -0.000  0.000  0.000
 H         -0.117  0.595 -0.174   -0.135  0.662 -0.198   -0.058  0.301 -0.092
 H          0.171 -0.201 -0.166   -0.012  0.008  0.006   -0.339  0.405  0.337
 H          0.171 -0.201  0.166    0.012 -0.008  0.006   -0.339  0.405 -0.337
 TransDip   0.035  0.030  0.000    0.000  0.000 -0.023    0.008  0.004  0.000

 STANDARD THERMODYNAMIC QUANTITIES AT   298.15 K  AND     1.00 ATM

   This Molecule has  0 Imaginary Frequencies
   Zero point vibrational energy:       38.826 kcal/mol

   Atom    1 Element C  Has Mass   12.00000
   Atom    2 Element C  Has Mass   12.00000
   Atom    3 Element C  Has Mass   12.00000
   Atom    4 Element H  Has Mass    1.00783
   Atom    5 Element Br Has Mass   78.91830
   Atom    6 Element Br Has Mass   78.91830
   Atom    7 Element H  Has Mass    1.00783
   Atom    8 Element H  Has Mass    1.00783
   Atom    9 Element H  Has Mass    1.00783
   Molecular Mass:   197.867920 amu
   Principal axes and moments of inertia in amu*Bohr^2:
                             1           2           3
    Eigenvalues --      238.50474  3106.94008  3261.55981
          X               1.00000     0.00000     0.00128
          Y              -0.00128     0.00000     1.00000
          Z              -0.00000     1.00000     0.00000
   Rotational Symmetry Number is   2
   The Molecule is an Asymmetric Top
   Translational Enthalpy:        0.889 kcal/mol
   Rotational Enthalpy:           0.889 kcal/mol
   Vibrational Enthalpy:         40.528 kcal/mol
   gas constant (RT):             0.592 kcal/mol
   Translational Entropy:        41.752  cal/mol.K
   Rotational Entropy:           27.893  cal/mol.K
   Vibrational Entropy:           9.662  cal/mol.K

   Total Enthalpy:               42.898 kcal/mol
   Total Entropy:                79.307  cal/mol.K

 ======================================================================

 STANDARD THERMODYNAMIC QUANTITIES FOR ANHARMONIC VIBRATION -- TOSH

   Zero point vibrational energy: ************ kcal/mol

   Vibrational Enthalpy:       Infinity kcal/mol
   Vibrational Entropy:             NaN  cal/mol.K

   Total Enthalpy:             Infinity kcal/mol
   Total Entropy:                   NaN  cal/mol.K

 ======================================================================

 STANDARD THERMODYNAMIC QUANTITIES FOR ANHARMONIC VIBRATION -- VPT2

   Zero point vibrational energy: ************ kcal/mol

   Vibrational Enthalpy:       Infinity kcal/mol
   Vibrational Entropy:             NaN  cal/mol.K

   Total Enthalpy:             Infinity kcal/mol
   Total Entropy:                   NaN  cal/mol.K

 ======================================================================

Archival summary:
1\1\garfield\FREQ\ProcedureUnspecified\BasisUnspecified\r234\taweetha\WedOct1000:00:142018WedOct1000:00:142018\0\\#,FREQ,ProcedureUnspecified,BasisUnspecified,\\0,1\Br\C,1,1.93909\H,2,1.08027,1,110.529\C,2,1.48865,1,119.496,3,144.03,0\H,4,1.08027,2,119.146,1,1.93299,0\C,4,1.50491,2,60.3568,1,110.485,0\H,6,1.08356,4,118.838,2,105.636,0\H,6,1.08356,4,116.701,2,-109.22,0\Br,4,1.93909,2,119.496,1,-139.031,0\\\@

 Total job time:  113.40s(wall), 436.49s(cpu) 
 Wed Oct 10 00:00:14 2018

        *************************************************************
        *                                                           *
        *  Thank you very much for using Q-Chem.  Have a nice day.  *
        *                                                           *
        *************************************************************
