# Supplementary material for: Geometric and energetic data from ab initio calculations of haloethene, haloimine, halomethylenephosphine, haloiminophosphine, halodiazene, halodiphosphene and halocyclopropane
Source: Data Brief. 2019 Nov 2;27:104738. doi: 10.1016/j.dib.2019.104738 (PMC6861602; doi:10.1016/j.dib.2019.104738)
Supplement: Multimedia component 3 [file mmc3.zip › CCC/B3LYP/HBrCCCClBr.out]

Q-Chem Developer Version!
                  Welcome to Q-Chem
     A Quantum Leap Into The Future Of Chemistry


 Q-Chem 5.1, Q-Chem, Inc., Pleasanton, CA (2018)

 Yihan Shao,  Zhengting Gan,  E. Epifanovsky,  A. T. B. Gilbert,  M. Wormit,  
 J. Kussmann,  A. W. Lange,  A. Behn,  Jia Deng,  Xintian Feng,  D. Ghosh,  
 M. Goldey,  P. R. Horn,  L. D. Jacobson,  I. Kaliman,  T. Kus,  A. Landau,  
 Jie Liu,  E. I. Proynov,  R. M. Richard,  R. P. Steele,  E. J. Sundstrom,  
 H. L. Woodcock III,  P. M. Zimmerman,  D. Zuev,  B. Albrecht,  E. Alguire,  
 S. A. Baeppler,  D. Barton,  Z. Benda,  Y. A. Bernard,  E. J. Berquist,  
 K. B. Bravaya,  H. Burton,  D. Casanova,  Chun-Min Chang,  Yunqing Chen,  
 A. Chien,  K. D. Closser,  M. P. Coons,  S. Coriani,  S. Dasgupta,  
 A. L. Dempwolff,  M. Diedenhofen,  Hainam Do,  R. G. Edgar,  Po-Tung Fang,  
 S. Faraji,  S. Fatehi,  Qingguo Feng,  K. D. Fenk,  J. Fosso-Tande,  
 Qinghui Ge,  A. Ghysels,  G. Gidofalvi,  J. Gomes,  J. Gonthier,  A. Gunina,  
 D. Hait,  M. W. D. Hanson-Heine,  P. H. P. Harbach,  A. W. Hauser,  
 J. E. Herr,  E. G. Hohenstein,  Z. C. Holden,  Kerwin Hui,  B. C. Huynh,  
 T.-C. Jagau,  Hyunjun Ji,  B. Kaduk,  K. Khistyaev,  Jaehoon Kim,  
 P. Klunzinger,  K. Koh,  D. Kosenkov,  L. Koulias,  T. Kowalczyk,  
 C. M. Krauter,  A. Kunitsa,  Ka Un Lao,  A. Laurent,  K. V. Lawler,  
 Joonho Lee,  D. Lefrancois,  S. Lehtola,  D. S. Levine,  Yi-Pei Li,  
 You-Sheng Lin,  Fenglai Liu,  E. Livshits,  A. Luenser,  P. Manohar,  
 E. Mansoor,  S. F. Manzer,  Shan-Ping Mao,  Yuezhi Mao,  N. Mardirossian,  
 A. V. Marenich,  T. Markovich,  L. A. Martinez-Martinez,  S. A. Maurer,  
 N. J. Mayhall,  S. C. McKenzie,  J.-M. Mewes,  A. F. Morrison,  
 J. W. Mullinax,  K. Nanda,  T. S. Nguyen-Beck,  R. Olivares-Amaya,  
 J. A. Parkhill,  T. M. Perrine,  F. Plasser,  P. Pokhilko,  S. Prager,  
 A. Prociuk,  E. Ramos,  D. R. Rehn,  F. Rob,  M. Schneider,  N. Sergueev,  
 S. M. Sharada,  S. Sharma,  D. W. Small,  T. Stauch,  T. Stein,  
 Yu-Chuan Su,  A. J. W. Thom,  A. Tkatchenko,  T. Tsuchimochi,  N. M. Tubman,  
 L. Vogt,  M. L. Vidal,  O. Vydrov,  M. A. Watson,  J. Wenzel,  
 M. de Wergifosse,  T. A. Wesolowski,  A. White,  J. Witte,  A. Yamada,  
 Jun Yang,  K. Yao,  S. Yeganeh,  S. R. Yost,  Zhi-Qiang You,  A. Zech,  
 Igor Ying Zhang,  Xing Zhang,  Yan Zhao,  Ying Zhu,  B. R. Brooks,  
 G. K. L. Chan,  C. J. Cramer,  M. S. Gordon,  W. J. Hehre,  A. Klamt,  
 M. W. Schmidt,  C. D. Sherrill,  D. G. Truhlar,  A. Aspuru-Guzik,  R. Baer,  
 A. T. Bell,  N. A. Besley,  Jeng-Da Chai,  A. E. DePrince, III,  
 R. A. DiStasio Jr.,  A. Dreuw,  B. D. Dunietz,  T. R. Furlani,  
 Chao-Ping Hsu,  Yousung Jung,  Jing Kong,  D. S. Lambrecht,  WanZhen Liang,  
 C. Ochsenfeld,  V. A. Rassolov,  L. V. Slipchenko,  J. E. Subotnik,  
 T. Van Voorhis,  J. M. Herbert,  A. I. Krylov,  P. M. W. Gill,  M. Head-Gordon

 Contributors to earlier versions of Q-Chem not listed above: 
 R. D. Adamson,  B. Austin,  J. Baker,  G. J. O. Beran,  K. Brandhorst,  
 S. T. Brown,  E. F. C. Byrd,  A. K. Chakraborty,  C.-L. Cheng,  
 Siu Hung Chien,  D. M. Chipman,  D. L. Crittenden,  H. Dachsel,  
 R. J. Doerksen,  A. D. Dutoi,  L. Fusti-Molnar,  W. A. Goddard III,  
 A. Golubeva-Zadorozhnaya,  S. R. Gwaltney,  G. Hawkins,  A. Heyden,  
 S. Hirata,  G. Kedziora,  F. J. Keil,  C. Kelley,  Jihan Kim,  R. A. King,  
 R. Z. Khaliullin,  P. P. Korambath,  W. Kurlancheek,  A. M. Lee,  M. S. Lee,  
 S. V. Levchenko,  Ching Yeh Lin,  D. Liotard,  R. C. Lochan,  I. Lotan,  
 P. E. Maslen,  N. Nair,  D. P. O'Neill,  D. Neuhauser,  E. Neuscamman,  
 C. M. Oana,  R. Olson,  B. Peters,  R. Peverati,  P. A. Pieniazek,  
 Y. M. Rhee,  J. Ritchie,  M. A. Rohrdanz,  E. Rosta,  N. J. Russ,  
 H. F. Schaefer III,  N. E. Schultz,  N. Shenvi,  A. C. Simmonett,  A. Sodt,  
 D. Stuck,  K. S. Thanthiriwatte,  V. Vanovschi,  Tao Wang,  A. Warshel,  
 C. F. Williams,  Q. Wu,  X. Xu,  W. Zhang

 Please cite Q-Chem as follows:
 Y. Shao et al., Mol. Phys. 113, 184-215 (2015)
 DOI: 10.1080/00268976.2014.952696

 Q-Chem 5.1.1 for Intel X86 EM64T Linux

 Parts of Q-Chem use Armadillo 8.300.2 (Tropical Shenanigans).
 http://arma.sourceforge.net/

 Q-Chem begins on Thu Oct 11 02:35:48 2018  

Host: 
0

     Scratch files written to /scratch/taweetham/qchem2090//
Input Ideriv = 2
Curr. Ideriv = -1
Max.  Ideriv = 2

Checking the input file for inconsistencies... 	...done.

--------------------------------------------------------------
User input:
--------------------------------------------------------------
$molecule
0 1
C 
C 1 CC 
C 2 CC 1 60.0
H 2 CH 1 ANG  3 pDHA
Br 2 CBr 1 ANG  3 mDHA
Cl 3 CCl 1 ANG  2 mDHA
Br 3 CBr 1 ANG  2 pDHA
H 1 CH 2 ANG  3 pDHA
H 1 CH 2 ANG  3 mDHA

CC=1.54
CH=1.09
CF=1.35
CCl=1.77
CBr=1.94
CI=2.14
ANG=118.0
pDHA=107.9
mDHA=-107.9
$end

$rem
   job_type	optimization
   basis	6-311++g**
   method	b3lyp
   mem_total	32000
$end

--------------------------------------------------------------
 ----------------------------------------------------------------
             Standard Nuclear Orientation (Angstroms)
    I     Atom           X                Y                Z
 ----------------------------------------------------------------
    1      C      -0.1883626194    -1.1516018208    -1.4342752436
    2      C       0.5259391166    -1.2234087292    -0.0718447691
    3      C      -0.8470378951    -0.5353106208    -0.1861037659
    4      H       0.5742287629    -2.1896319054     0.4303313791
    5      Br      2.0868912992    -0.1035582098     0.1982720536
    6      Cl     -2.2512075721    -1.3612846401     0.5059760256
    7      Br     -0.9110658538     1.3989350063    -0.0512176127
    8      H       0.2139589762    -0.4746862637    -2.1879480256
    9      H      -0.6147812120    -2.0701038039    -1.8375385458
 ----------------------------------------------------------------
 Molecular Point Group                 C1    NOp =  1
 Largest Abelian Subgroup              C1    NOp =  1
 Nuclear Repulsion Energy =   791.9175588781 hartrees
 There are       54 alpha and       54 beta electrons
 Requested basis set is 6-311++G(d,p)
 There are 84 shells and 213 basis functions

 Total QAlloc Memory Limit  32000 MB
 Mega-Array Size       188 MB
 MEM_STATIC part       192 MB
 A cutoff of  1.0D-11 yielded   2970 shell pairs
 There are     20205 function pairs (     22164 Cartesian)
 Smallest overlap matrix eigenvalue = 3.28E-05

 Scale SEOQF with 1.000000e-01/1.000000e-01/1.000000e-01

 Standard Electronic Orientation quadrupole field applied
 Nucleus-field energy     =     0.0000000161 hartrees
 Guess from superposition of atomic densities
 Warning:  Energy on first SCF cycle will be non-variational
 SAD guess density has 108.000000 electrons

 -----------------------------------------------------------------------
  General SCF calculation program by
  Eric Jon Sundstrom, Paul Horn, Yuezhi Mao, Dmitri Zuev, Alec White,
  David Stuck, Shaama M.S., Shane Yost, Joonho Lee, David Small,
  Daniel Levine, Susi Lehtola, Hugh Burton, Evgeny Epifanovsky
 -----------------------------------------------------------------------
 Exchange:     0.2000 Hartree-Fock + 0.0800 Slater + 0.7200 B88
 Correlation:  0.1900 VWN1RPA + 0.8100 LYP
 Using SG-1 standard quadrature grid
 A restricted SCF calculation will be
 performed using DIIS
 SCF converges when DIIS error is below 1.0e-08
 ---------------------------------------
  Cycle       Energy         DIIS error
 ---------------------------------------
    1   -5725.5107529975      3.69e-02  
    2   -5724.5742050057      3.27e-03  
    3   -5724.5473824453      3.83e-03  
    4   -5724.6159996039      5.73e-04  
    5   -5724.6177836228      1.87e-04  
    6   -5724.6179431001      7.57e-05  
    7   -5724.6179743869      8.67e-06  
    8   -5724.6179747409      3.49e-06  
    9   -5724.6179747986      1.73e-06  
   10   -5724.6179748150      3.73e-07  
   11   -5724.6179748157      9.37e-08  
   12   -5724.6179748159      1.97e-08  
   13   -5724.6179748159      4.07e-09  Convergence criterion met
 ---------------------------------------
 SCF time:   CPU 82.91s  wall 186.00s 
 SCF   energy in the final basis set =    -5724.6179748159
 Total energy in the final basis set =    -5724.6179748159

 --------------------------------------------------------------

                    Orbital Energies (a.u.)
 --------------------------------------------------------------

 Alpha MOs
 -- Occupied --
*******-482.841-101.575 -62.497 -62.494 -56.318 -56.315 -56.313
-56.313 -56.310 -56.310 -10.317 -10.271 -10.226  -9.489  -8.706
 -8.703  -7.254  -7.244  -7.243  -6.538  -6.535  -6.524  -6.523
 -6.521  -6.521  -2.649  -2.646  -2.645  -2.644  -2.641  -2.641
 -2.633  -2.633  -2.630  -2.630  -0.939  -0.852  -0.799  -0.785
 -0.636  -0.592  -0.526  -0.494  -0.419  -0.418  -0.407  -0.389
 -0.339  -0.330  -0.312  -0.289  -0.288  -0.282
 -- Virtual --
 -0.061  -0.038  -0.012   0.002   0.016   0.021   0.023   0.046
  0.052   0.057   0.062   0.072   0.078   0.082   0.091   0.094
  0.101   0.103   0.105   0.113   0.124   0.131   0.136   0.146
  0.148   0.157   0.171   0.174   0.187   0.198   0.203   0.215
  0.243   0.243   0.262   0.264   0.371   0.385   0.390   0.418
  0.425   0.427   0.432   0.446   0.448   0.463   0.477   0.481
  0.494   0.513   0.539   0.549   0.554   0.572   0.585   0.599
  0.625   0.628   0.640   0.654   0.662   0.680   0.693   0.727
  0.781   0.796   0.799   0.833   0.856   0.870   0.893   0.912
  0.930   0.950   0.982   1.064   1.082   1.162   1.284   1.324
  1.361   1.426   1.463   1.505   1.519   1.543   1.626   1.681
  1.709   1.764   1.796   1.817   1.867   1.932   1.978   2.029
  2.036   2.056   2.062   2.125   2.152   2.173   2.182   2.233
  2.250   2.290   2.328   2.459   2.505   2.532   2.583   2.690
  2.702   2.779   2.807   2.816   2.984   3.106   3.211   3.388
  3.694   3.812   4.008   4.011   4.040   4.051   4.112   4.126
  4.156   4.207   4.250   4.368   4.400   6.661   6.696   7.571
  7.576   7.585   7.616   7.693   7.704   9.732  23.522  23.702
 23.820  25.866  25.999  26.432  47.936  47.963 215.719 289.764
289.770 289.778 289.815 289.915 289.9221020.7351020.767
 --------------------------------------------------------------

          Ground-State Mulliken Net Atomic Charges

     Atom                 Charge (a.u.)
  ----------------------------------------
      1 C                    -0.573874
      2 C                    -0.220803
      3 C                     0.112588
      4 H                     0.250153
      5 Br                   -0.086659
      6 Cl                    0.204493
      7 Br                   -0.053694
      8 H                     0.205242
      9 H                     0.162554
  ----------------------------------------
  Sum of atomic charges =     0.000000

 -----------------------------------------------------------------
                    Cartesian Multipole Moments
 -----------------------------------------------------------------
    Charge (ESU x 10^10)
                 0.0000
    Dipole Moment (Debye)
         X       0.2810      Y      -1.4150      Z      -1.2560
       Tot       1.9128
    Quadrupole Moments (Debye-Ang)
        XX     -71.7233     XY       0.9279     YY     -63.3086
        XZ       0.3540     YZ       1.2747     ZZ     -66.3329
    Octopole Moments (Debye-Ang^2)
       XXX      31.5901    XXY      16.4982    XYY       9.4176
       YYY      35.0624    XXZ       5.0677    XYZ      -0.8678
       YYZ       1.8318    XZZ       9.0414    YZZ       8.6328
       ZZZ       0.0474
    Hexadecapole Moments (Debye-Ang^3)
      XXXX   -1064.7787   XXXY      -7.5966   XXYY    -271.7291
      XYYY     -39.6066   YYYY    -529.3271   XXXZ       6.0259
      XXYZ      -4.2981   XYYZ       5.2133   YYYZ      -2.4984
      XXZZ    -217.3198   XYZZ      -7.1256   YYZZ    -125.5404
      XZZZ       8.7083   YZZZ       0.0262   ZZZZ    -196.2608
 -----------------------------------------------------------------
 Calculating analytic gradient of the SCF energy
 Gradient of SCF Energy
            1           2           3           4           5           6
    1   0.0010319   0.0170026  -0.0228083  -0.0015758  -0.0017079  -0.0004948
    2  -0.0048107  -0.0090685   0.0092811  -0.0069959   0.0106157   0.0001927
    3  -0.0170849   0.0136507   0.0152826  -0.0002344  -0.0020832  -0.0009528
            7           8           9
    1   0.0070822   0.0023457  -0.0008756
    2   0.0023802   0.0009631  -0.0025575
    3   0.0003089  -0.0051540  -0.0037330
 Max gradient component =       2.281E-02
 RMS gradient           =       8.599E-03
 Gradient time:  CPU 22.00 s  wall 41.82 s
 Geometry Optimization Parameters
   NAtoms,    NIC,     NZ,  NCons,   NDum,   NFix, NCnnct, MaxDiis
        9      69       9       0       0       0       0       0


** GEOMETRY OPTIMIZATION IN DELOCALIZED INTERNAL COORDINATES **
   Searching for a Minimum

   Optimization Cycle:   1

                       Coordinates (Angstroms)
     ATOM                X               Y               Z
      1  C        -0.1883626194   -1.1516018208   -1.4342752436
      2  C         0.5259391166   -1.2234087292   -0.0718447691
      3  C        -0.8470378951   -0.5353106208   -0.1861037659
      4  H         0.5742287629   -2.1896319054    0.4303313791
      5  Br        2.0868912992   -0.1035582098    0.1982720536
      6  Cl       -2.2512075721   -1.3612846401    0.5059760256
      7  Br       -0.9110658538    1.3989350063   -0.0512176127
      8  H         0.2139589762   -0.4746862637   -2.1879480256
      9  H        -0.6147812120   -2.0701038039   -1.8375385458
   Point Group: c1    Number of degrees of freedom:    21


   Energy is  -5724.617974816


 Attempting to Generate Delocalized Internal Coordinates

 21 Hessian modes will be used to form the next step
  Hessian Eigenvalues:
     0.016341    0.020947    0.023307    0.030304    0.030782    0.032544
     0.083421    0.087153    0.090379    0.107532    0.134223    0.138421
     0.175927    0.175927    0.253751    0.264506    0.285189    0.286300
     0.348126    0.348126    0.348126

 Minimum Search - Taking Simple RFO Step
 Searching for Lamda that Minimizes Along All modes
 Value Taken    Lamda =  -0.00728622
 Step Taken.  Stepsize is  0.281573

                             Maximum     Tolerance    Cnvgd?
         Gradient           0.018243      0.000300      NO
         Displacement       0.175518      0.001200      NO
         Energy change     *********      0.000001      NO


 New Cartesian Coordinates Obtained by Inverse Iteration

 Displacement from previous Coordinates is:  0.419214
 ----------------------------------------------------------------
             Standard Nuclear Orientation (Angstroms)
    I     Atom           X                Y                Z
 ----------------------------------------------------------------
    1      C      -0.1799695822    -1.1246475982    -1.4171476041
    2      C       0.5246287938    -1.2048214976    -0.0757884316
    3      C      -0.8313861713    -0.5264782620    -0.1942970895
    4      H       0.5478705443    -2.1546181723     0.4398780529
    5      Br      2.1653003007    -0.2287090625     0.1876195828
    6      Cl     -2.2090050632    -1.3869536562     0.5093875704
    7      Br     -1.0263854968     1.3957060416    -0.1139515937
    8      H       0.2062751804    -0.4398797068    -2.1612723090
    9      H      -0.6087655032    -2.0402490734    -1.8087766827
 ----------------------------------------------------------------
 Molecular Point Group                 C1    NOp =  1
 Largest Abelian Subgroup              C1    NOp =  1
 Nuclear Repulsion Energy =   782.2013125894 hartrees
 There are       54 alpha and       54 beta electrons
 Applying Cartesian multipole field
    Component          Value
    ---------          -----
     (2,0,0)        1.00000E-11
     (0,2,0)        2.00000E-11
     (0,0,2)       -3.00000E-11
 Nucleus-field energy     =     0.0000000168 hartrees
 Requested basis set is 6-311++G(d,p)
 There are 84 shells and 213 basis functions
 A cutoff of  1.0D-11 yielded   2973 shell pairs
 There are     20236 function pairs (     22198 Cartesian)
 Smallest overlap matrix eigenvalue = 2.83E-05
 Guess MOs from SCF MO coefficient file

 -----------------------------------------------------------------------
  General SCF calculation program by
  Eric Jon Sundstrom, Paul Horn, Yuezhi Mao, Dmitri Zuev, Alec White,
  David Stuck, Shaama M.S., Shane Yost, Joonho Lee, David Small,
  Daniel Levine, Susi Lehtola, Hugh Burton, Evgeny Epifanovsky
 -----------------------------------------------------------------------
 Exchange:     0.2000 Hartree-Fock + 0.0800 Slater + 0.7200 B88
 Correlation:  0.1900 VWN1RPA + 0.8100 LYP
 Using SG-1 standard quadrature grid
 A restricted SCF calculation will be
 performed using DIIS
 SCF converges when DIIS error is below 1.0e-08
 ---------------------------------------
  Cycle       Energy         DIIS error
 ---------------------------------------
    1   -5724.6168247801      7.13e-04  
    2   -5724.6214212473      2.10e-04  
    3   -5724.6212877876      2.63e-04  
    4   -5724.6216803603      6.88e-05  
    5   -5724.6217047934      1.13e-05  
    6   -5724.6217051710      4.99e-06  
    7   -5724.6217052981      1.72e-06  
    8   -5724.6217053116      3.40e-07  
    9   -5724.6217053121      1.17e-07  
   10   -5724.6217053121      2.45e-08  
   11   -5724.6217053121      8.22e-09  Convergence criterion met
 ---------------------------------------
 SCF time:   CPU 71.65s  wall 109.00s 
 SCF   energy in the final basis set =    -5724.6217053121
 Total energy in the final basis set =    -5724.6217053121

 --------------------------------------------------------------

                    Orbital Energies (a.u.)
 --------------------------------------------------------------

 Alpha MOs
 -- Occupied --
*******-482.842-101.574 -62.499 -62.495 -56.319 -56.316 -56.315
-56.315 -56.312 -56.311 -10.315 -10.268 -10.222  -9.488  -8.707
 -8.704  -7.253  -7.243  -7.242  -6.540  -6.536  -6.525  -6.525
 -6.522  -6.522  -2.650  -2.647  -2.646  -2.646  -2.642  -2.642
 -2.635  -2.635  -2.631  -2.631  -0.948  -0.854  -0.802  -0.789
 -0.638  -0.593  -0.530  -0.499  -0.421  -0.416  -0.411  -0.391
 -0.340  -0.328  -0.310  -0.296  -0.289  -0.284
 -- Virtual --
 -0.059  -0.037  -0.012   0.002   0.016   0.021   0.023   0.048
  0.052   0.058   0.062   0.075   0.078   0.083   0.091   0.092
  0.101   0.103   0.105   0.113   0.126   0.132   0.136   0.147
  0.149   0.157   0.172   0.177   0.191   0.199   0.200   0.219
  0.245   0.249   0.261   0.271   0.371   0.386   0.393   0.415
  0.423   0.429   0.432   0.446   0.450   0.462   0.480   0.487
  0.496   0.511   0.539   0.549   0.560   0.573   0.585   0.598
  0.627   0.633   0.644   0.655   0.656   0.674   0.695   0.719
  0.782   0.789   0.803   0.832   0.859   0.870   0.896   0.912
  0.930   0.966   0.992   1.061   1.080   1.175   1.283   1.334
  1.375   1.440   1.466   1.501   1.519   1.556   1.632   1.682
  1.712   1.779   1.812   1.832   1.874   1.953   1.989   2.031
  2.042   2.052   2.069   2.135   2.154   2.179   2.192   2.240
  2.250   2.295   2.334   2.455   2.515   2.550   2.593   2.703
  2.709   2.804   2.825   2.832   3.000   3.138   3.237   3.422
  3.713   3.829   4.004   4.016   4.036   4.044   4.116   4.123
  4.170   4.210   4.267   4.361   4.409   6.668   6.686   7.565
  7.573   7.587   7.609   7.690   7.696   9.733  23.556  23.736
 23.854  25.872  26.017  26.444  47.940  47.953 215.720 289.764
289.768 289.783 289.805 289.906 289.9151020.7401020.755
 --------------------------------------------------------------

          Ground-State Mulliken Net Atomic Charges

     Atom                 Charge (a.u.)
  ----------------------------------------
      1 C                    -0.565098
      2 C                    -0.270802
      3 C                     0.189775
      4 H                     0.242551
      5 Br                   -0.082867
      6 Cl                    0.169060
      7 Br                   -0.052105
      8 H                     0.207923
      9 H                     0.161563
  ----------------------------------------
  Sum of atomic charges =     0.000000

 -----------------------------------------------------------------
                    Cartesian Multipole Moments
 -----------------------------------------------------------------
    Charge (ESU x 10^10)
                 0.0000
    Dipole Moment (Debye)
         X       0.2562      Y      -1.3366      Z      -1.2611
       Tot       1.8554
    Quadrupole Moments (Debye-Ang)
        XX     -71.4235     XY       0.5524     YY     -63.7290
        XZ       0.3805     YZ       1.0790     ZZ     -66.3129
    Octopole Moments (Debye-Ang^2)
       XXX      33.5601    XXY      19.0458    XYY       7.9632
       YYY      42.3404    XXZ       6.2933    XYZ      -0.8590
       YYZ       2.8364    XZZ       9.0966    YZZ      11.1727
       ZZZ       4.0275
    Hexadecapole Moments (Debye-Ang^3)
      XXXX   -1103.0823   XXXY      13.7225   XXYY    -280.5556
      XYYY     -18.0200   YYYY    -535.5146   XXXZ       3.4151
      XXYZ      -1.9059   XYYZ       3.6932   YYYZ       3.8779
      XXZZ    -224.8115   XYZZ       0.9084   YYZZ    -126.4716
      XZZZ       4.8965   YZZZ       7.3555   ZZZZ    -195.2156
 -----------------------------------------------------------------
 Calculating analytic gradient of the SCF energy
 Gradient of SCF Energy
            1           2           3           4           5           6
    1   0.0030696   0.0067800  -0.0104884   0.0000945  -0.0001604   0.0020613
    2   0.0036718  -0.0063769   0.0007014  -0.0005428   0.0005300   0.0021551
    3  -0.0059599   0.0068248   0.0063682  -0.0009467  -0.0023374  -0.0020542
            7           8           9
    1  -0.0007623  -0.0002595  -0.0003347
    2   0.0005930  -0.0007843   0.0000527
    3  -0.0014842  -0.0010783   0.0006678
 Max gradient component =       1.049E-02
 RMS gradient           =       3.693E-03
 Gradient time:  CPU 21.59 s  wall 39.52 s
 Geometry Optimization Parameters
   NAtoms,    NIC,     NZ,  NCons,   NDum,   NFix, NCnnct, MaxDiis
        9      69       9       0       0       0       0       0

 Cartesian Hessian Update
 Hessian Updated using BFGS Update


** GEOMETRY OPTIMIZATION IN DELOCALIZED INTERNAL COORDINATES **
   Searching for a Minimum

   Optimization Cycle:   2

                       Coordinates (Angstroms)
     ATOM                X               Y               Z
      1  C        -0.1799695822   -1.1246475982   -1.4171476041
      2  C         0.5246287938   -1.2048214976   -0.0757884316
      3  C        -0.8313861713   -0.5264782620   -0.1942970895
      4  H         0.5478705443   -2.1546181723    0.4398780529
      5  Br        2.1653003007   -0.2287090625    0.1876195828
      6  Cl       -2.2090050632   -1.3869536562    0.5093875704
      7  Br       -1.0263854968    1.3957060416   -0.1139515937
      8  H         0.2062751804   -0.4398797068   -2.1612723090
      9  H        -0.6087655032   -2.0402490734   -1.8087766827
   Point Group: c1    Number of degrees of freedom:    21


   Energy is  -5724.621705312

 Hessian Updated using BFGS Update

 20 Hessian modes will be used to form the next step
  Hessian Eigenvalues:
     0.016293    0.020983    0.023048    0.029738    0.030776    0.039555
     0.085039    0.088480    0.090588    0.103729    0.130278    0.134397
     0.175424    0.176375    0.241424    0.264065    0.267583    0.291163
     0.348096    0.350077

 Minimum Search - Taking Simple RFO Step
 Searching for Lamda that Minimizes Along All modes
 Value Taken    Lamda =  -0.00106175
 Step Taken.  Stepsize is  0.136889

                             Maximum     Tolerance    Cnvgd?
         Gradient           0.006055      0.000300      NO
         Displacement       0.074222      0.001200      NO
         Energy change     -0.003730      0.000001      NO


 New Cartesian Coordinates Obtained by Inverse Iteration

 Displacement from previous Coordinates is:  0.140834
 ----------------------------------------------------------------
             Standard Nuclear Orientation (Angstroms)
    I     Atom           X                Y                Z
 ----------------------------------------------------------------
    1      C      -0.1843444766    -1.1305572393    -1.4291659651
    2      C       0.5166363704    -1.1955485947    -0.0957879561
    3      C      -0.8238266945    -0.5271753324    -0.2168167669
    4      H       0.5276685067    -2.1302871016     0.4442446066
    5      Br      2.1522931790    -0.2287080159     0.2185890227
    6      Cl     -2.1822302492    -1.3952716158     0.5308244766
    7      Br     -1.0086776065     1.3911930997    -0.0993058900
    8      H       0.1998576786    -0.4446687337    -2.1712843442
    9      H      -0.6088137054    -2.0496274533    -1.8156456882
 ----------------------------------------------------------------
 Molecular Point Group                 C1    NOp =  1
 Largest Abelian Subgroup              C1    NOp =  1
 Nuclear Repulsion Energy =   784.8835990516 hartrees
 There are       54 alpha and       54 beta electrons
 Applying Cartesian multipole field
    Component          Value
    ---------          -----
     (2,0,0)        1.00000E-11
     (0,2,0)        2.00000E-11
     (0,0,2)       -3.00000E-11
 Nucleus-field energy     =     0.0000000165 hartrees
 Requested basis set is 6-311++G(d,p)
 There are 84 shells and 213 basis functions
 A cutoff of  1.0D-11 yielded   2975 shell pairs
 There are     20239 function pairs (     22201 Cartesian)
 Smallest overlap matrix eigenvalue = 2.71E-05
 Guess MOs from SCF MO coefficient file

 -----------------------------------------------------------------------
  General SCF calculation program by
  Eric Jon Sundstrom, Paul Horn, Yuezhi Mao, Dmitri Zuev, Alec White,
  David Stuck, Shaama M.S., Shane Yost, Joonho Lee, David Small,
  Daniel Levine, Susi Lehtola, Hugh Burton, Evgeny Epifanovsky
 -----------------------------------------------------------------------
 Exchange:     0.2000 Hartree-Fock + 0.0800 Slater + 0.7200 B88
 Correlation:  0.1900 VWN1RPA + 0.8100 LYP
 Using SG-1 standard quadrature grid
 A restricted SCF calculation will be
 performed using DIIS
 SCF converges when DIIS error is below 1.0e-08
 ---------------------------------------
  Cycle       Energy         DIIS error
 ---------------------------------------
    1   -5724.6212543202      3.33e-04  
    2   -5724.6221167991      9.47e-05  
    3   -5724.6220808468      1.26e-04  
    4   -5724.6221691929      2.68e-05  
    5   -5724.6221732038      4.54e-06  
    6   -5724.6221732770      2.37e-06  
    7   -5724.6221733054      6.67e-07  
    8   -5724.6221733076      1.33e-07  
    9   -5724.6221733076      3.52e-08  
   10   -5724.6221733077      1.16e-08  
   11   -5724.6221733077      3.51e-09  Convergence criterion met
 ---------------------------------------
 SCF time:   CPU 71.63s  wall 96.00s 
 SCF   energy in the final basis set =    -5724.6221733077
 Total energy in the final basis set =    -5724.6221733077

 --------------------------------------------------------------

                    Orbital Energies (a.u.)
 --------------------------------------------------------------

 Alpha MOs
 -- Occupied --
*******-482.842-101.573 -62.499 -62.495 -56.320 -56.315 -56.315
-56.315 -56.311 -56.311 -10.314 -10.266 -10.223  -9.487  -8.708
 -8.703  -7.252  -7.242  -7.241  -6.540  -6.536  -6.526  -6.525
 -6.522  -6.521  -2.651  -2.647  -2.647  -2.646  -2.642  -2.642
 -2.635  -2.635  -2.631  -2.631  -0.952  -0.853  -0.803  -0.791
 -0.640  -0.593  -0.532  -0.501  -0.421  -0.417  -0.411  -0.392
 -0.340  -0.328  -0.310  -0.296  -0.290  -0.285
 -- Virtual --
 -0.059  -0.037  -0.012   0.002   0.016   0.021   0.023   0.049
  0.053   0.058   0.062   0.075   0.079   0.083   0.091   0.092
  0.101   0.103   0.106   0.114   0.126   0.133   0.136   0.147
  0.150   0.157   0.172   0.176   0.192   0.200   0.200   0.220
  0.246   0.251   0.265   0.274   0.371   0.387   0.393   0.414
  0.424   0.429   0.434   0.447   0.449   0.463   0.480   0.487
  0.498   0.508   0.543   0.551   0.563   0.573   0.584   0.598
  0.627   0.632   0.644   0.655   0.659   0.674   0.699   0.720
  0.782   0.788   0.805   0.830   0.859   0.871   0.896   0.915
  0.934   0.968   0.990   1.066   1.083   1.176   1.280   1.334
  1.378   1.452   1.465   1.510   1.515   1.559   1.636   1.682
  1.712   1.789   1.812   1.845   1.877   1.953   1.993   2.033
  2.046   2.053   2.071   2.143   2.153   2.179   2.197   2.245
  2.249   2.297   2.334   2.459   2.519   2.555   2.592   2.709
  2.711   2.815   2.837   2.841   3.000   3.152   3.255   3.438
  3.716   3.830   4.004   4.016   4.038   4.043   4.118   4.123
  4.173   4.210   4.272   4.363   4.407   6.669   6.687   7.565
  7.572   7.588   7.609   7.690   7.697   9.733  23.573  23.761
 23.866  25.874  26.019  26.449  47.941  47.954 215.720 289.763
289.767 289.783 289.806 289.909 289.9141020.7401020.756
 --------------------------------------------------------------

          Ground-State Mulliken Net Atomic Charges

     Atom                 Charge (a.u.)
  ----------------------------------------
      1 C                    -0.586692
      2 C                    -0.266234
      3 C                     0.215032
      4 H                     0.238377
      5 Br                   -0.076783
      6 Cl                    0.156687
      7 Br                   -0.050465
      8 H                     0.207273
      9 H                     0.162807
  ----------------------------------------
  Sum of atomic charges =     0.000000

 -----------------------------------------------------------------
                    Cartesian Multipole Moments
 -----------------------------------------------------------------
    Charge (ESU x 10^10)
                 0.0000
    Dipole Moment (Debye)
         X       0.2591      Y      -1.2992      Z      -1.2955
       Tot       1.8529
    Quadrupole Moments (Debye-Ang)
        XX     -71.5400     XY       0.5507     YY     -63.7880
        XZ       0.4444     YZ       1.2363     ZZ     -66.1492
    Octopole Moments (Debye-Ang^2)
       XXX      32.7224    XXY      19.3230    XYY       7.5550
       YYY      43.0862    XXZ       5.7534    XYZ      -0.8252
       YYZ       2.0870    XZZ       8.6984    YZZ      11.1658
       ZZZ       1.3922
    Hexadecapole Moments (Debye-Ang^3)
      XXXX   -1086.1629   XXXY      11.0145   XXYY    -277.9820
      XYYY     -18.9308   YYYY    -536.0534   XXXZ       3.0497
      XXYZ      -1.6951   XYYZ       2.7757   YYYZ       4.5466
      XXZZ    -221.4661   XYZZ       0.7038   YYZZ    -126.6425
      XZZZ       3.2164   YZZZ       7.1438   ZZZZ    -199.1615
 -----------------------------------------------------------------
 Calculating analytic gradient of the SCF energy
 Gradient of SCF Energy
            1           2           3           4           5           6
    1   0.0016093  -0.0002122  -0.0019185  -0.0003574  -0.0011455   0.0022861
    2   0.0036086  -0.0021068  -0.0026518   0.0012036  -0.0001386   0.0010988
    3   0.0010490  -0.0006487  -0.0017026   0.0001908  -0.0003759  -0.0003439
            7           8           9
    1   0.0003342  -0.0003796  -0.0002166
    2  -0.0002578  -0.0008625   0.0001064
    3   0.0002157   0.0005256   0.0010901
 Max gradient component =       3.609E-03
 RMS gradient           =       1.326E-03
 Gradient time:  CPU 21.61 s  wall 28.49 s
 Geometry Optimization Parameters
   NAtoms,    NIC,     NZ,  NCons,   NDum,   NFix, NCnnct, MaxDiis
        9      69       9       0       0       0       0       0

 Cartesian Hessian Update
 Hessian Updated using BFGS Update


** GEOMETRY OPTIMIZATION IN DELOCALIZED INTERNAL COORDINATES **
   Searching for a Minimum

   Optimization Cycle:   3

                       Coordinates (Angstroms)
     ATOM                X               Y               Z
      1  C        -0.1843444766   -1.1305572393   -1.4291659651
      2  C         0.5166363704   -1.1955485947   -0.0957879561
      3  C        -0.8238266945   -0.5271753324   -0.2168167669
      4  H         0.5276685067   -2.1302871016    0.4442446066
      5  Br        2.1522931790   -0.2287080159    0.2185890227
      6  Cl       -2.1822302492   -1.3952716158    0.5308244766
      7  Br       -1.0086776065    1.3911930997   -0.0993058900
      8  H         0.1998576786   -0.4446687337   -2.1712843442
      9  H        -0.6088137054   -2.0496274533   -1.8156456882
   Point Group: c1    Number of degrees of freedom:    21


   Energy is  -5724.622173308

 Hessian Updated using BFGS Update

 21 Hessian modes will be used to form the next step
  Hessian Eigenvalues:
     0.016367    0.020981    0.024086    0.029794    0.032656    0.044904
     0.074090    0.086552    0.090742    0.102626    0.129763    0.134452
     0.175809    0.177079    0.252352    0.262523    0.266639    0.300495
     0.348126    0.348351    0.350779

 Minimum Search - Taking Simple RFO Step
 Searching for Lamda that Minimizes Along All modes
 Value Taken    Lamda =  -0.00013116
 Step Taken.  Stepsize is  0.041745

                             Maximum     Tolerance    Cnvgd?
         Gradient           0.002360      0.000300      NO
         Displacement       0.015701      0.001200      NO
         Energy change     -0.000468      0.000001      NO


 New Cartesian Coordinates Obtained by Inverse Iteration

 Displacement from previous Coordinates is:  0.035663
 ----------------------------------------------------------------
             Standard Nuclear Orientation (Angstroms)
    I     Atom           X                Y                Z
 ----------------------------------------------------------------
    1      C      -0.1867787866    -1.1328634412    -1.4269581651
    2      C       0.5185025702    -1.1932037037    -0.0937230638
    3      C      -0.8223758999    -0.5251608091    -0.2116948474
    4      H       0.5346292844    -2.1332866813     0.4394368267
    5      Br      2.1595439218    -0.2293097785     0.2201116077
    6      Cl     -2.1915475702    -1.3939160174     0.5264391569
    7      Br     -1.0110940014     1.3938528632    -0.1019697877
    8      H       0.1958659459    -0.4441380251    -2.1692898393
    9      H      -0.6081824618    -2.0526253943    -1.8167003926
 ----------------------------------------------------------------
 Molecular Point Group                 C1    NOp =  1
 Largest Abelian Subgroup              C1    NOp =  1
 Nuclear Repulsion Energy =   783.4322321857 hartrees
 There are       54 alpha and       54 beta electrons
 Applying Cartesian multipole field
    Component          Value
    ---------          -----
     (2,0,0)        1.00000E-11
     (0,2,0)        2.00000E-11
     (0,0,2)       -3.00000E-11
 Nucleus-field energy     =     0.0000000166 hartrees
 Requested basis set is 6-311++G(d,p)
 There are 84 shells and 213 basis functions
 A cutoff of  1.0D-11 yielded   2972 shell pairs
 There are     20220 function pairs (     22179 Cartesian)
 Smallest overlap matrix eigenvalue = 2.73E-05
 Guess MOs from SCF MO coefficient file

 -----------------------------------------------------------------------
  General SCF calculation program by
  Eric Jon Sundstrom, Paul Horn, Yuezhi Mao, Dmitri Zuev, Alec White,
  David Stuck, Shaama M.S., Shane Yost, Joonho Lee, David Small,
  Daniel Levine, Susi Lehtola, Hugh Burton, Evgeny Epifanovsky
 -----------------------------------------------------------------------
 Exchange:     0.2000 Hartree-Fock + 0.0800 Slater + 0.7200 B88
 Correlation:  0.1900 VWN1RPA + 0.8100 LYP
 Using SG-1 standard quadrature grid
 A restricted SCF calculation will be
 performed using DIIS
 SCF converges when DIIS error is below 1.0e-08
 ---------------------------------------
  Cycle       Energy         DIIS error
 ---------------------------------------
    1   -5724.6221896742      8.65e-05  
    2   -5724.6222441333      2.84e-05  
    3   -5724.6222390331      4.19e-05  
    4   -5724.6222489392      4.88e-06  
    5   -5724.6222490775      9.67e-07  
    6   -5724.6222490812      5.28e-07  
    7   -5724.6222490826      1.27e-07  
    8   -5724.6222490826      3.10e-08  
    9   -5724.6222490826      7.81e-09  Convergence criterion met
 ---------------------------------------
 SCF time:   CPU 58.65s  wall 78.00s 
 SCF   energy in the final basis set =    -5724.6222490826
 Total energy in the final basis set =    -5724.6222490826

 --------------------------------------------------------------

                    Orbital Energies (a.u.)
 --------------------------------------------------------------

 Alpha MOs
 -- Occupied --
*******-482.842-101.572 -62.499 -62.495 -56.320 -56.316 -56.316
-56.316 -56.311 -56.311 -10.315 -10.267 -10.223  -9.487  -8.708
 -8.704  -7.252  -7.241  -7.241  -6.540  -6.536  -6.526  -6.526
 -6.522  -6.522  -2.651  -2.647  -2.647  -2.647  -2.642  -2.642
 -2.635  -2.635  -2.631  -2.631  -0.951  -0.852  -0.803  -0.791
 -0.640  -0.593  -0.531  -0.500  -0.421  -0.417  -0.410  -0.391
 -0.340  -0.328  -0.310  -0.296  -0.290  -0.285
 -- Virtual --
 -0.060  -0.038  -0.012   0.002   0.016   0.021   0.023   0.049
  0.053   0.058   0.062   0.075   0.079   0.083   0.091   0.092
  0.101   0.103   0.105   0.114   0.126   0.133   0.136   0.147
  0.149   0.157   0.172   0.176   0.192   0.200   0.200   0.220
  0.246   0.251   0.265   0.273   0.371   0.387   0.393   0.414
  0.424   0.429   0.434   0.447   0.449   0.463   0.480   0.486
  0.498   0.509   0.543   0.551   0.562   0.572   0.584   0.597
  0.627   0.632   0.644   0.655   0.658   0.673   0.698   0.719
  0.781   0.788   0.805   0.829   0.859   0.870   0.895   0.914
  0.933   0.966   0.990   1.065   1.080   1.175   1.282   1.332
  1.377   1.449   1.465   1.507   1.515   1.558   1.635   1.683
  1.713   1.785   1.811   1.842   1.876   1.953   1.992   2.032
  2.045   2.052   2.069   2.141   2.153   2.178   2.197   2.243
  2.250   2.297   2.334   2.455   2.518   2.553   2.590   2.707
  2.711   2.811   2.834   2.841   2.998   3.149   3.253   3.436
  3.713   3.826   4.004   4.016   4.037   4.042   4.117   4.121
  4.172   4.209   4.271   4.363   4.407   6.668   6.685   7.565
  7.572   7.587   7.609   7.689   7.696   9.732  23.570  23.758
 23.862  25.873  26.017  26.446  47.940  47.952 215.719 289.763
289.767 289.783 289.805 289.908 289.9131020.7401020.753
 --------------------------------------------------------------

          Ground-State Mulliken Net Atomic Charges

     Atom                 Charge (a.u.)
  ----------------------------------------
      1 C                    -0.586541
      2 C                    -0.271070
      3 C                     0.223368
      4 H                     0.237624
      5 Br                   -0.077278
      6 Cl                    0.153121
      7 Br                   -0.049600
      8 H                     0.206501
      9 H                     0.163875
  ----------------------------------------
  Sum of atomic charges =     0.000000

 -----------------------------------------------------------------
                    Cartesian Multipole Moments
 -----------------------------------------------------------------
    Charge (ESU x 10^10)
                 0.0000
    Dipole Moment (Debye)
         X       0.2726      Y      -1.2917      Z      -1.2989
       Tot       1.8520
    Quadrupole Moments (Debye-Ang)
        XX     -71.5533     XY       0.5010     YY     -63.7644
        XZ       0.4699     YZ       1.2555     ZZ     -66.1954
    Octopole Moments (Debye-Ang^2)
       XXX      32.9027    XXY      19.3062    XYY       7.5811
       YYY      42.9032    XXZ       5.7680    XYZ      -0.8505
       YYZ       1.9891    XZZ       8.7436    YZZ      11.1385
       ZZZ       1.4880
    Hexadecapole Moments (Debye-Ang^3)
      XXXX   -1092.6099   XXXY      11.1804   XXYY    -279.2080
      XYYY     -19.0873   YYYY    -536.2629   XXXZ       2.5753
      XXYZ      -1.6363   XYYZ       2.7108   YYYZ       4.6880
      XXZZ    -222.7636   XYZZ       0.6841   YYZZ    -126.6616
      XZZZ       2.7576   YZZZ       7.3244   ZZZZ    -198.8333
 -----------------------------------------------------------------
 Calculating analytic gradient of the SCF energy
 Gradient of SCF Energy
            1           2           3           4           5           6
    1   0.0003032  -0.0002481  -0.0005888  -0.0000039   0.0001109   0.0005757
    2   0.0011441  -0.0006707  -0.0009506   0.0001319   0.0002202   0.0003142
    3   0.0007604  -0.0004931  -0.0002758  -0.0000292  -0.0000173  -0.0003903
            7           8           9
    1   0.0000427  -0.0000242  -0.0001676
    2   0.0002690  -0.0002543  -0.0002036
    3   0.0000593   0.0000718   0.0003142
 Max gradient component =       1.144E-03
 RMS gradient           =       4.320E-04
 Gradient time:  CPU 21.46 s  wall 28.39 s
 Geometry Optimization Parameters
   NAtoms,    NIC,     NZ,  NCons,   NDum,   NFix, NCnnct, MaxDiis
        9      69       9       0       0       0       0       0

 Cartesian Hessian Update
 Hessian Updated using BFGS Update


** GEOMETRY OPTIMIZATION IN DELOCALIZED INTERNAL COORDINATES **
   Searching for a Minimum

   Optimization Cycle:   4

                       Coordinates (Angstroms)
     ATOM                X               Y               Z
      1  C        -0.1867787866   -1.1328634412   -1.4269581651
      2  C         0.5185025702   -1.1932037037   -0.0937230638
      3  C        -0.8223758999   -0.5251608091   -0.2116948474
      4  H         0.5346292844   -2.1332866813    0.4394368267
      5  Br        2.1595439218   -0.2293097785    0.2201116077
      6  Cl       -2.1915475702   -1.3939160174    0.5264391569
      7  Br       -1.0110940014    1.3938528632   -0.1019697877
      8  H         0.1958659459   -0.4441380251   -2.1692898393
      9  H        -0.6081824618   -2.0526253943   -1.8167003926
   Point Group: c1    Number of degrees of freedom:    21


   Energy is  -5724.622249083

 Hessian Updated using BFGS Update

 21 Hessian modes will be used to form the next step
  Hessian Eigenvalues:
     0.016375    0.021014    0.023868    0.029114    0.034374    0.043802
     0.069661    0.086986    0.090117    0.102508    0.129777    0.134130
     0.175425    0.185640    0.241375    0.255375    0.265690    0.281055
     0.346835    0.348140    0.351146

 Minimum Search - Taking Simple RFO Step
 Searching for Lamda that Minimizes Along All modes
 Value Taken    Lamda =  -0.00001470
 Step Taken.  Stepsize is  0.015803

                             Maximum     Tolerance    Cnvgd?
         Gradient           0.000671      0.000300      NO
         Displacement       0.009296      0.001200      NO
         Energy change     -0.000076      0.000001      NO


 New Cartesian Coordinates Obtained by Inverse Iteration

 Displacement from previous Coordinates is:  0.014623
 ----------------------------------------------------------------
             Standard Nuclear Orientation (Angstroms)
    I     Atom           X                Y                Z
 ----------------------------------------------------------------
    1      C      -0.1868905945    -1.1338004602    -1.4278970924
    2      C       0.5183867399    -1.1923150838    -0.0931539547
    3      C      -0.8219893361    -0.5245896226    -0.2112635899
    4      H       0.5344561132    -2.1330074469     0.4395873758
    5      Br      2.1604036108    -0.2314072754     0.2217894507
    6      Cl     -2.1919166647    -1.3934856075     0.5306492307
    7      Br     -1.0122283544     1.3934564765    -0.1043331263
    8      H       0.1946117660    -0.4424919436    -2.1691471648
    9      H      -0.6062702777    -2.0530100238    -1.8205796336
 ----------------------------------------------------------------
 Molecular Point Group                 C1    NOp =  1
 Largest Abelian Subgroup              C1    NOp =  1
 Nuclear Repulsion Energy =   783.1825309660 hartrees
 There are       54 alpha and       54 beta electrons
 Applying Cartesian multipole field
    Component          Value
    ---------          -----
     (2,0,0)        1.00000E-11
     (0,2,0)        2.00000E-11
     (0,0,2)       -3.00000E-11
 Nucleus-field energy     =     0.0000000166 hartrees
 Requested basis set is 6-311++G(d,p)
 There are 84 shells and 213 basis functions
 A cutoff of  1.0D-11 yielded   2972 shell pairs
 There are     20220 function pairs (     22179 Cartesian)
 Smallest overlap matrix eigenvalue = 2.74E-05
 Guess MOs from SCF MO coefficient file

 -----------------------------------------------------------------------
  General SCF calculation program by
  Eric Jon Sundstrom, Paul Horn, Yuezhi Mao, Dmitri Zuev, Alec White,
  David Stuck, Shaama M.S., Shane Yost, Joonho Lee, David Small,
  Daniel Levine, Susi Lehtola, Hugh Burton, Evgeny Epifanovsky
 -----------------------------------------------------------------------
 Exchange:     0.2000 Hartree-Fock + 0.0800 Slater + 0.7200 B88
 Correlation:  0.1900 VWN1RPA + 0.8100 LYP
 Using SG-1 standard quadrature grid
 A restricted SCF calculation will be
 performed using DIIS
 SCF converges when DIIS error is below 1.0e-08
 ---------------------------------------
  Cycle       Energy         DIIS error
 ---------------------------------------
    1   -5724.6222488508      3.31e-05  
    2   -5724.6222568493      8.49e-06  
    3   -5724.6222564825      1.20e-05  
    4   -5724.6222572711      2.12e-06  
    5   -5724.6222572952      5.62e-07  
    6   -5724.6222572966      1.93e-07  
    7   -5724.6222572968      3.98e-08  
    8   -5724.6222572967      1.60e-08  
    9   -5724.6222572968      3.95e-09  Convergence criterion met
 ---------------------------------------
 SCF time:   CPU 58.47s  wall 77.00s 
 SCF   energy in the final basis set =    -5724.6222572968
 Total energy in the final basis set =    -5724.6222572968

 --------------------------------------------------------------

                    Orbital Energies (a.u.)
 --------------------------------------------------------------

 Alpha MOs
 -- Occupied --
*******-482.842-101.572 -62.499 -62.495 -56.320 -56.316 -56.316
-56.316 -56.312 -56.311 -10.315 -10.267 -10.223  -9.487  -8.708
 -8.704  -7.252  -7.241  -7.241  -6.541  -6.536  -6.526  -6.526
 -6.522  -6.522  -2.651  -2.647  -2.647  -2.647  -2.642  -2.642
 -2.635  -2.635  -2.631  -2.631  -0.951  -0.852  -0.803  -0.791
 -0.640  -0.593  -0.531  -0.500  -0.421  -0.417  -0.410  -0.391
 -0.340  -0.328  -0.310  -0.296  -0.290  -0.285
 -- Virtual --
 -0.060  -0.039  -0.012   0.002   0.016   0.021   0.023   0.048
  0.053   0.058   0.062   0.075   0.079   0.083   0.091   0.092
  0.101   0.103   0.105   0.114   0.125   0.133   0.136   0.147
  0.149   0.157   0.172   0.176   0.192   0.199   0.200   0.219
  0.246   0.251   0.264   0.272   0.371   0.387   0.393   0.414
  0.424   0.429   0.434   0.447   0.449   0.463   0.480   0.486
  0.498   0.509   0.543   0.551   0.561   0.572   0.584   0.597
  0.627   0.632   0.643   0.655   0.657   0.673   0.698   0.719
  0.781   0.788   0.805   0.829   0.860   0.870   0.895   0.914
  0.933   0.966   0.990   1.065   1.080   1.176   1.282   1.332
  1.376   1.448   1.465   1.507   1.515   1.557   1.634   1.683
  1.713   1.784   1.811   1.842   1.875   1.953   1.992   2.032
  2.044   2.052   2.068   2.141   2.152   2.178   2.196   2.243
  2.250   2.297   2.334   2.454   2.517   2.552   2.590   2.707
  2.710   2.810   2.833   2.841   2.996   3.148   3.253   3.435
  3.711   3.824   4.004   4.016   4.037   4.042   4.117   4.121
  4.172   4.209   4.271   4.362   4.407   6.668   6.685   7.564
  7.572   7.587   7.608   7.689   7.695   9.731  23.569  23.757
 23.860  25.873  26.017  26.445  47.940  47.952 215.719 289.763
289.767 289.783 289.805 289.907 289.9131020.7401020.753
 --------------------------------------------------------------

          Ground-State Mulliken Net Atomic Charges

     Atom                 Charge (a.u.)
  ----------------------------------------
      1 C                    -0.586847
      2 C                    -0.272389
      3 C                     0.226540
      4 H                     0.237240
      5 Br                   -0.076867
      6 Cl                    0.151289
      7 Br                   -0.049309
      8 H                     0.205999
      9 H                     0.164343
  ----------------------------------------
  Sum of atomic charges =     0.000000

 -----------------------------------------------------------------
                    Cartesian Multipole Moments
 -----------------------------------------------------------------
    Charge (ESU x 10^10)
                 0.0000
    Dipole Moment (Debye)
         X       0.2783      Y      -1.2838      Z      -1.3024
       Tot       1.8498
    Quadrupole Moments (Debye-Ang)
        XX     -71.5663     XY       0.4788     YY     -63.7682
        XZ       0.4795     YZ       1.2621     ZZ     -66.1936
    Octopole Moments (Debye-Ang^2)
       XXX      33.0160    XXY      19.3810    XYY       7.5910
       YYY      43.0482    XXZ       5.7375    XYZ      -0.8543
       YYZ       1.9095    XZZ       8.7461    YZZ      11.1627
       ZZZ       1.3562
    Hexadecapole Moments (Debye-Ang^3)
      XXXX   -1093.3723   XXXY      11.3396   XXYY    -279.3845
      XYYY     -18.8660   YYYY    -536.1533   XXXZ       2.6235
      XXYZ      -1.5076   XYYZ       2.7378   YYYZ       5.1167
      XXZZ    -222.9764   XYZZ       0.8241   YYZZ    -126.6719
      XZZZ       2.7932   YZZZ       7.8047   ZZZZ    -199.4296
 -----------------------------------------------------------------
 Calculating analytic gradient of the SCF energy
 Gradient of SCF Energy
            1           2           3           4           5           6
    1   0.0000582  -0.0000786  -0.0001146   0.0001126   0.0000271   0.0000070
    2   0.0001968  -0.0000933  -0.0000697  -0.0000631   0.0000228   0.0000295
    3   0.0000380  -0.0000227   0.0000298   0.0000402   0.0000223  -0.0000443
            7           8           9
    1  -0.0000006   0.0000180  -0.0000292
    2   0.0000469  -0.0000163  -0.0000536
    3   0.0000321  -0.0001336   0.0000382
 Max gradient component =       1.968E-04
 RMS gradient           =       6.875E-05
 Gradient time:  CPU 21.71 s  wall 35.74 s
 Geometry Optimization Parameters
   NAtoms,    NIC,     NZ,  NCons,   NDum,   NFix, NCnnct, MaxDiis
        9      69       9       0       0       0       0       0

 Cartesian Hessian Update
 Hessian Updated using BFGS Update


** GEOMETRY OPTIMIZATION IN DELOCALIZED INTERNAL COORDINATES **
   Searching for a Minimum

   Optimization Cycle:   5

                       Coordinates (Angstroms)
     ATOM                X               Y               Z
      1  C        -0.1868905945   -1.1338004602   -1.4278970924
      2  C         0.5183867399   -1.1923150838   -0.0931539547
      3  C        -0.8219893361   -0.5245896226   -0.2112635899
      4  H         0.5344561132   -2.1330074469    0.4395873758
      5  Br        2.1604036108   -0.2314072754    0.2217894507
      6  Cl       -2.1919166647   -1.3934856075    0.5306492307
      7  Br       -1.0122283544    1.3934564765   -0.1043331263
      8  H         0.1946117660   -0.4424919436   -2.1691471648
      9  H        -0.6062702777   -2.0530100238   -1.8205796336
   Point Group: c1    Number of degrees of freedom:    21


   Energy is  -5724.622257297

 Hessian Updated using BFGS Update

 21 Hessian modes will be used to form the next step
  Hessian Eigenvalues:
     0.016318    0.020977    0.024007    0.025801    0.032042    0.043504
     0.068982    0.087168    0.091092    0.103010    0.129745    0.135186
     0.175088    0.184466    0.248153    0.253510    0.267314    0.287417
     0.348121    0.348727    0.354419

 Minimum Search - Taking Simple RFO Step
 Searching for Lamda that Minimizes Along All modes
 Value Taken    Lamda =   0.00000000
 Step Taken.  Stepsize is  0.005373

                             Maximum     Tolerance    Cnvgd?
         Gradient           0.000097      0.000300     YES
         Displacement       0.003150      0.001200      NO
         Energy change     -0.000008      0.000001      NO


 New Cartesian Coordinates Obtained by Inverse Iteration

 Displacement from previous Coordinates is:  0.004835
 ----------------------------------------------------------------
             Standard Nuclear Orientation (Angstroms)
    I     Atom           X                Y                Z
 ----------------------------------------------------------------
    1      C      -0.1868887069    -1.1340180329    -1.4279627665
    2      C       0.5183559633    -1.1921340070    -0.0931692309
    3      C      -0.8217774296    -0.5245688287    -0.2112948400
    4      H       0.5335284209    -2.1326554590     0.4397164680
    5      Br      2.1607310945    -0.2320341088     0.2218336491
    6      Cl     -2.1913619494    -1.3937439535     0.5317294587
    7      Br     -1.0126062423     1.3932527118    -0.1053141603
    8      H       0.1944656735    -0.4418295360    -2.1683350822
    9      H      -0.6058838216    -2.0529197732    -1.8215520005
 ----------------------------------------------------------------
 Molecular Point Group                 C1    NOp =  1
 Largest Abelian Subgroup              C1    NOp =  1
 Nuclear Repulsion Energy =   783.1499561303 hartrees
 There are       54 alpha and       54 beta electrons
 Applying Cartesian multipole field
    Component          Value
    ---------          -----
     (2,0,0)        1.00000E-11
     (0,2,0)        2.00000E-11
     (0,0,2)       -3.00000E-11
 Nucleus-field energy     =     0.0000000166 hartrees
 Requested basis set is 6-311++G(d,p)
 There are 84 shells and 213 basis functions
 A cutoff of  1.0D-11 yielded   2971 shell pairs
 There are     20216 function pairs (     22175 Cartesian)
 Smallest overlap matrix eigenvalue = 2.74E-05
 Guess MOs from SCF MO coefficient file

 -----------------------------------------------------------------------
  General SCF calculation program by
  Eric Jon Sundstrom, Paul Horn, Yuezhi Mao, Dmitri Zuev, Alec White,
  David Stuck, Shaama M.S., Shane Yost, Joonho Lee, David Small,
  Daniel Levine, Susi Lehtola, Hugh Burton, Evgeny Epifanovsky
 -----------------------------------------------------------------------
 Exchange:     0.2000 Hartree-Fock + 0.0800 Slater + 0.7200 B88
 Correlation:  0.1900 VWN1RPA + 0.8100 LYP
 Using SG-1 standard quadrature grid
 A restricted SCF calculation will be
 performed using DIIS
 SCF converges when DIIS error is below 1.0e-08
 ---------------------------------------
  Cycle       Energy         DIIS error
 ---------------------------------------
    1   -5724.6222571604      9.28e-06  
    2   -5724.6222578410      1.32e-06  
    3   -5724.6222578430      1.50e-06  
    4   -5724.6222578546      4.82e-07  
    5   -5724.6222578558      1.44e-07  
    6   -5724.6222578557      4.79e-08  
    7   -5724.6222578558      1.66e-08  
    8   -5724.6222578559      2.90e-09  Convergence criterion met
 ---------------------------------------
 SCF time:   CPU 51.92s  wall 69.00s 
 SCF   energy in the final basis set =    -5724.6222578559
 Total energy in the final basis set =    -5724.6222578559

 --------------------------------------------------------------

                    Orbital Energies (a.u.)
 --------------------------------------------------------------

 Alpha MOs
 -- Occupied --
*******-482.842-101.572 -62.499 -62.495 -56.320 -56.316 -56.316
-56.316 -56.312 -56.312 -10.315 -10.267 -10.223  -9.487  -8.708
 -8.704  -7.252  -7.241  -7.241  -6.541  -6.536  -6.526  -6.526
 -6.522  -6.522  -2.651  -2.647  -2.647  -2.647  -2.642  -2.642
 -2.635  -2.635  -2.631  -2.631  -0.951  -0.852  -0.803  -0.791
 -0.640  -0.593  -0.531  -0.500  -0.421  -0.417  -0.410  -0.391
 -0.340  -0.328  -0.310  -0.296  -0.290  -0.286
 -- Virtual --
 -0.060  -0.039  -0.012   0.002   0.016   0.021   0.023   0.048
  0.053   0.058   0.062   0.075   0.079   0.083   0.091   0.092
  0.101   0.103   0.105   0.114   0.125   0.133   0.136   0.147
  0.149   0.157   0.172   0.176   0.192   0.199   0.200   0.219
  0.246   0.251   0.265   0.272   0.371   0.387   0.393   0.414
  0.424   0.429   0.434   0.447   0.449   0.463   0.480   0.486
  0.498   0.509   0.543   0.551   0.561   0.572   0.584   0.597
  0.626   0.632   0.643   0.655   0.657   0.673   0.698   0.719
  0.781   0.788   0.805   0.829   0.860   0.870   0.895   0.914
  0.933   0.966   0.990   1.065   1.080   1.176   1.282   1.333
  1.376   1.448   1.465   1.507   1.515   1.557   1.634   1.683
  1.713   1.785   1.810   1.843   1.875   1.953   1.992   2.032
  2.044   2.052   2.068   2.141   2.152   2.178   2.197   2.243
  2.250   2.297   2.334   2.454   2.517   2.552   2.590   2.707
  2.710   2.810   2.833   2.842   2.996   3.148   3.253   3.435
  3.712   3.824   4.004   4.016   4.037   4.042   4.117   4.121
  4.172   4.209   4.271   4.362   4.407   6.668   6.685   7.564
  7.572   7.587   7.608   7.689   7.695   9.731  23.569  23.758
 23.860  25.873  26.017  26.445  47.940  47.952 215.719 289.763
289.767 289.783 289.805 289.907 289.9131020.7401020.753
 --------------------------------------------------------------

          Ground-State Mulliken Net Atomic Charges

     Atom                 Charge (a.u.)
  ----------------------------------------
      1 C                    -0.586955
      2 C                    -0.272668
      3 C                     0.227257
      4 H                     0.237116
      5 Br                   -0.076773
      6 Cl                    0.150899
      7 Br                   -0.049225
      8 H                     0.205873
      9 H                     0.164476
  ----------------------------------------
  Sum of atomic charges =     0.000000

 -----------------------------------------------------------------
                    Cartesian Multipole Moments
 -----------------------------------------------------------------
    Charge (ESU x 10^10)
                 0.0000
    Dipole Moment (Debye)
         X       0.2788      Y      -1.2818      Z      -1.3028
       Tot       1.8488
    Quadrupole Moments (Debye-Ang)
        XX     -71.5671     XY       0.4767     YY     -63.7702
        XZ       0.4814     YZ       1.2625     ZZ     -66.1937
    Octopole Moments (Debye-Ang^2)
       XXX      33.0178    XXY      19.4077    XYY       7.5775
       YYY      43.1090    XXZ       5.7411    XYZ      -0.8543
       YYZ       1.9027    XZZ       8.7360    YZZ      11.1765
       ZZZ       1.3725
    Hexadecapole Moments (Debye-Ang^3)
      XXXX   -1093.4060   XXXY      11.3998   XXYY    -279.4093
      XYYY     -18.7735   YYYY    -536.1841   XXXZ       2.6469
      XXYZ      -1.4642   XYYZ       2.7448   YYYZ       5.2508
      XXZZ    -222.9953   XYZZ       0.8678   YYZZ    -126.6741
      XZZZ       2.8147   YZZZ       7.9564   ZZZZ    -199.5619
 -----------------------------------------------------------------
 Calculating analytic gradient of the SCF energy
 Gradient of SCF Energy
            1           2           3           4           5           6
    1   0.0000257  -0.0001071   0.0000678   0.0000504   0.0000254  -0.0000492
    2   0.0000666  -0.0000158   0.0000047  -0.0000085   0.0000053  -0.0000244
    3  -0.0000195   0.0000003   0.0000079   0.0000018   0.0000246   0.0000080
            7           8           9
    1  -0.0000021  -0.0000068  -0.0000041
    2  -0.0000118  -0.0000136  -0.0000025
    3   0.0000145  -0.0000411   0.0000036
 Max gradient component =       1.071E-04
 RMS gradient           =       3.396E-05
 Gradient time:  CPU 22.06 s  wall 26.29 s
 Geometry Optimization Parameters
   NAtoms,    NIC,     NZ,  NCons,   NDum,   NFix, NCnnct, MaxDiis
        9      69       9       0       0       0       0       0

 Cartesian Hessian Update
 Hessian Updated using BFGS Update


** GEOMETRY OPTIMIZATION IN DELOCALIZED INTERNAL COORDINATES **
   Searching for a Minimum

   Optimization Cycle:   6

                       Coordinates (Angstroms)
     ATOM                X               Y               Z
      1  C        -0.1868887069   -1.1340180329   -1.4279627665
      2  C         0.5183559633   -1.1921340070   -0.0931692309
      3  C        -0.8217774296   -0.5245688287   -0.2112948400
      4  H         0.5335284209   -2.1326554590    0.4397164680
      5  Br        2.1607310945   -0.2320341088    0.2218336491
      6  Cl       -2.1913619494   -1.3937439535    0.5317294587
      7  Br       -1.0126062423    1.3932527118   -0.1053141603
      8  H         0.1944656735   -0.4418295360   -2.1683350822
      9  H        -0.6058838216   -2.0529197732   -1.8215520005
   Point Group: c1    Number of degrees of freedom:    21


   Energy is  -5724.622257856

 Hessian Updated using BFGS Update

 21 Hessian modes will be used to form the next step
  Hessian Eigenvalues:
     0.015865    0.020150    0.021056    0.024141    0.030844    0.043599
     0.070519    0.084862    0.090242    0.101742    0.130016    0.134673
     0.177334    0.183396    0.250242    0.266487    0.267860    0.285951
     0.348093    0.348728    0.355004

 Minimum Search - Taking Simple RFO Step
 Searching for Lamda that Minimizes Along All modes
 Value Taken    Lamda =   0.00000000
 Step Taken.  Stepsize is  0.002437

                             Maximum     Tolerance    Cnvgd?
         Gradient           0.000043      0.000300     YES
         Displacement       0.001335      0.001200      NO
         Energy change     -0.000001      0.000001     YES


                       Distance Matrix (Angstroms)
             C (  1)   C (  2)   C (  3)   H (  4)   Br(  5)   Cl(  6)
   C (  2)  1.510768
   C (  3)  1.501597  1.501850
   H (  4)  2.237075  1.081100  2.201502
   Br(  5)  3.007777  1.928319  3.027959  2.511498
   Cl(  6)  2.815273  2.788138  1.784184  2.824798  4.515121
   Br(  7)  2.969563  3.004699  1.930204  3.888395  3.580315  3.092352
   H (  8)  1.082916  2.230286  2.206718  3.126626  3.102115  3.726750
   H (  9)  1.083905  2.234317  2.230559  2.533368  3.891684  2.913106
             Br(  7)   H (  8)
   H (  8)  3.013404
   H (  9)  3.871305  1.832056

 Final energy is   -5724.6222578558545     


 ******************************
 **  OPTIMIZATION CONVERGED  **
 ******************************

                       Coordinates (Angstroms)
     ATOM                X               Y               Z
      1  C        -0.1868887069   -1.1340180329   -1.4279627665
      2  C         0.5183559633   -1.1921340070   -0.0931692309
      3  C        -0.8217774296   -0.5245688287   -0.2112948400
      4  H         0.5335284209   -2.1326554590    0.4397164680
      5  Br        2.1607310945   -0.2320341088    0.2218336491
      6  Cl       -2.1913619494   -1.3937439535    0.5317294587
      7  Br       -1.0126062423    1.3932527118   -0.1053141603
      8  H         0.1944656735   -0.4418295360   -2.1683350822
      9  H        -0.6058838216   -2.0529197732   -1.8215520005

Z-matrix Print:
$molecule
0 1
Br
C  1 1.930204
C  2 1.501597 1 119.311176
H  3 1.082916 2 116.322468 1 3.832459 0
H  3 1.083905 2 118.350218 1 -140.434966 0
C  2 1.501850 1 121.704880 3 71.395214 0
H  6 1.081100 2 115.975590 1 142.716236 0
Cl 2 1.784184 1 112.660731 3 -144.230273 0
Br 6 1.928319 2 123.472651 1 1.779703 0
$end


 --------------------------------------------------------------

                    Orbital Energies (a.u.)
 --------------------------------------------------------------

 Alpha MOs
 -- Occupied --
*******-482.842-101.572 -62.499 -62.495 -56.320 -56.316 -56.316
-56.316 -56.312 -56.312 -10.315 -10.267 -10.223  -9.487  -8.708
 -8.704  -7.252  -7.241  -7.241  -6.541  -6.536  -6.526  -6.526
 -6.522  -6.522  -2.651  -2.647  -2.647  -2.647  -2.642  -2.642
 -2.635  -2.635  -2.631  -2.631  -0.951  -0.852  -0.803  -0.791
 -0.640  -0.593  -0.531  -0.500  -0.421  -0.417  -0.410  -0.391
 -0.340  -0.328  -0.310  -0.296  -0.290  -0.286
 -- Virtual --
 -0.060  -0.039  -0.012   0.002   0.016   0.021   0.023   0.048
  0.053   0.058   0.062   0.075   0.079   0.083   0.091   0.092
  0.101   0.103   0.105   0.114   0.125   0.133   0.136   0.147
  0.149   0.157   0.172   0.176   0.192   0.199   0.200   0.219
  0.246   0.251   0.265   0.272   0.371   0.387   0.393   0.414
  0.424   0.429   0.434   0.447   0.449   0.463   0.480   0.486
  0.498   0.509   0.543   0.551   0.561   0.572   0.584   0.597
  0.626   0.632   0.643   0.655   0.657   0.673   0.698   0.719
  0.781   0.788   0.805   0.829   0.860   0.870   0.895   0.914
  0.933   0.966   0.990   1.065   1.080   1.176   1.282   1.333
  1.376   1.448   1.465   1.507   1.515   1.557   1.634   1.683
  1.713   1.785   1.810   1.843   1.875   1.953   1.992   2.032
  2.044   2.052   2.068   2.141   2.152   2.178   2.197   2.243
  2.250   2.297   2.334   2.454   2.517   2.552   2.590   2.707
  2.710   2.810   2.833   2.842   2.996   3.148   3.253   3.435
  3.712   3.824   4.004   4.016   4.037   4.042   4.117   4.121
  4.172   4.209   4.271   4.362   4.407   6.668   6.685   7.564
  7.572   7.587   7.608   7.689   7.695   9.731  23.569  23.758
 23.860  25.873  26.017  26.445  47.940  47.952 215.719 289.763
289.767 289.783 289.805 289.907 289.9131020.7401020.753
 --------------------------------------------------------------

          Ground-State Mulliken Net Atomic Charges

     Atom                 Charge (a.u.)
  ----------------------------------------
      1 C                    -0.586955
      2 C                    -0.272668
      3 C                     0.227257
      4 H                     0.237116
      5 Br                   -0.076773
      6 Cl                    0.150899
      7 Br                   -0.049225
      8 H                     0.205873
      9 H                     0.164476
  ----------------------------------------
  Sum of atomic charges =     0.000000

 -----------------------------------------------------------------
                    Cartesian Multipole Moments
 -----------------------------------------------------------------
    Charge (ESU x 10^10)
                 0.0000
    Dipole Moment (Debye)
         X       0.2788      Y      -1.2818      Z      -1.3028
       Tot       1.8488
    Quadrupole Moments (Debye-Ang)
        XX     -71.5671     XY       0.4767     YY     -63.7702
        XZ       0.4814     YZ       1.2625     ZZ     -66.1937
    Octopole Moments (Debye-Ang^2)
       XXX      33.0178    XXY      19.4077    XYY       7.5775
       YYY      43.1090    XXZ       5.7411    XYZ      -0.8543
       YYZ       1.9027    XZZ       8.7360    YZZ      11.1765
       ZZZ       1.3725
    Hexadecapole Moments (Debye-Ang^3)
      XXXX   -1093.4060   XXXY      11.3998   XXYY    -279.4093
      XYYY     -18.7735   YYYY    -536.1841   XXXZ       2.6469
      XXYZ      -1.4642   XYYZ       2.7448   YYYZ       5.2508
      XXZZ    -222.9953   XYZZ       0.8678   YYZZ    -126.6741
      XZZZ       2.8147   YZZZ       7.9564   ZZZZ    -199.5619
 -----------------------------------------------------------------
Archival summary:
1\1\TWL02\OPT\ProcedureUnspecified\BasisUnspecified\r2l133\taweetha\ThuOct1102:49:252018ThuOct1102:49:252018\0\\#,OPT,ProcedureUnspecified,BasisUnspecified,\\0,1\Br\C,1,1.9302\C,2,1.5016,1,119.311\H,3,1.08292,2,116.322,1,3.83246,0\H,3,1.0839,2,118.35,1,-140.435,0\C,2,1.50185,1,121.705,3,71.3952,0\H,6,1.0811,2,115.976,1,142.716,0\Cl,2,1.78418,1,112.661,3,-144.23,0\Br,6,1.92832,2,123.473,1,1.7797,0\\\@

 Total job time:  816.90s(wall), 526.50s(cpu) 
 Thu Oct 11 02:49:25 2018

        *************************************************************
        *                                                           *
        *  Thank you very much for using Q-Chem.  Have a nice day.  *
        *                                                           *
        *************************************************************


 
User input: 2 of 2 
 
Q-Chem Developer Version!
                  Welcome to Q-Chem
     A Quantum Leap Into The Future Of Chemistry


 Q-Chem 5.1, Q-Chem, Inc., Pleasanton, CA (2018)

 Yihan Shao,  Zhengting Gan,  E. Epifanovsky,  A. T. B. Gilbert,  M. Wormit,  
 J. Kussmann,  A. W. Lange,  A. Behn,  Jia Deng,  Xintian Feng,  D. Ghosh,  
 M. Goldey,  P. R. Horn,  L. D. Jacobson,  I. Kaliman,  T. Kus,  A. Landau,  
 Jie Liu,  E. I. Proynov,  R. M. Richard,  R. P. Steele,  E. J. Sundstrom,  
 H. L. Woodcock III,  P. M. Zimmerman,  D. Zuev,  B. Albrecht,  E. Alguire,  
 S. A. Baeppler,  D. Barton,  Z. Benda,  Y. A. Bernard,  E. J. Berquist,  
 K. B. Bravaya,  H. Burton,  D. Casanova,  Chun-Min Chang,  Yunqing Chen,  
 A. Chien,  K. D. Closser,  M. P. Coons,  S. Coriani,  S. Dasgupta,  
 A. L. Dempwolff,  M. Diedenhofen,  Hainam Do,  R. G. Edgar,  Po-Tung Fang,  
 S. Faraji,  S. Fatehi,  Qingguo Feng,  K. D. Fenk,  J. Fosso-Tande,  
 Qinghui Ge,  A. Ghysels,  G. Gidofalvi,  J. Gomes,  J. Gonthier,  A. Gunina,  
 D. Hait,  M. W. D. Hanson-Heine,  P. H. P. Harbach,  A. W. Hauser,  
 J. E. Herr,  E. G. Hohenstein,  Z. C. Holden,  Kerwin Hui,  B. C. Huynh,  
 T.-C. Jagau,  Hyunjun Ji,  B. Kaduk,  K. Khistyaev,  Jaehoon Kim,  
 P. Klunzinger,  K. Koh,  D. Kosenkov,  L. Koulias,  T. Kowalczyk,  
 C. M. Krauter,  A. Kunitsa,  Ka Un Lao,  A. Laurent,  K. V. Lawler,  
 Joonho Lee,  D. Lefrancois,  S. Lehtola,  D. S. Levine,  Yi-Pei Li,  
 You-Sheng Lin,  Fenglai Liu,  E. Livshits,  A. Luenser,  P. Manohar,  
 E. Mansoor,  S. F. Manzer,  Shan-Ping Mao,  Yuezhi Mao,  N. Mardirossian,  
 A. V. Marenich,  T. Markovich,  L. A. Martinez-Martinez,  S. A. Maurer,  
 N. J. Mayhall,  S. C. McKenzie,  J.-M. Mewes,  A. F. Morrison,  
 J. W. Mullinax,  K. Nanda,  T. S. Nguyen-Beck,  R. Olivares-Amaya,  
 J. A. Parkhill,  T. M. Perrine,  F. Plasser,  P. Pokhilko,  S. Prager,  
 A. Prociuk,  E. Ramos,  D. R. Rehn,  F. Rob,  M. Schneider,  N. Sergueev,  
 S. M. Sharada,  S. Sharma,  D. W. Small,  T. Stauch,  T. Stein,  
 Yu-Chuan Su,  A. J. W. Thom,  A. Tkatchenko,  T. Tsuchimochi,  N. M. Tubman,  
 L. Vogt,  M. L. Vidal,  O. Vydrov,  M. A. Watson,  J. Wenzel,  
 M. de Wergifosse,  T. A. Wesolowski,  A. White,  J. Witte,  A. Yamada,  
 Jun Yang,  K. Yao,  S. Yeganeh,  S. R. Yost,  Zhi-Qiang You,  A. Zech,  
 Igor Ying Zhang,  Xing Zhang,  Yan Zhao,  Ying Zhu,  B. R. Brooks,  
 G. K. L. Chan,  C. J. Cramer,  M. S. Gordon,  W. J. Hehre,  A. Klamt,  
 M. W. Schmidt,  C. D. Sherrill,  D. G. Truhlar,  A. Aspuru-Guzik,  R. Baer,  
 A. T. Bell,  N. A. Besley,  Jeng-Da Chai,  A. E. DePrince, III,  
 R. A. DiStasio Jr.,  A. Dreuw,  B. D. Dunietz,  T. R. Furlani,  
 Chao-Ping Hsu,  Yousung Jung,  Jing Kong,  D. S. Lambrecht,  WanZhen Liang,  
 C. Ochsenfeld,  V. A. Rassolov,  L. V. Slipchenko,  J. E. Subotnik,  
 T. Van Voorhis,  J. M. Herbert,  A. I. Krylov,  P. M. W. Gill,  M. Head-Gordon

 Contributors to earlier versions of Q-Chem not listed above: 
 R. D. Adamson,  B. Austin,  J. Baker,  G. J. O. Beran,  K. Brandhorst,  
 S. T. Brown,  E. F. C. Byrd,  A. K. Chakraborty,  C.-L. Cheng,  
 Siu Hung Chien,  D. M. Chipman,  D. L. Crittenden,  H. Dachsel,  
 R. J. Doerksen,  A. D. Dutoi,  L. Fusti-Molnar,  W. A. Goddard III,  
 A. Golubeva-Zadorozhnaya,  S. R. Gwaltney,  G. Hawkins,  A. Heyden,  
 S. Hirata,  G. Kedziora,  F. J. Keil,  C. Kelley,  Jihan Kim,  R. A. King,  
 R. Z. Khaliullin,  P. P. Korambath,  W. Kurlancheek,  A. M. Lee,  M. S. Lee,  
 S. V. Levchenko,  Ching Yeh Lin,  D. Liotard,  R. C. Lochan,  I. Lotan,  
 P. E. Maslen,  N. Nair,  D. P. O'Neill,  D. Neuhauser,  E. Neuscamman,  
 C. M. Oana,  R. Olson,  B. Peters,  R. Peverati,  P. A. Pieniazek,  
 Y. M. Rhee,  J. Ritchie,  M. A. Rohrdanz,  E. Rosta,  N. J. Russ,  
 H. F. Schaefer III,  N. E. Schultz,  N. Shenvi,  A. C. Simmonett,  A. Sodt,  
 D. Stuck,  K. S. Thanthiriwatte,  V. Vanovschi,  Tao Wang,  A. Warshel,  
 C. F. Williams,  Q. Wu,  X. Xu,  W. Zhang

 Please cite Q-Chem as follows:
 Y. Shao et al., Mol. Phys. 113, 184-215 (2015)
 DOI: 10.1080/00268976.2014.952696

 Q-Chem 5.1.1 for Intel X86 EM64T Linux

 Parts of Q-Chem use Armadillo 8.300.2 (Tropical Shenanigans).
 http://arma.sourceforge.net/

 Q-Chem begins on Thu Oct 11 02:49:25 2018  

Host: 
0

     Scratch files written to /scratch/taweetham/qchem2090//
The previous job contains 0 fragments, simply inherited here
Input Ideriv = 2
Curr. Ideriv = -1
Max.  Ideriv = 2

Checking the input file for inconsistencies... 	...done.

--------------------------------------------------------------
User input:
--------------------------------------------------------------

$molecule
read
$end

$rem
   job_type 	frequency
   basis 	6-311++g**
   method	b3lyp	
$end


--------------------------------------------------------------
 ----------------------------------------------------------------
             Standard Nuclear Orientation (Angstroms)
    I     Atom           X                Y                Z
 ----------------------------------------------------------------
    1      C      -0.1095411185    -1.0398714301    -1.4651842721
    2      C       0.6204128551    -1.0895045102    -0.1433956930
    3      C      -0.7778394785    -0.5460046207    -0.2144781744
    4      H       0.7320332079    -2.0467019092     0.3465961532
    5      Br      2.1713533721     0.0057393091     0.1934116550
    6      Cl     -2.0478718306    -1.5711624835     0.5062030613
    7      Br     -1.1445497361     1.3390692628    -0.0202951613
    8      H       0.1932118210    -0.2835030472    -2.1785949332
    9      H      -0.4477447163    -1.9760494735    -1.8941817046
 ----------------------------------------------------------------
 Molecular Point Group                 C1    NOp =  1
 Largest Abelian Subgroup              C1    NOp =  1
 Nuclear Repulsion Energy =   783.1499561303 hartrees
 There are       54 alpha and       54 beta electrons
 Requested basis set is 6-311++G(d,p)
 There are 84 shells and 213 basis functions

 Total QAlloc Memory Limit   2000 MB
 Mega-Array Size       188 MB
 MEM_STATIC part       192 MB

                       Distance Matrix (Angstroms)
             C (  1)   C (  2)   C (  3)   H (  4)   Br(  5)   Cl(  6)
   C (  2)  1.510768
   C (  3)  1.501597  1.501850
   H (  4)  2.237075  1.081100  2.201502
   Br(  5)  3.007777  1.928319  3.027959  2.511498
   Cl(  6)  2.815273  2.788138  1.784184  2.824798  4.515121
   Br(  7)  2.969563  3.004699  1.930204  3.888395  3.580315  3.092352
   H (  8)  1.082916  2.230286  2.206718  3.126626  3.102115  3.726750
   H (  9)  1.083905  2.234317  2.230559  2.533368  3.891684  2.913106
             Br(  7)   H (  8)
   H (  8)  3.013404
   H (  9)  3.871305  1.832056

 A cutoff of  1.0D-11 yielded   2971 shell pairs
 There are     20216 function pairs (     22175 Cartesian)
 Smallest overlap matrix eigenvalue = 2.74E-05
 Guess from superposition of atomic densities
 Warning:  Energy on first SCF cycle will be non-variational
 SAD guess density has 108.000000 electrons

 -----------------------------------------------------------------------
  General SCF calculation program by
  Eric Jon Sundstrom, Paul Horn, Yuezhi Mao, Dmitri Zuev, Alec White,
  David Stuck, Shaama M.S., Shane Yost, Joonho Lee, David Small,
  Daniel Levine, Susi Lehtola, Hugh Burton, Evgeny Epifanovsky
 -----------------------------------------------------------------------
 Exchange:     0.2000 Hartree-Fock + 0.0800 Slater + 0.7200 B88
 Correlation:  0.1900 VWN1RPA + 0.8100 LYP
 Using SG-1 standard quadrature grid
 A restricted SCF calculation will be
 performed using DIIS
 SCF converges when DIIS error is below 1.0e-08
 ---------------------------------------
  Cycle       Energy         DIIS error
 ---------------------------------------
    1   -5725.6150549065      3.80e-02  
    2   -5724.5753174174      3.38e-03  
    3   -5724.5487085052      3.92e-03  
    4   -5724.6201407192      5.80e-04  
    5   -5724.6219612437      2.22e-04  
    6   -5724.6221995359      8.54e-05  
    7   -5724.6222359594      2.28e-05  
    8   -5724.6222386447      6.64e-06  
    9   -5724.6222388811      1.16e-06  
   10   -5724.6222388883      2.98e-07  
   11   -5724.6222388888      9.29e-08  
   12   -5724.6222388887      1.87e-08  
   13   -5724.6222388888      3.94e-09  Convergence criterion met
 ---------------------------------------
 SCF time:   CPU 87.56s  wall 107.00s 
 SCF   energy in the final basis set =    -5724.6222388888
 Total energy in the final basis set =    -5724.6222388888

 --------------------------------------------------------------

                    Orbital Energies (a.u.)
 --------------------------------------------------------------

 Alpha MOs
 -- Occupied --
*******-482.842-101.572 -62.499 -62.495 -56.320 -56.316 -56.316
-56.316 -56.312 -56.312 -10.315 -10.267 -10.223  -9.487  -8.708
 -8.704  -7.252  -7.241  -7.241  -6.541  -6.536  -6.526  -6.526
 -6.522  -6.522  -2.651  -2.647  -2.647  -2.647  -2.643  -2.642
 -2.635  -2.635  -2.632  -2.631  -0.951  -0.852  -0.803  -0.791
 -0.640  -0.593  -0.531  -0.500  -0.421  -0.417  -0.410  -0.391
 -0.340  -0.328  -0.310  -0.296  -0.290  -0.286
 -- Virtual --
 -0.060  -0.039  -0.012   0.002   0.016   0.021   0.023   0.048
  0.053   0.058   0.062   0.075   0.079   0.083   0.091   0.092
  0.101   0.103   0.105   0.114   0.125   0.133   0.136   0.147
  0.149   0.157   0.172   0.176   0.192   0.199   0.200   0.219
  0.246   0.251   0.264   0.272   0.371   0.387   0.393   0.414
  0.424   0.429   0.434   0.447   0.449   0.463   0.480   0.486
  0.498   0.509   0.543   0.551   0.561   0.572   0.584   0.597
  0.626   0.632   0.643   0.655   0.657   0.673   0.698   0.719
  0.781   0.788   0.805   0.829   0.860   0.870   0.895   0.914
  0.933   0.966   0.990   1.065   1.079   1.176   1.282   1.333
  1.376   1.448   1.464   1.507   1.515   1.557   1.634   1.683
  1.713   1.785   1.810   1.843   1.875   1.953   1.992   2.032
  2.044   2.052   2.068   2.141   2.152   2.178   2.197   2.243
  2.250   2.297   2.334   2.454   2.517   2.552   2.590   2.707
  2.710   2.810   2.833   2.842   2.996   3.148   3.253   3.435
  3.712   3.824   4.004   4.016   4.037   4.042   4.117   4.121
  4.172   4.209   4.271   4.362   4.407   6.668   6.685   7.565
  7.572   7.587   7.609   7.689   7.695   9.731  23.569  23.758
 23.860  25.872  26.017  26.445  47.940  47.952 215.719 289.763
289.767 289.783 289.805 289.907 289.9131020.7401020.753
 --------------------------------------------------------------

          Ground-State Mulliken Net Atomic Charges

     Atom                 Charge (a.u.)
  ----------------------------------------
      1 C                    -0.586986
      2 C                    -0.272483
      3 C                     0.227705
      4 H                     0.237175
      5 Br                   -0.076877
      6 Cl                    0.150183
      7 Br                   -0.049266
      8 H                     0.206024
      9 H                     0.164525
  ----------------------------------------
  Sum of atomic charges =     0.000000

 -----------------------------------------------------------------
                    Cartesian Multipole Moments
 -----------------------------------------------------------------
    Charge (ESU x 10^10)
                 0.0000
    Dipole Moment (Debye)
         X       0.3751      Y      -1.1928      Z      -1.3619
       Tot       1.8489
    Quadrupole Moments (Debye-Ang)
        XX     -71.5783     XY      -0.2278     YY     -63.9728
        XZ       0.4517     YZ       1.3372     ZZ     -66.1160
    Octopole Moments (Debye-Ang^2)
       XXX      28.7481    XXY      17.4394    XYY       7.6088
       YYY      36.5337    XXZ       5.8635    XYZ      -0.6315
       YYZ       2.0723    XZZ       7.7693    YZZ       9.2094
       ZZZ       0.6425
    Hexadecapole Moments (Debye-Ang^3)
      XXXX   -1093.2309   XXXY     -12.8231   XXYY    -271.5767
      XYYY     -45.2359   YYYY    -541.7264   XXXZ       9.8373
      XXYZ      -3.4247   XYYZ       3.0918   YYYZ       0.1645
      XXZZ    -222.5450   XYZZ      -7.6951   YYZZ    -126.6180
      XZZZ       9.1063   YZZZ       1.0138   ZZZZ    -199.1023
 -----------------------------------------------------------------
 Calculating MO derivatives via CPSCF
   1         3          27      0.132589    0.026334
   2         3          27      0.018803    0.003558
   3         3          27      0.002082    0.000551
   4         3          27      0.000156    0.000042
   5        27           3      0.000005    0.000002
   6        30           0      0.000000    0.000000    Roots Converged
 Time for AOints: 36.5 s (CPU) 45.6 s (wall)
 ------------------------------------------------------------------------------
                     AOints        : Timing summary (seconds)
 ------------------------------------------------------------------------------
     job step          cpu (% of tot)      sys (% of tot)     wall (% of tot)
 ------------------------------------------------------------------------------
  cpscf_lag         0.2922E+03 (46.3)   0.3920E-03 (17.0)   0.3127E+03 (44.3)
  iterzp            0.3017E+03 (47.8)   0.1916E-02 (83.0)   0.3469E+03 (49.1)
  make_fx           0.0000E+00 ( 0.0)   0.0000E+00 ( 0.0)   0.0000E+00 ( 0.0)
  AOints            0.3653E+02 ( 5.8)   0.0000E+00 ( 0.0)   0.4565E+02 ( 6.5)
 ------------------------------------------------------------------------------
   Grand Totals     0.6310E+03          0.2309E-02          0.7060E+03
 ------------------------------------------------------------------------------
 Calculating analytic Hessian of the SCF energy
 Polarizability Matrix (a.u.)
            1           2           3
    1 -99.2840847  -6.1844436   1.1292333
    2  -6.1844436 -88.7240450  -1.4961238
    3   1.1292333  -1.4961238 -69.7802786

 Direct stationary perturbation theory relativistic correction:

 rels  =      34.387768523864
 relv  =    -117.164511300552
 rel2e =      19.172353664570
 E_rel =     -63.604389112118

 Hessian of the SCF Energy
            1           2           3           4           5           6
    1   0.2663154   0.1454795  -0.0208754  -0.0599141  -0.0049175  -0.0530759
    2   0.1454795   0.6043150  -0.0049900  -0.0157177  -0.0597207   0.0028891
    3  -0.0208754  -0.0049900   0.6055805  -0.0929341   0.0265562  -0.1690278
    4  -0.0599141  -0.0157177  -0.0929341   0.3966707  -0.0233210   0.1109603
    5  -0.0049175  -0.0597207   0.0265562  -0.0233210   0.5020179  -0.1452115
    6  -0.0530759   0.0028891  -0.1690278   0.1109603  -0.1452115   0.3372339
    7  -0.0515056   0.0180527   0.0899127  -0.1865541   0.0590401  -0.0294657
    8   0.0052294  -0.0737092  -0.0531149   0.0577725  -0.0736941   0.0225790
    9   0.0487039  -0.0476187  -0.1647368   0.0062047   0.0094535  -0.0166746
   10  -0.0024138   0.0007764  -0.0024363  -0.0388017   0.0256843  -0.0126603
   11   0.0017243   0.0083080  -0.0052143   0.0324657  -0.2822962   0.1267495
   12  -0.0013547   0.0258811  -0.0110870  -0.0170687   0.1236302  -0.1011699
   13  -0.0118985  -0.0029524  -0.0052591  -0.0906877  -0.0585450  -0.0131435
   14  -0.0062580  -0.0040362  -0.0012951  -0.0548157  -0.0740455  -0.0080082
   15  -0.0160155  -0.0138691   0.0011673  -0.0144289  -0.0100528  -0.0266032
   16  -0.0108513  -0.0031329   0.0080774  -0.0204355  -0.0144092   0.0151739
   17  -0.0033882   0.0008400   0.0004212  -0.0018630  -0.0005805   0.0031405
   18   0.0188724   0.0180466  -0.0073470   0.0030456  -0.0052977   0.0009593
   19  -0.0023507   0.0044034   0.0024995  -0.0012999   0.0163133   0.0024680
   20   0.0076975  -0.0148351  -0.0015786   0.0032294  -0.0152252  -0.0056394
   21   0.0028339  -0.0184392   0.0008984   0.0017868   0.0055043  -0.0006348
   22  -0.0592170  -0.0631835   0.0554225   0.0056329   0.0211444  -0.0168118
   23  -0.0635836  -0.1940887   0.1357300  -0.0004938  -0.0047758   0.0013714
   24   0.0527904   0.1322239  -0.1678946   0.0057213   0.0099308  -0.0125056
   25  -0.0681643  -0.0837256  -0.0344072  -0.0046106  -0.0209894  -0.0034450
   26  -0.0819835  -0.2670730  -0.0965145   0.0027435   0.0083201   0.0021297
   27  -0.0318791  -0.0941238  -0.0875530  -0.0032869  -0.0145130  -0.0115772
            7           8           9          10          11          12
    1  -0.0515056   0.0052294   0.0487039  -0.0024138   0.0017243  -0.0013547
    2   0.0180527  -0.0737092  -0.0476187   0.0007764   0.0083080   0.0258811
    3   0.0899127  -0.0531149  -0.1647368  -0.0024363  -0.0052143  -0.0110870
    4  -0.1865541   0.0577725   0.0062047  -0.0388017   0.0324657  -0.0170687
    5   0.0590401  -0.0736941   0.0094535   0.0256843  -0.2822962   0.1236302
    6  -0.0294657   0.0225790  -0.0166746  -0.0126603   0.1267495  -0.1011699
    7   0.3692427  -0.0571698  -0.0869984  -0.0038772   0.0003199   0.0011506
    8  -0.0571698   0.3306212   0.0301268   0.0207723  -0.0093142  -0.0107878
    9  -0.0869984   0.0301268   0.2794300  -0.0112533   0.0064167   0.0024872
   10  -0.0038772   0.0207723  -0.0112533   0.0555606  -0.0274787   0.0225079
   11   0.0003199  -0.0093142   0.0064167  -0.0274787   0.2899960  -0.1284554
   12   0.0011506  -0.0107878   0.0024872   0.0225079  -0.1284554   0.1058565
   13  -0.0160229  -0.0143675  -0.0075600  -0.0091743  -0.0045036  -0.0028389
   14  -0.0006201   0.0013960  -0.0004162  -0.0219499  -0.0084515  -0.0074352
   15  -0.0013310   0.0046987  -0.0025229   0.0043430   0.0014468   0.0027470
   16  -0.0826992  -0.0339266   0.0305492   0.0002763  -0.0025967  -0.0018822
   17  -0.0447495  -0.0585396   0.0256700   0.0008037   0.0012511  -0.0006207
   18   0.0288387   0.0184392  -0.0491153   0.0005635  -0.0002588   0.0007712
   19  -0.0288005   0.0175129   0.0022050  -0.0016681   0.0009509   0.0020815
   20   0.0261086  -0.1172162  -0.0135822   0.0008741  -0.0006544  -0.0021422
   21   0.0028831  -0.0095142  -0.0252168  -0.0010549   0.0004418   0.0005784
   22  -0.0066968  -0.0161382   0.0125445  -0.0008318  -0.0015796  -0.0049346
   23   0.0033588   0.0083994  -0.0098028   0.0002229   0.0006441   0.0007198
   24   0.0019074   0.0095209  -0.0131474   0.0009632  -0.0015337  -0.0020482
   25   0.0069136   0.0203149   0.0056044   0.0009301   0.0006977   0.0023391
   26  -0.0043407  -0.0079433  -0.0002471   0.0002949   0.0005170  -0.0007900
   27  -0.0068973  -0.0119477  -0.0105034  -0.0009729   0.0004075   0.0018648
           13          14          15          16          17          18
    1  -0.0118985  -0.0062580  -0.0160155  -0.0108513  -0.0033882   0.0188724
    2  -0.0029524  -0.0040362  -0.0138691  -0.0031329   0.0008400   0.0180466
    3  -0.0052591  -0.0012951   0.0011673   0.0080774   0.0004212  -0.0073470
    4  -0.0906877  -0.0548157  -0.0144289  -0.0204355  -0.0018630   0.0030456
    5  -0.0585450  -0.0740455  -0.0100528  -0.0144092  -0.0005805  -0.0052977
    6  -0.0131435  -0.0080082  -0.0266032   0.0151739   0.0031405   0.0009593
    7  -0.0160229  -0.0006201  -0.0013310  -0.0826992  -0.0447495   0.0288387
    8  -0.0143675   0.0013960   0.0046987  -0.0339266  -0.0585396   0.0184392
    9  -0.0075600  -0.0004162  -0.0025229   0.0305492   0.0256700  -0.0491153
   10  -0.0091743  -0.0219499   0.0043430   0.0002763   0.0008037   0.0005635
   11  -0.0045036  -0.0084515   0.0014468  -0.0025967   0.0012511  -0.0002588
   12  -0.0028389  -0.0074352   0.0027470  -0.0018822  -0.0006207   0.0007712
   13   0.1340645   0.0806550   0.0275654  -0.0033072  -0.0004708  -0.0005109
   14   0.0806550   0.0821639   0.0164067  -0.0006129   0.0004338   0.0001329
   15   0.0275654   0.0164067   0.0231274   0.0017335  -0.0001209   0.0003616
   16  -0.0033072  -0.0006129   0.0017335   0.1156615   0.0636444  -0.0536381
   17  -0.0004708   0.0004338  -0.0001209   0.0636444   0.0844320  -0.0365263
   18  -0.0005109   0.0001329   0.0003616  -0.0536381  -0.0365263   0.0513149
   19  -0.0030611   0.0037687  -0.0011138   0.0017808  -0.0145462   0.0003566
   20   0.0001168   0.0009561   0.0013072  -0.0086430  -0.0292508   0.0055510
   21   0.0008672   0.0003215   0.0009823   0.0001838   0.0083586   0.0023456
   22   0.0022517   0.0011621   0.0025912  -0.0025965  -0.0001880   0.0045895
   23  -0.0011803   0.0005170  -0.0011526   0.0009262   0.0006153  -0.0018743
   24  -0.0001479   0.0004993   0.0015022  -0.0010162  -0.0002294  -0.0003449
   25  -0.0021645  -0.0013291  -0.0033438   0.0021712   0.0007574  -0.0021172
   26   0.0012478   0.0010663   0.0013361  -0.0012493   0.0007987   0.0017875
   27   0.0010278  -0.0002057  -0.0007618   0.0008187  -0.0000930   0.0010548
           19          20          21          22          23          24
    1  -0.0023507   0.0076975   0.0028339  -0.0592170  -0.0635836   0.0527904
    2   0.0044034  -0.0148351  -0.0184392  -0.0631835  -0.1940887   0.1322239
    3   0.0024995  -0.0015786   0.0008984   0.0554225   0.1357300  -0.1678946
    4  -0.0012999   0.0032294   0.0017868   0.0056329  -0.0004938   0.0057213
    5   0.0163133  -0.0152252   0.0055043   0.0211444  -0.0047758   0.0099308
    6   0.0024680  -0.0056394  -0.0006348  -0.0168118   0.0013714  -0.0125056
    7  -0.0288005   0.0261086   0.0028831  -0.0066968   0.0033588   0.0019074
    8   0.0175129  -0.1172162  -0.0095142  -0.0161382   0.0083994   0.0095209
    9   0.0022050  -0.0135822  -0.0252168   0.0125445  -0.0098028  -0.0131474
   10  -0.0016681   0.0008741  -0.0010549  -0.0008318   0.0002229   0.0009632
   11   0.0009509  -0.0006544   0.0004418  -0.0015796   0.0006441  -0.0015337
   12   0.0020815  -0.0021422   0.0005784  -0.0049346   0.0007198  -0.0020482
   13  -0.0030611   0.0001168   0.0008672   0.0022517  -0.0011803  -0.0001479
   14   0.0037687   0.0009561   0.0003215   0.0011621   0.0005170   0.0004993
   15  -0.0011138   0.0013072   0.0009823   0.0025912  -0.0011526   0.0015022
   16   0.0017808  -0.0086430   0.0001838  -0.0025965   0.0009262  -0.0010162
   17  -0.0145462  -0.0292508   0.0083586  -0.0001880   0.0006153  -0.0002294
   18   0.0003566   0.0055510   0.0023456   0.0045895  -0.0018743  -0.0003449
   19   0.0350615  -0.0297842  -0.0084339   0.0011317   0.0008912   0.0006419
   20  -0.0297842   0.1766077   0.0153524  -0.0020182   0.0004163   0.0000902
   21  -0.0084339   0.0153524   0.0203520  -0.0019177  -0.0004271   0.0008956
   22   0.0011317  -0.0020182  -0.0019177   0.0615787   0.0650004  -0.0571609
   23   0.0008912   0.0004163  -0.0004271   0.0650004   0.2005989  -0.1413374
   24   0.0006419   0.0000902   0.0008956  -0.0571609  -0.1413374   0.1820025
   25  -0.0007937   0.0024192   0.0028517  -0.0012529  -0.0051419  -0.0036992
   26   0.0004898  -0.0007984  -0.0015981  -0.0041995  -0.0123264  -0.0091646
   27  -0.0007048   0.0006416  -0.0002006   0.0056773   0.0167731   0.0115404
           25          26          27
    1  -0.0681643  -0.0819835  -0.0318791
    2  -0.0837256  -0.2670730  -0.0941238
    3  -0.0344072  -0.0965145  -0.0875530
    4  -0.0046106   0.0027435  -0.0032869
    5  -0.0209894   0.0083201  -0.0145130
    6  -0.0034450   0.0021297  -0.0115772
    7   0.0069136  -0.0043407  -0.0068973
    8   0.0203149  -0.0079433  -0.0119477
    9   0.0056044  -0.0002471  -0.0105034
   10   0.0009301   0.0002949  -0.0009729
   11   0.0006977   0.0005170   0.0004075
   12   0.0023391  -0.0007900   0.0018648
   13  -0.0021645   0.0012478   0.0010278
   14  -0.0013291   0.0010663  -0.0002057
   15  -0.0033438   0.0013361  -0.0007618
   16   0.0021712  -0.0012493   0.0008187
   17   0.0007574   0.0007987  -0.0000930
   18  -0.0021172   0.0017875   0.0010548
   19  -0.0007937   0.0004898  -0.0007048
   20   0.0024192  -0.0007984   0.0006416
   21   0.0028517  -0.0015981  -0.0002006
   22  -0.0012529  -0.0041995   0.0056773
   23  -0.0051419  -0.0123264   0.0167731
   24  -0.0036992  -0.0091646   0.0115404
   25   0.0669710   0.0869969   0.0362172
   26   0.0869969   0.2774390   0.1030609
   27   0.0362172   0.1030609   0.0961361
 Gradient time:  CPU 794.35 s  wall 908.72 s
 **********************************************************************
 **                                                                  **
 **                       VIBRATIONAL ANALYSIS                       **
 **                       --------------------                       **
 **                                                                  **
 **        VIBRATIONAL FREQUENCIES (CM**-1) AND NORMAL MODES         **
 **     FORCE CONSTANTS (mDYN/ANGSTROM) AND REDUCED MASSES (AMU)     **
 **                  INFRARED INTENSITIES (KM/MOL)                   **
 **                                                                  **
 **********************************************************************


 Mode:                 1                      2                      3
 Frequency:        99.39                 138.65                 217.52
 Force Cnst:      0.2329                 0.0902                 0.4074
 Red. Mass:      40.0195                 7.9601                14.6155
 IR Active:          YES                    YES                    YES
 IR Intens:        0.190                  1.252                  0.645
 Raman Active:       YES                    YES                    YES
               X      Y      Z        X      Y      Z        X      Y      Z
 C         -0.040 -0.291 -0.012   -0.147  0.189 -0.249   -0.037  0.105 -0.217
 C         -0.037 -0.193 -0.003   -0.020  0.030 -0.318    0.101  0.034 -0.287
 C         -0.022 -0.215 -0.035   -0.015  0.008 -0.098    0.029 -0.092 -0.098
 H          0.118 -0.147  0.050   -0.019 -0.069 -0.511    0.198 -0.071 -0.509
 Br        -0.373  0.267 -0.039   -0.094 -0.038  0.088    0.111  0.060  0.048
 Cl        -0.185 -0.014 -0.064    0.206 -0.049  0.181   -0.207  0.358  0.092
 Br         0.470 -0.144  0.075    0.036  0.019 -0.054   -0.033 -0.229  0.015
 H         -0.044 -0.382 -0.109   -0.313  0.317 -0.183   -0.310  0.236 -0.195
 H         -0.054 -0.342  0.110   -0.114  0.215 -0.333    0.109  0.068 -0.258
 TransDip   0.005 -0.012  0.005   -0.017  0.011 -0.029   -0.003 -0.014 -0.021

 Mode:                 4                      5                      6
 Frequency:       253.97                 346.87                 428.18
 Force Cnst:      0.3667                 0.2374                 0.5050
 Red. Mass:       9.6483                 3.3496                 4.6747
 IR Active:          YES                    YES                    YES
 IR Intens:        0.644                  0.378                  4.212
 Raman Active:       YES                    YES                    YES
               X      Y      Z        X      Y      Z        X      Y      Z
 C          0.269 -0.221 -0.051    0.144  0.301  0.101    0.336 -0.020 -0.149
 C          0.068 -0.138  0.051    0.029 -0.022  0.121   -0.051  0.050  0.015
 C          0.188  0.057 -0.179    0.052  0.018  0.147   -0.098 -0.063 -0.252
 H         -0.075 -0.033  0.286    0.026 -0.099 -0.028   -0.093  0.066  0.057
 Br        -0.120 -0.045 -0.021   -0.049 -0.022 -0.033    0.005 -0.004 -0.011
 Cl         0.234  0.259 -0.037    0.001  0.022  0.013   -0.109 -0.073  0.125
 Br        -0.071 -0.015  0.062    0.008 -0.044 -0.030    0.002  0.039  0.018
 H          0.574 -0.389 -0.101    0.249  0.541  0.400    0.459  0.095  0.020
 H          0.106 -0.198  0.027    0.183  0.454 -0.255    0.618 -0.026 -0.358
 TransDip   0.014 -0.016  0.015    0.012  0.014  0.008    0.058 -0.012 -0.028

 Mode:                 7                      8                      9
 Frequency:       445.51                 622.78                 710.31
 Force Cnst:      0.7541                 0.6515                 0.9413
 Red. Mass:       6.4484                 2.8508                 3.1666
 IR Active:          YES                    YES                    YES
 IR Intens:        7.421                 18.667                 73.775
 Raman Active:       YES                    YES                    YES
               X      Y      Z        X      Y      Z        X      Y      Z
 C         -0.067  0.056  0.019    0.092 -0.008  0.046    0.004  0.045 -0.048
 C         -0.298  0.347  0.189    0.161  0.297 -0.068    0.047 -0.038 -0.034
 C         -0.240  0.202 -0.168    0.078  0.024  0.079    0.201  0.326 -0.051
 H         -0.457  0.447  0.408    0.226  0.225 -0.231   -0.166  0.075  0.229
 Br         0.014 -0.011 -0.004   -0.041 -0.038 -0.008   -0.004  0.002  0.003
 Cl         0.099  0.029 -0.022   -0.030 -0.012 -0.003   -0.072 -0.061  0.043
 Br         0.038 -0.098  0.002    0.000 -0.002  0.002    0.001 -0.024 -0.004
 H          0.034 -0.043 -0.042   -0.369 -0.147 -0.295    0.435 -0.307 -0.243
 H          0.045 -0.030  0.125    0.376 -0.304  0.469   -0.585  0.148  0.195
 TransDip  -0.054  0.061  0.031    0.132  0.039  0.009    0.119  0.243 -0.050

 Mode:                10                     11                     12
 Frequency:       901.68                 936.99                 950.49
 Force Cnst:      1.2273                 1.4961                 1.9416
 Red. Mass:       2.5622                 2.8923                 3.6477
 IR Active:          YES                    YES                    YES
 IR Intens:       14.244                  6.850                  0.842
 Raman Active:       YES                    YES                    YES
               X      Y      Z        X      Y      Z        X      Y      Z
 C         -0.140 -0.039 -0.123    0.073 -0.173 -0.046   -0.039 -0.047  0.254
 C          0.099  0.123  0.148   -0.123  0.057 -0.205    0.264  0.003 -0.174
 C          0.190 -0.123 -0.067    0.028  0.078  0.257   -0.191  0.064 -0.174
 H         -0.016  0.325  0.566   -0.312  0.315  0.330    0.113  0.292  0.411
 Br        -0.009 -0.009 -0.001    0.003  0.003  0.003   -0.009 -0.008  0.003
 Cl        -0.018 -0.004  0.004   -0.001  0.001 -0.012   -0.000 -0.000  0.002
 Br        -0.002  0.007  0.002    0.001 -0.004 -0.001    0.003 -0.004  0.002
 H         -0.150  0.288  0.213    0.145  0.205  0.385    0.114  0.176  0.553
 H         -0.144  0.135 -0.495    0.147  0.025 -0.538   -0.166  0.232 -0.251
 TransDip   0.114 -0.003  0.040   -0.061  0.026  0.051    0.016  0.025 -0.002

 Mode:                13                     14                     15
 Frequency:      1056.30                1085.40                1128.38
 Force Cnst:      0.8625                 0.9194                 1.0465
 Red. Mass:       1.3120                 1.3245                 1.3950
 IR Active:          YES                    YES                    YES
 IR Intens:       37.216                  8.917                 18.661
 Raman Active:       YES                    YES                    YES
               X      Y      Z        X      Y      Z        X      Y      Z
 C         -0.008  0.021 -0.037   -0.156  0.036  0.005    0.024  0.113 -0.026
 C         -0.002  0.082 -0.018    0.024 -0.019 -0.010    0.037 -0.059 -0.062
 C         -0.058 -0.105  0.062    0.032  0.030 -0.001   -0.040 -0.095  0.041
 H          0.410  0.135 -0.024   -0.028 -0.026 -0.014   -0.462  0.250  0.670
 Br        -0.001 -0.004  0.001   -0.000  0.000  0.000    0.001  0.001 -0.000
 Cl         0.004  0.008 -0.001   -0.001 -0.002  0.000    0.003  0.005 -0.001
 Br         0.000  0.002 -0.001   -0.000 -0.001  0.000    0.000  0.002 -0.000
 H          0.717 -0.290 -0.061    0.528 -0.154  0.095   -0.051 -0.141 -0.330
 H         -0.407  0.129  0.032    0.762 -0.276 -0.032    0.065 -0.059  0.317
 TransDip   0.009 -0.183  0.067    0.094  0.006 -0.018   -0.064 -0.109  0.056

 Mode:                16                     17                     18
 Frequency:      1239.27                1302.33                1464.17
 Force Cnst:      1.4940                 2.1245                 1.5116
 Red. Mass:       1.6511                 2.1260                 1.1967
 IR Active:          YES                    YES                    YES
 IR Intens:       17.093                 12.551                 14.272
 Raman Active:       YES                    YES                    YES
               X      Y      Z        X      Y      Z        X      Y      Z
 C          0.005  0.001 -0.117   -0.008 -0.049 -0.105   -0.001 -0.021 -0.115
 C          0.046 -0.081  0.061    0.205  0.034  0.107    0.039 -0.009  0.012
 C         -0.114  0.121  0.067   -0.147  0.048  0.097   -0.038  0.018  0.011
 H          0.770  0.153  0.367   -0.695 -0.318 -0.325   -0.030 -0.026  0.002
 Br        -0.002 -0.004  0.000   -0.002  0.001 -0.002   -0.000  0.000 -0.000
 Cl         0.004  0.001 -0.002    0.005  0.003 -0.004    0.001  0.000 -0.000
 Br         0.001 -0.004 -0.001    0.001 -0.002 -0.001    0.000 -0.000 -0.000
 H         -0.247  0.014 -0.231    0.105 -0.159 -0.192    0.145  0.480  0.492
 H          0.207 -0.061 -0.169   -0.090  0.072 -0.349   -0.133 -0.295  0.618
 TransDip  -0.126  0.040  0.007    0.080  0.067  0.045   -0.005  0.018  0.120

 Mode:                19                     20                     21
 Frequency:      3132.45                3197.94                3224.52
 Force Cnst:      6.0958                 6.5730                 6.8416
 Red. Mass:       1.0544                 1.0909                 1.1168
 IR Active:          YES                    YES                    YES
 IR Intens:        0.438                  2.227                  0.874
 Raman Active:       YES                    YES                    YES
               X      Y      Z        X      Y      Z        X      Y      Z
 C         -0.004 -0.017 -0.062    0.005  0.014 -0.006   -0.034 -0.090  0.020
 C          0.002  0.001  0.001    0.011 -0.075  0.039    0.002 -0.012  0.006
 C         -0.002  0.001  0.001   -0.002  0.000  0.001   -0.001 -0.000  0.001
 H          0.004 -0.013  0.009   -0.110  0.869 -0.448   -0.019  0.140 -0.076
 Br         0.000  0.000  0.000    0.000  0.000 -0.000    0.000  0.000  0.000
 Cl        -0.000  0.000  0.000   -0.000  0.000 -0.000    0.000  0.000 -0.000
 Br        -0.000  0.000  0.000   -0.000  0.000 -0.000   -0.000  0.000  0.000
 H         -0.184 -0.462  0.417   -0.040 -0.089  0.081    0.208  0.522 -0.494
 H          0.237  0.660  0.287   -0.026 -0.078 -0.036    0.198  0.550  0.253
 TransDip  -0.010 -0.014 -0.013   -0.043  0.018 -0.009    0.006  0.009 -0.028

 STANDARD THERMODYNAMIC QUANTITIES AT   298.15 K  AND     1.00 ATM

   This Molecule has  0 Imaginary Frequencies
   Zero point vibrational energy:       32.713 kcal/mol

   Atom    1 Element C  Has Mass   12.00000
   Atom    2 Element C  Has Mass   12.00000
   Atom    3 Element C  Has Mass   12.00000
   Atom    4 Element H  Has Mass    1.00783
   Atom    5 Element Br Has Mass   78.91830
   Atom    6 Element Cl Has Mass   34.96885
   Atom    7 Element Br Has Mass   78.91830
   Atom    8 Element H  Has Mass    1.00783
   Atom    9 Element H  Has Mass    1.00783
   Molecular Mass:   231.828940 amu
   Principal axes and moments of inertia in amu*Bohr^2:
                             1           2           3
    Eigenvalues --     1116.04843  2434.68285  3216.73437
          X               0.99961     0.02776    -0.00319
          Y              -0.02769     0.99936     0.02261
          Z               0.00382    -0.02252     0.99974
   Rotational Symmetry Number is   1
   The Molecule is an Asymmetric Top
   Translational Enthalpy:        0.889 kcal/mol
   Rotational Enthalpy:           0.889 kcal/mol
   Vibrational Enthalpy:         35.123 kcal/mol
   gas constant (RT):             0.592 kcal/mol
   Translational Entropy:        42.224  cal/mol.K
   Rotational Entropy:           30.547  cal/mol.K
   Vibrational Entropy:          14.177  cal/mol.K

   Total Enthalpy:               37.493 kcal/mol
   Total Entropy:                86.949  cal/mol.K

 ======================================================================

 STANDARD THERMODYNAMIC QUANTITIES FOR ANHARMONIC VIBRATION -- TOSH

   Zero point vibrational energy: ************ kcal/mol

   Vibrational Enthalpy:       Infinity kcal/mol
   Vibrational Entropy:             NaN  cal/mol.K

   Total Enthalpy:             Infinity kcal/mol
   Total Entropy:                   NaN  cal/mol.K

 ======================================================================

 STANDARD THERMODYNAMIC QUANTITIES FOR ANHARMONIC VIBRATION -- VPT2

   Zero point vibrational energy: ************ kcal/mol

   Vibrational Enthalpy:       Infinity kcal/mol
   Vibrational Entropy:             NaN  cal/mol.K

   Total Enthalpy:             Infinity kcal/mol
   Total Entropy:                   NaN  cal/mol.K

 ======================================================================

Archival summary:
1\1\TWL02\FREQ\ProcedureUnspecified\BasisUnspecified\r2l133\taweetha\ThuOct1103:06:212018ThuOct1103:06:212018\0\\#,FREQ,ProcedureUnspecified,BasisUnspecified,\\0,1\Br\C,1,1.9302\C,2,1.5016,1,119.311\H,3,1.08292,2,116.322,1,3.83246,0\H,3,1.0839,2,118.35,1,-140.435,0\C,2,1.50185,1,121.705,3,71.3952,0\H,6,1.0811,2,115.976,1,142.716,0\Cl,2,1.78418,1,112.661,3,-144.23,0\Br,6,1.92832,2,123.473,1,1.7797,0\\\@

 Total job time:  1015.53s(wall), 882.08s(cpu) 
 Thu Oct 11 03:06:21 2018

        *************************************************************
        *                                                           *
        *  Thank you very much for using Q-Chem.  Have a nice day.  *
        *                                                           *
        *************************************************************
