# Supplementary material for: Geometric and energetic data from ab initio calculations of haloethene, haloimine, halomethylenephosphine, haloiminophosphine, halodiazene, halodiphosphene and halocyclopropane
Source: Data Brief. 2019 Nov 2;27:104738. doi: 10.1016/j.dib.2019.104738 (PMC6861602; doi:10.1016/j.dib.2019.104738)
Supplement: Multimedia component 3 [file mmc3.zip › CCC/B3LYP/HBrCCCClCl.out]

Q-Chem Developer Version!
                  Welcome to Q-Chem
     A Quantum Leap Into The Future Of Chemistry


 Q-Chem 5.1, Q-Chem, Inc., Pleasanton, CA (2018)

 Yihan Shao,  Zhengting Gan,  E. Epifanovsky,  A. T. B. Gilbert,  M. Wormit,  
 J. Kussmann,  A. W. Lange,  A. Behn,  Jia Deng,  Xintian Feng,  D. Ghosh,  
 M. Goldey,  P. R. Horn,  L. D. Jacobson,  I. Kaliman,  T. Kus,  A. Landau,  
 Jie Liu,  E. I. Proynov,  R. M. Richard,  R. P. Steele,  E. J. Sundstrom,  
 H. L. Woodcock III,  P. M. Zimmerman,  D. Zuev,  B. Albrecht,  E. Alguire,  
 S. A. Baeppler,  D. Barton,  Z. Benda,  Y. A. Bernard,  E. J. Berquist,  
 K. B. Bravaya,  H. Burton,  D. Casanova,  Chun-Min Chang,  Yunqing Chen,  
 A. Chien,  K. D. Closser,  M. P. Coons,  S. Coriani,  S. Dasgupta,  
 A. L. Dempwolff,  M. Diedenhofen,  Hainam Do,  R. G. Edgar,  Po-Tung Fang,  
 S. Faraji,  S. Fatehi,  Qingguo Feng,  K. D. Fenk,  J. Fosso-Tande,  
 Qinghui Ge,  A. Ghysels,  G. Gidofalvi,  J. Gomes,  J. Gonthier,  A. Gunina,  
 D. Hait,  M. W. D. Hanson-Heine,  P. H. P. Harbach,  A. W. Hauser,  
 J. E. Herr,  E. G. Hohenstein,  Z. C. Holden,  Kerwin Hui,  B. C. Huynh,  
 T.-C. Jagau,  Hyunjun Ji,  B. Kaduk,  K. Khistyaev,  Jaehoon Kim,  
 P. Klunzinger,  K. Koh,  D. Kosenkov,  L. Koulias,  T. Kowalczyk,  
 C. M. Krauter,  A. Kunitsa,  Ka Un Lao,  A. Laurent,  K. V. Lawler,  
 Joonho Lee,  D. Lefrancois,  S. Lehtola,  D. S. Levine,  Yi-Pei Li,  
 You-Sheng Lin,  Fenglai Liu,  E. Livshits,  A. Luenser,  P. Manohar,  
 E. Mansoor,  S. F. Manzer,  Shan-Ping Mao,  Yuezhi Mao,  N. Mardirossian,  
 A. V. Marenich,  T. Markovich,  L. A. Martinez-Martinez,  S. A. Maurer,  
 N. J. Mayhall,  S. C. McKenzie,  J.-M. Mewes,  A. F. Morrison,  
 J. W. Mullinax,  K. Nanda,  T. S. Nguyen-Beck,  R. Olivares-Amaya,  
 J. A. Parkhill,  T. M. Perrine,  F. Plasser,  P. Pokhilko,  S. Prager,  
 A. Prociuk,  E. Ramos,  D. R. Rehn,  F. Rob,  M. Schneider,  N. Sergueev,  
 S. M. Sharada,  S. Sharma,  D. W. Small,  T. Stauch,  T. Stein,  
 Yu-Chuan Su,  A. J. W. Thom,  A. Tkatchenko,  T. Tsuchimochi,  N. M. Tubman,  
 L. Vogt,  M. L. Vidal,  O. Vydrov,  M. A. Watson,  J. Wenzel,  
 M. de Wergifosse,  T. A. Wesolowski,  A. White,  J. Witte,  A. Yamada,  
 Jun Yang,  K. Yao,  S. Yeganeh,  S. R. Yost,  Zhi-Qiang You,  A. Zech,  
 Igor Ying Zhang,  Xing Zhang,  Yan Zhao,  Ying Zhu,  B. R. Brooks,  
 G. K. L. Chan,  C. J. Cramer,  M. S. Gordon,  W. J. Hehre,  A. Klamt,  
 M. W. Schmidt,  C. D. Sherrill,  D. G. Truhlar,  A. Aspuru-Guzik,  R. Baer,  
 A. T. Bell,  N. A. Besley,  Jeng-Da Chai,  A. E. DePrince, III,  
 R. A. DiStasio Jr.,  A. Dreuw,  B. D. Dunietz,  T. R. Furlani,  
 Chao-Ping Hsu,  Yousung Jung,  Jing Kong,  D. S. Lambrecht,  WanZhen Liang,  
 C. Ochsenfeld,  V. A. Rassolov,  L. V. Slipchenko,  J. E. Subotnik,  
 T. Van Voorhis,  J. M. Herbert,  A. I. Krylov,  P. M. W. Gill,  M. Head-Gordon

 Contributors to earlier versions of Q-Chem not listed above: 
 R. D. Adamson,  B. Austin,  J. Baker,  G. J. O. Beran,  K. Brandhorst,  
 S. T. Brown,  E. F. C. Byrd,  A. K. Chakraborty,  C.-L. Cheng,  
 Siu Hung Chien,  D. M. Chipman,  D. L. Crittenden,  H. Dachsel,  
 R. J. Doerksen,  A. D. Dutoi,  L. Fusti-Molnar,  W. A. Goddard III,  
 A. Golubeva-Zadorozhnaya,  S. R. Gwaltney,  G. Hawkins,  A. Heyden,  
 S. Hirata,  G. Kedziora,  F. J. Keil,  C. Kelley,  Jihan Kim,  R. A. King,  
 R. Z. Khaliullin,  P. P. Korambath,  W. Kurlancheek,  A. M. Lee,  M. S. Lee,  
 S. V. Levchenko,  Ching Yeh Lin,  D. Liotard,  R. C. Lochan,  I. Lotan,  
 P. E. Maslen,  N. Nair,  D. P. O'Neill,  D. Neuhauser,  E. Neuscamman,  
 C. M. Oana,  R. Olson,  B. Peters,  R. Peverati,  P. A. Pieniazek,  
 Y. M. Rhee,  J. Ritchie,  M. A. Rohrdanz,  E. Rosta,  N. J. Russ,  
 H. F. Schaefer III,  N. E. Schultz,  N. Shenvi,  A. C. Simmonett,  A. Sodt,  
 D. Stuck,  K. S. Thanthiriwatte,  V. Vanovschi,  Tao Wang,  A. Warshel,  
 C. F. Williams,  Q. Wu,  X. Xu,  W. Zhang

 Please cite Q-Chem as follows:
 Y. Shao et al., Mol. Phys. 113, 184-215 (2015)
 DOI: 10.1080/00268976.2014.952696

 Q-Chem 5.1.1 for Intel X86 EM64T Linux

 Parts of Q-Chem use Armadillo 8.300.2 (Tropical Shenanigans).
 http://arma.sourceforge.net/

 Q-Chem begins on Thu Oct 11 02:35:48 2018  

Host: 
0

     Scratch files written to /scratch/taweetham/qchem2091//
Input Ideriv = 2
Curr. Ideriv = -1
Max.  Ideriv = 2

Checking the input file for inconsistencies... 	...done.

--------------------------------------------------------------
User input:
--------------------------------------------------------------
$molecule
0 1
C 
C 1 CC 
C 2 CC 1 60.0
H 2 CH 1 ANG  3 pDHA
Br 2 CBr 1 ANG  3 mDHA
Cl 3 CCl 1 ANG  2 mDHA
Cl 3 CCl 1 ANG  2 pDHA
H 1 CH 2 ANG  3 pDHA
H 1 CH 2 ANG  3 mDHA

CC=1.54
CH=1.09
CF=1.35
CCl=1.77
CBr=1.94
CI=2.14
ANG=118.0
pDHA=107.9
mDHA=-107.9
$end

$rem
   job_type	optimization
   basis	6-311++g**
   method	b3lyp
   mem_total	32000
$end

--------------------------------------------------------------
 ----------------------------------------------------------------
             Standard Nuclear Orientation (Angstroms)
    I     Atom           X                Y                Z
 ----------------------------------------------------------------
    1      C      -0.5013573762    -0.8157321422    -1.4166108802
    2      C       0.1881947035    -0.9577057940    -0.0469534736
    3      C      -1.0525850963    -0.0575818363    -0.1947450470
    4      H       0.0756728681    -1.9011270698     0.4872703868
    5      Br      1.9114862970    -0.1011313441     0.1982939436
    6      Cl     -2.5751381900    -0.6175765481     0.5131659641
    7      Cl     -0.8201377408     1.6959149220    -0.1305785029
    8      H       0.0086235810    -0.2401085599    -2.1890595289
    9      H      -1.0721394075    -1.6648010472    -1.7926293204
 ----------------------------------------------------------------
 Molecular Point Group                 C1    NOp =  1
 Largest Abelian Subgroup              C1    NOp =  1
 Nuclear Repulsion Energy =   574.6218738327 hartrees
 There are       45 alpha and       45 beta electrons
 Requested basis set is 6-311++G(d,p)
 There are 78 shells and 195 basis functions

 Total QAlloc Memory Limit  32000 MB
 Mega-Array Size       188 MB
 MEM_STATIC part       192 MB
 A cutoff of  1.0D-11 yielded   2647 shell pairs
 There are     17548 function pairs (     19056 Cartesian)
 Smallest overlap matrix eigenvalue = 3.85E-05

 Scale SEOQF with 1.000000e-01/1.000000e-01/1.000000e-01

 Standard Electronic Orientation quadrupole field applied
 Nucleus-field energy     =     0.0000000116 hartrees
 Guess from superposition of atomic densities
 Warning:  Energy on first SCF cycle will be non-variational
 SAD guess density has 90.000000 electrons

 -----------------------------------------------------------------------
  General SCF calculation program by
  Eric Jon Sundstrom, Paul Horn, Yuezhi Mao, Dmitri Zuev, Alec White,
  David Stuck, Shaama M.S., Shane Yost, Joonho Lee, David Small,
  Daniel Levine, Susi Lehtola, Hugh Burton, Evgeny Epifanovsky
 -----------------------------------------------------------------------
 Exchange:     0.2000 Hartree-Fock + 0.0800 Slater + 0.7200 B88
 Correlation:  0.1900 VWN1RPA + 0.8100 LYP
 Using SG-1 standard quadrature grid
 A restricted SCF calculation will be
 performed using DIIS
 SCF converges when DIIS error is below 1.0e-08
 ---------------------------------------
  Cycle       Energy         DIIS error
 ---------------------------------------
    1   -3611.6592091133      3.83e-02  
    2   -3610.6567999434      3.32e-03  
    3   -3610.6306032997      4.05e-03  
    4   -3610.6989665278      5.58e-04  
    5   -3610.7003110091      2.05e-04  
    6   -3610.7004791507      7.55e-05  
    7   -3610.7005054486      1.11e-05  
    8   -3610.7005058707      4.11e-06  
    9   -3610.7005059335      1.85e-06  
   10   -3610.7005059497      3.08e-07  
   11   -3610.7005059501      9.67e-08  
   12   -3610.7005059502      1.70e-08  
   13   -3610.7005059502      2.85e-09  Convergence criterion met
 ---------------------------------------
 SCF time:   CPU 62.73s  wall 141.00s 
 SCF   energy in the final basis set =    -3610.7005059502
 Total energy in the final basis set =    -3610.7005059502

 --------------------------------------------------------------

                    Orbital Energies (a.u.)
 --------------------------------------------------------------

 Alpha MOs
 -- Occupied --
*******-101.575-101.570 -62.494 -56.315 -56.311 -56.311 -10.323
-10.271 -10.226  -9.489  -9.485  -8.703  -7.255  -7.250  -7.244
 -7.244  -7.239  -7.239  -6.535  -6.521  -6.521  -2.646  -2.642
 -2.642  -2.631  -2.631  -0.951  -0.853  -0.844  -0.787  -0.637
 -0.596  -0.528  -0.503  -0.432  -0.429  -0.408  -0.395  -0.346
 -0.338  -0.327  -0.305  -0.291  -0.285
 -- Virtual --
 -0.050  -0.028  -0.012   0.006   0.017   0.022   0.028   0.048
  0.054   0.063   0.065   0.075   0.082   0.089   0.094   0.099
  0.106   0.109   0.115   0.118   0.127   0.135   0.144   0.148
  0.151   0.160   0.175   0.177   0.191   0.202   0.211   0.238
  0.240   0.246   0.256   0.271   0.389   0.389   0.405   0.424
  0.427   0.436   0.451   0.457   0.467   0.475   0.489   0.490
  0.500   0.511   0.534   0.552   0.569   0.572   0.608   0.622
  0.637   0.653   0.675   0.685   0.766   0.788   0.796   0.829
  0.843   0.846   0.862   0.897   0.919   0.926   0.927   0.941
  0.951   1.014   1.067   1.103   1.123   1.194   1.287   1.343
  1.371   1.439   1.493   1.507   1.520   1.545   1.627   1.681
  1.721   1.764   1.800   1.843   1.870   1.943   1.990   2.033
  2.069   2.104   2.163   2.174   2.184   2.227   2.264   2.288
  2.313   2.328   2.456   2.477   2.519   2.543   2.586   2.707
  2.713   2.787   2.805   2.822   3.033   3.118   3.240   3.389
  3.697   3.856   4.014   4.042   4.121   4.158   4.250   4.385
  6.689   7.574   7.595   7.689   9.718   9.765  23.509  23.702
 23.821  25.836  25.872  25.915  25.971  26.456  26.464  47.958
215.706 215.755 289.770 289.789 289.9091020.761
 --------------------------------------------------------------

          Ground-State Mulliken Net Atomic Charges

     Atom                 Charge (a.u.)
  ----------------------------------------
      1 C                    -0.600946
      2 C                    -0.190124
      3 C                    -0.264290
      4 H                     0.261262
      5 Br                   -0.120465
      6 Cl                    0.282904
      7 Cl                    0.271987
      8 H                     0.192923
      9 H                     0.166748
  ----------------------------------------
  Sum of atomic charges =     0.000000

 -----------------------------------------------------------------
                    Cartesian Multipole Moments
 -----------------------------------------------------------------
    Charge (ESU x 10^10)
                 0.0000
    Dipole Moment (Debye)
         X       0.0017      Y      -1.6038      Z      -1.2340
       Tot       2.0236
    Quadrupole Moments (Debye-Ang)
        XX     -65.2488     XY       2.3494     YY     -59.8118
        XZ       0.6583     YZ       0.6634     ZZ     -60.4366
    Octopole Moments (Debye-Ang^2)
       XXX      53.3928    XXY       2.5357    XYY      15.2895
       YYY      -0.1432    XXZ       4.8833    XYZ      -1.1960
       YYZ       2.7745    XZZ      14.5524    YZZ      -2.2390
       ZZZ       1.3667
    Hexadecapole Moments (Debye-Ang^3)
      XXXX   -1055.3243   XXXY      17.4397   XXYY    -249.0882
      XYYY      -1.4782   YYYY    -368.1308   XXXZ       0.6647
      XXYZ      -0.8628   XYYZ       4.7619   YYYZ      -2.2655
      XXZZ    -214.8515   XYZZ       3.2879   YYZZ     -97.2601
      XZZZ       7.1807   YZZZ       0.7642   ZZZZ    -187.8806
 -----------------------------------------------------------------
 Calculating analytic gradient of the SCF energy
 Gradient of SCF Energy
            1           2           3           4           5           6
    1   0.0008141   0.0152222  -0.0217409  -0.0028307   0.0010417  -0.0003092
    2  -0.0048360  -0.0104400   0.0150483  -0.0065606   0.0092962  -0.0001089
    3  -0.0165367   0.0134707   0.0156622   0.0001361  -0.0022973  -0.0013371
            7           8           9
    1   0.0065420   0.0027000  -0.0014391
    2   0.0002813  -0.0001093  -0.0025710
    3  -0.0000545  -0.0052951  -0.0037483
 Max gradient component =       2.174E-02
 RMS gradient           =       8.630E-03
 Gradient time:  CPU 16.74 s  wall 37.51 s
 Geometry Optimization Parameters
   NAtoms,    NIC,     NZ,  NCons,   NDum,   NFix, NCnnct, MaxDiis
        9      69       9       0       0       0       0       0


** GEOMETRY OPTIMIZATION IN DELOCALIZED INTERNAL COORDINATES **
   Searching for a Minimum

   Optimization Cycle:   1

                       Coordinates (Angstroms)
     ATOM                X               Y               Z
      1  C        -0.5013573762   -0.8157321422   -1.4166108802
      2  C         0.1881947035   -0.9577057940   -0.0469534736
      3  C        -1.0525850963   -0.0575818363   -0.1947450470
      4  H         0.0756728681   -1.9011270698    0.4872703868
      5  Br        1.9114862970   -0.1011313441    0.1982939436
      6  Cl       -2.5751381900   -0.6175765481    0.5131659641
      7  Cl       -0.8201377408    1.6959149220   -0.1305785029
      8  H         0.0086235810   -0.2401085599   -2.1890595289
      9  H        -1.0721394075   -1.6648010472   -1.7926293204
   Point Group: c1    Number of degrees of freedom:    21


   Energy is  -3610.700505950


 Attempting to Generate Delocalized Internal Coordinates

 21 Hessian modes will be used to form the next step
  Hessian Eigenvalues:
     0.016341    0.020947    0.023307    0.030304    0.030782    0.032544
     0.083421    0.087153    0.090379    0.107532    0.134223    0.138421
     0.175927    0.253751    0.264506    0.285189    0.286300    0.286300
     0.348126    0.348126    0.348126

 Minimum Search - Taking Simple RFO Step
 Searching for Lamda that Minimizes Along All modes
 Value Taken    Lamda =  -0.00586840
 Step Taken.  Stepsize is  0.243168

                             Maximum     Tolerance    Cnvgd?
         Gradient           0.014882      0.000300      NO
         Displacement       0.136298      0.001200      NO
         Energy change     *********      0.000001      NO


 New Cartesian Coordinates Obtained by Inverse Iteration

 Displacement from previous Coordinates is:  0.334238
 ----------------------------------------------------------------
             Standard Nuclear Orientation (Angstroms)
    I     Atom           X                Y                Z
 ----------------------------------------------------------------
    1      C      -0.4913560810    -0.7971081010    -1.4043389264
    2      C       0.1875384635    -0.9419443890    -0.0543418244
    3      C      -1.0373175312    -0.0575056397    -0.2082374255
    4      H       0.0587109279    -1.8638648004     0.4951813124
    5      Br      1.9502229024    -0.2081716232     0.2002005610
    6      Cl     -2.5393849127    -0.6468489378     0.5204252765
    7      Cl     -0.9043576617     1.7052512590    -0.1851106801
    8      H      -0.0009898024    -0.2051466949    -2.1666912470
    9      H      -1.0604466659    -1.6445104925    -1.7689335049
 ----------------------------------------------------------------
 Molecular Point Group                 C1    NOp =  1
 Largest Abelian Subgroup              C1    NOp =  1
 Nuclear Repulsion Energy =   572.1974009956 hartrees
 There are       45 alpha and       45 beta electrons
 Applying Cartesian multipole field
    Component          Value
    ---------          -----
     (2,0,0)        1.00000E-11
     (0,2,0)        2.00000E-11
     (0,0,2)       -3.00000E-11
 Nucleus-field energy     =     0.0000000119 hartrees
 Requested basis set is 6-311++G(d,p)
 There are 78 shells and 195 basis functions
 A cutoff of  1.0D-11 yielded   2644 shell pairs
 There are     17512 function pairs (     19015 Cartesian)
 Smallest overlap matrix eigenvalue = 3.62E-05
 Guess MOs from SCF MO coefficient file

 -----------------------------------------------------------------------
  General SCF calculation program by
  Eric Jon Sundstrom, Paul Horn, Yuezhi Mao, Dmitri Zuev, Alec White,
  David Stuck, Shaama M.S., Shane Yost, Joonho Lee, David Small,
  Daniel Levine, Susi Lehtola, Hugh Burton, Evgeny Epifanovsky
 -----------------------------------------------------------------------
 Exchange:     0.2000 Hartree-Fock + 0.0800 Slater + 0.7200 B88
 Correlation:  0.1900 VWN1RPA + 0.8100 LYP
 Using SG-1 standard quadrature grid
 A restricted SCF calculation will be
 performed using DIIS
 SCF converges when DIIS error is below 1.0e-08
 ---------------------------------------
  Cycle       Energy         DIIS error
 ---------------------------------------
    1   -3610.6997396298      7.28e-04  
    2   -3610.7035744242      2.03e-04  
    3   -3610.7034253769      2.73e-04  
    4   -3610.7037826239      5.02e-05  
    5   -3610.7037932992      1.05e-05  
    6   -3610.7037935669      3.88e-06  
    7   -3610.7037936320      1.41e-06  
    8   -3610.7037936395      2.52e-07  
    9   -3610.7037936398      1.08e-07  
   10   -3610.7037936398      1.97e-08  
   11   -3610.7037936398      6.33e-09  Convergence criterion met
 ---------------------------------------
 SCF time:   CPU 54.73s  wall 98.00s 
 SCF   energy in the final basis set =    -3610.7037936398
 Total energy in the final basis set =    -3610.7037936398

 --------------------------------------------------------------

                    Orbital Energies (a.u.)
 --------------------------------------------------------------

 Alpha MOs
 -- Occupied --
*******-101.574-101.571 -62.495 -56.316 -56.312 -56.312 -10.321
-10.268 -10.222  -9.488  -9.485  -8.704  -7.253  -7.251  -7.243
 -7.242  -7.240  -7.240  -6.536  -6.522  -6.522  -2.647  -2.643
 -2.643  -2.632  -2.632  -0.959  -0.857  -0.845  -0.792  -0.639
 -0.598  -0.533  -0.508  -0.433  -0.428  -0.412  -0.397  -0.348
 -0.337  -0.325  -0.310  -0.292  -0.286
 -- Virtual --
 -0.048  -0.026  -0.012   0.006   0.016   0.023   0.027   0.050
  0.053   0.063   0.065   0.077   0.083   0.089   0.094   0.100
  0.107   0.110   0.115   0.117   0.128   0.137   0.143   0.149
  0.152   0.163   0.176   0.176   0.194   0.202   0.215   0.239
  0.243   0.252   0.260   0.276   0.388   0.391   0.409   0.422
  0.425   0.436   0.450   0.459   0.466   0.478   0.489   0.496
  0.499   0.510   0.535   0.550   0.571   0.578   0.608   0.623
  0.642   0.660   0.674   0.683   0.754   0.785   0.796   0.829
  0.840   0.847   0.864   0.893   0.918   0.928   0.931   0.947
  0.961   1.019   1.072   1.099   1.124   1.204   1.286   1.351
  1.385   1.454   1.498   1.507   1.520   1.556   1.632   1.683
  1.721   1.781   1.816   1.854   1.878   1.964   2.000   2.041
  2.078   2.118   2.174   2.176   2.195   2.231   2.268   2.290
  2.315   2.325   2.462   2.471   2.529   2.560   2.598   2.713
  2.726   2.815   2.824   2.836   3.047   3.146   3.267   3.424
  3.717   3.873   4.013   4.039   4.121   4.169   4.270   4.385
  6.685   7.573   7.594   7.683   9.716   9.767  23.545  23.738
 23.854  25.841  25.876  25.914  25.960  26.453  26.467  47.954
215.704 215.757 289.769 289.789 289.9041020.756
 --------------------------------------------------------------

          Ground-State Mulliken Net Atomic Charges

     Atom                 Charge (a.u.)
  ----------------------------------------
      1 C                    -0.592116
      2 C                    -0.243544
      3 C                    -0.203412
      4 H                     0.254941
      5 Br                   -0.113895
      6 Cl                    0.236130
      7 Cl                    0.300822
      8 H                     0.194550
      9 H                     0.166525
  ----------------------------------------
  Sum of atomic charges =     0.000000

 -----------------------------------------------------------------
                    Cartesian Multipole Moments
 -----------------------------------------------------------------
    Charge (ESU x 10^10)
                 0.0000
    Dipole Moment (Debye)
         X       0.0297      Y      -1.5488      Z      -1.2411
       Tot       1.9850
    Quadrupole Moments (Debye-Ang)
        XX     -65.1793     XY       2.0658     YY     -60.0289
        XZ       0.6939     YZ       0.5443     ZZ     -60.3669
    Octopole Moments (Debye-Ang^2)
       XXX      54.2321    XXY       4.1332    XYY      14.2067
       YYY       6.1307    XXZ       5.5054    XYZ      -1.1629
       YYZ       3.1816    XZZ      14.3265    YZZ      -0.0709
       ZZZ       3.2356
    Hexadecapole Moments (Debye-Ang^3)
      XXXX   -1065.1583   XXXY      30.5101   XXYY    -252.8069
      XYYY      12.2883   YYYY    -374.4702   XXXZ      -0.9536
      XXYZ       0.8343   XYYZ       3.5557   YYYZ       3.3121
      XXZZ    -216.7411   XYZZ       8.4760   YYZZ     -98.4594
      XZZZ       4.4568   YZZZ       6.5342   ZZZZ    -188.2826
 -----------------------------------------------------------------
 Calculating analytic gradient of the SCF energy
 Gradient of SCF Energy
            1           2           3           4           5           6
    1   0.0037225   0.0048136  -0.0095139  -0.0002157  -0.0002136   0.0023724
    2   0.0025563  -0.0073325   0.0036258  -0.0004943   0.0010717   0.0012837
    3  -0.0055980   0.0063052   0.0060872  -0.0007410  -0.0020089  -0.0019830
            7           8           9
    1  -0.0002570  -0.0003989  -0.0003095
    2  -0.0000487  -0.0007811   0.0001191
    3  -0.0014524  -0.0010472   0.0004383
 Max gradient component =       9.514E-03
 RMS gradient           =       3.500E-03
 Gradient time:  CPU 16.33 s  wall 27.18 s
 Geometry Optimization Parameters
   NAtoms,    NIC,     NZ,  NCons,   NDum,   NFix, NCnnct, MaxDiis
        9      69       9       0       0       0       0       0

 Cartesian Hessian Update
 Hessian Updated using BFGS Update


** GEOMETRY OPTIMIZATION IN DELOCALIZED INTERNAL COORDINATES **
   Searching for a Minimum

   Optimization Cycle:   2

                       Coordinates (Angstroms)
     ATOM                X               Y               Z
      1  C        -0.4913560810   -0.7971081010   -1.4043389264
      2  C         0.1875384635   -0.9419443890   -0.0543418244
      3  C        -1.0373175312   -0.0575056397   -0.2082374255
      4  H         0.0587109279   -1.8638648004    0.4951813124
      5  Br        1.9502229024   -0.2081716232    0.2002005610
      6  Cl       -2.5393849127   -0.6468489378    0.5204252765
      7  Cl       -0.9043576617    1.7052512590   -0.1851106801
      8  H        -0.0009898024   -0.2051466949   -2.1666912470
      9  H        -1.0604466659   -1.6445104925   -1.7689335049
   Point Group: c1    Number of degrees of freedom:    21


   Energy is  -3610.703793640

 Hessian Updated using BFGS Update

 20 Hessian modes will be used to form the next step
  Hessian Eigenvalues:
     0.016285    0.021036    0.023093    0.029586    0.030785    0.037319
     0.084235    0.088149    0.090358    0.102790    0.130296    0.134309
     0.176482    0.238686    0.261619    0.266596    0.286297    0.291982
     0.348118    0.351274

 Minimum Search - Taking Simple RFO Step
 Searching for Lamda that Minimizes Along All modes
 Value Taken    Lamda =  -0.00087883
 Step Taken.  Stepsize is  0.122402

                             Maximum     Tolerance    Cnvgd?
         Gradient           0.005937      0.000300      NO
         Displacement       0.058755      0.001200      NO
         Energy change     -0.003288      0.000001      NO


 New Cartesian Coordinates Obtained by Inverse Iteration

 Displacement from previous Coordinates is:  0.118560
 ----------------------------------------------------------------
             Standard Nuclear Orientation (Angstroms)
    I     Atom           X                Y                Z
 ----------------------------------------------------------------
    1      C      -0.4965965263    -0.8013741503    -1.4138347963
    2      C       0.1820978562    -0.9317393315    -0.0721892163
    3      C      -1.0307340029    -0.0602842672    -0.2280323077
    4      H       0.0458023040    -1.8391595565     0.4967349018
    5      Br      1.9416114392    -0.2114581579     0.2266661293
    6      Cl     -2.5187280786    -0.6568345712     0.5396956748
    7      Cl     -0.8935406415     1.7013638238    -0.1740777331
    8      H      -0.0072443776    -0.2067260174    -2.1730633938
    9      H      -1.0600483336    -1.6536371913    -1.7737457172
 ----------------------------------------------------------------
 Molecular Point Group                 C1    NOp =  1
 Largest Abelian Subgroup              C1    NOp =  1
 Nuclear Repulsion Energy =   573.4575127715 hartrees
 There are       45 alpha and       45 beta electrons
 Applying Cartesian multipole field
    Component          Value
    ---------          -----
     (2,0,0)        1.00000E-11
     (0,2,0)        2.00000E-11
     (0,0,2)       -3.00000E-11
 Nucleus-field energy     =     0.0000000116 hartrees
 Requested basis set is 6-311++G(d,p)
 There are 78 shells and 195 basis functions
 A cutoff of  1.0D-11 yielded   2643 shell pairs
 There are     17504 function pairs (     19007 Cartesian)
 Smallest overlap matrix eigenvalue = 3.51E-05
 Guess MOs from SCF MO coefficient file

 -----------------------------------------------------------------------
  General SCF calculation program by
  Eric Jon Sundstrom, Paul Horn, Yuezhi Mao, Dmitri Zuev, Alec White,
  David Stuck, Shaama M.S., Shane Yost, Joonho Lee, David Small,
  Daniel Levine, Susi Lehtola, Hugh Burton, Evgeny Epifanovsky
 -----------------------------------------------------------------------
 Exchange:     0.2000 Hartree-Fock + 0.0800 Slater + 0.7200 B88
 Correlation:  0.1900 VWN1RPA + 0.8100 LYP
 Using SG-1 standard quadrature grid
 A restricted SCF calculation will be
 performed using DIIS
 SCF converges when DIIS error is below 1.0e-08
 ---------------------------------------
  Cycle       Energy         DIIS error
 ---------------------------------------
    1   -3610.7033696024      3.36e-04  
    2   -3610.7041204229      9.12e-05  
    3   -3610.7040995454      1.15e-04  
    4   -3610.7041611642      2.50e-05  
    5   -3610.7041641049      3.99e-06  
    6   -3610.7041641476      1.96e-06  
    7   -3610.7041641626      6.55e-07  
    8   -3610.7041641643      1.15e-07  
    9   -3610.7041641643      2.84e-08  
   10   -3610.7041641643      1.02e-08  
   11   -3610.7041641643      2.66e-09  Convergence criterion met
 ---------------------------------------
 SCF time:   CPU 54.54s  wall 77.00s 
 SCF   energy in the final basis set =    -3610.7041641643
 Total energy in the final basis set =    -3610.7041641643

 --------------------------------------------------------------

                    Orbital Energies (a.u.)
 --------------------------------------------------------------

 Alpha MOs
 -- Occupied --
*******-101.573-101.571 -62.495 -56.316 -56.312 -56.311 -10.320
-10.266 -10.223  -9.487  -9.486  -8.704  -7.252  -7.251  -7.242
 -7.241  -7.240  -7.240  -6.536  -6.522  -6.522  -2.646  -2.643
 -2.643  -2.631  -2.631  -0.963  -0.858  -0.844  -0.794  -0.641
 -0.597  -0.534  -0.510  -0.432  -0.429  -0.413  -0.397  -0.348
 -0.336  -0.324  -0.310  -0.294  -0.287
 -- Virtual --
 -0.049  -0.027  -0.012   0.006   0.017   0.023   0.027   0.052
  0.054   0.063   0.066   0.077   0.084   0.089   0.094   0.100
  0.108   0.110   0.115   0.118   0.128   0.137   0.143   0.150
  0.152   0.162   0.175   0.176   0.196   0.202   0.216   0.238
  0.241   0.255   0.264   0.280   0.387   0.390   0.410   0.423
  0.425   0.435   0.450   0.459   0.467   0.478   0.490   0.496
  0.501   0.510   0.531   0.553   0.573   0.580   0.609   0.622
  0.643   0.663   0.675   0.686   0.757   0.785   0.795   0.829
  0.841   0.847   0.864   0.893   0.918   0.927   0.931   0.948
  0.963   1.022   1.070   1.105   1.126   1.205   1.285   1.351
  1.387   1.461   1.498   1.513   1.517   1.559   1.635   1.685
  1.719   1.790   1.817   1.864   1.882   1.966   2.004   2.043
  2.081   2.121   2.173   2.182   2.198   2.232   2.270   2.291
  2.314   2.327   2.464   2.472   2.533   2.567   2.597   2.716
  2.731   2.824   2.835   2.845   3.045   3.159   3.287   3.439
  3.719   3.873   4.012   4.038   4.122   4.172   4.275   4.385
  6.686   7.573   7.594   7.682   9.717   9.767  23.562  23.761
 23.865  25.842  25.874  25.917  25.962  26.453  26.468  47.955
215.705 215.757 289.769 289.790 289.9031020.756
 --------------------------------------------------------------

          Ground-State Mulliken Net Atomic Charges

     Atom                 Charge (a.u.)
  ----------------------------------------
      1 C                    -0.618140
      2 C                    -0.244175
      3 C                    -0.162486
      4 H                     0.254073
      5 Br                   -0.109113
      6 Cl                    0.219493
      7 Cl                    0.300527
      8 H                     0.193127
      9 H                     0.166694
  ----------------------------------------
  Sum of atomic charges =     0.000000

 -----------------------------------------------------------------
                    Cartesian Multipole Moments
 -----------------------------------------------------------------
    Charge (ESU x 10^10)
                 0.0000
    Dipole Moment (Debye)
         X       0.0430      Y      -1.5253      Z      -1.2818
       Tot       1.9928
    Quadrupole Moments (Debye-Ang)
        XX     -65.2736     XY       2.0532     YY     -60.0652
        XZ       0.7820     YZ       0.6497     ZZ     -60.2339
    Octopole Moments (Debye-Ang^2)
       XXX      54.0734    XXY       4.3287    XYY      13.9324
       YYY       6.9231    XXZ       5.1161    XYZ      -1.1419
       YYZ       2.5567    XZZ      14.0752    YZZ       0.0191
       ZZZ       1.2494
    Hexadecapole Moments (Debye-Ang^3)
      XXXX   -1054.7164   XXXY      28.2913   XXYY    -250.6365
      XYYY      11.1986   YYYY    -374.4046   XXXZ      -1.1894
      XXYZ       0.8491   XYYZ       3.0050   YYYZ       3.9684
      XXZZ    -214.3737   XYZZ       8.2489   YYZZ     -98.7428
      XZZZ       3.1198   YZZZ       6.4017   ZZZZ    -191.7481
 -----------------------------------------------------------------
 Calculating analytic gradient of the SCF energy
 Gradient of SCF Energy
            1           2           3           4           5           6
    1   0.0018617  -0.0010203  -0.0016987  -0.0001195  -0.0010382   0.0019823
    2   0.0026808  -0.0017741  -0.0019767   0.0011297   0.0002690   0.0004288
    3   0.0012419  -0.0007232  -0.0021519   0.0001080  -0.0002392  -0.0002434
            7           8           9
    1   0.0005279  -0.0004204  -0.0000748
    2  -0.0002260  -0.0006514   0.0001200
    3   0.0005130   0.0005416   0.0009532
 Max gradient component =       2.681E-03
 RMS gradient           =       1.177E-03
 Gradient time:  CPU 16.42 s  wall 32.87 s
 Geometry Optimization Parameters
   NAtoms,    NIC,     NZ,  NCons,   NDum,   NFix, NCnnct, MaxDiis
        9      69       9       0       0       0       0       0

 Cartesian Hessian Update
 Hessian Updated using BFGS Update


** GEOMETRY OPTIMIZATION IN DELOCALIZED INTERNAL COORDINATES **
   Searching for a Minimum

   Optimization Cycle:   3

                       Coordinates (Angstroms)
     ATOM                X               Y               Z
      1  C        -0.4965965263   -0.8013741503   -1.4138347963
      2  C         0.1820978562   -0.9317393315   -0.0721892163
      3  C        -1.0307340029   -0.0602842672   -0.2280323077
      4  H         0.0458023040   -1.8391595565    0.4967349018
      5  Br        1.9416114392   -0.2114581579    0.2266661293
      6  Cl       -2.5187280786   -0.6568345712    0.5396956748
      7  Cl       -0.8935406415    1.7013638238   -0.1740777331
      8  H        -0.0072443776   -0.2067260174   -2.1730633938
      9  H        -1.0600483336   -1.6536371913   -1.7737457172
   Point Group: c1    Number of degrees of freedom:    21


   Energy is  -3610.704164164

 Hessian Updated using BFGS Update

 21 Hessian modes will be used to form the next step
  Hessian Eigenvalues:
     0.016409    0.021018    0.023828    0.029465    0.032468    0.043483
     0.074175    0.086883    0.090673    0.100136    0.128657    0.134461
     0.177165    0.251765    0.264086    0.267172    0.286348    0.301112
     0.348126    0.348370    0.352500

 Minimum Search - Taking Simple RFO Step
 Searching for Lamda that Minimizes Along All modes
 Value Taken    Lamda =  -0.00012624
 Step Taken.  Stepsize is  0.044092

                             Maximum     Tolerance    Cnvgd?
         Gradient           0.002451      0.000300      NO
         Displacement       0.016408      0.001200      NO
         Energy change     -0.000371      0.000001      NO


 New Cartesian Coordinates Obtained by Inverse Iteration

 Displacement from previous Coordinates is:  0.040329
 ----------------------------------------------------------------
             Standard Nuclear Orientation (Angstroms)
    I     Atom           X                Y                Z
 ----------------------------------------------------------------
    1      C      -0.4986956585    -0.8018088536    -1.4110574183
    2      C       0.1849974192    -0.9298722861    -0.0696651429
    3      C      -1.0289287112    -0.0586047841    -0.2221027039
    4      H       0.0517786500    -1.8430684200     0.4929865742
    5      Br      1.9505338387    -0.2173395018     0.2275159415
    6      Cl     -2.5265334385    -0.6548182476     0.5359140303
    7      Cl     -0.9002621591     1.7043165793    -0.1808332161
    8      H      -0.0101069774    -0.2040960741    -2.1701673629
    9      H      -1.0601633244    -1.6545578316    -1.7744371604
 ----------------------------------------------------------------
 Molecular Point Group                 C1    NOp =  1
 Largest Abelian Subgroup              C1    NOp =  1
 Nuclear Repulsion Energy =   572.1959292740 hartrees
 There are       45 alpha and       45 beta electrons
 Applying Cartesian multipole field
    Component          Value
    ---------          -----
     (2,0,0)        1.00000E-11
     (0,2,0)        2.00000E-11
     (0,0,2)       -3.00000E-11
 Nucleus-field energy     =     0.0000000117 hartrees
 Requested basis set is 6-311++G(d,p)
 There are 78 shells and 195 basis functions
 A cutoff of  1.0D-11 yielded   2641 shell pairs
 There are     17494 function pairs (     18997 Cartesian)
 Smallest overlap matrix eigenvalue = 3.53E-05
 Guess MOs from SCF MO coefficient file

 -----------------------------------------------------------------------
  General SCF calculation program by
  Eric Jon Sundstrom, Paul Horn, Yuezhi Mao, Dmitri Zuev, Alec White,
  David Stuck, Shaama M.S., Shane Yost, Joonho Lee, David Small,
  Daniel Levine, Susi Lehtola, Hugh Burton, Evgeny Epifanovsky
 -----------------------------------------------------------------------
 Exchange:     0.2000 Hartree-Fock + 0.0800 Slater + 0.7200 B88
 Correlation:  0.1900 VWN1RPA + 0.8100 LYP
 Using SG-1 standard quadrature grid
 A restricted SCF calculation will be
 performed using DIIS
 SCF converges when DIIS error is below 1.0e-08
 ---------------------------------------
  Cycle       Energy         DIIS error
 ---------------------------------------
    1   -3610.7041497352      1.06e-04  
    2   -3610.7042293051      3.15e-05  
    3   -3610.7042256363      4.32e-05  
    4   -3610.7042343054      6.81e-06  
    5   -3610.7042345276      9.12e-07  
    6   -3610.7042345311      4.20e-07  
    7   -3610.7042345317      1.32e-07  
    8   -3610.7042345318      3.23e-08  
    9   -3610.7042345318      7.63e-09  Convergence criterion met
 ---------------------------------------
 SCF time:   CPU 44.71s  wall 65.00s 
 SCF   energy in the final basis set =    -3610.7042345318
 Total energy in the final basis set =    -3610.7042345318

 --------------------------------------------------------------

                    Orbital Energies (a.u.)
 --------------------------------------------------------------

 Alpha MOs
 -- Occupied --
*******-101.573-101.572 -62.495 -56.316 -56.312 -56.312 -10.321
-10.267 -10.223  -9.487  -9.486  -8.704  -7.252  -7.251  -7.242
 -7.241  -7.241  -7.240  -6.536  -6.522  -6.522  -2.647  -2.643
 -2.643  -2.632  -2.632  -0.962  -0.857  -0.844  -0.794  -0.641
 -0.597  -0.534  -0.509  -0.432  -0.429  -0.412  -0.397  -0.348
 -0.336  -0.324  -0.311  -0.294  -0.287
 -- Virtual --
 -0.050  -0.028  -0.012   0.006   0.017   0.023   0.027   0.051
  0.054   0.063   0.066   0.077   0.084   0.089   0.093   0.100
  0.108   0.110   0.115   0.117   0.128   0.137   0.143   0.149
  0.152   0.162   0.175   0.176   0.196   0.201   0.216   0.238
  0.241   0.255   0.264   0.278   0.387   0.391   0.410   0.423
  0.426   0.435   0.450   0.459   0.466   0.478   0.490   0.497
  0.501   0.510   0.532   0.553   0.573   0.580   0.609   0.621
  0.642   0.661   0.674   0.685   0.754   0.784   0.794   0.830
  0.840   0.847   0.864   0.891   0.917   0.927   0.931   0.947
  0.963   1.020   1.070   1.102   1.124   1.205   1.286   1.350
  1.386   1.458   1.498   1.510   1.517   1.558   1.634   1.685
  1.721   1.786   1.817   1.862   1.880   1.967   2.003   2.042
  2.079   2.120   2.173   2.180   2.198   2.231   2.269   2.290
  2.314   2.326   2.462   2.471   2.532   2.564   2.595   2.715
  2.730   2.821   2.832   2.844   3.043   3.155   3.284   3.437
  3.717   3.869   4.012   4.037   4.120   4.170   4.273   4.384
  6.684   7.572   7.594   7.680   9.716   9.766  23.559  23.758
 23.862  25.842  25.874  25.915  25.960  26.451  26.465  47.953
215.704 215.756 289.768 289.789 289.9021020.754
 --------------------------------------------------------------

          Ground-State Mulliken Net Atomic Charges

     Atom                 Charge (a.u.)
  ----------------------------------------
      1 C                    -0.613223
      2 C                    -0.251975
      3 C                    -0.155509
      4 H                     0.251883
      5 Br                   -0.109075
      6 Cl                    0.214641
      7 Cl                    0.302587
      8 H                     0.192663
      9 H                     0.168009
  ----------------------------------------
  Sum of atomic charges =     0.000000

 -----------------------------------------------------------------
                    Cartesian Multipole Moments
 -----------------------------------------------------------------
    Charge (ESU x 10^10)
                 0.0000
    Dipole Moment (Debye)
         X       0.0587      Y      -1.5222      Z      -1.2808
       Tot       1.9903
    Quadrupole Moments (Debye-Ang)
        XX     -65.2901     XY       2.0173     YY     -60.0485
        XZ       0.8042     YZ       0.6513     ZZ     -60.2825
    Octopole Moments (Debye-Ang^2)
       XXX      54.2405    XXY       4.3531    XYY      13.8915
       YYY       7.0217    XXZ       5.1439    XYZ      -1.1752
       YYZ       2.5270    XZZ      14.1199    YZZ       0.0781
       ZZZ       1.4476
    Hexadecapole Moments (Debye-Ang^3)
      XXXX   -1061.5680   XXXY      29.5415   XXYY    -252.1001
      XYYY      12.2701   YYYY    -374.8938   XXXZ      -1.6514
      XXYZ       1.0490   XYYZ       2.8996   YYYZ       4.2986
      XXZZ    -215.8072   XYZZ       8.6670   YYZZ     -98.8027
      XZZZ       2.6490   YZZZ       6.9631   ZZZZ    -191.4968
 -----------------------------------------------------------------
 Calculating analytic gradient of the SCF energy
 Gradient of SCF Energy
            1           2           3           4           5           6
    1   0.0004427  -0.0005107  -0.0002987   0.0000830   0.0000794   0.0003686
    2   0.0010554  -0.0005896  -0.0007960   0.0001068   0.0001708   0.0001293
    3   0.0008268  -0.0004961  -0.0003680  -0.0000180   0.0000411  -0.0003816
            7           8           9
    1  -0.0000194   0.0000118  -0.0001567
    2   0.0002590  -0.0002118  -0.0001239
    3   0.0000249   0.0000765   0.0002944
 Max gradient component =       1.055E-03
 RMS gradient           =       3.994E-04
 Gradient time:  CPU 16.17 s  wall 22.06 s
 Geometry Optimization Parameters
   NAtoms,    NIC,     NZ,  NCons,   NDum,   NFix, NCnnct, MaxDiis
        9      69       9       0       0       0       0       0

 Cartesian Hessian Update
 Hessian Updated using BFGS Update


** GEOMETRY OPTIMIZATION IN DELOCALIZED INTERNAL COORDINATES **
   Searching for a Minimum

   Optimization Cycle:   4

                       Coordinates (Angstroms)
     ATOM                X               Y               Z
      1  C        -0.4986956585   -0.8018088536   -1.4110574183
      2  C         0.1849974192   -0.9298722861   -0.0696651429
      3  C        -1.0289287112   -0.0586047841   -0.2221027039
      4  H         0.0517786500   -1.8430684200    0.4929865742
      5  Br        1.9505338387   -0.2173395018    0.2275159415
      6  Cl       -2.5265334385   -0.6548182476    0.5359140303
      7  Cl       -0.9002621591    1.7043165793   -0.1808332161
      8  H        -0.0101069774   -0.2040960741   -2.1701673629
      9  H        -1.0601633244   -1.6545578316   -1.7744371604
   Point Group: c1    Number of degrees of freedom:    21


   Energy is  -3610.704234532

 Hessian Updated using BFGS Update

 21 Hessian modes will be used to form the next step
  Hessian Eigenvalues:
     0.016455    0.021045    0.023608    0.028289    0.033017    0.045505
     0.072170    0.086706    0.090115    0.100096    0.129090    0.134180
     0.180495    0.240668    0.261343    0.267040    0.278469    0.290662
     0.347248    0.348137    0.351431

 Minimum Search - Taking Simple RFO Step
 Searching for Lamda that Minimizes Along All modes
 Value Taken    Lamda =  -0.00001242
 Step Taken.  Stepsize is  0.015126

                             Maximum     Tolerance    Cnvgd?
         Gradient           0.000651      0.000300      NO
         Displacement       0.008633      0.001200      NO
         Energy change     -0.000070      0.000001      NO


 New Cartesian Coordinates Obtained by Inverse Iteration

 Displacement from previous Coordinates is:  0.014523
 ----------------------------------------------------------------
             Standard Nuclear Orientation (Angstroms)
    I     Atom           X                Y                Z
 ----------------------------------------------------------------
    1      C      -0.4988778153    -0.8027059873    -1.4121464160
    2      C       0.1849675280    -0.9289608263    -0.0691370603
    3      C      -1.0289424535    -0.0582003113    -0.2218977253
    4      H       0.0509410742    -1.8424253296     0.4934255931
    5      Br      1.9511527881    -0.2194008795     0.2290719269
    6      Cl     -2.5263308825    -0.6543683629     0.5401126587
    7      Cl     -0.9012045828     1.7043004542    -0.1827345853
    8      H      -0.0111876516    -0.2023555913    -2.1703285318
    9      H      -1.0578983656    -1.6557325855    -1.7782123183
 ----------------------------------------------------------------
 Molecular Point Group                 C1    NOp =  1
 Largest Abelian Subgroup              C1    NOp =  1
 Nuclear Repulsion Energy =   571.9988783722 hartrees
 There are       45 alpha and       45 beta electrons
 Applying Cartesian multipole field
    Component          Value
    ---------          -----
     (2,0,0)        1.00000E-11
     (0,2,0)        2.00000E-11
     (0,0,2)       -3.00000E-11
 Nucleus-field energy     =     0.0000000117 hartrees
 Requested basis set is 6-311++G(d,p)
 There are 78 shells and 195 basis functions
 A cutoff of  1.0D-11 yielded   2641 shell pairs
 There are     17494 function pairs (     18997 Cartesian)
 Smallest overlap matrix eigenvalue = 3.54E-05
 Guess MOs from SCF MO coefficient file

 -----------------------------------------------------------------------
  General SCF calculation program by
  Eric Jon Sundstrom, Paul Horn, Yuezhi Mao, Dmitri Zuev, Alec White,
  David Stuck, Shaama M.S., Shane Yost, Joonho Lee, David Small,
  Daniel Levine, Susi Lehtola, Hugh Burton, Evgeny Epifanovsky
 -----------------------------------------------------------------------
 Exchange:     0.2000 Hartree-Fock + 0.0800 Slater + 0.7200 B88
 Correlation:  0.1900 VWN1RPA + 0.8100 LYP
 Using SG-1 standard quadrature grid
 A restricted SCF calculation will be
 performed using DIIS
 SCF converges when DIIS error is below 1.0e-08
 ---------------------------------------
  Cycle       Energy         DIIS error
 ---------------------------------------
    1   -3610.7042335186      3.52e-05  
    2   -3610.7042412293      9.12e-06  
    3   -3610.7042408837      1.28e-05  
    4   -3610.7042416472      1.90e-06  
    5   -3610.7042416625      5.59e-07  
    6   -3610.7042416638      1.87e-07  
    7   -3610.7042416640      3.38e-08  
    8   -3610.7042416639      1.62e-08  
    9   -3610.7042416639      2.95e-09  Convergence criterion met
 ---------------------------------------
 SCF time:   CPU 44.75s  wall 75.00s 
 SCF   energy in the final basis set =    -3610.7042416639
 Total energy in the final basis set =    -3610.7042416639

 --------------------------------------------------------------

                    Orbital Energies (a.u.)
 --------------------------------------------------------------

 Alpha MOs
 -- Occupied --
*******-101.572-101.572 -62.495 -56.316 -56.312 -56.312 -10.321
-10.267 -10.223  -9.487  -9.486  -8.704  -7.252  -7.251  -7.241
 -7.241  -7.241  -7.240  -6.536  -6.522  -6.522  -2.647  -2.643
 -2.643  -2.632  -2.632  -0.961  -0.857  -0.844  -0.794  -0.641
 -0.597  -0.534  -0.509  -0.432  -0.429  -0.412  -0.397  -0.348
 -0.336  -0.324  -0.311  -0.293  -0.287
 -- Virtual --
 -0.050  -0.028  -0.012   0.006   0.017   0.023   0.027   0.051
  0.054   0.063   0.066   0.077   0.084   0.089   0.093   0.100
  0.108   0.110   0.115   0.117   0.128   0.137   0.143   0.149
  0.152   0.162   0.175   0.176   0.196   0.201   0.216   0.238
  0.241   0.254   0.263   0.278   0.387   0.391   0.410   0.423
  0.426   0.435   0.450   0.459   0.467   0.478   0.490   0.497
  0.501   0.510   0.532   0.552   0.573   0.579   0.609   0.621
  0.642   0.661   0.674   0.685   0.754   0.784   0.794   0.830
  0.840   0.847   0.864   0.891   0.917   0.926   0.931   0.947
  0.962   1.020   1.070   1.102   1.124   1.205   1.286   1.350
  1.386   1.458   1.497   1.510   1.517   1.558   1.634   1.685
  1.721   1.785   1.817   1.861   1.879   1.967   2.002   2.042
  2.079   2.119   2.173   2.180   2.198   2.230   2.269   2.290
  2.314   2.326   2.461   2.470   2.532   2.563   2.595   2.715
  2.729   2.821   2.832   2.844   3.042   3.154   3.283   3.436
  3.716   3.868   4.012   4.037   4.120   4.170   4.273   4.384
  6.684   7.572   7.593   7.680   9.716   9.766  23.558  23.757
 23.860  25.842  25.874  25.915  25.959  26.451  26.464  47.952
215.704 215.756 289.768 289.789 289.9021020.754
 --------------------------------------------------------------

          Ground-State Mulliken Net Atomic Charges

     Atom                 Charge (a.u.)
  ----------------------------------------
      1 C                    -0.613443
      2 C                    -0.253187
      3 C                    -0.152024
      4 H                     0.251492
      5 Br                   -0.108689
      6 Cl                    0.213246
      7 Cl                    0.302105
      8 H                     0.192161
      9 H                     0.168338
  ----------------------------------------
  Sum of atomic charges =     0.000000

 -----------------------------------------------------------------
                    Cartesian Multipole Moments
 -----------------------------------------------------------------
    Charge (ESU x 10^10)
                 0.0000
    Dipole Moment (Debye)
         X       0.0633      Y      -1.5176      Z      -1.2834
       Tot       1.9885
    Quadrupole Moments (Debye-Ang)
        XX     -65.3064     XY       2.0070     YY     -60.0464
        XZ       0.8114     YZ       0.6553     ZZ     -60.2793
    Octopole Moments (Debye-Ang^2)
       XXX      54.3310    XXY       4.3922    XYY      13.8804
       YYY       7.1319    XXZ       5.0997    XYZ      -1.1803
       YYZ       2.4484    XZZ      14.1077    YZZ       0.0948
       ZZZ       1.2727
    Hexadecapole Moments (Debye-Ang^3)
      XXXX   -1062.0207   XXXY      29.7377   XXYY    -252.2015
      XYYY      12.5647   YYYY    -374.9006   XXXZ      -1.4954
      XXYZ       1.1157   XYYZ       2.9610   YYYZ       4.5375
      XXZZ    -215.9294   XYZZ       8.8132   YYZZ     -98.8626
      XZZZ       2.8137   YZZZ       7.2385   ZZZZ    -192.1092
 -----------------------------------------------------------------
 Calculating analytic gradient of the SCF energy
 Gradient of SCF Energy
            1           2           3           4           5           6
    1   0.0001462  -0.0001773  -0.0000511   0.0001036   0.0000382  -0.0000528
    2   0.0002546  -0.0001957  -0.0001057  -0.0000558   0.0000271  -0.0000020
    3   0.0000018   0.0000305  -0.0000529   0.0000686   0.0000751  -0.0000806
            7           8           9
    1  -0.0000597   0.0000474   0.0000057
    2   0.0001545  -0.0000275  -0.0000494
    3   0.0000278  -0.0001095   0.0000392
 Max gradient component =       2.546E-04
 RMS gradient           =       9.743E-05
 Gradient time:  CPU 16.15 s  wall 29.85 s
 Geometry Optimization Parameters
   NAtoms,    NIC,     NZ,  NCons,   NDum,   NFix, NCnnct, MaxDiis
        9      69       9       0       0       0       0       0

 Cartesian Hessian Update
 Hessian Updated using BFGS Update


** GEOMETRY OPTIMIZATION IN DELOCALIZED INTERNAL COORDINATES **
   Searching for a Minimum

   Optimization Cycle:   5

                       Coordinates (Angstroms)
     ATOM                X               Y               Z
      1  C        -0.4988778153   -0.8027059873   -1.4121464160
      2  C         0.1849675280   -0.9289608263   -0.0691370603
      3  C        -1.0289424535   -0.0582003113   -0.2218977253
      4  H         0.0509410742   -1.8424253296    0.4934255931
      5  Br        1.9511527881   -0.2194008795    0.2290719269
      6  Cl       -2.5263308825   -0.6543683629    0.5401126587
      7  Cl       -0.9012045828    1.7043004542   -0.1827345853
      8  H        -0.0111876516   -0.2023555913   -2.1703285318
      9  H        -1.0578983656   -1.6557325855   -1.7782123183
   Point Group: c1    Number of degrees of freedom:    21


   Energy is  -3610.704241664

 Hessian Updated using BFGS Update

 21 Hessian modes will be used to form the next step
  Hessian Eigenvalues:
     0.016394    0.021013    0.023143    0.024329    0.031871    0.045490
     0.070315    0.086091    0.091180    0.100524    0.127880    0.135115
     0.179578    0.246311    0.257393    0.267903    0.279844    0.302976
     0.348121    0.348592    0.356039

 Minimum Search - Taking Simple RFO Step
 Searching for Lamda that Minimizes Along All modes
 Value Taken    Lamda =  -0.00000125
 Step Taken.  Stepsize is  0.006001

                             Maximum     Tolerance    Cnvgd?
         Gradient           0.000152      0.000300     YES
         Displacement       0.004009      0.001200      NO
         Energy change     -0.000007      0.000001      NO


 New Cartesian Coordinates Obtained by Inverse Iteration

 Displacement from previous Coordinates is:  0.005110
 ----------------------------------------------------------------
             Standard Nuclear Orientation (Angstroms)
    I     Atom           X                Y                Z
 ----------------------------------------------------------------
    1      C      -0.4990149405    -0.8030628421    -1.4122417235
    2      C       0.1850099396    -0.9286275532    -0.0692055779
    3      C      -1.0287809870    -0.0582795365    -0.2218869731
    4      H       0.0500887081    -1.8419286232     0.4932802935
    5      Br      1.9511543093    -0.2197155255     0.2294977072
    6      Cl     -2.5257831995    -0.6545469068     0.5413732210
    7      Cl     -0.9011555784     1.7038735044    -0.1837628225
    8      H      -0.0114012698    -0.2016638603    -2.1695620960
    9      H      -1.0574973429    -1.6558980763    -1.7793384871
 ----------------------------------------------------------------
 Molecular Point Group                 C1    NOp =  1
 Largest Abelian Subgroup              C1    NOp =  1
 Nuclear Repulsion Energy =   572.0193722265 hartrees
 There are       45 alpha and       45 beta electrons
 Applying Cartesian multipole field
    Component          Value
    ---------          -----
     (2,0,0)        1.00000E-11
     (0,2,0)        2.00000E-11
     (0,0,2)       -3.00000E-11
 Nucleus-field energy     =     0.0000000117 hartrees
 Requested basis set is 6-311++G(d,p)
 There are 78 shells and 195 basis functions
 A cutoff of  1.0D-11 yielded   2641 shell pairs
 There are     17494 function pairs (     18997 Cartesian)
 Smallest overlap matrix eigenvalue = 3.54E-05
 Guess MOs from SCF MO coefficient file

 -----------------------------------------------------------------------
  General SCF calculation program by
  Eric Jon Sundstrom, Paul Horn, Yuezhi Mao, Dmitri Zuev, Alec White,
  David Stuck, Shaama M.S., Shane Yost, Joonho Lee, David Small,
  Daniel Levine, Susi Lehtola, Hugh Burton, Evgeny Epifanovsky
 -----------------------------------------------------------------------
 Exchange:     0.2000 Hartree-Fock + 0.0800 Slater + 0.7200 B88
 Correlation:  0.1900 VWN1RPA + 0.8100 LYP
 Using SG-1 standard quadrature grid
 A restricted SCF calculation will be
 performed using DIIS
 SCF converges when DIIS error is below 1.0e-08
 ---------------------------------------
  Cycle       Energy         DIIS error
 ---------------------------------------
    1   -3610.7042414530      1.18e-05  
    2   -3610.7042423877      2.01e-06  
    3   -3610.7042423753      2.84e-06  
    4   -3610.7042424122      5.11e-07  
    5   -3610.7042424133      1.59e-07  
    6   -3610.7042424134      4.71e-08  
    7   -3610.7042424134      1.39e-08  
    8   -3610.7042424134      4.35e-09  Convergence criterion met
 ---------------------------------------
 SCF time:   CPU 39.84s  wall 73.00s 
 SCF   energy in the final basis set =    -3610.7042424134
 Total energy in the final basis set =    -3610.7042424134

 --------------------------------------------------------------

                    Orbital Energies (a.u.)
 --------------------------------------------------------------

 Alpha MOs
 -- Occupied --
*******-101.572-101.572 -62.495 -56.316 -56.312 -56.312 -10.321
-10.267 -10.223  -9.487  -9.486  -8.704  -7.252  -7.251  -7.241
 -7.241  -7.241  -7.240  -6.536  -6.522  -6.522  -2.647  -2.643
 -2.643  -2.632  -2.632  -0.961  -0.857  -0.844  -0.794  -0.641
 -0.597  -0.534  -0.509  -0.432  -0.429  -0.412  -0.397  -0.348
 -0.336  -0.324  -0.311  -0.293  -0.287
 -- Virtual --
 -0.050  -0.028  -0.012   0.006   0.017   0.023   0.027   0.051
  0.054   0.063   0.066   0.077   0.084   0.089   0.093   0.100
  0.108   0.110   0.115   0.117   0.128   0.137   0.143   0.149
  0.152   0.162   0.175   0.176   0.196   0.201   0.216   0.238
  0.241   0.254   0.263   0.278   0.387   0.391   0.410   0.423
  0.426   0.435   0.450   0.459   0.467   0.478   0.490   0.497
  0.501   0.510   0.532   0.552   0.573   0.579   0.609   0.621
  0.642   0.661   0.674   0.685   0.754   0.783   0.794   0.830
  0.840   0.847   0.864   0.891   0.917   0.926   0.931   0.947
  0.962   1.020   1.070   1.102   1.124   1.205   1.286   1.350
  1.386   1.458   1.498   1.510   1.517   1.558   1.634   1.685
  1.721   1.785   1.817   1.861   1.878   1.967   2.002   2.042
  2.079   2.119   2.173   2.180   2.198   2.230   2.269   2.290
  2.314   2.326   2.461   2.471   2.532   2.563   2.595   2.715
  2.729   2.821   2.832   2.844   3.042   3.154   3.284   3.436
  3.716   3.868   4.012   4.037   4.120   4.170   4.273   4.384
  6.684   7.572   7.593   7.680   9.716   9.766  23.558  23.757
 23.860  25.842  25.874  25.915  25.959  26.451  26.464  47.952
215.704 215.756 289.768 289.789 289.9021020.754
 --------------------------------------------------------------

          Ground-State Mulliken Net Atomic Charges

     Atom                 Charge (a.u.)
  ----------------------------------------
      1 C                    -0.613499
      2 C                    -0.253529
      3 C                    -0.151591
      4 H                     0.251348
      5 Br                   -0.108527
      6 Cl                    0.213206
      7 Cl                    0.302135
      8 H                     0.191964
      9 H                     0.168492
  ----------------------------------------
  Sum of atomic charges =     0.000000

 -----------------------------------------------------------------
                    Cartesian Multipole Moments
 -----------------------------------------------------------------
    Charge (ESU x 10^10)
                 0.0000
    Dipole Moment (Debye)
         X       0.0643      Y      -1.5155      Z      -1.2836
       Tot       1.9871
    Quadrupole Moments (Debye-Ang)
        XX     -65.3068     XY       2.0062     YY     -60.0460
        XZ       0.8139     YZ       0.6568     ZZ     -60.2797
    Octopole Moments (Debye-Ang^2)
       XXX      54.3303    XXY       4.4074    XYY      13.8687
       YYY       7.1791    XXZ       5.0911    XYZ      -1.1811
       YYZ       2.4281    XZZ      14.0955    YZZ       0.1052
       ZZZ       1.2486
    Hexadecapole Moments (Debye-Ang^3)
      XXXX   -1061.8377   XXXY      29.7105   XXYY    -252.1515
      XYYY      12.5707   YYYY    -374.8221   XXXZ      -1.4525
      XXYZ       1.1478   XYYZ       2.9733   YYYZ       4.6317
      XXZZ    -215.8991   XYZZ       8.8276   YYZZ     -98.8589
      XZZZ       2.8506   YZZZ       7.3472   ZZZZ    -192.2935
 -----------------------------------------------------------------
 Calculating analytic gradient of the SCF energy
 Gradient of SCF Energy
            1           2           3           4           5           6
    1   0.0000488  -0.0001349   0.0001121   0.0000381   0.0000009  -0.0000982
    2   0.0000555  -0.0000091  -0.0000143  -0.0000118   0.0000113  -0.0000366
    3  -0.0000469   0.0000457  -0.0000248   0.0000165   0.0000872  -0.0000395
            7           8           9
    1  -0.0000417   0.0000418   0.0000331
    2   0.0000089  -0.0000071   0.0000032
    3   0.0000077  -0.0000252  -0.0000207
 Max gradient component =       1.349E-04
 RMS gradient           =       5.069E-05
 Gradient time:  CPU 16.16 s  wall 21.60 s
 Geometry Optimization Parameters
   NAtoms,    NIC,     NZ,  NCons,   NDum,   NFix, NCnnct, MaxDiis
        9      69       9       0       0       0       0       0

 Cartesian Hessian Update
 Hessian Updated using BFGS Update


** GEOMETRY OPTIMIZATION IN DELOCALIZED INTERNAL COORDINATES **
   Searching for a Minimum

   Optimization Cycle:   6

                       Coordinates (Angstroms)
     ATOM                X               Y               Z
      1  C        -0.4990149405   -0.8030628421   -1.4122417235
      2  C         0.1850099396   -0.9286275532   -0.0692055779
      3  C        -1.0287809870   -0.0582795365   -0.2218869731
      4  H         0.0500887081   -1.8419286232    0.4932802935
      5  Br        1.9511543093   -0.2197155255    0.2294977072
      6  Cl       -2.5257831995   -0.6545469068    0.5413732210
      7  Cl       -0.9011555784    1.7038735044   -0.1837628225
      8  H        -0.0114012698   -0.2016638603   -2.1695620960
      9  H        -1.0574973429   -1.6558980763   -1.7793384871
   Point Group: c1    Number of degrees of freedom:    21


   Energy is  -3610.704242413

 Hessian Updated using BFGS Update

 21 Hessian modes will be used to form the next step
  Hessian Eigenvalues:
     0.015684    0.020542    0.021104    0.023828    0.031443    0.045769
     0.072352    0.080966    0.090454    0.099383    0.124350    0.134652
     0.178613    0.248051    0.267641    0.276587    0.282491    0.295440
     0.348092    0.348589    0.354598

 Minimum Search - Taking Simple RFO Step
 Searching for Lamda that Minimizes Along All modes
 Value Taken    Lamda =   0.00000000
 Step Taken.  Stepsize is  0.002361

                             Maximum     Tolerance    Cnvgd?
         Gradient           0.000056      0.000300     YES
         Displacement       0.001324      0.001200      NO
         Energy change     -0.000001      0.000001     YES


                       Distance Matrix (Angstroms)
             C (  1)   C (  2)   C (  3)   H (  4)   Br(  5)   Cl(  6)
   C (  2)  1.512416
   C (  3)  1.500766  1.501368
   H (  4)  2.238699  1.081070  2.203821
   Br(  5)  3.006482  1.926407  3.018249  2.513008
   Cl(  6)  2.818946  2.792190  1.783008  2.836777  4.508804
   Cl(  7)  2.820569  2.850077  1.767180  3.733091  3.465061  2.954215
   H (  8)  1.083043  2.231267  2.202058  3.128095  3.099587  3.725103
   H (  9)  1.083508  2.235464  2.231337  2.534985  3.892304  2.923058
             Cl(  7)   H (  8)
   H (  8)  2.892427
   H (  9)  3.722683  1.833409

 Final energy is   -3610.7042424134361     


 ******************************
 **  OPTIMIZATION CONVERGED  **
 ******************************

                       Coordinates (Angstroms)
     ATOM                X               Y               Z
      1  C        -0.4990149405   -0.8030628421   -1.4122417235
      2  C         0.1850099396   -0.9286275532   -0.0692055779
      3  C        -1.0287809870   -0.0582795365   -0.2218869731
      4  H         0.0500887081   -1.8419286232    0.4932802935
      5  Br        1.9511543093   -0.2197155255    0.2294977072
      6  Cl       -2.5257831995   -0.6545469068    0.5413732210
      7  Cl       -0.9011555784    1.7038735044   -0.1837628225
      8  H        -0.0114012698   -0.2016638603   -2.1695620960
      9  H        -1.0574973429   -1.6558980763   -1.7793384871

Z-matrix Print:
$molecule
0 1
Br
C  1 1.926407
H  2 1.081070 1 110.159326
C  2 1.501368 1 122.931666 3 142.983550 0
C  4 1.500766 2 60.500844 1 109.985338 0
H  5 1.083043 4 115.975032 2 -108.223533 0
H  5 1.083508 4 118.515375 2 107.498269 0
Cl 4 1.767180 2 121.162952 1 1.862413 0
Cl 4 1.783008 2 116.191951 1 -141.143394 0
$end


 --------------------------------------------------------------

                    Orbital Energies (a.u.)
 --------------------------------------------------------------

 Alpha MOs
 -- Occupied --
*******-101.572-101.572 -62.495 -56.316 -56.312 -56.312 -10.321
-10.267 -10.223  -9.487  -9.486  -8.704  -7.252  -7.251  -7.241
 -7.241  -7.241  -7.240  -6.536  -6.522  -6.522  -2.647  -2.643
 -2.643  -2.632  -2.632  -0.961  -0.857  -0.844  -0.794  -0.641
 -0.597  -0.534  -0.509  -0.432  -0.429  -0.412  -0.397  -0.348
 -0.336  -0.324  -0.311  -0.293  -0.287
 -- Virtual --
 -0.050  -0.028  -0.012   0.006   0.017   0.023   0.027   0.051
  0.054   0.063   0.066   0.077   0.084   0.089   0.093   0.100
  0.108   0.110   0.115   0.117   0.128   0.137   0.143   0.149
  0.152   0.162   0.175   0.176   0.196   0.201   0.216   0.238
  0.241   0.254   0.263   0.278   0.387   0.391   0.410   0.423
  0.426   0.435   0.450   0.459   0.467   0.478   0.490   0.497
  0.501   0.510   0.532   0.552   0.573   0.579   0.609   0.621
  0.642   0.661   0.674   0.685   0.754   0.783   0.794   0.830
  0.840   0.847   0.864   0.891   0.917   0.926   0.931   0.947
  0.962   1.020   1.070   1.102   1.124   1.205   1.286   1.350
  1.386   1.458   1.498   1.510   1.517   1.558   1.634   1.685
  1.721   1.785   1.817   1.861   1.878   1.967   2.002   2.042
  2.079   2.119   2.173   2.180   2.198   2.230   2.269   2.290
  2.314   2.326   2.461   2.471   2.532   2.563   2.595   2.715
  2.729   2.821   2.832   2.844   3.042   3.154   3.284   3.436
  3.716   3.868   4.012   4.037   4.120   4.170   4.273   4.384
  6.684   7.572   7.593   7.680   9.716   9.766  23.558  23.757
 23.860  25.842  25.874  25.915  25.959  26.451  26.464  47.952
215.704 215.756 289.768 289.789 289.9021020.754
 --------------------------------------------------------------

          Ground-State Mulliken Net Atomic Charges

     Atom                 Charge (a.u.)
  ----------------------------------------
      1 C                    -0.613499
      2 C                    -0.253529
      3 C                    -0.151591
      4 H                     0.251348
      5 Br                   -0.108527
      6 Cl                    0.213206
      7 Cl                    0.302135
      8 H                     0.191964
      9 H                     0.168492
  ----------------------------------------
  Sum of atomic charges =     0.000000

 -----------------------------------------------------------------
                    Cartesian Multipole Moments
 -----------------------------------------------------------------
    Charge (ESU x 10^10)
                 0.0000
    Dipole Moment (Debye)
         X       0.0643      Y      -1.5155      Z      -1.2836
       Tot       1.9871
    Quadrupole Moments (Debye-Ang)
        XX     -65.3068     XY       2.0062     YY     -60.0460
        XZ       0.8139     YZ       0.6568     ZZ     -60.2797
    Octopole Moments (Debye-Ang^2)
       XXX      54.3303    XXY       4.4074    XYY      13.8687
       YYY       7.1791    XXZ       5.0911    XYZ      -1.1811
       YYZ       2.4281    XZZ      14.0955    YZZ       0.1052
       ZZZ       1.2486
    Hexadecapole Moments (Debye-Ang^3)
      XXXX   -1061.8377   XXXY      29.7105   XXYY    -252.1515
      XYYY      12.5707   YYYY    -374.8221   XXXZ      -1.4525
      XXYZ       1.1478   XYYZ       2.9733   YYYZ       4.6317
      XXZZ    -215.8991   XYZZ       8.8276   YYZZ     -98.8589
      XZZZ       2.8506   YZZZ       7.3472   ZZZZ    -192.2935
 -----------------------------------------------------------------
Archival summary:
1\1\TWL02\OPT\ProcedureUnspecified\BasisUnspecified\r1l233\taweetha\ThuOct1102:47:292018ThuOct1102:47:292018\0\\#,OPT,ProcedureUnspecified,BasisUnspecified,\\0,1\Br\C,1,1.92641\H,2,1.08107,1,110.159\C,2,1.50137,1,122.932,3,142.984,0\C,4,1.50077,2,60.5008,1,109.985,0\H,5,1.08304,4,115.975,2,-108.224,0\H,5,1.08351,4,118.515,2,107.498,0\Cl,4,1.76718,2,121.163,1,1.86241,0\Cl,4,1.78301,2,116.192,1,-141.143,0\\\@

 Total job time:  700.55s(wall), 399.95s(cpu) 
 Thu Oct 11 02:47:29 2018

        *************************************************************
        *                                                           *
        *  Thank you very much for using Q-Chem.  Have a nice day.  *
        *                                                           *
        *************************************************************


 
User input: 2 of 2 
 
Q-Chem Developer Version!
                  Welcome to Q-Chem
     A Quantum Leap Into The Future Of Chemistry


 Q-Chem 5.1, Q-Chem, Inc., Pleasanton, CA (2018)

 Yihan Shao,  Zhengting Gan,  E. Epifanovsky,  A. T. B. Gilbert,  M. Wormit,  
 J. Kussmann,  A. W. Lange,  A. Behn,  Jia Deng,  Xintian Feng,  D. Ghosh,  
 M. Goldey,  P. R. Horn,  L. D. Jacobson,  I. Kaliman,  T. Kus,  A. Landau,  
 Jie Liu,  E. I. Proynov,  R. M. Richard,  R. P. Steele,  E. J. Sundstrom,  
 H. L. Woodcock III,  P. M. Zimmerman,  D. Zuev,  B. Albrecht,  E. Alguire,  
 S. A. Baeppler,  D. Barton,  Z. Benda,  Y. A. Bernard,  E. J. Berquist,  
 K. B. Bravaya,  H. Burton,  D. Casanova,  Chun-Min Chang,  Yunqing Chen,  
 A. Chien,  K. D. Closser,  M. P. Coons,  S. Coriani,  S. Dasgupta,  
 A. L. Dempwolff,  M. Diedenhofen,  Hainam Do,  R. G. Edgar,  Po-Tung Fang,  
 S. Faraji,  S. Fatehi,  Qingguo Feng,  K. D. Fenk,  J. Fosso-Tande,  
 Qinghui Ge,  A. Ghysels,  G. Gidofalvi,  J. Gomes,  J. Gonthier,  A. Gunina,  
 D. Hait,  M. W. D. Hanson-Heine,  P. H. P. Harbach,  A. W. Hauser,  
 J. E. Herr,  E. G. Hohenstein,  Z. C. Holden,  Kerwin Hui,  B. C. Huynh,  
 T.-C. Jagau,  Hyunjun Ji,  B. Kaduk,  K. Khistyaev,  Jaehoon Kim,  
 P. Klunzinger,  K. Koh,  D. Kosenkov,  L. Koulias,  T. Kowalczyk,  
 C. M. Krauter,  A. Kunitsa,  Ka Un Lao,  A. Laurent,  K. V. Lawler,  
 Joonho Lee,  D. Lefrancois,  S. Lehtola,  D. S. Levine,  Yi-Pei Li,  
 You-Sheng Lin,  Fenglai Liu,  E. Livshits,  A. Luenser,  P. Manohar,  
 E. Mansoor,  S. F. Manzer,  Shan-Ping Mao,  Yuezhi Mao,  N. Mardirossian,  
 A. V. Marenich,  T. Markovich,  L. A. Martinez-Martinez,  S. A. Maurer,  
 N. J. Mayhall,  S. C. McKenzie,  J.-M. Mewes,  A. F. Morrison,  
 J. W. Mullinax,  K. Nanda,  T. S. Nguyen-Beck,  R. Olivares-Amaya,  
 J. A. Parkhill,  T. M. Perrine,  F. Plasser,  P. Pokhilko,  S. Prager,  
 A. Prociuk,  E. Ramos,  D. R. Rehn,  F. Rob,  M. Schneider,  N. Sergueev,  
 S. M. Sharada,  S. Sharma,  D. W. Small,  T. Stauch,  T. Stein,  
 Yu-Chuan Su,  A. J. W. Thom,  A. Tkatchenko,  T. Tsuchimochi,  N. M. Tubman,  
 L. Vogt,  M. L. Vidal,  O. Vydrov,  M. A. Watson,  J. Wenzel,  
 M. de Wergifosse,  T. A. Wesolowski,  A. White,  J. Witte,  A. Yamada,  
 Jun Yang,  K. Yao,  S. Yeganeh,  S. R. Yost,  Zhi-Qiang You,  A. Zech,  
 Igor Ying Zhang,  Xing Zhang,  Yan Zhao,  Ying Zhu,  B. R. Brooks,  
 G. K. L. Chan,  C. J. Cramer,  M. S. Gordon,  W. J. Hehre,  A. Klamt,  
 M. W. Schmidt,  C. D. Sherrill,  D. G. Truhlar,  A. Aspuru-Guzik,  R. Baer,  
 A. T. Bell,  N. A. Besley,  Jeng-Da Chai,  A. E. DePrince, III,  
 R. A. DiStasio Jr.,  A. Dreuw,  B. D. Dunietz,  T. R. Furlani,  
 Chao-Ping Hsu,  Yousung Jung,  Jing Kong,  D. S. Lambrecht,  WanZhen Liang,  
 C. Ochsenfeld,  V. A. Rassolov,  L. V. Slipchenko,  J. E. Subotnik,  
 T. Van Voorhis,  J. M. Herbert,  A. I. Krylov,  P. M. W. Gill,  M. Head-Gordon

 Contributors to earlier versions of Q-Chem not listed above: 
 R. D. Adamson,  B. Austin,  J. Baker,  G. J. O. Beran,  K. Brandhorst,  
 S. T. Brown,  E. F. C. Byrd,  A. K. Chakraborty,  C.-L. Cheng,  
 Siu Hung Chien,  D. M. Chipman,  D. L. Crittenden,  H. Dachsel,  
 R. J. Doerksen,  A. D. Dutoi,  L. Fusti-Molnar,  W. A. Goddard III,  
 A. Golubeva-Zadorozhnaya,  S. R. Gwaltney,  G. Hawkins,  A. Heyden,  
 S. Hirata,  G. Kedziora,  F. J. Keil,  C. Kelley,  Jihan Kim,  R. A. King,  
 R. Z. Khaliullin,  P. P. Korambath,  W. Kurlancheek,  A. M. Lee,  M. S. Lee,  
 S. V. Levchenko,  Ching Yeh Lin,  D. Liotard,  R. C. Lochan,  I. Lotan,  
 P. E. Maslen,  N. Nair,  D. P. O'Neill,  D. Neuhauser,  E. Neuscamman,  
 C. M. Oana,  R. Olson,  B. Peters,  R. Peverati,  P. A. Pieniazek,  
 Y. M. Rhee,  J. Ritchie,  M. A. Rohrdanz,  E. Rosta,  N. J. Russ,  
 H. F. Schaefer III,  N. E. Schultz,  N. Shenvi,  A. C. Simmonett,  A. Sodt,  
 D. Stuck,  K. S. Thanthiriwatte,  V. Vanovschi,  Tao Wang,  A. Warshel,  
 C. F. Williams,  Q. Wu,  X. Xu,  W. Zhang

 Please cite Q-Chem as follows:
 Y. Shao et al., Mol. Phys. 113, 184-215 (2015)
 DOI: 10.1080/00268976.2014.952696

 Q-Chem 5.1.1 for Intel X86 EM64T Linux

 Parts of Q-Chem use Armadillo 8.300.2 (Tropical Shenanigans).
 http://arma.sourceforge.net/

 Q-Chem begins on Thu Oct 11 02:47:29 2018  

Host: 
0

     Scratch files written to /scratch/taweetham/qchem2091//
The previous job contains 0 fragments, simply inherited here
Input Ideriv = 2
Curr. Ideriv = -1
Max.  Ideriv = 2

Checking the input file for inconsistencies... 	...done.

--------------------------------------------------------------
User input:
--------------------------------------------------------------

$molecule
read
$end

$rem
   job_type 	frequency
   basis 	6-311++g**
   method	b3lyp	
$end


--------------------------------------------------------------
 ----------------------------------------------------------------
             Standard Nuclear Orientation (Angstroms)
    I     Atom           X                Y                Z
 ----------------------------------------------------------------
    1      C      -0.4882433130    -0.6783344693    -1.4628635388
    2      C       0.2172991041    -0.8635447458    -0.1379825354
    3      C      -1.0402338791    -0.0472767191    -0.2181261372
    4      H       0.1349777915    -1.8199419650     0.3592503069
    5      Br      1.9492564840    -0.0888240281     0.1954500572
    6      Cl     -2.4962706406    -0.7711001523     0.5134154622
    7      Cl     -1.0004163064     1.7119875259    -0.0558642737
    8      H      -0.0404449845    -0.0010150193    -2.1795901208
    9      H      -1.0077631198    -1.5303517781    -1.8849491228
 ----------------------------------------------------------------
 Molecular Point Group                 C1    NOp =  1
 Largest Abelian Subgroup              C1    NOp =  1
 Nuclear Repulsion Energy =   572.0193722265 hartrees
 There are       45 alpha and       45 beta electrons
 Requested basis set is 6-311++G(d,p)
 There are 78 shells and 195 basis functions

 Total QAlloc Memory Limit   2000 MB
 Mega-Array Size       188 MB
 MEM_STATIC part       192 MB

                       Distance Matrix (Angstroms)
             C (  1)   C (  2)   C (  3)   H (  4)   Br(  5)   Cl(  6)
   C (  2)  1.512416
   C (  3)  1.500766  1.501368
   H (  4)  2.238699  1.081070  2.203821
   Br(  5)  3.006482  1.926407  3.018249  2.513008
   Cl(  6)  2.818946  2.792190  1.783008  2.836777  4.508804
   Cl(  7)  2.820569  2.850077  1.767180  3.733091  3.465061  2.954215
   H (  8)  1.083043  2.231267  2.202058  3.128095  3.099587  3.725103
   H (  9)  1.083508  2.235464  2.231337  2.534985  3.892304  2.923058
             Cl(  7)   H (  8)
   H (  8)  2.892427
   H (  9)  3.722683  1.833409

 A cutoff of  1.0D-11 yielded   2641 shell pairs
 There are     17494 function pairs (     18997 Cartesian)
 Smallest overlap matrix eigenvalue = 3.54E-05
 Guess from superposition of atomic densities
 Warning:  Energy on first SCF cycle will be non-variational
 SAD guess density has 90.000000 electrons

 -----------------------------------------------------------------------
  General SCF calculation program by
  Eric Jon Sundstrom, Paul Horn, Yuezhi Mao, Dmitri Zuev, Alec White,
  David Stuck, Shaama M.S., Shane Yost, Joonho Lee, David Small,
  Daniel Levine, Susi Lehtola, Hugh Burton, Evgeny Epifanovsky
 -----------------------------------------------------------------------
 Exchange:     0.2000 Hartree-Fock + 0.0800 Slater + 0.7200 B88
 Correlation:  0.1900 VWN1RPA + 0.8100 LYP
 Using SG-1 standard quadrature grid
 A restricted SCF calculation will be
 performed using DIIS
 SCF converges when DIIS error is below 1.0e-08
 ---------------------------------------
  Cycle       Energy         DIIS error
 ---------------------------------------
    1   -3611.7617736313      3.96e-02  
    2   -3610.6581029258      3.42e-03  
    3   -3610.6344299615      4.06e-03  
    4   -3610.7026775219      5.47e-04  
    5   -3610.7039984932      2.07e-04  
    6   -3610.7041704799      7.56e-05  
    7   -3610.7041953166      1.55e-05  
    8   -3610.7041961965      7.73e-06  
    9   -3610.7041964703      1.34e-06  
   10   -3610.7041964777      2.44e-07  
   11   -3610.7041964778      8.48e-08  
   12   -3610.7041964779      1.74e-08  
   13   -3610.7041964779      2.81e-09  Convergence criterion met
 ---------------------------------------
 SCF time:   CPU 61.67s  wall 88.00s 
 SCF   energy in the final basis set =    -3610.7041964779
 Total energy in the final basis set =    -3610.7041964779

 --------------------------------------------------------------

                    Orbital Energies (a.u.)
 --------------------------------------------------------------

 Alpha MOs
 -- Occupied --
*******-101.572-101.572 -62.495 -56.316 -56.312 -56.312 -10.321
-10.267 -10.223  -9.487  -9.486  -8.704  -7.252  -7.251  -7.241
 -7.241  -7.241  -7.241  -6.536  -6.522  -6.522  -2.647  -2.643
 -2.643  -2.632  -2.632  -0.961  -0.857  -0.844  -0.794  -0.641
 -0.597  -0.534  -0.509  -0.432  -0.429  -0.412  -0.397  -0.348
 -0.336  -0.324  -0.311  -0.293  -0.287
 -- Virtual --
 -0.050  -0.028  -0.012   0.006   0.017   0.023   0.027   0.051
  0.054   0.063   0.066   0.078   0.084   0.089   0.093   0.100
  0.108   0.110   0.115   0.117   0.128   0.137   0.143   0.149
  0.152   0.162   0.175   0.176   0.196   0.201   0.216   0.238
  0.241   0.254   0.263   0.278   0.387   0.391   0.410   0.423
  0.426   0.435   0.450   0.459   0.467   0.478   0.490   0.497
  0.501   0.510   0.532   0.552   0.573   0.579   0.609   0.621
  0.642   0.661   0.674   0.685   0.754   0.783   0.794   0.830
  0.840   0.847   0.864   0.891   0.917   0.926   0.931   0.947
  0.962   1.020   1.070   1.102   1.124   1.205   1.286   1.350
  1.386   1.458   1.498   1.510   1.517   1.558   1.634   1.685
  1.721   1.785   1.817   1.861   1.878   1.967   2.002   2.042
  2.079   2.119   2.173   2.180   2.198   2.230   2.269   2.290
  2.314   2.326   2.461   2.470   2.532   2.563   2.595   2.715
  2.729   2.821   2.832   2.844   3.042   3.154   3.284   3.436
  3.716   3.868   4.012   4.037   4.120   4.170   4.273   4.384
  6.684   7.572   7.594   7.680   9.716   9.766  23.558  23.757
 23.860  25.842  25.874  25.915  25.960  26.451  26.464  47.952
215.704 215.756 289.768 289.789 289.9021020.754
 --------------------------------------------------------------

          Ground-State Mulliken Net Atomic Charges

     Atom                 Charge (a.u.)
  ----------------------------------------
      1 C                    -0.613753
      2 C                    -0.253653
      3 C                    -0.151028
      4 H                     0.251341
      5 Br                   -0.108418
      6 Cl                    0.213018
      7 Cl                    0.302033
      8 H                     0.191919
      9 H                     0.168540
  ----------------------------------------
  Sum of atomic charges =     0.000000

 -----------------------------------------------------------------
                    Cartesian Multipole Moments
 -----------------------------------------------------------------
    Charge (ESU x 10^10)
                 0.0000
    Dipole Moment (Debye)
         X       0.1249      Y      -1.4164      Z      -1.3890
       Tot       1.9877
    Quadrupole Moments (Debye-Ang)
        XX     -65.4795     XY       1.7013     YY     -60.0906
        XZ       0.9821     YZ       0.6368     ZZ     -60.1984
    Octopole Moments (Debye-Ang^2)
       XXX      56.3239    XXY       2.1880    XYY      15.0894
       YYY       0.2384    XXZ       5.3450    XYZ      -1.0532
       YYZ       2.7934    XZZ      14.5928    YZZ      -1.7344
       ZZZ       1.1922
    Hexadecapole Moments (Debye-Ang^3)
      XXXX   -1069.0921   XXXY      16.3756   XXYY    -250.1265
      XYYY      -5.2271   YYYY    -374.0228   XXXZ       4.1328
      XXYZ      -1.4298   XYYZ       3.5871   YYYZ      -0.0735
      XXZZ    -216.8457   XYZZ       3.6977   YYZZ     -98.5911
      XZZZ       8.5461   YZZZ       0.1071   ZZZZ    -191.4999
 -----------------------------------------------------------------
 Calculating MO derivatives via CPSCF
   1         3          27      0.140905    0.026045
   2         3          27      0.020338    0.003859
   3         3          27      0.002050    0.000572
   4         3          27      0.000144    0.000039
   5        27           3      0.000004    0.000002
   6        30           0      0.000000    0.000000    Roots Converged
 Time for AOints: 27.1 s (CPU) 27.1 s (wall)
 ------------------------------------------------------------------------------
                     AOints        : Timing summary (seconds)
 ------------------------------------------------------------------------------
     job step          cpu (% of tot)      sys (% of tot)     wall (% of tot)
 ------------------------------------------------------------------------------
  cpscf_lag         0.2539E+03 (47.1)   0.3510E-03 (17.0)   0.3057E+03 (51.8)
  iterzp            0.2572E+03 (47.7)   0.1715E-02 (82.9)   0.2573E+03 (43.6)
  make_fx           0.0000E+00 ( 0.0)   0.0000E+00 ( 0.0)   0.0000E+00 ( 0.0)
  AOints            0.2712E+02 ( 5.0)   0.1000E-05 ( 0.0)   0.2713E+02 ( 4.6)
 ------------------------------------------------------------------------------
   Grand Totals     0.5386E+03          0.2068E-02          0.5906E+03
 ------------------------------------------------------------------------------
 Calculating analytic Hessian of the SCF energy
 Polarizability Matrix (a.u.)
            1           2           3
    1 -95.6504466  -5.1140820   0.5711828
    2  -5.1140820 -75.0642129  -1.2337712
    3   0.5711828  -1.2337712 -64.8286740

 Direct stationary perturbation theory relativistic correction:

 rels  =      18.370925668426
 relv  =     -62.716563562335
 rel2e =      10.428935891592
 E_rel =     -33.916702002316

 Hessian of the SCF Energy
            1           2           3           4           5           6
    1   0.3375636   0.2011473  -0.0232627  -0.0642353  -0.0049747  -0.0511127
    2   0.2011473   0.5376946   0.0007366  -0.0163801  -0.0547563   0.0122937
    3  -0.0232627   0.0007366   0.6023474  -0.0841578   0.0436118  -0.1677232
    4  -0.0642353  -0.0163801  -0.0841578   0.3888602  -0.0061224   0.0770108
    5  -0.0049747  -0.0547563   0.0436118  -0.0061224   0.5063259  -0.1662254
    6  -0.0511127   0.0122937  -0.1677232   0.0770108  -0.1662254   0.3372802
    7  -0.0477291   0.0139066   0.0772104  -0.1613764   0.0737838  -0.0252436
    8   0.0019940  -0.0794258  -0.0705024   0.0771060  -0.1017528   0.0277490
    9   0.0393681  -0.0529217  -0.1645150   0.0061717   0.0066396  -0.0178588
   10  -0.0015791   0.0027852  -0.0036303  -0.0384577  -0.0236696   0.0134678
   11   0.0037658   0.0074765  -0.0045985  -0.0169857  -0.2830555   0.1278033
   12   0.0037706   0.0254736  -0.0114783   0.0086084   0.1258257  -0.1024844
   13  -0.0131149  -0.0009071  -0.0054005  -0.1061273  -0.0459820  -0.0125096
   14  -0.0045940  -0.0026723  -0.0002219  -0.0425211  -0.0499104  -0.0037878
   15  -0.0184156  -0.0103612   0.0012295  -0.0140378  -0.0056749  -0.0254337
   16  -0.0119381   0.0000032   0.0077915  -0.0227557  -0.0090534   0.0161738
   17  -0.0007371   0.0018498  -0.0013365   0.0026115   0.0020860   0.0000056
   18   0.0221982   0.0129867  -0.0072762   0.0017699  -0.0055759   0.0008859
   19  -0.0002416   0.0016471   0.0024244   0.0025993   0.0156594   0.0012944
   20   0.0035240  -0.0193948  -0.0033207  -0.0004397  -0.0220081  -0.0048350
   21  -0.0019044  -0.0225642   0.0012472   0.0033605   0.0063546  -0.0002367
   22  -0.0893851  -0.0842657   0.0819167   0.0093062   0.0180381  -0.0162712
   23  -0.0846816  -0.1623439   0.1219346  -0.0033529  -0.0082088   0.0044029
   24   0.0787689   0.1185204  -0.1688370   0.0075262   0.0085949  -0.0129159
   25  -0.1093404  -0.1179364  -0.0528916  -0.0078134  -0.0176792  -0.0028097
   26  -0.1154437  -0.2284278  -0.0863030   0.0060842   0.0112800   0.0025937
   27  -0.0494105  -0.0841638  -0.0849945  -0.0062520  -0.0135503  -0.0115135
            7           8           9          10          11          12
    1  -0.0477291   0.0019940   0.0393681  -0.0015791   0.0037658   0.0037706
    2   0.0139066  -0.0794258  -0.0529217   0.0027852   0.0074765   0.0254736
    3   0.0772104  -0.0705024  -0.1645150  -0.0036303  -0.0045985  -0.0114783
    4  -0.1613764   0.0771060   0.0061717  -0.0384577  -0.0169857   0.0086084
    5   0.0737838  -0.1017528   0.0066396  -0.0236696  -0.2830555   0.1258257
    6  -0.0252436   0.0277490  -0.0178588   0.0134678   0.1278033  -0.1024844
    7   0.3567505  -0.0630809  -0.0788092   0.0010055  -0.0022885  -0.0013833
    8  -0.0630809   0.3703450   0.0496941   0.0181824  -0.0125890  -0.0104418
    9  -0.0788092   0.0496941   0.2896206  -0.0095585   0.0083012   0.0022157
   10   0.0010055   0.0181824  -0.0095585   0.0543052   0.0203515  -0.0042493
   11  -0.0022885  -0.0125890   0.0083012   0.0203515   0.2899503  -0.1314392
   12  -0.0013833  -0.0104418   0.0022157  -0.0042493  -0.1314392   0.1077171
   13  -0.0186748  -0.0110073  -0.0080446  -0.0139437  -0.0032618  -0.0041692
   14   0.0034679   0.0033239   0.0011807  -0.0208806  -0.0030372  -0.0067534
   15  -0.0002125   0.0046528  -0.0027251   0.0047781   0.0007042   0.0027160
   16  -0.0995541  -0.0232632   0.0355328   0.0000524  -0.0022737  -0.0020350
   17  -0.0318381  -0.0411400   0.0165592   0.0010251   0.0013267  -0.0001528
   18   0.0327456   0.0109472  -0.0499240   0.0006189  -0.0003351   0.0007995
   19  -0.0312215  -0.0037415  -0.0004435  -0.0015196   0.0013341   0.0019386
   20   0.0077239  -0.1384305  -0.0159817   0.0015679  -0.0013290  -0.0029192
   21   0.0013790  -0.0108031  -0.0329232  -0.0010731   0.0007442   0.0007078
   22  -0.0087131  -0.0129067   0.0107833  -0.0010368  -0.0012496  -0.0047030
   23   0.0065889   0.0102798  -0.0126151   0.0005807   0.0008700   0.0016891
   24   0.0034576   0.0091843  -0.0135650   0.0006140  -0.0017113  -0.0020337
   25   0.0095132   0.0167172   0.0050000   0.0011739   0.0006078   0.0022222
   26  -0.0082637  -0.0106106  -0.0008563   0.0000573   0.0003870  -0.0012820
   27  -0.0091440  -0.0104802  -0.0103252  -0.0009675   0.0005314   0.0018403
           13          14          15          16          17          18
    1  -0.0131149  -0.0045940  -0.0184156  -0.0119381  -0.0007371   0.0221982
    2  -0.0009071  -0.0026723  -0.0103612   0.0000032   0.0018498   0.0129867
    3  -0.0054005  -0.0002219   0.0012295   0.0077915  -0.0013365  -0.0072762
    4  -0.1061273  -0.0425211  -0.0140378  -0.0227557   0.0026115   0.0017699
    5  -0.0459820  -0.0499104  -0.0056749  -0.0090534   0.0020860  -0.0055759
    6  -0.0125096  -0.0037878  -0.0254337   0.0161738   0.0000056   0.0008859
    7  -0.0186748   0.0034679  -0.0002125  -0.0995541  -0.0318381   0.0327456
    8  -0.0110073   0.0033239   0.0046528  -0.0232632  -0.0411400   0.0109472
    9  -0.0080446   0.0011807  -0.0027251   0.0355328   0.0165592  -0.0499240
   10  -0.0139437  -0.0208806   0.0047781   0.0000524   0.0010251   0.0006189
   11  -0.0032618  -0.0030372   0.0007042  -0.0022737   0.0013267  -0.0003351
   12  -0.0041692  -0.0067534   0.0027160  -0.0020350  -0.0001528   0.0007995
   13   0.1569507   0.0598554   0.0281949  -0.0032853   0.0003799  -0.0003093
   14   0.0598554   0.0495126   0.0092017   0.0001213   0.0004678   0.0001945
   15   0.0281949   0.0092017   0.0220158   0.0015981  -0.0004664   0.0003918
   16  -0.0032853   0.0001213   0.0015981   0.1427361   0.0511863  -0.0611899
   17   0.0003799   0.0004678  -0.0004664   0.0511863   0.0600283  -0.0245573
   18  -0.0003093   0.0001945   0.0003918  -0.0611899  -0.0245573   0.0514074
   19  -0.0018831   0.0042721  -0.0010216  -0.0050458  -0.0234968   0.0019892
   20   0.0004313   0.0008196   0.0015548  -0.0166684  -0.0258963   0.0066563
   21   0.0011439   0.0001920   0.0009491   0.0023862   0.0100350   0.0025772
   22   0.0021186   0.0010039   0.0021446  -0.0022791   0.0004887   0.0040341
   23  -0.0014003   0.0005175  -0.0015878   0.0014789   0.0002273  -0.0026426
   24   0.0000787   0.0004230   0.0016350  -0.0010060  -0.0000665  -0.0003142
   25  -0.0020403  -0.0007250  -0.0030282   0.0020696   0.0003805  -0.0018566
   26   0.0018918   0.0009785   0.0019770  -0.0015310   0.0010504   0.0023261
   27   0.0010158  -0.0004289  -0.0007784   0.0007485  -0.0000204   0.0014526
           19          20          21          22          23          24
    1  -0.0002416   0.0035240  -0.0019044  -0.0893851  -0.0846816   0.0787689
    2   0.0016471  -0.0193948  -0.0225642  -0.0842657  -0.1623439   0.1185204
    3   0.0024244  -0.0033207   0.0012472   0.0819167   0.1219346  -0.1688370
    4   0.0025993  -0.0004397   0.0033605   0.0093062  -0.0033529   0.0075262
    5   0.0156594  -0.0220081   0.0063546   0.0180381  -0.0082088   0.0085949
    6   0.0012944  -0.0048350  -0.0002367  -0.0162712   0.0044029  -0.0129159
    7  -0.0312215   0.0077239   0.0013790  -0.0087131   0.0065889   0.0034576
    8  -0.0037415  -0.1384305  -0.0108031  -0.0129067   0.0102798   0.0091843
    9  -0.0004435  -0.0159817  -0.0329232   0.0107833  -0.0126151  -0.0135650
   10  -0.0015196   0.0015679  -0.0010731  -0.0010368   0.0005807   0.0006140
   11   0.0013341  -0.0013290   0.0007442  -0.0012496   0.0008700  -0.0017113
   12   0.0019386  -0.0029192   0.0007078  -0.0047030   0.0016891  -0.0020337
   13  -0.0018831   0.0004313   0.0011439   0.0021186  -0.0014003   0.0000787
   14   0.0042721   0.0008196   0.0001920   0.0010039   0.0005175   0.0004230
   15  -0.0010216   0.0015548   0.0009491   0.0021446  -0.0015878   0.0016350
   16  -0.0050458  -0.0166684   0.0023862  -0.0022791   0.0014789  -0.0010060
   17  -0.0234968  -0.0258963   0.0100350   0.0004887   0.0002273  -0.0000665
   18   0.0019892   0.0066563   0.0025772   0.0040341  -0.0026426  -0.0003142
   19   0.0366788   0.0030204  -0.0059941   0.0008914   0.0008931   0.0004347
   20   0.0030204   0.2070720   0.0183428  -0.0021397   0.0008440  -0.0000461
   21  -0.0059941   0.0183428   0.0267831  -0.0023338   0.0002349   0.0011849
   22   0.0008914  -0.0021397  -0.0023338   0.0926483   0.0867799  -0.0844847
   23   0.0008931   0.0008440   0.0002349   0.0867799   0.1676393  -0.1268304
   24   0.0004347  -0.0000461   0.0011849  -0.0844847  -0.1268304   0.1833366
   25  -0.0002579   0.0029801   0.0030358  -0.0035504  -0.0068866  -0.0053894
   26   0.0004122  -0.0016769  -0.0025364  -0.0057490  -0.0098252  -0.0080682
   27  -0.0006220   0.0005488  -0.0002894   0.0089141   0.0154143   0.0115094
           25          26          27
    1  -0.1093404  -0.1154437  -0.0494105
    2  -0.1179364  -0.2284278  -0.0841638
    3  -0.0528916  -0.0863030  -0.0849945
    4  -0.0078134   0.0060842  -0.0062520
    5  -0.0176792   0.0112800  -0.0135503
    6  -0.0028097   0.0025937  -0.0115135
    7   0.0095132  -0.0082637  -0.0091440
    8   0.0167172  -0.0106106  -0.0104802
    9   0.0050000  -0.0008563  -0.0103252
   10   0.0011739   0.0000573  -0.0009675
   11   0.0006078   0.0003870   0.0005314
   12   0.0022222  -0.0012820   0.0018403
   13  -0.0020403   0.0018918   0.0010158
   14  -0.0007250   0.0009785  -0.0004289
   15  -0.0030282   0.0019770  -0.0007784
   16   0.0020696  -0.0015310   0.0007485
   17   0.0003805   0.0010504  -0.0000204
   18  -0.0018566   0.0023261   0.0014526
   19  -0.0002579   0.0004122  -0.0006220
   20   0.0029801  -0.0016769   0.0005488
   21   0.0030358  -0.0025364  -0.0002894
   22  -0.0035504  -0.0057490   0.0089141
   23  -0.0068866  -0.0098252   0.0154143
   24  -0.0053894  -0.0080682   0.0115094
   25   0.1102457   0.1225417   0.0557176
   26   0.1225417   0.2368447   0.0921491
   27   0.0557176   0.0921491   0.0930985
 Gradient time:  CPU 665.43 s  wall 763.99 s
 **********************************************************************
 **                                                                  **
 **                       VIBRATIONAL ANALYSIS                       **
 **                       --------------------                       **
 **                                                                  **
 **        VIBRATIONAL FREQUENCIES (CM**-1) AND NORMAL MODES         **
 **     FORCE CONSTANTS (mDYN/ANGSTROM) AND REDUCED MASSES (AMU)     **
 **                  INFRARED INTENSITIES (KM/MOL)                   **
 **                                                                  **
 **********************************************************************


 Mode:                 1                      2                      3
 Frequency:       126.59                 141.28                 244.89
 Force Cnst:      0.1965                 0.1094                 0.3389
 Red. Mass:      20.8084                 9.3044                 9.5900
 IR Active:          YES                    YES                    YES
 IR Intens:        0.341                  1.017                  1.060
 Raman Active:       YES                    YES                    YES
               X      Y      Z        X      Y      Z        X      Y      Z
 C          0.010 -0.289  0.061   -0.092  0.149 -0.285    0.093 -0.068  0.174
 C          0.006 -0.246  0.072   -0.004 -0.012 -0.346   -0.084  0.013  0.268
 C          0.054 -0.198  0.031    0.013 -0.018 -0.141    0.077  0.180  0.034
 H          0.134 -0.223  0.137   -0.023 -0.100 -0.518   -0.219  0.154  0.513
 Br        -0.170  0.189 -0.058   -0.130  0.003  0.091   -0.144 -0.040 -0.047
 Cl        -0.137  0.077 -0.109    0.207 -0.038  0.189    0.230 -0.172 -0.085
 Cl         0.494 -0.226  0.176    0.124 -0.021 -0.097    0.063  0.224  0.001
 H          0.061 -0.407 -0.017   -0.224  0.286 -0.236    0.408 -0.293  0.160
 H         -0.073 -0.290  0.165   -0.061  0.160 -0.349   -0.097  0.031  0.216
 TransDip  -0.002 -0.017  0.008   -0.015  0.007 -0.028    0.006  0.012  0.030

 Mode:                 4                      5                      6
 Frequency:       287.19                 364.66                 447.37
 Force Cnst:      0.6435                 0.2294                 0.5966
 Red. Mass:      13.2419                 2.9283                 5.0593
 IR Active:          YES                    YES                    YES
 IR Intens:        0.729                  0.756                  2.331
 Raman Active:       YES                    YES                    YES
               X      Y      Z        X      Y      Z        X      Y      Z
 C          0.281 -0.225 -0.095    0.237  0.217  0.054   -0.254  0.138  0.162
 C          0.091 -0.167 -0.009    0.035 -0.033  0.091    0.108 -0.160 -0.035
 C          0.189 -0.063 -0.177    0.025 -0.043  0.090    0.150 -0.044  0.316
 H          0.014 -0.091  0.129    0.030 -0.117 -0.069    0.182 -0.244 -0.183
 Br        -0.083 -0.015 -0.018   -0.038 -0.009 -0.029   -0.015  0.004  0.006
 Cl         0.231  0.323 -0.022   -0.043  0.005  0.044    0.092  0.054 -0.109
 Cl        -0.256 -0.116  0.161    0.005 -0.051 -0.058   -0.039 -0.047 -0.061
 H          0.496 -0.350 -0.081    0.352  0.471  0.366   -0.412  0.186  0.114
 H          0.204 -0.175 -0.103    0.389  0.317 -0.331   -0.488  0.253  0.225
 TransDip   0.019 -0.020  0.002    0.028  0.002  0.002   -0.039  0.002  0.029

 Mode:                 7                      8                      9
 Frequency:       513.58                 614.08                 728.01
 Force Cnst:      1.4172                 0.6420                 0.9489
 Red. Mass:       9.1194                 2.8897                 3.0388
 IR Active:          YES                    YES                    YES
 IR Intens:       12.977                 19.659                 82.633
 Raman Active:       YES                    YES                    YES
               X      Y      Z        X      Y      Z        X      Y      Z
 C          0.133 -0.154 -0.063    0.081 -0.026  0.044    0.004  0.065 -0.045
 C          0.226 -0.404 -0.221    0.223  0.266 -0.070    0.038 -0.029 -0.012
 C          0.203 -0.157  0.081    0.076  0.004  0.075    0.256  0.257 -0.055
 H          0.318 -0.479 -0.334    0.269  0.185 -0.226   -0.135  0.115  0.232
 Br        -0.010  0.011  0.005   -0.047 -0.029 -0.007   -0.004  0.002  0.002
 Cl        -0.148 -0.052  0.060   -0.032 -0.004 -0.003   -0.073 -0.034  0.038
 Cl        -0.035  0.292  0.013    0.002 -0.007  0.004   -0.011 -0.071 -0.010
 H          0.141 -0.154 -0.061   -0.398 -0.066 -0.292    0.359 -0.371 -0.239
 H         -0.014 -0.046 -0.113    0.297 -0.366  0.471   -0.555  0.282  0.215
 TransDip   0.073 -0.080 -0.040    0.141  0.011  0.010    0.173  0.230 -0.045

 Mode:                10                     11                     12
 Frequency:       903.66                 939.92                 957.68
 Force Cnst:      1.0432                 1.8337                 1.9581
 Red. Mass:       2.1683                 3.5229                 3.6236
 IR Active:          YES                    YES                    YES
 IR Intens:       12.911                  8.651                  1.284
 Raman Active:       YES                    YES                    YES
               X      Y      Z        X      Y      Z        X      Y      Z
 C         -0.131 -0.039 -0.114    0.061 -0.192 -0.032   -0.042 -0.039  0.258
 C          0.108  0.091  0.110   -0.146  0.078 -0.242    0.237 -0.046 -0.186
 C          0.140 -0.134 -0.040    0.047  0.108  0.293   -0.181  0.111 -0.168
 H          0.036  0.327  0.549   -0.295  0.364  0.271    0.199  0.265  0.394
 Br        -0.009 -0.006 -0.000    0.005  0.003  0.003   -0.009 -0.005  0.003
 Cl        -0.017  0.000  0.002    0.000 -0.001 -0.013    0.001 -0.000  0.002
 Cl        -0.000  0.019  0.006    0.000 -0.018 -0.005    0.006 -0.015  0.004
 H         -0.063  0.312  0.253    0.213  0.132  0.368    0.206  0.104  0.547
 H         -0.085  0.143 -0.542    0.170 -0.030 -0.501   -0.125  0.262 -0.249
 TransDip   0.105 -0.017  0.044   -0.061  0.053  0.049   -0.001  0.035 -0.010

 Mode:                13                     14                     15
 Frequency:      1057.82                1082.61                1134.20
 Force Cnst:      0.8909                 0.9229                 1.0491
 Red. Mass:       1.3513                 1.3365                 1.3841
 IR Active:          YES                    YES                    YES
 IR Intens:       39.139                 11.003                 18.957
 Raman Active:       YES                    YES                    YES
               X      Y      Z        X      Y      Z        X      Y      Z
 C         -0.011  0.029 -0.045   -0.147  0.064  0.007    0.042  0.106 -0.024
 C          0.010  0.079 -0.017    0.020 -0.027 -0.006    0.023 -0.068 -0.062
 C         -0.078 -0.099  0.073    0.044  0.029 -0.005   -0.054 -0.084  0.037
 H          0.425  0.051 -0.016   -0.056 -0.031 -0.027   -0.386  0.348  0.685
 Br        -0.002 -0.004  0.001   -0.000  0.001  0.000    0.001  0.001 -0.000
 Cl         0.006  0.006 -0.002   -0.002 -0.002 -0.000    0.004  0.004 -0.001
 Cl         0.002  0.006 -0.004   -0.001 -0.002  0.001    0.002  0.005 -0.001
 H          0.668 -0.440 -0.064    0.452 -0.242  0.093   -0.089 -0.107 -0.311
 H         -0.327  0.182  0.029    0.710 -0.433 -0.040    0.074 -0.079  0.313
 TransDip  -0.041 -0.177  0.084    0.102 -0.008 -0.027   -0.098 -0.081  0.057

 Mode:                16                     17                     18
 Frequency:      1241.47                1304.92                1458.47
 Force Cnst:      1.4389                 2.2601                 1.5104
 Red. Mass:       1.5846                 2.2527                 1.2052
 IR Active:          YES                    YES                    YES
 IR Intens:       20.152                 12.358                 14.660
 Raman Active:       YES                    YES                    YES
               X      Y      Z        X      Y      Z        X      Y      Z
 C          0.007 -0.000 -0.108   -0.013 -0.046 -0.109   -0.006 -0.022 -0.115
 C          0.015 -0.085  0.054    0.214 -0.016  0.106    0.038 -0.017  0.012
 C         -0.078  0.141  0.062   -0.149  0.091  0.104   -0.036  0.028  0.011
 H          0.798  0.002  0.362   -0.735 -0.165 -0.284   -0.041 -0.020  0.000
 Br        -0.003 -0.004  0.000   -0.002  0.002 -0.002   -0.000  0.000 -0.000
 Cl         0.004 -0.001 -0.002    0.006  0.001 -0.004    0.001  0.000 -0.000
 Cl        -0.000 -0.010 -0.002    0.002 -0.008 -0.002    0.000 -0.001 -0.000
 H         -0.239  0.068 -0.217    0.048 -0.190 -0.226    0.246  0.445  0.498
 H          0.194 -0.107 -0.149   -0.072  0.093 -0.369   -0.181 -0.259  0.612
 TransDip  -0.127  0.068  0.005    0.065  0.074  0.055   -0.004  0.028  0.119

 Mode:                19                     20                     21
 Frequency:      3132.80                3198.78                3226.16
 Force Cnst:      6.0940                 6.5773                 6.8532
 Red. Mass:       1.0539                 1.0910                 1.1176
 IR Active:          YES                    YES                    YES
 IR Intens:        0.398                  2.249                  0.754
 Raman Active:       YES                    YES                    YES
               X      Y      Z        X      Y      Z        X      Y      Z
 C         -0.006 -0.014 -0.063    0.008  0.013 -0.006   -0.052 -0.082  0.019
 C          0.002  0.000  0.001   -0.004 -0.075  0.040   -0.001 -0.012  0.006
 C         -0.002  0.001  0.001   -0.002  0.001  0.001   -0.001 -0.000  0.001
 H          0.001 -0.011  0.007    0.066  0.871 -0.453    0.009  0.141 -0.077
 Br         0.000 -0.000  0.000    0.000  0.000 -0.000    0.000  0.000  0.000
 Cl        -0.000  0.000  0.000    0.000  0.000 -0.000    0.000  0.000 -0.000
 Cl        -0.000  0.000  0.000   -0.000  0.000 -0.000    0.000  0.000  0.000
 H         -0.282 -0.428  0.434   -0.055 -0.076  0.078    0.300  0.454 -0.483
 H          0.357  0.586  0.272   -0.045 -0.077 -0.038    0.316  0.519  0.255
 TransDip  -0.015 -0.008 -0.011   -0.040  0.025 -0.009    0.006  0.008 -0.026

 STANDARD THERMODYNAMIC QUANTITIES AT   298.15 K  AND     1.00 ATM

   This Molecule has  0 Imaginary Frequencies
   Zero point vibrational energy:       33.032 kcal/mol

   Atom    1 Element C  Has Mass   12.00000
   Atom    2 Element C  Has Mass   12.00000
   Atom    3 Element C  Has Mass   12.00000
   Atom    4 Element H  Has Mass    1.00783
   Atom    5 Element Br Has Mass   78.91830
   Atom    6 Element Cl Has Mass   34.96885
   Atom    7 Element Cl Has Mass   34.96885
   Atom    8 Element H  Has Mass    1.00783
   Atom    9 Element H  Has Mass    1.00783
   Molecular Mass:   187.879490 amu
   Principal axes and moments of inertia in amu*Bohr^2:
                             1           2           3
    Eigenvalues --      682.62313  2200.13131  2546.74494
          X               0.99998     0.00680     0.00070
          Y              -0.00682     0.99951     0.03046
          Z              -0.00049    -0.03047     0.99954
   Rotational Symmetry Number is   1
   The Molecule is an Asymmetric Top
   Translational Enthalpy:        0.889 kcal/mol
   Rotational Enthalpy:           0.889 kcal/mol
   Vibrational Enthalpy:         35.294 kcal/mol
   gas constant (RT):             0.592 kcal/mol
   Translational Entropy:        41.598  cal/mol.K
   Rotational Entropy:           29.726  cal/mol.K
   Vibrational Entropy:          12.911  cal/mol.K

   Total Enthalpy:               37.664 kcal/mol
   Total Entropy:                84.235  cal/mol.K

 ======================================================================

 STANDARD THERMODYNAMIC QUANTITIES FOR ANHARMONIC VIBRATION -- TOSH

   Zero point vibrational energy: ************ kcal/mol

   Vibrational Enthalpy:       Infinity kcal/mol
   Vibrational Entropy:             NaN  cal/mol.K

   Total Enthalpy:             Infinity kcal/mol
   Total Entropy:                   NaN  cal/mol.K

 ======================================================================

 STANDARD THERMODYNAMIC QUANTITIES FOR ANHARMONIC VIBRATION -- VPT2

   Zero point vibrational energy: ************ kcal/mol

   Vibrational Enthalpy:       Infinity kcal/mol
   Vibrational Entropy:             NaN  cal/mol.K

   Total Enthalpy:             Infinity kcal/mol
   Total Entropy:                   NaN  cal/mol.K

 ======================================================================

Archival summary:
1\1\TWL02\FREQ\ProcedureUnspecified\BasisUnspecified\r1l233\taweetha\ThuOct1103:01:412018ThuOct1103:01:412018\0\\#,FREQ,ProcedureUnspecified,BasisUnspecified,\\0,1\Br\C,1,1.92641\H,2,1.08107,1,110.159\C,2,1.50137,1,122.932,3,142.984,0\C,4,1.50077,2,60.5008,1,109.985,0\H,5,1.08304,4,115.975,2,-108.224,0\H,5,1.08351,4,118.515,2,107.498,0\Cl,4,1.76718,2,121.163,1,1.86241,0\Cl,4,1.78301,2,116.192,1,-141.143,0\\\@

 Total job time:  852.71s(wall), 727.24s(cpu) 
 Thu Oct 11 03:01:41 2018

        *************************************************************
        *                                                           *
        *  Thank you very much for using Q-Chem.  Have a nice day.  *
        *                                                           *
        *************************************************************
