# Supplementary material for: Geometric and energetic data from ab initio calculations of haloethene, haloimine, halomethylenephosphine, haloiminophosphine, halodiazene, halodiphosphene and halocyclopropane
Source: Data Brief. 2019 Nov 2;27:104738. doi: 10.1016/j.dib.2019.104738 (PMC6861602; doi:10.1016/j.dib.2019.104738)
Supplement: Multimedia component 3 [file mmc3.zip › CCC/B3LYP/HBrCCCClF.out]

Q-Chem Developer Version!
                  Welcome to Q-Chem
     A Quantum Leap Into The Future Of Chemistry


 Q-Chem 5.1, Q-Chem, Inc., Pleasanton, CA (2018)

 Yihan Shao,  Zhengting Gan,  E. Epifanovsky,  A. T. B. Gilbert,  M. Wormit,  
 J. Kussmann,  A. W. Lange,  A. Behn,  Jia Deng,  Xintian Feng,  D. Ghosh,  
 M. Goldey,  P. R. Horn,  L. D. Jacobson,  I. Kaliman,  T. Kus,  A. Landau,  
 Jie Liu,  E. I. Proynov,  R. M. Richard,  R. P. Steele,  E. J. Sundstrom,  
 H. L. Woodcock III,  P. M. Zimmerman,  D. Zuev,  B. Albrecht,  E. Alguire,  
 S. A. Baeppler,  D. Barton,  Z. Benda,  Y. A. Bernard,  E. J. Berquist,  
 K. B. Bravaya,  H. Burton,  D. Casanova,  Chun-Min Chang,  Yunqing Chen,  
 A. Chien,  K. D. Closser,  M. P. Coons,  S. Coriani,  S. Dasgupta,  
 A. L. Dempwolff,  M. Diedenhofen,  Hainam Do,  R. G. Edgar,  Po-Tung Fang,  
 S. Faraji,  S. Fatehi,  Qingguo Feng,  K. D. Fenk,  J. Fosso-Tande,  
 Qinghui Ge,  A. Ghysels,  G. Gidofalvi,  J. Gomes,  J. Gonthier,  A. Gunina,  
 D. Hait,  M. W. D. Hanson-Heine,  P. H. P. Harbach,  A. W. Hauser,  
 J. E. Herr,  E. G. Hohenstein,  Z. C. Holden,  Kerwin Hui,  B. C. Huynh,  
 T.-C. Jagau,  Hyunjun Ji,  B. Kaduk,  K. Khistyaev,  Jaehoon Kim,  
 P. Klunzinger,  K. Koh,  D. Kosenkov,  L. Koulias,  T. Kowalczyk,  
 C. M. Krauter,  A. Kunitsa,  Ka Un Lao,  A. Laurent,  K. V. Lawler,  
 Joonho Lee,  D. Lefrancois,  S. Lehtola,  D. S. Levine,  Yi-Pei Li,  
 You-Sheng Lin,  Fenglai Liu,  E. Livshits,  A. Luenser,  P. Manohar,  
 E. Mansoor,  S. F. Manzer,  Shan-Ping Mao,  Yuezhi Mao,  N. Mardirossian,  
 A. V. Marenich,  T. Markovich,  L. A. Martinez-Martinez,  S. A. Maurer,  
 N. J. Mayhall,  S. C. McKenzie,  J.-M. Mewes,  A. F. Morrison,  
 J. W. Mullinax,  K. Nanda,  T. S. Nguyen-Beck,  R. Olivares-Amaya,  
 J. A. Parkhill,  T. M. Perrine,  F. Plasser,  P. Pokhilko,  S. Prager,  
 A. Prociuk,  E. Ramos,  D. R. Rehn,  F. Rob,  M. Schneider,  N. Sergueev,  
 S. M. Sharada,  S. Sharma,  D. W. Small,  T. Stauch,  T. Stein,  
 Yu-Chuan Su,  A. J. W. Thom,  A. Tkatchenko,  T. Tsuchimochi,  N. M. Tubman,  
 L. Vogt,  M. L. Vidal,  O. Vydrov,  M. A. Watson,  J. Wenzel,  
 M. de Wergifosse,  T. A. Wesolowski,  A. White,  J. Witte,  A. Yamada,  
 Jun Yang,  K. Yao,  S. Yeganeh,  S. R. Yost,  Zhi-Qiang You,  A. Zech,  
 Igor Ying Zhang,  Xing Zhang,  Yan Zhao,  Ying Zhu,  B. R. Brooks,  
 G. K. L. Chan,  C. J. Cramer,  M. S. Gordon,  W. J. Hehre,  A. Klamt,  
 M. W. Schmidt,  C. D. Sherrill,  D. G. Truhlar,  A. Aspuru-Guzik,  R. Baer,  
 A. T. Bell,  N. A. Besley,  Jeng-Da Chai,  A. E. DePrince, III,  
 R. A. DiStasio Jr.,  A. Dreuw,  B. D. Dunietz,  T. R. Furlani,  
 Chao-Ping Hsu,  Yousung Jung,  Jing Kong,  D. S. Lambrecht,  WanZhen Liang,  
 C. Ochsenfeld,  V. A. Rassolov,  L. V. Slipchenko,  J. E. Subotnik,  
 T. Van Voorhis,  J. M. Herbert,  A. I. Krylov,  P. M. W. Gill,  M. Head-Gordon

 Contributors to earlier versions of Q-Chem not listed above: 
 R. D. Adamson,  B. Austin,  J. Baker,  G. J. O. Beran,  K. Brandhorst,  
 S. T. Brown,  E. F. C. Byrd,  A. K. Chakraborty,  C.-L. Cheng,  
 Siu Hung Chien,  D. M. Chipman,  D. L. Crittenden,  H. Dachsel,  
 R. J. Doerksen,  A. D. Dutoi,  L. Fusti-Molnar,  W. A. Goddard III,  
 A. Golubeva-Zadorozhnaya,  S. R. Gwaltney,  G. Hawkins,  A. Heyden,  
 S. Hirata,  G. Kedziora,  F. J. Keil,  C. Kelley,  Jihan Kim,  R. A. King,  
 R. Z. Khaliullin,  P. P. Korambath,  W. Kurlancheek,  A. M. Lee,  M. S. Lee,  
 S. V. Levchenko,  Ching Yeh Lin,  D. Liotard,  R. C. Lochan,  I. Lotan,  
 P. E. Maslen,  N. Nair,  D. P. O'Neill,  D. Neuhauser,  E. Neuscamman,  
 C. M. Oana,  R. Olson,  B. Peters,  R. Peverati,  P. A. Pieniazek,  
 Y. M. Rhee,  J. Ritchie,  M. A. Rohrdanz,  E. Rosta,  N. J. Russ,  
 H. F. Schaefer III,  N. E. Schultz,  N. Shenvi,  A. C. Simmonett,  A. Sodt,  
 D. Stuck,  K. S. Thanthiriwatte,  V. Vanovschi,  Tao Wang,  A. Warshel,  
 C. F. Williams,  Q. Wu,  X. Xu,  W. Zhang

 Please cite Q-Chem as follows:
 Y. Shao et al., Mol. Phys. 113, 184-215 (2015)
 DOI: 10.1080/00268976.2014.952696

 Q-Chem 5.1.1 for Intel X86 EM64T Linux

 Parts of Q-Chem use Armadillo 8.300.2 (Tropical Shenanigans).
 http://arma.sourceforge.net/

 Q-Chem begins on Thu Oct 11 02:35:48 2018  

Host: 
0

     Scratch files written to /scratch/taweetham/qchem2092//
Input Ideriv = 2
Curr. Ideriv = -1
Max.  Ideriv = 2

Checking the input file for inconsistencies... 	...done.

--------------------------------------------------------------
User input:
--------------------------------------------------------------
$molecule
0 1
C 
C 1 CC 
C 2 CC 1 60.0
H 2 CH 1 ANG  3 pDHA
Br 2 CBr 1 ANG  3 mDHA
Cl 3 CCl 1 ANG  2 mDHA
F 3 CF 1 ANG  2 pDHA
H 1 CH 2 ANG  3 pDHA
H 1 CH 2 ANG  3 mDHA

CC=1.54
CH=1.09
CF=1.35
CCl=1.77
CBr=1.94
CI=2.14
ANG=118.0
pDHA=107.9
mDHA=-107.9
$end

$rem
   job_type	optimization
   basis	6-311++g**
   method	b3lyp
   mem_total	32000
$end

--------------------------------------------------------------
 ----------------------------------------------------------------
             Standard Nuclear Orientation (Angstroms)
    I     Atom           X                Y                Z
 ----------------------------------------------------------------
    1      C      -0.6104445148    -0.9811055641    -1.1830464968
    2      C       0.0647175382    -0.7332686229     0.1786924844
    3      C      -1.1133856442     0.1517125221    -0.2690588580
    4      H      -0.1113563388    -1.4552355629     0.9761018694
    5      Br      1.8402959244     0.0483108913     0.1860990553
    6      Cl     -2.6714576865    -0.0650245544     0.5423205544
    7      F      -0.8480896285     1.4244664717    -0.6326732248
    8      H      -0.0615226512    -0.7066773210    -2.0838649730
    9      H      -1.2352153122    -1.8677791428    -1.2906170118
 ----------------------------------------------------------------
 Molecular Point Group                 C1    NOp =  1
 Largest Abelian Subgroup              C1    NOp =  1
 Nuclear Repulsion Energy =   483.8848407649 hartrees
 There are       41 alpha and       41 beta electrons
 Requested basis set is 6-311++G(d,p)
 There are 71 shells and 187 basis functions

 Total QAlloc Memory Limit  32000 MB
 Mega-Array Size       188 MB
 MEM_STATIC part       192 MB
 A cutoff of  1.0D-11 yielded   2229 shell pairs
 There are     16196 function pairs (     17604 Cartesian)
 Smallest overlap matrix eigenvalue = 4.94E-05

 Scale SEOQF with 1.000000e-01/1.000000e-01/1.000000e-01

 Standard Electronic Orientation quadrupole field applied
 Nucleus-field energy     =     0.0000000088 hartrees
 Guess from superposition of atomic densities
 Warning:  Energy on first SCF cycle will be non-variational
 SAD guess density has 82.000000 electrons

 -----------------------------------------------------------------------
  General SCF calculation program by
  Eric Jon Sundstrom, Paul Horn, Yuezhi Mao, Dmitri Zuev, Alec White,
  David Stuck, Shaama M.S., Shane Yost, Joonho Lee, David Small,
  Daniel Levine, Susi Lehtola, Hugh Burton, Evgeny Epifanovsky
 -----------------------------------------------------------------------
 Exchange:     0.2000 Hartree-Fock + 0.0800 Slater + 0.7200 B88
 Correlation:  0.1900 VWN1RPA + 0.8100 LYP
 Using SG-1 standard quadrature grid
 A restricted SCF calculation will be
 performed using DIIS
 SCF converges when DIIS error is below 1.0e-08
 ---------------------------------------
  Cycle       Energy         DIIS error
 ---------------------------------------
    1   -3251.2803077303      4.03e-02  
    2   -3250.2905631333      4.16e-03  
    3   -3250.2491169015      5.30e-03  
    4   -3250.3472621993      6.14e-04  
    5   -3250.3485684674      2.27e-04  
    6   -3250.3487553677      6.96e-05  
    7   -3250.3487762572      1.29e-05  
    8   -3250.3487767915      3.52e-06  
    9   -3250.3487768243      1.53e-06  
   10   -3250.3487768320      3.93e-07  
   11   -3250.3487768328      1.04e-07  
   12   -3250.3487768327      2.32e-08  
   13   -3250.3487768328      9.10e-09  Convergence criterion met
 ---------------------------------------
 SCF time:   CPU 53.51s  wall 121.00s 
 SCF   energy in the final basis set =    -3250.3487768328
 Total energy in the final basis set =    -3250.3487768328

 --------------------------------------------------------------

                    Orbital Energies (a.u.)
 --------------------------------------------------------------

 Alpha MOs
 -- Occupied --
*******-101.576 -62.495 -56.316 -56.312 -56.312 -24.715 -10.348
-10.268 -10.224  -9.491  -8.704  -7.256  -7.246  -7.245  -6.536
 -6.522  -6.522  -2.647  -2.642  -2.642  -2.631  -2.631  -1.258
 -0.923  -0.855  -0.788  -0.644  -0.630  -0.547  -0.539  -0.498
 -0.468  -0.441  -0.407  -0.376  -0.371  -0.346  -0.318  -0.294
 -0.284
 -- Virtual --
 -0.045  -0.012  -0.007   0.010   0.018   0.029   0.050   0.054
  0.056   0.064   0.067   0.082   0.088   0.095   0.101   0.109
  0.115   0.119   0.123   0.135   0.142   0.151   0.156   0.159
  0.170   0.188   0.200   0.219   0.239   0.253   0.258   0.266
  0.311   0.333   0.361   0.385   0.397   0.406   0.418   0.431
  0.440   0.468   0.472   0.489   0.497   0.504   0.519   0.546
  0.562   0.585   0.592   0.613   0.631   0.645   0.674   0.677
  0.690   0.780   0.793   0.812   0.834   0.854   0.877   0.910
  0.940   0.957   1.039   1.062   1.106   1.262   1.296   1.313
  1.352   1.404   1.442   1.465   1.476   1.516   1.530   1.544
  1.628   1.685   1.722   1.763   1.793   1.829   1.872   1.939
  1.947   1.999   2.044   2.069   2.115   2.157   2.172   2.183
  2.242   2.284   2.299   2.454   2.514   2.531   2.579   2.681
  2.689   2.763   2.797   2.815   3.010   3.096   3.204   3.362
  3.690   3.764   3.795   3.804   3.990   4.013   4.026   4.044
  4.121   4.157   4.250   4.389   4.834   6.334   6.382   6.644
  6.691   7.569   7.589   7.689   9.723  23.532  23.703  23.821
 25.858  25.924  26.407  47.950  66.754 215.708 289.764 289.783
289.9061020.751
 --------------------------------------------------------------

          Ground-State Mulliken Net Atomic Charges

     Atom                 Charge (a.u.)
  ----------------------------------------
      1 C                    -0.443043
      2 C                    -0.065085
      3 C                    -0.169846
      4 H                     0.241168
      5 Br                   -0.088501
      6 Cl                    0.193879
      7 F                    -0.027608
      8 H                     0.205841
      9 H                     0.153195
  ----------------------------------------
  Sum of atomic charges =     0.000000

 -----------------------------------------------------------------
                    Cartesian Multipole Moments
 -----------------------------------------------------------------
    Charge (ESU x 10^10)
                 0.0000
    Dipole Moment (Debye)
         X      -0.2370      Y      -2.1522      Z      -0.5933
       Tot       2.2450
    Quadrupole Moments (Debye-Ang)
        XX     -56.5134     XY       2.6516     YY     -54.1023
        XZ      -0.0309     YZ       0.8502     ZZ     -52.6273
    Octopole Moments (Debye-Ang^2)
       XXX      47.6645    XXY       5.6971    XYY      13.0782
       YYY       5.5382    XXZ       2.7028    XYZ      -1.3242
       YYZ       2.0687    XZZ      12.9199    YZZ       0.3261
       ZZZ      -0.7570
    Hexadecapole Moments (Debye-Ang^3)
      XXXX   -1023.4672   XXXY      10.9612   XXYY    -209.7511
      XYYY       3.4947   YYYY    -191.7858   XXXZ      -3.1610
      XXYZ      -1.0709   XYYZ       4.7929   YYYZ      -4.8272
      XXZZ    -206.5644   XYZZ       0.7855   YYZZ     -59.0155
      XZZZ       6.3550   YZZZ      -4.5384   ZZZZ    -167.6024
 -----------------------------------------------------------------
 Calculating analytic gradient of the SCF energy
 Gradient of SCF Energy
            1           2           3           4           5           6
    1   0.0044960   0.0161539  -0.0251912  -0.0037314   0.0041813  -0.0013118
    2  -0.0118604  -0.0090084   0.0328765  -0.0054799   0.0041896  -0.0052582
    3  -0.0122320   0.0123564   0.0096047   0.0025709  -0.0031566   0.0001814
            7           8           9
    1   0.0055431   0.0021103  -0.0022501
    2   0.0004463  -0.0025699  -0.0033356
    3  -0.0021126  -0.0048668  -0.0023455
 Max gradient component =       3.288E-02
 RMS gradient           =       1.024E-02
 Gradient time:  CPU 14.42 s  wall 32.49 s
 Geometry Optimization Parameters
   NAtoms,    NIC,     NZ,  NCons,   NDum,   NFix, NCnnct, MaxDiis
        9      69       9       0       0       0       0       0


** GEOMETRY OPTIMIZATION IN DELOCALIZED INTERNAL COORDINATES **
   Searching for a Minimum

   Optimization Cycle:   1

                       Coordinates (Angstroms)
     ATOM                X               Y               Z
      1  C        -0.6104445148   -0.9811055641   -1.1830464968
      2  C         0.0647175382   -0.7332686229    0.1786924844
      3  C        -1.1133856442    0.1517125221   -0.2690588580
      4  H        -0.1113563388   -1.4552355629    0.9761018694
      5  Br        1.8402959244    0.0483108913    0.1860990553
      6  Cl       -2.6714576865   -0.0650245544    0.5423205544
      7  F        -0.8480896285    1.4244664717   -0.6326732248
      8  H        -0.0615226512   -0.7066773210   -2.0838649730
      9  H        -1.2352153122   -1.8677791428   -1.2906170118
   Point Group: c1    Number of degrees of freedom:    21


   Energy is  -3250.348776833


 Attempting to Generate Delocalized Internal Coordinates

 21 Hessian modes will be used to form the next step
  Hessian Eigenvalues:
     0.016341    0.020947    0.023307    0.030304    0.030782    0.032544
     0.083421    0.087153    0.090379    0.107532    0.134223    0.138421
     0.175927    0.253751    0.264506    0.285189    0.286300    0.348126
     0.348126    0.348126    0.550214

 Minimum Search - Taking Simple RFO Step
 Searching for Lamda that Minimizes Along All modes
 Value Taken    Lamda =  -0.00475154
 Step Taken.  Stepsize is  0.173474

                             Maximum     Tolerance    Cnvgd?
         Gradient           0.016924      0.000300      NO
         Displacement       0.098618      0.001200      NO
         Energy change     *********      0.000001      NO


 New Cartesian Coordinates Obtained by Inverse Iteration

 Displacement from previous Coordinates is:  0.159744
 ----------------------------------------------------------------
             Standard Nuclear Orientation (Angstroms)
    I     Atom           X                Y                Z
 ----------------------------------------------------------------
    1      C      -0.6105319669    -0.9781675434    -1.1829576774
    2      C       0.0582097099    -0.7325876347     0.1647513244
    3      C      -1.0968190445     0.1226652957    -0.2837618040
    4      H      -0.1129242606    -1.4320504402     0.9707716638
    5      Br      1.8230619836     0.0318261884     0.2125960325
    6      Cl     -2.6418528687    -0.0552973073     0.5540768946
    7      F      -0.8593635374     1.3981131595    -0.6498325824
    8      H      -0.0797644665    -0.6751244652    -2.0774271969
    9      H      -1.2264738625    -1.8639781359    -1.2842632554
 ----------------------------------------------------------------
 Molecular Point Group                 C1    NOp =  1
 Largest Abelian Subgroup              C1    NOp =  1
 Nuclear Repulsion Energy =   487.7291840017 hartrees
 There are       41 alpha and       41 beta electrons
 Applying Cartesian multipole field
    Component          Value
    ---------          -----
     (2,0,0)        1.00000E-11
     (0,2,0)        2.00000E-11
     (0,0,2)       -3.00000E-11
 Nucleus-field energy     =     0.0000000085 hartrees
 Requested basis set is 6-311++G(d,p)
 There are 71 shells and 187 basis functions
 A cutoff of  1.0D-11 yielded   2238 shell pairs
 There are     16237 function pairs (     17648 Cartesian)
 Smallest overlap matrix eigenvalue = 4.27E-05
 Guess MOs from SCF MO coefficient file

 -----------------------------------------------------------------------
  General SCF calculation program by
  Eric Jon Sundstrom, Paul Horn, Yuezhi Mao, Dmitri Zuev, Alec White,
  David Stuck, Shaama M.S., Shane Yost, Joonho Lee, David Small,
  Daniel Levine, Susi Lehtola, Hugh Burton, Evgeny Epifanovsky
 -----------------------------------------------------------------------
 Exchange:     0.2000 Hartree-Fock + 0.0800 Slater + 0.7200 B88
 Correlation:  0.1900 VWN1RPA + 0.8100 LYP
 Using SG-1 standard quadrature grid
 A restricted SCF calculation will be
 performed using DIIS
 SCF converges when DIIS error is below 1.0e-08
 ---------------------------------------
  Cycle       Energy         DIIS error
 ---------------------------------------
    1   -3250.3502649204      5.19e-04  
    2   -3250.3515215818      2.45e-04  
    3   -3250.3514879895      2.64e-04  
    4   -3250.3517643477      2.82e-05  
    5   -3250.3517667449      8.72e-06  
    6   -3250.3517669314      2.78e-06  
    7   -3250.3517669614      9.58e-07  
    8   -3250.3517669638      1.48e-07  
    9   -3250.3517669639      6.10e-08  
   10   -3250.3517669638      1.35e-08  
   11   -3250.3517669639      3.13e-09  Convergence criterion met
 ---------------------------------------
 SCF time:   CPU 46.92s  wall 86.00s 
 SCF   energy in the final basis set =    -3250.3517669639
 Total energy in the final basis set =    -3250.3517669639

 --------------------------------------------------------------

                    Orbital Energies (a.u.)
 --------------------------------------------------------------

 Alpha MOs
 -- Occupied --
*******-101.574 -62.495 -56.316 -56.312 -56.312 -24.713 -10.344
-10.264 -10.221  -9.489  -8.704  -7.253  -7.243  -7.243  -6.536
 -6.522  -6.522  -2.647  -2.643  -2.643  -2.631  -2.631  -1.258
 -0.934  -0.857  -0.793  -0.645  -0.632  -0.552  -0.541  -0.498
 -0.469  -0.443  -0.408  -0.377  -0.373  -0.344  -0.320  -0.295
 -0.285
 -- Virtual --
 -0.043  -0.012  -0.004   0.011   0.018   0.029   0.053   0.054
  0.057   0.064   0.067   0.085   0.090   0.095   0.102   0.109
  0.115   0.120   0.125   0.138   0.143   0.150   0.158   0.162
  0.171   0.189   0.202   0.221   0.240   0.260   0.269   0.273
  0.313   0.333   0.362   0.385   0.397   0.406   0.419   0.430
  0.441   0.468   0.472   0.488   0.495   0.507   0.520   0.551
  0.563   0.587   0.598   0.615   0.635   0.647   0.677   0.682
  0.696   0.780   0.793   0.817   0.837   0.856   0.881   0.916
  0.943   0.962   1.047   1.066   1.113   1.263   1.304   1.321
  1.362   1.410   1.446   1.474   1.475   1.521   1.534   1.550
  1.635   1.692   1.726   1.779   1.805   1.851   1.881   1.951
  1.954   2.010   2.050   2.080   2.129   2.172   2.177   2.194
  2.247   2.289   2.303   2.461   2.537   2.545   2.589   2.686
  2.699   2.789   2.820   2.835   3.021   3.132   3.239   3.396
  3.705   3.768   3.803   3.813   4.000   4.014   4.032   4.053
  4.125   4.170   4.278   4.391   4.854   6.338   6.383   6.654
  6.701   7.569   7.590   7.691   9.728  23.576  23.750  23.856
 25.862  25.932  26.418  47.953  66.758 215.713 289.765 289.785
289.9081020.754
 --------------------------------------------------------------

          Ground-State Mulliken Net Atomic Charges

     Atom                 Charge (a.u.)
  ----------------------------------------
      1 C                    -0.454450
      2 C                    -0.068086
      3 C                    -0.154130
      4 H                     0.240306
      5 Br                   -0.081697
      6 Cl                    0.185057
      7 F                    -0.029697
      8 H                     0.208722
      9 H                     0.153975
  ----------------------------------------
  Sum of atomic charges =     0.000000

 -----------------------------------------------------------------
                    Cartesian Multipole Moments
 -----------------------------------------------------------------
    Charge (ESU x 10^10)
                 0.0000
    Dipole Moment (Debye)
         X      -0.1766      Y      -2.1585      Z      -0.6319
       Tot       2.2560
    Quadrupole Moments (Debye-Ang)
        XX     -56.6114     XY       2.6463     YY     -54.1019
        XZ       0.0932     YZ       0.8951     ZZ     -52.4535
    Octopole Moments (Debye-Ang^2)
       XXX      48.1469    XXY       6.1353    XYY      13.0258
       YYY       6.7222    XXZ       2.3803    XYZ      -1.4087
       YYZ       1.6323    XZZ      12.7382    YZZ       0.8171
       ZZZ      -2.1601
    Hexadecapole Moments (Debye-Ang^3)
      XXXX   -1006.5905   XXXY      11.4650   XXYY    -206.2004
      XYYY       5.4693   YYYY    -187.9162   XXXZ      -4.3012
      XXYZ      -0.4202   XYYZ       4.1001   YYYZ      -4.5912
      XXZZ    -203.1314   XYZZ       1.4693   YYZZ     -59.0604
      XZZZ       4.1244   YZZZ      -4.7190   ZZZZ    -169.4586
 -----------------------------------------------------------------
 Calculating analytic gradient of the SCF energy
 Gradient of SCF Energy
            1           2           3           4           5           6
    1   0.0042185   0.0048799  -0.0086922  -0.0011091  -0.0019189   0.0024236
    2  -0.0021152  -0.0052397   0.0131967   0.0000116   0.0007368  -0.0020136
    3  -0.0032115   0.0046686   0.0016834  -0.0000199  -0.0018529  -0.0010201
            7           8           9
    1   0.0013530  -0.0005461  -0.0006087
    2  -0.0036138  -0.0012057   0.0002428
    3   0.0005239  -0.0007559  -0.0000157
 Max gradient component =       1.320E-02
 RMS gradient           =       3.830E-03
 Gradient time:  CPU 14.23 s  wall 19.24 s
 Geometry Optimization Parameters
   NAtoms,    NIC,     NZ,  NCons,   NDum,   NFix, NCnnct, MaxDiis
        9      69       9       0       0       0       0       0

 Cartesian Hessian Update
 Hessian Updated using BFGS Update


** GEOMETRY OPTIMIZATION IN DELOCALIZED INTERNAL COORDINATES **
   Searching for a Minimum

   Optimization Cycle:   2

                       Coordinates (Angstroms)
     ATOM                X               Y               Z
      1  C        -0.6105319669   -0.9781675434   -1.1829576774
      2  C         0.0582097099   -0.7325876347    0.1647513244
      3  C        -1.0968190445    0.1226652957   -0.2837618040
      4  H        -0.1129242606   -1.4320504402    0.9707716638
      5  Br        1.8230619836    0.0318261884    0.2125960325
      6  Cl       -2.6418528687   -0.0552973073    0.5540768946
      7  F        -0.8593635374    1.3981131595   -0.6498325824
      8  H        -0.0797644665   -0.6751244652   -2.0774271969
      9  H        -1.2264738625   -1.8639781359   -1.2842632554
   Point Group: c1    Number of degrees of freedom:    21


   Energy is  -3250.351766964

 Hessian Updated using BFGS Update

 20 Hessian modes will be used to form the next step
  Hessian Eigenvalues:
     0.016416    0.021096    0.023421    0.029629    0.030935    0.032221
     0.083198    0.084642    0.089284    0.102530    0.120889    0.137678
     0.181592    0.244040    0.256717    0.268785    0.295851    0.348121
     0.353047    0.559653

 Minimum Search - Taking Simple RFO Step
 Searching for Lamda that Minimizes Along All modes
 Value Taken    Lamda =  -0.00077512
 Step Taken.  Stepsize is  0.102270

                             Maximum     Tolerance    Cnvgd?
         Gradient           0.007081      0.000300      NO
         Displacement       0.056487      0.001200      NO
         Energy change     -0.002990      0.000001      NO


 New Cartesian Coordinates Obtained by Inverse Iteration

 Displacement from previous Coordinates is:  0.087723
 ----------------------------------------------------------------
             Standard Nuclear Orientation (Angstroms)
    I     Atom           X                Y                Z
 ----------------------------------------------------------------
    1      C      -0.6165283197    -0.9763543578    -1.1828377701
    2      C       0.0563231098    -0.7275576703     0.1582272043
    3      C      -1.0930389398     0.1117803402    -0.2874783125
    4      H      -0.1072983906    -1.4307047904     0.9611757754
    5      Br      1.8326479829     0.0199395212     0.2315502160
    6      Cl     -2.6402246517    -0.0417741815     0.5627998379
    7      F      -0.8742287668     1.3915926160    -0.6646511583
    8      H      -0.0864406597    -0.6600350134    -2.0723734217
    9      H      -1.2176696780    -1.8714873470    -1.2824589719
 ----------------------------------------------------------------
 Molecular Point Group                 C1    NOp =  1
 Largest Abelian Subgroup              C1    NOp =  1
 Nuclear Repulsion Energy =   486.9266894831 hartrees
 There are       41 alpha and       41 beta electrons
 Applying Cartesian multipole field
    Component          Value
    ---------          -----
     (2,0,0)        1.00000E-11
     (0,2,0)        2.00000E-11
     (0,0,2)       -3.00000E-11
 Nucleus-field energy     =     0.0000000085 hartrees
 Requested basis set is 6-311++G(d,p)
 There are 71 shells and 187 basis functions
 A cutoff of  1.0D-11 yielded   2236 shell pairs
 There are     16218 function pairs (     17626 Cartesian)
 Smallest overlap matrix eigenvalue = 4.03E-05
 Guess MOs from SCF MO coefficient file

 -----------------------------------------------------------------------
  General SCF calculation program by
  Eric Jon Sundstrom, Paul Horn, Yuezhi Mao, Dmitri Zuev, Alec White,
  David Stuck, Shaama M.S., Shane Yost, Joonho Lee, David Small,
  Daniel Levine, Susi Lehtola, Hugh Burton, Evgeny Epifanovsky
 -----------------------------------------------------------------------
 Exchange:     0.2000 Hartree-Fock + 0.0800 Slater + 0.7200 B88
 Correlation:  0.1900 VWN1RPA + 0.8100 LYP
 Using SG-1 standard quadrature grid
 A restricted SCF calculation will be
 performed using DIIS
 SCF converges when DIIS error is below 1.0e-08
 ---------------------------------------
  Cycle       Energy         DIIS error
 ---------------------------------------
    1   -3250.3516545777      2.90e-04  
    2   -3250.3521603745      7.26e-05  
    3   -3250.3521527017      9.14e-05  
    4   -3250.3521796541      1.58e-05  
    5   -3250.3521805038      4.77e-06  
    6   -3250.3521805566      1.32e-06  
    7   -3250.3521805625      4.43e-07  
    8   -3250.3521805632      1.08e-07  
    9   -3250.3521805632      1.93e-08  
   10   -3250.3521805633      9.57e-09  Convergence criterion met
 ---------------------------------------
 SCF time:   CPU 42.36s  wall 68.00s 
 SCF   energy in the final basis set =    -3250.3521805633
 Total energy in the final basis set =    -3250.3521805633

 --------------------------------------------------------------

                    Orbital Energies (a.u.)
 --------------------------------------------------------------

 Alpha MOs
 -- Occupied --
*******-101.573 -62.496 -56.316 -56.312 -56.312 -24.712 -10.344
-10.264 -10.221  -9.488  -8.704  -7.252  -7.242  -7.242  -6.536
 -6.522  -6.522  -2.647  -2.643  -2.643  -2.632  -2.632  -1.256
 -0.938  -0.857  -0.795  -0.646  -0.632  -0.553  -0.542  -0.498
 -0.469  -0.443  -0.408  -0.378  -0.373  -0.343  -0.321  -0.296
 -0.287
 -- Virtual --
 -0.046  -0.013  -0.004   0.011   0.018   0.029   0.054   0.054
  0.057   0.064   0.067   0.086   0.090   0.095   0.102   0.109
  0.115   0.119   0.126   0.138   0.143   0.150   0.158   0.163
  0.170   0.190   0.204   0.221   0.238   0.262   0.271   0.276
  0.313   0.333   0.364   0.386   0.396   0.407   0.419   0.430
  0.442   0.468   0.472   0.488   0.494   0.508   0.520   0.552
  0.562   0.587   0.601   0.616   0.634   0.645   0.676   0.683
  0.697   0.778   0.789   0.818   0.838   0.856   0.879   0.913
  0.942   0.963   1.047   1.065   1.116   1.266   1.307   1.321
  1.363   1.410   1.444   1.475   1.476   1.518   1.533   1.551
  1.634   1.696   1.732   1.780   1.807   1.857   1.882   1.955
  1.960   2.011   2.049   2.082   2.131   2.174   2.181   2.197
  2.245   2.291   2.302   2.459   2.544   2.549   2.585   2.685
  2.700   2.794   2.827   2.841   3.018   3.137   3.252   3.408
  3.706   3.769   3.802   3.809   3.999   4.013   4.031   4.053
  4.123   4.171   4.284   4.390   4.856   6.340   6.384   6.653
  6.698   7.568   7.590   7.687   9.728  23.586  23.767  23.869
 25.861  25.931  26.417  47.949  66.759 215.713 289.764 289.785
289.9051020.750
 --------------------------------------------------------------

          Ground-State Mulliken Net Atomic Charges

     Atom                 Charge (a.u.)
  ----------------------------------------
      1 C                    -0.464594
      2 C                    -0.070026
      3 C                    -0.132283
      4 H                     0.236878
      5 Br                   -0.078559
      6 Cl                    0.178257
      7 F                    -0.034850
      8 H                     0.209000
      9 H                     0.156176
  ----------------------------------------
  Sum of atomic charges =     0.000000

 -----------------------------------------------------------------
                    Cartesian Multipole Moments
 -----------------------------------------------------------------
    Charge (ESU x 10^10)
                 0.0000
    Dipole Moment (Debye)
         X      -0.1289      Y      -2.1991      Z      -0.6511
       Tot       2.2971
    Quadrupole Moments (Debye-Ang)
        XX     -56.6956     XY       2.6593     YY     -54.0841
        XZ       0.1501     YZ       0.9614     ZZ     -52.4577
    Octopole Moments (Debye-Ang^2)
       XXX      48.3452    XXY       6.2357    XYY      12.8953
       YYY       6.7500    XXZ       2.1662    XYZ      -1.4890
       YYZ       1.2576    XZZ      12.6525    YZZ       0.9291
       ZZZ      -3.2209
    Hexadecapole Moments (Debye-Ang^3)
      XXXX   -1010.6356   XXXY      13.1041   XXYY    -207.0528
      XYYY       8.0914   YYYY    -186.2843   XXXZ      -5.2917
      XXYZ       0.0298   XYYZ       3.6332   YYYZ      -4.2861
      XXZZ    -203.9827   XYZZ       2.3154   YYZZ     -59.2624
      XZZZ       2.4558   YZZZ      -4.6447   ZZZZ    -171.5638
 -----------------------------------------------------------------
 Calculating analytic gradient of the SCF energy
 Gradient of SCF Energy
            1           2           3           4           5           6
    1   0.0010286  -0.0019447   0.0007156   0.0001204   0.0000068   0.0010889
    2   0.0021802  -0.0018184   0.0012572   0.0002716   0.0004187  -0.0002801
    3   0.0012398   0.0001505  -0.0012911  -0.0004295  -0.0005146  -0.0005719
            7           8           9
    1  -0.0006869  -0.0001300  -0.0001988
    2  -0.0018075  -0.0005861   0.0003644
    3   0.0005175   0.0003620   0.0005373
 Max gradient component =       2.180E-03
 RMS gradient           =       9.715E-04
 Gradient time:  CPU 14.34 s  wall 28.69 s
 Geometry Optimization Parameters
   NAtoms,    NIC,     NZ,  NCons,   NDum,   NFix, NCnnct, MaxDiis
        9      69       9       0       0       0       0       0

 Cartesian Hessian Update
 Hessian Updated using BFGS Update


** GEOMETRY OPTIMIZATION IN DELOCALIZED INTERNAL COORDINATES **
   Searching for a Minimum

   Optimization Cycle:   3

                       Coordinates (Angstroms)
     ATOM                X               Y               Z
      1  C        -0.6165283197   -0.9763543578   -1.1828377701
      2  C         0.0563231098   -0.7275576703    0.1582272043
      3  C        -1.0930389398    0.1117803402   -0.2874783125
      4  H        -0.1072983906   -1.4307047904    0.9611757754
      5  Br        1.8326479829    0.0199395212    0.2315502160
      6  Cl       -2.6402246517   -0.0417741815    0.5627998379
      7  F        -0.8742287668    1.3915926160   -0.6646511583
      8  H        -0.0864406597   -0.6600350134   -2.0723734217
      9  H        -1.2176696780   -1.8714873470   -1.2824589719
   Point Group: c1    Number of degrees of freedom:    21


   Energy is  -3250.352180563

 Hessian Updated using BFGS Update

 21 Hessian modes will be used to form the next step
  Hessian Eigenvalues:
     0.016305    0.021203    0.023202    0.027843    0.031040    0.032182
     0.076548    0.085354    0.089215    0.096654    0.124368    0.138417
     0.183818    0.255295    0.255488    0.276952    0.309087    0.348126
     0.348159    0.355731    0.550874

 Minimum Search - Taking Simple RFO Step
 Searching for Lamda that Minimizes Along All modes
 Value Taken    Lamda =  -0.00006945
 Step Taken.  Stepsize is  0.036115

                             Maximum     Tolerance    Cnvgd?
         Gradient           0.002159      0.000300      NO
         Displacement       0.021484      0.001200      NO
         Energy change     -0.000414      0.000001      NO


 New Cartesian Coordinates Obtained by Inverse Iteration

 Displacement from previous Coordinates is:  0.032973
 ----------------------------------------------------------------
             Standard Nuclear Orientation (Angstroms)
    I     Atom           X                Y                Z
 ----------------------------------------------------------------
    1      C      -0.6178576756    -0.9791402649    -1.1850664754
    2      C       0.0572743120    -0.7262631633     0.1568865647
    3      C      -1.0937174250     0.1099390413    -0.2878688207
    4      H      -0.1065854275    -1.4277384090     0.9620450739
    5      Br      1.8341770176     0.0176923216     0.2382340975
    6      Cl     -2.6415048981    -0.0366215599     0.5679790123
    7      F      -0.8736812625     1.3914509131    -0.6665136911
    8      H      -0.0921426924    -0.6551824920    -2.0752833997
    9      H      -1.2124202621    -1.8787372698    -1.2864589622
 ----------------------------------------------------------------
 Molecular Point Group                 C1    NOp =  1
 Largest Abelian Subgroup              C1    NOp =  1
 Nuclear Repulsion Energy =   486.4530292786 hartrees
 There are       41 alpha and       41 beta electrons
 Applying Cartesian multipole field
    Component          Value
    ---------          -----
     (2,0,0)        1.00000E-11
     (0,2,0)        2.00000E-11
     (0,0,2)       -3.00000E-11
 Nucleus-field energy     =     0.0000000085 hartrees
 Requested basis set is 6-311++G(d,p)
 There are 71 shells and 187 basis functions
 A cutoff of  1.0D-11 yielded   2235 shell pairs
 There are     16214 function pairs (     17622 Cartesian)
 Smallest overlap matrix eigenvalue = 4.05E-05
 Guess MOs from SCF MO coefficient file

 -----------------------------------------------------------------------
  General SCF calculation program by
  Eric Jon Sundstrom, Paul Horn, Yuezhi Mao, Dmitri Zuev, Alec White,
  David Stuck, Shaama M.S., Shane Yost, Joonho Lee, David Small,
  Daniel Levine, Susi Lehtola, Hugh Burton, Evgeny Epifanovsky
 -----------------------------------------------------------------------
 Exchange:     0.2000 Hartree-Fock + 0.0800 Slater + 0.7200 B88
 Correlation:  0.1900 VWN1RPA + 0.8100 LYP
 Using SG-1 standard quadrature grid
 A restricted SCF calculation will be
 performed using DIIS
 SCF converges when DIIS error is below 1.0e-08
 ---------------------------------------
  Cycle       Energy         DIIS error
 ---------------------------------------
    1   -3250.3521854491      8.04e-05  
    2   -3250.3522230425      1.94e-05  
    3   -3250.3522223807      2.39e-05  
    4   -3250.3522247864      3.68e-06  
    5   -3250.3522248347      1.34e-06  
    6   -3250.3522248403      4.71e-07  
    7   -3250.3522248411      9.03e-08  
    8   -3250.3522248411      3.68e-08  
    9   -3250.3522248410      6.22e-09  Convergence criterion met
 ---------------------------------------
 SCF time:   CPU 38.01s  wall 56.00s 
 SCF   energy in the final basis set =    -3250.3522248410
 Total energy in the final basis set =    -3250.3522248410

 --------------------------------------------------------------

                    Orbital Energies (a.u.)
 --------------------------------------------------------------

 Alpha MOs
 -- Occupied --
*******-101.573 -62.496 -56.316 -56.312 -56.312 -24.712 -10.344
-10.264 -10.222  -9.487  -8.704  -7.252  -7.242  -7.242  -6.537
 -6.522  -6.522  -2.647  -2.643  -2.643  -2.632  -2.632  -1.255
 -0.937  -0.857  -0.795  -0.646  -0.632  -0.553  -0.541  -0.497
 -0.468  -0.443  -0.408  -0.378  -0.373  -0.343  -0.321  -0.296
 -0.287
 -- Virtual --
 -0.047  -0.013  -0.005   0.011   0.018   0.029   0.054   0.054
  0.056   0.064   0.067   0.085   0.090   0.095   0.102   0.108
  0.114   0.119   0.126   0.138   0.143   0.150   0.158   0.163
  0.170   0.190   0.203   0.221   0.237   0.261   0.271   0.276
  0.313   0.333   0.364   0.386   0.396   0.407   0.418   0.430
  0.442   0.468   0.472   0.488   0.495   0.509   0.520   0.551
  0.562   0.587   0.601   0.617   0.633   0.645   0.676   0.682
  0.698   0.777   0.788   0.818   0.839   0.856   0.878   0.913
  0.940   0.963   1.047   1.065   1.116   1.264   1.306   1.321
  1.364   1.409   1.444   1.474   1.474   1.518   1.532   1.550
  1.633   1.696   1.731   1.780   1.806   1.857   1.880   1.955
  1.960   2.010   2.048   2.081   2.129   2.174   2.181   2.196
  2.244   2.291   2.301   2.458   2.542   2.549   2.583   2.684
  2.700   2.794   2.826   2.840   3.014   3.135   3.250   3.406
  3.703   3.769   3.799   3.808   3.998   4.013   4.031   4.052
  4.122   4.170   4.283   4.390   4.855   6.341   6.384   6.650
  6.696   7.568   7.589   7.687   9.727  23.584  23.766  23.865
 25.861  25.929  26.416  47.949  66.759 215.712 289.764 289.784
289.9051020.749
 --------------------------------------------------------------

          Ground-State Mulliken Net Atomic Charges

     Atom                 Charge (a.u.)
  ----------------------------------------
      1 C                    -0.467343
      2 C                    -0.072624
      3 C                    -0.124212
      4 H                     0.235834
      5 Br                   -0.077313
      6 Cl                    0.176615
      7 F                    -0.036578
      8 H                     0.208759
      9 H                     0.156862
  ----------------------------------------
  Sum of atomic charges =     0.000000

 -----------------------------------------------------------------
                    Cartesian Multipole Moments
 -----------------------------------------------------------------
    Charge (ESU x 10^10)
                 0.0000
    Dipole Moment (Debye)
         X      -0.1214      Y      -2.2096      Z      -0.6560
       Tot       2.3081
    Quadrupole Moments (Debye-Ang)
        XX     -56.7145     XY       2.6676     YY     -54.0914
        XZ       0.1702     YZ       0.9831     ZZ     -52.4463
    Octopole Moments (Debye-Ang^2)
       XXX      48.4541    XXY       6.2406    XYY      12.8780
       YYY       6.6624    XXZ       2.0751    XYZ      -1.5121
       YYZ       1.0675    XZZ      12.6284    YZZ       0.9086
       ZZZ      -3.7121
    Hexadecapole Moments (Debye-Ang^3)
      XXXX   -1011.8527   XXXY      13.5484   XXYY    -207.3499
      XYYY       8.8454   YYYY    -186.2784   XXXZ      -5.4361
      XXYZ       0.0781   XYYZ       3.6070   YYYZ      -4.3075
      XXZZ    -204.2931   XYZZ       2.5798   YYZZ     -59.4475
      XZZZ       2.2227   YZZZ      -4.8046   ZZZZ    -172.6268
 -----------------------------------------------------------------
 Calculating analytic gradient of the SCF energy
 Gradient of SCF Energy
            1           2           3           4           5           6
    1   0.0003370  -0.0012939   0.0011624   0.0002916   0.0000328   0.0000080
    2   0.0008817  -0.0008793   0.0001594   0.0002686   0.0001565  -0.0000842
    3   0.0003753   0.0001508  -0.0012732   0.0001129  -0.0001541   0.0000291
            7           8           9
    1  -0.0003896  -0.0001052  -0.0000431
    2  -0.0003019  -0.0002034   0.0000027
    3   0.0004712   0.0000168   0.0002713
 Max gradient component =       1.294E-03
 RMS gradient           =       5.207E-04
 Gradient time:  CPU 14.25 s  wall 17.88 s
 Geometry Optimization Parameters
   NAtoms,    NIC,     NZ,  NCons,   NDum,   NFix, NCnnct, MaxDiis
        9      69       9       0       0       0       0       0

 Cartesian Hessian Update
 Hessian Updated using BFGS Update


** GEOMETRY OPTIMIZATION IN DELOCALIZED INTERNAL COORDINATES **
   Searching for a Minimum

   Optimization Cycle:   4

                       Coordinates (Angstroms)
     ATOM                X               Y               Z
      1  C        -0.6178576756   -0.9791402649   -1.1850664754
      2  C         0.0572743120   -0.7262631633    0.1568865647
      3  C        -1.0937174250    0.1099390413   -0.2878688207
      4  H        -0.1065854275   -1.4277384090    0.9620450739
      5  Br        1.8341770176    0.0176923216    0.2382340975
      6  Cl       -2.6415048981   -0.0366215599    0.5679790123
      7  F        -0.8736812625    1.3914509131   -0.6665136911
      8  H        -0.0921426924   -0.6551824920   -2.0752833997
      9  H        -1.2124202621   -1.8787372698   -1.2864589622
   Point Group: c1    Number of degrees of freedom:    21


   Energy is  -3250.352224841

 Hessian Updated using BFGS Update

 21 Hessian modes will be used to form the next step
  Hessian Eigenvalues:
     0.016828    0.020427    0.021266    0.024798    0.031955    0.033032
     0.070609    0.086821    0.089314    0.094725    0.125199    0.137279
     0.183320    0.251760    0.257366    0.269964    0.302846    0.347871
     0.348164    0.353789    0.536822

 Minimum Search - Taking Simple RFO Step
 Searching for Lamda that Minimizes Along All modes
 Value Taken    Lamda =  -0.00002304
 Step Taken.  Stepsize is  0.027470

                             Maximum     Tolerance    Cnvgd?
         Gradient           0.000568      0.000300      NO
         Displacement       0.011288      0.001200      NO
         Energy change     -0.000044      0.000001      NO


 New Cartesian Coordinates Obtained by Inverse Iteration

 Displacement from previous Coordinates is:  0.023041
 ----------------------------------------------------------------
             Standard Nuclear Orientation (Angstroms)
    I     Atom           X                Y                Z
 ----------------------------------------------------------------
    1      C      -0.6187216742    -0.9802387556    -1.1850255322
    2      C       0.0587282296    -0.7249762682     0.1567871163
    3      C      -1.0945338376     0.1093662979    -0.2860891063
    4      H      -0.1058844532    -1.4290779167     0.9599252730
    5      Br      1.8357834796     0.0165751715     0.2428642345
    6      Cl     -2.6423079156    -0.0330256745     0.5716696492
    7      F      -0.8747498807     1.3898602419    -0.6724581979
    8      H      -0.0946756562    -0.6514209635    -2.0748511731
    9      H      -1.2100966053    -1.8816630158    -1.2888688643
 ----------------------------------------------------------------
 Molecular Point Group                 C1    NOp =  1
 Largest Abelian Subgroup              C1    NOp =  1
 Nuclear Repulsion Energy =   486.1276434261 hartrees
 There are       41 alpha and       41 beta electrons
 Applying Cartesian multipole field
    Component          Value
    ---------          -----
     (2,0,0)        1.00000E-11
     (0,2,0)        2.00000E-11
     (0,0,2)       -3.00000E-11
 Nucleus-field energy     =     0.0000000084 hartrees
 Requested basis set is 6-311++G(d,p)
 There are 71 shells and 187 basis functions
 A cutoff of  1.0D-11 yielded   2232 shell pairs
 There are     16198 function pairs (     17606 Cartesian)
 Smallest overlap matrix eigenvalue = 4.05E-05
 Guess MOs from SCF MO coefficient file

 -----------------------------------------------------------------------
  General SCF calculation program by
  Eric Jon Sundstrom, Paul Horn, Yuezhi Mao, Dmitri Zuev, Alec White,
  David Stuck, Shaama M.S., Shane Yost, Joonho Lee, David Small,
  Daniel Levine, Susi Lehtola, Hugh Burton, Evgeny Epifanovsky
 -----------------------------------------------------------------------
 Exchange:     0.2000 Hartree-Fock + 0.0800 Slater + 0.7200 B88
 Correlation:  0.1900 VWN1RPA + 0.8100 LYP
 Using SG-1 standard quadrature grid
 A restricted SCF calculation will be
 performed using DIIS
 SCF converges when DIIS error is below 1.0e-08
 ---------------------------------------
  Cycle       Energy         DIIS error
 ---------------------------------------
    1   -3250.3522067633      6.88e-05  
    2   -3250.3522365870      1.38e-05  
    3   -3250.3522362954      1.69e-05  
    4   -3250.3522374112      2.70e-06  
    5   -3250.3522374385      1.06e-06  
    6   -3250.3522374422      3.10e-07  
    7   -3250.3522374426      7.69e-08  
    8   -3250.3522374425      2.86e-08  
    9   -3250.3522374426      3.84e-09  Convergence criterion met
 ---------------------------------------
 SCF time:   CPU 38.00s  wall 76.00s 
 SCF   energy in the final basis set =    -3250.3522374426
 Total energy in the final basis set =    -3250.3522374426

 --------------------------------------------------------------

                    Orbital Energies (a.u.)
 --------------------------------------------------------------

 Alpha MOs
 -- Occupied --
*******-101.573 -62.496 -56.317 -56.312 -56.312 -24.712 -10.344
-10.265 -10.222  -9.488  -8.705  -7.252  -7.242  -7.242  -6.537
 -6.523  -6.523  -2.647  -2.643  -2.643  -2.632  -2.632  -1.254
 -0.936  -0.857  -0.795  -0.646  -0.632  -0.553  -0.541  -0.497
 -0.468  -0.442  -0.408  -0.378  -0.373  -0.343  -0.321  -0.296
 -0.287
 -- Virtual --
 -0.047  -0.013  -0.005   0.011   0.018   0.029   0.053   0.054
  0.056   0.064   0.067   0.085   0.090   0.095   0.102   0.108
  0.114   0.119   0.126   0.138   0.143   0.150   0.157   0.163
  0.170   0.190   0.204   0.221   0.236   0.261   0.270   0.275
  0.313   0.334   0.364   0.386   0.396   0.407   0.418   0.430
  0.442   0.468   0.471   0.488   0.495   0.509   0.521   0.550
  0.562   0.587   0.602   0.617   0.633   0.644   0.676   0.682
  0.698   0.776   0.787   0.818   0.839   0.856   0.878   0.912
  0.939   0.963   1.047   1.064   1.115   1.264   1.307   1.320
  1.363   1.409   1.443   1.473   1.474   1.517   1.531   1.550
  1.633   1.696   1.731   1.779   1.806   1.856   1.879   1.955
  1.961   2.009   2.048   2.080   2.129   2.174   2.181   2.196
  2.244   2.291   2.301   2.458   2.541   2.549   2.581   2.684
  2.699   2.793   2.825   2.840   3.012   3.135   3.249   3.405
  3.703   3.769   3.797   3.808   3.997   4.012   4.030   4.052
  4.121   4.169   4.282   4.389   4.854   6.341   6.384   6.649
  6.695   7.568   7.589   7.686   9.727  23.582  23.764  23.864
 25.860  25.928  26.414  47.948  66.759 215.712 289.764 289.784
289.9041020.749
 --------------------------------------------------------------

          Ground-State Mulliken Net Atomic Charges

     Atom                 Charge (a.u.)
  ----------------------------------------
      1 C                    -0.468831
      2 C                    -0.073784
      3 C                    -0.120420
      4 H                     0.234798
      5 Br                   -0.076606
      6 Cl                    0.177037
      7 F                    -0.037868
      8 H                     0.208510
      9 H                     0.157164
  ----------------------------------------
  Sum of atomic charges =     0.000000

 -----------------------------------------------------------------
                    Cartesian Multipole Moments
 -----------------------------------------------------------------
    Charge (ESU x 10^10)
                 0.0000
    Dipole Moment (Debye)
         X      -0.1184      Y      -2.2137      Z      -0.6495
       Tot       2.3100
    Quadrupole Moments (Debye-Ang)
        XX     -56.6962     XY       2.6726     YY     -54.0904
        XZ       0.1707     YZ       0.9964     ZZ     -52.4663
    Octopole Moments (Debye-Ang^2)
       XXX      48.4254    XXY       6.2232    XYY      12.8634
       YYY       6.5815    XXZ       2.0134    XYZ      -1.5275
       YYZ       0.9602    XZZ      12.6177    YZZ       0.8947
       ZZZ      -4.0269
    Hexadecapole Moments (Debye-Ang^3)
      XXXX   -1012.6093   XXXY      13.9205   XXYY    -207.5413
      XYYY       9.3393   YYYY    -186.1201   XXXZ      -5.5858
      XXYZ       0.1506   XYYZ       3.5574   YYYZ      -4.2513
      XXZZ    -204.5523   XYZZ       2.7687   YYZZ     -59.5660
      XZZZ       2.0170   YZZZ      -4.7850   ZZZZ    -173.4801
 -----------------------------------------------------------------
 Calculating analytic gradient of the SCF energy
 Gradient of SCF Energy
            1           2           3           4           5           6
    1  -0.0000898  -0.0004658   0.0009604   0.0002789   0.0000569  -0.0004948
    2  -0.0000096  -0.0001733   0.0000925   0.0000111   0.0000302  -0.0000498
    3  -0.0001861   0.0002297  -0.0002269   0.0001196   0.0000347   0.0001912
            7           8           9
    1  -0.0002578   0.0000815  -0.0000696
    2   0.0001978  -0.0000872  -0.0000116
    3  -0.0000989  -0.0000648   0.0000016
 Max gradient component =       9.604E-04
 RMS gradient           =       2.614E-04
 Gradient time:  CPU 14.29 s  wall 24.29 s
 Geometry Optimization Parameters
   NAtoms,    NIC,     NZ,  NCons,   NDum,   NFix, NCnnct, MaxDiis
        9      69       9       0       0       0       0       0

 Cartesian Hessian Update
 Hessian Updated using BFGS Update


** GEOMETRY OPTIMIZATION IN DELOCALIZED INTERNAL COORDINATES **
   Searching for a Minimum

   Optimization Cycle:   5

                       Coordinates (Angstroms)
     ATOM                X               Y               Z
      1  C        -0.6187216742   -0.9802387556   -1.1850255322
      2  C         0.0587282296   -0.7249762682    0.1567871163
      3  C        -1.0945338376    0.1093662979   -0.2860891063
      4  H        -0.1058844532   -1.4290779167    0.9599252730
      5  Br        1.8357834796    0.0165751715    0.2428642345
      6  Cl       -2.6423079156   -0.0330256745    0.5716696492
      7  F        -0.8747498807    1.3898602419   -0.6724581979
      8  H        -0.0946756562   -0.6514209635   -2.0748511731
      9  H        -1.2100966053   -1.8816630158   -1.2888688643
   Point Group: c1    Number of degrees of freedom:    21


   Energy is  -3250.352237443

 Hessian Updated using BFGS Update

 21 Hessian modes will be used to form the next step
  Hessian Eigenvalues:
     0.014131    0.019853    0.021219    0.024725    0.031965    0.038508
     0.065911    0.084252    0.088279    0.096120    0.119511    0.135393
     0.183194    0.248665    0.256832    0.268962    0.327665    0.348003
     0.348239    0.362782    0.550715

 Minimum Search - Taking Simple RFO Step
 Searching for Lamda that Minimizes Along All modes
 Value Taken    Lamda =  -0.00000525
 Step Taken.  Stepsize is  0.013357

                             Maximum     Tolerance    Cnvgd?
         Gradient           0.000411      0.000300      NO
         Displacement       0.007799      0.001200      NO
         Energy change     -0.000013      0.000001      NO


 New Cartesian Coordinates Obtained by Inverse Iteration

 Displacement from previous Coordinates is:  0.010331
 ----------------------------------------------------------------
             Standard Nuclear Orientation (Angstroms)
    I     Atom           X                Y                Z
 ----------------------------------------------------------------
    1      C      -0.6189289772    -0.9808333195    -1.1850865120
    2      C       0.0588660721    -0.7244398993     0.1562623965
    3      C      -1.0954142536     0.1088356345    -0.2861114607
    4      H      -0.1076371446    -1.4287863530     0.9588532912
    5      Br      1.8356401046     0.0169048657     0.2438028808
    6      Cl     -2.6415281669    -0.0316647135     0.5731364194
    7      F      -0.8733630319     1.3889944046    -0.6728185773
    8      H      -0.0962822154    -0.6498053374    -2.0748934270
    9      H      -1.2078107008    -1.8838061652    -1.2891916118
 ----------------------------------------------------------------
 Molecular Point Group                 C1    NOp =  1
 Largest Abelian Subgroup              C1    NOp =  1
 Nuclear Repulsion Energy =   486.1664503206 hartrees
 There are       41 alpha and       41 beta electrons
 Applying Cartesian multipole field
    Component          Value
    ---------          -----
     (2,0,0)        1.00000E-11
     (0,2,0)        2.00000E-11
     (0,0,2)       -3.00000E-11
 Nucleus-field energy     =     0.0000000084 hartrees
 Requested basis set is 6-311++G(d,p)
 There are 71 shells and 187 basis functions
 A cutoff of  1.0D-11 yielded   2232 shell pairs
 There are     16198 function pairs (     17606 Cartesian)
 Smallest overlap matrix eigenvalue = 4.06E-05
 Guess MOs from SCF MO coefficient file

 -----------------------------------------------------------------------
  General SCF calculation program by
  Eric Jon Sundstrom, Paul Horn, Yuezhi Mao, Dmitri Zuev, Alec White,
  David Stuck, Shaama M.S., Shane Yost, Joonho Lee, David Small,
  Daniel Levine, Susi Lehtola, Hugh Burton, Evgeny Epifanovsky
 -----------------------------------------------------------------------
 Exchange:     0.2000 Hartree-Fock + 0.0800 Slater + 0.7200 B88
 Correlation:  0.1900 VWN1RPA + 0.8100 LYP
 Using SG-1 standard quadrature grid
 A restricted SCF calculation will be
 performed using DIIS
 SCF converges when DIIS error is below 1.0e-08
 ---------------------------------------
  Cycle       Energy         DIIS error
 ---------------------------------------
    1   -3250.3522358588      2.71e-05  
    2   -3250.3522405439      5.72e-06  
    3   -3250.3522405197      7.42e-06  
    4   -3250.3522406624      1.02e-06  
    5   -3250.3522406651      3.71e-07  
    6   -3250.3522406656      1.27e-07  
    7   -3250.3522406656      2.95e-08  
    8   -3250.3522406657      1.13e-08  
    9   -3250.3522406657      1.51e-09  Convergence criterion met
 ---------------------------------------
 SCF time:   CPU 38.04s  wall 52.00s 
 SCF   energy in the final basis set =    -3250.3522406657
 Total energy in the final basis set =    -3250.3522406657

 --------------------------------------------------------------

                    Orbital Energies (a.u.)
 --------------------------------------------------------------

 Alpha MOs
 -- Occupied --
*******-101.573 -62.496 -56.317 -56.312 -56.312 -24.711 -10.344
-10.265 -10.222  -9.488  -8.705  -7.253  -7.243  -7.242  -6.537
 -6.523  -6.522  -2.647  -2.643  -2.643  -2.632  -2.632  -1.254
 -0.936  -0.857  -0.795  -0.646  -0.632  -0.552  -0.541  -0.497
 -0.468  -0.443  -0.408  -0.378  -0.373  -0.343  -0.321  -0.296
 -0.287
 -- Virtual --
 -0.047  -0.013  -0.005   0.011   0.018   0.029   0.053   0.054
  0.056   0.064   0.067   0.085   0.090   0.095   0.102   0.108
  0.114   0.119   0.126   0.138   0.143   0.150   0.157   0.163
  0.170   0.190   0.203   0.221   0.236   0.261   0.270   0.275
  0.314   0.333   0.364   0.386   0.396   0.407   0.418   0.431
  0.442   0.468   0.471   0.488   0.495   0.510   0.521   0.550
  0.562   0.587   0.602   0.617   0.633   0.645   0.676   0.682
  0.698   0.776   0.787   0.818   0.839   0.855   0.878   0.912
  0.939   0.963   1.047   1.064   1.115   1.264   1.307   1.321
  1.364   1.409   1.443   1.473   1.474   1.517   1.531   1.550
  1.633   1.696   1.731   1.779   1.806   1.856   1.879   1.955
  1.962   2.009   2.048   2.080   2.129   2.174   2.181   2.196
  2.244   2.291   2.301   2.458   2.541   2.550   2.581   2.685
  2.699   2.793   2.825   2.840   3.012   3.135   3.249   3.405
  3.703   3.769   3.797   3.808   3.997   4.012   4.030   4.052
  4.121   4.169   4.282   4.389   4.854   6.341   6.384   6.649
  6.695   7.568   7.589   7.686   9.727  23.581  23.764  23.863
 25.860  25.928  26.415  47.948  66.759 215.712 289.764 289.784
289.9041020.749
 --------------------------------------------------------------

          Ground-State Mulliken Net Atomic Charges

     Atom                 Charge (a.u.)
  ----------------------------------------
      1 C                    -0.469446
      2 C                    -0.074076
      3 C                    -0.119836
      4 H                     0.234416
      5 Br                   -0.076437
      6 Cl                    0.177876
      7 F                    -0.038206
      8 H                     0.208413
      9 H                     0.157296
  ----------------------------------------
  Sum of atomic charges =     0.000000

 -----------------------------------------------------------------
                    Cartesian Multipole Moments
 -----------------------------------------------------------------
    Charge (ESU x 10^10)
                 0.0000
    Dipole Moment (Debye)
         X      -0.1244      Y      -2.2143      Z      -0.6488
       Tot       2.3107
    Quadrupole Moments (Debye-Ang)
        XX     -56.6793     XY       2.6745     YY     -54.0868
        XZ       0.1668     YZ       0.9998     ZZ     -52.4681
    Octopole Moments (Debye-Ang^2)
       XXX      48.3678    XXY       6.2176    XYY      12.8449
       YYY       6.5167    XXZ       2.0077    XYZ      -1.5241
       YYZ       0.9221    XZZ      12.5938    YZZ       0.8874
       ZZZ      -4.1099
    Hexadecapole Moments (Debye-Ang^3)
      XXXX   -1012.1086   XXXY      13.9232   XXYY    -207.4569
      XYYY       9.4103   YYYY    -186.0244   XXXZ      -5.5774
      XXYZ       0.1369   XYYZ       3.5657   YYYZ      -4.2741
      XXZZ    -204.4727   XYZZ       2.7894   YYZZ     -59.5969
      XZZZ       2.0357   YZZZ      -4.8513   ZZZZ    -173.6816
 -----------------------------------------------------------------
 Calculating analytic gradient of the SCF energy
 Gradient of SCF Energy
            1           2           3           4           5           6
    1  -0.0001665  -0.0001589   0.0003957   0.0000877   0.0000697  -0.0002883
    2  -0.0002378   0.0000940   0.0000595   0.0000173   0.0000275  -0.0000385
    3  -0.0001626   0.0001283  -0.0002060   0.0000897   0.0000319   0.0001453
            7           8           9
    1  -0.0000185   0.0000622   0.0000169
    2   0.0001390  -0.0000130  -0.0000480
    3   0.0000114  -0.0000156  -0.0000223
 Max gradient component =       3.957E-04
 RMS gradient           =       1.387E-04
 Gradient time:  CPU 14.12 s  wall 19.01 s
 Geometry Optimization Parameters
   NAtoms,    NIC,     NZ,  NCons,   NDum,   NFix, NCnnct, MaxDiis
        9      69       9       0       0       0       0       0

 Cartesian Hessian Update
 Hessian Updated using BFGS Update


** GEOMETRY OPTIMIZATION IN DELOCALIZED INTERNAL COORDINATES **
   Searching for a Minimum

   Optimization Cycle:   6

                       Coordinates (Angstroms)
     ATOM                X               Y               Z
      1  C        -0.6189289772   -0.9808333195   -1.1850865120
      2  C         0.0588660721   -0.7244398993    0.1562623965
      3  C        -1.0954142536    0.1088356345   -0.2861114607
      4  H        -0.1076371446   -1.4287863530    0.9588532912
      5  Br        1.8356401046    0.0169048657    0.2438028808
      6  Cl       -2.6415281669   -0.0316647135    0.5731364194
      7  F        -0.8733630319    1.3889944046   -0.6728185773
      8  H        -0.0962822154   -0.6498053374   -2.0748934270
      9  H        -1.2078107008   -1.8838061652   -1.2891916118
   Point Group: c1    Number of degrees of freedom:    21


   Energy is  -3250.352240666

 Hessian Updated using BFGS Update

 21 Hessian modes will be used to form the next step
  Hessian Eigenvalues:
     0.012465    0.019644    0.021340    0.024632    0.032039    0.043546
     0.066713    0.077630    0.088314    0.095903    0.116900    0.134526
     0.183441    0.245460    0.259667    0.269140    0.294289    0.347999
     0.348161    0.353556    0.542431

 Minimum Search - Taking Simple RFO Step
 Searching for Lamda that Minimizes Along All modes
 Value Taken    Lamda =  -0.00000159
 Step Taken.  Stepsize is  0.006550

                             Maximum     Tolerance    Cnvgd?
         Gradient           0.000217      0.000300     YES
         Displacement       0.003563      0.001200      NO
         Energy change     -0.000003      0.000001      NO


 New Cartesian Coordinates Obtained by Inverse Iteration

 Displacement from previous Coordinates is:  0.005029
 ----------------------------------------------------------------
             Standard Nuclear Orientation (Angstroms)
    I     Atom           X                Y                Z
 ----------------------------------------------------------------
    1      C      -0.6187614553    -0.9807210736    -1.1847240883
    2      C       0.0592104452    -0.7244950827     0.1561708593
    3      C      -1.0956532011     0.1085901370    -0.2857332153
    4      H      -0.1083311053    -1.4292168555     0.9581815277
    5      Br      1.8355386933     0.0169816412     0.2442467028
    6      Cl     -2.6409891064    -0.0311432550     0.5731922523
    7      F      -0.8731901588     1.3882237087    -0.6738092069
    8      H      -0.0972763730    -0.6487437282    -2.0747933251
    9      H      -1.2070060522    -1.8840763749    -1.2887781074
 ----------------------------------------------------------------
 Molecular Point Group                 C1    NOp =  1
 Largest Abelian Subgroup              C1    NOp =  1
 Nuclear Repulsion Energy =   486.2270518709 hartrees
 There are       41 alpha and       41 beta electrons
 Applying Cartesian multipole field
    Component          Value
    ---------          -----
     (2,0,0)        1.00000E-11
     (0,2,0)        2.00000E-11
     (0,0,2)       -3.00000E-11
 Nucleus-field energy     =     0.0000000084 hartrees
 Requested basis set is 6-311++G(d,p)
 There are 71 shells and 187 basis functions
 A cutoff of  1.0D-11 yielded   2232 shell pairs
 There are     16198 function pairs (     17606 Cartesian)
 Smallest overlap matrix eigenvalue = 4.06E-05
 Guess MOs from SCF MO coefficient file

 -----------------------------------------------------------------------
  General SCF calculation program by
  Eric Jon Sundstrom, Paul Horn, Yuezhi Mao, Dmitri Zuev, Alec White,
  David Stuck, Shaama M.S., Shane Yost, Joonho Lee, David Small,
  Daniel Levine, Susi Lehtola, Hugh Burton, Evgeny Epifanovsky
 -----------------------------------------------------------------------
 Exchange:     0.2000 Hartree-Fock + 0.0800 Slater + 0.7200 B88
 Correlation:  0.1900 VWN1RPA + 0.8100 LYP
 Using SG-1 standard quadrature grid
 A restricted SCF calculation will be
 performed using DIIS
 SCF converges when DIIS error is below 1.0e-08
 ---------------------------------------
  Cycle       Energy         DIIS error
 ---------------------------------------
    1   -3250.3522400891      1.48e-05  
    2   -3250.3522414922      4.23e-06  
    3   -3250.3522414462      5.95e-06  
    4   -3250.3522415556      5.46e-07  
    5   -3250.3522415565      2.42e-07  
    6   -3250.3522415566      7.05e-08  
    7   -3250.3522415567      1.94e-08  
    8   -3250.3522415566      3.40e-09  Convergence criterion met
 ---------------------------------------
 SCF time:   CPU 33.79s  wall 46.00s 
 SCF   energy in the final basis set =    -3250.3522415566
 Total energy in the final basis set =    -3250.3522415566

 --------------------------------------------------------------

                    Orbital Energies (a.u.)
 --------------------------------------------------------------

 Alpha MOs
 -- Occupied --
*******-101.573 -62.496 -56.317 -56.312 -56.312 -24.711 -10.344
-10.264 -10.222  -9.488  -8.705  -7.253  -7.243  -7.242  -6.537
 -6.523  -6.522  -2.647  -2.643  -2.643  -2.632  -2.632  -1.254
 -0.936  -0.857  -0.795  -0.646  -0.632  -0.552  -0.541  -0.497
 -0.468  -0.443  -0.408  -0.378  -0.373  -0.343  -0.321  -0.296
 -0.287
 -- Virtual --
 -0.046  -0.013  -0.005   0.011   0.018   0.029   0.053   0.054
  0.056   0.064   0.067   0.085   0.090   0.095   0.102   0.108
  0.114   0.119   0.126   0.138   0.143   0.150   0.157   0.163
  0.170   0.190   0.203   0.221   0.236   0.261   0.270   0.275
  0.314   0.333   0.364   0.386   0.396   0.407   0.418   0.431
  0.442   0.468   0.471   0.488   0.495   0.510   0.521   0.550
  0.562   0.587   0.602   0.617   0.633   0.645   0.676   0.682
  0.698   0.776   0.787   0.818   0.839   0.855   0.878   0.912
  0.939   0.963   1.047   1.064   1.115   1.264   1.307   1.321
  1.364   1.409   1.443   1.473   1.474   1.517   1.531   1.550
  1.634   1.696   1.731   1.779   1.806   1.856   1.879   1.955
  1.962   2.009   2.048   2.080   2.129   2.175   2.181   2.196
  2.244   2.291   2.301   2.458   2.541   2.550   2.581   2.685
  2.699   2.793   2.825   2.841   3.012   3.136   3.250   3.406
  3.703   3.769   3.798   3.809   3.998   4.012   4.031   4.053
  4.121   4.169   4.282   4.389   4.854   6.341   6.384   6.649
  6.695   7.568   7.589   7.686   9.727  23.581  23.764  23.864
 25.860  25.928  26.415  47.949  66.760 215.712 289.764 289.784
289.9041020.749
 --------------------------------------------------------------

          Ground-State Mulliken Net Atomic Charges

     Atom                 Charge (a.u.)
  ----------------------------------------
      1 C                    -0.469506
      2 C                    -0.073981
      3 C                    -0.120417
      4 H                     0.234306
      5 Br                   -0.076448
      6 Cl                    0.178670
      7 F                    -0.038336
      8 H                     0.208485
      9 H                     0.157228
  ----------------------------------------
  Sum of atomic charges =     0.000000

 -----------------------------------------------------------------
                    Cartesian Multipole Moments
 -----------------------------------------------------------------
    Charge (ESU x 10^10)
                 0.0000
    Dipole Moment (Debye)
         X      -0.1278      Y      -2.2137      Z      -0.6467
       Tot       2.3097
    Quadrupole Moments (Debye-Ang)
        XX     -56.6671     XY       2.6752     YY     -54.0851
        XZ       0.1630     YZ       0.9993     ZZ     -52.4707
    Octopole Moments (Debye-Ang^2)
       XXX      48.3098    XXY       6.2188    XYY      12.8362
       YYY       6.5047    XXZ       2.0099    XYZ      -1.5219
       YYZ       0.9203    XZZ      12.5813    YZZ       0.8913
       ZZZ      -4.1297
    Hexadecapole Moments (Debye-Ang^3)
      XXXX   -1011.7274   XXXY      13.9470   XXYY    -207.3921
      XYYY       9.4448   YYYY    -185.9485   XXXZ      -5.6395
      XXYZ       0.1415   XYYZ       3.5381   YYYZ      -4.2684
      XXZZ    -204.4211   XYZZ       2.8015   YYZZ     -59.6022
      XZZZ       1.9834   YZZZ      -4.8509   ZZZZ    -173.7065
 -----------------------------------------------------------------
 Calculating analytic gradient of the SCF energy
 Gradient of SCF Energy
            1           2           3           4           5           6
    1  -0.0000820   0.0000116   0.0000982  -0.0000130  -0.0000050  -0.0000509
    2  -0.0001274   0.0000605   0.0000974   0.0000270   0.0000121  -0.0000206
    3  -0.0000389   0.0000628  -0.0000392   0.0000354   0.0000053  -0.0000024
            7           8           9
    1  -0.0000052   0.0000207   0.0000256
    2  -0.0000324   0.0000056  -0.0000223
    3  -0.0000319   0.0000112  -0.0000024
 Max gradient component =       1.274E-04
 RMS gradient           =       4.795E-05
 Gradient time:  CPU 14.22 s  wall 19.15 s
 Geometry Optimization Parameters
   NAtoms,    NIC,     NZ,  NCons,   NDum,   NFix, NCnnct, MaxDiis
        9      69       9       0       0       0       0       0

 Cartesian Hessian Update
 Hessian Updated using BFGS Update


** GEOMETRY OPTIMIZATION IN DELOCALIZED INTERNAL COORDINATES **
   Searching for a Minimum

   Optimization Cycle:   7

                       Coordinates (Angstroms)
     ATOM                X               Y               Z
      1  C        -0.6187614553   -0.9807210736   -1.1847240883
      2  C         0.0592104452   -0.7244950827    0.1561708593
      3  C        -1.0956532011    0.1085901370   -0.2857332153
      4  H        -0.1083311053   -1.4292168555    0.9581815277
      5  Br        1.8355386933    0.0169816412    0.2442467028
      6  Cl       -2.6409891064   -0.0311432550    0.5731922523
      7  F        -0.8731901588    1.3882237087   -0.6738092069
      8  H        -0.0972763730   -0.6487437282   -2.0747933251
      9  H        -1.2070060522   -1.8840763749   -1.2887781074
   Point Group: c1    Number of degrees of freedom:    21


   Energy is  -3250.352241557

 Hessian Updated using BFGS Update

 21 Hessian modes will be used to form the next step
  Hessian Eigenvalues:
     0.013362    0.019283    0.021451    0.024733    0.030838    0.044232
     0.064679    0.073712    0.087738    0.096971    0.118431    0.134011
     0.183857    0.232657    0.253220    0.270023    0.284244    0.347909
     0.348165    0.352368    0.549454

 Minimum Search - Taking Simple RFO Step
 Searching for Lamda that Minimizes Along All modes
 Value Taken    Lamda =   0.00000000
 Step Taken.  Stepsize is  0.001627

                             Maximum     Tolerance    Cnvgd?
         Gradient           0.000061      0.000300     YES
         Displacement       0.000786      0.001200     YES
         Energy change     -0.000001      0.000001     YES


                       Distance Matrix (Angstroms)
             C (  1)   C (  2)   C (  3)   H (  4)   Br(  5)   Cl(  6)
   C (  2)  1.524237
   C (  3)  1.490708  1.490980
   H (  4)  2.248051  1.080705  2.210651
   Br(  5)  3.010142  1.926885  2.980127  2.525831
   Cl(  6)  2.842776  2.818816  1.773511  2.918421  4.488855
   F (  7)  2.436733  2.453939  1.355564  3.344604  3.171804  2.587417
   H (  8)  1.083688  2.237728  2.184273  3.131804  3.091425  3.723403
   H (  9)  1.083010  2.244061  2.233656  2.542206  3.901444  2.992758
             F (  7)   H (  8)
   H (  8)  2.591146
   H (  9)  3.346277  1.837217

 Final energy is   -3250.3522415566390     


 ******************************
 **  OPTIMIZATION CONVERGED  **
 ******************************

                       Coordinates (Angstroms)
     ATOM                X               Y               Z
      1  C        -0.6187614553   -0.9807210736   -1.1847240883
      2  C         0.0592104452   -0.7244950827    0.1561708593
      3  C        -1.0956532011    0.1085901370   -0.2857332153
      4  H        -0.1083311053   -1.4292168555    0.9581815277
      5  Br        1.8355386933    0.0169816412    0.2442467028
      6  Cl       -2.6409891064   -0.0311432550    0.5731922523
      7  F        -0.8731901588    1.3882237087   -0.6738092069
      8  H        -0.0972763730   -0.6487437282   -2.0747933251
      9  H        -1.2070060522   -1.8840763749   -1.2887781074

Z-matrix Print:
$molecule
0 1
Br
C  1 1.926885
H  2 1.080705 1 111.095581
C  2 1.490980 1 120.836059 3 144.075918 0
F  4 1.355564 2 119.024760 1 2.381572 0
C  4 1.490708 2 61.487497 1 110.038133 0
H  6 1.083010 4 119.583875 2 106.637640 0
H  6 1.083688 4 115.176460 2 -107.938915 0
Cl 4 1.773511 2 119.166438 1 -138.510546 0
$end


 --------------------------------------------------------------

                    Orbital Energies (a.u.)
 --------------------------------------------------------------

 Alpha MOs
 -- Occupied --
*******-101.573 -62.496 -56.317 -56.312 -56.312 -24.711 -10.344
-10.264 -10.222  -9.488  -8.705  -7.253  -7.243  -7.242  -6.537
 -6.523  -6.522  -2.647  -2.643  -2.643  -2.632  -2.632  -1.254
 -0.936  -0.857  -0.795  -0.646  -0.632  -0.552  -0.541  -0.497
 -0.468  -0.443  -0.408  -0.378  -0.373  -0.343  -0.321  -0.296
 -0.287
 -- Virtual --
 -0.046  -0.013  -0.005   0.011   0.018   0.029   0.053   0.054
  0.056   0.064   0.067   0.085   0.090   0.095   0.102   0.108
  0.114   0.119   0.126   0.138   0.143   0.150   0.157   0.163
  0.170   0.190   0.203   0.221   0.236   0.261   0.270   0.275
  0.314   0.333   0.364   0.386   0.396   0.407   0.418   0.431
  0.442   0.468   0.471   0.488   0.495   0.510   0.521   0.550
  0.562   0.587   0.602   0.617   0.633   0.645   0.676   0.682
  0.698   0.776   0.787   0.818   0.839   0.855   0.878   0.912
  0.939   0.963   1.047   1.064   1.115   1.264   1.307   1.321
  1.364   1.409   1.443   1.473   1.474   1.517   1.531   1.550
  1.634   1.696   1.731   1.779   1.806   1.856   1.879   1.955
  1.962   2.009   2.048   2.080   2.129   2.175   2.181   2.196
  2.244   2.291   2.301   2.458   2.541   2.550   2.581   2.685
  2.699   2.793   2.825   2.841   3.012   3.136   3.250   3.406
  3.703   3.769   3.798   3.809   3.998   4.012   4.031   4.053
  4.121   4.169   4.282   4.389   4.854   6.341   6.384   6.649
  6.695   7.568   7.589   7.686   9.727  23.581  23.764  23.864
 25.860  25.928  26.415  47.949  66.760 215.712 289.764 289.784
289.9041020.749
 --------------------------------------------------------------

          Ground-State Mulliken Net Atomic Charges

     Atom                 Charge (a.u.)
  ----------------------------------------
      1 C                    -0.469506
      2 C                    -0.073981
      3 C                    -0.120417
      4 H                     0.234306
      5 Br                   -0.076448
      6 Cl                    0.178670
      7 F                    -0.038336
      8 H                     0.208485
      9 H                     0.157228
  ----------------------------------------
  Sum of atomic charges =     0.000000

 -----------------------------------------------------------------
                    Cartesian Multipole Moments
 -----------------------------------------------------------------
    Charge (ESU x 10^10)
                 0.0000
    Dipole Moment (Debye)
         X      -0.1278      Y      -2.2137      Z      -0.6467
       Tot       2.3097
    Quadrupole Moments (Debye-Ang)
        XX     -56.6671     XY       2.6752     YY     -54.0851
        XZ       0.1630     YZ       0.9993     ZZ     -52.4707
    Octopole Moments (Debye-Ang^2)
       XXX      48.3098    XXY       6.2188    XYY      12.8362
       YYY       6.5047    XXZ       2.0099    XYZ      -1.5219
       YYZ       0.9203    XZZ      12.5813    YZZ       0.8913
       ZZZ      -4.1297
    Hexadecapole Moments (Debye-Ang^3)
      XXXX   -1011.7274   XXXY      13.9470   XXYY    -207.3921
      XYYY       9.4448   YYYY    -185.9485   XXXZ      -5.6395
      XXYZ       0.1415   XYYZ       3.5381   YYYZ      -4.2684
      XXZZ    -204.4211   XYZZ       2.8015   YYZZ     -59.6022
      XZZZ       1.9834   YZZZ      -4.8509   ZZZZ    -173.7065
 -----------------------------------------------------------------
Archival summary:
1\1\TWL02\OPT\ProcedureUnspecified\BasisUnspecified\r1l1133\taweetha\ThuOct1102:46:542018ThuOct1102:46:542018\0\\#,OPT,ProcedureUnspecified,BasisUnspecified,\\0,1\Br\C,1,1.92689\H,2,1.08071,1,111.096\C,2,1.49098,1,120.836,3,144.076,0\F,4,1.35556,2,119.025,1,2.38157,0\C,4,1.49071,2,61.4875,1,110.038,0\H,6,1.08301,4,119.584,2,106.638,0\H,6,1.08369,4,115.176,2,-107.939,0\Cl,4,1.77351,2,119.166,1,-138.511,0\\\@

 Total job time:  665.94s(wall), 391.22s(cpu) 
 Thu Oct 11 02:46:54 2018

        *************************************************************
        *                                                           *
        *  Thank you very much for using Q-Chem.  Have a nice day.  *
        *                                                           *
        *************************************************************


 
User input: 2 of 2 
 
Q-Chem Developer Version!
                  Welcome to Q-Chem
     A Quantum Leap Into The Future Of Chemistry


 Q-Chem 5.1, Q-Chem, Inc., Pleasanton, CA (2018)

 Yihan Shao,  Zhengting Gan,  E. Epifanovsky,  A. T. B. Gilbert,  M. Wormit,  
 J. Kussmann,  A. W. Lange,  A. Behn,  Jia Deng,  Xintian Feng,  D. Ghosh,  
 M. Goldey,  P. R. Horn,  L. D. Jacobson,  I. Kaliman,  T. Kus,  A. Landau,  
 Jie Liu,  E. I. Proynov,  R. M. Richard,  R. P. Steele,  E. J. Sundstrom,  
 H. L. Woodcock III,  P. M. Zimmerman,  D. Zuev,  B. Albrecht,  E. Alguire,  
 S. A. Baeppler,  D. Barton,  Z. Benda,  Y. A. Bernard,  E. J. Berquist,  
 K. B. Bravaya,  H. Burton,  D. Casanova,  Chun-Min Chang,  Yunqing Chen,  
 A. Chien,  K. D. Closser,  M. P. Coons,  S. Coriani,  S. Dasgupta,  
 A. L. Dempwolff,  M. Diedenhofen,  Hainam Do,  R. G. Edgar,  Po-Tung Fang,  
 S. Faraji,  S. Fatehi,  Qingguo Feng,  K. D. Fenk,  J. Fosso-Tande,  
 Qinghui Ge,  A. Ghysels,  G. Gidofalvi,  J. Gomes,  J. Gonthier,  A. Gunina,  
 D. Hait,  M. W. D. Hanson-Heine,  P. H. P. Harbach,  A. W. Hauser,  
 J. E. Herr,  E. G. Hohenstein,  Z. C. Holden,  Kerwin Hui,  B. C. Huynh,  
 T.-C. Jagau,  Hyunjun Ji,  B. Kaduk,  K. Khistyaev,  Jaehoon Kim,  
 P. Klunzinger,  K. Koh,  D. Kosenkov,  L. Koulias,  T. Kowalczyk,  
 C. M. Krauter,  A. Kunitsa,  Ka Un Lao,  A. Laurent,  K. V. Lawler,  
 Joonho Lee,  D. Lefrancois,  S. Lehtola,  D. S. Levine,  Yi-Pei Li,  
 You-Sheng Lin,  Fenglai Liu,  E. Livshits,  A. Luenser,  P. Manohar,  
 E. Mansoor,  S. F. Manzer,  Shan-Ping Mao,  Yuezhi Mao,  N. Mardirossian,  
 A. V. Marenich,  T. Markovich,  L. A. Martinez-Martinez,  S. A. Maurer,  
 N. J. Mayhall,  S. C. McKenzie,  J.-M. Mewes,  A. F. Morrison,  
 J. W. Mullinax,  K. Nanda,  T. S. Nguyen-Beck,  R. Olivares-Amaya,  
 J. A. Parkhill,  T. M. Perrine,  F. Plasser,  P. Pokhilko,  S. Prager,  
 A. Prociuk,  E. Ramos,  D. R. Rehn,  F. Rob,  M. Schneider,  N. Sergueev,  
 S. M. Sharada,  S. Sharma,  D. W. Small,  T. Stauch,  T. Stein,  
 Yu-Chuan Su,  A. J. W. Thom,  A. Tkatchenko,  T. Tsuchimochi,  N. M. Tubman,  
 L. Vogt,  M. L. Vidal,  O. Vydrov,  M. A. Watson,  J. Wenzel,  
 M. de Wergifosse,  T. A. Wesolowski,  A. White,  J. Witte,  A. Yamada,  
 Jun Yang,  K. Yao,  S. Yeganeh,  S. R. Yost,  Zhi-Qiang You,  A. Zech,  
 Igor Ying Zhang,  Xing Zhang,  Yan Zhao,  Ying Zhu,  B. R. Brooks,  
 G. K. L. Chan,  C. J. Cramer,  M. S. Gordon,  W. J. Hehre,  A. Klamt,  
 M. W. Schmidt,  C. D. Sherrill,  D. G. Truhlar,  A. Aspuru-Guzik,  R. Baer,  
 A. T. Bell,  N. A. Besley,  Jeng-Da Chai,  A. E. DePrince, III,  
 R. A. DiStasio Jr.,  A. Dreuw,  B. D. Dunietz,  T. R. Furlani,  
 Chao-Ping Hsu,  Yousung Jung,  Jing Kong,  D. S. Lambrecht,  WanZhen Liang,  
 C. Ochsenfeld,  V. A. Rassolov,  L. V. Slipchenko,  J. E. Subotnik,  
 T. Van Voorhis,  J. M. Herbert,  A. I. Krylov,  P. M. W. Gill,  M. Head-Gordon

 Contributors to earlier versions of Q-Chem not listed above: 
 R. D. Adamson,  B. Austin,  J. Baker,  G. J. O. Beran,  K. Brandhorst,  
 S. T. Brown,  E. F. C. Byrd,  A. K. Chakraborty,  C.-L. Cheng,  
 Siu Hung Chien,  D. M. Chipman,  D. L. Crittenden,  H. Dachsel,  
 R. J. Doerksen,  A. D. Dutoi,  L. Fusti-Molnar,  W. A. Goddard III,  
 A. Golubeva-Zadorozhnaya,  S. R. Gwaltney,  G. Hawkins,  A. Heyden,  
 S. Hirata,  G. Kedziora,  F. J. Keil,  C. Kelley,  Jihan Kim,  R. A. King,  
 R. Z. Khaliullin,  P. P. Korambath,  W. Kurlancheek,  A. M. Lee,  M. S. Lee,  
 S. V. Levchenko,  Ching Yeh Lin,  D. Liotard,  R. C. Lochan,  I. Lotan,  
 P. E. Maslen,  N. Nair,  D. P. O'Neill,  D. Neuhauser,  E. Neuscamman,  
 C. M. Oana,  R. Olson,  B. Peters,  R. Peverati,  P. A. Pieniazek,  
 Y. M. Rhee,  J. Ritchie,  M. A. Rohrdanz,  E. Rosta,  N. J. Russ,  
 H. F. Schaefer III,  N. E. Schultz,  N. Shenvi,  A. C. Simmonett,  A. Sodt,  
 D. Stuck,  K. S. Thanthiriwatte,  V. Vanovschi,  Tao Wang,  A. Warshel,  
 C. F. Williams,  Q. Wu,  X. Xu,  W. Zhang

 Please cite Q-Chem as follows:
 Y. Shao et al., Mol. Phys. 113, 184-215 (2015)
 DOI: 10.1080/00268976.2014.952696

 Q-Chem 5.1.1 for Intel X86 EM64T Linux

 Parts of Q-Chem use Armadillo 8.300.2 (Tropical Shenanigans).
 http://arma.sourceforge.net/

 Q-Chem begins on Thu Oct 11 02:46:54 2018  

Host: 
0

     Scratch files written to /scratch/taweetham/qchem2092//
The previous job contains 0 fragments, simply inherited here
Input Ideriv = 2
Curr. Ideriv = -1
Max.  Ideriv = 2

Checking the input file for inconsistencies... 	...done.

--------------------------------------------------------------
User input:
--------------------------------------------------------------

$molecule
read
$end

$rem
   job_type 	frequency
   basis 	6-311++g**
   method	b3lyp	
$end


--------------------------------------------------------------
 ----------------------------------------------------------------
             Standard Nuclear Orientation (Angstroms)
    I     Atom           X                Y                Z
 ----------------------------------------------------------------
    1      C      -0.6234204507    -0.9789469650    -1.1985916546
    2      C       0.0697755673    -0.7114561118     0.1322820587
    3      C      -1.1033659136     0.1041703765    -0.2937610531
    4      H      -0.0759581226    -1.4177439337     0.9371691717
    5      Br      1.8361145083     0.0560566351     0.1943953451
    6      Cl     -2.6340794785    -0.0573197548     0.5872487993
    7      F      -0.9052498430     1.3865321776    -0.6860021675
    8      H      -0.1196068813    -0.6402666280    -2.0962811398
    9      H      -1.1997782830    -1.8909292325    -1.2935112947
 ----------------------------------------------------------------
 Molecular Point Group                 C1    NOp =  1
 Largest Abelian Subgroup              C1    NOp =  1
 Nuclear Repulsion Energy =   486.2270518709 hartrees
 There are       41 alpha and       41 beta electrons
 Requested basis set is 6-311++G(d,p)
 There are 71 shells and 187 basis functions

 Total QAlloc Memory Limit   2000 MB
 Mega-Array Size       188 MB
 MEM_STATIC part       192 MB

                       Distance Matrix (Angstroms)
             C (  1)   C (  2)   C (  3)   H (  4)   Br(  5)   Cl(  6)
   C (  2)  1.524237
   C (  3)  1.490708  1.490980
   H (  4)  2.248051  1.080705  2.210651
   Br(  5)  3.010142  1.926885  2.980127  2.525831
   Cl(  6)  2.842776  2.818816  1.773511  2.918421  4.488855
   F (  7)  2.436733  2.453939  1.355564  3.344604  3.171804  2.587417
   H (  8)  1.083688  2.237728  2.184273  3.131804  3.091425  3.723403
   H (  9)  1.083010  2.244061  2.233656  2.542206  3.901444  2.992758
             F (  7)   H (  8)
   H (  8)  2.591146
   H (  9)  3.346277  1.837217

 A cutoff of  1.0D-11 yielded   2232 shell pairs
 There are     16198 function pairs (     17606 Cartesian)
 Smallest overlap matrix eigenvalue = 4.06E-05
 Guess from superposition of atomic densities
 Warning:  Energy on first SCF cycle will be non-variational
 SAD guess density has 82.000000 electrons

 -----------------------------------------------------------------------
  General SCF calculation program by
  Eric Jon Sundstrom, Paul Horn, Yuezhi Mao, Dmitri Zuev, Alec White,
  David Stuck, Shaama M.S., Shane Yost, Joonho Lee, David Small,
  Daniel Levine, Susi Lehtola, Hugh Burton, Evgeny Epifanovsky
 -----------------------------------------------------------------------
 Exchange:     0.2000 Hartree-Fock + 0.0800 Slater + 0.7200 B88
 Correlation:  0.1900 VWN1RPA + 0.8100 LYP
 Using SG-1 standard quadrature grid
 A restricted SCF calculation will be
 performed using DIIS
 SCF converges when DIIS error is below 1.0e-08
 ---------------------------------------
  Cycle       Energy         DIIS error
 ---------------------------------------
    1   -3251.3927628747      4.17e-02  
    2   -3250.2942024848      4.17e-03  
    3   -3250.2625621653      5.08e-03  
    4   -3250.3509181426      5.79e-04  
    5   -3250.3520714611      2.11e-04  
    6   -3250.3522223765      6.67e-05  
    7   -3250.3522403904      1.31e-05  
    8   -3250.3522409087      3.18e-06  
    9   -3250.3522409342      1.32e-06  
   10   -3250.3522409395      3.30e-07  
   11   -3250.3522409399      9.76e-08  
   12   -3250.3522409399      3.02e-08  
   13   -3250.3522409399      9.27e-09  Convergence criterion met
 ---------------------------------------
 SCF time:   CPU 52.47s  wall 80.00s 
 SCF   energy in the final basis set =    -3250.3522409399
 Total energy in the final basis set =    -3250.3522409399

 --------------------------------------------------------------

                    Orbital Energies (a.u.)
 --------------------------------------------------------------

 Alpha MOs
 -- Occupied --
*******-101.573 -62.496 -56.317 -56.312 -56.312 -24.711 -10.344
-10.264 -10.222  -9.488  -8.704  -7.253  -7.243  -7.242  -6.537
 -6.523  -6.522  -2.647  -2.643  -2.643  -2.632  -2.632  -1.254
 -0.936  -0.857  -0.795  -0.646  -0.632  -0.552  -0.541  -0.497
 -0.468  -0.443  -0.408  -0.378  -0.373  -0.343  -0.321  -0.296
 -0.287
 -- Virtual --
 -0.046  -0.013  -0.005   0.011   0.018   0.029   0.053   0.054
  0.056   0.064   0.067   0.085   0.090   0.095   0.102   0.108
  0.114   0.119   0.126   0.138   0.143   0.150   0.157   0.163
  0.170   0.190   0.203   0.221   0.236   0.261   0.270   0.275
  0.314   0.333   0.364   0.386   0.396   0.407   0.418   0.431
  0.442   0.468   0.471   0.488   0.495   0.510   0.521   0.550
  0.562   0.587   0.602   0.617   0.633   0.645   0.676   0.682
  0.698   0.776   0.787   0.818   0.839   0.855   0.878   0.912
  0.939   0.963   1.047   1.064   1.116   1.264   1.307   1.321
  1.364   1.409   1.443   1.473   1.474   1.517   1.531   1.550
  1.634   1.696   1.731   1.779   1.806   1.856   1.879   1.955
  1.962   2.009   2.048   2.080   2.129   2.175   2.181   2.196
  2.243   2.291   2.301   2.458   2.541   2.550   2.581   2.685
  2.699   2.793   2.825   2.841   3.012   3.136   3.250   3.406
  3.703   3.769   3.798   3.809   3.998   4.012   4.031   4.053
  4.121   4.169   4.282   4.389   4.854   6.341   6.384   6.649
  6.695   7.568   7.589   7.686   9.727  23.581  23.764  23.864
 25.860  25.928  26.415  47.949  66.760 215.712 289.764 289.784
289.9041020.749
 --------------------------------------------------------------

          Ground-State Mulliken Net Atomic Charges

     Atom                 Charge (a.u.)
  ----------------------------------------
      1 C                    -0.469446
      2 C                    -0.074119
      3 C                    -0.120423
      4 H                     0.234308
      5 Br                   -0.076401
      6 Cl                    0.178666
      7 F                    -0.038309
      8 H                     0.208486
      9 H                     0.157238
  ----------------------------------------
  Sum of atomic charges =     0.000000

 -----------------------------------------------------------------
                    Cartesian Multipole Moments
 -----------------------------------------------------------------
    Charge (ESU x 10^10)
                 0.0000
    Dipole Moment (Debye)
         X      -0.1044      Y      -2.2159      Z      -0.6429
       Tot       2.3096
    Quadrupole Moments (Debye-Ang)
        XX     -56.7390     XY       2.6543     YY     -54.0579
        XZ       0.2104     YZ       1.0100     ZZ     -52.4473
    Octopole Moments (Debye-Ang^2)
       XXX      48.4983    XXY       5.8160    XYY      13.1180
       YYY       5.1394    XXZ       3.0574    XYZ      -1.6454
       YYZ       1.9862    XZZ      12.5629    YZZ       0.4412
       ZZZ      -0.9521
    Hexadecapole Moments (Debye-Ang^3)
      XXXX   -1012.9693   XXXY       8.7557   XXYY    -207.0285
      XYYY       3.4579   YYYY    -185.3075   XXXZ      -1.1107
      XXYZ      -0.2517   XYYZ       5.3547   YYYZ      -4.2443
      XXZZ    -204.4130   XYZZ       0.8311   YYZZ     -59.7300
      XZZZ       7.4372   YZZZ      -4.9324   ZZZZ    -173.7178
 -----------------------------------------------------------------
 Calculating MO derivatives via CPSCF
   1         3          27      0.139372    0.026727
   2         3          27      0.019214    0.003746
   3         3          27      0.001945    0.000616
   4         3          27      0.000137    0.000043
   5        28           2      0.000003    0.000002
   6        30           0      0.000000    0.000000    Roots Converged
 Time for AOints: 24.4 s (CPU) 24.4 s (wall)
 ------------------------------------------------------------------------------
                     AOints        : Timing summary (seconds)
 ------------------------------------------------------------------------------
     job step          cpu (% of tot)      sys (% of tot)     wall (% of tot)
 ------------------------------------------------------------------------------
  cpscf_lag         0.2326E+03 (46.6)   0.3170E-03 (15.6)   0.2970E+03 (52.6)
  iterzp            0.2423E+03 (48.5)   0.1712E-02 (84.3)   0.2425E+03 (43.0)
  make_fx           0.0000E+00 ( 0.0)   0.0000E+00 ( 0.0)   0.0000E+00 ( 0.0)
  AOints            0.2439E+02 ( 4.9)   0.0000E+00 ( 0.0)   0.2440E+02 ( 4.3)
 ------------------------------------------------------------------------------
   Grand Totals     0.4997E+03          0.2031E-02          0.5643E+03
 ------------------------------------------------------------------------------
 Calculating analytic Hessian of the SCF energy
 Polarizability Matrix (a.u.)
            1           2           3
    1 -88.5257845  -3.9544386   1.6910036
    2  -3.9544386 -55.3105589  -2.3267083
    3   1.6910036  -2.3267083 -57.6168212

 Direct stationary perturbation theory relativistic correction:

 rels  =      17.644446167895
 relv  =     -59.983097194144
 rel2e =       9.731983207484
 E_rel =     -32.606667818765

 Hessian of the SCF Energy
            1           2           3           4           5           6
    1   0.3654628   0.1867349  -0.1079805  -0.0627691  -0.0200902  -0.0410707
    2   0.1867349   0.5397966   0.0402981  -0.0421245  -0.0445770  -0.0300477
    3  -0.1079805   0.0402981   0.5775485  -0.0628010   0.0041256  -0.1638994
    4  -0.0627691  -0.0421245  -0.0628010   0.4004244   0.0204282   0.0601689
    5  -0.0200902  -0.0445770   0.0041256   0.0204282   0.3840274  -0.1929318
    6  -0.0410707  -0.0300477  -0.1638994   0.0601689  -0.1929318   0.4664722
    7  -0.0473971   0.0384171   0.0632776  -0.1641674   0.0611621  -0.0511548
    8   0.0215432  -0.1416228  -0.0909415   0.0862318  -0.0949080   0.0547710
    9   0.0392390  -0.0625275  -0.1213864  -0.0331292   0.0324294  -0.0415857
   10  -0.0015327   0.0010792  -0.0046451  -0.0432577  -0.0285384   0.0345579
   11   0.0061917   0.0117585  -0.0128408  -0.0237360  -0.1726006   0.1540786
   12   0.0031959   0.0160041  -0.0157254   0.0283125   0.1529214  -0.2096815
   13  -0.0125973  -0.0015395  -0.0056904  -0.1194187  -0.0480938   0.0023371
   14  -0.0107722  -0.0051035   0.0025301  -0.0466524  -0.0475765   0.0042889
   15  -0.0162790  -0.0066244   0.0036272  -0.0001074   0.0029303  -0.0248410
   16  -0.0118689   0.0047933   0.0048553  -0.0205344   0.0020279   0.0181118
   17   0.0092601   0.0037604  -0.0060941   0.0049343   0.0005030  -0.0017063
   18   0.0207266   0.0051839  -0.0067010  -0.0010120  -0.0055138   0.0032811
   19  -0.0001136   0.0001944   0.0023896   0.0075911   0.0194749  -0.0062355
   20  -0.0079724  -0.0360152   0.0049827  -0.0020704  -0.0248287   0.0128919
   21  -0.0065997  -0.0193373   0.0141887   0.0079442   0.0207824  -0.0080830
   22  -0.1035534  -0.0494034   0.1186232   0.0106825   0.0096850  -0.0203571
   23  -0.0506920  -0.0750162   0.0761526  -0.0012935  -0.0055083   0.0028450
   24   0.1151144   0.0741025  -0.2414712   0.0098255   0.0045928  -0.0165562
   25  -0.1256308  -0.1381515  -0.0080286  -0.0085507  -0.0160559   0.0036424
   26  -0.1342031  -0.2529808  -0.0182126   0.0042825   0.0054686  -0.0041896
   27  -0.0063462  -0.0170518  -0.0461811  -0.0092014  -0.0193362  -0.0051066
            7           8           9          10          11          12
    1  -0.0473971   0.0215432   0.0392390  -0.0015327   0.0061917   0.0031959
    2   0.0384171  -0.1416228  -0.0625275   0.0010792   0.0117585   0.0160041
    3   0.0632776  -0.0909415  -0.1213864  -0.0046451  -0.0128408  -0.0157254
    4  -0.1641674   0.0862318  -0.0331292  -0.0432577  -0.0237360   0.0283125
    5   0.0611621  -0.0949080   0.0324294  -0.0285384  -0.1726006   0.1529214
    6  -0.0511548   0.0547710  -0.0415857   0.0345579   0.1540786  -0.2096815
    7   0.3955186  -0.0852762  -0.0498427   0.0047153  -0.0067489  -0.0017316
    8  -0.0852762   0.5409384  -0.0112860   0.0111317  -0.0105754  -0.0047437
    9  -0.0498427  -0.0112860   0.3134102  -0.0132474   0.0128044  -0.0003154
   10   0.0047153   0.0111317  -0.0132474   0.0560278   0.0289745  -0.0251188
   11  -0.0067489  -0.0105754   0.0128044   0.0289745   0.1757980  -0.1573533
   12  -0.0017316  -0.0047437  -0.0003154  -0.0251188  -0.1573533   0.2182996
   13  -0.0207134  -0.0152163  -0.0043099  -0.0145275  -0.0038395  -0.0032948
   14   0.0047812   0.0047668  -0.0014640  -0.0166259  -0.0031855  -0.0043146
   15  -0.0015973   0.0015108  -0.0045275   0.0117244   0.0023599   0.0043320
   16  -0.1087774   0.0074366   0.0408471   0.0003430  -0.0024095  -0.0012503
   17   0.0015771  -0.0311697  -0.0016654   0.0006709   0.0012964  -0.0000223
   18   0.0404293  -0.0055744  -0.0561363   0.0003204  -0.0005863   0.0009669
   19  -0.0597546  -0.0315016   0.0093912  -0.0019349   0.0029635   0.0018454
   20  -0.0093795  -0.2624634   0.0510165   0.0027180  -0.0035161  -0.0028489
   21   0.0054132   0.0608045  -0.0728551  -0.0027511   0.0030311   0.0019200
   22  -0.0097018  -0.0078669   0.0145428  -0.0011484  -0.0026562  -0.0038893
   23   0.0088216   0.0073915  -0.0223614   0.0009192   0.0006494   0.0010827
   24   0.0008468   0.0018001  -0.0099569   0.0002555  -0.0027575  -0.0017733
   25   0.0102777   0.0135177  -0.0034909   0.0013150   0.0012605   0.0019310
   26  -0.0133545  -0.0123574   0.0030540  -0.0003292   0.0003753  -0.0007253
   27  -0.0056405  -0.0063408  -0.0066470  -0.0010958   0.0012639   0.0019772
           13          14          15          16          17          18
    1  -0.0125973  -0.0107722  -0.0162790  -0.0118689   0.0092601   0.0207266
    2  -0.0015395  -0.0051035  -0.0066244   0.0047933   0.0037604   0.0051839
    3  -0.0056904   0.0025301   0.0036272   0.0048553  -0.0060941  -0.0067010
    4  -0.1194187  -0.0466524  -0.0001074  -0.0205344   0.0049343  -0.0010120
    5  -0.0480938  -0.0475765   0.0029303   0.0020279   0.0005030  -0.0055138
    6   0.0023371   0.0042889  -0.0248410   0.0181118  -0.0017063   0.0032811
    7  -0.0207134   0.0047812  -0.0015973  -0.1087774   0.0015771   0.0404293
    8  -0.0152163   0.0047668   0.0015108   0.0074366  -0.0311697  -0.0055744
    9  -0.0043099  -0.0014640  -0.0045275   0.0408471  -0.0016654  -0.0561363
   10  -0.0145275  -0.0166259   0.0117244   0.0003430   0.0006709   0.0003204
   11  -0.0038395  -0.0031855   0.0023599  -0.0024095   0.0012964  -0.0005863
   12  -0.0032948  -0.0043146   0.0043320  -0.0012503  -0.0000223   0.0009669
   13   0.1692444   0.0668382   0.0080984  -0.0031330   0.0007341  -0.0001825
   14   0.0668382   0.0471127  -0.0002343   0.0006522   0.0001037   0.0003921
   15   0.0080984  -0.0002343   0.0194164   0.0010893  -0.0005440   0.0006703
   16  -0.0031330   0.0006522   0.0010893   0.1585165   0.0102750  -0.0784097
   17   0.0007341   0.0001037  -0.0005440   0.0102750   0.0360664  -0.0095032
   18  -0.0001825   0.0003921   0.0006703  -0.0784097  -0.0095032   0.0655560
   19   0.0011250   0.0018466  -0.0019605  -0.0144347  -0.0289539   0.0166814
   20   0.0007140   0.0022808   0.0008133  -0.0229104  -0.0111008   0.0163200
   21   0.0022064  -0.0009707   0.0007488   0.0148780   0.0194366  -0.0087213
   22   0.0019607   0.0015265   0.0016052  -0.0018591   0.0022311   0.0029604
   23  -0.0018745   0.0003289  -0.0015575   0.0011111  -0.0011976  -0.0023550
   24   0.0004824   0.0011073   0.0016821  -0.0014508   0.0004591   0.0006877
   25  -0.0019403  -0.0015943  -0.0025731   0.0017479  -0.0007286  -0.0015139
   26   0.0022772   0.0012726   0.0013460  -0.0009763   0.0017384   0.0016367
   27   0.0003533  -0.0013348  -0.0011083   0.0013292  -0.0003603   0.0003966
           19          20          21          22          23          24
    1  -0.0001136  -0.0079724  -0.0065997  -0.1035534  -0.0506920   0.1151144
    2   0.0001944  -0.0360152  -0.0193373  -0.0494034  -0.0750162   0.0741025
    3   0.0023896   0.0049827   0.0141887   0.1186232   0.0761526  -0.2414712
    4   0.0075911  -0.0020704   0.0079442   0.0106825  -0.0012935   0.0098255
    5   0.0194749  -0.0248287   0.0207824   0.0096850  -0.0055083   0.0045928
    6  -0.0062355   0.0128919  -0.0080830  -0.0203571   0.0028450  -0.0165562
    7  -0.0597546  -0.0093795   0.0054132  -0.0097018   0.0088216   0.0008468
    8  -0.0315016  -0.2624634   0.0608045  -0.0078669   0.0073915   0.0018001
    9   0.0093912   0.0510165  -0.0728551   0.0145428  -0.0223614  -0.0099569
   10  -0.0019349   0.0027180  -0.0027511  -0.0011484   0.0009192   0.0002555
   11   0.0029635  -0.0035161   0.0030311  -0.0026562   0.0006494  -0.0027575
   12   0.0018454  -0.0028489   0.0019200  -0.0038893   0.0010827  -0.0017733
   13   0.0011250   0.0007140   0.0022064   0.0019607  -0.0018745   0.0004824
   14   0.0018466   0.0022808  -0.0009707   0.0015265   0.0003289   0.0011073
   15  -0.0019605   0.0008133   0.0007488   0.0016052  -0.0015575   0.0016821
   16  -0.0144347  -0.0229104   0.0148780  -0.0018591   0.0011111  -0.0014508
   17  -0.0289539  -0.0111008   0.0194366   0.0022311  -0.0011976   0.0004591
   18   0.0166814   0.0163200  -0.0087213   0.0029604  -0.0023550   0.0006877
   19   0.0661298   0.0354980  -0.0212296   0.0011756   0.0005977   0.0001147
   20   0.0354980   0.3374998  -0.0838648  -0.0031886   0.0024221  -0.0000372
   21  -0.0212296  -0.0838648   0.0703602  -0.0025512   0.0029469   0.0018558
   22   0.0011756  -0.0031886  -0.0025512   0.1070394   0.0514220  -0.1221712
   23   0.0005977   0.0024221   0.0029469   0.0514220   0.0745502  -0.0775981
   24   0.0001147  -0.0000372   0.0018558  -0.1221712  -0.0775981   0.2590020
   25   0.0002163   0.0065914   0.0026897  -0.0045954  -0.0090116  -0.0030173
   26  -0.0001195  -0.0042785  -0.0028286  -0.0017494  -0.0036201  -0.0016689
   27  -0.0009967   0.0007266   0.0005859   0.0112371   0.0208449   0.0065299
           25          26          27
    1  -0.1256308  -0.1342031  -0.0063462
    2  -0.1381515  -0.2529808  -0.0170518
    3  -0.0080286  -0.0182126  -0.0461811
    4  -0.0085507   0.0042825  -0.0092014
    5  -0.0160559   0.0054686  -0.0193362
    6   0.0036424  -0.0041896  -0.0051066
    7   0.0102777  -0.0133545  -0.0056405
    8   0.0135177  -0.0123574  -0.0063408
    9  -0.0034909   0.0030540  -0.0066470
   10   0.0013150  -0.0003292  -0.0010958
   11   0.0012605   0.0003753   0.0012639
   12   0.0019310  -0.0007253   0.0019772
   13  -0.0019403   0.0022772   0.0003533
   14  -0.0015943   0.0012726  -0.0013348
   15  -0.0025731   0.0013460  -0.0011083
   16   0.0017479  -0.0009763   0.0013292
   17  -0.0007286   0.0017384  -0.0003603
   18  -0.0015139   0.0016367   0.0003966
   19   0.0002163  -0.0001195  -0.0009967
   20   0.0065914  -0.0042785   0.0007266
   21   0.0026897  -0.0028286   0.0005859
   22  -0.0045954  -0.0017494   0.0112371
   23  -0.0090116  -0.0036201   0.0208449
   24  -0.0030173  -0.0016689   0.0065299
   25   0.1271601   0.1441723   0.0103608
   26   0.1441723   0.2643819   0.0215884
   27   0.0103608   0.0215884   0.0495534
 Gradient time:  CPU 615.58 s  wall 680.16 s
 **********************************************************************
 **                                                                  **
 **                       VIBRATIONAL ANALYSIS                       **
 **                       --------------------                       **
 **                                                                  **
 **        VIBRATIONAL FREQUENCIES (CM**-1) AND NORMAL MODES         **
 **     FORCE CONSTANTS (mDYN/ANGSTROM) AND REDUCED MASSES (AMU)     **
 **                  INFRARED INTENSITIES (KM/MOL)                   **
 **                                                                  **
 **********************************************************************


 Mode:                 1                      2                      3
 Frequency:       138.74                 146.03                 255.91
 Force Cnst:      0.1174                 0.1971                 0.2968
 Red. Mass:      10.3509                15.6865                 7.6923
 IR Active:          YES                    YES                    YES
 IR Intens:        0.845                  0.536                  1.228
 Raman Active:       YES                    YES                    YES
               X      Y      Z        X      Y      Z        X      Y      Z
 C         -0.064 -0.018 -0.320    0.033 -0.163  0.081    0.113  0.020  0.148
 C          0.010 -0.152 -0.323    0.038 -0.302  0.110   -0.088  0.130  0.217
 C          0.027 -0.094 -0.164    0.137 -0.171  0.147    0.108  0.193 -0.069
 H         -0.032 -0.266 -0.431    0.165 -0.359  0.083   -0.243  0.365  0.394
 Br        -0.124  0.039  0.092   -0.150  0.103 -0.091   -0.135 -0.044 -0.030
 Cl         0.240  0.066  0.198   -0.024  0.089 -0.131    0.226 -0.139 -0.023
 F          0.104 -0.103 -0.176    0.531 -0.154  0.393    0.054  0.205 -0.061
 H         -0.190  0.115 -0.341    0.090 -0.248  0.083    0.443 -0.227  0.243
 H         -0.024 -0.040 -0.353   -0.103 -0.079  0.090   -0.082  0.148  0.127
 TransDip  -0.015 -0.006 -0.024   -0.018 -0.015  0.002    0.003  0.022  0.028

 Mode:                 4                      5                      6
 Frequency:       357.80                 395.83                 508.97
 Force Cnst:      0.3156                 0.4767                 0.7269
 Red. Mass:       4.1840                 5.1637                 4.7628
 IR Active:          YES                    YES                    YES
 IR Intens:        3.207                  0.458                  5.880
 Raman Active:       YES                    YES                    YES
               X      Y      Z        X      Y      Z        X      Y      Z
 C          0.335  0.017 -0.036    0.187  0.209 -0.026   -0.150  0.248  0.108
 C          0.048 -0.050  0.075   -0.019  0.079  0.084    0.124 -0.123  0.060
 C          0.016 -0.109  0.001   -0.034  0.032  0.046    0.089  0.007  0.314
 H          0.033 -0.111  0.021   -0.035 -0.043 -0.027    0.194 -0.313 -0.090
 Br        -0.039 -0.019 -0.022   -0.017 -0.012 -0.019   -0.023 -0.003 -0.002
 Cl         0.036  0.119 -0.001   -0.151 -0.063  0.115    0.084  0.002 -0.093
 F         -0.211 -0.056  0.078    0.228 -0.074 -0.187   -0.079 -0.103 -0.123
 H          0.508  0.284  0.159    0.274  0.582  0.162   -0.353  0.561  0.114
 H          0.519 -0.064 -0.375    0.408  0.111 -0.383   -0.180  0.290 -0.053
 TransDip   0.054 -0.019 -0.005   -0.005  0.019  0.008   -0.034  0.023  0.066

 Mode:                 7                      8                      9
 Frequency:       611.40                 639.05                 829.74
 Force Cnst:      0.8591                 0.9228                 1.2901
 Red. Mass:       3.9008                 3.8352                 3.1805
 IR Active:          YES                    YES                    YES
 IR Intens:       37.403                  5.257                 90.227
 Raman Active:       YES                    YES                    YES
               X      Y      Z        X      Y      Z        X      Y      Z
 C          0.130 -0.055  0.062   -0.002  0.036  0.024   -0.065  0.094 -0.156
 C          0.301  0.020 -0.179    0.040  0.385 -0.060    0.097  0.125  0.114
 C          0.175  0.066  0.075   -0.139 -0.064  0.031    0.251 -0.008 -0.102
 H          0.346 -0.091 -0.271    0.098  0.245 -0.183   -0.029  0.347  0.282
 Br        -0.052 -0.023  0.003   -0.025 -0.024  0.000   -0.010 -0.005  0.001
 Cl        -0.087 -0.007  0.028    0.066  0.007 -0.043   -0.041  0.008  0.022
 F         -0.018  0.118 -0.039    0.042 -0.149  0.082   -0.041 -0.147  0.040
 H         -0.253 -0.316 -0.250   -0.462  0.191 -0.173    0.205 -0.327 -0.164
 H          0.140 -0.115  0.568    0.444 -0.276  0.356   -0.546  0.385  0.025
 TransDip   0.193 -0.034 -0.007   -0.054  0.038  0.033    0.249  0.156 -0.077

 Mode:                10                     11                     12
 Frequency:       909.41                 992.44                 999.20
 Force Cnst:      0.7172                 2.4209                 1.5837
 Red. Mass:       1.4719                 4.1718                 2.6923
 IR Active:          YES                    YES                    YES
 IR Intens:        6.178                  6.909                 24.351
 Raman Active:       YES                    YES                    YES
               X      Y      Z        X      Y      Z        X      Y      Z
 C          0.074  0.124  0.004    0.072 -0.098 -0.174   -0.055 -0.058 -0.145
 C         -0.059 -0.039  0.069   -0.284  0.051 -0.038    0.040  0.029  0.263
 C         -0.071  0.011 -0.065    0.209  0.124  0.305    0.061 -0.143 -0.034
 H          0.056 -0.507 -0.318   -0.582 -0.090 -0.213    0.028 -0.342 -0.049
 Br         0.006  0.002 -0.002    0.012  0.007 -0.004   -0.002 -0.001 -0.003
 Cl         0.010  0.001  0.003   -0.003 -0.003 -0.007   -0.005 -0.001  0.004
 F         -0.005 -0.030 -0.002   -0.025 -0.042 -0.016    0.005  0.130 -0.026
 H         -0.030 -0.416 -0.251   -0.029 -0.229 -0.276   -0.621  0.314 -0.329
 H         -0.078  0.165  0.572    0.273 -0.265  0.220    0.263 -0.274 -0.024
 TransDip  -0.053 -0.034 -0.049    0.039  0.045  0.059    0.079 -0.136 -0.014

 Mode:                13                     14                     15
 Frequency:      1064.90                1092.20                1153.34
 Force Cnst:      0.9035                 1.0648                 1.3989
 Red. Mass:       1.3522                 1.5150                 1.7849
 IR Active:          YES                    YES                    YES
 IR Intens:       29.884                 27.961                 75.816
 Raman Active:       YES                    YES                    YES
               X      Y      Z        X      Y      Z        X      Y      Z
 C         -0.126  0.027 -0.072   -0.079  0.104  0.038    0.059  0.065 -0.111
 C          0.031  0.038  0.023    0.033 -0.101 -0.009    0.030 -0.076 -0.003
 C         -0.023 -0.025  0.061    0.058  0.038 -0.097   -0.131 -0.088  0.120
 H          0.383 -0.162 -0.094   -0.510  0.201  0.166    0.004  0.589  0.588
 Br        -0.002 -0.002  0.002    0.001  0.003 -0.002   -0.000 -0.001  0.000
 Cl         0.004  0.001 -0.003   -0.005 -0.001  0.003    0.009  0.002 -0.004
 F          0.005  0.025 -0.014   -0.008 -0.027  0.019    0.016  0.043 -0.024
 H          0.648 -0.376  0.211   -0.039  0.023  0.032   -0.062 -0.272 -0.309
 H          0.330 -0.268 -0.012    0.640 -0.366  0.284   -0.023  0.076  0.244
 TransDip   0.048 -0.133  0.103    0.109  0.044 -0.122   -0.220 -0.070  0.156

 Mode:                16                     17                     18
 Frequency:      1260.13                1343.51                1462.18
 Force Cnst:      1.3048                 3.2745                 1.7238
 Red. Mass:       1.3947                 3.0790                 1.3685
 IR Active:          YES                    YES                    YES
 IR Intens:       20.100                 50.909                 28.636
 Raman Active:       YES                    YES                    YES
               X      Y      Z        X      Y      Z        X      Y      Z
 C          0.011 -0.005 -0.019    0.004 -0.080 -0.071   -0.003 -0.079 -0.112
 C         -0.089 -0.052  0.011    0.198 -0.029  0.117    0.056 -0.020  0.028
 C          0.033  0.132 -0.046   -0.169  0.290  0.035   -0.055  0.079  0.001
 H          0.846  0.104  0.310   -0.332 -0.158 -0.058   -0.062 -0.026  0.011
 Br        -0.001 -0.002  0.002   -0.003 -0.000 -0.001   -0.001  0.000 -0.000
 Cl        -0.000 -0.002  0.001    0.010 -0.003 -0.005    0.002 -0.001 -0.001
 F         -0.010 -0.041  0.012   -0.001 -0.073  0.016   -0.000 -0.015  0.005
 H         -0.233  0.125 -0.115   -0.172 -0.393 -0.313    0.268  0.584  0.294
 H          0.206 -0.133  0.023    0.069 -0.099 -0.617   -0.210 -0.015  0.648
 TransDip  -0.093  0.067 -0.086   -0.060  0.220 -0.018   -0.039  0.140  0.090

 Mode:                19                     20                     21
 Frequency:      3134.88                3201.73                3229.24
 Force Cnst:      6.1012                 6.5916                 6.8690
 Red. Mass:       1.0537                 1.0914                 1.1180
 IR Active:          YES                    YES                    YES
 IR Intens:        0.335                  2.222                  0.685
 Raman Active:       YES                    YES                    YES
               X      Y      Z        X      Y      Z        X      Y      Z
 C         -0.003 -0.033 -0.055   -0.009 -0.009  0.008   -0.058 -0.068  0.043
 C          0.002 -0.000  0.001    0.009  0.056 -0.064   -0.001 -0.008  0.009
 C         -0.002  0.002  0.001    0.002 -0.002 -0.001   -0.001  0.000  0.001
 H          0.002 -0.003  0.006   -0.124 -0.646  0.735    0.017  0.094 -0.111
 Br         0.000  0.000  0.000   -0.000 -0.000  0.000    0.000  0.000 -0.000
 Cl        -0.000  0.000  0.000   -0.000 -0.000  0.000    0.000  0.000 -0.000
 F         -0.000  0.000  0.000    0.000 -0.000  0.000    0.000  0.000  0.000
 H         -0.335 -0.229  0.583    0.052  0.031 -0.082    0.321  0.211 -0.575
 H          0.375  0.591  0.046    0.051  0.084  0.008    0.372  0.591  0.059
 TransDip  -0.018 -0.002 -0.003    0.042 -0.018  0.014    0.003 -0.001 -0.026

 STANDARD THERMODYNAMIC QUANTITIES AT   298.15 K  AND     1.00 ATM

   This Molecule has  0 Imaginary Frequencies
   Zero point vibrational energy:       33.919 kcal/mol

   Atom    1 Element C  Has Mass   12.00000
   Atom    2 Element C  Has Mass   12.00000
   Atom    3 Element C  Has Mass   12.00000
   Atom    4 Element H  Has Mass    1.00783
   Atom    5 Element Br Has Mass   78.91830
   Atom    6 Element Cl Has Mass   34.96885
   Atom    7 Element F  Has Mass   18.99840
   Atom    8 Element H  Has Mass    1.00783
   Atom    9 Element H  Has Mass    1.00783
   Molecular Mass:   171.909040 amu
   Principal axes and moments of inertia in amu*Bohr^2:
                             1           2           3
    Eigenvalues --      392.07968  2115.01628  2161.57093
          X               0.99998     0.00632     0.00124
          Y              -0.00642     0.96112     0.27606
          Z               0.00055    -0.27606     0.96114
   Rotational Symmetry Number is   1
   The Molecule is an Asymmetric Top
   Translational Enthalpy:        0.889 kcal/mol
   Rotational Enthalpy:           0.889 kcal/mol
   Vibrational Enthalpy:         35.970 kcal/mol
   gas constant (RT):             0.592 kcal/mol
   Translational Entropy:        41.333  cal/mol.K
   Rotational Entropy:           28.973  cal/mol.K
   Vibrational Entropy:          11.562  cal/mol.K

   Total Enthalpy:               38.340 kcal/mol
   Total Entropy:                81.868  cal/mol.K

 ======================================================================

 STANDARD THERMODYNAMIC QUANTITIES FOR ANHARMONIC VIBRATION -- TOSH

   Zero point vibrational energy: ************ kcal/mol

   Vibrational Enthalpy:       Infinity kcal/mol
   Vibrational Entropy:             NaN  cal/mol.K

   Total Enthalpy:             Infinity kcal/mol
   Total Entropy:                   NaN  cal/mol.K

 ======================================================================

 STANDARD THERMODYNAMIC QUANTITIES FOR ANHARMONIC VIBRATION -- VPT2

   Zero point vibrational energy: ************ kcal/mol

   Vibrational Enthalpy:       Infinity kcal/mol
   Vibrational Entropy:             NaN  cal/mol.K

   Total Enthalpy:             Infinity kcal/mol
   Total Entropy:                   NaN  cal/mol.K

 ======================================================================

Archival summary:
1\1\TWL02\FREQ\ProcedureUnspecified\BasisUnspecified\r1l1133\taweetha\ThuOct1102:59:342018ThuOct1102:59:342018\0\\#,FREQ,ProcedureUnspecified,BasisUnspecified,\\0,1\Br\C,1,1.92689\H,2,1.08071,1,111.096\C,2,1.49098,1,120.836,3,144.076,0\F,4,1.35556,2,119.025,1,2.38157,0\C,4,1.49071,2,61.4875,1,110.038,0\H,6,1.08301,4,119.584,2,106.638,0\H,6,1.08369,4,115.176,2,-107.939,0\Cl,4,1.77351,2,119.166,1,-138.511,0\\\@

 Total job time:  760.27s(wall), 668.17s(cpu) 
 Thu Oct 11 02:59:34 2018

        *************************************************************
        *                                                           *
        *  Thank you very much for using Q-Chem.  Have a nice day.  *
        *                                                           *
        *************************************************************
