# Supplementary material for: Geometric and energetic data from ab initio calculations of haloethene, haloimine, halomethylenephosphine, haloiminophosphine, halodiazene, halodiphosphene and halocyclopropane
Source: Data Brief. 2019 Nov 2;27:104738. doi: 10.1016/j.dib.2019.104738 (PMC6861602; doi:10.1016/j.dib.2019.104738)
Supplement: Multimedia component 3 [file mmc3.zip › CCC/B3LYP/HBrCCCClI.out]

Q-Chem Developer Version!
                  Welcome to Q-Chem
     A Quantum Leap Into The Future Of Chemistry


 Q-Chem 5.1, Q-Chem, Inc., Pleasanton, CA (2018)

 Yihan Shao,  Zhengting Gan,  E. Epifanovsky,  A. T. B. Gilbert,  M. Wormit,  
 J. Kussmann,  A. W. Lange,  A. Behn,  Jia Deng,  Xintian Feng,  D. Ghosh,  
 M. Goldey,  P. R. Horn,  L. D. Jacobson,  I. Kaliman,  T. Kus,  A. Landau,  
 Jie Liu,  E. I. Proynov,  R. M. Richard,  R. P. Steele,  E. J. Sundstrom,  
 H. L. Woodcock III,  P. M. Zimmerman,  D. Zuev,  B. Albrecht,  E. Alguire,  
 S. A. Baeppler,  D. Barton,  Z. Benda,  Y. A. Bernard,  E. J. Berquist,  
 K. B. Bravaya,  H. Burton,  D. Casanova,  Chun-Min Chang,  Yunqing Chen,  
 A. Chien,  K. D. Closser,  M. P. Coons,  S. Coriani,  S. Dasgupta,  
 A. L. Dempwolff,  M. Diedenhofen,  Hainam Do,  R. G. Edgar,  Po-Tung Fang,  
 S. Faraji,  S. Fatehi,  Qingguo Feng,  K. D. Fenk,  J. Fosso-Tande,  
 Qinghui Ge,  A. Ghysels,  G. Gidofalvi,  J. Gomes,  J. Gonthier,  A. Gunina,  
 D. Hait,  M. W. D. Hanson-Heine,  P. H. P. Harbach,  A. W. Hauser,  
 J. E. Herr,  E. G. Hohenstein,  Z. C. Holden,  Kerwin Hui,  B. C. Huynh,  
 T.-C. Jagau,  Hyunjun Ji,  B. Kaduk,  K. Khistyaev,  Jaehoon Kim,  
 P. Klunzinger,  K. Koh,  D. Kosenkov,  L. Koulias,  T. Kowalczyk,  
 C. M. Krauter,  A. Kunitsa,  Ka Un Lao,  A. Laurent,  K. V. Lawler,  
 Joonho Lee,  D. Lefrancois,  S. Lehtola,  D. S. Levine,  Yi-Pei Li,  
 You-Sheng Lin,  Fenglai Liu,  E. Livshits,  A. Luenser,  P. Manohar,  
 E. Mansoor,  S. F. Manzer,  Shan-Ping Mao,  Yuezhi Mao,  N. Mardirossian,  
 A. V. Marenich,  T. Markovich,  L. A. Martinez-Martinez,  S. A. Maurer,  
 N. J. Mayhall,  S. C. McKenzie,  J.-M. Mewes,  A. F. Morrison,  
 J. W. Mullinax,  K. Nanda,  T. S. Nguyen-Beck,  R. Olivares-Amaya,  
 J. A. Parkhill,  T. M. Perrine,  F. Plasser,  P. Pokhilko,  S. Prager,  
 A. Prociuk,  E. Ramos,  D. R. Rehn,  F. Rob,  M. Schneider,  N. Sergueev,  
 S. M. Sharada,  S. Sharma,  D. W. Small,  T. Stauch,  T. Stein,  
 Yu-Chuan Su,  A. J. W. Thom,  A. Tkatchenko,  T. Tsuchimochi,  N. M. Tubman,  
 L. Vogt,  M. L. Vidal,  O. Vydrov,  M. A. Watson,  J. Wenzel,  
 M. de Wergifosse,  T. A. Wesolowski,  A. White,  J. Witte,  A. Yamada,  
 Jun Yang,  K. Yao,  S. Yeganeh,  S. R. Yost,  Zhi-Qiang You,  A. Zech,  
 Igor Ying Zhang,  Xing Zhang,  Yan Zhao,  Ying Zhu,  B. R. Brooks,  
 G. K. L. Chan,  C. J. Cramer,  M. S. Gordon,  W. J. Hehre,  A. Klamt,  
 M. W. Schmidt,  C. D. Sherrill,  D. G. Truhlar,  A. Aspuru-Guzik,  R. Baer,  
 A. T. Bell,  N. A. Besley,  Jeng-Da Chai,  A. E. DePrince, III,  
 R. A. DiStasio Jr.,  A. Dreuw,  B. D. Dunietz,  T. R. Furlani,  
 Chao-Ping Hsu,  Yousung Jung,  Jing Kong,  D. S. Lambrecht,  WanZhen Liang,  
 C. Ochsenfeld,  V. A. Rassolov,  L. V. Slipchenko,  J. E. Subotnik,  
 T. Van Voorhis,  J. M. Herbert,  A. I. Krylov,  P. M. W. Gill,  M. Head-Gordon

 Contributors to earlier versions of Q-Chem not listed above: 
 R. D. Adamson,  B. Austin,  J. Baker,  G. J. O. Beran,  K. Brandhorst,  
 S. T. Brown,  E. F. C. Byrd,  A. K. Chakraborty,  C.-L. Cheng,  
 Siu Hung Chien,  D. M. Chipman,  D. L. Crittenden,  H. Dachsel,  
 R. J. Doerksen,  A. D. Dutoi,  L. Fusti-Molnar,  W. A. Goddard III,  
 A. Golubeva-Zadorozhnaya,  S. R. Gwaltney,  G. Hawkins,  A. Heyden,  
 S. Hirata,  G. Kedziora,  F. J. Keil,  C. Kelley,  Jihan Kim,  R. A. King,  
 R. Z. Khaliullin,  P. P. Korambath,  W. Kurlancheek,  A. M. Lee,  M. S. Lee,  
 S. V. Levchenko,  Ching Yeh Lin,  D. Liotard,  R. C. Lochan,  I. Lotan,  
 P. E. Maslen,  N. Nair,  D. P. O'Neill,  D. Neuhauser,  E. Neuscamman,  
 C. M. Oana,  R. Olson,  B. Peters,  R. Peverati,  P. A. Pieniazek,  
 Y. M. Rhee,  J. Ritchie,  M. A. Rohrdanz,  E. Rosta,  N. J. Russ,  
 H. F. Schaefer III,  N. E. Schultz,  N. Shenvi,  A. C. Simmonett,  A. Sodt,  
 D. Stuck,  K. S. Thanthiriwatte,  V. Vanovschi,  Tao Wang,  A. Warshel,  
 C. F. Williams,  Q. Wu,  X. Xu,  W. Zhang

 Please cite Q-Chem as follows:
 Y. Shao et al., Mol. Phys. 113, 184-215 (2015)
 DOI: 10.1080/00268976.2014.952696

 Q-Chem 5.1.1 for Intel X86 EM64T Linux

 Parts of Q-Chem use Armadillo 8.300.2 (Tropical Shenanigans).
 http://arma.sourceforge.net/

 Q-Chem begins on Thu Oct 11 02:59:35 2018  

Host: 
0

     Scratch files written to /scratch/taweetham/qchem2331//
Input Ideriv = 2
Curr. Ideriv = -1
Max.  Ideriv = 2

Checking the input file for inconsistencies... 	...done.

--------------------------------------------------------------
User input:
--------------------------------------------------------------
$molecule
0 1
C 
C 1 CC 
C 2 CC 1 60.0
H 2 CH 1 ANG  3 pDHA
Br 2 CBr 1 ANG  3 mDHA
Cl 3 CCl 1 ANG  2 mDHA
I 3 CI 1 ANG  2 pDHA
H 1 CH 2 ANG  3 pDHA
H 1 CH 2 ANG  3 mDHA

CC=1.54
CH=1.09
CF=1.35
CCl=1.77
CBr=1.94
CI=2.14
ANG=118.0
pDHA=107.9
mDHA=-107.9
$end

$rem
   job_type	optimization
   basis	6-311++g**
   method	b3lyp
   mem_total	32000
$end

--------------------------------------------------------------
 ----------------------------------------------------------------
             Standard Nuclear Orientation (Angstroms)
    I     Atom           X                Y                Z
 ----------------------------------------------------------------
    1      C       0.3028390437    -1.3986067427    -1.4381802658
    2      C       1.0139964391    -1.2948060565    -0.0761668383
    3      C      -0.4873716550    -0.9706424070    -0.1875749807
    4      H       1.3024067198    -2.2202166371     0.4223657759
    5      Br      2.2464660911     0.1781265247     0.1978553652
    6      Cl     -1.6402615113    -2.1233309587     0.5016666910
    7      I      -1.0879694046     1.0773539882    -0.0307530798
    8      H       0.5226905221    -0.6400147303    -2.1893816276
    9      H       0.1186307406    -2.3930008333    -1.8448099422
 ----------------------------------------------------------------
 Molecular Point Group                 C1    NOp =  1
 Largest Abelian Subgroup              C1    NOp =  1
 Nuclear Repulsion Energy =   986.8034686440 hartrees
 There are       63 alpha and       63 beta electrons
 Requested basis set is 6-311++G(d,p)
 There are 89 shells and 227 basis functions

 Total QAlloc Memory Limit  32000 MB
 Mega-Array Size       188 MB
 MEM_STATIC part       192 MB
 A cutoff of  1.0D-11 yielded   3238 shell pairs
 There are     22235 function pairs (     24655 Cartesian)
 Smallest overlap matrix eigenvalue = 4.82E-05

 Scale SEOQF with 1.000000e-01/1.000000e-01/1.000000e-01

 Standard Electronic Orientation quadrupole field applied
 Nucleus-field energy     =     0.0000000204 hartrees
 Guess from superposition of atomic densities
 Warning:  Energy on first SCF cycle will be non-variational
 SAD guess density has 126.000000 electrons

 -----------------------------------------------------------------------
  General SCF calculation program by
  Eric Jon Sundstrom, Paul Horn, Yuezhi Mao, Dmitri Zuev, Alec White,
  David Stuck, Shaama M.S., Shane Yost, Joonho Lee, David Small,
  Daniel Levine, Susi Lehtola, Hugh Burton, Evgeny Epifanovsky
 -----------------------------------------------------------------------
 Exchange:     0.2000 Hartree-Fock + 0.0800 Slater + 0.7200 B88
 Correlation:  0.1900 VWN1RPA + 0.8100 LYP
 Using SG-1 standard quadrature grid
 A restricted SCF calculation will be
 performed using DIIS
 SCF converges when DIIS error is below 1.0e-08
 ---------------------------------------
  Cycle       Energy         DIIS error
 ---------------------------------------
    1  -10070.8660603584      3.54e-02  
    2  -10069.9491082096      2.85e-03  
    3  -10069.9224436897      3.42e-03  
    4  -10069.9891879479      4.97e-04  
    5  -10069.9906698845      2.23e-04  
    6  -10069.9909562070      8.23e-05  
    7  -10069.9909946449      2.30e-05  
    8  -10069.9909979389      7.15e-06  
    9  -10069.9909982476      1.39e-06  
   10  -10069.9909982599      3.98e-07  
   11  -10069.9909982609      9.16e-08  
   12  -10069.9909982609      2.50e-08  
   13  -10069.9909982608      4.47e-09  Convergence criterion met
 ---------------------------------------
 SCF time:   CPU 83.88s  wall 131.00s 
 SCF   energy in the final basis set =   -10069.9909982608
 Total energy in the final basis set =   -10069.9909982608

 --------------------------------------------------------------

                    Orbital Energies (a.u.)
 --------------------------------------------------------------

 Alpha MOs
 -- Occupied --
*******-482.842-176.309-165.713-165.710-165.710-101.573 -62.495
-56.315 -56.311 -56.311 -35.805 -31.299 -31.292 -31.292 -22.949
-22.947 -22.947 -22.943 -22.943 -10.306 -10.271 -10.226  -9.488
 -8.703  -7.253  -7.242  -7.242  -6.535  -6.521  -6.521  -6.355
 -4.768  -4.752  -4.752  -2.646  -2.642  -2.642  -2.631  -2.631
 -2.033  -2.028  -2.028  -2.015  -2.015  -0.932  -0.850  -0.788
 -0.686  -0.635  -0.575  -0.524  -0.484  -0.414  -0.407  -0.403
 -0.384  -0.330  -0.327  -0.301  -0.287  -0.269  -0.264
 -- Virtual --
 -0.076  -0.039  -0.011  -0.000   0.016   0.022   0.034   0.049
  0.057   0.063   0.068   0.072   0.079   0.088   0.096   0.100
  0.107   0.115   0.124   0.126   0.137   0.140   0.148   0.154
  0.162   0.169   0.188   0.208   0.214   0.225   0.243   0.249
  0.259   0.265   0.295   0.372   0.383   0.396   0.409   0.420
  0.426   0.439   0.449   0.458   0.466   0.472   0.492   0.505
  0.513   0.534   0.541   0.558   0.572   0.600   0.608   0.623
  0.626   0.637   0.680   0.683   0.696   0.734   0.788   0.805
  0.835   0.848   0.858   0.888   0.919   0.945   0.960   1.045
  1.074   1.133   1.257   1.289   1.332   1.359   1.374   1.406
  1.428   1.502   1.515   1.540   1.570   1.638   1.666   1.707
  1.765   1.796   1.815   1.875   1.947   1.990   2.037   2.056
  2.108   2.151   2.180   2.186   2.234   2.286   2.292   2.448
  2.502   2.526   2.581   2.671   2.694   2.765   2.806   2.810
  2.942   3.104   3.200   3.388   3.694   3.795   3.982   3.994
  4.017   4.038   4.074   4.118   4.134   4.155   4.249   4.258
  4.386   4.449   6.040   6.066   6.096   6.688   7.572   7.595
  7.688   9.731  23.530  23.702  23.819  25.859  25.916  26.416
 27.887  28.373  28.391  28.395  28.546  28.553  28.580  28.614
 28.695  47.957 127.909 127.925 127.944 151.680 215.718 289.768
289.791 289.9071020.7591901.844
 --------------------------------------------------------------

          Ground-State Mulliken Net Atomic Charges

     Atom                 Charge (a.u.)
  ----------------------------------------
      1 C                    -0.547672
      2 C                    -0.139712
      3 C                    -0.180565
      4 H                     0.255484
      5 Br                   -0.090402
      6 Cl                    0.211225
      7 I                     0.134138
      8 H                     0.195250
      9 H                     0.162254
  ----------------------------------------
  Sum of atomic charges =     0.000000

 -----------------------------------------------------------------
                    Cartesian Multipole Moments
 -----------------------------------------------------------------
    Charge (ESU x 10^10)
                 0.0000
    Dipole Moment (Debye)
         X       0.6222      Y      -1.0530      Z      -1.1974
       Tot       1.7117
    Quadrupole Moments (Debye-Ang)
        XX     -81.6930     XY      -2.0022     YY     -72.3196
        XZ      -0.2664     YZ       1.7314     ZZ     -76.7531
    Octopole Moments (Debye-Ang^2)
       XXX      12.2331    XXY      21.2304    XYY       7.1148
       YYY      48.4750    XXZ       5.5157    XYZ       0.1547
       YYZ       1.3479    XZZ       5.7141    YZZ      11.9636
       ZZZ       0.4601
    Hexadecapole Moments (Debye-Ang^3)
      XXXX   -1132.6679   XXXY      -7.6674   XXYY    -303.4481
      XYYY     -43.8230   YYYY    -781.6512   XXXZ      12.0903
      XXYZ      -5.3884   XYYZ       2.9025   YYYZ       0.5279
      XXZZ    -229.0135   XYZZ      -7.7328   YYZZ    -168.7378
      XZZZ       8.3196   YZZZ       2.4330   ZZZZ    -215.4414
 -----------------------------------------------------------------
 Calculating analytic gradient of the SCF energy
 Gradient of SCF Energy
            1           2           3           4           5           6
    1   0.0010231   0.0186606  -0.0247374   0.0000485  -0.0061919  -0.0006185
    2  -0.0037248  -0.0032895   0.0076736  -0.0071513   0.0108180   0.0022969
    3  -0.0170046   0.0145724   0.0161501  -0.0003354  -0.0021232  -0.0012236
            7           8           9
    1   0.0102416   0.0019548  -0.0003807
    2  -0.0060357   0.0018845  -0.0024718
    3  -0.0014120  -0.0049013  -0.0037224
 Max gradient component =       2.474E-02
 RMS gradient           =       9.068E-03
 Gradient time:  CPU 23.04 s  wall 29.38 s
 Geometry Optimization Parameters
   NAtoms,    NIC,     NZ,  NCons,   NDum,   NFix, NCnnct, MaxDiis
        9      69       9       0       0       0       0       0


** GEOMETRY OPTIMIZATION IN DELOCALIZED INTERNAL COORDINATES **
   Searching for a Minimum

   Optimization Cycle:   1

                       Coordinates (Angstroms)
     ATOM                X               Y               Z
      1  C         0.3028390437   -1.3986067427   -1.4381802658
      2  C         1.0139964391   -1.2948060565   -0.0761668383
      3  C        -0.4873716550   -0.9706424070   -0.1875749807
      4  H         1.3024067198   -2.2202166371    0.4223657759
      5  Br        2.2464660911    0.1781265247    0.1978553652
      6  Cl       -1.6402615113   -2.1233309587    0.5016666910
      7  I        -1.0879694046    1.0773539882   -0.0307530798
      8  H         0.5226905221   -0.6400147303   -2.1893816276
      9  H         0.1186307406   -2.3930008333   -1.8448099422
   Point Group: c1    Number of degrees of freedom:    21


   Energy is -10069.990998261


 Attempting to Generate Delocalized Internal Coordinates

 21 Hessian modes will be used to form the next step
  Hessian Eigenvalues:
     0.016341    0.020947    0.023307    0.030304    0.030782    0.032544
     0.083421    0.087153    0.090379    0.107532    0.108095    0.134223
     0.138421    0.175927    0.253751    0.264506    0.285189    0.286300
     0.348126    0.348126    0.348126

 Minimum Search - Taking Simple RFO Step
 Searching for Lamda that Minimizes Along All modes
 Value Taken    Lamda =  -0.00988569
 Calculated Step too Large.  Step scaled by  0.918485
 Step Taken.  Stepsize is  0.300000

                             Maximum     Tolerance    Cnvgd?
         Gradient           0.024508      0.000300      NO
         Displacement       0.205479      0.001200      NO
         Energy change     *********      0.000001      NO


 New Cartesian Coordinates Obtained by Inverse Iteration

 Displacement from previous Coordinates is:  0.482410
 ----------------------------------------------------------------
             Standard Nuclear Orientation (Angstroms)
    I     Atom           X                Y                Z
 ----------------------------------------------------------------
    1      C       0.3066738473    -1.3707298376    -1.4212961913
    2      C       1.0100841390    -1.2797198957    -0.0795244073
    3      C      -0.4772978764    -0.9527362062    -0.1939313058
    4      H       1.2665333566    -2.1992925858     0.4294674721
    5      Br      2.3746318529     0.0600843765     0.1792847839
    6      Cl     -1.5892827512    -2.1451027531     0.5015736335
    7      I      -1.2379235627     1.0829007709    -0.0798792342
    8      H       0.5180518783    -0.6152149586    -2.1678458405
    9      H       0.1199561017    -2.3653267630    -1.8128278128
 ----------------------------------------------------------------
 Molecular Point Group                 C1    NOp =  1
 Largest Abelian Subgroup              C1    NOp =  1
 Nuclear Repulsion Energy =   961.1920972668 hartrees
 There are       63 alpha and       63 beta electrons
 Applying Cartesian multipole field
    Component          Value
    ---------          -----
     (2,0,0)        1.00000E-11
     (0,2,0)        2.00000E-11
     (0,0,2)       -3.00000E-11
 Nucleus-field energy     =     0.0000000217 hartrees
 Requested basis set is 6-311++G(d,p)
 There are 89 shells and 227 basis functions
 A cutoff of  1.0D-11 yielded   3237 shell pairs
 There are     22235 function pairs (     24655 Cartesian)
 Smallest overlap matrix eigenvalue = 4.57E-05
 Guess MOs from SCF MO coefficient file

 -----------------------------------------------------------------------
  General SCF calculation program by
  Eric Jon Sundstrom, Paul Horn, Yuezhi Mao, Dmitri Zuev, Alec White,
  David Stuck, Shaama M.S., Shane Yost, Joonho Lee, David Small,
  Daniel Levine, Susi Lehtola, Hugh Burton, Evgeny Epifanovsky
 -----------------------------------------------------------------------
 Exchange:     0.2000 Hartree-Fock + 0.0800 Slater + 0.7200 B88
 Correlation:  0.1900 VWN1RPA + 0.8100 LYP
 Using SG-1 standard quadrature grid
 A restricted SCF calculation will be
 performed using DIIS
 SCF converges when DIIS error is below 1.0e-08
 ---------------------------------------
  Cycle       Energy         DIIS error
 ---------------------------------------
    1  -10069.9895841498      7.35e-04  
    2  -10069.9949745101      2.14e-04  
    3  -10069.9950529728      1.96e-04  
    4  -10069.9952735785      6.50e-05  
    5  -10069.9952991582      1.52e-05  
    6  -10069.9953002333      9.04e-06  
    7  -10069.9953007611      1.32e-06  
    8  -10069.9953007694      5.56e-07  
    9  -10069.9953007710      1.02e-07  
   10  -10069.9953007713      3.34e-08  
   11  -10069.9953007711      9.43e-09  Convergence criterion met
 ---------------------------------------
 SCF time:   CPU 72.63s  wall 91.00s 
 SCF   energy in the final basis set =   -10069.9953007711
 Total energy in the final basis set =   -10069.9953007711

 --------------------------------------------------------------

                    Orbital Energies (a.u.)
 --------------------------------------------------------------

 Alpha MOs
 -- Occupied --
*******-482.842-176.311-165.715-165.712-165.712-101.573 -62.495
-56.316 -56.312 -56.311 -35.807 -31.301 -31.294 -31.294 -22.951
-22.950 -22.950 -22.945 -22.945 -10.307 -10.268 -10.222  -9.487
 -8.704  -7.253  -7.242  -7.242  -6.536  -6.522  -6.522  -6.356
 -4.770  -4.754  -4.753  -2.646  -2.643  -2.643  -2.632  -2.631
 -2.035  -2.030  -2.030  -2.017  -2.016  -0.939  -0.851  -0.791
 -0.682  -0.636  -0.579  -0.527  -0.487  -0.412  -0.409  -0.403
 -0.384  -0.331  -0.324  -0.299  -0.287  -0.272  -0.271
 -- Virtual --
 -0.082  -0.041  -0.012   0.001   0.016   0.022   0.033   0.052
  0.057   0.063   0.069   0.075   0.081   0.089   0.094   0.100
  0.109   0.115   0.124   0.128   0.138   0.140   0.149   0.155
  0.162   0.170   0.186   0.209   0.216   0.227   0.242   0.248
  0.261   0.271   0.286   0.376   0.387   0.405   0.408   0.419
  0.428   0.438   0.445   0.455   0.470   0.473   0.493   0.504
  0.509   0.537   0.544   0.560   0.575   0.591   0.603   0.617
  0.625   0.641   0.669   0.681   0.700   0.728   0.780   0.807
  0.834   0.847   0.858   0.888   0.915   0.962   0.973   1.037
  1.073   1.140   1.253   1.292   1.327   1.355   1.381   1.394
  1.440   1.499   1.512   1.548   1.581   1.635   1.666   1.711
  1.781   1.809   1.827   1.881   1.968   1.995   2.044   2.061
  2.117   2.161   2.184   2.196   2.234   2.289   2.297   2.442
  2.506   2.542   2.586   2.686   2.699   2.784   2.820   2.823
  2.959   3.132   3.218   3.417   3.711   3.810   3.982   3.994
  4.013   4.033   4.065   4.113   4.135   4.165   4.245   4.268
  4.388   4.430   6.033   6.055   6.090   6.681   7.571   7.593
  7.681   9.729  23.555  23.729  23.848  25.865  25.929  26.421
 27.875  28.367  28.383  28.389  28.544  28.550  28.575  28.609
 28.689  47.950 127.904 127.917 127.940 151.669 215.716 289.767
289.788 289.9021020.7511901.833
 --------------------------------------------------------------

          Ground-State Mulliken Net Atomic Charges

     Atom                 Charge (a.u.)
  ----------------------------------------
      1 C                    -0.537318
      2 C                    -0.183165
      3 C                    -0.090454
      4 H                     0.244115
      5 Br                   -0.087099
      6 Cl                    0.169539
      7 I                     0.125989
      8 H                     0.198287
      9 H                     0.160105
  ----------------------------------------
  Sum of atomic charges =     0.000000

 -----------------------------------------------------------------
                    Cartesian Multipole Moments
 -----------------------------------------------------------------
    Charge (ESU x 10^10)
                 0.0000
    Dipole Moment (Debye)
         X       0.5117      Y      -1.0208      Z      -1.2199
       Tot       1.6709
    Quadrupole Moments (Debye-Ang)
        XX     -81.1516     XY      -2.2952     YY     -72.8546
        XZ      -0.2441     YZ       1.5355     ZZ     -76.7844
    Octopole Moments (Debye-Ang^2)
       XXX      17.2055    XXY      24.8494    XYY       6.5569
       YYY      53.4645    XXZ       7.1518    XYZ       0.2309
       YYZ       2.8095    XZZ       7.0182    YZZ      14.0350
       ZZZ       5.7084
    Hexadecapole Moments (Debye-Ang^3)
      XXXX   -1231.6697   XXXY      21.9057   XXYY    -321.4924
      XYYY     -15.7848   YYYY    -784.7946   XXXZ       7.7924
      XXYZ      -2.7745   XYYZ       0.9662   YYYZ       6.1113
      XXZZ    -247.5540   XYZZ       2.5707   YYZZ    -169.1291
      XZZZ       2.7007   YZZZ       9.4073   ZZZZ    -213.6044
 -----------------------------------------------------------------
 Calculating analytic gradient of the SCF energy
 Gradient of SCF Energy
            1           2           3           4           5           6
    1   0.0023830   0.0096620  -0.0132455   0.0005058   0.0006175   0.0009505
    2   0.0031767  -0.0051385  -0.0015954  -0.0011629   0.0014811   0.0020394
    3  -0.0074788   0.0078848   0.0080245  -0.0011834  -0.0022247  -0.0017846
            7           8           9
    1  -0.0011277   0.0000649   0.0001896
    2   0.0024802  -0.0007947  -0.0004860
    3  -0.0023352  -0.0014837   0.0005812
 Max gradient component =       1.325E-02
 RMS gradient           =       4.435E-03
 Gradient time:  CPU 22.49 s  wall 28.62 s
 Geometry Optimization Parameters
   NAtoms,    NIC,     NZ,  NCons,   NDum,   NFix, NCnnct, MaxDiis
        9      69       9       0       0       0       0       0

 Cartesian Hessian Update
 Hessian Updated using BFGS Update


** GEOMETRY OPTIMIZATION IN DELOCALIZED INTERNAL COORDINATES **
   Searching for a Minimum

   Optimization Cycle:   2

                       Coordinates (Angstroms)
     ATOM                X               Y               Z
      1  C         0.3066738473   -1.3707298376   -1.4212961913
      2  C         1.0100841390   -1.2797198957   -0.0795244073
      3  C        -0.4772978764   -0.9527362062   -0.1939313058
      4  H         1.2665333566   -2.1992925858    0.4294674721
      5  Br        2.3746318529    0.0600843765    0.1792847839
      6  Cl       -1.5892827512   -2.1451027531    0.5015736335
      7  I        -1.2379235627    1.0829007709   -0.0798792342
      8  H         0.5180518783   -0.6152149586   -2.1678458405
      9  H         0.1199561017   -2.3653267630   -1.8128278128
   Point Group: c1    Number of degrees of freedom:    21


   Energy is -10069.995300771

 Hessian Updated using BFGS Update

 20 Hessian modes will be used to form the next step
  Hessian Eigenvalues:
     0.016289    0.020946    0.022987    0.030175    0.030564    0.040270
     0.085717    0.087437    0.089985    0.104541    0.114631    0.130616
     0.136003    0.175260    0.246373    0.264891    0.276597    0.287811
     0.348050    0.349117

 Minimum Search - Taking Simple RFO Step
 Searching for Lamda that Minimizes Along All modes
 Value Taken    Lamda =  -0.00157709
 Step Taken.  Stepsize is  0.165072

                             Maximum     Tolerance    Cnvgd?
         Gradient           0.007318      0.000300      NO
         Displacement       0.091603      0.001200      NO
         Energy change     -0.004303      0.000001      NO


 New Cartesian Coordinates Obtained by Inverse Iteration

 Displacement from previous Coordinates is:  0.167812
 ----------------------------------------------------------------
             Standard Nuclear Orientation (Angstroms)
    I     Atom           X                Y                Z
 ----------------------------------------------------------------
    1      C       0.3063329690    -1.3771765247    -1.4353379599
    2      C       0.9988717628    -1.2702027608    -0.1020068204
    3      C      -0.4667398247    -0.9506187354    -0.2227619821
    4      H       1.2318436679    -2.1711400840     0.4450819792
    5      Br      2.3619465238     0.0530192889     0.2053485165
    6      Cl     -1.5542686952    -2.1465350428     0.5179294623
    7      I      -1.2219837754     1.0762451526    -0.0541044612
    8      H       0.5188488006    -0.6249902265    -2.1816159763
    9      H       0.1165755568    -2.3737389200    -1.8175116604
 ----------------------------------------------------------------
 Molecular Point Group                 C1    NOp =  1
 Largest Abelian Subgroup              C1    NOp =  1
 Nuclear Repulsion Energy =   965.7084214460 hartrees
 There are       63 alpha and       63 beta electrons
 Applying Cartesian multipole field
    Component          Value
    ---------          -----
     (2,0,0)        1.00000E-11
     (0,2,0)        2.00000E-11
     (0,0,2)       -3.00000E-11
 Nucleus-field energy     =     0.0000000213 hartrees
 Requested basis set is 6-311++G(d,p)
 There are 89 shells and 227 basis functions
 A cutoff of  1.0D-11 yielded   3239 shell pairs
 There are     22240 function pairs (     24660 Cartesian)
 Smallest overlap matrix eigenvalue = 4.35E-05
 Guess MOs from SCF MO coefficient file

 -----------------------------------------------------------------------
  General SCF calculation program by
  Eric Jon Sundstrom, Paul Horn, Yuezhi Mao, Dmitri Zuev, Alec White,
  David Stuck, Shaama M.S., Shane Yost, Joonho Lee, David Small,
  Daniel Levine, Susi Lehtola, Hugh Burton, Evgeny Epifanovsky
 -----------------------------------------------------------------------
 Exchange:     0.2000 Hartree-Fock + 0.0800 Slater + 0.7200 B88
 Correlation:  0.1900 VWN1RPA + 0.8100 LYP
 Using SG-1 standard quadrature grid
 A restricted SCF calculation will be
 performed using DIIS
 SCF converges when DIIS error is below 1.0e-08
 ---------------------------------------
  Cycle       Energy         DIIS error
 ---------------------------------------
    1  -10069.9948504009      3.83e-04  
    2  -10069.9959342068      1.29e-04  
    3  -10069.9958323577      1.80e-04  
    4  -10069.9960443488      3.22e-05  
    5  -10069.9960513573      6.18e-06  
    6  -10069.9960515317      3.40e-06  
    7  -10069.9960516026      6.92e-07  
    8  -10069.9960516052      1.76e-07  
    9  -10069.9960516053      4.66e-08  
   10  -10069.9960516052      1.51e-08  
   11  -10069.9960516052      3.79e-09  Convergence criterion met
 ---------------------------------------
 SCF time:   CPU 74.01s  wall 94.00s 
 SCF   energy in the final basis set =   -10069.9960516052
 Total energy in the final basis set =   -10069.9960516052

 --------------------------------------------------------------

                    Orbital Energies (a.u.)
 --------------------------------------------------------------

 Alpha MOs
 -- Occupied --
*******-482.842-176.311-165.715-165.712-165.712-101.572 -62.495
-56.316 -56.311 -56.311 -35.807 -31.301 -31.294 -31.294 -22.951
-22.950 -22.950 -22.945 -22.945 -10.305 -10.265 -10.223  -9.486
 -8.704  -7.251  -7.241  -7.241  -6.535  -6.522  -6.522  -6.357
 -4.770  -4.754  -4.754  -2.646  -2.642  -2.642  -2.631  -2.631
 -2.035  -2.030  -2.030  -2.017  -2.017  -0.945  -0.851  -0.794
 -0.683  -0.638  -0.578  -0.529  -0.489  -0.413  -0.410  -0.404
 -0.384  -0.332  -0.324  -0.300  -0.287  -0.272  -0.272
 -- Virtual --
 -0.081  -0.040  -0.011   0.001   0.016   0.022   0.034   0.054
  0.057   0.064   0.069   0.076   0.081   0.089   0.094   0.100
  0.110   0.115   0.125   0.128   0.138   0.140   0.148   0.156
  0.162   0.170   0.187   0.208   0.217   0.227   0.242   0.254
  0.267   0.274   0.288   0.376   0.386   0.406   0.408   0.421
  0.427   0.438   0.446   0.457   0.470   0.475   0.496   0.503
  0.508   0.535   0.549   0.562   0.575   0.592   0.605   0.616
  0.628   0.642   0.671   0.682   0.702   0.729   0.783   0.806
  0.840   0.846   0.858   0.888   0.919   0.965   0.972   1.044
  1.076   1.140   1.253   1.291   1.326   1.359   1.386   1.393
  1.453   1.508   1.512   1.549   1.586   1.640   1.665   1.711
  1.794   1.810   1.841   1.885   1.973   2.003   2.049   2.065
  2.124   2.164   2.185   2.200   2.237   2.292   2.300   2.445
  2.511   2.547   2.589   2.691   2.705   2.798   2.834   2.836
  2.964   3.150   3.235   3.439   3.716   3.814   3.982   3.996
  4.013   4.034   4.067   4.113   4.137   4.169   4.249   4.272
  4.388   4.431   6.036   6.055   6.093   6.682   7.571   7.594
  7.681   9.729  23.577  23.760  23.864  25.868  25.936  26.429
 27.874  28.369  28.383  28.391  28.544  28.550  28.576  28.610
 28.690  47.951 127.906 127.917 127.941 151.669 215.717 289.767
289.789 289.9021020.7521901.832
 --------------------------------------------------------------

          Ground-State Mulliken Net Atomic Charges

     Atom                 Charge (a.u.)
  ----------------------------------------
      1 C                    -0.559283
      2 C                    -0.178847
      3 C                    -0.060933
      4 H                     0.241162
      5 Br                   -0.081996
      6 Cl                    0.153107
      7 I                     0.128515
      8 H                     0.197756
      9 H                     0.160519
  ----------------------------------------
  Sum of atomic charges =     0.000000

 -----------------------------------------------------------------
                    Cartesian Multipole Moments
 -----------------------------------------------------------------
    Charge (ESU x 10^10)
                 0.0000
    Dipole Moment (Debye)
         X       0.5087      Y      -0.9768      Z      -1.2361
       Tot       1.6556
    Quadrupole Moments (Debye-Ang)
        XX     -81.2475     XY      -2.2528     YY     -73.0211
        XZ      -0.2413     YZ       1.7287     ZZ     -76.5606
    Octopole Moments (Debye-Ang^2)
       XXX      15.5368    XXY      25.3787    XYY       5.8136
       YYY      54.7504    XXZ       6.3971    XYZ       0.1725
       YYZ       2.0019    XZZ       6.4535    YZZ      14.1039
       ZZZ       2.2393
    Hexadecapole Moments (Debye-Ang^3)
      XXXX   -1209.7292   XXXY      22.2968   XXYY    -319.1821
      XYYY     -14.1972   YYYY    -783.8225   XXXZ       8.7247
      XXYZ      -2.5853   XYYZ       0.3716   YYYZ       4.8182
      XXZZ    -243.5589   XYZZ       3.1649   YYZZ    -168.4797
      XZZZ       2.6029   YZZZ       7.2025   ZZZZ    -216.6875
 -----------------------------------------------------------------
 Calculating analytic gradient of the SCF energy
 Gradient of SCF Energy
            1           2           3           4           5           6
    1   0.0013012   0.0009353  -0.0019216  -0.0008503  -0.0011109   0.0020517
    2   0.0043177  -0.0022710  -0.0041855   0.0014015  -0.0005499   0.0018315
    3   0.0006645  -0.0006698  -0.0006338   0.0004285  -0.0004667  -0.0001870
            7           8           9
    1  -0.0000136  -0.0002011  -0.0001907
    2   0.0009273  -0.0013468  -0.0001248
    3  -0.0010160   0.0004064   0.0014739
 Max gradient component =       4.318E-03
 RMS gradient           =       1.578E-03
 Gradient time:  CPU 23.67 s  wall 29.92 s
 Geometry Optimization Parameters
   NAtoms,    NIC,     NZ,  NCons,   NDum,   NFix, NCnnct, MaxDiis
        9      69       9       0       0       0       0       0

 Cartesian Hessian Update
 Hessian Updated using BFGS Update


** GEOMETRY OPTIMIZATION IN DELOCALIZED INTERNAL COORDINATES **
   Searching for a Minimum

   Optimization Cycle:   3

                       Coordinates (Angstroms)
     ATOM                X               Y               Z
      1  C         0.3063329690   -1.3771765247   -1.4353379599
      2  C         0.9988717628   -1.2702027608   -0.1020068204
      3  C        -0.4667398247   -0.9506187354   -0.2227619821
      4  H         1.2318436679   -2.1711400840    0.4450819792
      5  Br        2.3619465238    0.0530192889    0.2053485165
      6  Cl       -1.5542686952   -2.1465350428    0.5179294623
      7  I        -1.2219837754    1.0762451526   -0.0541044612
      8  H         0.5188488006   -0.6249902265   -2.1816159763
      9  H         0.1165755568   -2.3737389200   -1.8175116604
   Point Group: c1    Number of degrees of freedom:    21


   Energy is -10069.996051605

 Hessian Updated using BFGS Update

 21 Hessian modes will be used to form the next step
  Hessian Eigenvalues:
     0.016273    0.020963    0.024404    0.030270    0.032996    0.041868
     0.075761    0.086773    0.090806    0.102831    0.112037    0.129852
     0.137042    0.177675    0.255661    0.264663    0.269325    0.301171
     0.348126    0.348218    0.350932

 Minimum Search - Taking Simple RFO Step
 Searching for Lamda that Minimizes Along All modes
 Value Taken    Lamda =  -0.00016167
 Step Taken.  Stepsize is  0.045860

                             Maximum     Tolerance    Cnvgd?
         Gradient           0.002205      0.000300      NO
         Displacement       0.027634      0.001200      NO
         Energy change     -0.000751      0.000001      NO


 New Cartesian Coordinates Obtained by Inverse Iteration

 Displacement from previous Coordinates is:  0.045217
 ----------------------------------------------------------------
             Standard Nuclear Orientation (Angstroms)
    I     Atom           X                Y                Z
 ----------------------------------------------------------------
    1      C       0.3044548534    -1.3820389266    -1.4339913844
    2      C       0.9984753136    -1.2656983607    -0.1003701922
    3      C      -0.4662219397    -0.9474635837    -0.2207060742
    4      H       1.2384512477    -2.1689008862     0.4427212509
    5      Br      2.3661612827     0.0583840948     0.2034014620
    6      Cl     -1.5668666873    -2.1456192193     0.5081898736
    7      I      -1.2197166612     1.0754624473    -0.0451897134
    8      H       0.5179716736    -0.6295916777    -2.1817077194
    9      H       0.1187179029    -2.3796717406    -1.8173264052
 ----------------------------------------------------------------
 Molecular Point Group                 C1    NOp =  1
 Largest Abelian Subgroup              C1    NOp =  1
 Nuclear Repulsion Energy =   965.3196616522 hartrees
 There are       63 alpha and       63 beta electrons
 Applying Cartesian multipole field
    Component          Value
    ---------          -----
     (2,0,0)        1.00000E-11
     (0,2,0)        2.00000E-11
     (0,0,2)       -3.00000E-11
 Nucleus-field energy     =     0.0000000214 hartrees
 Requested basis set is 6-311++G(d,p)
 There are 89 shells and 227 basis functions
 A cutoff of  1.0D-11 yielded   3238 shell pairs
 There are     22237 function pairs (     24657 Cartesian)
 Smallest overlap matrix eigenvalue = 4.36E-05
 Guess MOs from SCF MO coefficient file

 -----------------------------------------------------------------------
  General SCF calculation program by
  Eric Jon Sundstrom, Paul Horn, Yuezhi Mao, Dmitri Zuev, Alec White,
  David Stuck, Shaama M.S., Shane Yost, Joonho Lee, David Small,
  Daniel Levine, Susi Lehtola, Hugh Burton, Evgeny Epifanovsky
 -----------------------------------------------------------------------
 Exchange:     0.2000 Hartree-Fock + 0.0800 Slater + 0.7200 B88
 Correlation:  0.1900 VWN1RPA + 0.8100 LYP
 Using SG-1 standard quadrature grid
 A restricted SCF calculation will be
 performed using DIIS
 SCF converges when DIIS error is below 1.0e-08
 ---------------------------------------
  Cycle       Energy         DIIS error
 ---------------------------------------
    1  -10069.9960681216      9.75e-05  
    2  -10069.9961440774      1.69e-05  
    3  -10069.9961431539      2.23e-05  
    4  -10069.9961462412      4.88e-06  
    5  -10069.9961463845      1.93e-06  
    6  -10069.9961464042      7.51e-07  
    7  -10069.9961464079      1.46e-07  
    8  -10069.9961464079      2.91e-08  
    9  -10069.9961464080      1.44e-08  
   10  -10069.9961464079      2.33e-09  Convergence criterion met
 ---------------------------------------
 SCF time:   CPU 67.74s  wall 68.00s 
 SCF   energy in the final basis set =   -10069.9961464079
 Total energy in the final basis set =   -10069.9961464079

 --------------------------------------------------------------

                    Orbital Energies (a.u.)
 --------------------------------------------------------------

 Alpha MOs
 -- Occupied --
*******-482.842-176.311-165.715-165.713-165.713-101.571 -62.495
-56.316 -56.312 -56.312 -35.808 -31.301 -31.295 -31.294 -22.951
-22.950 -22.950 -22.945 -22.945 -10.306 -10.266 -10.223  -9.486
 -8.704  -7.251  -7.240  -7.240  -6.536  -6.522  -6.522  -6.357
 -4.770  -4.754  -4.754  -2.646  -2.643  -2.643  -2.632  -2.631
 -2.035  -2.031  -2.030  -2.017  -2.017  -0.944  -0.850  -0.793
 -0.684  -0.638  -0.578  -0.529  -0.489  -0.413  -0.409  -0.403
 -0.383  -0.332  -0.324  -0.300  -0.288  -0.272  -0.272
 -- Virtual --
 -0.081  -0.041  -0.011   0.000   0.016   0.022   0.034   0.054
  0.057   0.064   0.069   0.076   0.081   0.089   0.094   0.100
  0.110   0.115   0.125   0.128   0.138   0.140   0.148   0.156
  0.162   0.170   0.186   0.208   0.217   0.227   0.242   0.253
  0.267   0.273   0.288   0.376   0.386   0.406   0.408   0.421
  0.427   0.438   0.446   0.457   0.471   0.475   0.495   0.503
  0.509   0.536   0.549   0.562   0.574   0.592   0.605   0.616
  0.628   0.641   0.671   0.681   0.701   0.728   0.782   0.806
  0.839   0.846   0.858   0.887   0.918   0.965   0.971   1.044
  1.074   1.141   1.254   1.293   1.326   1.359   1.383   1.393
  1.451   1.506   1.512   1.548   1.586   1.639   1.667   1.711
  1.790   1.810   1.840   1.883   1.972   2.000   2.048   2.063
  2.123   2.163   2.185   2.200   2.236   2.291   2.300   2.443
  2.510   2.545   2.588   2.690   2.704   2.795   2.834   2.835
  2.962   3.147   3.235   3.437   3.713   3.809   3.982   3.996
  4.013   4.033   4.067   4.113   4.136   4.168   4.248   4.271
  4.388   4.431   6.036   6.055   6.093   6.680   7.571   7.593
  7.680   9.728  23.575  23.758  23.861  25.867  25.935  26.426
 27.874  28.369  28.383  28.391  28.543  28.550  28.576  28.610
 28.690  47.949 127.905 127.917 127.941 151.669 215.715 289.767
289.789 289.9011020.7501901.832
 --------------------------------------------------------------

          Ground-State Mulliken Net Atomic Charges

     Atom                 Charge (a.u.)
  ----------------------------------------
      1 C                    -0.560612
      2 C                    -0.181521
      3 C                    -0.053605
      4 H                     0.240358
      5 Br                   -0.081850
      6 Cl                    0.148116
      7 I                     0.130562
      8 H                     0.196953
      9 H                     0.161598
  ----------------------------------------
  Sum of atomic charges =     0.000000

 -----------------------------------------------------------------
                    Cartesian Multipole Moments
 -----------------------------------------------------------------
    Charge (ESU x 10^10)
                -0.0000
    Dipole Moment (Debye)
         X       0.5209      Y      -0.9596      Z      -1.2355
       Tot       1.6489
    Quadrupole Moments (Debye-Ang)
        XX     -81.2303     XY      -2.3080     YY     -73.0332
        XZ      -0.2336     YZ       1.7841     ZZ     -76.5910
    Octopole Moments (Debye-Ang^2)
       XXX      15.6572    XXY      25.3072    XYY       5.9192
       YYY      54.5439    XXZ       6.2866    XYZ       0.1190
       YYZ       1.7825    XZZ       6.4814    YZZ      14.0538
       ZZZ       1.8637
    Hexadecapole Moments (Debye-Ang^3)
      XXXX   -1213.2884   XXXY      20.4365   XXYY    -319.6281
      XYYY     -16.4007   YYYY    -783.3736   XXXZ       9.4960
      XXYZ      -3.0820   XYYZ       0.5836   YYYZ       3.7480
      XXZZ    -244.1906   XYZZ       2.3009   YYZZ    -168.2298
      XZZZ       3.4932   YZZZ       5.6694   ZZZZ    -215.6630
 -----------------------------------------------------------------
 Calculating analytic gradient of the SCF energy
 Gradient of SCF Energy
            1           2           3           4           5           6
    1   0.0002365   0.0000425  -0.0007267  -0.0002772  -0.0000585   0.0005531
    2   0.0012372  -0.0000132  -0.0018824   0.0004063   0.0001580   0.0010379
    3   0.0008280  -0.0006806   0.0001808   0.0003125  -0.0001417  -0.0004219
            7           8           9
    1   0.0001187   0.0000879   0.0000236
    2   0.0002916  -0.0006829  -0.0005524
    3  -0.0007332   0.0000444   0.0006118
 Max gradient component =       1.882E-03
 RMS gradient           =       6.261E-04
 Gradient time:  CPU 22.49 s  wall 22.49 s
 Geometry Optimization Parameters
   NAtoms,    NIC,     NZ,  NCons,   NDum,   NFix, NCnnct, MaxDiis
        9      69       9       0       0       0       0       0

 Cartesian Hessian Update
 Hessian Updated using BFGS Update


** GEOMETRY OPTIMIZATION IN DELOCALIZED INTERNAL COORDINATES **
   Searching for a Minimum

   Optimization Cycle:   4

                       Coordinates (Angstroms)
     ATOM                X               Y               Z
      1  C         0.3044548534   -1.3820389266   -1.4339913844
      2  C         0.9984753136   -1.2656983607   -0.1003701922
      3  C        -0.4662219397   -0.9474635837   -0.2207060742
      4  H         1.2384512477   -2.1689008862    0.4427212509
      5  Br        2.3661612827    0.0583840948    0.2034014620
      6  Cl       -1.5668666873   -2.1456192193    0.5081898736
      7  I        -1.2197166612    1.0754624473   -0.0451897134
      8  H         0.5179716736   -0.6295916777   -2.1817077194
      9  H         0.1187179029   -2.3796717406   -1.8173264052
   Point Group: c1    Number of degrees of freedom:    21


   Energy is -10069.996146408

 Hessian Updated using BFGS Update

 21 Hessian modes will be used to form the next step
  Hessian Eigenvalues:
     0.016370    0.021012    0.024303    0.030044    0.035880    0.041854
     0.065801    0.088761    0.090018    0.103952    0.110742    0.129746
     0.137536    0.179757    0.242778    0.259617    0.265207    0.281588
     0.346543    0.348127    0.350999

 Minimum Search - Taking Simple RFO Step
 Searching for Lamda that Minimizes Along All modes
 Value Taken    Lamda =  -0.00002127
 Step Taken.  Stepsize is  0.016436

                             Maximum     Tolerance    Cnvgd?
         Gradient           0.000848      0.000300      NO
         Displacement       0.008788      0.001200      NO
         Energy change     -0.000095      0.000001      NO


 New Cartesian Coordinates Obtained by Inverse Iteration

 Displacement from previous Coordinates is:  0.012370
 ----------------------------------------------------------------
             Standard Nuclear Orientation (Angstroms)
    I     Atom           X                Y                Z
 ----------------------------------------------------------------
    1      C       0.3046497488    -1.3837263480    -1.4353522272
    2      C       0.9977768020    -1.2650388312    -0.0996817882
    3      C      -0.4660472905    -0.9456065586    -0.2215662463
    4      H       1.2390001198    -2.1688598589     0.4427539647
    5      Br      2.3664366757     0.0582336315     0.2049540445
    6      Cl     -1.5674991262    -2.1450684479     0.5115225191
    7      I      -1.2209641961     1.0754960419    -0.0441025168
    8      H       0.5189318072    -0.6301917119    -2.1826835031
    9      H       0.1191424449    -2.3803757697    -1.8208231490
 ----------------------------------------------------------------
 Molecular Point Group                 C1    NOp =  1
 Largest Abelian Subgroup              C1    NOp =  1
 Nuclear Repulsion Energy =   965.0254555327 hartrees
 There are       63 alpha and       63 beta electrons
 Applying Cartesian multipole field
    Component          Value
    ---------          -----
     (2,0,0)        1.00000E-11
     (0,2,0)        2.00000E-11
     (0,0,2)       -3.00000E-11
 Nucleus-field energy     =     0.0000000214 hartrees
 Requested basis set is 6-311++G(d,p)
 There are 89 shells and 227 basis functions
 A cutoff of  1.0D-11 yielded   3238 shell pairs
 There are     22237 function pairs (     24657 Cartesian)
 Smallest overlap matrix eigenvalue = 4.38E-05
 Guess MOs from SCF MO coefficient file

 -----------------------------------------------------------------------
  General SCF calculation program by
  Eric Jon Sundstrom, Paul Horn, Yuezhi Mao, Dmitri Zuev, Alec White,
  David Stuck, Shaama M.S., Shane Yost, Joonho Lee, David Small,
  Daniel Levine, Susi Lehtola, Hugh Burton, Evgeny Epifanovsky
 -----------------------------------------------------------------------
 Exchange:     0.2000 Hartree-Fock + 0.0800 Slater + 0.7200 B88
 Correlation:  0.1900 VWN1RPA + 0.8100 LYP
 Using SG-1 standard quadrature grid
 A restricted SCF calculation will be
 performed using DIIS
 SCF converges when DIIS error is below 1.0e-08
 ---------------------------------------
  Cycle       Energy         DIIS error
 ---------------------------------------
    1  -10069.9961480145      3.71e-05  
    2  -10069.9961576250      1.03e-05  
    3  -10069.9961566377      1.61e-05  
    4  -10069.9961583346      2.32e-06  
    5  -10069.9961583696      5.46e-07  
    6  -10069.9961583712      2.01e-07  
    7  -10069.9961583716      3.44e-08  
    8  -10069.9961583715      6.65e-09  Convergence criterion met
 ---------------------------------------
 SCF time:   CPU 52.96s  wall 53.00s 
 SCF   energy in the final basis set =   -10069.9961583715
 Total energy in the final basis set =   -10069.9961583715

 --------------------------------------------------------------

                    Orbital Energies (a.u.)
 --------------------------------------------------------------

 Alpha MOs
 -- Occupied --
*******-482.842-176.311-165.715-165.713-165.713-101.571 -62.495
-56.316 -56.312 -56.312 -35.808 -31.301 -31.295 -31.295 -22.952
-22.950 -22.950 -22.945 -22.945 -10.306 -10.266 -10.223  -9.485
 -8.704  -7.251  -7.240  -7.240  -6.536  -6.522  -6.522  -6.357
 -4.770  -4.754  -4.754  -2.646  -2.643  -2.643  -2.632  -2.632
 -2.036  -2.031  -2.031  -2.017  -2.017  -0.944  -0.850  -0.793
 -0.684  -0.638  -0.578  -0.529  -0.488  -0.413  -0.409  -0.403
 -0.383  -0.331  -0.324  -0.300  -0.288  -0.272  -0.272
 -- Virtual --
 -0.081  -0.042  -0.011   0.000   0.016   0.022   0.034   0.054
  0.057   0.064   0.069   0.076   0.081   0.089   0.094   0.100
  0.110   0.115   0.125   0.128   0.138   0.140   0.147   0.156
  0.162   0.170   0.186   0.208   0.217   0.227   0.242   0.253
  0.267   0.272   0.288   0.376   0.386   0.406   0.408   0.421
  0.428   0.438   0.446   0.457   0.471   0.475   0.495   0.503
  0.508   0.536   0.548   0.562   0.573   0.592   0.605   0.616
  0.628   0.641   0.671   0.681   0.701   0.728   0.782   0.806
  0.839   0.846   0.859   0.887   0.917   0.965   0.971   1.044
  1.073   1.141   1.254   1.293   1.326   1.358   1.383   1.393
  1.450   1.506   1.511   1.547   1.585   1.639   1.667   1.711
  1.788   1.809   1.840   1.882   1.972   1.999   2.048   2.063
  2.123   2.163   2.184   2.200   2.236   2.291   2.299   2.441
  2.509   2.545   2.587   2.689   2.704   2.794   2.833   2.835
  2.960   3.145   3.234   3.436   3.712   3.806   3.981   3.996
  4.012   4.033   4.067   4.112   4.136   4.167   4.248   4.271
  4.388   4.431   6.036   6.055   6.093   6.680   7.571   7.593
  7.680   9.728  23.574  23.757  23.859  25.867  25.935  26.425
 27.874  28.369  28.383  28.390  28.543  28.549  28.576  28.609
 28.690  47.949 127.905 127.917 127.940 151.669 215.715 289.767
289.789 289.9011020.7501901.832
 --------------------------------------------------------------

          Ground-State Mulliken Net Atomic Charges

     Atom                 Charge (a.u.)
  ----------------------------------------
      1 C                    -0.561912
      2 C                    -0.181720
      3 C                    -0.049246
      4 H                     0.240127
      5 Br                   -0.081691
      6 Cl                    0.144517
      7 I                     0.131493
      8 H                     0.196298
      9 H                     0.162135
  ----------------------------------------
  Sum of atomic charges =     0.000000

 -----------------------------------------------------------------
                    Cartesian Multipole Moments
 -----------------------------------------------------------------
    Charge (ESU x 10^10)
                -0.0000
    Dipole Moment (Debye)
         X       0.5247      Y      -0.9473      Z      -1.2405
       Tot       1.6467
    Quadrupole Moments (Debye-Ang)
        XX     -81.2353     XY      -2.3431     YY     -73.0502
        XZ      -0.2304     YZ       1.8085     ZZ     -76.5861
    Octopole Moments (Debye-Ang^2)
       XXX      15.8006    XXY      25.3646    XYY       5.9955
       YYY      54.5956    XXZ       6.2089    XYZ       0.1085
       YYZ       1.6601    XZZ       6.5206    YZZ      14.0296
       ZZZ       1.5629
    Hexadecapole Moments (Debye-Ang^3)
      XXXX   -1214.0449   XXXY      20.3622   XXYY    -319.7944
      XYYY     -16.5069   YYYY    -783.3984   XXXZ       9.6532
      XXYZ      -3.0244   XYYZ       0.6048   YYYZ       3.9842
      XXZZ    -244.3911   XYZZ       2.3370   YYZZ    -168.1867
      XZZZ       3.6049   YZZZ       5.8513   ZZZZ    -216.1381
 -----------------------------------------------------------------
 Calculating analytic gradient of the SCF energy
 Gradient of SCF Energy
            1           2           3           4           5           6
    1   0.0001322  -0.0000453  -0.0004417   0.0000116   0.0000155   0.0000101
    2  -0.0000838   0.0004860  -0.0005728   0.0000975   0.0001649   0.0004879
    3   0.0001394  -0.0000551   0.0000803   0.0003277  -0.0000290   0.0000492
            7           8           9
    1   0.0000680   0.0001533   0.0000964
    2   0.0002116  -0.0004074  -0.0003839
    3  -0.0006044  -0.0002109   0.0003029
 Max gradient component =       6.044E-04
 RMS gradient           =       2.787E-04
 Gradient time:  CPU 22.68 s  wall 22.68 s
 Geometry Optimization Parameters
   NAtoms,    NIC,     NZ,  NCons,   NDum,   NFix, NCnnct, MaxDiis
        9      69       9       0       0       0       0       0

 Cartesian Hessian Update
 Hessian Updated using BFGS Update


** GEOMETRY OPTIMIZATION IN DELOCALIZED INTERNAL COORDINATES **
   Searching for a Minimum

   Optimization Cycle:   5

                       Coordinates (Angstroms)
     ATOM                X               Y               Z
      1  C         0.3046497488   -1.3837263480   -1.4353522272
      2  C         0.9977768020   -1.2650388312   -0.0996817882
      3  C        -0.4660472905   -0.9456065586   -0.2215662463
      4  H         1.2390001198   -2.1688598589    0.4427539647
      5  Br        2.3664366757    0.0582336315    0.2049540445
      6  Cl       -1.5674991262   -2.1450684479    0.5115225191
      7  I        -1.2209641961    1.0754960419   -0.0441025168
      8  H         0.5189318072   -0.6301917119   -2.1826835031
      9  H         0.1191424449   -2.3803757697   -1.8208231490
   Point Group: c1    Number of degrees of freedom:    21


   Energy is -10069.996158372

 Hessian Updated using BFGS Update

 21 Hessian modes will be used to form the next step
  Hessian Eigenvalues:
     0.016545    0.020982    0.025017    0.029722    0.034014    0.041137
     0.061342    0.088610    0.089487    0.102143    0.107947    0.128642
     0.138329    0.180320    0.241208    0.259243    0.268322    0.283538
     0.348038    0.348842    0.355335

 Minimum Search - Taking Simple RFO Step
 Searching for Lamda that Minimizes Along All modes
 Value Taken    Lamda =  -0.00000299
 Step Taken.  Stepsize is  0.008258

                             Maximum     Tolerance    Cnvgd?
         Gradient           0.000308      0.000300      NO
         Displacement       0.004871      0.001200      NO
         Energy change     -0.000012      0.000001      NO


 New Cartesian Coordinates Obtained by Inverse Iteration

 Displacement from previous Coordinates is:  0.006649
 ----------------------------------------------------------------
             Standard Nuclear Orientation (Angstroms)
    I     Atom           X                Y                Z
 ----------------------------------------------------------------
    1      C       0.3047677109    -1.3838571601    -1.4353174520
    2      C       0.9979899164    -1.2652457904    -0.0994310049
    3      C      -0.4652187064    -0.9447137653    -0.2214572498
    4      H       1.2381717526    -2.1685155617     0.4441353170
    5      Br      2.3673631317     0.0574380810     0.2039134878
    6      Cl     -1.5669438535    -2.1456422308     0.5113756588
    7      I      -1.2222506666     1.0749430504    -0.0446417066
    8      H       0.5192018821    -0.6296724281    -2.1819105886
    9      H       0.1183458182    -2.3798720478    -1.8216453640
 ----------------------------------------------------------------
 Molecular Point Group                 C1    NOp =  1
 Largest Abelian Subgroup              C1    NOp =  1
 Nuclear Repulsion Energy =   964.8946931725 hartrees
 There are       63 alpha and       63 beta electrons
 Applying Cartesian multipole field
    Component          Value
    ---------          -----
     (2,0,0)        1.00000E-11
     (0,2,0)        2.00000E-11
     (0,0,2)       -3.00000E-11
 Nucleus-field energy     =     0.0000000214 hartrees
 Requested basis set is 6-311++G(d,p)
 There are 89 shells and 227 basis functions
 A cutoff of  1.0D-11 yielded   3238 shell pairs
 There are     22237 function pairs (     24657 Cartesian)
 Smallest overlap matrix eigenvalue = 4.38E-05
 Guess MOs from SCF MO coefficient file

 -----------------------------------------------------------------------
  General SCF calculation program by
  Eric Jon Sundstrom, Paul Horn, Yuezhi Mao, Dmitri Zuev, Alec White,
  David Stuck, Shaama M.S., Shane Yost, Joonho Lee, David Small,
  Daniel Levine, Susi Lehtola, Hugh Burton, Evgeny Epifanovsky
 -----------------------------------------------------------------------
 Exchange:     0.2000 Hartree-Fock + 0.0800 Slater + 0.7200 B88
 Correlation:  0.1900 VWN1RPA + 0.8100 LYP
 Using SG-1 standard quadrature grid
 A restricted SCF calculation will be
 performed using DIIS
 SCF converges when DIIS error is below 1.0e-08
 ---------------------------------------
  Cycle       Energy         DIIS error
 ---------------------------------------
    1  -10069.9961582070      1.59e-05  
    2  -10069.9961603385      2.32e-06  
    3  -10069.9961603604      1.94e-06  
    4  -10069.9961603820      7.30e-07  
    5  -10069.9961603850      2.53e-07  
    6  -10069.9961603852      9.64e-08  
    7  -10069.9961603854      2.19e-08  
    8  -10069.9961603853      6.30e-09  Convergence criterion met
 ---------------------------------------
 SCF time:   CPU 55.31s  wall 56.00s 
 SCF   energy in the final basis set =   -10069.9961603853
 Total energy in the final basis set =   -10069.9961603853

 --------------------------------------------------------------

                    Orbital Energies (a.u.)
 --------------------------------------------------------------

 Alpha MOs
 -- Occupied --
*******-482.842-176.311-165.715-165.713-165.713-101.571 -62.495
-56.316 -56.312 -56.312 -35.808 -31.301 -31.295 -31.295 -22.952
-22.950 -22.950 -22.946 -22.946 -10.306 -10.266 -10.223  -9.485
 -8.704  -7.250  -7.240  -7.240  -6.536  -6.522  -6.522  -6.357
 -4.770  -4.754  -4.754  -2.646  -2.643  -2.643  -2.632  -2.632
 -2.036  -2.031  -2.031  -2.017  -2.017  -0.944  -0.850  -0.793
 -0.684  -0.638  -0.578  -0.529  -0.488  -0.413  -0.409  -0.403
 -0.383  -0.332  -0.324  -0.300  -0.288  -0.272  -0.272
 -- Virtual --
 -0.081  -0.042  -0.011   0.000   0.016   0.022   0.034   0.054
  0.057   0.064   0.069   0.076   0.081   0.089   0.094   0.100
  0.110   0.115   0.125   0.128   0.138   0.140   0.147   0.156
  0.162   0.170   0.186   0.208   0.217   0.227   0.242   0.253
  0.267   0.272   0.288   0.377   0.386   0.406   0.408   0.421
  0.428   0.438   0.446   0.457   0.471   0.475   0.495   0.503
  0.508   0.536   0.548   0.562   0.573   0.592   0.605   0.616
  0.629   0.641   0.671   0.681   0.701   0.728   0.782   0.806
  0.839   0.846   0.859   0.887   0.917   0.965   0.971   1.043
  1.073   1.141   1.254   1.293   1.326   1.358   1.382   1.393
  1.450   1.506   1.511   1.547   1.586   1.639   1.667   1.711
  1.789   1.809   1.840   1.882   1.972   1.999   2.048   2.063
  2.123   2.162   2.184   2.200   2.236   2.291   2.300   2.441
  2.509   2.545   2.587   2.688   2.704   2.794   2.833   2.835
  2.960   3.145   3.233   3.436   3.712   3.805   3.981   3.995
  4.012   4.033   4.067   4.112   4.136   4.167   4.248   4.271
  4.388   4.431   6.036   6.055   6.093   6.680   7.571   7.593
  7.680   9.727  23.574  23.758  23.859  25.867  25.935  26.425
 27.874  28.369  28.383  28.390  28.543  28.549  28.576  28.609
 28.690  47.949 127.905 127.917 127.940 151.669 215.715 289.767
289.789 289.9011020.7501901.832
 --------------------------------------------------------------

          Ground-State Mulliken Net Atomic Charges

     Atom                 Charge (a.u.)
  ----------------------------------------
      1 C                    -0.561734
      2 C                    -0.182063
      3 C                    -0.048033
      4 H                     0.240239
      5 Br                   -0.081812
      6 Cl                    0.143020
      7 I                     0.131887
      8 H                     0.196247
      9 H                     0.162248
  ----------------------------------------
  Sum of atomic charges =     0.000000

 -----------------------------------------------------------------
                    Cartesian Multipole Moments
 -----------------------------------------------------------------
    Charge (ESU x 10^10)
                -0.0000
    Dipole Moment (Debye)
         X       0.5247      Y      -0.9412      Z      -1.2408
       Tot       1.6434
    Quadrupole Moments (Debye-Ang)
        XX     -81.2337     XY      -2.3542     YY     -73.0631
        XZ      -0.2244     YZ       1.8074     ZZ     -76.5858
    Octopole Moments (Debye-Ang^2)
       XXX      15.8236    XXY      25.4401    XYY       5.9988
       YYY      54.7248    XXZ       6.2345    XYZ       0.0939
       YYZ       1.6811    XZZ       6.5277    YZZ      14.0626
       ZZZ       1.6622
    Hexadecapole Moments (Debye-Ang^3)
      XXXX   -1214.8331   XXXY      20.4798   XXYY    -319.9360
      XYYY     -16.3591   YYYY    -783.4579   XXXZ       9.7040
      XXYZ      -3.0072   XYYZ       0.6504   YYYZ       4.0562
      XXZZ    -244.5461   XYZZ       2.3854   YYZZ    -168.1557
      XZZZ       3.6724   YZZZ       5.9480   ZZZZ    -216.0932
 -----------------------------------------------------------------
 Calculating analytic gradient of the SCF energy
 Gradient of SCF Energy
            1           2           3           4           5           6
    1   0.0000937  -0.0000749  -0.0000655  -0.0000363  -0.0000138  -0.0001277
    2  -0.0002736   0.0003869  -0.0001747   0.0001830   0.0001259   0.0002997
    3   0.0000252   0.0000526   0.0000526   0.0003338  -0.0000529   0.0001012
            7           8           9
    1   0.0000283   0.0000886   0.0001075
    2   0.0001455  -0.0003823  -0.0003103
    3  -0.0006169  -0.0001631   0.0002675
 Max gradient component =       6.169E-04
 RMS gradient           =       2.214E-04
 Gradient time:  CPU 24.90 s  wall 24.92 s
 Geometry Optimization Parameters
   NAtoms,    NIC,     NZ,  NCons,   NDum,   NFix, NCnnct, MaxDiis
        9      69       9       0       0       0       0       0

 Cartesian Hessian Update
 Hessian Updated using BFGS Update


** GEOMETRY OPTIMIZATION IN DELOCALIZED INTERNAL COORDINATES **
   Searching for a Minimum

   Optimization Cycle:   6

                       Coordinates (Angstroms)
     ATOM                X               Y               Z
      1  C         0.3047677109   -1.3838571601   -1.4353174520
      2  C         0.9979899164   -1.2652457904   -0.0994310049
      3  C        -0.4652187064   -0.9447137653   -0.2214572498
      4  H         1.2381717526   -2.1685155617    0.4441353170
      5  Br        2.3673631317    0.0574380810    0.2039134878
      6  Cl       -1.5669438535   -2.1456422308    0.5113756588
      7  I        -1.2222506666    1.0749430504   -0.0446417066
      8  H         0.5192018821   -0.6296724281   -2.1819105886
      9  H         0.1183458182   -2.3798720478   -1.8216453640
   Point Group: c1    Number of degrees of freedom:    21


   Energy is -10069.996160385

 Hessian Updated using BFGS Update

 21 Hessian modes will be used to form the next step
  Hessian Eigenvalues:
     0.016112    0.018913    0.021930    0.028771    0.033213    0.041196
     0.062802    0.083637    0.089328    0.092894    0.108104    0.129390
     0.135598    0.179939    0.254448    0.255840    0.270809    0.283774
     0.348099    0.348708    0.351150

 Minimum Search - Taking Simple RFO Step
 Searching for Lamda that Minimizes Along All modes
 Value Taken    Lamda =  -0.00000138
 Step Taken.  Stepsize is  0.007639

                             Maximum     Tolerance    Cnvgd?
         Gradient           0.000139      0.000300     YES
         Displacement       0.003861      0.001200      NO
         Energy change     -0.000002      0.000001      NO


 New Cartesian Coordinates Obtained by Inverse Iteration

 Displacement from previous Coordinates is:  0.007101
 ----------------------------------------------------------------
             Standard Nuclear Orientation (Angstroms)
    I     Atom           X                Y                Z
 ----------------------------------------------------------------
    1      C       0.3047962670    -1.3837266696    -1.4351788961
    2      C       0.9979709265    -1.2656640946    -0.0992736668
    3      C      -0.4649305663    -0.9439465221    -0.2215356937
    4      H       1.2373102582    -2.1686853131     0.4448891223
    5      Br      2.3678029017     0.0568904358     0.2025019704
    6      Cl     -1.5659529623    -2.1460561702     0.5116591016
    7      I      -1.2238175834     1.0746157401    -0.0450202848
    8      H       0.5208846632    -0.6292952468    -2.1809379597
    9      H       0.1173630810    -2.3792700122    -1.8220825954
 ----------------------------------------------------------------
 Molecular Point Group                 C1    NOp =  1
 Largest Abelian Subgroup              C1    NOp =  1
 Nuclear Repulsion Energy =   964.7891749259 hartrees
 There are       63 alpha and       63 beta electrons
 Applying Cartesian multipole field
    Component          Value
    ---------          -----
     (2,0,0)        1.00000E-11
     (0,2,0)        2.00000E-11
     (0,0,2)       -3.00000E-11
 Nucleus-field energy     =     0.0000000214 hartrees
 Requested basis set is 6-311++G(d,p)
 There are 89 shells and 227 basis functions
 A cutoff of  1.0D-11 yielded   3238 shell pairs
 There are     22237 function pairs (     24657 Cartesian)
 Smallest overlap matrix eigenvalue = 4.38E-05
 Guess MOs from SCF MO coefficient file

 -----------------------------------------------------------------------
  General SCF calculation program by
  Eric Jon Sundstrom, Paul Horn, Yuezhi Mao, Dmitri Zuev, Alec White,
  David Stuck, Shaama M.S., Shane Yost, Joonho Lee, David Small,
  Daniel Levine, Susi Lehtola, Hugh Burton, Evgeny Epifanovsky
 -----------------------------------------------------------------------
 Exchange:     0.2000 Hartree-Fock + 0.0800 Slater + 0.7200 B88
 Correlation:  0.1900 VWN1RPA + 0.8100 LYP
 Using SG-1 standard quadrature grid
 A restricted SCF calculation will be
 performed using DIIS
 SCF converges when DIIS error is below 1.0e-08
 ---------------------------------------
  Cycle       Energy         DIIS error
 ---------------------------------------
    1  -10069.9961594037      1.41e-05  
    2  -10069.9961611284      2.07e-06  
    3  -10069.9961611428      1.95e-06  
    4  -10069.9961611639      6.42e-07  
    5  -10069.9961611660      2.63e-07  
    6  -10069.9961611666      8.88e-08  
    7  -10069.9961611666      1.78e-08  
    8  -10069.9961611666      5.50e-09  Convergence criterion met
 ---------------------------------------
 SCF time:   CPU 58.56s  wall 58.00s 
 SCF   energy in the final basis set =   -10069.9961611666
 Total energy in the final basis set =   -10069.9961611666

 --------------------------------------------------------------

                    Orbital Energies (a.u.)
 --------------------------------------------------------------

 Alpha MOs
 -- Occupied --
*******-482.842-176.312-165.715-165.713-165.713-101.571 -62.495
-56.316 -56.312 -56.312 -35.808 -31.301 -31.295 -31.295 -22.952
-22.950 -22.950 -22.946 -22.946 -10.306 -10.266 -10.223  -9.485
 -8.704  -7.250  -7.240  -7.240  -6.536  -6.522  -6.522  -6.357
 -4.770  -4.754  -4.754  -2.646  -2.643  -2.643  -2.632  -2.632
 -2.036  -2.031  -2.031  -2.017  -2.017  -0.944  -0.850  -0.793
 -0.684  -0.638  -0.578  -0.529  -0.488  -0.413  -0.409  -0.403
 -0.383  -0.332  -0.324  -0.300  -0.288  -0.272  -0.272
 -- Virtual --
 -0.081  -0.042  -0.011   0.000   0.016   0.022   0.034   0.054
  0.057   0.064   0.069   0.076   0.081   0.089   0.094   0.100
  0.110   0.115   0.125   0.128   0.138   0.140   0.147   0.156
  0.162   0.170   0.186   0.208   0.217   0.227   0.242   0.254
  0.267   0.272   0.288   0.377   0.386   0.406   0.408   0.421
  0.428   0.438   0.446   0.457   0.471   0.475   0.495   0.503
  0.508   0.536   0.548   0.561   0.573   0.592   0.605   0.616
  0.629   0.641   0.670   0.681   0.701   0.727   0.782   0.806
  0.839   0.846   0.859   0.887   0.917   0.965   0.972   1.043
  1.073   1.141   1.254   1.293   1.326   1.358   1.382   1.393
  1.450   1.506   1.511   1.547   1.586   1.638   1.667   1.711
  1.789   1.809   1.840   1.882   1.972   1.999   2.048   2.063
  2.123   2.162   2.184   2.200   2.236   2.291   2.300   2.441
  2.509   2.545   2.587   2.689   2.704   2.794   2.833   2.835
  2.960   3.145   3.233   3.436   3.712   3.805   3.981   3.995
  4.012   4.033   4.067   4.112   4.136   4.167   4.248   4.271
  4.388   4.431   6.036   6.054   6.093   6.680   7.571   7.593
  7.680   9.727  23.574  23.758  23.859  25.867  25.936  26.425
 27.874  28.368  28.383  28.390  28.543  28.549  28.576  28.609
 28.690  47.949 127.905 127.917 127.940 151.669 215.714 289.767
289.789 289.9011020.7501901.832
 --------------------------------------------------------------

          Ground-State Mulliken Net Atomic Charges

     Atom                 Charge (a.u.)
  ----------------------------------------
      1 C                    -0.561488
      2 C                    -0.181982
      3 C                    -0.047581
      4 H                     0.240343
      5 Br                   -0.081984
      6 Cl                    0.142011
      7 I                     0.132169
      8 H                     0.196170
      9 H                     0.162341
  ----------------------------------------
  Sum of atomic charges =     0.000000

 -----------------------------------------------------------------
                    Cartesian Multipole Moments
 -----------------------------------------------------------------
    Charge (ESU x 10^10)
                -0.0000
    Dipole Moment (Debye)
         X       0.5241      Y      -0.9375      Z      -1.2409
       Tot       1.6412
    Quadrupole Moments (Debye-Ang)
        XX     -81.2320     XY      -2.3612     YY     -73.0695
        XZ      -0.2239     YZ       1.8052     ZZ     -76.5870
    Octopole Moments (Debye-Ang^2)
       XXX      15.8846    XXY      25.4940    XYY       6.0140
       YYY      54.7994    XXZ       6.2539    XYZ       0.0842
       YYZ       1.7087    XZZ       6.5523    YZZ      14.0829
       ZZZ       1.7630
    Hexadecapole Moments (Debye-Ang^3)
      XXXX   -1215.4536   XXXY      20.6481   XXYY    -320.0343
      XYYY     -16.1452   YYYY    -783.4932   XXXZ       9.8248
      XXYZ      -2.9865   XYYZ       0.7087   YYYZ       4.1240
      XXZZ    -244.6497   XYZZ       2.4604   YYZZ    -168.1339
      XZZZ       3.8043   YZZZ       6.0430   ZZZZ    -216.0579
 -----------------------------------------------------------------
 Calculating analytic gradient of the SCF energy
 Gradient of SCF Energy
            1           2           3           4           5           6
    1   0.0000585  -0.0000775   0.0000514  -0.0000810  -0.0000334  -0.0001285
    2  -0.0002638   0.0002118   0.0000575   0.0002134   0.0001328   0.0002115
    3   0.0000248   0.0000893  -0.0000404   0.0002986  -0.0000907   0.0001524
            7           8           9
    1  -0.0000199   0.0001257   0.0001047
    2   0.0001179  -0.0003942  -0.0002869
    3  -0.0006292  -0.0000822   0.0002774
 Max gradient component =       6.292E-04
 RMS gradient           =       2.065E-04
 Gradient time:  CPU 24.89 s  wall 24.93 s
 Geometry Optimization Parameters
   NAtoms,    NIC,     NZ,  NCons,   NDum,   NFix, NCnnct, MaxDiis
        9      69       9       0       0       0       0       0

 Cartesian Hessian Update
 Hessian Updated using BFGS Update


** GEOMETRY OPTIMIZATION IN DELOCALIZED INTERNAL COORDINATES **
   Searching for a Minimum

   Optimization Cycle:   7

                       Coordinates (Angstroms)
     ATOM                X               Y               Z
      1  C         0.3047962670   -1.3837266696   -1.4351788961
      2  C         0.9979709265   -1.2656640946   -0.0992736668
      3  C        -0.4649305663   -0.9439465221   -0.2215356937
      4  H         1.2373102582   -2.1686853131    0.4448891223
      5  Br        2.3678029017    0.0568904358    0.2025019704
      6  Cl       -1.5659529623   -2.1460561702    0.5116591016
      7  I        -1.2238175834    1.0746157401   -0.0450202848
      8  H         0.5208846632   -0.6292952468   -2.1809379597
      9  H         0.1173630810   -2.3792700122   -1.8220825954
   Point Group: c1    Number of degrees of freedom:    21


   Energy is -10069.996161167

 Hessian Updated using BFGS Update

 21 Hessian modes will be used to form the next step
  Hessian Eigenvalues:
     0.015227    0.017767    0.022161    0.028816    0.035903    0.041202
     0.062485    0.075459    0.089292    0.091675    0.108340    0.129619
     0.136782    0.179914    0.250515    0.259240    0.268588    0.283729
     0.348256    0.348714    0.353712

 Minimum Search - Taking Simple RFO Step
 Searching for Lamda that Minimizes Along All modes
 Value Taken    Lamda =   0.00000000
 Step Taken.  Stepsize is  0.002421

                             Maximum     Tolerance    Cnvgd?
         Gradient           0.000066      0.000300     YES
         Displacement       0.001476      0.001200      NO
         Energy change     -0.000001      0.000001     YES


                       Distance Matrix (Angstroms)
             C (  1)   C (  2)   C (  3)   H (  4)   Br(  5)   Cl(  6)
   C (  2)  1.509660
   C (  3)  1.502936  1.502841
   H (  4)  2.240625  1.081131  2.200393
   Br(  5)  3.002228  1.927864  3.034116  2.507978
   Cl(  6)  2.805535  2.778855  1.787426  2.804150  4.519180
   I (  7)  3.211331  3.227413  2.163715  4.100752  3.741226  3.286286
   H (  8)  1.082598  2.228431  2.215873  3.126972  3.092369  3.729012
   H (  9)  1.084404  2.232411  2.227323  2.537280  3.885653  2.886917
             I (  7)   H (  8)
   H (  8)  3.241827
   H (  9)  4.109263  1.831398

 Final energy is   -10069.996161166626     


 ******************************
 **  OPTIMIZATION CONVERGED  **
 ******************************

                       Coordinates (Angstroms)
     ATOM                X               Y               Z
      1  C         0.3047962670   -1.3837266696   -1.4351788961
      2  C         0.9979709265   -1.2656640946   -0.0992736668
      3  C        -0.4649305663   -0.9439465221   -0.2215356937
      4  H         1.2373102582   -2.1686853131    0.4448891223
      5  Br        2.3678029017    0.0568904358    0.2025019704
      6  Cl       -1.5659529623   -2.1460561702    0.5116591016
      7  I        -1.2238175834    1.0746157401   -0.0450202848
      8  H         0.5208846632   -0.6292952468   -2.1809379597
      9  H         0.1173630810   -2.3792700122   -1.8220825954

Z-matrix Print:
$molecule
0 1
I 
C  1 2.163715
C  2 1.502841 1 122.309154
H  3 1.081131 2 115.801124 1 140.031934 0
C  2 1.502936 1 121.230935 3 -72.413586 0
H  5 1.082598 2 117.037713 1 4.173054 0
H  5 1.084404 2 117.919244 1 -140.401610 0
Cl 2 1.787426 1 112.204314 3 142.917938 0
Br 3 1.927864 2 123.885617 1 -0.815874 0
$end


 --------------------------------------------------------------

                    Orbital Energies (a.u.)
 --------------------------------------------------------------

 Alpha MOs
 -- Occupied --
*******-482.842-176.312-165.715-165.713-165.713-101.571 -62.495
-56.316 -56.312 -56.312 -35.808 -31.301 -31.295 -31.295 -22.952
-22.950 -22.950 -22.946 -22.946 -10.306 -10.266 -10.223  -9.485
 -8.704  -7.250  -7.240  -7.240  -6.536  -6.522  -6.522  -6.357
 -4.770  -4.754  -4.754  -2.646  -2.643  -2.643  -2.632  -2.632
 -2.036  -2.031  -2.031  -2.017  -2.017  -0.944  -0.850  -0.793
 -0.684  -0.638  -0.578  -0.529  -0.488  -0.413  -0.409  -0.403
 -0.383  -0.332  -0.324  -0.300  -0.288  -0.272  -0.272
 -- Virtual --
 -0.081  -0.042  -0.011   0.000   0.016   0.022   0.034   0.054
  0.057   0.064   0.069   0.076   0.081   0.089   0.094   0.100
  0.110   0.115   0.125   0.128   0.138   0.140   0.147   0.156
  0.162   0.170   0.186   0.208   0.217   0.227   0.242   0.254
  0.267   0.272   0.288   0.377   0.386   0.406   0.408   0.421
  0.428   0.438   0.446   0.457   0.471   0.475   0.495   0.503
  0.508   0.536   0.548   0.561   0.573   0.592   0.605   0.616
  0.629   0.641   0.670   0.681   0.701   0.727   0.782   0.806
  0.839   0.846   0.859   0.887   0.917   0.965   0.972   1.043
  1.073   1.141   1.254   1.293   1.326   1.358   1.382   1.393
  1.450   1.506   1.511   1.547   1.586   1.638   1.667   1.711
  1.789   1.809   1.840   1.882   1.972   1.999   2.048   2.063
  2.123   2.162   2.184   2.200   2.236   2.291   2.300   2.441
  2.509   2.545   2.587   2.689   2.704   2.794   2.833   2.835
  2.960   3.145   3.233   3.436   3.712   3.805   3.981   3.995
  4.012   4.033   4.067   4.112   4.136   4.167   4.248   4.271
  4.388   4.431   6.036   6.054   6.093   6.680   7.571   7.593
  7.680   9.727  23.574  23.758  23.859  25.867  25.936  26.425
 27.874  28.368  28.383  28.390  28.543  28.549  28.576  28.609
 28.690  47.949 127.905 127.917 127.940 151.669 215.714 289.767
289.789 289.9011020.7501901.832
 --------------------------------------------------------------

          Ground-State Mulliken Net Atomic Charges

     Atom                 Charge (a.u.)
  ----------------------------------------
      1 C                    -0.561488
      2 C                    -0.181982
      3 C                    -0.047581
      4 H                     0.240343
      5 Br                   -0.081984
      6 Cl                    0.142011
      7 I                     0.132169
      8 H                     0.196170
      9 H                     0.162341
  ----------------------------------------
  Sum of atomic charges =     0.000000

 -----------------------------------------------------------------
                    Cartesian Multipole Moments
 -----------------------------------------------------------------
    Charge (ESU x 10^10)
                -0.0000
    Dipole Moment (Debye)
         X       0.5241      Y      -0.9375      Z      -1.2409
       Tot       1.6412
    Quadrupole Moments (Debye-Ang)
        XX     -81.2320     XY      -2.3612     YY     -73.0695
        XZ      -0.2239     YZ       1.8052     ZZ     -76.5870
    Octopole Moments (Debye-Ang^2)
       XXX      15.8846    XXY      25.4940    XYY       6.0140
       YYY      54.7994    XXZ       6.2539    XYZ       0.0842
       YYZ       1.7087    XZZ       6.5523    YZZ      14.0829
       ZZZ       1.7630
    Hexadecapole Moments (Debye-Ang^3)
      XXXX   -1215.4536   XXXY      20.6481   XXYY    -320.0343
      XYYY     -16.1452   YYYY    -783.4932   XXXZ       9.8248
      XXYZ      -2.9865   XYYZ       0.7087   YYYZ       4.1240
      XXZZ    -244.6497   XYZZ       2.4604   YYZZ    -168.1339
      XZZZ       3.8043   YZZZ       6.0430   ZZZZ    -216.0579
 -----------------------------------------------------------------
Archival summary:
1\1\TWL02\OPT\ProcedureUnspecified\BasisUnspecified\1r1l133\taweetha\ThuOct1103:11:502018ThuOct1103:11:502018\0\\#,OPT,ProcedureUnspecified,BasisUnspecified,\\0,1\I\C,1,2.16371\C,2,1.50284,1,122.309\H,3,1.08113,2,115.801,1,140.032,0\C,2,1.50294,1,121.231,3,-72.4136,0\H,5,1.0826,2,117.038,1,4.17305,0\H,5,1.0844,2,117.919,1,-140.402,0\Cl,2,1.78743,1,112.204,3,142.918,0\Br,3,1.92786,2,123.886,1,-0.815874,0\\\@

 Total job time:  735.76s(wall), 630.37s(cpu) 
 Thu Oct 11 03:11:50 2018

        *************************************************************
        *                                                           *
        *  Thank you very much for using Q-Chem.  Have a nice day.  *
        *                                                           *
        *************************************************************


 
User input: 2 of 2 
 
Q-Chem Developer Version!
                  Welcome to Q-Chem
     A Quantum Leap Into The Future Of Chemistry


 Q-Chem 5.1, Q-Chem, Inc., Pleasanton, CA (2018)

 Yihan Shao,  Zhengting Gan,  E. Epifanovsky,  A. T. B. Gilbert,  M. Wormit,  
 J. Kussmann,  A. W. Lange,  A. Behn,  Jia Deng,  Xintian Feng,  D. Ghosh,  
 M. Goldey,  P. R. Horn,  L. D. Jacobson,  I. Kaliman,  T. Kus,  A. Landau,  
 Jie Liu,  E. I. Proynov,  R. M. Richard,  R. P. Steele,  E. J. Sundstrom,  
 H. L. Woodcock III,  P. M. Zimmerman,  D. Zuev,  B. Albrecht,  E. Alguire,  
 S. A. Baeppler,  D. Barton,  Z. Benda,  Y. A. Bernard,  E. J. Berquist,  
 K. B. Bravaya,  H. Burton,  D. Casanova,  Chun-Min Chang,  Yunqing Chen,  
 A. Chien,  K. D. Closser,  M. P. Coons,  S. Coriani,  S. Dasgupta,  
 A. L. Dempwolff,  M. Diedenhofen,  Hainam Do,  R. G. Edgar,  Po-Tung Fang,  
 S. Faraji,  S. Fatehi,  Qingguo Feng,  K. D. Fenk,  J. Fosso-Tande,  
 Qinghui Ge,  A. Ghysels,  G. Gidofalvi,  J. Gomes,  J. Gonthier,  A. Gunina,  
 D. Hait,  M. W. D. Hanson-Heine,  P. H. P. Harbach,  A. W. Hauser,  
 J. E. Herr,  E. G. Hohenstein,  Z. C. Holden,  Kerwin Hui,  B. C. Huynh,  
 T.-C. Jagau,  Hyunjun Ji,  B. Kaduk,  K. Khistyaev,  Jaehoon Kim,  
 P. Klunzinger,  K. Koh,  D. Kosenkov,  L. Koulias,  T. Kowalczyk,  
 C. M. Krauter,  A. Kunitsa,  Ka Un Lao,  A. Laurent,  K. V. Lawler,  
 Joonho Lee,  D. Lefrancois,  S. Lehtola,  D. S. Levine,  Yi-Pei Li,  
 You-Sheng Lin,  Fenglai Liu,  E. Livshits,  A. Luenser,  P. Manohar,  
 E. Mansoor,  S. F. Manzer,  Shan-Ping Mao,  Yuezhi Mao,  N. Mardirossian,  
 A. V. Marenich,  T. Markovich,  L. A. Martinez-Martinez,  S. A. Maurer,  
 N. J. Mayhall,  S. C. McKenzie,  J.-M. Mewes,  A. F. Morrison,  
 J. W. Mullinax,  K. Nanda,  T. S. Nguyen-Beck,  R. Olivares-Amaya,  
 J. A. Parkhill,  T. M. Perrine,  F. Plasser,  P. Pokhilko,  S. Prager,  
 A. Prociuk,  E. Ramos,  D. R. Rehn,  F. Rob,  M. Schneider,  N. Sergueev,  
 S. M. Sharada,  S. Sharma,  D. W. Small,  T. Stauch,  T. Stein,  
 Yu-Chuan Su,  A. J. W. Thom,  A. Tkatchenko,  T. Tsuchimochi,  N. M. Tubman,  
 L. Vogt,  M. L. Vidal,  O. Vydrov,  M. A. Watson,  J. Wenzel,  
 M. de Wergifosse,  T. A. Wesolowski,  A. White,  J. Witte,  A. Yamada,  
 Jun Yang,  K. Yao,  S. Yeganeh,  S. R. Yost,  Zhi-Qiang You,  A. Zech,  
 Igor Ying Zhang,  Xing Zhang,  Yan Zhao,  Ying Zhu,  B. R. Brooks,  
 G. K. L. Chan,  C. J. Cramer,  M. S. Gordon,  W. J. Hehre,  A. Klamt,  
 M. W. Schmidt,  C. D. Sherrill,  D. G. Truhlar,  A. Aspuru-Guzik,  R. Baer,  
 A. T. Bell,  N. A. Besley,  Jeng-Da Chai,  A. E. DePrince, III,  
 R. A. DiStasio Jr.,  A. Dreuw,  B. D. Dunietz,  T. R. Furlani,  
 Chao-Ping Hsu,  Yousung Jung,  Jing Kong,  D. S. Lambrecht,  WanZhen Liang,  
 C. Ochsenfeld,  V. A. Rassolov,  L. V. Slipchenko,  J. E. Subotnik,  
 T. Van Voorhis,  J. M. Herbert,  A. I. Krylov,  P. M. W. Gill,  M. Head-Gordon

 Contributors to earlier versions of Q-Chem not listed above: 
 R. D. Adamson,  B. Austin,  J. Baker,  G. J. O. Beran,  K. Brandhorst,  
 S. T. Brown,  E. F. C. Byrd,  A. K. Chakraborty,  C.-L. Cheng,  
 Siu Hung Chien,  D. M. Chipman,  D. L. Crittenden,  H. Dachsel,  
 R. J. Doerksen,  A. D. Dutoi,  L. Fusti-Molnar,  W. A. Goddard III,  
 A. Golubeva-Zadorozhnaya,  S. R. Gwaltney,  G. Hawkins,  A. Heyden,  
 S. Hirata,  G. Kedziora,  F. J. Keil,  C. Kelley,  Jihan Kim,  R. A. King,  
 R. Z. Khaliullin,  P. P. Korambath,  W. Kurlancheek,  A. M. Lee,  M. S. Lee,  
 S. V. Levchenko,  Ching Yeh Lin,  D. Liotard,  R. C. Lochan,  I. Lotan,  
 P. E. Maslen,  N. Nair,  D. P. O'Neill,  D. Neuhauser,  E. Neuscamman,  
 C. M. Oana,  R. Olson,  B. Peters,  R. Peverati,  P. A. Pieniazek,  
 Y. M. Rhee,  J. Ritchie,  M. A. Rohrdanz,  E. Rosta,  N. J. Russ,  
 H. F. Schaefer III,  N. E. Schultz,  N. Shenvi,  A. C. Simmonett,  A. Sodt,  
 D. Stuck,  K. S. Thanthiriwatte,  V. Vanovschi,  Tao Wang,  A. Warshel,  
 C. F. Williams,  Q. Wu,  X. Xu,  W. Zhang

 Please cite Q-Chem as follows:
 Y. Shao et al., Mol. Phys. 113, 184-215 (2015)
 DOI: 10.1080/00268976.2014.952696

 Q-Chem 5.1.1 for Intel X86 EM64T Linux

 Parts of Q-Chem use Armadillo 8.300.2 (Tropical Shenanigans).
 http://arma.sourceforge.net/

 Q-Chem begins on Thu Oct 11 03:11:50 2018  

Host: 
0

     Scratch files written to /scratch/taweetham/qchem2331//
The previous job contains 0 fragments, simply inherited here
Input Ideriv = 2
Curr. Ideriv = -1
Max.  Ideriv = 2

Checking the input file for inconsistencies... 	...done.

--------------------------------------------------------------
User input:
--------------------------------------------------------------

$molecule
read
$end

$rem
   job_type 	frequency
   basis 	6-311++g**
   method	b3lyp	
$end


--------------------------------------------------------------
 ----------------------------------------------------------------
             Standard Nuclear Orientation (Angstroms)
    I     Atom           X                Y                Z
 ----------------------------------------------------------------
    1      C       0.4664068636     1.2830081323     1.4503861085
    2      C       1.1529266078     1.0981101018     0.1186293660
    3      C      -0.3393614583     0.9554491070     0.2247196388
    4      H       1.5056010608     1.9719907946    -0.4112734955
    5      Br      2.3545106443    -0.3775532909    -0.1900322872
    6      Cl     -1.2788121606     2.2917715617    -0.5009298671
    7      I      -1.3364747011    -0.9532983756     0.0146981418
    8      H       0.5818887952     0.4986139115     2.1875476766
    9      H       0.3977714055     2.2890537866     1.8492514165
 ----------------------------------------------------------------
 Molecular Point Group                 C1    NOp =  1
 Largest Abelian Subgroup              C1    NOp =  1
 Nuclear Repulsion Energy =   964.7891749259 hartrees
 There are       63 alpha and       63 beta electrons
 Requested basis set is 6-311++G(d,p)
 There are 89 shells and 227 basis functions

 Total QAlloc Memory Limit   2000 MB
 Mega-Array Size       188 MB
 MEM_STATIC part       192 MB

                       Distance Matrix (Angstroms)
             C (  1)   C (  2)   C (  3)   H (  4)   Br(  5)   Cl(  6)
   C (  2)  1.509660
   C (  3)  1.502936  1.502841
   H (  4)  2.240625  1.081131  2.200393
   Br(  5)  3.002228  1.927864  3.034116  2.507978
   Cl(  6)  2.805535  2.778855  1.787426  2.804150  4.519180
   I (  7)  3.211331  3.227413  2.163715  4.100752  3.741226  3.286286
   H (  8)  1.082598  2.228431  2.215873  3.126972  3.092369  3.729012
   H (  9)  1.084404  2.232411  2.227323  2.537280  3.885653  2.886917
             I (  7)   H (  8)
   H (  8)  3.241827
   H (  9)  4.109263  1.831398

 A cutoff of  1.0D-11 yielded   3238 shell pairs
 There are     22237 function pairs (     24657 Cartesian)
 Smallest overlap matrix eigenvalue = 4.38E-05
 Guess from superposition of atomic densities
 Warning:  Energy on first SCF cycle will be non-variational
 SAD guess density has 126.000000 electrons

 -----------------------------------------------------------------------
  General SCF calculation program by
  Eric Jon Sundstrom, Paul Horn, Yuezhi Mao, Dmitri Zuev, Alec White,
  David Stuck, Shaama M.S., Shane Yost, Joonho Lee, David Small,
  Daniel Levine, Susi Lehtola, Hugh Burton, Evgeny Epifanovsky
 -----------------------------------------------------------------------
 Exchange:     0.2000 Hartree-Fock + 0.0800 Slater + 0.7200 B88
 Correlation:  0.1900 VWN1RPA + 0.8100 LYP
 Using SG-1 standard quadrature grid
 A restricted SCF calculation will be
 performed using DIIS
 SCF converges when DIIS error is below 1.0e-08
 ---------------------------------------
  Cycle       Energy         DIIS error
 ---------------------------------------
    1  -10070.9337817352      3.60e-02  
    2  -10069.9503905497      2.97e-03  
    3  -10069.9206142285      3.59e-03  
    4  -10069.9936727546      5.72e-04  
    5  -10069.9955734889      2.78e-04  
    6  -10069.9960283520      8.41e-05  
    7  -10069.9960686101      2.70e-05  
    8  -10069.9960731590      6.11e-06  
    9  -10069.9960733742      1.33e-06  
   10  -10069.9960733852      3.78e-07  
   11  -10069.9960733859      9.35e-08  
   12  -10069.9960733860      2.33e-08  
   13  -10069.9960733859      4.30e-09  Convergence criterion met
 ---------------------------------------
 SCF time:   CPU 83.41s  wall 83.00s 
 SCF   energy in the final basis set =   -10069.9960733859
 Total energy in the final basis set =   -10069.9960733859

 --------------------------------------------------------------

                    Orbital Energies (a.u.)
 --------------------------------------------------------------

 Alpha MOs
 -- Occupied --
*******-482.842-176.311-165.715-165.713-165.713-101.571 -62.495
-56.316 -56.312 -56.312 -35.808 -31.301 -31.295 -31.295 -22.952
-22.950 -22.950 -22.946 -22.946 -10.306 -10.266 -10.223  -9.485
 -8.704  -7.250  -7.240  -7.240  -6.536  -6.522  -6.522  -6.357
 -4.770  -4.754  -4.754  -2.647  -2.643  -2.643  -2.632  -2.632
 -2.036  -2.031  -2.030  -2.017  -2.017  -0.944  -0.850  -0.793
 -0.684  -0.638  -0.578  -0.529  -0.488  -0.413  -0.409  -0.403
 -0.383  -0.332  -0.324  -0.300  -0.288  -0.272  -0.272
 -- Virtual --
 -0.081  -0.042  -0.011   0.000   0.016   0.022   0.034   0.054
  0.057   0.064   0.069   0.076   0.081   0.089   0.094   0.100
  0.110   0.115   0.125   0.128   0.138   0.140   0.147   0.156
  0.162   0.170   0.186   0.208   0.217   0.227   0.242   0.254
  0.267   0.272   0.287   0.377   0.386   0.406   0.408   0.421
  0.427   0.438   0.446   0.457   0.471   0.475   0.495   0.503
  0.508   0.536   0.549   0.561   0.573   0.592   0.605   0.616
  0.629   0.641   0.670   0.681   0.701   0.727   0.782   0.806
  0.839   0.846   0.859   0.887   0.917   0.965   0.972   1.043
  1.073   1.141   1.254   1.293   1.326   1.358   1.382   1.393
  1.450   1.506   1.511   1.547   1.586   1.638   1.667   1.711
  1.789   1.809   1.840   1.882   1.972   1.999   2.048   2.062
  2.122   2.162   2.184   2.200   2.236   2.291   2.300   2.441
  2.509   2.545   2.587   2.689   2.704   2.794   2.833   2.835
  2.960   3.145   3.233   3.436   3.712   3.805   3.981   3.995
  4.012   4.033   4.066   4.112   4.136   4.167   4.248   4.271
  4.388   4.431   6.036   6.055   6.093   6.680   7.571   7.594
  7.680   9.727  23.574  23.758  23.859  25.868  25.936  26.425
 27.874  28.368  28.383  28.390  28.543  28.549  28.576  28.609
 28.690  47.949 127.905 127.917 127.940 151.669 215.714 289.767
289.789 289.9011020.7501901.832
 --------------------------------------------------------------

          Ground-State Mulliken Net Atomic Charges

     Atom                 Charge (a.u.)
  ----------------------------------------
      1 C                    -0.562689
      2 C                    -0.181394
      3 C                    -0.047776
      4 H                     0.240562
      5 Br                   -0.081941
      6 Cl                    0.142476
      7 I                     0.132061
      8 H                     0.196377
      9 H                     0.162324
  ----------------------------------------
  Sum of atomic charges =     0.000000

 -----------------------------------------------------------------
                    Cartesian Multipole Moments
 -----------------------------------------------------------------
    Charge (ESU x 10^10)
                 0.0000
    Dipole Moment (Debye)
         X       0.6226      Y       0.8520      Z       1.2569
       Tot       1.6412
    Quadrupole Moments (Debye-Ang)
        XX     -80.5352     XY       3.2397     YY     -73.8688
        XZ       0.4538     YZ       1.7823     ZZ     -76.5498
    Octopole Moments (Debye-Ang^2)
       XXX       4.4504    XXY     -22.4901    XYY       4.5214
       YYY     -49.0169    XXZ      -6.0363    XYZ       0.5179
       YYZ      -1.7828    XZZ       3.9805    YZZ     -12.1090
       ZZZ      -0.8403
    Hexadecapole Moments (Debye-Ang^3)
      XXXX   -1216.8953   XXXY      11.6264   XXYY    -310.7257
      XYYY      34.5008   YYYY    -788.9761   XXXZ     -15.4343
      XXYZ      -2.2559   XYYZ      -0.8069   YYYZ       1.4070
      XXZZ    -244.1643   XYZZ       6.5439   YYZZ    -167.7675
      XZZZ      -7.8535   YZZZ       3.3296   ZZZZ    -216.0023
 -----------------------------------------------------------------
 Calculating MO derivatives via CPSCF
   1         3          27      0.127078    0.028041
   2         3          27      0.017133    0.003731
   3         3          27      0.002009    0.000556
   4         4          26      0.000161    0.000044
   5        28           2      0.000007    0.000004
   6        30           0      0.000000    0.000000    Roots Converged
 Time for AOints: 45.3 s (CPU) 56.8 s (wall)
 ------------------------------------------------------------------------------
                     AOints        : Timing summary (seconds)
 ------------------------------------------------------------------------------
     job step          cpu (% of tot)      sys (% of tot)     wall (% of tot)
 ------------------------------------------------------------------------------
  cpscf_lag         0.2679E+03 (42.4)   0.3570E-03 (15.7)   0.2682E+03 (37.6)
  iterzp            0.3185E+03 (50.4)   0.1920E-02 (84.2)   0.3879E+03 (54.3)
  make_fx           0.0000E+00 ( 0.0)   0.0000E+00 ( 0.0)   0.0000E+00 ( 0.0)
  AOints            0.4530E+02 ( 7.2)   0.1000E-05 ( 0.0)   0.5686E+02 ( 8.0)
 ------------------------------------------------------------------------------
   Grand Totals     0.6325E+03          0.2279E-02          0.7140E+03
 ------------------------------------------------------------------------------
 Calculating analytic Hessian of the SCF energy
 Polarizability Matrix (a.u.)
            1           2           3
    1-107.3950618   3.1945029  -1.9619016
    2   3.1945029-106.0293037  -1.6272534
    3  -1.9619016  -1.6272534 -77.1039262

 Direct stationary perturbation theory relativistic correction:

 rels  =     114.545115095032
 relv  =    -382.210829225740
 rel2e =      52.444814591977
 E_rel =    -215.220899538731

 Hessian of the SCF Energy
            1           2           3           4           5           6
    1   0.2160949  -0.0424708   0.0284237  -0.0518226   0.0048493   0.0495509
    2  -0.0424708   0.6492519  -0.0138526   0.0160760  -0.0652573  -0.0145591
    3   0.0284237  -0.0138526   0.6047241   0.0939563  -0.0032025  -0.1731417
    4  -0.0518226   0.0160760   0.0939563   0.4038089   0.0435417  -0.1474543
    5   0.0048493  -0.0652573  -0.0032025   0.0435417   0.4629583  -0.1182549
    6   0.0495509  -0.0145591  -0.1731417  -0.1474543  -0.1182549   0.3521328
    7  -0.0613530  -0.0255710  -0.1024799  -0.2053721  -0.0241713   0.0392478
    8  -0.0099769  -0.0677673  -0.0283892  -0.0184314  -0.0498058   0.0163051
    9  -0.0623645  -0.0389346  -0.1570508   0.0014719   0.0147779  -0.0184042
   10  -0.0022828   0.0026839   0.0003832  -0.0680849  -0.0802577   0.0483023
   11   0.0012995   0.0088702  -0.0063256  -0.0863722  -0.2409499   0.1254952
   12   0.0078208   0.0237894  -0.0115426   0.0515859   0.1210566  -0.1117918
   13  -0.0087698   0.0044821   0.0049745  -0.0574463   0.0505089   0.0080140
   14   0.0081350  -0.0079080  -0.0026308   0.0458307  -0.0959293  -0.0071589
   15   0.0117725  -0.0175211   0.0011275   0.0087273  -0.0099348  -0.0249840
   16  -0.0084721   0.0060990  -0.0084566  -0.0153924   0.0189830  -0.0132222
   17   0.0051385  -0.0016446   0.0024515   0.0055944  -0.0070335   0.0068061
   18  -0.0130845   0.0230718  -0.0084258  -0.0043555  -0.0045156   0.0016283
   19  -0.0063629  -0.0051023  -0.0012405  -0.0067051  -0.0148513  -0.0040931
   20  -0.0094113  -0.0079150   0.0008522  -0.0047510  -0.0077906  -0.0056224
   21  -0.0057999  -0.0126440   0.0013059  -0.0000933   0.0045897  -0.0008471
   22  -0.0375628   0.0242269  -0.0225214  -0.0000237  -0.0213354   0.0167751
   23   0.0244164  -0.2072535   0.1463543  -0.0007172   0.0015275  -0.0037437
   24  -0.0213288   0.1427543  -0.1762103  -0.0027129   0.0113714  -0.0135232
   25  -0.0394690   0.0195762   0.0069608   0.0010383   0.0227328   0.0028794
   26   0.0180203  -0.3003764  -0.0952574  -0.0007710   0.0022806   0.0007326
   27   0.0050098  -0.0921040  -0.0807866  -0.0011254  -0.0158879  -0.0110693
            7           8           9          10          11          12
    1  -0.0613530  -0.0099769  -0.0623645  -0.0022828   0.0012995   0.0078208
    2  -0.0255710  -0.0677673  -0.0389346   0.0026839   0.0088702   0.0237894
    3  -0.1024799  -0.0283892  -0.1570508   0.0003832  -0.0063256  -0.0115426
    4  -0.2053721  -0.0184314   0.0014719  -0.0680849  -0.0863722   0.0515859
    5  -0.0241713  -0.0498058   0.0147779  -0.0802577  -0.2409499   0.1210566
    6   0.0392478   0.0163051  -0.0184042   0.0483023   0.1254952  -0.1117918
    7   0.3788623   0.0208176   0.0936193  -0.0107960  -0.0005012  -0.0040784
    8   0.0208176   0.2524324   0.0006466  -0.0204306  -0.0036621  -0.0090796
    9   0.0936193   0.0006466   0.2622089   0.0139168   0.0034428   0.0025667
   10  -0.0107960  -0.0204306   0.0139168   0.0838823   0.0788285  -0.0582584
   11  -0.0005012  -0.0036621   0.0034428   0.0788285   0.2499933  -0.1247640
   12  -0.0040784  -0.0090796   0.0025667  -0.0582584  -0.1247640   0.1164051
   13  -0.0104631   0.0174677   0.0060381  -0.0024169   0.0029884   0.0008086
   14   0.0042687  -0.0032486  -0.0022298   0.0204486  -0.0155802  -0.0079467
   15   0.0025988   0.0038549  -0.0025645  -0.0044366   0.0032830   0.0031198
   16  -0.0585050   0.0333126  -0.0209916   0.0008645   0.0030475   0.0016498
   17   0.0471803  -0.0827661   0.0338556  -0.0007745   0.0007455  -0.0010987
   18  -0.0221127   0.0249940  -0.0476585  -0.0006003  -0.0001067   0.0008052
   19  -0.0305628  -0.0172206  -0.0101342  -0.0014726  -0.0004738  -0.0019257
   20  -0.0228023  -0.0459417  -0.0053819  -0.0000711  -0.0003271  -0.0011737
   21  -0.0098228  -0.0028964  -0.0157825   0.0009831   0.0001519   0.0004441
   22  -0.0029334   0.0185078  -0.0148440  -0.0002597   0.0020135   0.0047321
   23  -0.0008618   0.0040736  -0.0066247  -0.0000510   0.0001577  -0.0006526
   24   0.0001862   0.0080159  -0.0123614  -0.0013773  -0.0013864  -0.0020253
   25   0.0011230  -0.0240462  -0.0067117   0.0005661  -0.0008302  -0.0023347
   26   0.0016410  -0.0033144   0.0004480  -0.0003761   0.0007525  -0.0001308
   27   0.0028416  -0.0134515  -0.0109537   0.0010873   0.0002098   0.0020188
           13          14          15          16          17          18
    1  -0.0087698   0.0081350   0.0117725  -0.0084721   0.0051385  -0.0130845
    2   0.0044821  -0.0079080  -0.0175211   0.0060990  -0.0016446   0.0230718
    3   0.0049745  -0.0026308   0.0011275  -0.0084566   0.0024515  -0.0084258
    4  -0.0574463   0.0458307   0.0087273  -0.0153924   0.0055944  -0.0043555
    5   0.0505089  -0.0959293  -0.0099348   0.0189830  -0.0070335  -0.0045156
    6   0.0080140  -0.0071589  -0.0249840  -0.0132222   0.0068061   0.0016283
    7  -0.0104631   0.0042687   0.0025988  -0.0585050   0.0471803  -0.0221127
    8   0.0174677  -0.0032486   0.0038549   0.0333126  -0.0827661   0.0249940
    9   0.0060381  -0.0022298  -0.0025645  -0.0209916   0.0338556  -0.0476585
   10  -0.0024169   0.0204486  -0.0044366   0.0008645  -0.0007745  -0.0006003
   11   0.0029884  -0.0155802   0.0032830   0.0030475   0.0007455  -0.0001067
   12   0.0008086  -0.0079467   0.0031198   0.0016498  -0.0010987   0.0008052
   13   0.0860026  -0.0779722  -0.0192161  -0.0029207   0.0015429   0.0008206
   14  -0.0779722   0.1199467   0.0191135   0.0014204  -0.0000704  -0.0001120
   15  -0.0192161   0.0191135   0.0212986  -0.0017697   0.0004051   0.0003188
   16  -0.0029207   0.0014204  -0.0017697   0.0807745  -0.0622738   0.0410689
   17   0.0015429  -0.0000704   0.0004051  -0.0622738   0.1173917  -0.0488845
   18   0.0008206  -0.0001120   0.0003188   0.0410689  -0.0488845   0.0506583
   19  -0.0040729  -0.0026564   0.0011629   0.0040391   0.0035731   0.0006725
   20   0.0007819   0.0013428   0.0009283  -0.0015490  -0.0284313   0.0048154
   21  -0.0006539   0.0004177   0.0009318   0.0015270   0.0068044   0.0017698
   22   0.0019712  -0.0017749  -0.0023970  -0.0026341   0.0011935  -0.0051401
   23   0.0006779   0.0006000  -0.0005162  -0.0000006   0.0006943  -0.0007321
   24   0.0001386   0.0006422   0.0015923   0.0010382  -0.0005226  -0.0002532
   25  -0.0018841   0.0023001   0.0035579   0.0022463  -0.0011745   0.0027311
   26  -0.0004777   0.0008470   0.0003874   0.0009608   0.0011145   0.0014696
   27  -0.0009243  -0.0000952  -0.0008403  -0.0008438   0.0001830   0.0011570
           19          20          21          22          23          24
    1  -0.0063629  -0.0094113  -0.0057999  -0.0375628   0.0244164  -0.0213288
    2  -0.0051023  -0.0079150  -0.0126440   0.0242269  -0.2072535   0.1427543
    3  -0.0012405   0.0008522   0.0013059  -0.0225214   0.1463543  -0.1762103
    4  -0.0067051  -0.0047510  -0.0000933  -0.0000237  -0.0007172  -0.0027129
    5  -0.0148513  -0.0077906   0.0045897  -0.0213354   0.0015275   0.0113714
    6  -0.0040931  -0.0056224  -0.0008471   0.0167751  -0.0037437  -0.0135232
    7  -0.0305628  -0.0228023  -0.0098228  -0.0029334  -0.0008618   0.0001862
    8  -0.0172206  -0.0459417  -0.0028964   0.0185078   0.0040736   0.0080159
    9  -0.0101342  -0.0053819  -0.0157825  -0.0148440  -0.0066247  -0.0123614
   10  -0.0014726  -0.0000711   0.0009831  -0.0002597  -0.0000510  -0.0013773
   11  -0.0004738  -0.0003271   0.0001519   0.0020135   0.0001577  -0.0013864
   12  -0.0019257  -0.0011737   0.0004441   0.0047321  -0.0006526  -0.0020253
   13  -0.0040729   0.0007819  -0.0006539   0.0019712   0.0006779   0.0001386
   14  -0.0026564   0.0013428   0.0004177  -0.0017749   0.0006000   0.0006422
   15   0.0011629   0.0009283   0.0009318  -0.0023970  -0.0005162   0.0015923
   16   0.0040391  -0.0015490   0.0015270  -0.0026341  -0.0000006   0.0010382
   17   0.0035731  -0.0284313   0.0068044   0.0011935   0.0006943  -0.0005226
   18   0.0006725   0.0048154   0.0017698  -0.0051401  -0.0007321  -0.0002532
   19   0.0450896   0.0378156   0.0149748   0.0011457  -0.0009391  -0.0003027
   20   0.0378156   0.0890712   0.0048897   0.0014318  -0.0000046  -0.0000416
   21   0.0149748   0.0048897   0.0115655   0.0013090  -0.0007509   0.0007184
   22   0.0011457   0.0014318   0.0013090   0.0398271  -0.0247698   0.0229162
   23  -0.0009391  -0.0000046  -0.0007509  -0.0247698   0.2139994  -0.1518818
   24  -0.0003027  -0.0000416   0.0007184   0.0229162  -0.1518818   0.1908875
   25  -0.0010981  -0.0014448  -0.0024240   0.0004697   0.0022452   0.0014425
   26  -0.0001452  -0.0000037  -0.0005621   0.0005066  -0.0137945  -0.0089513
   27   0.0008860   0.0007340  -0.0001060  -0.0008299   0.0185477   0.0111752
           25          26          27
    1  -0.0394690   0.0180203   0.0050098
    2   0.0195762  -0.3003764  -0.0921040
    3   0.0069608  -0.0952574  -0.0807866
    4   0.0010383  -0.0007710  -0.0011254
    5   0.0227328   0.0022806  -0.0158879
    6   0.0028794   0.0007326  -0.0110693
    7   0.0011230   0.0016410   0.0028416
    8  -0.0240462  -0.0033144  -0.0134515
    9  -0.0067117   0.0004480  -0.0109537
   10   0.0005661  -0.0003761   0.0010873
   11  -0.0008302   0.0007525   0.0002098
   12  -0.0023347  -0.0001308   0.0020188
   13  -0.0018841  -0.0004777  -0.0009243
   14   0.0023001   0.0008470  -0.0000952
   15   0.0035579   0.0003874  -0.0008403
   16   0.0022463   0.0009608  -0.0008438
   17  -0.0011745   0.0011145   0.0001830
   18   0.0027311   0.0014696   0.0011570
   19  -0.0010981  -0.0001452   0.0008860
   20  -0.0014448  -0.0000037   0.0007340
   21  -0.0024240  -0.0005621  -0.0001060
   22   0.0004697   0.0005066  -0.0008299
   23   0.0022452  -0.0137945   0.0185477
   24   0.0014425  -0.0089513   0.0111752
   25   0.0370079  -0.0193587  -0.0061013
   26  -0.0193587   0.3124943   0.1018640
   27  -0.0061013   0.1018640   0.0894048
 Gradient time:  CPU 812.29 s  wall 940.27 s
 **********************************************************************
 **                                                                  **
 **                       VIBRATIONAL ANALYSIS                       **
 **                       --------------------                       **
 **                                                                  **
 **        VIBRATIONAL FREQUENCIES (CM**-1) AND NORMAL MODES         **
 **     FORCE CONSTANTS (mDYN/ANGSTROM) AND REDUCED MASSES (AMU)     **
 **                  INFRARED INTENSITIES (KM/MOL)                   **
 **                                                                  **
 **********************************************************************


 Mode:                 1                      2                      3
 Frequency:        84.90                 138.67                 189.85
 Force Cnst:      0.2051                 0.0860                 0.3940
 Red. Mass:      48.2981                 7.5912                18.5549
 IR Active:          YES                    YES                    YES
 IR Intens:        0.276                  1.330                  0.366
 Raman Active:       YES                    YES                    YES
               X      Y      Z        X      Y      Z        X      Y      Z
 C          0.011 -0.293 -0.034   -0.197 -0.151  0.244    0.092  0.172 -0.223
 C          0.067 -0.148 -0.018   -0.029 -0.019  0.306   -0.030  0.103 -0.275
 C          0.052 -0.230 -0.084   -0.026  0.001  0.081   -0.015  0.079 -0.122
 H         -0.074 -0.048  0.054    0.005  0.086  0.503   -0.071  0.011 -0.451
 Br         0.520  0.214 -0.031   -0.071  0.062 -0.085   -0.075  0.071  0.051
 Cl         0.182 -0.101 -0.040    0.216  0.021 -0.175    0.280  0.428  0.096
 I         -0.385 -0.036  0.043    0.013 -0.025  0.033   -0.037 -0.199  0.008
 H          0.019 -0.384 -0.132   -0.387 -0.244  0.174    0.289  0.213 -0.211
 H         -0.044 -0.349  0.096   -0.167 -0.188  0.343    0.022  0.177 -0.255
 TransDip  -0.014 -0.008  0.005   -0.020 -0.010  0.030    0.008 -0.009 -0.015

 Mode:                 4                      5                      6
 Frequency:       243.74                 315.29                 379.87
 Force Cnst:      0.2976                 0.2769                 0.4156
 Red. Mass:       8.5019                 4.7271                 4.8882
 IR Active:          YES                    YES                    YES
 IR Intens:        0.739                  1.165                  7.064
 Raman Active:       YES                    YES                    YES
               X      Y      Z        X      Y      Z        X      Y      Z
 C         -0.304 -0.198 -0.049    0.006  0.346  0.155    0.120 -0.083  0.030
 C         -0.093 -0.111  0.041    0.012  0.018  0.179    0.307  0.213  0.109
 C         -0.158  0.083 -0.192   -0.021  0.144  0.198    0.253  0.178 -0.151
 H          0.071 -0.032  0.281    0.043 -0.050  0.086    0.495  0.299  0.366
 Br         0.102 -0.078 -0.015    0.060 -0.051 -0.040   -0.023 -0.002  0.007
 Cl        -0.169  0.263 -0.030   -0.055  0.049 -0.029   -0.099  0.021 -0.038
 I          0.041  0.002  0.035   -0.023 -0.038 -0.020   -0.028 -0.032  0.003
 H         -0.610 -0.313 -0.125   -0.101  0.557  0.398   -0.013 -0.273 -0.150
 H         -0.156 -0.237  0.075    0.105  0.475 -0.140    0.119 -0.183  0.285
 TransDip  -0.014 -0.014  0.018    0.007  0.031  0.013    0.058  0.057  0.025

 Mode:                 7                      8                      9
 Frequency:       413.22                 612.82                 672.34
 Force Cnst:      0.3839                 0.6566                 0.9627
 Red. Mass:       3.8155                 2.9673                 3.6146
 IR Active:          YES                    YES                    YES
 IR Intens:        2.564                 21.575                 63.505
 Raman Active:       YES                    YES                    YES
               X      Y      Z        X      Y      Z        X      Y      Z
 C          0.286 -0.140  0.094   -0.089  0.014  0.041   -0.032  0.024 -0.055
 C         -0.100 -0.074 -0.067   -0.093  0.331 -0.085   -0.075 -0.086 -0.064
 C         -0.098  0.070  0.215   -0.076  0.061  0.077   -0.092  0.391 -0.056
 H         -0.160 -0.068 -0.096   -0.167  0.271 -0.239    0.156 -0.027  0.183
 Br         0.001  0.012  0.017    0.029 -0.047 -0.006    0.003  0.006  0.004
 Cl        -0.062  0.065 -0.107    0.032 -0.028  0.001    0.061 -0.098  0.053
 I          0.002 -0.007 -0.005   -0.000 -0.000  0.001   -0.001 -0.006 -0.001
 H          0.355 -0.331 -0.115    0.286 -0.266 -0.312   -0.549 -0.188 -0.206
 H          0.571 -0.223  0.352   -0.399 -0.186  0.493    0.584 -0.009  0.138
 TransDip   0.049 -0.009  0.012   -0.122  0.086  0.005   -0.030  0.246 -0.059

 Mode:                10                     11                     12
 Frequency:       887.79                 933.06                 939.36
 Force Cnst:      1.3101                 1.9691                 1.3040
 Red. Mass:       2.8212                 3.8387                 2.5081
 IR Active:          YES                    YES                    YES
 IR Intens:       15.064                  5.732                  1.003
 Raman Active:       YES                    YES                    YES
               X      Y      Z        X      Y      Z        X      Y      Z
 C         -0.145  0.058  0.132   -0.134 -0.154 -0.139    0.002  0.090 -0.182
 C          0.061 -0.154 -0.164    0.226  0.012 -0.158    0.181 -0.051  0.183
 C          0.237  0.054  0.083   -0.075  0.074  0.330   -0.145 -0.029  0.063
 H         -0.129 -0.336 -0.588    0.415  0.192  0.258   -0.109 -0.306 -0.419
 Br        -0.006  0.011  0.000   -0.004  0.006  0.002   -0.005  0.007 -0.003
 Cl        -0.020  0.012 -0.007    0.001  0.001 -0.014   -0.001  0.000  0.003
 I         -0.001 -0.001 -0.001   -0.001 -0.001 -0.001    0.001  0.001 -0.001
 H         -0.148 -0.210 -0.146   -0.029  0.226  0.249   -0.024 -0.271 -0.561
 H         -0.261 -0.077  0.448   -0.242 -0.002 -0.543   -0.064 -0.149  0.409
 TransDip   0.116 -0.030 -0.034    0.063 -0.004  0.043    0.005 -0.029 -0.013

 Mode:                13                     14                     15
 Frequency:      1049.25                1086.43                1121.38
 Force Cnst:      0.8573                 0.9038                 0.9933
 Red. Mass:       1.3217                 1.2996                 1.3407
 IR Active:          YES                    YES                    YES
 IR Intens:       40.358                  7.747                 11.904
 Raman Active:       YES                    YES                    YES
               X      Y      Z        X      Y      Z        X      Y      Z
 C          0.008 -0.029  0.025   -0.157  0.008  0.001    0.011  0.112 -0.019
 C         -0.017 -0.073  0.040    0.019  0.003  0.011   -0.050 -0.057 -0.062
 C         -0.041  0.118 -0.061    0.022 -0.027 -0.005    0.008 -0.080  0.034
 H          0.280 -0.253 -0.046    0.036  0.012  0.040    0.558  0.110  0.631
 Br         0.000  0.004 -0.002   -0.000  0.000 -0.000   -0.001  0.002 -0.000
 Cl         0.002 -0.009  0.001   -0.001  0.002  0.000   -0.001  0.004 -0.001
 I          0.000 -0.000  0.001    0.000  0.000 -0.000    0.000  0.000 -0.000
 H          0.728  0.107  0.060    0.631  0.018 -0.111    0.044 -0.155 -0.312
 H         -0.528 -0.032 -0.054    0.745  0.063  0.017   -0.141 -0.033  0.323
 TransDip   0.060  0.185 -0.060    0.087 -0.013  0.012    0.024 -0.100  0.039

 Mode:                16                     17                     18
 Frequency:      1232.42                1295.38                1462.15
 Force Cnst:      1.5397                 1.9795                 1.4877
 Red. Mass:       1.7205                 2.0022                 1.1811
 IR Active:          YES                    YES                    YES
 IR Intens:       12.068                 12.875                 14.047
 Raman Active:       YES                    YES                    YES
               X      Y      Z        X      Y      Z        X      Y      Z
 C          0.005  0.000  0.132    0.006  0.050  0.103   -0.006 -0.022 -0.111
 C          0.077  0.059 -0.075    0.176 -0.087 -0.104   -0.036  0.002  0.011
 C         -0.150 -0.071 -0.068   -0.141  0.002 -0.090    0.037  0.004  0.008
 H          0.691 -0.357 -0.371   -0.607  0.513  0.322    0.022 -0.029  0.006
 Br        -0.001  0.005 -0.000   -0.002 -0.001  0.002    0.000 -0.000 -0.000
 Cl         0.004 -0.003  0.002    0.004 -0.004  0.003   -0.000  0.000 -0.000
 I          0.001  0.001  0.000    0.001  0.001  0.000   -0.000 -0.000 -0.000
 H         -0.219  0.064  0.256    0.159  0.115  0.163   -0.008  0.515  0.477
 H          0.222  0.016  0.163   -0.096 -0.025  0.317    0.062 -0.298  0.631
 TransDip  -0.110  0.007 -0.011    0.088 -0.066 -0.034    0.005  0.010  0.119

 Mode:                19                     20                     21
 Frequency:      3128.89                3195.15                3221.84
 Force Cnst:      6.0844                 6.5607                 6.8271
 Red. Mass:       1.0548                 1.0907                 1.1163
 IR Active:          YES                    YES                    YES
 IR Intens:        0.559                  2.217                  0.854
 Raman Active:       YES                    YES                    YES
               X      Y      Z        X      Y      Z        X      Y      Z
 C         -0.002 -0.024 -0.061   -0.002  0.014 -0.007    0.010 -0.095  0.026
 C         -0.002  0.001  0.001   -0.030 -0.068  0.043   -0.004 -0.011  0.006
 C          0.002  0.000  0.001    0.002 -0.000  0.001    0.000 -0.000  0.000
 H         -0.007 -0.011  0.009    0.328  0.792 -0.484    0.052  0.123 -0.080
 Br        -0.000  0.000  0.000   -0.000  0.000 -0.000   -0.000  0.000  0.000
 Cl         0.000  0.000  0.000    0.000  0.000 -0.000   -0.000  0.000 -0.000
 I          0.000  0.000  0.000    0.000  0.000 -0.000    0.000  0.000  0.000
 H          0.065 -0.457  0.409    0.018 -0.094  0.083   -0.082  0.562 -0.529
 H         -0.051  0.733  0.275    0.003 -0.075 -0.030   -0.039  0.559  0.223
 TransDip   0.001 -0.017 -0.017    0.046  0.005 -0.012   -0.004  0.011 -0.027

 STANDARD THERMODYNAMIC QUANTITIES AT   298.15 K  AND     1.00 ATM

   This Molecule has  0 Imaginary Frequencies
   Zero point vibrational energy:       32.314 kcal/mol

   Atom    1 Element C  Has Mass   12.00000
   Atom    2 Element C  Has Mass   12.00000
   Atom    3 Element C  Has Mass   12.00000
   Atom    4 Element H  Has Mass    1.00783
   Atom    5 Element Br Has Mass   78.91830
   Atom    6 Element Cl Has Mass   34.96885
   Atom    7 Element I  Has Mass  126.90440
   Atom    8 Element H  Has Mass    1.00783
   Atom    9 Element H  Has Mass    1.00783
   Molecular Mass:   279.815040 amu
   Principal axes and moments of inertia in amu*Bohr^2:
                             1           2           3
    Eigenvalues --     1457.52441  2820.75060  3950.73254
          X               0.99957    -0.02841     0.00741
          Y               0.02828     0.99944     0.01790
          Z              -0.00792    -0.01768     0.99981
   Rotational Symmetry Number is   1
   The Molecule is an Asymmetric Top
   Translational Enthalpy:        0.889 kcal/mol
   Rotational Enthalpy:           0.889 kcal/mol
   Vibrational Enthalpy:         34.865 kcal/mol
   gas constant (RT):             0.592 kcal/mol
   Translational Entropy:        42.785  cal/mol.K
   Rotational Entropy:           31.163  cal/mol.K
   Vibrational Entropy:          15.325  cal/mol.K

   Total Enthalpy:               37.235 kcal/mol
   Total Entropy:                89.273  cal/mol.K

 ======================================================================

 STANDARD THERMODYNAMIC QUANTITIES FOR ANHARMONIC VIBRATION -- TOSH

   Zero point vibrational energy: ************ kcal/mol

   Vibrational Enthalpy:       Infinity kcal/mol
   Vibrational Entropy:             NaN  cal/mol.K

   Total Enthalpy:             Infinity kcal/mol
   Total Entropy:                   NaN  cal/mol.K

 ======================================================================

 STANDARD THERMODYNAMIC QUANTITIES FOR ANHARMONIC VIBRATION -- VPT2

   Zero point vibrational energy: ************ kcal/mol

   Vibrational Enthalpy:       Infinity kcal/mol
   Vibrational Entropy:             NaN  cal/mol.K

   Total Enthalpy:             Infinity kcal/mol
   Total Entropy:                   NaN  cal/mol.K

 ======================================================================

Archival summary:
1\1\TWL02\FREQ\ProcedureUnspecified\BasisUnspecified\1r1l133\taweetha\ThuOct1103:28:542018ThuOct1103:28:542018\0\\#,FREQ,ProcedureUnspecified,BasisUnspecified,\\0,1\I\C,1,2.16371\C,2,1.50284,1,122.309\H,3,1.08113,2,115.801,1,140.032,0\C,2,1.50294,1,121.231,3,-72.4136,0\H,5,1.0826,2,117.038,1,4.17305,0\H,5,1.0844,2,117.919,1,-140.402,0\Cl,2,1.78743,1,112.204,3,142.918,0\Br,3,1.92786,2,123.886,1,-0.815874,0\\\@

 Total job time:  1023.97s(wall), 895.88s(cpu) 
 Thu Oct 11 03:28:54 2018

        *************************************************************
        *                                                           *
        *  Thank you very much for using Q-Chem.  Have a nice day.  *
        *                                                           *
        *************************************************************
