# Supplementary material for: Geometric and energetic data from ab initio calculations of haloethene, haloimine, halomethylenephosphine, haloiminophosphine, halodiazene, halodiphosphene and halocyclopropane
Source: Data Brief. 2019 Nov 2;27:104738. doi: 10.1016/j.dib.2019.104738 (PMC6861602; doi:10.1016/j.dib.2019.104738)
Supplement: Multimedia component 3 [file mmc3.zip › CCC/B3LYP/HBrCCCFBr.out]

Q-Chem Developer Version!
                  Welcome to Q-Chem
     A Quantum Leap Into The Future Of Chemistry


 Q-Chem 5.1, Q-Chem, Inc., Pleasanton, CA (2018)

 Yihan Shao,  Zhengting Gan,  E. Epifanovsky,  A. T. B. Gilbert,  M. Wormit,  
 J. Kussmann,  A. W. Lange,  A. Behn,  Jia Deng,  Xintian Feng,  D. Ghosh,  
 M. Goldey,  P. R. Horn,  L. D. Jacobson,  I. Kaliman,  T. Kus,  A. Landau,  
 Jie Liu,  E. I. Proynov,  R. M. Richard,  R. P. Steele,  E. J. Sundstrom,  
 H. L. Woodcock III,  P. M. Zimmerman,  D. Zuev,  B. Albrecht,  E. Alguire,  
 S. A. Baeppler,  D. Barton,  Z. Benda,  Y. A. Bernard,  E. J. Berquist,  
 K. B. Bravaya,  H. Burton,  D. Casanova,  Chun-Min Chang,  Yunqing Chen,  
 A. Chien,  K. D. Closser,  M. P. Coons,  S. Coriani,  S. Dasgupta,  
 A. L. Dempwolff,  M. Diedenhofen,  Hainam Do,  R. G. Edgar,  Po-Tung Fang,  
 S. Faraji,  S. Fatehi,  Qingguo Feng,  K. D. Fenk,  J. Fosso-Tande,  
 Qinghui Ge,  A. Ghysels,  G. Gidofalvi,  J. Gomes,  J. Gonthier,  A. Gunina,  
 D. Hait,  M. W. D. Hanson-Heine,  P. H. P. Harbach,  A. W. Hauser,  
 J. E. Herr,  E. G. Hohenstein,  Z. C. Holden,  Kerwin Hui,  B. C. Huynh,  
 T.-C. Jagau,  Hyunjun Ji,  B. Kaduk,  K. Khistyaev,  Jaehoon Kim,  
 P. Klunzinger,  K. Koh,  D. Kosenkov,  L. Koulias,  T. Kowalczyk,  
 C. M. Krauter,  A. Kunitsa,  Ka Un Lao,  A. Laurent,  K. V. Lawler,  
 Joonho Lee,  D. Lefrancois,  S. Lehtola,  D. S. Levine,  Yi-Pei Li,  
 You-Sheng Lin,  Fenglai Liu,  E. Livshits,  A. Luenser,  P. Manohar,  
 E. Mansoor,  S. F. Manzer,  Shan-Ping Mao,  Yuezhi Mao,  N. Mardirossian,  
 A. V. Marenich,  T. Markovich,  L. A. Martinez-Martinez,  S. A. Maurer,  
 N. J. Mayhall,  S. C. McKenzie,  J.-M. Mewes,  A. F. Morrison,  
 J. W. Mullinax,  K. Nanda,  T. S. Nguyen-Beck,  R. Olivares-Amaya,  
 J. A. Parkhill,  T. M. Perrine,  F. Plasser,  P. Pokhilko,  S. Prager,  
 A. Prociuk,  E. Ramos,  D. R. Rehn,  F. Rob,  M. Schneider,  N. Sergueev,  
 S. M. Sharada,  S. Sharma,  D. W. Small,  T. Stauch,  T. Stein,  
 Yu-Chuan Su,  A. J. W. Thom,  A. Tkatchenko,  T. Tsuchimochi,  N. M. Tubman,  
 L. Vogt,  M. L. Vidal,  O. Vydrov,  M. A. Watson,  J. Wenzel,  
 M. de Wergifosse,  T. A. Wesolowski,  A. White,  J. Witte,  A. Yamada,  
 Jun Yang,  K. Yao,  S. Yeganeh,  S. R. Yost,  Zhi-Qiang You,  A. Zech,  
 Igor Ying Zhang,  Xing Zhang,  Yan Zhao,  Ying Zhu,  B. R. Brooks,  
 G. K. L. Chan,  C. J. Cramer,  M. S. Gordon,  W. J. Hehre,  A. Klamt,  
 M. W. Schmidt,  C. D. Sherrill,  D. G. Truhlar,  A. Aspuru-Guzik,  R. Baer,  
 A. T. Bell,  N. A. Besley,  Jeng-Da Chai,  A. E. DePrince, III,  
 R. A. DiStasio Jr.,  A. Dreuw,  B. D. Dunietz,  T. R. Furlani,  
 Chao-Ping Hsu,  Yousung Jung,  Jing Kong,  D. S. Lambrecht,  WanZhen Liang,  
 C. Ochsenfeld,  V. A. Rassolov,  L. V. Slipchenko,  J. E. Subotnik,  
 T. Van Voorhis,  J. M. Herbert,  A. I. Krylov,  P. M. W. Gill,  M. Head-Gordon

 Contributors to earlier versions of Q-Chem not listed above: 
 R. D. Adamson,  B. Austin,  J. Baker,  G. J. O. Beran,  K. Brandhorst,  
 S. T. Brown,  E. F. C. Byrd,  A. K. Chakraborty,  C.-L. Cheng,  
 Siu Hung Chien,  D. M. Chipman,  D. L. Crittenden,  H. Dachsel,  
 R. J. Doerksen,  A. D. Dutoi,  L. Fusti-Molnar,  W. A. Goddard III,  
 A. Golubeva-Zadorozhnaya,  S. R. Gwaltney,  G. Hawkins,  A. Heyden,  
 S. Hirata,  G. Kedziora,  F. J. Keil,  C. Kelley,  Jihan Kim,  R. A. King,  
 R. Z. Khaliullin,  P. P. Korambath,  W. Kurlancheek,  A. M. Lee,  M. S. Lee,  
 S. V. Levchenko,  Ching Yeh Lin,  D. Liotard,  R. C. Lochan,  I. Lotan,  
 P. E. Maslen,  N. Nair,  D. P. O'Neill,  D. Neuhauser,  E. Neuscamman,  
 C. M. Oana,  R. Olson,  B. Peters,  R. Peverati,  P. A. Pieniazek,  
 Y. M. Rhee,  J. Ritchie,  M. A. Rohrdanz,  E. Rosta,  N. J. Russ,  
 H. F. Schaefer III,  N. E. Schultz,  N. Shenvi,  A. C. Simmonett,  A. Sodt,  
 D. Stuck,  K. S. Thanthiriwatte,  V. Vanovschi,  Tao Wang,  A. Warshel,  
 C. F. Williams,  Q. Wu,  X. Xu,  W. Zhang

 Please cite Q-Chem as follows:
 Y. Shao et al., Mol. Phys. 113, 184-215 (2015)
 DOI: 10.1080/00268976.2014.952696

 Q-Chem 5.1.1 for Intel X86 EM64T Linux

 Parts of Q-Chem use Armadillo 8.300.2 (Tropical Shenanigans).
 http://arma.sourceforge.net/

 Q-Chem begins on Wed Oct 10 01:36:27 2018  

Host: 
0

     Scratch files written to /scratch/taweetham/qchem22860//
Input Ideriv = 2
Curr. Ideriv = -1
Max.  Ideriv = 2

Checking the input file for inconsistencies... 	...done.

--------------------------------------------------------------
User input:
--------------------------------------------------------------
$molecule
0 1
C 
C 1 CC 
C 2 CC 1 60.0
H 2 CH 1 ANG  3 pDHA
Br 2 CBr 1 ANG  3 mDHA
F 3 CF 1 ANG  2 mDHA
Br 3 CBr 1 ANG  2 pDHA
H 1 CH 2 ANG  3 pDHA
H 1 CH 2 ANG  3 mDHA

CC=1.54
CH=1.09
CF=1.35
CCl=1.77
CBr=1.94
CI=2.14
ANG=118.0
pDHA=107.9
mDHA=-107.9
$end

$rem
   job_type	optimization
   basis	6-311++g**
   method	b3lyp
   mem_total	32000
$end

--------------------------------------------------------------
 ----------------------------------------------------------------
             Standard Nuclear Orientation (Angstroms)
    I     Atom           X                Y                Z
 ----------------------------------------------------------------
    1      C      -0.1131309961    -1.5413971381    -1.1425394532
    2      C       0.6700532770    -1.2057222472     0.1402484334
    3      C      -0.8426050621    -0.9264432240     0.0663026666
    4      H       1.0081279172    -2.0327667758     0.7645903953
    5      Br      1.8798054149     0.3103066200     0.0983409342
    6      F      -1.6697155861    -1.7207499646     0.7786684315
    7      Br     -1.4231522084     0.9201249479    -0.0631229786
    8      H       0.0460891388    -0.9126894100    -2.0185962671
    9      H      -0.2955423191    -2.5915233537    -1.3707083392
 ----------------------------------------------------------------
 Molecular Point Group                 C1    NOp =  1
 Largest Abelian Subgroup              C1    NOp =  1
 Nuclear Repulsion Energy =   693.6640616791 hartrees
 There are       50 alpha and       50 beta electrons
 Requested basis set is 6-311++G(d,p)
 There are 77 shells and 205 basis functions

 Total QAlloc Memory Limit  32000 MB
 Mega-Array Size       188 MB
 MEM_STATIC part       192 MB
 A cutoff of  1.0D-11 yielded   2562 shell pairs
 There are     18941 function pairs (     20827 Cartesian)

 -------------------------------------------------------
 OpenMP Integral Computing Module                       
 Release: version 1.0, May 2013, Q-Chem Inc. Pittsburgh 
 -------------------------------------------------------
 Integral Job Info:
 Integral job number is                      11
 Integral operator is                         1
 short-range coefficients                     0
 long-range coefficients              100000000
 Omega coefficients                           0
 if combine SR and LR in K                    0
 Integral screening is                        0
 Integral computing path is                   2
 max size of driver memory is            800000
 size of driver memory is                593474
 size of scratch memory is             29623520
 max col of scratch BK array               1296
 max len of scratch array in speh3          155
 max len of scratch index in speh4           18
 max int batch size is                      520
 min int batch size is                       52
 fixed nKL is                                45
 max L of basis functions is                  2
 order of int derivative is                   0
 number of shells is                         77
 number of basis is                         215
 number of cartesian basis is               215
 number of contracted shell pairs          2562
 number of primitive shell pairs           6461
 maxK2 (contraction) of shell pair           36
 max number of K2 of shell pair               1
 max number of CS2 of shell pair            299
 max number of PS2 of shell pair            576
 mem total for path MDJ                  530954
 -------------------------------------------------------
 Smallest overlap matrix eigenvalue = 5.01E-05

 Scale SEOQF with 1.000000e-01/1.000000e-01/1.000000e-01

 Standard Electronic Orientation quadrupole field applied
 Nucleus-field energy     =     0.0000000130 hartrees
 Guess from superposition of atomic densities
 Warning:  Energy on first SCF cycle will be non-variational
 SAD guess density has 100.000000 electrons

 -----------------------------------------------------------------------
  General SCF calculation program by
  Eric Jon Sundstrom, Paul Horn, Yuezhi Mao, Dmitri Zuev, Alec White,
  David Stuck, Shaama M.S., Shane Yost, Joonho Lee, David Small,
  Daniel Levine, Susi Lehtola, Hugh Burton, Evgeny Epifanovsky
 -----------------------------------------------------------------------
 Exchange:     0.2000 Hartree-Fock + 0.0800 Slater + 0.7200 B88
 Correlation:  0.1900 VWN1RPA + 0.8100 LYP
 Using SG-1 standard quadrature grid
 using 4 threads for integral computing
 -------------------------------------------------------
 OpenMP Integral computing Module                
 Release: version 2.0, May 2017, Q-Chem Inc. Pleasanton 
 -------------------------------------------------------
 -------------------------------------------------------
 OpenMP BLAS3 based DFT computing Module                
 Release: version 1.0, May 2013, Q-Chem Inc. Pittsburgh 
 -------------------------------------------------------
 A restricted SCF calculation will be
 performed using DIIS
 SCF converges when DIIS error is below 1.0e-08
 ---------------------------------------
  Cycle       Energy         DIIS error
 ---------------------------------------
    1   -5365.1393209229      3.86e-02  
    2   -5364.2064916435      3.94e-03  
    3   -5364.1650625583      4.87e-03  
    4   -5364.2615823551      6.44e-04  
    5   -5364.2633060064      2.15e-04  
    6   -5364.2634953659      7.11e-05  
    7   -5364.2635225443      1.30e-05  
    8   -5364.2635233025      6.81e-06  
    9   -5364.2635235132      1.29e-06  
   10   -5364.2635235217      3.72e-07  
   11   -5364.2635235223      1.24e-07  
   12   -5364.2635235223      3.31e-08  
   13   -5364.2635235222      8.49e-09  Convergence criterion met
 ---------------------------------------
 SCF time:   CPU 49.62s  wall 13.00s 
 SCF   energy in the final basis set =    -5364.2635235222
 Total energy in the final basis set =    -5364.2635235222

 --------------------------------------------------------------

                    Orbital Energies (a.u.)
 --------------------------------------------------------------

 Alpha MOs
 -- Occupied --
*******-482.841 -62.497 -62.494 -56.318 -56.314 -56.313 -56.313
-56.310 -56.310 -24.718 -10.341 -10.269 -10.224  -8.706  -8.702
 -6.538  -6.534  -6.524  -6.523  -6.520  -6.520  -2.649  -2.645
 -2.645  -2.644  -2.641  -2.641  -2.633  -2.633  -2.630  -2.630
 -1.259  -0.910  -0.805  -0.788  -0.644  -0.624  -0.558  -0.523
 -0.495  -0.459  -0.435  -0.410  -0.369  -0.354  -0.321  -0.291
 -0.290  -0.283
 -- Virtual --
 -0.057  -0.023  -0.004   0.008   0.016   0.025   0.046   0.053
  0.061   0.062   0.068   0.077   0.085   0.087   0.096   0.098
  0.106   0.113   0.124   0.130   0.137   0.145   0.153   0.159
  0.167   0.188   0.197   0.208   0.235   0.246   0.251   0.263
  0.303   0.362   0.368   0.374   0.391   0.394   0.415   0.425
  0.431   0.446   0.449   0.451   0.475   0.487   0.531   0.539
  0.541   0.560   0.570   0.583   0.615   0.623   0.638   0.653
  0.664   0.666   0.690   0.708   0.760   0.783   0.802   0.842
  0.850   0.908   0.919   0.976   1.018   1.246   1.269   1.298
  1.368   1.399   1.437   1.449   1.472   1.510   1.528   1.540
  1.627   1.684   1.710   1.766   1.795   1.802   1.867   1.924
  1.965   1.976   2.029   2.041   2.049   2.082   2.126   2.156
  2.171   2.179   2.247   2.256   2.477   2.520   2.568   2.673
  2.684   2.764   2.794   2.803   2.961   3.061   3.196   3.360
  3.675   3.739   3.779   3.793   3.984   3.997   4.006   4.016
  4.041   4.053   4.112   4.127   4.158   4.223   4.255   4.376
  4.406   4.844   6.334   6.400   6.582   6.683   6.696   7.570
  7.574   7.581   7.604   7.696   7.711  23.549  23.703  23.821
 47.897  47.952  66.753 289.763 289.769 289.774 289.803 289.917
289.9261020.6851020.753
 --------------------------------------------------------------

          Ground-State Mulliken Net Atomic Charges

     Atom                 Charge (a.u.)
  ----------------------------------------
      1 C                    -0.388501
      2 C                    -0.024173
      3 C                    -0.088846
      4 H                     0.268913
      5 Br                   -0.087908
      6 F                    -0.049104
      7 Br                    0.008813
      8 H                     0.176763
      9 H                     0.184044
  ----------------------------------------
  Sum of atomic charges =     0.000000

 -----------------------------------------------------------------
                    Cartesian Multipole Moments
 -----------------------------------------------------------------
    Charge (ESU x 10^10)
                 0.0000
    Dipole Moment (Debye)
         X       0.6873      Y      -1.4181      Z      -1.1535
       Tot       1.9529
    Quadrupole Moments (Debye-Ang)
        XX     -64.6783     XY      -1.7883     YY     -54.9898
        XZ       1.4060     YZ       1.3754     ZZ     -59.2097
    Octopole Moments (Debye-Ang^2)
       XXX       5.8307    XXY      17.1573    XYY       5.1194
       YYY      24.3128    XXZ       1.6671    XYZ      -3.6009
       YYZ      -1.3220    XZZ       1.6754    YZZ       6.0260
       ZZZ       2.3346
    Hexadecapole Moments (Debye-Ang^3)
      XXXX    -829.4483   XXXY       2.0807   XXYY    -204.0022
      XYYY     -16.2604   YYYY    -415.6341   XXXZ       1.7613
      XXYZ      -3.0140   XYYZ       8.6147   YYYZ      -3.4398
      XXZZ    -168.1387   XYZZ      -2.2041   YYZZ     -97.7804
      XZZZ      -0.8200   YZZZ      -7.1646   ZZZZ    -151.5260
 -----------------------------------------------------------------
 Calculating analytic gradient of the SCF energy
 Gradient of SCF Energy
            1           2           3           4           5           6
    1   0.0057290   0.0206122  -0.0331214   0.0007762  -0.0052226   0.0015249
    2  -0.0078130  -0.0037246   0.0034172  -0.0061548   0.0092142  -0.0004726
    3  -0.0154569   0.0089583   0.0238113   0.0010255  -0.0033711  -0.0029427
            7           8           9
    1   0.0085595   0.0015687  -0.0004265
    2   0.0066964   0.0013060  -0.0024687
    3  -0.0030396  -0.0051673  -0.0038175
 Max gradient component =       3.312E-02
 RMS gradient           =       1.033E-02
 Gradient time:  CPU 11.84 s  wall 3.02 s
 Geometry Optimization Parameters
   NAtoms,    NIC,     NZ,  NCons,   NDum,   NFix, NCnnct, MaxDiis
        9      69       9       0       0       0       0       0


** GEOMETRY OPTIMIZATION IN DELOCALIZED INTERNAL COORDINATES **
   Searching for a Minimum

   Optimization Cycle:   1

                       Coordinates (Angstroms)
     ATOM                X               Y               Z
      1  C        -0.1131309961   -1.5413971381   -1.1425394532
      2  C         0.6700532770   -1.2057222472    0.1402484334
      3  C        -0.8426050621   -0.9264432240    0.0663026666
      4  H         1.0081279172   -2.0327667758    0.7645903953
      5  Br        1.8798054149    0.3103066200    0.0983409342
      6  F        -1.6697155861   -1.7207499646    0.7786684315
      7  Br       -1.4231522084    0.9201249479   -0.0631229786
      8  H         0.0460891388   -0.9126894100   -2.0185962671
      9  H        -0.2955423191   -2.5915233537   -1.3707083392
   Point Group: c1    Number of degrees of freedom:    21


   Energy is  -5364.263523522


 Attempting to Generate Delocalized Internal Coordinates

 21 Hessian modes will be used to form the next step
  Hessian Eigenvalues:
     0.016341    0.020947    0.023307    0.030304    0.030782    0.032544
     0.083421    0.087153    0.090379    0.107532    0.134223    0.138421
     0.175927    0.175927    0.253751    0.264506    0.285189    0.348126
     0.348126    0.348126    0.550214

 Minimum Search - Taking Simple RFO Step
 Searching for Lamda that Minimizes Along All modes
 Value Taken    Lamda =  -0.00910869
 Step Taken.  Stepsize is  0.294400

                             Maximum     Tolerance    Cnvgd?
         Gradient           0.020346      0.000300      NO
         Displacement       0.191404      0.001200      NO
         Energy change     *********      0.000001      NO


 New Cartesian Coordinates Obtained by Inverse Iteration

 Displacement from previous Coordinates is:  0.437680
 ----------------------------------------------------------------
             Standard Nuclear Orientation (Angstroms)
    I     Atom           X                Y                Z
 ----------------------------------------------------------------
    1      C      -0.1122614813    -1.5103805766    -1.1342117460
    2      C       0.6663101354    -1.1843411952     0.1339591301
    3      C      -0.8230624489    -0.9123570758     0.0487318330
    4      H       0.9720477218    -2.0046508044     0.7696014859
    5      Br      1.9967064255     0.2113578454     0.0995283385
    6      F      -1.6236030030    -1.7222974050     0.7776112116
    7      Br     -1.5523510377     0.8671595495    -0.0951478015
    8      H       0.0325020385    -0.8856375544    -2.0061671637
    9      H      -0.2963587742    -2.5597133291    -1.3407214649
 ----------------------------------------------------------------
 Molecular Point Group                 C1    NOp =  1
 Largest Abelian Subgroup              C1    NOp =  1
 Nuclear Repulsion Energy =   682.5909193812 hartrees
 There are       50 alpha and       50 beta electrons
 Applying Cartesian multipole field
    Component          Value
    ---------          -----
     (2,0,0)        1.00000E-11
     (0,2,0)        2.00000E-11
     (0,0,2)       -3.00000E-11
 Nucleus-field energy     =     0.0000000136 hartrees
 Requested basis set is 6-311++G(d,p)
 There are 77 shells and 205 basis functions
 A cutoff of  1.0D-11 yielded   2562 shell pairs
 There are     18951 function pairs (     20837 Cartesian)
 Smallest overlap matrix eigenvalue = 4.39E-05
 Guess MOs from SCF MO coefficient file

 -----------------------------------------------------------------------
  General SCF calculation program by
  Eric Jon Sundstrom, Paul Horn, Yuezhi Mao, Dmitri Zuev, Alec White,
  David Stuck, Shaama M.S., Shane Yost, Joonho Lee, David Small,
  Daniel Levine, Susi Lehtola, Hugh Burton, Evgeny Epifanovsky
 -----------------------------------------------------------------------
 Exchange:     0.2000 Hartree-Fock + 0.0800 Slater + 0.7200 B88
 Correlation:  0.1900 VWN1RPA + 0.8100 LYP
 Using SG-1 standard quadrature grid
 using 4 threads for integral computing
 -------------------------------------------------------
 OpenMP Integral computing Module                
 Release: version 2.0, May 2017, Q-Chem Inc. Pleasanton 
 -------------------------------------------------------
 -------------------------------------------------------
 OpenMP BLAS3 based DFT computing Module                
 Release: version 1.0, May 2013, Q-Chem Inc. Pittsburgh 
 -------------------------------------------------------
 A restricted SCF calculation will be
 performed using DIIS
 SCF converges when DIIS error is below 1.0e-08
 ---------------------------------------
  Cycle       Energy         DIIS error
 ---------------------------------------
    1   -5364.2628494424      7.70e-04  
    2   -5364.2682947517      2.60e-04  
    3   -5364.2682220524      3.04e-04  
    4   -5364.2686121484      6.39e-05  
    5   -5364.2686301502      1.18e-05  
    6   -5364.2686305069      4.77e-06  
    7   -5364.2686305977      1.52e-06  
    8   -5364.2686306087      2.64e-07  
    9   -5364.2686306090      1.25e-07  
   10   -5364.2686306091      1.77e-08  
   11   -5364.2686306091      8.32e-09  Convergence criterion met
 ---------------------------------------
 SCF time:   CPU 43.36s  wall 11.00s 
 SCF   energy in the final basis set =    -5364.2686306091
 Total energy in the final basis set =    -5364.2686306091

 --------------------------------------------------------------

                    Orbital Energies (a.u.)
 --------------------------------------------------------------

 Alpha MOs
 -- Occupied --
*******-482.842 -62.498 -62.495 -56.319 -56.316 -56.315 -56.314
-56.311 -56.311 -24.714 -10.338 -10.266 -10.220  -8.707  -8.704
 -6.539  -6.536  -6.525  -6.525  -6.522  -6.522  -2.650  -2.647
 -2.646  -2.646  -2.642  -2.642  -2.634  -2.634  -2.631  -2.631
 -1.257  -0.920  -0.810  -0.791  -0.646  -0.624  -0.561  -0.525
 -0.494  -0.459  -0.438  -0.409  -0.370  -0.357  -0.317  -0.299
 -0.291  -0.285
 -- Virtual --
 -0.055  -0.021  -0.004   0.008   0.016   0.025   0.048   0.055
  0.061   0.063   0.068   0.081   0.084   0.086   0.093   0.098
  0.106   0.113   0.126   0.132   0.139   0.146   0.150   0.160
  0.170   0.190   0.201   0.208   0.236   0.250   0.258   0.268
  0.307   0.362   0.372   0.374   0.391   0.399   0.411   0.425
  0.427   0.445   0.453   0.455   0.475   0.495   0.534   0.543
  0.550   0.558   0.580   0.586   0.611   0.630   0.641   0.651
  0.662   0.667   0.679   0.700   0.763   0.775   0.802   0.843
  0.848   0.916   0.923   0.969   1.033   1.248   1.279   1.309
  1.374   1.407   1.436   1.452   1.482   1.506   1.528   1.545
  1.638   1.685   1.715   1.779   1.809   1.820   1.874   1.940
  1.976   1.989   2.031   2.041   2.054   2.087   2.132   2.167
  2.178   2.181   2.242   2.267   2.480   2.535   2.575   2.683
  2.694   2.786   2.807   2.817   2.973   3.096   3.219   3.390
  3.687   3.750   3.785   3.804   3.993   4.003   4.007   4.023
  4.035   4.046   4.119   4.121   4.170   4.225   4.274   4.370
  4.417   4.859   6.339   6.405   6.598   6.674   6.702   7.565
  7.571   7.583   7.596   7.695   7.697  23.584  23.736  23.854
 47.908  47.942  66.759 289.763 289.765 289.779 289.790 289.909
289.9161020.6991020.740
 --------------------------------------------------------------

          Ground-State Mulliken Net Atomic Charges

     Atom                 Charge (a.u.)
  ----------------------------------------
      1 C                    -0.377177
      2 C                    -0.037917
      3 C                    -0.079538
      4 H                     0.263941
      5 Br                   -0.086052
      6 F                    -0.052646
      7 Br                    0.007328
      8 H                     0.177906
      9 H                     0.184155
  ----------------------------------------
  Sum of atomic charges =     0.000000

 -----------------------------------------------------------------
                    Cartesian Multipole Moments
 -----------------------------------------------------------------
    Charge (ESU x 10^10)
                 0.0000
    Dipole Moment (Debye)
         X       0.6463      Y      -1.3578      Z      -1.1830
       Tot       1.9133
    Quadrupole Moments (Debye-Ang)
        XX     -64.1136     XY      -1.9192     YY     -55.6130
        XZ       1.4644     YZ       1.3836     ZZ     -59.1329
    Octopole Moments (Debye-Ang^2)
       XXX       6.1795    XXY      20.8521    XYY       4.1577
       YYY      30.7309    XXZ       2.1970    XYZ      -3.4994
       YYZ      -0.6506    XZZ       1.5685    YZZ       8.6320
       ZZZ       4.2388
    Hexadecapole Moments (Debye-Ang^3)
      XXXX    -904.7262   XXXY      13.9437   XXYY    -213.9195
      XYYY      -5.4763   YYYY    -398.1793   XXXZ      -2.7164
      XXYZ      -2.1827   XYYZ       7.1637   YYYZ      -1.2661
      XXZZ    -182.4133   XYZZ       1.7957   YYZZ     -94.4338
      XZZZ      -5.3947   YZZZ      -4.8645   ZZZZ    -150.4430
 -----------------------------------------------------------------
 Calculating analytic gradient of the SCF energy
 Gradient of SCF Energy
            1           2           3           4           5           6
    1   0.0035781   0.0087874  -0.0163167   0.0009607  -0.0002799   0.0030709
    2   0.0032359  -0.0045115  -0.0032621  -0.0003408   0.0008944   0.0039817
    3  -0.0063393   0.0053825   0.0118499  -0.0008117  -0.0023465  -0.0043762
            7           8           9
    1   0.0005303  -0.0001889  -0.0001419
    2   0.0006789  -0.0008452   0.0001686
    3  -0.0024636  -0.0009225   0.0000273
 Max gradient component =       1.632E-02
 RMS gradient           =       4.975E-03
 Gradient time:  CPU 11.80 s  wall 3.01 s
 Geometry Optimization Parameters
   NAtoms,    NIC,     NZ,  NCons,   NDum,   NFix, NCnnct, MaxDiis
        9      69       9       0       0       0       0       0

 Cartesian Hessian Update
 Hessian Updated using BFGS Update


** GEOMETRY OPTIMIZATION IN DELOCALIZED INTERNAL COORDINATES **
   Searching for a Minimum

   Optimization Cycle:   2

                       Coordinates (Angstroms)
     ATOM                X               Y               Z
      1  C        -0.1122614813   -1.5103805766   -1.1342117460
      2  C         0.6663101354   -1.1843411952    0.1339591301
      3  C        -0.8230624489   -0.9123570758    0.0487318330
      4  H         0.9720477218   -2.0046508044    0.7696014859
      5  Br        1.9967064255    0.2113578454    0.0995283385
      6  F        -1.6236030030   -1.7222974050    0.7776112116
      7  Br       -1.5523510377    0.8671595495   -0.0951478015
      8  H         0.0325020385   -0.8856375544   -2.0061671637
      9  H        -0.2963587742   -2.5597133291   -1.3407214649
   Point Group: c1    Number of degrees of freedom:    21


   Energy is  -5364.268630609

 Hessian Updated using BFGS Update

 20 Hessian modes will be used to form the next step
  Hessian Eigenvalues:
     0.016306    0.020968    0.023073    0.030023    0.030672    0.038493
     0.085653    0.087565    0.089819    0.106304    0.116732    0.134480
     0.175493    0.175936    0.246733    0.264969    0.269352    0.348098
     0.349744    0.554198

 Minimum Search - Taking Simple RFO Step
 Searching for Lamda that Minimizes Along All modes
 Value Taken    Lamda =  -0.00160236
 Step Taken.  Stepsize is  0.158332

                             Maximum     Tolerance    Cnvgd?
         Gradient           0.007806      0.000300      NO
         Displacement       0.085619      0.001200      NO
         Energy change     -0.005107      0.000001      NO


 New Cartesian Coordinates Obtained by Inverse Iteration

 Displacement from previous Coordinates is:  0.158205
 ----------------------------------------------------------------
             Standard Nuclear Orientation (Angstroms)
    I     Atom           X                Y                Z
 ----------------------------------------------------------------
    1      C      -0.1165199898    -1.5178352043    -1.1462732440
    2      C       0.6575052658    -1.1753506104     0.1121571664
    3      C      -0.8084030759    -0.9103265622     0.0217482044
    4      H       0.9389194524    -1.9811978206     0.7746138483
    5      Br      1.9957169466     0.2084016116     0.1304465776
    6      F      -1.5885202029    -1.7193559685     0.7874050013
    7      Br     -1.5475407957     0.8643524345    -0.0698466808
    8      H       0.0276997437    -0.8994487817    -2.0208436244
    9      H      -0.2989277682    -2.5700996440    -1.3362234259
 ----------------------------------------------------------------
 Molecular Point Group                 C1    NOp =  1
 Largest Abelian Subgroup              C1    NOp =  1
 Nuclear Repulsion Energy =   684.2305236157 hartrees
 There are       50 alpha and       50 beta electrons
 Applying Cartesian multipole field
    Component          Value
    ---------          -----
     (2,0,0)        1.00000E-11
     (0,2,0)        2.00000E-11
     (0,0,2)       -3.00000E-11
 Nucleus-field energy     =     0.0000000134 hartrees
 Requested basis set is 6-311++G(d,p)
 There are 77 shells and 205 basis functions
 A cutoff of  1.0D-11 yielded   2563 shell pairs
 There are     18955 function pairs (     20841 Cartesian)
 Smallest overlap matrix eigenvalue = 4.03E-05
 Guess MOs from SCF MO coefficient file

 -----------------------------------------------------------------------
  General SCF calculation program by
  Eric Jon Sundstrom, Paul Horn, Yuezhi Mao, Dmitri Zuev, Alec White,
  David Stuck, Shaama M.S., Shane Yost, Joonho Lee, David Small,
  Daniel Levine, Susi Lehtola, Hugh Burton, Evgeny Epifanovsky
 -----------------------------------------------------------------------
 Exchange:     0.2000 Hartree-Fock + 0.0800 Slater + 0.7200 B88
 Correlation:  0.1900 VWN1RPA + 0.8100 LYP
 Using SG-1 standard quadrature grid
 using 4 threads for integral computing
 -------------------------------------------------------
 OpenMP Integral computing Module                
 Release: version 2.0, May 2017, Q-Chem Inc. Pleasanton 
 -------------------------------------------------------
 -------------------------------------------------------
 OpenMP BLAS3 based DFT computing Module                
 Release: version 1.0, May 2013, Q-Chem Inc. Pittsburgh 
 -------------------------------------------------------
 A restricted SCF calculation will be
 performed using DIIS
 SCF converges when DIIS error is below 1.0e-08
 ---------------------------------------
  Cycle       Energy         DIIS error
 ---------------------------------------
    1   -5364.2679134527      4.39e-04  
    2   -5364.2692634062      1.53e-04  
    3   -5364.2692108150      1.94e-04  
    4   -5364.2693625004      2.62e-05  
    5   -5364.2693656586      6.07e-06  
    6   -5364.2693657647      2.63e-06  
    7   -5364.2693657917      6.95e-07  
    8   -5364.2693657941      1.20e-07  
    9   -5364.2693657942      4.64e-08  
   10   -5364.2693657941      1.29e-08  
   11   -5364.2693657942      3.65e-09  Convergence criterion met
 ---------------------------------------
 SCF time:   CPU 43.48s  wall 11.00s 
 SCF   energy in the final basis set =    -5364.2693657942
 Total energy in the final basis set =    -5364.2693657942

 --------------------------------------------------------------

                    Orbital Energies (a.u.)
 --------------------------------------------------------------

 Alpha MOs
 -- Occupied --
*******-482.842 -62.498 -62.495 -56.319 -56.316 -56.315 -56.315
-56.312 -56.312 -24.711 -10.336 -10.263 -10.221  -8.707  -8.704
 -6.539  -6.536  -6.525  -6.525  -6.522  -6.522  -2.650  -2.647
 -2.646  -2.646  -2.642  -2.642  -2.635  -2.635  -2.632  -2.631
 -1.253  -0.928  -0.810  -0.794  -0.648  -0.621  -0.563  -0.525
 -0.491  -0.458  -0.439  -0.410  -0.371  -0.359  -0.317  -0.299
 -0.292  -0.286
 -- Virtual --
 -0.055  -0.019  -0.004   0.008   0.016   0.025   0.048   0.055
  0.062   0.062   0.068   0.081   0.085   0.087   0.093   0.097
  0.107   0.113   0.127   0.131   0.140   0.146   0.151   0.162
  0.170   0.190   0.203   0.207   0.231   0.252   0.261   0.273
  0.311   0.360   0.372   0.374   0.391   0.399   0.410   0.426
  0.431   0.446   0.451   0.456   0.477   0.499   0.540   0.543
  0.553   0.560   0.581   0.589   0.613   0.630   0.641   0.653
  0.663   0.669   0.677   0.702   0.761   0.773   0.798   0.842
  0.855   0.918   0.921   0.977   1.033   1.249   1.275   1.312
  1.388   1.407   1.435   1.463   1.483   1.511   1.525   1.543
  1.647   1.685   1.715   1.788   1.809   1.834   1.879   1.945
  1.979   1.996   2.034   2.045   2.056   2.085   2.140   2.172
  2.177   2.186   2.250   2.271   2.482   2.540   2.574   2.688
  2.697   2.797   2.820   2.828   2.974   3.112   3.238   3.407
  3.686   3.751   3.784   3.810   3.994   4.003   4.009   4.026
  4.036   4.044   4.117   4.126   4.173   4.224   4.279   4.371
  4.418   4.865   6.343   6.408   6.604   6.673   6.700   7.565
  7.570   7.583   7.596   7.693   7.699  23.599  23.768  23.869
 47.911  47.940  66.764 289.763 289.765 289.778 289.790 289.911
289.9141020.7041020.738
 --------------------------------------------------------------

          Ground-State Mulliken Net Atomic Charges

     Atom                 Charge (a.u.)
  ----------------------------------------
      1 C                    -0.376658
      2 C                    -0.048782
      3 C                    -0.063286
      4 H                     0.262585
      5 Br                   -0.082469
      6 F                    -0.061463
      7 Br                    0.007101
      8 H                     0.179140
      9 H                     0.183833
  ----------------------------------------
  Sum of atomic charges =     0.000000

 -----------------------------------------------------------------
                    Cartesian Multipole Moments
 -----------------------------------------------------------------
    Charge (ESU x 10^10)
                 0.0000
    Dipole Moment (Debye)
         X       0.6427      Y      -1.3193      Z      -1.2440
       Tot       1.9239
    Quadrupole Moments (Debye-Ang)
        XX     -64.0792     XY      -1.8974     YY     -55.6657
        XZ       1.5268     YZ       1.6531     ZZ     -59.0454
    Octopole Moments (Debye-Ang^2)
       XXX       5.4826    XXY      21.1215    XYY       3.7071
       YYY      30.9777    XXZ       1.7030    XYZ      -3.5555
       YYZ      -1.4573    XZZ       1.4347    YZZ       8.6216
       ZZZ       1.7249
    Hexadecapole Moments (Debye-Ang^3)
      XXXX    -896.9630   XXXY      14.5537   XXYY    -212.9009
      XYYY      -4.6745   YYYY    -396.9612   XXXZ      -3.7085
      XXYZ      -1.9458   XYYZ       6.4427   YYYZ      -2.5374
      XXZZ    -181.4434   XYZZ       1.9587   YYZZ     -94.4302
      XZZZ      -6.9297   YZZZ      -7.2480   ZZZZ    -151.5663
 -----------------------------------------------------------------
 Calculating analytic gradient of the SCF energy
 Gradient of SCF Energy
            1           2           3           4           5           6
    1   0.0008575  -0.0010336  -0.0027682  -0.0000085  -0.0009327   0.0032795
    2   0.0050614  -0.0025084  -0.0058763   0.0013479  -0.0002559   0.0035063
    3   0.0014283  -0.0008866  -0.0007201  -0.0000185   0.0000042  -0.0014239
            7           8           9
    1   0.0009234  -0.0001889  -0.0001284
    2  -0.0004868  -0.0008743   0.0000860
    3   0.0000323   0.0006745   0.0009098
 Max gradient component =       5.876E-03
 RMS gradient           =       2.021E-03
 Gradient time:  CPU 11.76 s  wall 3.00 s
 Geometry Optimization Parameters
   NAtoms,    NIC,     NZ,  NCons,   NDum,   NFix, NCnnct, MaxDiis
        9      69       9       0       0       0       0       0

 Cartesian Hessian Update
 Hessian Updated using BFGS Update


** GEOMETRY OPTIMIZATION IN DELOCALIZED INTERNAL COORDINATES **
   Searching for a Minimum

   Optimization Cycle:   3

                       Coordinates (Angstroms)
     ATOM                X               Y               Z
      1  C        -0.1165199898   -1.5178352043   -1.1462732440
      2  C         0.6575052658   -1.1753506104    0.1121571664
      3  C        -0.8084030759   -0.9103265622    0.0217482044
      4  H         0.9389194524   -1.9811978206    0.7746138483
      5  Br        1.9957169466    0.2084016116    0.1304465776
      6  F        -1.5885202029   -1.7193559685    0.7874050013
      7  Br       -1.5475407957    0.8643524345   -0.0698466808
      8  H         0.0276997437   -0.8994487817   -2.0208436244
      9  H        -0.2989277682   -2.5700996440   -1.3362234259
   Point Group: c1    Number of degrees of freedom:    21


   Energy is  -5364.269365794

 Hessian Updated using BFGS Update

 21 Hessian modes will be used to form the next step
  Hessian Eigenvalues:
     0.016254    0.020947    0.023667    0.030347    0.033005    0.043114
     0.074173    0.086928    0.090335    0.105355    0.112274    0.134529
     0.175926    0.177193    0.259678    0.266167    0.284374    0.348125
     0.348386    0.350491    0.536407

 Minimum Search - Taking Simple RFO Step
 Searching for Lamda that Minimizes Along All modes
 Value Taken    Lamda =  -0.00021267
 Step Taken.  Stepsize is  0.051289

                             Maximum     Tolerance    Cnvgd?
         Gradient           0.003369      0.000300      NO
         Displacement       0.023773      0.001200      NO
         Energy change     -0.000735      0.000001      NO


 New Cartesian Coordinates Obtained by Inverse Iteration

 Displacement from previous Coordinates is:  0.041780
 ----------------------------------------------------------------
             Standard Nuclear Orientation (Angstroms)
    I     Atom           X                Y                Z
 ----------------------------------------------------------------
    1      C      -0.1175741563    -1.5197365745    -1.1439889057
    2      C       0.6597515807    -1.1708675557     0.1137570417
    3      C      -0.8057795240    -0.9049989668     0.0260836487
    4      H       0.9408142082    -1.9813949150     0.7728690525
    5      Br      2.0076519270     0.2064527902     0.1282206926
    6      F      -1.5958642983    -1.7240204039     0.7798540029
    7      Br     -1.5570368563     0.8664722496    -0.0688885739
    8      H       0.0263767305    -0.9003535236    -2.0196440632
    9      H      -0.2984100356    -2.5724136457    -1.3350790726
 ----------------------------------------------------------------
 Molecular Point Group                 C1    NOp =  1
 Largest Abelian Subgroup              C1    NOp =  1
 Nuclear Repulsion Energy =   682.2405392098 hartrees
 There are       50 alpha and       50 beta electrons
 Applying Cartesian multipole field
    Component          Value
    ---------          -----
     (2,0,0)        1.00000E-11
     (0,2,0)        2.00000E-11
     (0,0,2)       -3.00000E-11
 Nucleus-field energy     =     0.0000000136 hartrees
 Requested basis set is 6-311++G(d,p)
 There are 77 shells and 205 basis functions
 A cutoff of  1.0D-11 yielded   2563 shell pairs
 There are     18955 function pairs (     20841 Cartesian)
 Smallest overlap matrix eigenvalue = 4.00E-05
 Guess MOs from SCF MO coefficient file

 -----------------------------------------------------------------------
  General SCF calculation program by
  Eric Jon Sundstrom, Paul Horn, Yuezhi Mao, Dmitri Zuev, Alec White,
  David Stuck, Shaama M.S., Shane Yost, Joonho Lee, David Small,
  Daniel Levine, Susi Lehtola, Hugh Burton, Evgeny Epifanovsky
 -----------------------------------------------------------------------
 Exchange:     0.2000 Hartree-Fock + 0.0800 Slater + 0.7200 B88
 Correlation:  0.1900 VWN1RPA + 0.8100 LYP
 Using SG-1 standard quadrature grid
 using 4 threads for integral computing
 -------------------------------------------------------
 OpenMP Integral computing Module                
 Release: version 2.0, May 2017, Q-Chem Inc. Pleasanton 
 -------------------------------------------------------
 -------------------------------------------------------
 OpenMP BLAS3 based DFT computing Module                
 Release: version 1.0, May 2013, Q-Chem Inc. Pittsburgh 
 -------------------------------------------------------
 A restricted SCF calculation will be
 performed using DIIS
 SCF converges when DIIS error is below 1.0e-08
 ---------------------------------------
  Cycle       Energy         DIIS error
 ---------------------------------------
    1   -5364.2693439193      1.37e-04  
    2   -5364.2694755066      3.13e-05  
    3   -5364.2694729787      3.83e-05  
    4   -5364.2694797824      7.78e-06  
    5   -5364.2694800965      2.30e-06  
    6   -5364.2694801148      7.46e-07  
    7   -5364.2694801169      2.00e-07  
    8   -5364.2694801169      5.14e-08  
    9   -5364.2694801169      1.15e-08  
   10   -5364.2694801170      4.38e-09  Convergence criterion met
 ---------------------------------------
 SCF time:   CPU 39.45s  wall 10.00s 
 SCF   energy in the final basis set =    -5364.2694801170
 Total energy in the final basis set =    -5364.2694801170

 --------------------------------------------------------------

                    Orbital Energies (a.u.)
 --------------------------------------------------------------

 Alpha MOs
 -- Occupied --
*******-482.843 -62.499 -62.496 -56.319 -56.316 -56.315 -56.315
-56.312 -56.312 -24.710 -10.336 -10.264 -10.221  -8.707  -8.704
 -6.540  -6.537  -6.526  -6.525  -6.522  -6.522  -2.650  -2.647
 -2.646  -2.646  -2.643  -2.643  -2.635  -2.635  -2.632  -2.632
 -1.250  -0.927  -0.811  -0.794  -0.647  -0.620  -0.562  -0.524
 -0.489  -0.457  -0.438  -0.410  -0.371  -0.358  -0.317  -0.300
 -0.293  -0.287
 -- Virtual --
 -0.056  -0.020  -0.004   0.008   0.016   0.025   0.048   0.055
  0.061   0.062   0.068   0.081   0.084   0.087   0.093   0.097
  0.106   0.113   0.127   0.131   0.139   0.146   0.151   0.162
  0.170   0.189   0.203   0.207   0.231   0.251   0.260   0.273
  0.311   0.361   0.373   0.375   0.391   0.399   0.410   0.426
  0.431   0.446   0.451   0.456   0.477   0.499   0.539   0.544
  0.552   0.560   0.581   0.588   0.611   0.628   0.641   0.652
  0.661   0.668   0.677   0.703   0.760   0.773   0.798   0.839
  0.853   0.919   0.920   0.974   1.033   1.250   1.276   1.310
  1.386   1.407   1.434   1.460   1.483   1.510   1.525   1.542
  1.646   1.686   1.716   1.785   1.809   1.833   1.877   1.946
  1.979   1.993   2.033   2.044   2.056   2.083   2.137   2.170
  2.176   2.186   2.246   2.271   2.479   2.538   2.572   2.688
  2.697   2.791   2.819   2.827   2.971   3.108   3.236   3.405
  3.683   3.748   3.782   3.811   3.991   4.002   4.008   4.023
  4.034   4.043   4.116   4.124   4.171   4.222   4.275   4.371
  4.417   4.859   6.344   6.409   6.601   6.670   6.696   7.565
  7.569   7.582   7.594   7.692   7.696  23.594  23.764  23.864
 47.911  47.938  66.765 289.763 289.764 289.778 289.789 289.908
289.9141020.7031020.735
 --------------------------------------------------------------

          Ground-State Mulliken Net Atomic Charges

     Atom                 Charge (a.u.)
  ----------------------------------------
      1 C                    -0.378987
      2 C                    -0.045631
      3 C                    -0.062190
      4 H                     0.261308
      5 Br                   -0.082254
      6 F                    -0.063858
      7 Br                    0.008293
      8 H                     0.178263
      9 H                     0.185056
  ----------------------------------------
  Sum of atomic charges =     0.000000

 -----------------------------------------------------------------
                    Cartesian Multipole Moments
 -----------------------------------------------------------------
    Charge (ESU x 10^10)
                 0.0000
    Dipole Moment (Debye)
         X       0.6698      Y      -1.2904      Z      -1.2391
       Tot       1.9103
    Quadrupole Moments (Debye-Ang)
        XX     -64.0586     XY      -1.9784     YY     -55.7216
        XZ       1.5386     YZ       1.6577     ZZ     -59.0746
    Octopole Moments (Debye-Ang^2)
       XXX       5.5981    XXY      21.3603    XYY       3.7493
       YYY      30.9519    XXZ       1.6835    XYZ      -3.5659
       YYZ      -1.5162    XZZ       1.3958    YZZ       8.6358
       ZZZ       1.8033
    Hexadecapole Moments (Debye-Ang^3)
      XXXX    -905.1375   XXXY      14.7382   XXYY    -214.5352
      XYYY      -4.5818   YYYY    -397.4735   XXXZ      -3.5127
      XXYZ      -1.9948   XYYZ       6.5399   YYYZ      -2.4016
      XXZZ    -182.9260   XYZZ       2.1147   YYZZ     -94.3978
      XZZZ      -6.7365   YZZZ      -7.2435   ZZZZ    -151.1438
 -----------------------------------------------------------------
 Calculating analytic gradient of the SCF energy
 Gradient of SCF Energy
            1           2           3           4           5           6
    1  -0.0000732  -0.0008962   0.0001827   0.0001161   0.0002035   0.0005830
    2   0.0015468  -0.0004180  -0.0025918   0.0003206   0.0002407   0.0009955
    3   0.0011478  -0.0011069   0.0009414   0.0000503   0.0000609  -0.0012936
            7           8           9
    1  -0.0000782  -0.0000963   0.0000587
    2   0.0004823  -0.0002877  -0.0002883
    3  -0.0001260   0.0000555   0.0002706
 Max gradient component =       2.592E-03
 RMS gradient           =       8.003E-04
 Gradient time:  CPU 11.79 s  wall 3.01 s
 Geometry Optimization Parameters
   NAtoms,    NIC,     NZ,  NCons,   NDum,   NFix, NCnnct, MaxDiis
        9      69       9       0       0       0       0       0

 Cartesian Hessian Update
 Hessian Updated using BFGS Update


** GEOMETRY OPTIMIZATION IN DELOCALIZED INTERNAL COORDINATES **
   Searching for a Minimum

   Optimization Cycle:   4

                       Coordinates (Angstroms)
     ATOM                X               Y               Z
      1  C        -0.1175741563   -1.5197365745   -1.1439889057
      2  C         0.6597515807   -1.1708675557    0.1137570417
      3  C        -0.8057795240   -0.9049989668    0.0260836487
      4  H         0.9408142082   -1.9813949150    0.7728690525
      5  Br        2.0076519270    0.2064527902    0.1282206926
      6  F        -1.5958642983   -1.7240204039    0.7798540029
      7  Br       -1.5570368563    0.8664722496   -0.0688885739
      8  H         0.0263767305   -0.9003535236   -2.0196440632
      9  H        -0.2984100356   -2.5724136457   -1.3350790726
   Point Group: c1    Number of degrees of freedom:    21


   Energy is  -5364.269480117

 Hessian Updated using BFGS Update

 21 Hessian modes will be used to form the next step
  Hessian Eigenvalues:
     0.016456    0.020953    0.023679    0.030338    0.033807    0.047222
     0.072365    0.087604    0.089953    0.106308    0.111366    0.134205
     0.175852    0.187389    0.243016    0.265052    0.270293    0.346340
     0.348134    0.350653    0.477893

 Minimum Search - Taking Simple RFO Step
 Searching for Lamda that Minimizes Along All modes
 Value Taken    Lamda =  -0.00003495
 Step Taken.  Stepsize is  0.024372

                             Maximum     Tolerance    Cnvgd?
         Gradient           0.000912      0.000300      NO
         Displacement       0.012851      0.001200      NO
         Energy change     -0.000114      0.000001      NO


 New Cartesian Coordinates Obtained by Inverse Iteration

 Displacement from previous Coordinates is:  0.020767
 ----------------------------------------------------------------
             Standard Nuclear Orientation (Angstroms)
    I     Atom           X                Y                Z
 ----------------------------------------------------------------
    1      C      -0.1170894880    -1.5207671473    -1.1454314910
    2      C       0.6594043898    -1.1697019390     0.1147199555
    3      C      -0.8063627370    -0.9029167883     0.0254430170
    4      H       0.9388834974    -1.9824696760     0.7725357999
    5      Br      2.0093783731     0.2046583109     0.1290047364
    6      F      -1.5931752198    -1.7227944802     0.7864432226
    7      Br     -1.5614659159     0.8654232462    -0.0703428880
    8      H       0.0291105437    -0.8997522277    -2.0202696075
    9      H      -0.2987538672    -2.5725398442    -1.3389189219
 ----------------------------------------------------------------
 Molecular Point Group                 C1    NOp =  1
 Largest Abelian Subgroup              C1    NOp =  1
 Nuclear Repulsion Energy =   681.7989975573 hartrees
 There are       50 alpha and       50 beta electrons
 Applying Cartesian multipole field
    Component          Value
    ---------          -----
     (2,0,0)        1.00000E-11
     (0,2,0)        2.00000E-11
     (0,0,2)       -3.00000E-11
 Nucleus-field energy     =     0.0000000136 hartrees
 Requested basis set is 6-311++G(d,p)
 There are 77 shells and 205 basis functions
 A cutoff of  1.0D-11 yielded   2562 shell pairs
 There are     18951 function pairs (     20837 Cartesian)
 Smallest overlap matrix eigenvalue = 4.00E-05
 Guess MOs from SCF MO coefficient file

 -----------------------------------------------------------------------
  General SCF calculation program by
  Eric Jon Sundstrom, Paul Horn, Yuezhi Mao, Dmitri Zuev, Alec White,
  David Stuck, Shaama M.S., Shane Yost, Joonho Lee, David Small,
  Daniel Levine, Susi Lehtola, Hugh Burton, Evgeny Epifanovsky
 -----------------------------------------------------------------------
 Exchange:     0.2000 Hartree-Fock + 0.0800 Slater + 0.7200 B88
 Correlation:  0.1900 VWN1RPA + 0.8100 LYP
 Using SG-1 standard quadrature grid
 using 4 threads for integral computing
 -------------------------------------------------------
 OpenMP Integral computing Module                
 Release: version 2.0, May 2017, Q-Chem Inc. Pleasanton 
 -------------------------------------------------------
 -------------------------------------------------------
 OpenMP BLAS3 based DFT computing Module                
 Release: version 1.0, May 2013, Q-Chem Inc. Pittsburgh 
 -------------------------------------------------------
 A restricted SCF calculation will be
 performed using DIIS
 SCF converges when DIIS error is below 1.0e-08
 ---------------------------------------
  Cycle       Energy         DIIS error
 ---------------------------------------
    1   -5364.2694709899      6.15e-05  
    2   -5364.2694975955      1.50e-05  
    3   -5364.2694972783      1.74e-05  
    4   -5364.2694985110      3.39e-06  
    5   -5364.2694985684      1.03e-06  
    6   -5364.2694985724      3.42e-07  
    7   -5364.2694985728      9.34e-08  
    8   -5364.2694985728      2.87e-08  
    9   -5364.2694985728      6.83e-09  Convergence criterion met
 ---------------------------------------
 SCF time:   CPU 35.50s  wall 10.00s 
 SCF   energy in the final basis set =    -5364.2694985728
 Total energy in the final basis set =    -5364.2694985728

 --------------------------------------------------------------

                    Orbital Energies (a.u.)
 --------------------------------------------------------------

 Alpha MOs
 -- Occupied --
*******-482.843 -62.499 -62.496 -56.320 -56.316 -56.316 -56.315
-56.312 -56.312 -24.709 -10.336 -10.264 -10.222  -8.708  -8.704
 -6.540  -6.537  -6.526  -6.526  -6.523  -6.522  -2.651  -2.648
 -2.647  -2.646  -2.643  -2.643  -2.635  -2.635  -2.632  -2.632
 -1.249  -0.926  -0.811  -0.794  -0.647  -0.620  -0.562  -0.524
 -0.489  -0.457  -0.438  -0.411  -0.371  -0.358  -0.317  -0.300
 -0.293  -0.287
 -- Virtual --
 -0.056  -0.020  -0.004   0.008   0.016   0.025   0.047   0.054
  0.061   0.062   0.068   0.081   0.084   0.086   0.093   0.097
  0.106   0.113   0.127   0.131   0.139   0.146   0.151   0.162
  0.170   0.189   0.203   0.206   0.230   0.251   0.259   0.272
  0.311   0.361   0.373   0.375   0.391   0.399   0.410   0.425
  0.431   0.446   0.451   0.456   0.477   0.499   0.539   0.544
  0.552   0.559   0.580   0.588   0.611   0.628   0.640   0.652
  0.661   0.668   0.676   0.702   0.760   0.772   0.798   0.839
  0.852   0.919   0.920   0.975   1.033   1.250   1.276   1.309
  1.386   1.407   1.434   1.459   1.482   1.510   1.526   1.542
  1.646   1.686   1.716   1.783   1.807   1.833   1.875   1.946
  1.979   1.993   2.033   2.043   2.055   2.082   2.137   2.170
  2.176   2.185   2.246   2.271   2.477   2.537   2.572   2.688
  2.696   2.789   2.818   2.826   2.969   3.106   3.235   3.403
  3.681   3.746   3.781   3.811   3.988   4.002   4.007   4.022
  4.033   4.042   4.116   4.124   4.171   4.221   4.274   4.370
  4.417   4.857   6.345   6.409   6.600   6.670   6.694   7.565
  7.569   7.582   7.594   7.692   7.695  23.591  23.762  23.861
 47.911  47.938  66.766 289.763 289.764 289.778 289.788 289.908
289.9131020.7031020.735
 --------------------------------------------------------------

          Ground-State Mulliken Net Atomic Charges

     Atom                 Charge (a.u.)
  ----------------------------------------
      1 C                    -0.376131
      2 C                    -0.046706
      3 C                    -0.063085
      4 H                     0.261312
      5 Br                   -0.082259
      6 F                    -0.065369
      7 Br                    0.009341
      8 H                     0.177803
      9 H                     0.185093
  ----------------------------------------
  Sum of atomic charges =     0.000000

 -----------------------------------------------------------------
                    Cartesian Multipole Moments
 -----------------------------------------------------------------
    Charge (ESU x 10^10)
                 0.0000
    Dipole Moment (Debye)
         X       0.6712      Y      -1.2751      Z      -1.2503
       Tot       1.9077
    Quadrupole Moments (Debye-Ang)
        XX     -64.0425     XY      -2.0040     YY     -55.7386
        XZ       1.5487     YZ       1.6825     ZZ     -59.0883
    Octopole Moments (Debye-Ang^2)
       XXX       5.7114    XXY      21.4679    XYY       3.7796
       YYY      31.0804    XXZ       1.6563    XYZ      -3.5851
       YYZ      -1.5818    XZZ       1.4610    YZZ       8.6958
       ZZZ       1.7490
    Hexadecapole Moments (Debye-Ang^3)
      XXXX    -906.8469   XXXY      14.9908   XXYY    -214.7795
      XYYY      -4.2800   YYYY    -397.0671   XXXZ      -3.5800
      XXYZ      -1.9115   XYYZ       6.5650   YYYZ      -2.1347
      XXZZ    -183.3828   XYZZ       2.2110   YYZZ     -94.3888
      XZZZ      -6.8528   YZZZ      -7.0185   ZZZZ    -151.6966
 -----------------------------------------------------------------
 Calculating analytic gradient of the SCF energy
 Gradient of SCF Energy
            1           2           3           4           5           6
    1   0.0000779  -0.0002609  -0.0001785   0.0002514   0.0001488   0.0000058
    2   0.0002382   0.0002902  -0.0008161  -0.0001151   0.0000895   0.0002066
    3  -0.0000656  -0.0001344   0.0003754   0.0000002   0.0000935  -0.0000219
            7           8           9
    1  -0.0001504   0.0000981   0.0000077
    2   0.0002991  -0.0000999  -0.0000927
    3  -0.0000610  -0.0002285   0.0000423
 Max gradient component =       8.161E-04
 RMS gradient           =       2.304E-04
 Gradient time:  CPU 11.78 s  wall 3.01 s
 Geometry Optimization Parameters
   NAtoms,    NIC,     NZ,  NCons,   NDum,   NFix, NCnnct, MaxDiis
        9      69       9       0       0       0       0       0

 Cartesian Hessian Update
 Hessian Updated using BFGS Update


** GEOMETRY OPTIMIZATION IN DELOCALIZED INTERNAL COORDINATES **
   Searching for a Minimum

   Optimization Cycle:   5

                       Coordinates (Angstroms)
     ATOM                X               Y               Z
      1  C        -0.1170894880   -1.5207671473   -1.1454314910
      2  C         0.6594043898   -1.1697019390    0.1147199555
      3  C        -0.8063627370   -0.9029167883    0.0254430170
      4  H         0.9388834974   -1.9824696760    0.7725357999
      5  Br        2.0093783731    0.2046583109    0.1290047364
      6  F        -1.5931752198   -1.7227944802    0.7864432226
      7  Br       -1.5614659159    0.8654232462   -0.0703428880
      8  H         0.0291105437   -0.8997522277   -2.0202696075
      9  H        -0.2987538672   -2.5725398442   -1.3389189219
   Point Group: c1    Number of degrees of freedom:    21


   Energy is  -5364.269498573

 Hessian Updated using BFGS Update

 21 Hessian modes will be used to form the next step
  Hessian Eigenvalues:
     0.017641    0.020938    0.023157    0.030281    0.030698    0.048646
     0.070573    0.087755    0.089677    0.102153    0.110769    0.133653
     0.173432    0.178355    0.257785    0.264210    0.282434    0.347891
     0.348179    0.353921    0.472254

 Minimum Search - Taking Simple RFO Step
 Searching for Lamda that Minimizes Along All modes
 Value Taken    Lamda =  -0.00000516
 Step Taken.  Stepsize is  0.012059

                             Maximum     Tolerance    Cnvgd?
         Gradient           0.000317      0.000300      NO
         Displacement       0.005114      0.001200      NO
         Energy change     -0.000018      0.000001      NO


 New Cartesian Coordinates Obtained by Inverse Iteration

 Displacement from previous Coordinates is:  0.008926
 ----------------------------------------------------------------
             Standard Nuclear Orientation (Angstroms)
    I     Atom           X                Y                Z
 ----------------------------------------------------------------
    1      C      -0.1167724039    -1.5211166794    -1.1455523810
    2      C       0.6597865918    -1.1697229514     0.1147771323
    3      C      -0.8055510759    -0.9022489962     0.0249915036
    4      H       0.9366445676    -1.9813992999     0.7747569297
    5      Br      2.0098002466     0.2038355245     0.1277655334
    6      F      -1.5919773715    -1.7234637330     0.7862231849
    7      Br     -1.5614809189     0.8643588621    -0.0703525902
    8      H       0.0282377181    -0.8986290650    -2.0193852727
    9      H      -0.2987577778    -2.5724742072    -1.3400402171
 ----------------------------------------------------------------
 Molecular Point Group                 C1    NOp =  1
 Largest Abelian Subgroup              C1    NOp =  1
 Nuclear Repulsion Energy =   681.8956031817 hartrees
 There are       50 alpha and       50 beta electrons
 Applying Cartesian multipole field
    Component          Value
    ---------          -----
     (2,0,0)        1.00000E-11
     (0,2,0)        2.00000E-11
     (0,0,2)       -3.00000E-11
 Nucleus-field energy     =     0.0000000136 hartrees
 Requested basis set is 6-311++G(d,p)
 There are 77 shells and 205 basis functions
 A cutoff of  1.0D-11 yielded   2562 shell pairs
 There are     18951 function pairs (     20837 Cartesian)
 Smallest overlap matrix eigenvalue = 4.00E-05
 Guess MOs from SCF MO coefficient file

 -----------------------------------------------------------------------
  General SCF calculation program by
  Eric Jon Sundstrom, Paul Horn, Yuezhi Mao, Dmitri Zuev, Alec White,
  David Stuck, Shaama M.S., Shane Yost, Joonho Lee, David Small,
  Daniel Levine, Susi Lehtola, Hugh Burton, Evgeny Epifanovsky
 -----------------------------------------------------------------------
 Exchange:     0.2000 Hartree-Fock + 0.0800 Slater + 0.7200 B88
 Correlation:  0.1900 VWN1RPA + 0.8100 LYP
 Using SG-1 standard quadrature grid
 using 4 threads for integral computing
 -------------------------------------------------------
 OpenMP Integral computing Module                
 Release: version 2.0, May 2017, Q-Chem Inc. Pleasanton 
 -------------------------------------------------------
 -------------------------------------------------------
 OpenMP BLAS3 based DFT computing Module                
 Release: version 1.0, May 2013, Q-Chem Inc. Pittsburgh 
 -------------------------------------------------------
 A restricted SCF calculation will be
 performed using DIIS
 SCF converges when DIIS error is below 1.0e-08
 ---------------------------------------
  Cycle       Energy         DIIS error
 ---------------------------------------
    1   -5364.2694983899      2.09e-05  
    2   -5364.2695012709      7.80e-06  
    3   -5364.2695011384      9.97e-06  
    4   -5364.2695014909      7.91e-07  
    5   -5364.2695014933      4.07e-07  
    6   -5364.2695014940      8.82e-08  
    7   -5364.2695014939      2.91e-08  
    8   -5364.2695014939      7.92e-09  Convergence criterion met
 ---------------------------------------
 SCF time:   CPU 31.57s  wall 8.00s 
 SCF   energy in the final basis set =    -5364.2695014939
 Total energy in the final basis set =    -5364.2695014939

 --------------------------------------------------------------

                    Orbital Energies (a.u.)
 --------------------------------------------------------------

 Alpha MOs
 -- Occupied --
*******-482.843 -62.499 -62.496 -56.320 -56.316 -56.316 -56.316
-56.312 -56.312 -24.709 -10.336 -10.264 -10.222  -8.708  -8.705
 -6.540  -6.537  -6.526  -6.526  -6.523  -6.522  -2.651  -2.648
 -2.647  -2.647  -2.643  -2.643  -2.636  -2.635  -2.632  -2.632
 -1.248  -0.926  -0.811  -0.794  -0.647  -0.619  -0.561  -0.523
 -0.488  -0.457  -0.438  -0.411  -0.371  -0.358  -0.317  -0.300
 -0.293  -0.287
 -- Virtual --
 -0.056  -0.020  -0.004   0.008   0.016   0.025   0.047   0.054
  0.061   0.062   0.068   0.081   0.084   0.086   0.093   0.097
  0.106   0.113   0.127   0.131   0.139   0.146   0.151   0.162
  0.171   0.189   0.203   0.206   0.230   0.251   0.259   0.273
  0.311   0.361   0.373   0.375   0.391   0.399   0.410   0.425
  0.431   0.446   0.451   0.456   0.477   0.499   0.539   0.544
  0.552   0.559   0.580   0.588   0.611   0.628   0.640   0.652
  0.661   0.668   0.676   0.703   0.760   0.772   0.798   0.839
  0.853   0.919   0.920   0.975   1.033   1.250   1.276   1.309
  1.387   1.408   1.434   1.459   1.482   1.510   1.526   1.542
  1.646   1.686   1.716   1.784   1.807   1.833   1.875   1.947
  1.979   1.994   2.033   2.043   2.055   2.082   2.137   2.169
  2.176   2.185   2.246   2.271   2.477   2.537   2.572   2.688
  2.696   2.790   2.818   2.826   2.969   3.106   3.236   3.403
  3.681   3.746   3.781   3.811   3.988   4.002   4.007   4.022
  4.033   4.042   4.116   4.124   4.171   4.222   4.274   4.370
  4.417   4.856   6.345   6.409   6.600   6.670   6.694   7.565
  7.569   7.582   7.594   7.692   7.695  23.591  23.762  23.861
 47.911  47.938  66.766 289.763 289.764 289.778 289.788 289.908
289.9131020.7041020.735
 --------------------------------------------------------------

          Ground-State Mulliken Net Atomic Charges

     Atom                 Charge (a.u.)
  ----------------------------------------
      1 C                    -0.375806
      2 C                    -0.046620
      3 C                    -0.063860
      4 H                     0.261652
      5 Br                   -0.082309
      6 F                    -0.065925
      7 Br                    0.009919
      8 H                     0.177796
      9 H                     0.185152
  ----------------------------------------
  Sum of atomic charges =     0.000000

 -----------------------------------------------------------------
                    Cartesian Multipole Moments
 -----------------------------------------------------------------
    Charge (ESU x 10^10)
                 0.0000
    Dipole Moment (Debye)
         X       0.6697      Y      -1.2662      Z      -1.2499
       Tot       1.9010
    Quadrupole Moments (Debye-Ang)
        XX     -64.0397     XY      -2.0103     YY     -55.7514
        XZ       1.5549     YZ       1.6822     ZZ     -59.0842
    Octopole Moments (Debye-Ang^2)
       XXX       5.6393    XXY      21.5345    XYY       3.7576
       YYY      31.2140    XXZ       1.6729    XYZ      -3.6005
       YYZ      -1.5654    XZZ       1.4369    YZZ       8.7298
       ZZZ       1.8372
    Hexadecapole Moments (Debye-Ang^3)
      XXXX    -906.7900   XXXY      14.9875   XXYY    -214.7905
      XYYY      -4.2520   YYYY    -396.9475   XXXZ      -3.4872
      XXYZ      -1.9091   XYYZ       6.6093   YYYZ      -2.0889
      XXZZ    -183.3793   XYZZ       2.2148   YYZZ     -94.3262
      XZZZ      -6.7100   YZZZ      -7.0169   ZZZZ    -151.6874
 -----------------------------------------------------------------
 Calculating analytic gradient of the SCF energy
 Gradient of SCF Energy
            1           2           3           4           5           6
    1   0.0000470  -0.0000620   0.0000864   0.0000710  -0.0000137  -0.0000971
    2  -0.0000011   0.0002589  -0.0001328   0.0000164  -0.0000205  -0.0000136
    3  -0.0001945   0.0000140   0.0001733   0.0000352   0.0000492   0.0000388
            7           8           9
    1  -0.0000148  -0.0000702   0.0000536
    2  -0.0000475  -0.0000444  -0.0000154
    3  -0.0000266  -0.0001032   0.0000136
 Max gradient component =       2.589E-04
 RMS gradient           =       8.839E-05
 Gradient time:  CPU 11.79 s  wall 3.01 s
 Geometry Optimization Parameters
   NAtoms,    NIC,     NZ,  NCons,   NDum,   NFix, NCnnct, MaxDiis
        9      69       9       0       0       0       0       0

 Cartesian Hessian Update
 Hessian Updated using BFGS Update


** GEOMETRY OPTIMIZATION IN DELOCALIZED INTERNAL COORDINATES **
   Searching for a Minimum

   Optimization Cycle:   6

                       Coordinates (Angstroms)
     ATOM                X               Y               Z
      1  C        -0.1167724039   -1.5211166794   -1.1455523810
      2  C         0.6597865918   -1.1697229514    0.1147771323
      3  C        -0.8055510759   -0.9022489962    0.0249915036
      4  H         0.9366445676   -1.9813992999    0.7747569297
      5  Br        2.0098002466    0.2038355245    0.1277655334
      6  F        -1.5919773715   -1.7234637330    0.7862231849
      7  Br       -1.5614809189    0.8643588621   -0.0703525902
      8  H         0.0282377181   -0.8986290650   -2.0193852727
      9  H        -0.2987577778   -2.5724742072   -1.3400402171
   Point Group: c1    Number of degrees of freedom:    21


   Energy is  -5364.269501494

 Hessian Updated using BFGS Update

 21 Hessian modes will be used to form the next step
  Hessian Eigenvalues:
     0.018390    0.019416    0.022285    0.029556    0.030957    0.049171
     0.070350    0.086904    0.087857    0.091786    0.111170    0.132679
     0.175537    0.190449    0.254297    0.269927    0.281878    0.347842
     0.348183    0.349830    0.476129

 Minimum Search - Taking Simple RFO Step
 Searching for Lamda that Minimizes Along All modes
 Value Taken    Lamda =  -0.00000111
 Step Taken.  Stepsize is  0.005678

                             Maximum     Tolerance    Cnvgd?
         Gradient           0.000159      0.000300     YES
         Displacement       0.002349      0.001200      NO
         Energy change     -0.000003      0.000001      NO


 New Cartesian Coordinates Obtained by Inverse Iteration

 Displacement from previous Coordinates is:  0.005004
 ----------------------------------------------------------------
             Standard Nuclear Orientation (Angstroms)
    I     Atom           X                Y                Z
 ----------------------------------------------------------------
    1      C      -0.1167624001    -1.5211945736    -1.1452900478
    2      C       0.6598001656    -1.1699943647     0.1147943014
    3      C      -0.8055547224    -0.9019998767     0.0247929014
    4      H       0.9358793862    -1.9814439004     0.7752209121
    5      Br      2.0096699003     0.2037715387     0.1264850504
    6      F      -1.5913228074    -1.7237904757     0.7862432053
    7      Br     -1.5619983827     0.8642153518    -0.0703249273
    8      H       0.0295406081    -0.8981181129    -2.0183587371
    9      H      -0.2993221715    -2.5723061320    -1.3403788354
 ----------------------------------------------------------------
 Molecular Point Group                 C1    NOp =  1
 Largest Abelian Subgroup              C1    NOp =  1
 Nuclear Repulsion Energy =   681.9044332356 hartrees
 There are       50 alpha and       50 beta electrons
 Applying Cartesian multipole field
    Component          Value
    ---------          -----
     (2,0,0)        1.00000E-11
     (0,2,0)        2.00000E-11
     (0,0,2)       -3.00000E-11
 Nucleus-field energy     =     0.0000000136 hartrees
 Requested basis set is 6-311++G(d,p)
 There are 77 shells and 205 basis functions
 A cutoff of  1.0D-11 yielded   2562 shell pairs
 There are     18951 function pairs (     20837 Cartesian)
 Smallest overlap matrix eigenvalue = 3.99E-05
 Guess MOs from SCF MO coefficient file

 -----------------------------------------------------------------------
  General SCF calculation program by
  Eric Jon Sundstrom, Paul Horn, Yuezhi Mao, Dmitri Zuev, Alec White,
  David Stuck, Shaama M.S., Shane Yost, Joonho Lee, David Small,
  Daniel Levine, Susi Lehtola, Hugh Burton, Evgeny Epifanovsky
 -----------------------------------------------------------------------
 Exchange:     0.2000 Hartree-Fock + 0.0800 Slater + 0.7200 B88
 Correlation:  0.1900 VWN1RPA + 0.8100 LYP
 Using SG-1 standard quadrature grid
 using 4 threads for integral computing
 -------------------------------------------------------
 OpenMP Integral computing Module                
 Release: version 2.0, May 2017, Q-Chem Inc. Pleasanton 
 -------------------------------------------------------
 -------------------------------------------------------
 OpenMP BLAS3 based DFT computing Module                
 Release: version 1.0, May 2013, Q-Chem Inc. Pittsburgh 
 -------------------------------------------------------
 A restricted SCF calculation will be
 performed using DIIS
 SCF converges when DIIS error is below 1.0e-08
 ---------------------------------------
  Cycle       Energy         DIIS error
 ---------------------------------------
    1   -5364.2695013382      1.02e-05  
    2   -5364.2695021552      3.26e-06  
    3   -5364.2695021349      4.35e-06  
    4   -5364.2695021960      3.76e-07  
    5   -5364.2695021966      1.85e-07  
    6   -5364.2695021968      5.85e-08  
    7   -5364.2695021967      1.56e-08  
    8   -5364.2695021967      3.92e-09  Convergence criterion met
 ---------------------------------------
 SCF time:   CPU 31.57s  wall 8.00s 
 SCF   energy in the final basis set =    -5364.2695021967
 Total energy in the final basis set =    -5364.2695021967

 --------------------------------------------------------------

                    Orbital Energies (a.u.)
 --------------------------------------------------------------

 Alpha MOs
 -- Occupied --
*******-482.843 -62.499 -62.496 -56.320 -56.316 -56.316 -56.316
-56.312 -56.312 -24.709 -10.336 -10.264 -10.222  -8.708  -8.705
 -6.540  -6.537  -6.526  -6.526  -6.523  -6.522  -2.651  -2.648
 -2.647  -2.647  -2.643  -2.643  -2.636  -2.635  -2.632  -2.632
 -1.248  -0.926  -0.811  -0.794  -0.647  -0.619  -0.561  -0.523
 -0.488  -0.457  -0.438  -0.411  -0.371  -0.358  -0.317  -0.300
 -0.293  -0.287
 -- Virtual --
 -0.056  -0.020  -0.004   0.008   0.016   0.025   0.048   0.054
  0.061   0.062   0.068   0.081   0.084   0.086   0.093   0.097
  0.106   0.113   0.127   0.131   0.139   0.146   0.151   0.162
  0.171   0.189   0.203   0.206   0.230   0.251   0.259   0.273
  0.311   0.361   0.373   0.375   0.391   0.399   0.410   0.425
  0.431   0.446   0.451   0.456   0.477   0.499   0.539   0.544
  0.552   0.559   0.580   0.588   0.611   0.628   0.640   0.652
  0.661   0.668   0.676   0.703   0.760   0.772   0.798   0.839
  0.853   0.919   0.920   0.975   1.033   1.250   1.276   1.310
  1.387   1.408   1.434   1.459   1.482   1.510   1.526   1.542
  1.646   1.686   1.716   1.784   1.807   1.833   1.875   1.947
  1.979   1.994   2.033   2.043   2.055   2.082   2.137   2.170
  2.176   2.185   2.246   2.271   2.477   2.538   2.573   2.688
  2.695   2.791   2.818   2.827   2.969   3.106   3.236   3.404
  3.682   3.746   3.781   3.811   3.988   4.002   4.007   4.022
  4.033   4.042   4.116   4.124   4.171   4.222   4.274   4.370
  4.417   4.856   6.345   6.409   6.599   6.670   6.694   7.565
  7.569   7.582   7.594   7.692   7.695  23.591  23.762  23.862
 47.911  47.938  66.766 289.763 289.764 289.778 289.788 289.908
289.9131020.7041020.735
 --------------------------------------------------------------

          Ground-State Mulliken Net Atomic Charges

     Atom                 Charge (a.u.)
  ----------------------------------------
      1 C                    -0.375697
      2 C                    -0.046599
      3 C                    -0.063990
      4 H                     0.261793
      5 Br                   -0.082431
      6 F                    -0.066087
      7 Br                    0.010045
      8 H                     0.177740
      9 H                     0.185226
  ----------------------------------------
  Sum of atomic charges =     0.000000

 -----------------------------------------------------------------
                    Cartesian Multipole Moments
 -----------------------------------------------------------------
    Charge (ESU x 10^10)
                 0.0000
    Dipole Moment (Debye)
         X       0.6688      Y      -1.2645      Z      -1.2497
       Tot       1.8995
    Quadrupole Moments (Debye-Ang)
        XX     -64.0381     XY      -2.0106     YY     -55.7520
        XZ       1.5534     YZ       1.6817     ZZ     -59.0859
    Octopole Moments (Debye-Ang^2)
       XXX       5.6496    XXY      21.5447    XYY       3.7619
       YYY      31.2329    XXZ       1.6890    XYZ      -3.6054
       YYZ      -1.5479    XZZ       1.4492    YZZ       8.7363
       ZZZ       1.9143
    Hexadecapole Moments (Debye-Ang^3)
      XXXX    -906.8475   XXXY      15.0080   XXYY    -214.7939
      XYYY      -4.2122   YYYY    -396.9576   XXXZ      -3.3650
      XXYZ      -1.9089   XYYZ       6.6552   YYYZ      -2.0565
      XXZZ    -183.3764   XYZZ       2.2217   YYZZ     -94.3100
      XZZZ      -6.5740   YZZZ      -6.9997   ZZZZ    -151.6495
 -----------------------------------------------------------------
 Calculating analytic gradient of the SCF energy
 Gradient of SCF Energy
            1           2           3           4           5           6
    1   0.0000107  -0.0000138   0.0000509  -0.0000065  -0.0000269  -0.0000279
    2  -0.0000118   0.0001327  -0.0000220   0.0000271   0.0000293  -0.0000576
    3  -0.0000712  -0.0000134   0.0000379  -0.0000207   0.0000171   0.0000488
            7           8           9
    1  -0.0000116  -0.0000276   0.0000527
    2  -0.0000653  -0.0000286  -0.0000038
    3  -0.0000294   0.0000109   0.0000200
 Max gradient component =       1.327E-04
 RMS gradient           =       4.195E-05
 Gradient time:  CPU 11.74 s  wall 3.00 s
 Geometry Optimization Parameters
   NAtoms,    NIC,     NZ,  NCons,   NDum,   NFix, NCnnct, MaxDiis
        9      69       9       0       0       0       0       0

 Cartesian Hessian Update
 Hessian Updated using BFGS Update


** GEOMETRY OPTIMIZATION IN DELOCALIZED INTERNAL COORDINATES **
   Searching for a Minimum

   Optimization Cycle:   7

                       Coordinates (Angstroms)
     ATOM                X               Y               Z
      1  C        -0.1167624001   -1.5211945736   -1.1452900478
      2  C         0.6598001656   -1.1699943647    0.1147943014
      3  C        -0.8055547224   -0.9019998767    0.0247929014
      4  H         0.9358793862   -1.9814439004    0.7752209121
      5  Br        2.0096699003    0.2037715387    0.1264850504
      6  F        -1.5913228074   -1.7237904757    0.7862432053
      7  Br       -1.5619983827    0.8642153518   -0.0703249273
      8  H         0.0295406081   -0.8981181129   -2.0183587371
      9  H        -0.2993221715   -2.5723061320   -1.3403788354
   Point Group: c1    Number of degrees of freedom:    21


   Energy is  -5364.269502197

 Hessian Updated using BFGS Update

 21 Hessian modes will be used to form the next step
  Hessian Eigenvalues:
     0.015203    0.018865    0.022432    0.028690    0.031863    0.049446
     0.070322    0.076980    0.088659    0.093194    0.111182    0.135961
     0.175855    0.187091    0.248639    0.266960    0.284902    0.348062
     0.348263    0.358441    0.472399

 Minimum Search - Taking Simple RFO Step
 Searching for Lamda that Minimizes Along All modes
 Value Taken    Lamda =   0.00000000
 Step Taken.  Stepsize is  0.003280

                             Maximum     Tolerance    Cnvgd?
         Gradient           0.000070      0.000300     YES
         Displacement       0.001799      0.001200      NO
         Energy change     -0.000001      0.000001     YES


                       Distance Matrix (Angstroms)
             C (  1)   C (  2)   C (  3)   H (  4)   Br(  5)   F (  6)
   C (  2)  1.521251
   C (  3)  1.492291  1.492376
   H (  4)  2.237911  1.082051  2.181957
   Br(  5)  3.019045  1.926011  3.026312  2.519732
   F (  6)  2.438482  2.413522  1.368422  2.540326  4.137381
   Br(  7)  2.989053  3.018057  1.923739  3.879706  3.637545  2.726232
   H (  8)  1.082533  2.240867  2.207231  3.130357  3.120165  3.342862
   H (  9)  1.084538  2.236945  2.215827  2.520040  3.897402  2.629024
             Br(  7)   H (  8)
   H (  8)  3.071425
   H (  9)  3.875186  1.835950

 Final energy is   -5364.2695021967056     


 ******************************
 **  OPTIMIZATION CONVERGED  **
 ******************************

                       Coordinates (Angstroms)
     ATOM                X               Y               Z
      1  C        -0.1167624001   -1.5211945736   -1.1452900478
      2  C         0.6598001656   -1.1699943647    0.1147943014
      3  C        -0.8055547224   -0.9019998767    0.0247929014
      4  H         0.9358793862   -1.9814439004    0.7752209121
      5  Br        2.0096699003    0.2037715387    0.1264850504
      6  F        -1.5913228074   -1.7237904757    0.7862432053
      7  Br       -1.5619983827    0.8642153518   -0.0703249273
      8  H         0.0295406081   -0.8981181129   -2.0183587371
      9  H        -0.2993221715   -2.5723061320   -1.3403788354

Z-matrix Print:
$molecule
0 1
Br
C  1 1.923739
F  2 1.368422 1 110.676265
C  2 1.492291 1 121.579410 3 143.061518 0
H  4 1.082533 2 117.124616 1 6.092196 0
H  4 1.084538 2 117.741798 1 -139.223330 0
C  2 1.492376 1 123.638352 3 -142.505636 0
H  7 1.082051 2 114.960946 1 140.839934 0
Br 7 1.926011 2 124.087143 1 -0.816512 0
$end


 --------------------------------------------------------------

                    Orbital Energies (a.u.)
 --------------------------------------------------------------

 Alpha MOs
 -- Occupied --
*******-482.843 -62.499 -62.496 -56.320 -56.316 -56.316 -56.316
-56.312 -56.312 -24.709 -10.336 -10.264 -10.222  -8.708  -8.705
 -6.540  -6.537  -6.526  -6.526  -6.523  -6.522  -2.651  -2.648
 -2.647  -2.647  -2.643  -2.643  -2.636  -2.635  -2.632  -2.632
 -1.248  -0.926  -0.811  -0.794  -0.647  -0.619  -0.561  -0.523
 -0.488  -0.457  -0.438  -0.411  -0.371  -0.358  -0.317  -0.300
 -0.293  -0.287
 -- Virtual --
 -0.056  -0.020  -0.004   0.008   0.016   0.025   0.048   0.054
  0.061   0.062   0.068   0.081   0.084   0.086   0.093   0.097
  0.106   0.113   0.127   0.131   0.139   0.146   0.151   0.162
  0.171   0.189   0.203   0.206   0.230   0.251   0.259   0.273
  0.311   0.361   0.373   0.375   0.391   0.399   0.410   0.425
  0.431   0.446   0.451   0.456   0.477   0.499   0.539   0.544
  0.552   0.559   0.580   0.588   0.611   0.628   0.640   0.652
  0.661   0.668   0.676   0.703   0.760   0.772   0.798   0.839
  0.853   0.919   0.920   0.975   1.033   1.250   1.276   1.310
  1.387   1.408   1.434   1.459   1.482   1.510   1.526   1.542
  1.646   1.686   1.716   1.784   1.807   1.833   1.875   1.947
  1.979   1.994   2.033   2.043   2.055   2.082   2.137   2.170
  2.176   2.185   2.246   2.271   2.477   2.538   2.573   2.688
  2.695   2.791   2.818   2.827   2.969   3.106   3.236   3.404
  3.682   3.746   3.781   3.811   3.988   4.002   4.007   4.022
  4.033   4.042   4.116   4.124   4.171   4.222   4.274   4.370
  4.417   4.856   6.345   6.409   6.599   6.670   6.694   7.565
  7.569   7.582   7.594   7.692   7.695  23.591  23.762  23.862
 47.911  47.938  66.766 289.763 289.764 289.778 289.788 289.908
289.9131020.7041020.735
 --------------------------------------------------------------

          Ground-State Mulliken Net Atomic Charges

     Atom                 Charge (a.u.)
  ----------------------------------------
      1 C                    -0.375697
      2 C                    -0.046599
      3 C                    -0.063990
      4 H                     0.261793
      5 Br                   -0.082431
      6 F                    -0.066087
      7 Br                    0.010045
      8 H                     0.177740
      9 H                     0.185226
  ----------------------------------------
  Sum of atomic charges =     0.000000

 -----------------------------------------------------------------
                    Cartesian Multipole Moments
 -----------------------------------------------------------------
    Charge (ESU x 10^10)
                 0.0000
    Dipole Moment (Debye)
         X       0.6688      Y      -1.2645      Z      -1.2497
       Tot       1.8995
    Quadrupole Moments (Debye-Ang)
        XX     -64.0381     XY      -2.0106     YY     -55.7520
        XZ       1.5534     YZ       1.6817     ZZ     -59.0859
    Octopole Moments (Debye-Ang^2)
       XXX       5.6496    XXY      21.5447    XYY       3.7619
       YYY      31.2329    XXZ       1.6890    XYZ      -3.6054
       YYZ      -1.5479    XZZ       1.4492    YZZ       8.7363
       ZZZ       1.9143
    Hexadecapole Moments (Debye-Ang^3)
      XXXX    -906.8475   XXXY      15.0080   XXYY    -214.7939
      XYYY      -4.2122   YYYY    -396.9576   XXXZ      -3.3650
      XXYZ      -1.9089   XYYZ       6.6552   YYYZ      -2.0565
      XXZZ    -183.3764   XYZZ       2.2217   YYZZ     -94.3100
      XZZZ      -6.5740   YZZZ      -6.9997   ZZZZ    -151.6495
 -----------------------------------------------------------------
Archival summary:
1\1\garfield\OPT\ProcedureUnspecified\BasisUnspecified\r2133\taweetha\WedOct1001:37:592018WedOct1001:37:592018\0\\#,OPT,ProcedureUnspecified,BasisUnspecified,\\0,1\Br\C,1,1.92374\F,2,1.36842,1,110.676\C,2,1.49229,1,121.579,3,143.062,0\H,4,1.08253,2,117.125,1,6.0922,0\H,4,1.08454,2,117.742,1,-139.223,0\C,2,1.49238,1,123.638,3,-142.506,0\H,7,1.08205,2,114.961,1,140.84,0\Br,7,1.92601,2,124.087,1,-0.816512,0\\\@

 Total job time:  92.51s(wall), 358.40s(cpu) 
 Wed Oct 10 01:37:59 2018

        *************************************************************
        *                                                           *
        *  Thank you very much for using Q-Chem.  Have a nice day.  *
        *                                                           *
        *************************************************************


 
User input: 2 of 2 
 
Q-Chem Developer Version!
                  Welcome to Q-Chem
     A Quantum Leap Into The Future Of Chemistry


 Q-Chem 5.1, Q-Chem, Inc., Pleasanton, CA (2018)

 Yihan Shao,  Zhengting Gan,  E. Epifanovsky,  A. T. B. Gilbert,  M. Wormit,  
 J. Kussmann,  A. W. Lange,  A. Behn,  Jia Deng,  Xintian Feng,  D. Ghosh,  
 M. Goldey,  P. R. Horn,  L. D. Jacobson,  I. Kaliman,  T. Kus,  A. Landau,  
 Jie Liu,  E. I. Proynov,  R. M. Richard,  R. P. Steele,  E. J. Sundstrom,  
 H. L. Woodcock III,  P. M. Zimmerman,  D. Zuev,  B. Albrecht,  E. Alguire,  
 S. A. Baeppler,  D. Barton,  Z. Benda,  Y. A. Bernard,  E. J. Berquist,  
 K. B. Bravaya,  H. Burton,  D. Casanova,  Chun-Min Chang,  Yunqing Chen,  
 A. Chien,  K. D. Closser,  M. P. Coons,  S. Coriani,  S. Dasgupta,  
 A. L. Dempwolff,  M. Diedenhofen,  Hainam Do,  R. G. Edgar,  Po-Tung Fang,  
 S. Faraji,  S. Fatehi,  Qingguo Feng,  K. D. Fenk,  J. Fosso-Tande,  
 Qinghui Ge,  A. Ghysels,  G. Gidofalvi,  J. Gomes,  J. Gonthier,  A. Gunina,  
 D. Hait,  M. W. D. Hanson-Heine,  P. H. P. Harbach,  A. W. Hauser,  
 J. E. Herr,  E. G. Hohenstein,  Z. C. Holden,  Kerwin Hui,  B. C. Huynh,  
 T.-C. Jagau,  Hyunjun Ji,  B. Kaduk,  K. Khistyaev,  Jaehoon Kim,  
 P. Klunzinger,  K. Koh,  D. Kosenkov,  L. Koulias,  T. Kowalczyk,  
 C. M. Krauter,  A. Kunitsa,  Ka Un Lao,  A. Laurent,  K. V. Lawler,  
 Joonho Lee,  D. Lefrancois,  S. Lehtola,  D. S. Levine,  Yi-Pei Li,  
 You-Sheng Lin,  Fenglai Liu,  E. Livshits,  A. Luenser,  P. Manohar,  
 E. Mansoor,  S. F. Manzer,  Shan-Ping Mao,  Yuezhi Mao,  N. Mardirossian,  
 A. V. Marenich,  T. Markovich,  L. A. Martinez-Martinez,  S. A. Maurer,  
 N. J. Mayhall,  S. C. McKenzie,  J.-M. Mewes,  A. F. Morrison,  
 J. W. Mullinax,  K. Nanda,  T. S. Nguyen-Beck,  R. Olivares-Amaya,  
 J. A. Parkhill,  T. M. Perrine,  F. Plasser,  P. Pokhilko,  S. Prager,  
 A. Prociuk,  E. Ramos,  D. R. Rehn,  F. Rob,  M. Schneider,  N. Sergueev,  
 S. M. Sharada,  S. Sharma,  D. W. Small,  T. Stauch,  T. Stein,  
 Yu-Chuan Su,  A. J. W. Thom,  A. Tkatchenko,  T. Tsuchimochi,  N. M. Tubman,  
 L. Vogt,  M. L. Vidal,  O. Vydrov,  M. A. Watson,  J. Wenzel,  
 M. de Wergifosse,  T. A. Wesolowski,  A. White,  J. Witte,  A. Yamada,  
 Jun Yang,  K. Yao,  S. Yeganeh,  S. R. Yost,  Zhi-Qiang You,  A. Zech,  
 Igor Ying Zhang,  Xing Zhang,  Yan Zhao,  Ying Zhu,  B. R. Brooks,  
 G. K. L. Chan,  C. J. Cramer,  M. S. Gordon,  W. J. Hehre,  A. Klamt,  
 M. W. Schmidt,  C. D. Sherrill,  D. G. Truhlar,  A. Aspuru-Guzik,  R. Baer,  
 A. T. Bell,  N. A. Besley,  Jeng-Da Chai,  A. E. DePrince, III,  
 R. A. DiStasio Jr.,  A. Dreuw,  B. D. Dunietz,  T. R. Furlani,  
 Chao-Ping Hsu,  Yousung Jung,  Jing Kong,  D. S. Lambrecht,  WanZhen Liang,  
 C. Ochsenfeld,  V. A. Rassolov,  L. V. Slipchenko,  J. E. Subotnik,  
 T. Van Voorhis,  J. M. Herbert,  A. I. Krylov,  P. M. W. Gill,  M. Head-Gordon

 Contributors to earlier versions of Q-Chem not listed above: 
 R. D. Adamson,  B. Austin,  J. Baker,  G. J. O. Beran,  K. Brandhorst,  
 S. T. Brown,  E. F. C. Byrd,  A. K. Chakraborty,  C.-L. Cheng,  
 Siu Hung Chien,  D. M. Chipman,  D. L. Crittenden,  H. Dachsel,  
 R. J. Doerksen,  A. D. Dutoi,  L. Fusti-Molnar,  W. A. Goddard III,  
 A. Golubeva-Zadorozhnaya,  S. R. Gwaltney,  G. Hawkins,  A. Heyden,  
 S. Hirata,  G. Kedziora,  F. J. Keil,  C. Kelley,  Jihan Kim,  R. A. King,  
 R. Z. Khaliullin,  P. P. Korambath,  W. Kurlancheek,  A. M. Lee,  M. S. Lee,  
 S. V. Levchenko,  Ching Yeh Lin,  D. Liotard,  R. C. Lochan,  I. Lotan,  
 P. E. Maslen,  N. Nair,  D. P. O'Neill,  D. Neuhauser,  E. Neuscamman,  
 C. M. Oana,  R. Olson,  B. Peters,  R. Peverati,  P. A. Pieniazek,  
 Y. M. Rhee,  J. Ritchie,  M. A. Rohrdanz,  E. Rosta,  N. J. Russ,  
 H. F. Schaefer III,  N. E. Schultz,  N. Shenvi,  A. C. Simmonett,  A. Sodt,  
 D. Stuck,  K. S. Thanthiriwatte,  V. Vanovschi,  Tao Wang,  A. Warshel,  
 C. F. Williams,  Q. Wu,  X. Xu,  W. Zhang

 Please cite Q-Chem as follows:
 Y. Shao et al., Mol. Phys. 113, 184-215 (2015)
 DOI: 10.1080/00268976.2014.952696

 Q-Chem 5.1.1 for Intel X86 EM64T Linux

 Parts of Q-Chem use Armadillo 8.300.2 (Tropical Shenanigans).
 http://arma.sourceforge.net/

 Q-Chem begins on Wed Oct 10 01:37:59 2018  

Host: 
0

     Scratch files written to /scratch/taweetham/qchem22860//
The previous job contains 0 fragments, simply inherited here
Input Ideriv = 2
Curr. Ideriv = -1
Max.  Ideriv = 2

Checking the input file for inconsistencies... 	...done.

--------------------------------------------------------------
User input:
--------------------------------------------------------------

$molecule
read
$end

$rem
   job_type 	frequency
   basis 	6-311++g**
   method	b3lyp	
$end


--------------------------------------------------------------
 ----------------------------------------------------------------
             Standard Nuclear Orientation (Angstroms)
    I     Atom           X                Y                Z
 ----------------------------------------------------------------
    1      C      -0.0631298612    -1.4744575048    -1.1481363666
    2      C       0.7138226382    -1.0832435121     0.0998620300
    3      C      -0.7646163376    -0.8911353349     0.0327882769
    4      H       1.0415857780    -1.8791446140     0.7555648234
    5      Br      1.9911405145     0.3582489854     0.0911353799
    6      F      -1.4950566200    -1.7520335888     0.8060211187
    7      Br     -1.6124405383     0.8337256934    -0.0497901928
    8      H       0.0372730202    -0.8449971355    -2.0231087588
    9      H      -0.1943070220    -2.5336515977    -1.3408113241
 ----------------------------------------------------------------
 Molecular Point Group                 C1    NOp =  1
 Largest Abelian Subgroup              C1    NOp =  1
 Nuclear Repulsion Energy =   681.9044332356 hartrees
 There are       50 alpha and       50 beta electrons
 Requested basis set is 6-311++G(d,p)
 There are 77 shells and 205 basis functions

 Total QAlloc Memory Limit   2000 MB
 Mega-Array Size       188 MB
 MEM_STATIC part       192 MB

                       Distance Matrix (Angstroms)
             C (  1)   C (  2)   C (  3)   H (  4)   Br(  5)   F (  6)
   C (  2)  1.521251
   C (  3)  1.492291  1.492376
   H (  4)  2.237911  1.082051  2.181957
   Br(  5)  3.019045  1.926011  3.026312  2.519732
   F (  6)  2.438482  2.413522  1.368422  2.540326  4.137381
   Br(  7)  2.989053  3.018057  1.923739  3.879706  3.637545  2.726232
   H (  8)  1.082533  2.240867  2.207231  3.130357  3.120165  3.342862
   H (  9)  1.084538  2.236945  2.215827  2.520040  3.897402  2.629024
             Br(  7)   H (  8)
   H (  8)  3.071425
   H (  9)  3.875186  1.835950

 A cutoff of  1.0D-11 yielded   2562 shell pairs
 There are     18951 function pairs (     20837 Cartesian)

 -------------------------------------------------------
 OpenMP Integral Computing Module                       
 Release: version 1.0, May 2013, Q-Chem Inc. Pittsburgh 
 -------------------------------------------------------
 Integral Job Info:
 Integral job number is                      11
 Integral operator is                         1
 short-range coefficients                     0
 long-range coefficients              100000000
 Omega coefficients                           0
 if combine SR and LR in K                    0
 Integral screening is                        0
 Integral computing path is                   2
 max size of driver memory is            800000
 size of driver memory is                593474
 size of scratch memory is             29623520
 max col of scratch BK array               1296
 max len of scratch array in speh3          155
 max len of scratch index in speh4           18
 max int batch size is                      520
 min int batch size is                       52
 fixed nKL is                                45
 max L of basis functions is                  2
 order of int derivative is                   0
 number of shells is                         77
 number of basis is                         215
 number of cartesian basis is               215
 number of contracted shell pairs          2562
 number of primitive shell pairs           6473
 maxK2 (contraction) of shell pair           36
 max number of K2 of shell pair               1
 max number of CS2 of shell pair            298
 max number of PS2 of shell pair            576
 mem total for path MDJ                  530742
 -------------------------------------------------------
 Smallest overlap matrix eigenvalue = 3.99E-05
 Guess from superposition of atomic densities
 Warning:  Energy on first SCF cycle will be non-variational
 SAD guess density has 100.000000 electrons

 -----------------------------------------------------------------------
  General SCF calculation program by
  Eric Jon Sundstrom, Paul Horn, Yuezhi Mao, Dmitri Zuev, Alec White,
  David Stuck, Shaama M.S., Shane Yost, Joonho Lee, David Small,
  Daniel Levine, Susi Lehtola, Hugh Burton, Evgeny Epifanovsky
 -----------------------------------------------------------------------
 Exchange:     0.2000 Hartree-Fock + 0.0800 Slater + 0.7200 B88
 Correlation:  0.1900 VWN1RPA + 0.8100 LYP
 Using SG-1 standard quadrature grid
 using 4 threads for integral computing
 -------------------------------------------------------
 OpenMP Integral computing Module                
 Release: version 2.0, May 2017, Q-Chem Inc. Pleasanton 
 -------------------------------------------------------
 -------------------------------------------------------
 OpenMP BLAS3 based DFT computing Module                
 Release: version 1.0, May 2013, Q-Chem Inc. Pittsburgh 
 -------------------------------------------------------
 A restricted SCF calculation will be
 performed using DIIS
 SCF converges when DIIS error is below 1.0e-08
 ---------------------------------------
  Cycle       Energy         DIIS error
 ---------------------------------------
    1   -5365.2439863692      3.97e-02  
    2   -5364.2112997923      4.01e-03  
    3   -5364.1754456588      4.83e-03  
    4   -5364.2677281811      6.08e-04  
    5   -5364.2692398111      2.10e-04  
    6   -5364.2694147671      6.65e-05  
    7   -5364.2694361036      9.50e-06  
    8   -5364.2694364825      3.77e-06  
    9   -5364.2694365385      1.31e-06  
   10   -5364.2694365472      3.65e-07  
   11   -5364.2694365473      1.15e-07  
   12   -5364.2694365476      2.96e-08  
   13   -5364.2694365476      7.96e-09  Convergence criterion met
 ---------------------------------------
 SCF time:   CPU 49.46s  wall 13.00s 
 SCF   energy in the final basis set =    -5364.2694365476
 Total energy in the final basis set =    -5364.2694365476

 --------------------------------------------------------------

                    Orbital Energies (a.u.)
 --------------------------------------------------------------

 Alpha MOs
 -- Occupied --
*******-482.843 -62.499 -62.496 -56.320 -56.316 -56.316 -56.316
-56.312 -56.312 -24.709 -10.336 -10.264 -10.222  -8.708  -8.705
 -6.540  -6.537  -6.526  -6.526  -6.523  -6.523  -2.651  -2.647
 -2.647  -2.647  -2.643  -2.643  -2.636  -2.635  -2.632  -2.632
 -1.248  -0.926  -0.811  -0.794  -0.647  -0.619  -0.561  -0.523
 -0.488  -0.457  -0.438  -0.411  -0.371  -0.358  -0.317  -0.300
 -0.293  -0.287
 -- Virtual --
 -0.056  -0.020  -0.004   0.008   0.016   0.025   0.048   0.054
  0.061   0.062   0.068   0.081   0.084   0.086   0.093   0.097
  0.106   0.113   0.127   0.131   0.139   0.146   0.151   0.162
  0.171   0.189   0.203   0.206   0.230   0.251   0.259   0.273
  0.311   0.361   0.373   0.375   0.391   0.399   0.410   0.425
  0.431   0.446   0.451   0.456   0.477   0.499   0.539   0.544
  0.552   0.559   0.580   0.588   0.611   0.628   0.640   0.652
  0.661   0.668   0.676   0.703   0.760   0.772   0.798   0.839
  0.853   0.919   0.920   0.975   1.033   1.250   1.276   1.310
  1.387   1.408   1.434   1.459   1.482   1.510   1.526   1.542
  1.646   1.686   1.716   1.784   1.807   1.833   1.875   1.947
  1.980   1.994   2.033   2.044   2.055   2.082   2.137   2.170
  2.176   2.185   2.246   2.271   2.477   2.538   2.573   2.688
  2.695   2.791   2.818   2.827   2.969   3.106   3.236   3.404
  3.682   3.746   3.781   3.811   3.988   4.002   4.007   4.022
  4.033   4.042   4.116   4.124   4.171   4.222   4.274   4.370
  4.417   4.856   6.345   6.409   6.599   6.670   6.694   7.565
  7.569   7.582   7.594   7.692   7.695  23.591  23.762  23.862
 47.911  47.938  66.766 289.763 289.764 289.778 289.788 289.908
289.9131020.7041020.735
 --------------------------------------------------------------

          Ground-State Mulliken Net Atomic Charges

     Atom                 Charge (a.u.)
  ----------------------------------------
      1 C                    -0.375651
      2 C                    -0.046674
      3 C                    -0.063866
      4 H                     0.261828
      5 Br                   -0.082385
      6 F                    -0.066184
      7 Br                    0.010021
      8 H                     0.177726
      9 H                     0.185185
  ----------------------------------------
  Sum of atomic charges =     0.000000

 -----------------------------------------------------------------
                    Cartesian Multipole Moments
 -----------------------------------------------------------------
    Charge (ESU x 10^10)
                 0.0000
    Dipole Moment (Debye)
         X       0.7136      Y      -1.2294      Z      -1.2603
       Tot       1.8997
    Quadrupole Moments (Debye-Ang)
        XX     -63.7718     XY      -2.3532     YY     -56.1057
        XZ       1.5435     YZ       1.7368     ZZ     -59.1238
    Octopole Moments (Debye-Ang^2)
       XXX       3.7864    XXY      17.9924    XYY       4.4705
       YYY      23.2547    XXZ       2.2812    XYZ      -3.5389
       YYZ      -1.5695    XZZ       1.3726    YZZ       5.8710
       ZZZ       2.5952
    Hexadecapole Moments (Debye-Ang^3)
      XXXX    -908.6329   XXXY       0.8807   XXYY    -210.6936
      XYYY     -16.2970   YYYY    -393.4895   XXXZ       2.5098
      XXYZ      -2.7539   XYYZ       7.9675   YYYZ      -1.1198
      XXZZ    -183.4914   XYZZ      -2.3684   YYZZ     -93.7825
      XZZZ      -0.0286   YZZZ      -7.1458   ZZZZ    -151.4825
 -----------------------------------------------------------------
 Calculating MO derivatives via CPSCF
 D1JvT checksum  = 639684 42826.9277952122
 D1KAT checksum  = 1436724 2279.4965389192
   1         3          27      0.126573    0.027165
   2         3          27      0.017115    0.003215
   3         3          27      0.001946    0.000534
   4         6          24      0.000144    0.000043
   5        28           2      0.000004    0.000003
   6        30           0      0.000000    0.000000    Roots Converged
 Time for AOints: 25.0 s (CPU) 6.3 s (wall)
 ------------------------------------------------------------------------------
                     AOints        : Timing summary (seconds)
 ------------------------------------------------------------------------------
     job step          cpu (% of tot)      sys (% of tot)     wall (% of tot)
 ------------------------------------------------------------------------------
  cpscf_lag         0.1156E+03 (29.7)   0.7000E-05 (13.5)   0.2947E+02 (29.2)
  iterzp            0.2480E+03 (63.7)   0.4400E-04 (84.6)   0.6477E+02 (64.2)
  make_fx           0.0000E+00 ( 0.0)   0.0000E+00 ( 0.0)   0.0000E+00 ( 0.0)
  AOints            0.2504E+02 ( 6.4)   0.1000E-05 ( 1.9)   0.6299E+01 ( 6.2)
 ------------------------------------------------------------------------------
   Grand Totals     0.3890E+03          0.5200E-04          0.1009E+03
 ------------------------------------------------------------------------------
 Calculating analytic Hessian of the SCF energy
 Polarizability Matrix (a.u.)
            1           2           3
    1 -82.8325257  -0.4101033  -1.2095100
    2  -0.4101033 -76.5358524  -2.9787463
    3  -1.2095100  -2.9787463 -59.2632680

 Direct stationary perturbation theory relativistic correction:

 rels  =      33.661274797062
 relv  =    -114.353960675315
 rel2e =      18.398340350113
 E_rel =     -62.294345528140

 Hessian of the SCF Energy
            1           2           3           4           5           6
    1   0.2182467   0.0509591  -0.0308063  -0.0572371  -0.0143247  -0.0494908
    2   0.0509591   0.6432721  -0.0238868  -0.0341548  -0.0678378  -0.0272555
    3  -0.0308063  -0.0238868   0.6169882  -0.0889341  -0.0133304  -0.1494499
    4  -0.0572371  -0.0341548  -0.0889341   0.4386167  -0.0126858   0.1322756
    5  -0.0143247  -0.0678378  -0.0133304  -0.0126858   0.4343089  -0.1409077
    6  -0.0494908  -0.0272555  -0.1494499   0.1322756  -0.1409077   0.3695116
    7  -0.0568428   0.0391771   0.0894047  -0.2184412   0.0306548  -0.0346538
    8   0.0149038  -0.0950750  -0.0525865   0.0295326  -0.0442558   0.0255029
    9   0.0550042  -0.0672555  -0.1546587   0.0043220   0.0204475  -0.0303631
   10  -0.0029665  -0.0016156  -0.0013633  -0.0671593   0.0679618  -0.0553835
   11  -0.0025756   0.0111094  -0.0105376   0.0732309  -0.2050483   0.1401192
   12  -0.0072847   0.0204899  -0.0138949  -0.0593623   0.1356806  -0.1489118
   13  -0.0103351  -0.0049857  -0.0040650  -0.0688492  -0.0593839   0.0040313
   14  -0.0100106  -0.0097916   0.0000167  -0.0566618  -0.1011408   0.0081105
   15  -0.0099330  -0.0139838   0.0056464   0.0020400   0.0050491  -0.0247722
   16  -0.0066114  -0.0030850   0.0143637  -0.0217807  -0.0255830   0.0223000
   17   0.0012963   0.0083216   0.0018413  -0.0060871  -0.0076808   0.0057310
   18   0.0175418   0.0303419  -0.0211011   0.0081402  -0.0038078   0.0055635
   19  -0.0056066   0.0060165   0.0013676  -0.0055893   0.0188059   0.0012398
   20   0.0123613  -0.0128369   0.0023834   0.0043987  -0.0096649  -0.0049534
   21   0.0051035  -0.0135375   0.0039940  -0.0005060   0.0061613  -0.0003170
   22  -0.0368390  -0.0174700   0.0239621   0.0001540   0.0185194  -0.0212948
   23  -0.0187354  -0.1518330   0.1422597   0.0014739   0.0011750  -0.0052060
   24   0.0225456   0.1387213  -0.2336279   0.0023062   0.0067847  -0.0127028
   25  -0.0418082  -0.0348415  -0.0039294   0.0002862  -0.0239645   0.0009764
   26  -0.0338742  -0.3253288  -0.0461599   0.0009535   0.0001445  -0.0011410
   27  -0.0026802  -0.0436339  -0.0538961  -0.0002816  -0.0160773  -0.0085583
            7           8           9          10          11          12
    1  -0.0568428   0.0149038   0.0550042  -0.0029665  -0.0025756  -0.0072847
    2   0.0391771  -0.0950750  -0.0672555  -0.0016156   0.0111094   0.0204899
    3   0.0894047  -0.0525865  -0.1546587  -0.0013633  -0.0105376  -0.0138949
    4  -0.2184412   0.0295326   0.0043220  -0.0671593   0.0732309  -0.0593623
    5   0.0306548  -0.0442558   0.0204475   0.0679618  -0.2050483   0.1356806
    6  -0.0346538   0.0255029  -0.0303631  -0.0553835   0.1401192  -0.1489118
    7   0.4610327  -0.0329019  -0.1154640  -0.0076927   0.0021872   0.0033927
    8  -0.0329019   0.3775694  -0.0187199   0.0190113  -0.0067941  -0.0095353
    9  -0.1154640  -0.0187199   0.3547350  -0.0179143   0.0064580   0.0038536
   10  -0.0076927   0.0190113  -0.0179143   0.0792111  -0.0664922   0.0654948
   11   0.0021872  -0.0067941   0.0064580  -0.0664922   0.2130760  -0.1403126
   12   0.0033927  -0.0095353   0.0038536   0.0654948  -0.1403126   0.1546318
   13  -0.0092036  -0.0187911  -0.0031657  -0.0027812  -0.0031005  -0.0001528
   14  -0.0034848  -0.0031133  -0.0021593  -0.0196322  -0.0137954  -0.0035453
   15  -0.0026373   0.0047524  -0.0034596   0.0084964   0.0059367   0.0026465
   16  -0.1208529  -0.0591679   0.0626922   0.0030302  -0.0029079  -0.0023203
   17  -0.0789686  -0.1279799   0.0754567   0.0001314   0.0010087  -0.0007686
   18   0.0679264   0.0611030  -0.1256663   0.0016906  -0.0005022   0.0006723
   19  -0.0493904   0.0394876   0.0006891  -0.0019168   0.0011954   0.0023493
   20   0.0465879  -0.0969973  -0.0046709   0.0002328  -0.0004105  -0.0011531
   21  -0.0008712  -0.0010396  -0.0248930  -0.0008944   0.0003244   0.0005904
   22  -0.0018309  -0.0167537   0.0146262  -0.0005686  -0.0029044  -0.0045982
   23  -0.0000093   0.0047759  -0.0097303   0.0002781  -0.0000825  -0.0008088
   24  -0.0012466   0.0069462  -0.0123774   0.0012562  -0.0017125  -0.0015706
   25   0.0032220   0.0246793  -0.0007898   0.0008436   0.0013670   0.0024815
   26  -0.0032425  -0.0081300   0.0001737   0.0001246   0.0009367  -0.0000467
   27  -0.0058507  -0.0164233  -0.0071706  -0.0013824   0.0002266   0.0019828
           13          14          15          16          17          18
    1  -0.0103351  -0.0100106  -0.0099330  -0.0066114   0.0012963   0.0175418
    2  -0.0049857  -0.0097916  -0.0139838  -0.0030850   0.0083216   0.0303419
    3  -0.0040650   0.0000167   0.0056464   0.0143637   0.0018413  -0.0211011
    4  -0.0688492  -0.0566618   0.0020400  -0.0217807  -0.0060871   0.0081402
    5  -0.0593839  -0.1011408   0.0050491  -0.0255830  -0.0076808  -0.0038078
    6   0.0040313   0.0081105  -0.0247722   0.0223000   0.0057310   0.0055635
    7  -0.0092036  -0.0034848  -0.0026373  -0.1208529  -0.0789686   0.0679264
    8  -0.0187911  -0.0031133   0.0047524  -0.0591679  -0.1279799   0.0611030
    9  -0.0031657  -0.0021593  -0.0034596   0.0626922   0.0754567  -0.1256663
   10  -0.0027812  -0.0196322   0.0084964   0.0030302   0.0001314   0.0016906
   11  -0.0031005  -0.0137954   0.0059367  -0.0029079   0.0010087  -0.0005022
   12  -0.0001528  -0.0035453   0.0026465  -0.0023203  -0.0007686   0.0006723
   13   0.0977733   0.0891577   0.0012779  -0.0042862  -0.0023967   0.0000850
   14   0.0891577   0.1236366  -0.0028951  -0.0004064   0.0003695  -0.0001403
   15   0.0012779  -0.0028951   0.0178114   0.0030430   0.0005066   0.0004608
   16  -0.0042862  -0.0004064   0.0030430   0.1431762   0.0914047  -0.0970700
   17  -0.0023967   0.0003695   0.0005066   0.0914047   0.1610592  -0.1015757
   18   0.0000850  -0.0001403   0.0004608  -0.0970700  -0.1015757   0.1395521
   19  -0.0025262   0.0015935  -0.0014427   0.0083059  -0.0046205  -0.0018250
   20  -0.0003153   0.0021166   0.0008990  -0.0003522  -0.0374093   0.0155837
   21   0.0011039   0.0002871   0.0007043  -0.0032962   0.0176385  -0.0007686
   22   0.0024795   0.0023931   0.0022623  -0.0032666   0.0005490   0.0075973
   23  -0.0009802   0.0007323  -0.0004408   0.0004763   0.0006214  -0.0021781
   24  -0.0001273   0.0005881   0.0016610  -0.0007379  -0.0004298  -0.0008199
   25  -0.0022714  -0.0029485  -0.0031065   0.0022855  -0.0013085  -0.0040862
   26   0.0007958   0.0009862   0.0001759  -0.0003786   0.0016895   0.0011754
   27   0.0010127  -0.0002624  -0.0006984   0.0010256   0.0015999   0.0021071
           19          20          21          22          23          24
    1  -0.0056066   0.0123613   0.0051035  -0.0368390  -0.0187354   0.0225456
    2   0.0060165  -0.0128369  -0.0135375  -0.0174700  -0.1518330   0.1387213
    3   0.0013676   0.0023834   0.0039940   0.0239621   0.1422597  -0.2336279
    4  -0.0055893   0.0043987  -0.0005060   0.0001540   0.0014739   0.0023062
    5   0.0188059  -0.0096649   0.0061613   0.0185194   0.0011750   0.0067847
    6   0.0012398  -0.0049534  -0.0003170  -0.0212948  -0.0052060  -0.0127028
    7  -0.0493904   0.0465879  -0.0008712  -0.0018309  -0.0000093  -0.0012466
    8   0.0394876  -0.0969973  -0.0010396  -0.0167537   0.0047759   0.0069462
    9   0.0006891  -0.0046709  -0.0248930   0.0146262  -0.0097303  -0.0123774
   10  -0.0019168   0.0002328  -0.0008944  -0.0005686   0.0002781   0.0012562
   11   0.0011954  -0.0004105   0.0003244  -0.0029044  -0.0000825  -0.0017125
   12   0.0023493  -0.0011531   0.0005904  -0.0045982  -0.0008088  -0.0015706
   13  -0.0025262  -0.0003153   0.0011039   0.0024795  -0.0009802  -0.0001273
   14   0.0015935   0.0021166   0.0002871   0.0023931   0.0007323   0.0005881
   15  -0.0014427   0.0008990   0.0007043   0.0022623  -0.0004408   0.0016610
   16   0.0083059  -0.0003522  -0.0032962  -0.0032666   0.0004763  -0.0007379
   17  -0.0046205  -0.0374093   0.0176385   0.0005490   0.0006214  -0.0004298
   18  -0.0018250   0.0155837  -0.0007686   0.0075973  -0.0021781  -0.0008199
   19   0.0569970  -0.0635267  -0.0019649   0.0011428   0.0009377   0.0003179
   20  -0.0635267   0.1554422  -0.0086822  -0.0019184  -0.0000211   0.0002742
   21  -0.0019649  -0.0086822   0.0198218  -0.0013637  -0.0002645   0.0009490
   22   0.0011428  -0.0019184  -0.0013637   0.0387219   0.0185114  -0.0235043
   23   0.0009377  -0.0000211  -0.0002645   0.0185114   0.1552569  -0.1463809
   24   0.0003179   0.0002742   0.0009490  -0.0235043  -0.1463809   0.2496977
   25  -0.0014164   0.0025319   0.0026892   0.0000068  -0.0019525  -0.0008097
   26   0.0001105  -0.0002186  -0.0008874  -0.0009264  -0.0106251  -0.0047913
   27  -0.0007310   0.0003193  -0.0000809   0.0023130   0.0227497   0.0087910
           25          26          27
    1  -0.0418082  -0.0338742  -0.0026802
    2  -0.0348415  -0.3253288  -0.0436339
    3  -0.0039294  -0.0461599  -0.0538961
    4   0.0002862   0.0009535  -0.0002816
    5  -0.0239645   0.0001445  -0.0160773
    6   0.0009764  -0.0011410  -0.0085583
    7   0.0032220  -0.0032425  -0.0058507
    8   0.0246793  -0.0081300  -0.0164233
    9  -0.0007898   0.0001737  -0.0071706
   10   0.0008436   0.0001246  -0.0013824
   11   0.0013670   0.0009367   0.0002266
   12   0.0024815  -0.0000467   0.0019828
   13  -0.0022714   0.0007958   0.0010127
   14  -0.0029485   0.0009862  -0.0002624
   15  -0.0031065   0.0001759  -0.0006984
   16   0.0022855  -0.0003786   0.0010256
   17  -0.0013085   0.0016895   0.0015999
   18  -0.0040862   0.0011754   0.0021071
   19  -0.0014164   0.0001105  -0.0007310
   20   0.0025319  -0.0002186   0.0003193
   21   0.0026892  -0.0008874  -0.0000809
   22   0.0000068  -0.0009264   0.0023130
   23  -0.0019525  -0.0106251   0.0227497
   24  -0.0008097  -0.0047913   0.0087910
   25   0.0388519   0.0364373   0.0065746
   26   0.0364373   0.3405457   0.0515014
   27   0.0065746   0.0515014   0.0575234
 Gradient time:  CPU 515.52 s  wall 134.16 s
 **********************************************************************
 **                                                                  **
 **                       VIBRATIONAL ANALYSIS                       **
 **                       --------------------                       **
 **                                                                  **
 **        VIBRATIONAL FREQUENCIES (CM**-1) AND NORMAL MODES         **
 **     FORCE CONSTANTS (mDYN/ANGSTROM) AND REDUCED MASSES (AMU)     **
 **                  INFRARED INTENSITIES (KM/MOL)                   **
 **                                                                  **
 **********************************************************************


 Mode:                 1                      2                      3
 Frequency:        93.62                 176.13                 277.18
 Force Cnst:      0.2171                 0.1033                 0.5449
 Red. Mass:      42.0413                 5.6503                12.0373
 IR Active:          YES                    YES                    YES
 IR Intens:        0.163                  2.978                  0.313
 Raman Active:       YES                    YES                    YES
               X      Y      Z        X      Y      Z        X      Y      Z
 C         -0.015 -0.279 -0.004   -0.238  0.085 -0.192    0.280 -0.067  0.003
 C         -0.019 -0.225 -0.008   -0.003 -0.009 -0.298    0.122 -0.087  0.089
 C          0.004 -0.228 -0.021    0.006 -0.016  0.014    0.206  0.104 -0.095
 H          0.135 -0.165 -0.013    0.048 -0.141 -0.483   -0.072  0.014  0.309
 Br        -0.465  0.143 -0.023   -0.020 -0.007  0.072   -0.146 -0.113 -0.002
 F         -0.150 -0.109 -0.050    0.189  0.056  0.256    0.503 -0.049 -0.002
 Br         0.504  0.005  0.040    0.019 -0.017 -0.049   -0.075  0.134 -0.001
 H         -0.006 -0.371 -0.068   -0.529  0.182 -0.155    0.626 -0.117  0.006
 H         -0.018 -0.300  0.107   -0.164  0.089 -0.264    0.054 -0.041  0.025
 TransDip   0.008 -0.009  0.004   -0.036 -0.003 -0.042    0.007  0.014  0.010

 Mode:                 4                      5                      6
 Frequency:       317.47                 345.28                 464.89
 Force Cnst:      0.3766                 0.3136                 0.6435
 Red. Mass:       6.3415                 4.4641                 5.0535
 IR Active:          YES                    YES                    YES
 IR Intens:        2.099                  0.463                  7.447
 Raman Active:       YES                    YES                    YES
               X      Y      Z        X      Y      Z        X      Y      Z
 C          0.087 -0.298 -0.111    0.138  0.306 -0.013    0.060  0.024 -0.053
 C          0.057 -0.053 -0.157    0.064 -0.012  0.091   -0.304  0.324  0.081
 C          0.085  0.045 -0.238    0.092  0.095  0.067   -0.223  0.061 -0.209
 H         -0.033  0.047  0.011    0.043 -0.106 -0.010   -0.524  0.426  0.309
 Br         0.001  0.013  0.025   -0.051 -0.041 -0.023    0.000 -0.023 -0.003
 F         -0.046  0.372 -0.026   -0.056  0.217  0.029    0.111  0.007  0.057
 Br        -0.026 -0.044  0.060    0.015 -0.082 -0.004    0.045 -0.046  0.014
 H          0.152 -0.589 -0.316    0.233  0.606  0.213    0.134 -0.005 -0.067
 H          0.016 -0.353  0.222    0.117  0.381 -0.388    0.312 -0.012 -0.006
 TransDip   0.010 -0.045 -0.003    0.022 -0.001 -0.001   -0.048  0.073 -0.002

 Mode:                 7                      8                      9
 Frequency:       501.83                 642.02                 851.61
 Force Cnst:      0.5607                 0.5928                 1.1025
 Red. Mass:       3.7791                 2.4411                 2.5803
 IR Active:          YES                    YES                    YES
 IR Intens:       14.172                 14.452                 43.927
 Raman Active:       YES                    YES                    YES
               X      Y      Z        X      Y      Z        X      Y      Z
 C          0.259 -0.035 -0.122    0.080  0.032  0.060    0.132  0.087 -0.005
 C         -0.002 -0.046 -0.046    0.097  0.250 -0.123   -0.017 -0.097 -0.139
 C         -0.071 -0.236 -0.061    0.053  0.003  0.090   -0.078  0.215  0.001
 H          0.080 -0.086 -0.130    0.267  0.131 -0.359   -0.076 -0.073 -0.085
 Br         0.008  0.004 -0.006   -0.026 -0.040  0.002    0.003  0.006  0.001
 F         -0.116 -0.041  0.179   -0.048 -0.019 -0.022   -0.064 -0.094  0.093
 Br        -0.020  0.052  0.005   -0.002  0.003  0.000    0.005 -0.010 -0.002
 H          0.141  0.246  0.060   -0.363 -0.250 -0.190    0.583 -0.361 -0.279
 H          0.675 -0.023 -0.476    0.450 -0.090  0.476   -0.353  0.066  0.420
 TransDip   0.073 -0.084 -0.046    0.117  0.026  0.019   -0.018  0.189 -0.095

 Mode:                10                     11                     12
 Frequency:       927.96                 955.41                 985.96
 Force Cnst:      0.8173                 1.7947                 3.2363
 Red. Mass:       1.6109                 3.3371                 5.6505
 IR Active:          YES                    YES                    YES
 IR Intens:       16.664                 58.292                  9.901
 Raman Active:       YES                    YES                    YES
               X      Y      Z        X      Y      Z        X      Y      Z
 C         -0.009  0.093 -0.052    0.082 -0.034  0.230    0.056 -0.136 -0.265
 C         -0.078 -0.066  0.151   -0.118 -0.153 -0.178   -0.305 -0.010  0.009
 C         -0.023 -0.062 -0.028   -0.185  0.055  0.089    0.266  0.141  0.377
 H          0.177 -0.479 -0.471   -0.161 -0.268 -0.299   -0.508 -0.055  0.064
 Br         0.005  0.006 -0.004    0.006  0.010 -0.000    0.006  0.009 -0.003
 F          0.039  0.032 -0.008    0.093  0.065 -0.092   -0.022 -0.018 -0.035
 Br        -0.002  0.001 -0.000    0.003 -0.005  0.001   -0.002 -0.000 -0.002
 H         -0.085 -0.297 -0.338   -0.243  0.213  0.381   -0.016 -0.052 -0.214
 H          0.218 -0.028  0.455    0.600 -0.040 -0.067    0.434 -0.196 -0.197
 TransDip  -0.052 -0.116 -0.030   -0.227 -0.072  0.055    0.027  0.039  0.089

 Mode:                13                     14                     15
 Frequency:      1069.12                1089.41                1165.57
 Force Cnst:      0.8313                 1.0168                 1.8203
 Red. Mass:       1.2344                 1.4541                 2.2742
 IR Active:          YES                    YES                    YES
 IR Intens:       19.733                 18.061                 99.961
 Raman Active:       YES                    YES                    YES
               X      Y      Z        X      Y      Z        X      Y      Z
 C         -0.117 -0.015  0.001   -0.113  0.058 -0.003   -0.030 -0.130  0.013
 C         -0.010  0.038 -0.024    0.102 -0.065 -0.000    0.030  0.050  0.098
 C         -0.019 -0.029  0.048    0.028  0.054 -0.059    0.039  0.236 -0.122
 H          0.349  0.079 -0.167   -0.468 -0.007  0.371    0.242 -0.422 -0.585
 Br         0.000 -0.003  0.002   -0.001  0.002 -0.001   -0.002 -0.001 -0.000
 F          0.012  0.016 -0.014   -0.021 -0.027  0.021   -0.038 -0.064  0.042
 Br         0.000 -0.000 -0.000    0.000 -0.001  0.001    0.001 -0.004  0.001
 H          0.849 -0.041  0.094   -0.009 -0.083 -0.093   -0.131  0.213  0.246
 H          0.288 -0.050 -0.080    0.752 -0.069  0.132    0.194 -0.084 -0.378
 TransDip   0.100 -0.095  0.033    0.056  0.110 -0.058    0.046  0.285 -0.140

 Mode:                16                     17                     18
 Frequency:      1241.70                1330.87                1458.46
 Force Cnst:      1.2512                 2.8509                 1.6226
 Red. Mass:       1.3773                 2.7319                 1.2947
 IR Active:          YES                    YES                    YES
 IR Intens:       47.796                 13.074                 22.025
 Raman Active:       YES                    YES                    YES
               X      Y      Z        X      Y      Z        X      Y      Z
 C          0.009 -0.004 -0.076   -0.019  0.057  0.093    0.005 -0.050 -0.120
 C          0.011 -0.076  0.040   -0.214 -0.079 -0.073    0.056  0.005  0.013
 C         -0.102  0.089  0.035    0.236 -0.017 -0.161   -0.068  0.011  0.029
 H          0.713  0.438  0.311    0.475  0.383  0.098   -0.051 -0.047  0.012
 Br        -0.000 -0.003  0.001    0.003  0.001  0.001   -0.000 -0.000 -0.000
 F          0.014  0.002 -0.007   -0.032 -0.029  0.034    0.006  0.005 -0.005
 Br         0.001 -0.003 -0.000   -0.002  0.003  0.001    0.001 -0.001 -0.000
 H         -0.290 -0.063 -0.166   -0.067  0.336  0.310    0.055  0.595  0.359
 H          0.213 -0.033 -0.091    0.128 -0.007  0.484   -0.041 -0.180  0.670
 TransDip  -0.219  0.007  0.032    0.073 -0.028 -0.086   -0.051  0.031  0.138

 Mode:                19                     20                     21
 Frequency:      3130.44                3189.55                3226.69
 Force Cnst:      6.0898                 6.5341                 6.8520
 Red. Mass:       1.0547                 1.0901                 1.1170
 IR Active:          YES                    YES                    YES
 IR Intens:        0.515                  2.567                  0.614
 Raman Active:       YES                    YES                    YES
               X      Y      Z        X      Y      Z        X      Y      Z
 C         -0.002 -0.035 -0.055    0.002  0.010 -0.009    0.012  0.088 -0.044
 C          0.001  0.002 -0.000    0.028 -0.062  0.052   -0.003  0.008 -0.006
 C         -0.003  0.001  0.002   -0.002  0.000  0.001    0.000  0.001 -0.001
 H          0.009 -0.015  0.014   -0.311  0.724 -0.597    0.040 -0.090  0.078
 Br         0.000  0.000  0.000    0.000  0.000 -0.000   -0.000 -0.000 -0.000
 F         -0.000  0.000  0.000    0.000  0.000 -0.000   -0.000 -0.000  0.000
 Br        -0.000  0.000  0.000   -0.000  0.000 -0.000    0.000 -0.000  0.000
 H         -0.058 -0.369  0.490   -0.014 -0.065  0.085   -0.072 -0.453  0.630
 H          0.092  0.769  0.128   -0.005 -0.057 -0.011   -0.071 -0.591 -0.110
 TransDip  -0.012 -0.019 -0.003   -0.051 -0.002 -0.005   -0.002 -0.000  0.025

 STANDARD THERMODYNAMIC QUANTITIES AT   298.15 K  AND     1.00 ATM

   This Molecule has  0 Imaginary Frequencies
   Zero point vibrational energy:       33.511 kcal/mol

   Atom    1 Element C  Has Mass   12.00000
   Atom    2 Element C  Has Mass   12.00000
   Atom    3 Element C  Has Mass   12.00000
   Atom    4 Element H  Has Mass    1.00783
   Atom    5 Element Br Has Mass   78.91830
   Atom    6 Element F  Has Mass   18.99840
   Atom    7 Element Br Has Mass   78.91830
   Atom    8 Element H  Has Mass    1.00783
   Atom    9 Element H  Has Mass    1.00783
   Molecular Mass:   215.858490 amu
   Principal axes and moments of inertia in amu*Bohr^2:
                             1           2           3
    Eigenvalues --      779.96951  2179.20537  2706.38352
          X               0.99999     0.00408    -0.00017
          Y              -0.00407     0.99932     0.03655
          Z               0.00032    -0.03655     0.99933
   Rotational Symmetry Number is   1
   The Molecule is an Asymmetric Top
   Translational Enthalpy:        0.889 kcal/mol
   Rotational Enthalpy:           0.889 kcal/mol
   Vibrational Enthalpy:         35.690 kcal/mol
   gas constant (RT):             0.592 kcal/mol
   Translational Entropy:        42.011  cal/mol.K
   Rotational Entropy:           29.910  cal/mol.K
   Vibrational Entropy:          12.563  cal/mol.K

   Total Enthalpy:               38.060 kcal/mol
   Total Entropy:                84.484  cal/mol.K

 ======================================================================

 STANDARD THERMODYNAMIC QUANTITIES FOR ANHARMONIC VIBRATION -- TOSH

   Zero point vibrational energy: ************ kcal/mol

   Vibrational Enthalpy:       Infinity kcal/mol
   Vibrational Entropy:             NaN  cal/mol.K

   Total Enthalpy:             Infinity kcal/mol
   Total Entropy:                   NaN  cal/mol.K

 ======================================================================

 STANDARD THERMODYNAMIC QUANTITIES FOR ANHARMONIC VIBRATION -- VPT2

   Zero point vibrational energy: ************ kcal/mol

   Vibrational Enthalpy:       Infinity kcal/mol
   Vibrational Entropy:             NaN  cal/mol.K

   Total Enthalpy:             Infinity kcal/mol
   Total Entropy:                   NaN  cal/mol.K

 ======================================================================

Archival summary:
1\1\garfield\FREQ\ProcedureUnspecified\BasisUnspecified\r2133\taweetha\WedOct1001:40:262018WedOct1001:40:262018\0\\#,FREQ,ProcedureUnspecified,BasisUnspecified,\\0,1\Br\C,1,1.92374\F,2,1.36842,1,110.676\C,2,1.49229,1,121.579,3,143.062,0\H,4,1.08253,2,117.125,1,6.0922,0\H,4,1.08454,2,117.742,1,-139.223,0\C,2,1.49238,1,123.638,3,-142.506,0\H,7,1.08205,2,114.961,1,140.84,0\Br,7,1.92601,2,124.087,1,-0.816512,0\\\@

 Total job time:  147.00s(wall), 565.18s(cpu) 
 Wed Oct 10 01:40:26 2018

        *************************************************************
        *                                                           *
        *  Thank you very much for using Q-Chem.  Have a nice day.  *
        *                                                           *
        *************************************************************
