# Supplementary material for: Geometric and energetic data from ab initio calculations of haloethene, haloimine, halomethylenephosphine, haloiminophosphine, halodiazene, halodiphosphene and halocyclopropane
Source: Data Brief. 2019 Nov 2;27:104738. doi: 10.1016/j.dib.2019.104738 (PMC6861602; doi:10.1016/j.dib.2019.104738)
Supplement: Multimedia component 3 [file mmc3.zip › CCC/B3LYP/HBrCCCFCl.out]

Q-Chem Developer Version!
                  Welcome to Q-Chem
     A Quantum Leap Into The Future Of Chemistry


 Q-Chem 5.1, Q-Chem, Inc., Pleasanton, CA (2018)

 Yihan Shao,  Zhengting Gan,  E. Epifanovsky,  A. T. B. Gilbert,  M. Wormit,  
 J. Kussmann,  A. W. Lange,  A. Behn,  Jia Deng,  Xintian Feng,  D. Ghosh,  
 M. Goldey,  P. R. Horn,  L. D. Jacobson,  I. Kaliman,  T. Kus,  A. Landau,  
 Jie Liu,  E. I. Proynov,  R. M. Richard,  R. P. Steele,  E. J. Sundstrom,  
 H. L. Woodcock III,  P. M. Zimmerman,  D. Zuev,  B. Albrecht,  E. Alguire,  
 S. A. Baeppler,  D. Barton,  Z. Benda,  Y. A. Bernard,  E. J. Berquist,  
 K. B. Bravaya,  H. Burton,  D. Casanova,  Chun-Min Chang,  Yunqing Chen,  
 A. Chien,  K. D. Closser,  M. P. Coons,  S. Coriani,  S. Dasgupta,  
 A. L. Dempwolff,  M. Diedenhofen,  Hainam Do,  R. G. Edgar,  Po-Tung Fang,  
 S. Faraji,  S. Fatehi,  Qingguo Feng,  K. D. Fenk,  J. Fosso-Tande,  
 Qinghui Ge,  A. Ghysels,  G. Gidofalvi,  J. Gomes,  J. Gonthier,  A. Gunina,  
 D. Hait,  M. W. D. Hanson-Heine,  P. H. P. Harbach,  A. W. Hauser,  
 J. E. Herr,  E. G. Hohenstein,  Z. C. Holden,  Kerwin Hui,  B. C. Huynh,  
 T.-C. Jagau,  Hyunjun Ji,  B. Kaduk,  K. Khistyaev,  Jaehoon Kim,  
 P. Klunzinger,  K. Koh,  D. Kosenkov,  L. Koulias,  T. Kowalczyk,  
 C. M. Krauter,  A. Kunitsa,  Ka Un Lao,  A. Laurent,  K. V. Lawler,  
 Joonho Lee,  D. Lefrancois,  S. Lehtola,  D. S. Levine,  Yi-Pei Li,  
 You-Sheng Lin,  Fenglai Liu,  E. Livshits,  A. Luenser,  P. Manohar,  
 E. Mansoor,  S. F. Manzer,  Shan-Ping Mao,  Yuezhi Mao,  N. Mardirossian,  
 A. V. Marenich,  T. Markovich,  L. A. Martinez-Martinez,  S. A. Maurer,  
 N. J. Mayhall,  S. C. McKenzie,  J.-M. Mewes,  A. F. Morrison,  
 J. W. Mullinax,  K. Nanda,  T. S. Nguyen-Beck,  R. Olivares-Amaya,  
 J. A. Parkhill,  T. M. Perrine,  F. Plasser,  P. Pokhilko,  S. Prager,  
 A. Prociuk,  E. Ramos,  D. R. Rehn,  F. Rob,  M. Schneider,  N. Sergueev,  
 S. M. Sharada,  S. Sharma,  D. W. Small,  T. Stauch,  T. Stein,  
 Yu-Chuan Su,  A. J. W. Thom,  A. Tkatchenko,  T. Tsuchimochi,  N. M. Tubman,  
 L. Vogt,  M. L. Vidal,  O. Vydrov,  M. A. Watson,  J. Wenzel,  
 M. de Wergifosse,  T. A. Wesolowski,  A. White,  J. Witte,  A. Yamada,  
 Jun Yang,  K. Yao,  S. Yeganeh,  S. R. Yost,  Zhi-Qiang You,  A. Zech,  
 Igor Ying Zhang,  Xing Zhang,  Yan Zhao,  Ying Zhu,  B. R. Brooks,  
 G. K. L. Chan,  C. J. Cramer,  M. S. Gordon,  W. J. Hehre,  A. Klamt,  
 M. W. Schmidt,  C. D. Sherrill,  D. G. Truhlar,  A. Aspuru-Guzik,  R. Baer,  
 A. T. Bell,  N. A. Besley,  Jeng-Da Chai,  A. E. DePrince, III,  
 R. A. DiStasio Jr.,  A. Dreuw,  B. D. Dunietz,  T. R. Furlani,  
 Chao-Ping Hsu,  Yousung Jung,  Jing Kong,  D. S. Lambrecht,  WanZhen Liang,  
 C. Ochsenfeld,  V. A. Rassolov,  L. V. Slipchenko,  J. E. Subotnik,  
 T. Van Voorhis,  J. M. Herbert,  A. I. Krylov,  P. M. W. Gill,  M. Head-Gordon

 Contributors to earlier versions of Q-Chem not listed above: 
 R. D. Adamson,  B. Austin,  J. Baker,  G. J. O. Beran,  K. Brandhorst,  
 S. T. Brown,  E. F. C. Byrd,  A. K. Chakraborty,  C.-L. Cheng,  
 Siu Hung Chien,  D. M. Chipman,  D. L. Crittenden,  H. Dachsel,  
 R. J. Doerksen,  A. D. Dutoi,  L. Fusti-Molnar,  W. A. Goddard III,  
 A. Golubeva-Zadorozhnaya,  S. R. Gwaltney,  G. Hawkins,  A. Heyden,  
 S. Hirata,  G. Kedziora,  F. J. Keil,  C. Kelley,  Jihan Kim,  R. A. King,  
 R. Z. Khaliullin,  P. P. Korambath,  W. Kurlancheek,  A. M. Lee,  M. S. Lee,  
 S. V. Levchenko,  Ching Yeh Lin,  D. Liotard,  R. C. Lochan,  I. Lotan,  
 P. E. Maslen,  N. Nair,  D. P. O'Neill,  D. Neuhauser,  E. Neuscamman,  
 C. M. Oana,  R. Olson,  B. Peters,  R. Peverati,  P. A. Pieniazek,  
 Y. M. Rhee,  J. Ritchie,  M. A. Rohrdanz,  E. Rosta,  N. J. Russ,  
 H. F. Schaefer III,  N. E. Schultz,  N. Shenvi,  A. C. Simmonett,  A. Sodt,  
 D. Stuck,  K. S. Thanthiriwatte,  V. Vanovschi,  Tao Wang,  A. Warshel,  
 C. F. Williams,  Q. Wu,  X. Xu,  W. Zhang

 Please cite Q-Chem as follows:
 Y. Shao et al., Mol. Phys. 113, 184-215 (2015)
 DOI: 10.1080/00268976.2014.952696

 Q-Chem 5.1.1 for Intel X86 EM64T Linux

 Parts of Q-Chem use Armadillo 8.300.2 (Tropical Shenanigans).
 http://arma.sourceforge.net/

 Q-Chem begins on Thu Oct 11 02:59:35 2018  

Host: 
0

     Scratch files written to /scratch/taweetham/qchem2332//
Input Ideriv = 2
Curr. Ideriv = -1
Max.  Ideriv = 2

Checking the input file for inconsistencies... 	...done.

--------------------------------------------------------------
User input:
--------------------------------------------------------------
$molecule
0 1
C 
C 1 CC 
C 2 CC 1 60.0
H 2 CH 1 ANG  3 pDHA
Br 2 CBr 1 ANG  3 mDHA
F 3 CF 1 ANG  2 mDHA
Cl 3 CCl 1 ANG  2 pDHA
H 1 CH 2 ANG  3 pDHA
H 1 CH 2 ANG  3 mDHA

CC=1.54
CH=1.09
CF=1.35
CCl=1.77
CBr=1.94
CI=2.14
ANG=118.0
pDHA=107.9
mDHA=-107.9
$end

$rem
   job_type	optimization
   basis	6-311++g**
   method	b3lyp
   mem_total	32000
$end

--------------------------------------------------------------
 ----------------------------------------------------------------
             Standard Nuclear Orientation (Angstroms)
    I     Atom           X                Y                Z
 ----------------------------------------------------------------
    1      C      -0.7779503558    -1.1855799006    -1.1078595963
    2      C       0.0548980052    -1.0211755049     0.1770274813
    3      C      -1.3145786706    -0.3277950408     0.0531034462
    4      H       0.1366790989    -1.8771674825     0.8468704381
    5      Br      1.6469009543     0.0844640964     0.0952492314
    6      F      -2.3411924300    -0.8168997931     0.7806615060
    7      Cl     -1.3408863329     1.4296932624    -0.1553258486
    8      H      -0.4369660274    -0.6736293404    -2.0077130909
    9      H      -1.2496608175    -2.1508311971    -1.2919225606
 ----------------------------------------------------------------
 Molecular Point Group                 C1    NOp =  1
 Largest Abelian Subgroup              C1    NOp =  1
 Nuclear Repulsion Energy =   496.7829526323 hartrees
 There are       41 alpha and       41 beta electrons
 Requested basis set is 6-311++G(d,p)
 There are 71 shells and 187 basis functions

 Total QAlloc Memory Limit  32000 MB
 Mega-Array Size       188 MB
 MEM_STATIC part       192 MB
 A cutoff of  1.0D-11 yielded   2261 shell pairs
 There are     16382 function pairs (     17839 Cartesian)
 Smallest overlap matrix eigenvalue = 4.17E-05

 Scale SEOQF with 1.000000e-01/1.000000e-01/1.000000e-01

 Standard Electronic Orientation quadrupole field applied
 Nucleus-field energy     =     0.0000000093 hartrees
 Guess from superposition of atomic densities
 Warning:  Energy on first SCF cycle will be non-variational
 SAD guess density has 82.000000 electrons

 -----------------------------------------------------------------------
  General SCF calculation program by
  Eric Jon Sundstrom, Paul Horn, Yuezhi Mao, Dmitri Zuev, Alec White,
  David Stuck, Shaama M.S., Shane Yost, Joonho Lee, David Small,
  Daniel Levine, Susi Lehtola, Hugh Burton, Evgeny Epifanovsky
 -----------------------------------------------------------------------
 Exchange:     0.2000 Hartree-Fock + 0.0800 Slater + 0.7200 B88
 Correlation:  0.1900 VWN1RPA + 0.8100 LYP
 Using SG-1 standard quadrature grid
 A restricted SCF calculation will be
 performed using DIIS
 SCF converges when DIIS error is below 1.0e-08
 ---------------------------------------
  Cycle       Energy         DIIS error
 ---------------------------------------
    1   -3251.2875893753      4.04e-02  
    2   -3250.2889789536      4.14e-03  
    3   -3250.2480452955      5.27e-03  
    4   -3250.3452436103      6.06e-04  
    5   -3250.3465401874      2.28e-04  
    6   -3250.3467289197      6.82e-05  
    7   -3250.3467488348      1.38e-05  
    8   -3250.3467494510      3.87e-06  
    9   -3250.3467494891      1.47e-06  
   10   -3250.3467494961      4.32e-07  
   11   -3250.3467494969      8.06e-08  
   12   -3250.3467494970      3.07e-08  
   13   -3250.3467494970      9.06e-09  Convergence criterion met
 ---------------------------------------
 SCF time:   CPU 53.39s  wall 86.00s 
 SCF   energy in the final basis set =    -3250.3467494970
 Total energy in the final basis set =    -3250.3467494970

 --------------------------------------------------------------

                    Orbital Energies (a.u.)
 --------------------------------------------------------------

 Alpha MOs
 -- Occupied --
*******-101.570 -62.494 -56.314 -56.310 -56.310 -24.718 -10.347
-10.268 -10.224  -9.485  -8.702  -7.250  -7.240  -7.239  -6.534
 -6.520  -6.520  -2.645  -2.641  -2.641  -2.630  -2.630  -1.260
 -0.923  -0.848  -0.790  -0.646  -0.626  -0.562  -0.528  -0.498
 -0.463  -0.445  -0.412  -0.379  -0.367  -0.343  -0.307  -0.292
 -0.287
 -- Virtual --
 -0.047  -0.014   0.005   0.012   0.017   0.026   0.048   0.058
  0.064   0.064   0.071   0.079   0.089   0.096   0.104   0.105
  0.114   0.118   0.128   0.132   0.137   0.146   0.159   0.164
  0.187   0.192   0.199   0.215   0.234   0.253   0.256   0.264
  0.308   0.342   0.364   0.379   0.399   0.402   0.421   0.439
  0.444   0.462   0.470   0.478   0.486   0.504   0.546   0.551
  0.569   0.579   0.584   0.608   0.639   0.647   0.663   0.681
  0.690   0.780   0.792   0.800   0.841   0.853   0.891   0.912
  0.946   0.976   1.014   1.085   1.109   1.265   1.275   1.303
  1.378   1.405   1.435   1.454   1.494   1.511   1.527   1.530
  1.631   1.691   1.725   1.766   1.800   1.826   1.871   1.927
  1.978   1.992   2.041   2.076   2.097   2.156   2.168   2.191
  2.227   2.291   2.340   2.454   2.511   2.528   2.570   2.684
  2.693   2.773   2.793   2.819   3.026   3.060   3.222   3.362
  3.680   3.762   3.795   3.797   3.985   4.014   4.029   4.044
  4.122   4.160   4.255   4.387   4.837   6.332   6.372   6.633
  6.684   7.572   7.593   7.691   9.739  23.532  23.704  23.823
 25.876  25.997  26.430  47.935  66.751 215.726 289.768 289.788
289.9101020.732
 --------------------------------------------------------------

          Ground-State Mulliken Net Atomic Charges

     Atom                 Charge (a.u.)
  ----------------------------------------
      1 C                    -0.409727
      2 C                     0.018563
      3 C                    -0.286500
      4 H                     0.277451
      5 Br                   -0.130739
      6 F                    -0.039675
      7 Cl                    0.219554
      8 H                     0.165755
      9 H                     0.185317
  ----------------------------------------
  Sum of atomic charges =     0.000000

 -----------------------------------------------------------------
                    Cartesian Multipole Moments
 -----------------------------------------------------------------
    Charge (ESU x 10^10)
                 0.0000
    Dipole Moment (Debye)
         X       0.2236      Y      -1.7159      Z      -1.0728
       Tot       2.0360
    Quadrupole Moments (Debye-Ang)
        XX     -59.0311     XY       1.7116     YY     -50.7389
        XZ       1.9067     YZ       0.5015     ZZ     -53.2860
    Octopole Moments (Debye-Ang^2)
       XXX      43.5374    XXY       5.7305    XYY       8.9369
       YYY      -0.6441    XXZ      -1.1495    XYZ      -3.3462
       YYZ       1.8260    XZZ       9.8736    YZZ      -1.8588
       ZZZ       3.9517
    Hexadecapole Moments (Debye-Ang^3)
      XXXX    -762.2983   XXXY      19.2075   XXYY    -181.4083
      XYYY      13.3059   YYYY    -318.9371   XXXZ      -0.5267
      XXYZ       3.2510   XYYZ       3.5380   YYYZ      -7.1617
      XXZZ    -155.1557   XYZZ       5.3093   YYZZ     -80.0624
      XZZZ      -5.8957   YZZZ      -3.4830   ZZZZ    -142.2089
 -----------------------------------------------------------------
 Calculating analytic gradient of the SCF energy
 Gradient of SCF Energy
            1           2           3           4           5           6
    1   0.0038382   0.0187202  -0.0324350  -0.0011302  -0.0012345   0.0015089
    2  -0.0093851  -0.0084648   0.0159037  -0.0059702   0.0088051  -0.0018955
    3  -0.0150085   0.0088476   0.0237469   0.0014594  -0.0037995  -0.0027991
            7           8           9
    1   0.0099725   0.0020116  -0.0012515
    2   0.0034332   0.0000708  -0.0024971
    3  -0.0035946  -0.0051465  -0.0037058
 Max gradient component =       3.244E-02
 RMS gradient           =       1.058E-02
 Gradient time:  CPU 14.39 s  wall 22.01 s
 Geometry Optimization Parameters
   NAtoms,    NIC,     NZ,  NCons,   NDum,   NFix, NCnnct, MaxDiis
        9      69       9       0       0       0       0       0


** GEOMETRY OPTIMIZATION IN DELOCALIZED INTERNAL COORDINATES **
   Searching for a Minimum

   Optimization Cycle:   1

                       Coordinates (Angstroms)
     ATOM                X               Y               Z
      1  C        -0.7779503558   -1.1855799006   -1.1078595963
      2  C         0.0548980052   -1.0211755049    0.1770274813
      3  C        -1.3145786706   -0.3277950408    0.0531034462
      4  H         0.1366790989   -1.8771674825    0.8468704381
      5  Br        1.6469009543    0.0844640964    0.0952492314
      6  F        -2.3411924300   -0.8168997931    0.7806615060
      7  Cl       -1.3408863329    1.4296932624   -0.1553258486
      8  H        -0.4369660274   -0.6736293404   -2.0077130909
      9  H        -1.2496608175   -2.1508311971   -1.2919225606
   Point Group: c1    Number of degrees of freedom:    21


   Energy is  -3250.346749497


 Attempting to Generate Delocalized Internal Coordinates

 21 Hessian modes will be used to form the next step
  Hessian Eigenvalues:
     0.016341    0.020947    0.023307    0.030304    0.030782    0.032544
     0.083421    0.087153    0.090379    0.107532    0.134223    0.138421
     0.175927    0.253751    0.264506    0.285189    0.286300    0.348126
     0.348126    0.348126    0.550214

 Minimum Search - Taking Simple RFO Step
 Searching for Lamda that Minimizes Along All modes
 Value Taken    Lamda =  -0.00764476
 Step Taken.  Stepsize is  0.258077

                             Maximum     Tolerance    Cnvgd?
         Gradient           0.017966      0.000300      NO
         Displacement       0.153031      0.001200      NO
         Energy change     *********      0.000001      NO


 New Cartesian Coordinates Obtained by Inverse Iteration

 Displacement from previous Coordinates is:  0.353569
 ----------------------------------------------------------------
             Standard Nuclear Orientation (Angstroms)
    I     Atom           X                Y                Z
 ----------------------------------------------------------------
    1      C      -0.7704848859    -1.1628988256    -1.1026182893
    2      C       0.0552633148    -1.0026935618     0.1683842920
    3      C      -1.2928545762    -0.3276878249     0.0325250476
    4      H       0.1142751566    -1.8412249900     0.8493806053
    5      Br      1.7106473960    -0.0162975933     0.1075943804
    6      F      -2.3001126339    -0.8308752334     0.7806710667
    7      Cl     -1.4493484710     1.4155908227    -0.1822680289
    8      H      -0.4492609462    -0.6458917570    -1.9979963810
    9      H      -1.2408809298    -2.1269419373    -1.2655816862
 ----------------------------------------------------------------
 Molecular Point Group                 C1    NOp =  1
 Largest Abelian Subgroup              C1    NOp =  1
 Nuclear Repulsion Energy =   493.3761656918 hartrees
 There are       41 alpha and       41 beta electrons
 Applying Cartesian multipole field
    Component          Value
    ---------          -----
     (2,0,0)        1.00000E-11
     (0,2,0)        2.00000E-11
     (0,0,2)       -3.00000E-11
 Nucleus-field energy     =     0.0000000095 hartrees
 Requested basis set is 6-311++G(d,p)
 There are 71 shells and 187 basis functions
 A cutoff of  1.0D-11 yielded   2252 shell pairs
 There are     16295 function pairs (     17741 Cartesian)
 Smallest overlap matrix eigenvalue = 3.69E-05
 Guess MOs from SCF MO coefficient file

 -----------------------------------------------------------------------
  General SCF calculation program by
  Eric Jon Sundstrom, Paul Horn, Yuezhi Mao, Dmitri Zuev, Alec White,
  David Stuck, Shaama M.S., Shane Yost, Joonho Lee, David Small,
  Daniel Levine, Susi Lehtola, Hugh Burton, Evgeny Epifanovsky
 -----------------------------------------------------------------------
 Exchange:     0.2000 Hartree-Fock + 0.0800 Slater + 0.7200 B88
 Correlation:  0.1900 VWN1RPA + 0.8100 LYP
 Using SG-1 standard quadrature grid
 A restricted SCF calculation will be
 performed using DIIS
 SCF converges when DIIS error is below 1.0e-08
 ---------------------------------------
  Cycle       Energy         DIIS error
 ---------------------------------------
    1   -3250.3464562350      7.91e-04  
    2   -3250.3509904493      2.58e-04  
    3   -3250.3508986379      3.14e-04  
    4   -3250.3512539849      5.36e-05  
    5   -3250.3512643529      1.10e-05  
    6   -3250.3512646038      4.11e-06  
    7   -3250.3512646638      1.30e-06  
    8   -3250.3512646706      2.51e-07  
    9   -3250.3512646707      9.55e-08  
   10   -3250.3512646708      2.05e-08  
   11   -3250.3512646708      7.20e-09  Convergence criterion met
 ---------------------------------------
 SCF time:   CPU 46.87s  wall 61.00s 
 SCF   energy in the final basis set =    -3250.3512646708
 Total energy in the final basis set =    -3250.3512646708

 --------------------------------------------------------------

                    Orbital Energies (a.u.)
 --------------------------------------------------------------

 Alpha MOs
 -- Occupied --
*******-101.571 -62.495 -56.316 -56.311 -56.311 -24.714 -10.344
-10.266 -10.220  -9.485  -8.704  -7.250  -7.240  -7.240  -6.536
 -6.522  -6.522  -2.646  -2.643  -2.642  -2.631  -2.631  -1.258
 -0.931  -0.853  -0.795  -0.647  -0.626  -0.565  -0.531  -0.497
 -0.464  -0.447  -0.412  -0.380  -0.369  -0.341  -0.313  -0.294
 -0.288
 -- Virtual --
 -0.045  -0.013   0.005   0.013   0.016   0.027   0.050   0.058
  0.064   0.065   0.070   0.081   0.090   0.097   0.103   0.106
  0.113   0.118   0.129   0.135   0.140   0.147   0.157   0.164
  0.187   0.197   0.200   0.217   0.234   0.256   0.265   0.273
  0.311   0.342   0.366   0.381   0.401   0.404   0.422   0.436
  0.444   0.459   0.474   0.478   0.487   0.512   0.548   0.553
  0.567   0.585   0.593   0.609   0.643   0.654   0.663   0.680
  0.686   0.768   0.779   0.802   0.848   0.858   0.882   0.911
  0.945   0.989   1.018   1.086   1.111   1.268   1.282   1.316
  1.384   1.414   1.429   1.466   1.495   1.512   1.527   1.535
  1.641   1.692   1.727   1.781   1.813   1.840   1.879   1.943
  1.996   1.998   2.048   2.084   2.111   2.168   2.177   2.199
  2.230   2.293   2.329   2.471   2.500   2.543   2.580   2.693
  2.704   2.797   2.807   2.832   3.029   3.097   3.251   3.392
  3.693   3.767   3.806   3.807   3.994   4.011   4.037   4.052
  4.120   4.171   4.276   4.386   4.855   6.338   6.377   6.641
  6.687   7.570   7.591   7.683   9.740  23.569  23.739  23.856
 25.876  25.968  26.420  47.935  66.757 215.727 289.765 289.787
289.9041020.731
 --------------------------------------------------------------

          Ground-State Mulliken Net Atomic Charges

     Atom                 Charge (a.u.)
  ----------------------------------------
      1 C                    -0.396287
      2 C                    -0.019398
      3 C                    -0.260572
      4 H                     0.273434
      5 Br                   -0.125420
      6 F                    -0.045393
      7 Cl                    0.221766
      8 H                     0.166312
      9 H                     0.185559
  ----------------------------------------
  Sum of atomic charges =     0.000000

 -----------------------------------------------------------------
                    Cartesian Multipole Moments
 -----------------------------------------------------------------
    Charge (ESU x 10^10)
                 0.0000
    Dipole Moment (Debye)
         X       0.2533      Y      -1.6734      Z      -1.1106
       Tot       2.0243
    Quadrupole Moments (Debye-Ang)
        XX     -58.7938     XY       1.4728     YY     -51.0502
        XZ       2.0152     YZ       0.5268     ZZ     -53.1973
    Octopole Moments (Debye-Ang^2)
       XXX      44.1211    XXY       7.7542    XYY       7.8668
       YYY       4.7474    XXZ      -0.9859    XYZ      -3.2289
       YYZ       2.0814    XZZ       9.6990    YZZ       0.1496
       ZZZ       4.5450
    Hexadecapole Moments (Debye-Ang^3)
      XXXX    -794.9089   XXXY      32.7298   XXYY    -186.6260
      XYYY      25.9271   YYYY    -313.4828   XXXZ      -4.2996
      XXYZ       4.1700   XYYZ       2.1864   YYYZ      -4.6741
      XXZZ    -161.5652   XYZZ      10.1264   YYZZ     -79.2070
      XZZZ     -10.0095   YZZZ      -1.1664   ZZZZ    -141.7514
 -----------------------------------------------------------------
 Calculating analytic gradient of the SCF energy
 Gradient of SCF Energy
            1           2           3           4           5           6
    1   0.0044647   0.0063611  -0.0158995   0.0005142  -0.0000198   0.0042260
    2   0.0013809  -0.0068260   0.0027570  -0.0005009   0.0011420   0.0025163
    3  -0.0058641   0.0049194   0.0111442  -0.0005999  -0.0021334  -0.0041620
            7           8           9
    1   0.0010398  -0.0004572  -0.0002292
    2   0.0000583  -0.0007173   0.0001896
    3  -0.0023828  -0.0008028  -0.0001185
 Max gradient component =       1.590E-02
 RMS gradient           =       4.748E-03
 Gradient time:  CPU 14.29 s  wall 18.78 s
 Geometry Optimization Parameters
   NAtoms,    NIC,     NZ,  NCons,   NDum,   NFix, NCnnct, MaxDiis
        9      69       9       0       0       0       0       0

 Cartesian Hessian Update
 Hessian Updated using BFGS Update


** GEOMETRY OPTIMIZATION IN DELOCALIZED INTERNAL COORDINATES **
   Searching for a Minimum

   Optimization Cycle:   2

                       Coordinates (Angstroms)
     ATOM                X               Y               Z
      1  C        -0.7704848859   -1.1628988256   -1.1026182893
      2  C         0.0552633148   -1.0026935618    0.1683842920
      3  C        -1.2928545762   -0.3276878249    0.0325250476
      4  H         0.1142751566   -1.8412249900    0.8493806053
      5  Br        1.7106473960   -0.0162975933    0.1075943804
      6  F        -2.3001126339   -0.8308752334    0.7806710667
      7  Cl       -1.4493484710    1.4155908227   -0.1822680289
      8  H        -0.4492609462   -0.6458917570   -1.9979963810
      9  H        -1.2408809298   -2.1269419373   -1.2655816862
   Point Group: c1    Number of degrees of freedom:    21


   Energy is  -3250.351264671

 Hessian Updated using BFGS Update

 20 Hessian modes will be used to form the next step
  Hessian Eigenvalues:
     0.016306    0.021001    0.023140    0.030037    0.030649    0.036653
     0.084963    0.087292    0.089590    0.105666    0.117338    0.134738
     0.175690    0.244038    0.261943    0.269858    0.286808    0.348115
     0.350318    0.555540

 Minimum Search - Taking Simple RFO Step
 Searching for Lamda that Minimizes Along All modes
 Value Taken    Lamda =  -0.00135279
 Step Taken.  Stepsize is  0.139993

                             Maximum     Tolerance    Cnvgd?
         Gradient           0.007415      0.000300      NO
         Displacement       0.076291      0.001200      NO
         Energy change     -0.004515      0.000001      NO


 New Cartesian Coordinates Obtained by Inverse Iteration

 Displacement from previous Coordinates is:  0.135524
 ----------------------------------------------------------------
             Standard Nuclear Orientation (Angstroms)
    I     Atom           X                Y                Z
 ----------------------------------------------------------------
    1      C      -0.7767703323    -1.1677741524    -1.1121594945
    2      C       0.0497377502    -0.9918656370     0.1492823729
    3      C      -1.2797734282    -0.3313291648     0.0090592075
    4      H       0.0932167783    -1.8131041642     0.8504219923
    5      Br      1.7103695930    -0.0202582789     0.1337540985
    6      F      -2.2718544633    -0.8380929701     0.7887128934
    7      Cl     -1.4471694552     1.4145386801    -0.1599759290
    8      H      -0.4564697379    -0.6558554339    -2.0091913736
    9      H      -1.2440432802    -2.1351797796    -1.2598127609
 ----------------------------------------------------------------
 Molecular Point Group                 C1    NOp =  1
 Largest Abelian Subgroup              C1    NOp =  1
 Nuclear Repulsion Energy =   494.3775400225 hartrees
 There are       41 alpha and       41 beta electrons
 Applying Cartesian multipole field
    Component          Value
    ---------          -----
     (2,0,0)        1.00000E-11
     (0,2,0)        2.00000E-11
     (0,0,2)       -3.00000E-11
 Nucleus-field energy     =     0.0000000095 hartrees
 Requested basis set is 6-311++G(d,p)
 There are 71 shells and 187 basis functions
 A cutoff of  1.0D-11 yielded   2253 shell pairs
 There are     16299 function pairs (     17745 Cartesian)
 Smallest overlap matrix eigenvalue = 3.39E-05
 Guess MOs from SCF MO coefficient file

 -----------------------------------------------------------------------
  General SCF calculation program by
  Eric Jon Sundstrom, Paul Horn, Yuezhi Mao, Dmitri Zuev, Alec White,
  David Stuck, Shaama M.S., Shane Yost, Joonho Lee, David Small,
  Daniel Levine, Susi Lehtola, Hugh Burton, Evgeny Epifanovsky
 -----------------------------------------------------------------------
 Exchange:     0.2000 Hartree-Fock + 0.0800 Slater + 0.7200 B88
 Correlation:  0.1900 VWN1RPA + 0.8100 LYP
 Using SG-1 standard quadrature grid
 A restricted SCF calculation will be
 performed using DIIS
 SCF converges when DIIS error is below 1.0e-08
 ---------------------------------------
  Cycle       Energy         DIIS error
 ---------------------------------------
    1   -3250.3506502806      4.38e-04  
    2   -3250.3517977624      1.50e-04  
    3   -3250.3517626124      1.86e-04  
    4   -3250.3518773445      2.50e-05  
    5   -3250.3518796725      5.40e-06  
    6   -3250.3518797411      2.10e-06  
    7   -3250.3518797545      6.93e-07  
    8   -3250.3518797564      1.35e-07  
    9   -3250.3518797566      4.25e-08  
   10   -3250.3518797566      1.40e-08  
   11   -3250.3518797565      3.45e-09  Convergence criterion met
 ---------------------------------------
 SCF time:   CPU 46.80s  wall 58.00s 
 SCF   energy in the final basis set =    -3250.3518797565
 Total energy in the final basis set =    -3250.3518797565

 --------------------------------------------------------------

                    Orbital Energies (a.u.)
 --------------------------------------------------------------

 Alpha MOs
 -- Occupied --
*******-101.571 -62.495 -56.316 -56.312 -56.312 -24.711 -10.342
-10.263 -10.221  -9.485  -8.704  -7.250  -7.240  -7.240  -6.536
 -6.522  -6.522  -2.647  -2.643  -2.643  -2.632  -2.632  -1.253
 -0.937  -0.855  -0.798  -0.649  -0.624  -0.566  -0.531  -0.494
 -0.463  -0.447  -0.413  -0.380  -0.370  -0.341  -0.314  -0.296
 -0.288
 -- Virtual --
 -0.046  -0.013   0.005   0.015   0.016   0.027   0.050   0.059
  0.063   0.067   0.070   0.082   0.090   0.096   0.103   0.106
  0.114   0.118   0.129   0.134   0.142   0.146   0.158   0.165
  0.187   0.197   0.201   0.216   0.230   0.258   0.267   0.282
  0.314   0.341   0.367   0.382   0.400   0.405   0.422   0.437
  0.444   0.459   0.474   0.480   0.488   0.517   0.550   0.557
  0.567   0.585   0.597   0.611   0.642   0.654   0.664   0.680
  0.688   0.767   0.777   0.801   0.847   0.860   0.882   0.912
  0.946   0.991   1.022   1.088   1.113   1.268   1.280   1.319
  1.393   1.415   1.428   1.477   1.495   1.514   1.524   1.535
  1.648   1.695   1.725   1.788   1.814   1.852   1.884   1.952
  2.000   2.002   2.051   2.087   2.114   2.173   2.184   2.202
  2.233   2.294   2.333   2.472   2.502   2.548   2.579   2.696
  2.709   2.806   2.820   2.841   3.024   3.112   3.276   3.408
  3.693   3.770   3.800   3.812   3.994   4.010   4.036   4.058
  4.120   4.172   4.281   4.386   4.860   6.342   6.380   6.640
  6.686   7.569   7.591   7.682   9.742  23.584  23.768  23.870
 25.876  25.964  26.422  47.933  66.762 215.728 289.765 289.787
289.9031020.729
 --------------------------------------------------------------

          Ground-State Mulliken Net Atomic Charges

     Atom                 Charge (a.u.)
  ----------------------------------------
      1 C                    -0.405541
      2 C                    -0.029984
      3 C                    -0.234101
      4 H                     0.272360
      5 Br                   -0.122182
      6 F                    -0.054503
      7 Cl                    0.221598
      8 H                     0.167084
      9 H                     0.185269
  ----------------------------------------
  Sum of atomic charges =     0.000000

 -----------------------------------------------------------------
                    Cartesian Multipole Moments
 -----------------------------------------------------------------
    Charge (ESU x 10^10)
                 0.0000
    Dipole Moment (Debye)
         X       0.2771      Y      -1.6497      Z      -1.1790
       Tot       2.0466
    Quadrupole Moments (Debye-Ang)
        XX     -58.7785     XY       1.4665     YY     -51.0683
        XZ       2.1668     YZ       0.7052     ZZ     -53.1348
    Octopole Moments (Debye-Ang^2)
       XXX      43.8959    XXY       7.8949    XYY       7.5084
       YYY       5.1610    XXZ      -1.4386    XYZ      -3.2938
       YYZ       1.5393    XZZ       9.6113    YZZ       0.1766
       ZZZ       2.7656
    Hexadecapole Moments (Debye-Ang^3)
      XXXX    -789.0902   XXXY      32.3441   XXYY    -185.6415
      XYYY      25.9427   YYYY    -312.9451   XXXZ      -5.1105
      XXYZ       4.1796   XYYZ       1.4047   YYYZ      -5.2687
      XXZZ    -160.8638   XYZZ      10.1378   YYZZ     -79.3741
      XZZZ     -11.8157   YZZZ      -2.7486   ZZZZ    -142.4038
 -----------------------------------------------------------------
 Calculating analytic gradient of the SCF energy
 Gradient of SCF Energy
            1           2           3           4           5           6
    1   0.0018957  -0.0020476  -0.0033636   0.0002812  -0.0007838   0.0035627
    2   0.0037985  -0.0017463  -0.0047222   0.0010891   0.0001376   0.0021986
    3   0.0015770  -0.0008998  -0.0008245  -0.0000748  -0.0000840  -0.0014352
            7           8           9
    1   0.0009031  -0.0003676  -0.0000801
    2  -0.0002648  -0.0005871   0.0000966
    3   0.0003956   0.0006190   0.0007267
 Max gradient component =       4.722E-03
 RMS gradient           =       1.793E-03
 Gradient time:  CPU 14.12 s  wall 18.01 s
 Geometry Optimization Parameters
   NAtoms,    NIC,     NZ,  NCons,   NDum,   NFix, NCnnct, MaxDiis
        9      69       9       0       0       0       0       0

 Cartesian Hessian Update
 Hessian Updated using BFGS Update


** GEOMETRY OPTIMIZATION IN DELOCALIZED INTERNAL COORDINATES **
   Searching for a Minimum

   Optimization Cycle:   3

                       Coordinates (Angstroms)
     ATOM                X               Y               Z
      1  C        -0.7767703323   -1.1677741524   -1.1121594945
      2  C         0.0497377502   -0.9918656370    0.1492823729
      3  C        -1.2797734282   -0.3313291648    0.0090592075
      4  H         0.0932167783   -1.8131041642    0.8504219923
      5  Br        1.7103695930   -0.0202582789    0.1337540985
      6  F        -2.2718544633   -0.8380929701    0.7887128934
      7  Cl       -1.4471694552    1.4145386801   -0.1599759290
      8  H        -0.4564697379   -0.6558554339   -2.0091913736
      9  H        -1.2440432802   -2.1351797796   -1.2598127609
   Point Group: c1    Number of degrees of freedom:    21


   Energy is  -3250.351879756

 Hessian Updated using BFGS Update

 21 Hessian modes will be used to form the next step
  Hessian Eigenvalues:
     0.016350    0.020965    0.023507    0.030267    0.032584    0.040898
     0.075904    0.086992    0.090052    0.103074    0.112449    0.134886
     0.176421    0.258000    0.264782    0.286457    0.286933    0.348123
     0.348405    0.351081    0.536533

 Minimum Search - Taking Simple RFO Step
 Searching for Lamda that Minimizes Along All modes
 Value Taken    Lamda =  -0.00017971
 Step Taken.  Stepsize is  0.049405

                             Maximum     Tolerance    Cnvgd?
         Gradient           0.003000      0.000300      NO
         Displacement       0.023227      0.001200      NO
         Energy change     -0.000615      0.000001      NO


 New Cartesian Coordinates Obtained by Inverse Iteration

 Displacement from previous Coordinates is:  0.044080
 ----------------------------------------------------------------
             Standard Nuclear Orientation (Angstroms)
    I     Atom           X                Y                Z
 ----------------------------------------------------------------
    1      C      -0.7780269337    -1.1674411392    -1.1099165178
    2      C       0.0535122352    -0.9884041677     0.1510934986
    3      C      -1.2762475323    -0.3269404237     0.0137715921
    4      H       0.0951951067    -1.8145242368     0.8484620868
    5      Br      1.7222725514    -0.0280860388     0.1333860330
    6      F      -2.2777051547    -0.8411869320     0.7845094532
    7      Cl     -1.4592151017     1.4170540567    -0.1645470636
    8      H      -0.4575615284    -0.6543483697    -2.0076797661
    9      H      -1.2449802182    -2.1350436495    -1.2589883097
 ----------------------------------------------------------------
 Molecular Point Group                 C1    NOp =  1
 Largest Abelian Subgroup              C1    NOp =  1
 Nuclear Repulsion Energy =   493.0321538941 hartrees
 There are       41 alpha and       41 beta electrons
 Applying Cartesian multipole field
    Component          Value
    ---------          -----
     (2,0,0)        1.00000E-11
     (0,2,0)        2.00000E-11
     (0,0,2)       -3.00000E-11
 Nucleus-field energy     =     0.0000000095 hartrees
 Requested basis set is 6-311++G(d,p)
 There are 71 shells and 187 basis functions
 A cutoff of  1.0D-11 yielded   2251 shell pairs
 There are     16259 function pairs (     17691 Cartesian)
 Smallest overlap matrix eigenvalue = 3.41E-05
 Guess MOs from SCF MO coefficient file

 -----------------------------------------------------------------------
  General SCF calculation program by
  Eric Jon Sundstrom, Paul Horn, Yuezhi Mao, Dmitri Zuev, Alec White,
  David Stuck, Shaama M.S., Shane Yost, Joonho Lee, David Small,
  Daniel Levine, Susi Lehtola, Hugh Burton, Evgeny Epifanovsky
 -----------------------------------------------------------------------
 Exchange:     0.2000 Hartree-Fock + 0.0800 Slater + 0.7200 B88
 Correlation:  0.1900 VWN1RPA + 0.8100 LYP
 Using SG-1 standard quadrature grid
 A restricted SCF calculation will be
 performed using DIIS
 SCF converges when DIIS error is below 1.0e-08
 ---------------------------------------
  Cycle       Energy         DIIS error
 ---------------------------------------
    1   -3250.3518412683      1.43e-04  
    2   -3250.3519728256      3.14e-05  
    3   -3250.3519714783      3.65e-05  
    4   -3250.3519768399      8.34e-06  
    5   -3250.3519771390      1.98e-06  
    6   -3250.3519771502      7.80e-07  
    7   -3250.3519771519      1.75e-07  
    8   -3250.3519771521      5.75e-08  
    9   -3250.3519771520      1.11e-08  
   10   -3250.3519771520      4.99e-09  Convergence criterion met
 ---------------------------------------
 SCF time:   CPU 42.25s  wall 52.00s 
 SCF   energy in the final basis set =    -3250.3519771520
 Total energy in the final basis set =    -3250.3519771520

 --------------------------------------------------------------

                    Orbital Energies (a.u.)
 --------------------------------------------------------------

 Alpha MOs
 -- Occupied --
*******-101.571 -62.496 -56.317 -56.312 -56.312 -24.710 -10.343
-10.264 -10.221  -9.486  -8.705  -7.251  -7.241  -7.240  -6.537
 -6.523  -6.523  -2.647  -2.644  -2.643  -2.632  -2.632  -1.251
 -0.936  -0.855  -0.798  -0.648  -0.623  -0.565  -0.530  -0.493
 -0.463  -0.446  -0.414  -0.380  -0.370  -0.341  -0.315  -0.296
 -0.289
 -- Virtual --
 -0.047  -0.013   0.005   0.014   0.016   0.027   0.050   0.059
  0.063   0.066   0.070   0.082   0.090   0.096   0.103   0.106
  0.114   0.118   0.129   0.135   0.142   0.146   0.158   0.165
  0.187   0.197   0.201   0.216   0.229   0.257   0.266   0.281
  0.314   0.341   0.367   0.382   0.400   0.405   0.423   0.437
  0.444   0.459   0.474   0.479   0.488   0.517   0.550   0.555
  0.567   0.585   0.596   0.610   0.642   0.654   0.663   0.679
  0.688   0.766   0.776   0.800   0.847   0.860   0.880   0.911
  0.944   0.991   1.021   1.086   1.111   1.269   1.282   1.318
  1.391   1.415   1.428   1.475   1.495   1.513   1.524   1.535
  1.648   1.695   1.726   1.785   1.814   1.850   1.882   1.953
  1.999   2.002   2.050   2.086   2.113   2.173   2.183   2.201
  2.232   2.293   2.330   2.473   2.497   2.547   2.578   2.696
  2.709   2.800   2.818   2.838   3.021   3.109   3.273   3.406
  3.691   3.770   3.795   3.813   3.991   4.009   4.035   4.055
  4.118   4.171   4.278   4.386   4.855   6.343   6.380   6.637
  6.682   7.569   7.591   7.680   9.741  23.579  23.763  23.866
 25.875  25.960  26.419  47.932  66.763 215.727 289.764 289.786
289.9011020.728
 --------------------------------------------------------------

          Ground-State Mulliken Net Atomic Charges

     Atom                 Charge (a.u.)
  ----------------------------------------
      1 C                    -0.403021
      2 C                    -0.033383
      3 C                    -0.232398
      4 H                     0.270743
      5 Br                   -0.121301
      6 F                    -0.056946
      7 Cl                    0.223858
      8 H                     0.166164
      9 H                     0.186285
  ----------------------------------------
  Sum of atomic charges =     0.000000

 -----------------------------------------------------------------
                    Cartesian Multipole Moments
 -----------------------------------------------------------------
    Charge (ESU x 10^10)
                 0.0000
    Dipole Moment (Debye)
         X       0.3112      Y      -1.6289      Z      -1.1745
       Tot       2.0322
    Quadrupole Moments (Debye-Ang)
        XX     -58.8206     XY       1.3947     YY     -51.0818
        XZ       2.1786     YZ       0.7000     ZZ     -53.1651
    Octopole Moments (Debye-Ang^2)
       XXX      44.1079    XXY       8.1298    XYY       7.3701
       YYY       5.4185    XXZ      -1.4431    XYZ      -3.2977
       YYZ       1.5184    XZZ       9.5587    YZZ       0.3076
       ZZZ       2.9034
    Hexadecapole Moments (Debye-Ang^3)
      XXXX    -796.6667   XXXY      33.4194   XXYY    -186.9670
      XYYY      27.1392   YYYY    -313.2803   XXXZ      -5.3801
      XXYZ       4.3013   XYYZ       1.4225   YYYZ      -4.9505
      XXZZ    -162.1798   XYZZ      10.6264   YYZZ     -79.3932
      XZZZ     -12.1369   YZZZ      -2.3258   ZZZZ    -142.3165
 -----------------------------------------------------------------
 Calculating analytic gradient of the SCF energy
 Gradient of SCF Energy
            1           2           3           4           5           6
    1   0.0002721  -0.0010253  -0.0002488   0.0002509   0.0002410   0.0006722
    2   0.0014534  -0.0002129  -0.0022899   0.0001571   0.0000635   0.0007814
    3   0.0010337  -0.0009123   0.0008118   0.0000129   0.0000110  -0.0010936
            7           8           9
    1   0.0000297  -0.0000875  -0.0001042
    2   0.0004365  -0.0002185  -0.0001707
    3  -0.0001220   0.0000260   0.0002326
 Max gradient component =       2.290E-03
 RMS gradient           =       7.178E-04
 Gradient time:  CPU 14.42 s  wall 18.11 s
 Geometry Optimization Parameters
   NAtoms,    NIC,     NZ,  NCons,   NDum,   NFix, NCnnct, MaxDiis
        9      69       9       0       0       0       0       0

 Cartesian Hessian Update
 Hessian Updated using BFGS Update


** GEOMETRY OPTIMIZATION IN DELOCALIZED INTERNAL COORDINATES **
   Searching for a Minimum

   Optimization Cycle:   4

                       Coordinates (Angstroms)
     ATOM                X               Y               Z
      1  C        -0.7780269337   -1.1674411392   -1.1099165178
      2  C         0.0535122352   -0.9884041677    0.1510934986
      3  C        -1.2762475323   -0.3269404237    0.0137715921
      4  H         0.0951951067   -1.8145242368    0.8484620868
      5  Br        1.7222725514   -0.0280860388    0.1333860330
      6  F        -2.2777051547   -0.8411869320    0.7845094532
      7  Cl       -1.4592151017    1.4170540567   -0.1645470636
      8  H        -0.4575615284   -0.6543483697   -2.0076797661
      9  H        -1.2449802182   -2.1350436495   -1.2589883097
   Point Group: c1    Number of degrees of freedom:    21


   Energy is  -3250.351977152

 Hessian Updated using BFGS Update

 21 Hessian modes will be used to form the next step
  Hessian Eigenvalues:
     0.016348    0.020989    0.023529    0.029956    0.032087    0.047957
     0.074319    0.087161    0.089787    0.104648    0.111339    0.133536
     0.179035    0.243732    0.263752    0.269538    0.290649    0.347160
     0.348132    0.351333    0.483624

 Minimum Search - Taking Simple RFO Step
 Searching for Lamda that Minimizes Along All modes
 Value Taken    Lamda =  -0.00002657
 Step Taken.  Stepsize is  0.020559

                             Maximum     Tolerance    Cnvgd?
         Gradient           0.000794      0.000300      NO
         Displacement       0.011422      0.001200      NO
         Energy change     -0.000097      0.000001      NO


 New Cartesian Coordinates Obtained by Inverse Iteration

 Displacement from previous Coordinates is:  0.018364
 ----------------------------------------------------------------
             Standard Nuclear Orientation (Angstroms)
    I     Atom           X                Y                Z
 ----------------------------------------------------------------
    1      C      -0.7778548789    -1.1685348997    -1.1114428949
    2      C       0.0536237644    -0.9872478290     0.1515942847
    3      C      -1.2763557941    -0.3252223091     0.0129364364
    4      H       0.0924722525    -1.8140680819     0.8487965799
    5      Br      1.7234637294    -0.0301323356     0.1346688503
    6      F      -2.2746351190    -0.8413870852     0.7903592531
    7      Cl     -1.4625227494     1.4175526133    -0.1659012938
    8      H      -0.4563854624    -0.6541912682    -2.0086051991
    9      H      -1.2445623182    -2.1356897051    -1.2623150101
 ----------------------------------------------------------------
 Molecular Point Group                 C1    NOp =  1
 Largest Abelian Subgroup              C1    NOp =  1
 Nuclear Repulsion Energy =   492.7683121844 hartrees
 There are       41 alpha and       41 beta electrons
 Applying Cartesian multipole field
    Component          Value
    ---------          -----
     (2,0,0)        1.00000E-11
     (0,2,0)        2.00000E-11
     (0,0,2)       -3.00000E-11
 Nucleus-field energy     =     0.0000000095 hartrees
 Requested basis set is 6-311++G(d,p)
 There are 71 shells and 187 basis functions
 A cutoff of  1.0D-11 yielded   2251 shell pairs
 There are     16259 function pairs (     17691 Cartesian)
 Smallest overlap matrix eigenvalue = 3.42E-05
 Guess MOs from SCF MO coefficient file

 -----------------------------------------------------------------------
  General SCF calculation program by
  Eric Jon Sundstrom, Paul Horn, Yuezhi Mao, Dmitri Zuev, Alec White,
  David Stuck, Shaama M.S., Shane Yost, Joonho Lee, David Small,
  Daniel Levine, Susi Lehtola, Hugh Burton, Evgeny Epifanovsky
 -----------------------------------------------------------------------
 Exchange:     0.2000 Hartree-Fock + 0.0800 Slater + 0.7200 B88
 Correlation:  0.1900 VWN1RPA + 0.8100 LYP
 Using SG-1 standard quadrature grid
 A restricted SCF calculation will be
 performed using DIIS
 SCF converges when DIIS error is below 1.0e-08
 ---------------------------------------
  Cycle       Energy         DIIS error
 ---------------------------------------
    1   -3250.3519679555      6.13e-05  
    2   -3250.3519908715      1.40e-05  
    3   -3250.3519906241      1.60e-05  
    4   -3250.3519916008      3.16e-06  
    5   -3250.3519916428      9.76e-07  
    6   -3250.3519916459      2.94e-07  
    7   -3250.3519916461      8.21e-08  
    8   -3250.3519916462      2.55e-08  
    9   -3250.3519916462      6.09e-09  Convergence criterion met
 ---------------------------------------
 SCF time:   CPU 39.44s  wall 49.00s 
 SCF   energy in the final basis set =    -3250.3519916462
 Total energy in the final basis set =    -3250.3519916462

 --------------------------------------------------------------

                    Orbital Energies (a.u.)
 --------------------------------------------------------------

 Alpha MOs
 -- Occupied --
*******-101.572 -62.496 -56.317 -56.312 -56.312 -24.710 -10.343
-10.264 -10.222  -9.486  -8.705  -7.251  -7.241  -7.241  -6.537
 -6.523  -6.523  -2.647  -2.644  -2.643  -2.632  -2.632  -1.250
 -0.936  -0.855  -0.798  -0.648  -0.623  -0.565  -0.529  -0.492
 -0.463  -0.446  -0.414  -0.380  -0.370  -0.341  -0.315  -0.296
 -0.289
 -- Virtual --
 -0.046  -0.013   0.005   0.014   0.016   0.027   0.050   0.059
  0.063   0.066   0.070   0.082   0.090   0.096   0.102   0.106
  0.113   0.118   0.129   0.135   0.142   0.146   0.158   0.165
  0.187   0.197   0.201   0.215   0.229   0.257   0.265   0.280
  0.314   0.342   0.367   0.382   0.400   0.405   0.423   0.437
  0.444   0.458   0.474   0.479   0.488   0.517   0.550   0.555
  0.567   0.585   0.596   0.610   0.641   0.654   0.663   0.678
  0.688   0.766   0.775   0.800   0.847   0.860   0.880   0.911
  0.944   0.991   1.021   1.086   1.111   1.269   1.281   1.317
  1.392   1.415   1.428   1.474   1.494   1.513   1.524   1.534
  1.647   1.695   1.726   1.784   1.813   1.849   1.881   1.953
  1.998   2.002   2.049   2.085   2.113   2.172   2.182   2.201
  2.232   2.293   2.329   2.473   2.495   2.546   2.577   2.695
  2.708   2.799   2.817   2.837   3.019   3.108   3.271   3.404
  3.690   3.770   3.793   3.813   3.989   4.009   4.035   4.054
  4.118   4.171   4.277   4.386   4.853   6.343   6.381   6.635
  6.681   7.568   7.591   7.680   9.740  23.577  23.761  23.863
 25.874  25.958  26.418  47.932  66.763 215.727 289.764 289.786
289.9011020.728
 --------------------------------------------------------------

          Ground-State Mulliken Net Atomic Charges

     Atom                 Charge (a.u.)
  ----------------------------------------
      1 C                    -0.401025
      2 C                    -0.035461
      3 C                    -0.231987
      4 H                     0.270667
      5 Br                   -0.121209
      6 F                    -0.058322
      7 Cl                    0.225234
      8 H                     0.165829
      9 H                     0.186272
  ----------------------------------------
  Sum of atomic charges =     0.000000

 -----------------------------------------------------------------
                    Cartesian Multipole Moments
 -----------------------------------------------------------------
    Charge (ESU x 10^10)
                 0.0000
    Dipole Moment (Debye)
         X       0.3156      Y      -1.6165      Z      -1.1848
       Tot       2.0289
    Quadrupole Moments (Debye-Ang)
        XX     -58.8262     XY       1.3734     YY     -51.0796
        XZ       2.1975     YZ       0.7138     ZZ     -53.1755
    Octopole Moments (Debye-Ang^2)
       XXX      44.1785    XXY       8.1942    XYY       7.3424
       YYY       5.5235    XXZ      -1.4959    XYZ      -3.3141
       YYZ       1.4699    XZZ       9.5922    YZZ       0.3392
       ZZZ       2.8122
    Hexadecapole Moments (Debye-Ang^3)
      XXXX    -797.3867   XXXY      33.7354   XXYY    -187.0949
      XYYY      27.4987   YYYY    -313.3291   XXXZ      -5.3729
      XXYZ       4.3789   XYYZ       1.4321   YYYZ      -4.8111
      XXZZ    -162.4522   XYZZ      10.7667   YYZZ     -79.4636
      XZZZ     -12.2037   YZZZ      -2.1860   ZZZZ    -142.8522
 -----------------------------------------------------------------
 Calculating analytic gradient of the SCF energy
 Gradient of SCF Energy
            1           2           3           4           5           6
    1   0.0001525  -0.0002304  -0.0002712   0.0002078   0.0001693   0.0000495
    2   0.0002954   0.0000786  -0.0007334  -0.0001240  -0.0000469   0.0002205
    3  -0.0001275  -0.0000474   0.0003006   0.0000282   0.0000607  -0.0000103
            7           8           9
    1  -0.0000335   0.0000190  -0.0000631
    2   0.0004649  -0.0001215  -0.0000336
    3  -0.0000818  -0.0001795   0.0000570
 Max gradient component =       7.334E-04
 RMS gradient           =       2.207E-04
 Gradient time:  CPU 15.05 s  wall 19.03 s
 Geometry Optimization Parameters
   NAtoms,    NIC,     NZ,  NCons,   NDum,   NFix, NCnnct, MaxDiis
        9      69       9       0       0       0       0       0

 Cartesian Hessian Update
 Hessian Updated using BFGS Update


** GEOMETRY OPTIMIZATION IN DELOCALIZED INTERNAL COORDINATES **
   Searching for a Minimum

   Optimization Cycle:   5

                       Coordinates (Angstroms)
     ATOM                X               Y               Z
      1  C        -0.7778548789   -1.1685348997   -1.1114428949
      2  C         0.0536237644   -0.9872478290    0.1515942847
      3  C        -1.2763557941   -0.3252223091    0.0129364364
      4  H         0.0924722525   -1.8140680819    0.8487965799
      5  Br        1.7234637294   -0.0301323356    0.1346688503
      6  F        -2.2746351190   -0.8413870852    0.7903592531
      7  Cl       -1.4625227494    1.4175526133   -0.1659012938
      8  H        -0.4563854624   -0.6541912682   -2.0086051991
      9  H        -1.2445623182   -2.1356897051   -1.2623150101
   Point Group: c1    Number of degrees of freedom:    21


   Energy is  -3250.351991646

 Hessian Updated using BFGS Update

 21 Hessian modes will be used to form the next step
  Hessian Eigenvalues:
     0.016820    0.020953    0.022794    0.028833    0.030634    0.049129
     0.071898    0.087383    0.089532    0.101507    0.110792    0.131506
     0.177043    0.245574    0.261548    0.271322    0.303227    0.348126
     0.348376    0.354174    0.485619

 Minimum Search - Taking Simple RFO Step
 Searching for Lamda that Minimizes Along All modes
 Value Taken    Lamda =  -0.00000407
 Step Taken.  Stepsize is  0.010097

                             Maximum     Tolerance    Cnvgd?
         Gradient           0.000299      0.000300     YES
         Displacement       0.004922      0.001200      NO
         Energy change     -0.000014      0.000001      NO


 New Cartesian Coordinates Obtained by Inverse Iteration

 Displacement from previous Coordinates is:  0.007230
 ----------------------------------------------------------------
             Standard Nuclear Orientation (Angstroms)
    I     Atom           X                Y                Z
 ----------------------------------------------------------------
    1      C      -0.7778153013    -1.1690371219    -1.1115165047
    2      C       0.0539388238    -0.9870941451     0.1515008425
    3      C      -1.2756052175    -0.3248490805     0.0125647136
    4      H       0.0905293110    -1.8126110837     0.8501697998
    5      Br      1.7235394952    -0.0306022885     0.1338176466
    6      F      -2.2737635015    -0.8423411081     0.7903367654
    7      Cl     -1.4623605741     1.4168487348    -0.1656751389
    8      H      -0.4568012500    -0.6532531151    -2.0079070510
    9      H      -1.2444183613    -2.1359816925    -1.2632000668
 ----------------------------------------------------------------
 Molecular Point Group                 C1    NOp =  1
 Largest Abelian Subgroup              C1    NOp =  1
 Nuclear Repulsion Energy =   492.8387109832 hartrees
 There are       41 alpha and       41 beta electrons
 Applying Cartesian multipole field
    Component          Value
    ---------          -----
     (2,0,0)        1.00000E-11
     (0,2,0)        2.00000E-11
     (0,0,2)       -3.00000E-11
 Nucleus-field energy     =     0.0000000095 hartrees
 Requested basis set is 6-311++G(d,p)
 There are 71 shells and 187 basis functions
 A cutoff of  1.0D-11 yielded   2251 shell pairs
 There are     16259 function pairs (     17691 Cartesian)
 Smallest overlap matrix eigenvalue = 3.42E-05
 Guess MOs from SCF MO coefficient file

 -----------------------------------------------------------------------
  General SCF calculation program by
  Eric Jon Sundstrom, Paul Horn, Yuezhi Mao, Dmitri Zuev, Alec White,
  David Stuck, Shaama M.S., Shane Yost, Joonho Lee, David Small,
  Daniel Levine, Susi Lehtola, Hugh Burton, Evgeny Epifanovsky
 -----------------------------------------------------------------------
 Exchange:     0.2000 Hartree-Fock + 0.0800 Slater + 0.7200 B88
 Correlation:  0.1900 VWN1RPA + 0.8100 LYP
 Using SG-1 standard quadrature grid
 A restricted SCF calculation will be
 performed using DIIS
 SCF converges when DIIS error is below 1.0e-08
 ---------------------------------------
  Cycle       Energy         DIIS error
 ---------------------------------------
    1   -3250.3519917372      1.94e-05  
    2   -3250.3519939022      6.81e-06  
    3   -3250.3519938237      8.68e-06  
    4   -3250.3519940471      7.68e-07  
    5   -3250.3519940489      3.15e-07  
    6   -3250.3519940493      8.68e-08  
    7   -3250.3519940493      2.80e-08  
    8   -3250.3519940493      8.11e-09  Convergence criterion met
 ---------------------------------------
 SCF time:   CPU 35.18s  wall 35.00s 
 SCF   energy in the final basis set =    -3250.3519940493
 Total energy in the final basis set =    -3250.3519940493

 --------------------------------------------------------------

                    Orbital Energies (a.u.)
 --------------------------------------------------------------

 Alpha MOs
 -- Occupied --
*******-101.572 -62.496 -56.317 -56.312 -56.312 -24.709 -10.343
-10.264 -10.222  -9.486  -8.705  -7.251  -7.241  -7.241  -6.537
 -6.523  -6.523  -2.647  -2.644  -2.643  -2.632  -2.632  -1.250
 -0.936  -0.856  -0.798  -0.648  -0.622  -0.565  -0.529  -0.492
 -0.463  -0.446  -0.414  -0.380  -0.370  -0.341  -0.315  -0.296
 -0.289
 -- Virtual --
 -0.046  -0.013   0.005   0.014   0.016   0.027   0.050   0.059
  0.063   0.066   0.070   0.082   0.090   0.096   0.102   0.106
  0.113   0.118   0.129   0.135   0.142   0.146   0.158   0.165
  0.187   0.197   0.201   0.215   0.229   0.257   0.265   0.281
  0.314   0.342   0.367   0.383   0.400   0.405   0.423   0.437
  0.444   0.458   0.474   0.479   0.488   0.517   0.550   0.555
  0.567   0.585   0.596   0.610   0.641   0.654   0.663   0.678
  0.688   0.765   0.775   0.800   0.847   0.860   0.880   0.911
  0.944   0.991   1.021   1.086   1.111   1.269   1.281   1.317
  1.392   1.415   1.428   1.474   1.494   1.514   1.524   1.535
  1.648   1.695   1.725   1.784   1.813   1.850   1.880   1.954
  1.999   2.003   2.050   2.085   2.113   2.173   2.182   2.201
  2.233   2.293   2.329   2.473   2.495   2.546   2.578   2.696
  2.709   2.799   2.818   2.837   3.019   3.108   3.272   3.404
  3.690   3.770   3.792   3.813   3.989   4.009   4.035   4.054
  4.118   4.171   4.277   4.386   4.853   6.344   6.381   6.635
  6.681   7.568   7.590   7.680   9.741  23.577  23.762  23.864
 25.875  25.958  26.418  47.932  66.763 215.727 289.764 289.786
289.9011020.728
 --------------------------------------------------------------

          Ground-State Mulliken Net Atomic Charges

     Atom                 Charge (a.u.)
  ----------------------------------------
      1 C                    -0.400806
      2 C                    -0.035951
      3 C                    -0.232247
      4 H                     0.270893
      5 Br                   -0.121196
      6 F                    -0.058866
      7 Cl                    0.226095
      8 H                     0.165736
      9 H                     0.186343
  ----------------------------------------
  Sum of atomic charges =     0.000000

 -----------------------------------------------------------------
                    Cartesian Multipole Moments
 -----------------------------------------------------------------
    Charge (ESU x 10^10)
                 0.0000
    Dipole Moment (Debye)
         X       0.3170      Y      -1.6082      Z      -1.1851
       Tot       2.0227
    Quadrupole Moments (Debye-Ang)
        XX     -58.8285     XY       1.3648     YY     -51.0805
        XZ       2.2024     YZ       0.7137     ZZ     -53.1742
    Octopole Moments (Debye-Ang^2)
       XXX      44.1597    XXY       8.2396    XYY       7.3188
       YYY       5.6109    XXZ      -1.4966    XYZ      -3.3212
       YYZ       1.4786    XZZ       9.5780    YZZ       0.3635
       ZZZ       2.8679
    Hexadecapole Moments (Debye-Ang^3)
      XXXX    -797.2008   XXXY      33.6495   XXYY    -187.0423
      XYYY      27.4705   YYYY    -313.2298   XXXZ      -5.2873
      XXYZ       4.3828   XYYZ       1.4630   YYYZ      -4.7956
      XXZZ    -162.4164   XYZZ      10.7591   YYZZ     -79.4266
      XZZZ     -12.1079   YZZZ      -2.2152   ZZZZ    -142.8544
 -----------------------------------------------------------------
 Calculating analytic gradient of the SCF energy
 Gradient of SCF Energy
            1           2           3           4           5           6
    1   0.0000230  -0.0000364   0.0000854   0.0000416   0.0000305  -0.0000924
    2   0.0000151   0.0001164  -0.0002009  -0.0000052  -0.0000757   0.0000379
    3  -0.0001909   0.0000308   0.0001368   0.0000219   0.0000339   0.0000468
            7           8           9
    1   0.0000279  -0.0000690  -0.0000107
    2   0.0001476  -0.0000308  -0.0000044
    3  -0.0000256  -0.0000704   0.0000168
 Max gradient component =       2.009E-04
 RMS gradient           =       8.072E-05
 Gradient time:  CPU 14.52 s  wall 14.52 s
 Geometry Optimization Parameters
   NAtoms,    NIC,     NZ,  NCons,   NDum,   NFix, NCnnct, MaxDiis
        9      69       9       0       0       0       0       0

 Cartesian Hessian Update
 Hessian Updated using BFGS Update


** GEOMETRY OPTIMIZATION IN DELOCALIZED INTERNAL COORDINATES **
   Searching for a Minimum

   Optimization Cycle:   6

                       Coordinates (Angstroms)
     ATOM                X               Y               Z
      1  C        -0.7778153013   -1.1690371219   -1.1115165047
      2  C         0.0539388238   -0.9870941451    0.1515008425
      3  C        -1.2756052175   -0.3248490805    0.0125647136
      4  H         0.0905293110   -1.8126110837    0.8501697998
      5  Br        1.7235394952   -0.0306022885    0.1338176466
      6  F        -2.2737635015   -0.8423411081    0.7903367654
      7  Cl       -1.4623605741    1.4168487348   -0.1656751389
      8  H        -0.4568012500   -0.6532531151   -2.0079070510
      9  H        -1.2444183613   -2.1359816925   -1.2632000668
   Point Group: c1    Number of degrees of freedom:    21


   Energy is  -3250.351994049

 Hessian Updated using BFGS Update

 21 Hessian modes will be used to form the next step
  Hessian Eigenvalues:
     0.018536    0.019880    0.021739    0.027995    0.030498    0.049323
     0.070404    0.084170    0.089325    0.093530    0.110984    0.130773
     0.178791    0.250725    0.266013    0.271875    0.282621    0.348103
     0.348291    0.352022    0.489638

 Minimum Search - Taking Simple RFO Step
 Searching for Lamda that Minimizes Along All modes
 Value Taken    Lamda =   0.00000000
 Step Taken.  Stepsize is  0.004600

                             Maximum     Tolerance    Cnvgd?
         Gradient           0.000145      0.000300     YES
         Displacement       0.002053      0.001200      NO
         Energy change     -0.000002      0.000001      NO


 New Cartesian Coordinates Obtained by Inverse Iteration

 Displacement from previous Coordinates is:  0.003973
 ----------------------------------------------------------------
             Standard Nuclear Orientation (Angstroms)
    I     Atom           X                Y                Z
 ----------------------------------------------------------------
    1      C      -0.7778479702    -1.1691090227    -1.1112652007
    2      C       0.0538984551    -0.9871722268     0.1514998096
    3      C      -1.2755934579    -0.3246281626     0.0124200610
    4      H       0.0898357922    -1.8125542241     0.8503057016
    5      Br      1.7233224134    -0.0305056846     0.1328546244
    6      F      -2.2733212639    -0.8426057364     0.7904945750
    7      Cl     -1.4626140365     1.4165585294    -0.1656745947
    8      H      -0.4556422900    -0.6531317461    -2.0070566256
    9      H      -1.2447942178    -2.1357726267    -1.2634873441
 ----------------------------------------------------------------
 Molecular Point Group                 C1    NOp =  1
 Largest Abelian Subgroup              C1    NOp =  1
 Nuclear Repulsion Energy =   492.8843683556 hartrees
 There are       41 alpha and       41 beta electrons
 Applying Cartesian multipole field
    Component          Value
    ---------          -----
     (2,0,0)        1.00000E-11
     (0,2,0)        2.00000E-11
     (0,0,2)       -3.00000E-11
 Nucleus-field energy     =     0.0000000095 hartrees
 Requested basis set is 6-311++G(d,p)
 There are 71 shells and 187 basis functions
 A cutoff of  1.0D-11 yielded   2251 shell pairs
 There are     16259 function pairs (     17691 Cartesian)
 Smallest overlap matrix eigenvalue = 3.42E-05
 Guess MOs from SCF MO coefficient file

 -----------------------------------------------------------------------
  General SCF calculation program by
  Eric Jon Sundstrom, Paul Horn, Yuezhi Mao, Dmitri Zuev, Alec White,
  David Stuck, Shaama M.S., Shane Yost, Joonho Lee, David Small,
  Daniel Levine, Susi Lehtola, Hugh Burton, Evgeny Epifanovsky
 -----------------------------------------------------------------------
 Exchange:     0.2000 Hartree-Fock + 0.0800 Slater + 0.7200 B88
 Correlation:  0.1900 VWN1RPA + 0.8100 LYP
 Using SG-1 standard quadrature grid
 A restricted SCF calculation will be
 performed using DIIS
 SCF converges when DIIS error is below 1.0e-08
 ---------------------------------------
  Cycle       Energy         DIIS error
 ---------------------------------------
    1   -3250.3519939416      8.96e-06  
    2   -3250.3519944718      3.04e-06  
    3   -3250.3519944552      4.01e-06  
    4   -3250.3519945039      3.61e-07  
    5   -3250.3519945043      1.40e-07  
    6   -3250.3519945044      5.50e-08  
    7   -3250.3519945044      1.03e-08  
    8   -3250.3519945044      2.71e-09  Convergence criterion met
 ---------------------------------------
 SCF time:   CPU 33.81s  wall 34.00s 
 SCF   energy in the final basis set =    -3250.3519945044
 Total energy in the final basis set =    -3250.3519945044

 --------------------------------------------------------------

                    Orbital Energies (a.u.)
 --------------------------------------------------------------

 Alpha MOs
 -- Occupied --
*******-101.572 -62.496 -56.317 -56.312 -56.312 -24.709 -10.343
-10.264 -10.221  -9.486  -8.705  -7.251  -7.241  -7.241  -6.537
 -6.523  -6.523  -2.647  -2.644  -2.643  -2.632  -2.632  -1.250
 -0.936  -0.856  -0.798  -0.648  -0.622  -0.565  -0.529  -0.492
 -0.463  -0.446  -0.414  -0.380  -0.370  -0.341  -0.315  -0.296
 -0.289
 -- Virtual --
 -0.046  -0.013   0.005   0.014   0.016   0.027   0.050   0.059
  0.063   0.066   0.070   0.082   0.090   0.096   0.102   0.106
  0.113   0.118   0.129   0.135   0.142   0.146   0.158   0.165
  0.187   0.197   0.201   0.215   0.229   0.257   0.265   0.281
  0.314   0.341   0.367   0.383   0.400   0.405   0.423   0.437
  0.444   0.458   0.474   0.479   0.488   0.517   0.550   0.555
  0.567   0.585   0.596   0.610   0.641   0.654   0.663   0.678
  0.689   0.765   0.775   0.800   0.847   0.860   0.880   0.911
  0.944   0.991   1.021   1.086   1.111   1.269   1.281   1.318
  1.393   1.415   1.428   1.474   1.493   1.514   1.524   1.535
  1.648   1.695   1.726   1.784   1.813   1.850   1.880   1.954
  1.999   2.003   2.050   2.085   2.113   2.173   2.183   2.202
  2.233   2.293   2.329   2.474   2.495   2.546   2.578   2.696
  2.709   2.800   2.818   2.837   3.019   3.108   3.273   3.404
  3.690   3.770   3.792   3.813   3.989   4.009   4.035   4.055
  4.118   4.171   4.277   4.386   4.853   6.344   6.381   6.635
  6.681   7.568   7.590   7.680   9.741  23.577  23.762  23.864
 25.875  25.958  26.418  47.932  66.764 215.727 289.764 289.786
289.9011020.728
 --------------------------------------------------------------

          Ground-State Mulliken Net Atomic Charges

     Atom                 Charge (a.u.)
  ----------------------------------------
      1 C                    -0.400599
      2 C                    -0.036019
      3 C                    -0.232699
      4 H                     0.270964
      5 Br                   -0.121256
      6 F                    -0.058990
      7 Cl                    0.226524
      8 H                     0.165662
      9 H                     0.186413
  ----------------------------------------
  Sum of atomic charges =     0.000000

 -----------------------------------------------------------------
                    Cartesian Multipole Moments
 -----------------------------------------------------------------
    Charge (ESU x 10^10)
                 0.0000
    Dipole Moment (Debye)
         X       0.3167      Y      -1.6058      Z      -1.1852
       Tot       2.0208
    Quadrupole Moments (Debye-Ang)
        XX     -58.8263     XY       1.3631     YY     -51.0787
        XZ       2.2012     YZ       0.7139     ZZ     -53.1766
    Octopole Moments (Debye-Ang^2)
       XXX      44.1633    XXY       8.2472    XYY       7.3192
       YYY       5.6248    XXZ      -1.4869    XYZ      -3.3236
       YYZ       1.4920    XZZ       9.5875    YZZ       0.3684
       ZZZ       2.9262
    Hexadecapole Moments (Debye-Ang^3)
      XXXX    -797.1078   XXXY      33.6266   XXYY    -187.0055
      XYYY      27.4530   YYYY    -313.1770   XXXZ      -5.1983
      XXYZ       4.3830   XYYZ       1.4969   YYYZ      -4.7867
      XXZZ    -162.3957   XYZZ      10.7515   YYZZ     -79.4054
      XZZZ     -12.0184   YZZZ      -2.2139   ZZZZ    -142.8345
 -----------------------------------------------------------------
 Calculating analytic gradient of the SCF energy
 Gradient of SCF Energy
            1           2           3           4           5           6
    1  -0.0000232   0.0000123   0.0000400  -0.0000307   0.0000097  -0.0000308
    2  -0.0000121   0.0000926  -0.0000207  -0.0000162  -0.0000413   0.0000171
    3  -0.0000562  -0.0000102   0.0000339  -0.0000276   0.0000065   0.0000429
            7           8           9
    1   0.0000503  -0.0000119  -0.0000158
    2  -0.0000125  -0.0000155   0.0000086
    3  -0.0000112   0.0000089   0.0000131
 Max gradient component =       9.264E-05
 RMS gradient           =       3.134E-05
 Gradient time:  CPU 14.22 s  wall 14.22 s
 Geometry Optimization Parameters
   NAtoms,    NIC,     NZ,  NCons,   NDum,   NFix, NCnnct, MaxDiis
        9      69       9       0       0       0       0       0

 Cartesian Hessian Update
 Hessian Updated using BFGS Update


** GEOMETRY OPTIMIZATION IN DELOCALIZED INTERNAL COORDINATES **
   Searching for a Minimum

   Optimization Cycle:   7

                       Coordinates (Angstroms)
     ATOM                X               Y               Z
      1  C        -0.7778479702   -1.1691090227   -1.1112652007
      2  C         0.0538984551   -0.9871722268    0.1514998096
      3  C        -1.2755934579   -0.3246281626    0.0124200610
      4  H         0.0898357922   -1.8125542241    0.8503057016
      5  Br        1.7233224134   -0.0305056846    0.1328546244
      6  F        -2.2733212639   -0.8426057364    0.7904945750
      7  Cl       -1.4626140365    1.4165585294   -0.1656745947
      8  H        -0.4556422900   -0.6531317461   -2.0070566256
      9  H        -1.2447942178   -2.1357726267   -1.2634873441
   Point Group: c1    Number of degrees of freedom:    21


   Energy is  -3250.351994504

 Hessian Updated using BFGS Update

 21 Hessian modes will be used to form the next step
  Hessian Eigenvalues:
     0.017263    0.018972    0.022281    0.028713    0.030144    0.049725
     0.070529    0.078587    0.089288    0.092996    0.111994    0.132040
     0.178617    0.247525    0.262733    0.267063    0.297772    0.348259
     0.348375    0.355339    0.482789

 Minimum Search - Taking Simple RFO Step
 Searching for Lamda that Minimizes Along All modes
 Value Taken    Lamda =   0.00000000
 Step Taken.  Stepsize is  0.001809

                             Maximum     Tolerance    Cnvgd?
         Gradient           0.000050      0.000300     YES
         Displacement       0.001035      0.001200     YES
         Energy change     -0.000000      0.000001     YES


                       Distance Matrix (Angstroms)
             C (  1)   C (  2)   C (  3)   H (  4)   Br(  5)   F (  6)
   C (  2)  1.522983
   C (  3)  1.491163  1.491930
   H (  4)  2.239343  1.082071  2.186406
   Br(  5)  3.016638  1.924197  3.015710  2.521649
   F (  6)  2.441257  2.417678  1.367173  2.555169  4.131000
   Cl(  7)  2.837027  2.859778  1.760235  3.724176  3.511881  2.583666
   H (  8)  1.082816  2.242896  2.204205  3.131505  3.116853  3.341579
   H (  9)  1.084273  2.237873  2.215656  2.520680  3.897645  2.636094
             Cl(  7)   H (  8)
   H (  8)  2.947592
   H (  9)  3.724472  1.836812

 Final energy is   -3250.3519945044309     


 ******************************
 **  OPTIMIZATION CONVERGED  **
 ******************************

                       Coordinates (Angstroms)
     ATOM                X               Y               Z
      1  C        -0.7778479702   -1.1691090227   -1.1112652007
      2  C         0.0538984551   -0.9871722268    0.1514998096
      3  C        -1.2755934579   -0.3246281626    0.0124200610
      4  H         0.0898357922   -1.8125542241    0.8503057016
      5  Br        1.7233224134   -0.0305056846    0.1328546244
      6  F        -2.2733212639   -0.8426057364    0.7904945750
      7  Cl       -1.4626140365    1.4165585294   -0.1656745947
      8  H        -0.4556422900   -0.6531317461   -2.0070566256
      9  H        -1.2447942178   -2.1357726267   -1.2634873441

Z-matrix Print:
$molecule
0 1
Br
C  1 1.924197
H  2 1.082071 1 110.896459
C  2 1.491930 1 123.465912 3 143.345044 0
F  4 1.367173 2 115.405075 1 -141.588276 0
C  4 1.491163 2 61.399377 1 109.844675 0
H  6 1.082816 4 116.928048 2 -107.881894 0
H  6 1.084273 4 117.835705 2 106.804608 0
Cl 4 1.760235 2 122.914771 1 -0.753041 0
$end


 --------------------------------------------------------------

                    Orbital Energies (a.u.)
 --------------------------------------------------------------

 Alpha MOs
 -- Occupied --
*******-101.572 -62.496 -56.317 -56.312 -56.312 -24.709 -10.343
-10.264 -10.221  -9.486  -8.705  -7.251  -7.241  -7.241  -6.537
 -6.523  -6.523  -2.647  -2.644  -2.643  -2.632  -2.632  -1.250
 -0.936  -0.856  -0.798  -0.648  -0.622  -0.565  -0.529  -0.492
 -0.463  -0.446  -0.414  -0.380  -0.370  -0.341  -0.315  -0.296
 -0.289
 -- Virtual --
 -0.046  -0.013   0.005   0.014   0.016   0.027   0.050   0.059
  0.063   0.066   0.070   0.082   0.090   0.096   0.102   0.106
  0.113   0.118   0.129   0.135   0.142   0.146   0.158   0.165
  0.187   0.197   0.201   0.215   0.229   0.257   0.265   0.281
  0.314   0.341   0.367   0.383   0.400   0.405   0.423   0.437
  0.444   0.458   0.474   0.479   0.488   0.517   0.550   0.555
  0.567   0.585   0.596   0.610   0.641   0.654   0.663   0.678
  0.689   0.765   0.775   0.800   0.847   0.860   0.880   0.911
  0.944   0.991   1.021   1.086   1.111   1.269   1.281   1.318
  1.393   1.415   1.428   1.474   1.493   1.514   1.524   1.535
  1.648   1.695   1.726   1.784   1.813   1.850   1.880   1.954
  1.999   2.003   2.050   2.085   2.113   2.173   2.183   2.202
  2.233   2.293   2.329   2.474   2.495   2.546   2.578   2.696
  2.709   2.800   2.818   2.837   3.019   3.108   3.273   3.404
  3.690   3.770   3.792   3.813   3.989   4.009   4.035   4.055
  4.118   4.171   4.277   4.386   4.853   6.344   6.381   6.635
  6.681   7.568   7.590   7.680   9.741  23.577  23.762  23.864
 25.875  25.958  26.418  47.932  66.764 215.727 289.764 289.786
289.9011020.728
 --------------------------------------------------------------

          Ground-State Mulliken Net Atomic Charges

     Atom                 Charge (a.u.)
  ----------------------------------------
      1 C                    -0.400599
      2 C                    -0.036019
      3 C                    -0.232699
      4 H                     0.270964
      5 Br                   -0.121256
      6 F                    -0.058990
      7 Cl                    0.226524
      8 H                     0.165662
      9 H                     0.186413
  ----------------------------------------
  Sum of atomic charges =     0.000000

 -----------------------------------------------------------------
                    Cartesian Multipole Moments
 -----------------------------------------------------------------
    Charge (ESU x 10^10)
                 0.0000
    Dipole Moment (Debye)
         X       0.3167      Y      -1.6058      Z      -1.1852
       Tot       2.0208
    Quadrupole Moments (Debye-Ang)
        XX     -58.8263     XY       1.3631     YY     -51.0787
        XZ       2.2012     YZ       0.7139     ZZ     -53.1766
    Octopole Moments (Debye-Ang^2)
       XXX      44.1633    XXY       8.2472    XYY       7.3192
       YYY       5.6248    XXZ      -1.4869    XYZ      -3.3236
       YYZ       1.4920    XZZ       9.5875    YZZ       0.3684
       ZZZ       2.9262
    Hexadecapole Moments (Debye-Ang^3)
      XXXX    -797.1078   XXXY      33.6266   XXYY    -187.0055
      XYYY      27.4530   YYYY    -313.1770   XXXZ      -5.1983
      XXYZ       4.3830   XYYZ       1.4969   YYYZ      -4.7867
      XXZZ    -162.3957   XYZZ      10.7515   YYZZ     -79.4054
      XZZZ     -12.0184   YZZZ      -2.2139   ZZZZ    -142.8345
 -----------------------------------------------------------------
Archival summary:
1\1\TWL02\OPT\ProcedureUnspecified\BasisUnspecified\r1l1133\taweetha\ThuOct1103:07:562018ThuOct1103:07:562018\0\\#,OPT,ProcedureUnspecified,BasisUnspecified,\\0,1\Br\C,1,1.9242\H,2,1.08207,1,110.896\C,2,1.49193,1,123.466,3,143.345,0\F,4,1.36717,2,115.405,1,-141.588,0\C,4,1.49116,2,61.3994,1,109.845,0\H,6,1.08282,4,116.928,2,-107.882,0\H,6,1.08427,4,117.836,2,106.805,0\Cl,4,1.76023,2,122.915,1,-0.753041,0\\\@

 Total job time:  501.57s(wall), 399.46s(cpu) 
 Thu Oct 11 03:07:56 2018

        *************************************************************
        *                                                           *
        *  Thank you very much for using Q-Chem.  Have a nice day.  *
        *                                                           *
        *************************************************************


 
User input: 2 of 2 
 
Q-Chem Developer Version!
                  Welcome to Q-Chem
     A Quantum Leap Into The Future Of Chemistry


 Q-Chem 5.1, Q-Chem, Inc., Pleasanton, CA (2018)

 Yihan Shao,  Zhengting Gan,  E. Epifanovsky,  A. T. B. Gilbert,  M. Wormit,  
 J. Kussmann,  A. W. Lange,  A. Behn,  Jia Deng,  Xintian Feng,  D. Ghosh,  
 M. Goldey,  P. R. Horn,  L. D. Jacobson,  I. Kaliman,  T. Kus,  A. Landau,  
 Jie Liu,  E. I. Proynov,  R. M. Richard,  R. P. Steele,  E. J. Sundstrom,  
 H. L. Woodcock III,  P. M. Zimmerman,  D. Zuev,  B. Albrecht,  E. Alguire,  
 S. A. Baeppler,  D. Barton,  Z. Benda,  Y. A. Bernard,  E. J. Berquist,  
 K. B. Bravaya,  H. Burton,  D. Casanova,  Chun-Min Chang,  Yunqing Chen,  
 A. Chien,  K. D. Closser,  M. P. Coons,  S. Coriani,  S. Dasgupta,  
 A. L. Dempwolff,  M. Diedenhofen,  Hainam Do,  R. G. Edgar,  Po-Tung Fang,  
 S. Faraji,  S. Fatehi,  Qingguo Feng,  K. D. Fenk,  J. Fosso-Tande,  
 Qinghui Ge,  A. Ghysels,  G. Gidofalvi,  J. Gomes,  J. Gonthier,  A. Gunina,  
 D. Hait,  M. W. D. Hanson-Heine,  P. H. P. Harbach,  A. W. Hauser,  
 J. E. Herr,  E. G. Hohenstein,  Z. C. Holden,  Kerwin Hui,  B. C. Huynh,  
 T.-C. Jagau,  Hyunjun Ji,  B. Kaduk,  K. Khistyaev,  Jaehoon Kim,  
 P. Klunzinger,  K. Koh,  D. Kosenkov,  L. Koulias,  T. Kowalczyk,  
 C. M. Krauter,  A. Kunitsa,  Ka Un Lao,  A. Laurent,  K. V. Lawler,  
 Joonho Lee,  D. Lefrancois,  S. Lehtola,  D. S. Levine,  Yi-Pei Li,  
 You-Sheng Lin,  Fenglai Liu,  E. Livshits,  A. Luenser,  P. Manohar,  
 E. Mansoor,  S. F. Manzer,  Shan-Ping Mao,  Yuezhi Mao,  N. Mardirossian,  
 A. V. Marenich,  T. Markovich,  L. A. Martinez-Martinez,  S. A. Maurer,  
 N. J. Mayhall,  S. C. McKenzie,  J.-M. Mewes,  A. F. Morrison,  
 J. W. Mullinax,  K. Nanda,  T. S. Nguyen-Beck,  R. Olivares-Amaya,  
 J. A. Parkhill,  T. M. Perrine,  F. Plasser,  P. Pokhilko,  S. Prager,  
 A. Prociuk,  E. Ramos,  D. R. Rehn,  F. Rob,  M. Schneider,  N. Sergueev,  
 S. M. Sharada,  S. Sharma,  D. W. Small,  T. Stauch,  T. Stein,  
 Yu-Chuan Su,  A. J. W. Thom,  A. Tkatchenko,  T. Tsuchimochi,  N. M. Tubman,  
 L. Vogt,  M. L. Vidal,  O. Vydrov,  M. A. Watson,  J. Wenzel,  
 M. de Wergifosse,  T. A. Wesolowski,  A. White,  J. Witte,  A. Yamada,  
 Jun Yang,  K. Yao,  S. Yeganeh,  S. R. Yost,  Zhi-Qiang You,  A. Zech,  
 Igor Ying Zhang,  Xing Zhang,  Yan Zhao,  Ying Zhu,  B. R. Brooks,  
 G. K. L. Chan,  C. J. Cramer,  M. S. Gordon,  W. J. Hehre,  A. Klamt,  
 M. W. Schmidt,  C. D. Sherrill,  D. G. Truhlar,  A. Aspuru-Guzik,  R. Baer,  
 A. T. Bell,  N. A. Besley,  Jeng-Da Chai,  A. E. DePrince, III,  
 R. A. DiStasio Jr.,  A. Dreuw,  B. D. Dunietz,  T. R. Furlani,  
 Chao-Ping Hsu,  Yousung Jung,  Jing Kong,  D. S. Lambrecht,  WanZhen Liang,  
 C. Ochsenfeld,  V. A. Rassolov,  L. V. Slipchenko,  J. E. Subotnik,  
 T. Van Voorhis,  J. M. Herbert,  A. I. Krylov,  P. M. W. Gill,  M. Head-Gordon

 Contributors to earlier versions of Q-Chem not listed above: 
 R. D. Adamson,  B. Austin,  J. Baker,  G. J. O. Beran,  K. Brandhorst,  
 S. T. Brown,  E. F. C. Byrd,  A. K. Chakraborty,  C.-L. Cheng,  
 Siu Hung Chien,  D. M. Chipman,  D. L. Crittenden,  H. Dachsel,  
 R. J. Doerksen,  A. D. Dutoi,  L. Fusti-Molnar,  W. A. Goddard III,  
 A. Golubeva-Zadorozhnaya,  S. R. Gwaltney,  G. Hawkins,  A. Heyden,  
 S. Hirata,  G. Kedziora,  F. J. Keil,  C. Kelley,  Jihan Kim,  R. A. King,  
 R. Z. Khaliullin,  P. P. Korambath,  W. Kurlancheek,  A. M. Lee,  M. S. Lee,  
 S. V. Levchenko,  Ching Yeh Lin,  D. Liotard,  R. C. Lochan,  I. Lotan,  
 P. E. Maslen,  N. Nair,  D. P. O'Neill,  D. Neuhauser,  E. Neuscamman,  
 C. M. Oana,  R. Olson,  B. Peters,  R. Peverati,  P. A. Pieniazek,  
 Y. M. Rhee,  J. Ritchie,  M. A. Rohrdanz,  E. Rosta,  N. J. Russ,  
 H. F. Schaefer III,  N. E. Schultz,  N. Shenvi,  A. C. Simmonett,  A. Sodt,  
 D. Stuck,  K. S. Thanthiriwatte,  V. Vanovschi,  Tao Wang,  A. Warshel,  
 C. F. Williams,  Q. Wu,  X. Xu,  W. Zhang

 Please cite Q-Chem as follows:
 Y. Shao et al., Mol. Phys. 113, 184-215 (2015)
 DOI: 10.1080/00268976.2014.952696

 Q-Chem 5.1.1 for Intel X86 EM64T Linux

 Parts of Q-Chem use Armadillo 8.300.2 (Tropical Shenanigans).
 http://arma.sourceforge.net/

 Q-Chem begins on Thu Oct 11 03:07:56 2018  

Host: 
0

     Scratch files written to /scratch/taweetham/qchem2332//
The previous job contains 0 fragments, simply inherited here
Input Ideriv = 2
Curr. Ideriv = -1
Max.  Ideriv = 2

Checking the input file for inconsistencies... 	...done.

--------------------------------------------------------------
User input:
--------------------------------------------------------------

$molecule
read
$end

$rem
   job_type 	frequency
   basis 	6-311++g**
   method	b3lyp	
$end


--------------------------------------------------------------
 ----------------------------------------------------------------
             Standard Nuclear Orientation (Angstroms)
    I     Atom           X                Y                Z
 ----------------------------------------------------------------
    1      C      -0.7405573035    -1.1572114443    -1.1204906457
    2      C       0.1025622525    -0.9346943551     0.1281542776
    3      C      -1.2708444938    -0.3613830552     0.0236333564
    4      H       0.2078256667    -1.7639740564     0.8152433541
    5      Br      1.7034783852     0.1321318588     0.0896285171
    6      F      -2.2156868744    -0.9543603643     0.8140840366
    7      Cl     -1.5775754025     1.3652805737    -0.1279396033
    8      H      -0.4718342884    -0.6102308089    -2.0155277695
    9      H      -1.1447338788    -2.1512035392    -1.2762786857
 ----------------------------------------------------------------
 Molecular Point Group                 C1    NOp =  1
 Largest Abelian Subgroup              C1    NOp =  1
 Nuclear Repulsion Energy =   492.8843683556 hartrees
 There are       41 alpha and       41 beta electrons
 Requested basis set is 6-311++G(d,p)
 There are 71 shells and 187 basis functions

 Total QAlloc Memory Limit   2000 MB
 Mega-Array Size       188 MB
 MEM_STATIC part       192 MB

                       Distance Matrix (Angstroms)
             C (  1)   C (  2)   C (  3)   H (  4)   Br(  5)   F (  6)
   C (  2)  1.522983
   C (  3)  1.491163  1.491930
   H (  4)  2.239343  1.082071  2.186406
   Br(  5)  3.016638  1.924197  3.015710  2.521649
   F (  6)  2.441257  2.417678  1.367173  2.555169  4.131000
   Cl(  7)  2.837027  2.859778  1.760235  3.724176  3.511881  2.583666
   H (  8)  1.082816  2.242896  2.204205  3.131505  3.116853  3.341579
   H (  9)  1.084273  2.237873  2.215656  2.520680  3.897645  2.636094
             Cl(  7)   H (  8)
   H (  8)  2.947592
   H (  9)  3.724472  1.836812

 A cutoff of  1.0D-11 yielded   2251 shell pairs
 There are     16259 function pairs (     17691 Cartesian)
 Smallest overlap matrix eigenvalue = 3.42E-05
 Guess from superposition of atomic densities
 Warning:  Energy on first SCF cycle will be non-variational
 SAD guess density has 82.000000 electrons

 -----------------------------------------------------------------------
  General SCF calculation program by
  Eric Jon Sundstrom, Paul Horn, Yuezhi Mao, Dmitri Zuev, Alec White,
  David Stuck, Shaama M.S., Shane Yost, Joonho Lee, David Small,
  Daniel Levine, Susi Lehtola, Hugh Burton, Evgeny Epifanovsky
 -----------------------------------------------------------------------
 Exchange:     0.2000 Hartree-Fock + 0.0800 Slater + 0.7200 B88
 Correlation:  0.1900 VWN1RPA + 0.8100 LYP
 Using SG-1 standard quadrature grid
 A restricted SCF calculation will be
 performed using DIIS
 SCF converges when DIIS error is below 1.0e-08
 ---------------------------------------
  Cycle       Energy         DIIS error
 ---------------------------------------
    1   -3251.3928503384      4.17e-02  
    2   -3250.2940208595      4.18e-03  
    3   -3250.2610052731      5.13e-03  
    4   -3250.3506717180      5.89e-04  
    5   -3250.3518307927      2.28e-04  
    6   -3250.3520030857      6.69e-05  
    7   -3250.3520206755      1.40e-05  
    8   -3250.3520212363      4.16e-06  
    9   -3250.3520212847      1.37e-06  
   10   -3250.3520212911      3.33e-07  
   11   -3250.3520212915      1.06e-07  
   12   -3250.3520212915      2.97e-08  
   13   -3250.3520212915      6.84e-09  Convergence criterion met
 ---------------------------------------
 SCF time:   CPU 52.68s  wall 53.00s 
 SCF   energy in the final basis set =    -3250.3520212915
 Total energy in the final basis set =    -3250.3520212915

 --------------------------------------------------------------

                    Orbital Energies (a.u.)
 --------------------------------------------------------------

 Alpha MOs
 -- Occupied --
*******-101.572 -62.496 -56.317 -56.312 -56.312 -24.709 -10.343
-10.264 -10.221  -9.486  -8.705  -7.251  -7.241  -7.241  -6.537
 -6.523  -6.523  -2.647  -2.644  -2.643  -2.632  -2.632  -1.250
 -0.936  -0.856  -0.798  -0.648  -0.622  -0.565  -0.529  -0.492
 -0.463  -0.446  -0.414  -0.380  -0.370  -0.341  -0.315  -0.296
 -0.289
 -- Virtual --
 -0.046  -0.013   0.005   0.014   0.016   0.027   0.050   0.059
  0.063   0.066   0.070   0.082   0.090   0.096   0.102   0.106
  0.113   0.118   0.129   0.135   0.142   0.146   0.158   0.165
  0.187   0.197   0.201   0.215   0.229   0.257   0.265   0.281
  0.314   0.342   0.367   0.382   0.400   0.405   0.423   0.437
  0.444   0.458   0.474   0.479   0.488   0.517   0.550   0.555
  0.567   0.585   0.596   0.610   0.641   0.654   0.663   0.678
  0.689   0.765   0.776   0.800   0.847   0.860   0.880   0.911
  0.944   0.991   1.021   1.086   1.111   1.269   1.281   1.318
  1.393   1.415   1.428   1.474   1.493   1.514   1.524   1.535
  1.648   1.695   1.726   1.784   1.813   1.850   1.880   1.954
  1.999   2.003   2.050   2.085   2.113   2.173   2.183   2.202
  2.233   2.293   2.329   2.474   2.495   2.546   2.578   2.696
  2.709   2.800   2.818   2.837   3.019   3.108   3.273   3.404
  3.690   3.770   3.792   3.813   3.989   4.009   4.035   4.055
  4.119   4.171   4.277   4.386   4.853   6.344   6.381   6.635
  6.681   7.568   7.590   7.680   9.741  23.577  23.762  23.864
 25.874  25.958  26.418  47.932  66.764 215.727 289.764 289.786
289.9011020.728
 --------------------------------------------------------------

          Ground-State Mulliken Net Atomic Charges

     Atom                 Charge (a.u.)
  ----------------------------------------
      1 C                    -0.400729
      2 C                    -0.035980
      3 C                    -0.232681
      4 H                     0.270913
      5 Br                   -0.121195
      6 F                    -0.059065
      7 Cl                    0.226595
      8 H                     0.165669
      9 H                     0.186472
  ----------------------------------------
  Sum of atomic charges =     0.000000

 -----------------------------------------------------------------
                    Cartesian Multipole Moments
 -----------------------------------------------------------------
    Charge (ESU x 10^10)
                 0.0000
    Dipole Moment (Debye)
         X       0.3997      Y      -1.5664      Z      -1.2120
       Tot       2.0205
    Quadrupole Moments (Debye-Ang)
        XX     -58.9002     XY       0.8757     YY     -51.1028
        XZ       2.2955     YZ       0.8261     ZZ     -53.2230
    Octopole Moments (Debye-Ang^2)
       XXX      45.8367    XXY       7.1042    XYY       9.3529
       YYY      -0.2555    XXZ      -0.9248    XYZ      -3.6058
       YYZ       1.4842    XZZ      10.6000    YZZ      -1.4405
       ZZZ       3.8709
    Hexadecapole Moments (Debye-Ang^3)
      XXXX    -807.7881   XXXY      19.2960   XXYY    -185.6098
      XYYY      11.6916   YYYY    -307.1522   XXXZ       0.2071
      XXYZ       3.3431   XYYZ       4.0829   YYYZ      -5.3257
      XXZZ    -163.9897   XYZZ       5.6191   YYZZ     -78.5442
      XZZZ      -4.9512   YZZZ      -4.2616   ZZZZ    -142.4578
 -----------------------------------------------------------------
 Calculating MO derivatives via CPSCF
   1         3          27      0.139424    0.026367
   2         3          27      0.019330    0.003444
   3         3          27      0.001887    0.000527
   4         5          25      0.000132    0.000039
   5        28           2      0.000003    0.000002
   6        30           0      0.000000    0.000000    Roots Converged
 Time for AOints: 25.5 s (CPU) 25.5 s (wall)
 ------------------------------------------------------------------------------
                     AOints        : Timing summary (seconds)
 ------------------------------------------------------------------------------
     job step          cpu (% of tot)      sys (% of tot)     wall (% of tot)
 ------------------------------------------------------------------------------
  cpscf_lag         0.2165E+03 (46.6)   0.3140E-03 (16.6)   0.2167E+03 (46.6)
  iterzp            0.2226E+03 (47.9)   0.1581E-02 (83.3)   0.2228E+03 (47.9)
  make_fx           0.0000E+00 ( 0.0)   0.0000E+00 ( 0.0)   0.0000E+00 ( 0.0)
  AOints            0.2549E+02 ( 5.5)   0.0000E+00 ( 0.0)   0.2552E+02 ( 5.5)
 ------------------------------------------------------------------------------
   Grand Totals     0.4650E+03          0.1897E-02          0.4655E+03
 ------------------------------------------------------------------------------
 Calculating analytic Hessian of the SCF energy
 Polarizability Matrix (a.u.)
            1           2           3
    1 -75.5776761  -2.1754941  -2.1151669
    2  -2.1754941 -67.0407209  -1.8255631
    3  -2.1151669  -1.8255631 -54.0737814

 Direct stationary perturbation theory relativistic correction:

 rels  =      17.644434352609
 relv  =     -60.006542001655
 rel2e =       9.755434929131
 E_rel =     -32.606672719915

 Hessian of the SCF Energy
            1           2           3           4           5           6
    1   0.2749049   0.1494276  -0.0464204  -0.0687708  -0.0156438  -0.0531635
    2   0.1494276   0.5915417  -0.0110757  -0.0370444  -0.0546549  -0.0169737
    3  -0.0464204  -0.0110757   0.6185213  -0.0852195   0.0071574  -0.1486947
    4  -0.0687708  -0.0370444  -0.0852195   0.4274250  -0.0147825   0.0923505
    5  -0.0156438  -0.0546549   0.0071574  -0.0147825   0.4270653  -0.1731118
    6  -0.0531635  -0.0169737  -0.1486947   0.0923505  -0.1731118   0.3827731
    7  -0.0480188   0.0303501   0.0712829  -0.1939098   0.0664673  -0.0301388
    8   0.0053165  -0.1124071  -0.0767389   0.0709903  -0.0713762   0.0345033
    9   0.0366478  -0.0776559  -0.1513075   0.0045429   0.0186799  -0.0337650
   10  -0.0030596   0.0017878  -0.0042137  -0.0416354   0.0221508  -0.0171023
   11   0.0012406   0.0115914  -0.0107278   0.0273296  -0.2203305   0.1526709
   12  -0.0017401   0.0207173  -0.0145889  -0.0220546   0.1495539  -0.1598802
   13  -0.0137305  -0.0037700  -0.0039289  -0.0944948  -0.0537990   0.0067518
   14  -0.0093969  -0.0064343   0.0014579  -0.0514982  -0.0640221   0.0079443
   15  -0.0130933  -0.0105544   0.0059200   0.0041754   0.0054259  -0.0248240
   16  -0.0065042   0.0011973   0.0141053  -0.0285167  -0.0180023   0.0237491
   17   0.0060704   0.0084197  -0.0029362  -0.0003089  -0.0003989  -0.0002744
   18   0.0250645   0.0226036  -0.0211089   0.0059434  -0.0055280   0.0060429
   19  -0.0009767   0.0034748   0.0022264   0.0001333   0.0194261  -0.0015431
   20   0.0084187  -0.0209944   0.0021603   0.0027270  -0.0177300  -0.0027699
   21   0.0010051  -0.0166379   0.0056631   0.0010198   0.0084953  -0.0004411
   22  -0.0551515  -0.0425765   0.0639161   0.0054647   0.0164600  -0.0223100
   23  -0.0439796  -0.1248396   0.1257642   0.0003519  -0.0038552  -0.0000367
   24   0.0616834   0.1224940  -0.2428698   0.0040218   0.0053935  -0.0131289
   25  -0.0786927  -0.1028468  -0.0117482  -0.0056955  -0.0222765   0.0014063
   26  -0.1014534  -0.2922225  -0.0350611   0.0022352   0.0053025  -0.0019520
   27  -0.0099834  -0.0329172  -0.0515347  -0.0047797  -0.0160663  -0.0080821
            7           8           9          10          11          12
    1  -0.0480188   0.0053165   0.0366478  -0.0030596   0.0012406  -0.0017401
    2   0.0303501  -0.1124071  -0.0776559   0.0017878   0.0115914   0.0207173
    3   0.0712829  -0.0767389  -0.1513075  -0.0042137  -0.0107278  -0.0145889
    4  -0.1939098   0.0709903   0.0045429  -0.0416354   0.0273296  -0.0220546
    5   0.0664673  -0.0713762   0.0186799   0.0221508  -0.2203305   0.1495539
    6  -0.0301388   0.0345033  -0.0337650  -0.0171023   0.1526709  -0.1598802
    7   0.4555599  -0.0598992  -0.1155756  -0.0012653   0.0002282   0.0001938
    8  -0.0598992   0.4175533   0.0133746   0.0168721  -0.0118458  -0.0092966
    9  -0.1155756   0.0133746   0.3633772  -0.0162632   0.0113211   0.0034256
   10  -0.0012653   0.0168721  -0.0162632   0.0544974  -0.0218972   0.0268040
   11   0.0002282  -0.0118458   0.0113211  -0.0218972   0.2262798  -0.1554578
   12   0.0001938  -0.0092966   0.0034256   0.0268040  -0.1554578   0.1662833
   13  -0.0148376  -0.0164637  -0.0035616  -0.0090421  -0.0041326  -0.0010248
   14  -0.0002244   0.0018498  -0.0014992  -0.0202101  -0.0074369  -0.0031561
   15  -0.0012504   0.0050301  -0.0037221   0.0105124   0.0039066   0.0027439
   16  -0.1607837  -0.0467094   0.0841374   0.0022095  -0.0032575  -0.0022969
   17  -0.0631470  -0.0861974   0.0503512  -0.0002713   0.0018306  -0.0001037
   18   0.0856578   0.0374303  -0.1275200   0.0017884  -0.0010432   0.0007084
   19  -0.0392031   0.0236719  -0.0001699  -0.0018210   0.0018473   0.0022865
   20   0.0318095  -0.1332592  -0.0016241   0.0009626  -0.0011665  -0.0020001
   21  -0.0008760   0.0028295  -0.0323381  -0.0009650   0.0007190   0.0007747
   22  -0.0056636  -0.0136928   0.0123547  -0.0011642  -0.0027281  -0.0045624
   23   0.0025230   0.0084846  -0.0142528   0.0006148   0.0005020   0.0003941
   24   0.0001878   0.0062740  -0.0119995   0.0007307  -0.0020688  -0.0015226
   25   0.0081220   0.0199144  -0.0021125   0.0012808   0.0013698   0.0023944
   26  -0.0081075  -0.0128020   0.0013053  -0.0000095   0.0005759  -0.0006510
   27  -0.0094816  -0.0134062  -0.0061506  -0.0012913   0.0006800   0.0020559
           13          14          15          16          17          18
    1  -0.0137305  -0.0093969  -0.0130933  -0.0065042   0.0060704   0.0250645
    2  -0.0037700  -0.0064343  -0.0105544   0.0011973   0.0084197   0.0226036
    3  -0.0039289   0.0014579   0.0059200   0.0141053  -0.0029362  -0.0211089
    4  -0.0944948  -0.0514982   0.0041754  -0.0285167  -0.0003089   0.0059434
    5  -0.0537990  -0.0640221   0.0054259  -0.0180023  -0.0003989  -0.0055280
    6   0.0067518   0.0079443  -0.0248240   0.0237491  -0.0002744   0.0060429
    7  -0.0148376  -0.0002244  -0.0012504  -0.1607837  -0.0631470   0.0856578
    8  -0.0164637   0.0018498   0.0050301  -0.0467094  -0.0861974   0.0374303
    9  -0.0035616  -0.0014992  -0.0037221   0.0841374   0.0503512  -0.1275200
   10  -0.0090421  -0.0202101   0.0105124   0.0022095  -0.0002713   0.0017884
   11  -0.0041326  -0.0074369   0.0039066  -0.0032575   0.0018306  -0.0010432
   12  -0.0010248  -0.0031561   0.0027439  -0.0022969  -0.0001037   0.0007084
   13   0.1382925   0.0780336  -0.0009969  -0.0047210  -0.0008990   0.0003303
   14   0.0780336   0.0719281  -0.0046415   0.0009710   0.0007236  -0.0001218
   15  -0.0009969  -0.0046415   0.0178702   0.0029423  -0.0003267   0.0005391
   16  -0.0047210   0.0009710   0.0029423   0.1948148   0.0788728  -0.1256936
   17  -0.0008990   0.0007236  -0.0003267   0.0788728   0.1099149  -0.0708631
   18   0.0003303  -0.0001218   0.0005391  -0.1256936  -0.0708631   0.1425554
   19  -0.0016959   0.0025649  -0.0014062   0.0044791  -0.0205968   0.0038026
   20   0.0005669   0.0017175   0.0011882  -0.0142189  -0.0363867   0.0194100
   21   0.0012851  -0.0000497   0.0006207   0.0023648   0.0231768  -0.0026556
   22   0.0027823   0.0018602   0.0020235  -0.0027882   0.0017679   0.0065617
   23  -0.0013448   0.0003409  -0.0009399   0.0014652  -0.0001142  -0.0039984
   24   0.0002640   0.0006745   0.0015961  -0.0008185  -0.0002504  -0.0006060
   25  -0.0025529  -0.0021000  -0.0029068   0.0018106  -0.0014880  -0.0034552
   26   0.0018087   0.0013333   0.0009117  -0.0003181   0.0022083   0.0021104
   27   0.0008809  -0.0006084  -0.0007438   0.0015100   0.0012265   0.0020448
           19          20          21          22          23          24
    1  -0.0009767   0.0084187   0.0010051  -0.0551515  -0.0439796   0.0616834
    2   0.0034748  -0.0209944  -0.0166379  -0.0425765  -0.1248396   0.1224940
    3   0.0022264   0.0021603   0.0056631   0.0639161   0.1257642  -0.2428698
    4   0.0001333   0.0027270   0.0010198   0.0054647   0.0003519   0.0040218
    5   0.0194261  -0.0177300   0.0084953   0.0164600  -0.0038552   0.0053935
    6  -0.0015431  -0.0027699  -0.0004411  -0.0223100  -0.0000367  -0.0131289
    7  -0.0392031   0.0318095  -0.0008760  -0.0056636   0.0025230   0.0001878
    8   0.0236719  -0.1332592   0.0028295  -0.0136928   0.0084846   0.0062740
    9  -0.0001699  -0.0016241  -0.0323381   0.0123547  -0.0142528  -0.0119995
   10  -0.0018210   0.0009626  -0.0009650  -0.0011642   0.0006148   0.0007307
   11   0.0018473  -0.0011665   0.0007190  -0.0027281   0.0005020  -0.0020688
   12   0.0022865  -0.0020001   0.0007747  -0.0045624   0.0003941  -0.0015226
   13  -0.0016959   0.0005669   0.0012851   0.0027823  -0.0013448   0.0002640
   14   0.0025649   0.0017175  -0.0000497   0.0018602   0.0003409   0.0006745
   15  -0.0014062   0.0011882   0.0006207   0.0020235  -0.0009399   0.0015961
   16   0.0044791  -0.0142189   0.0023648  -0.0027882   0.0014652  -0.0008185
   17  -0.0205968  -0.0363867   0.0231768   0.0017679  -0.0001142  -0.0002504
   18   0.0038026   0.0194100  -0.0026556   0.0065617  -0.0039984  -0.0006060
   19   0.0389066  -0.0314822  -0.0048730   0.0009928   0.0008425   0.0003204
   20  -0.0314822   0.2085660  -0.0168669  -0.0023066   0.0005842   0.0002177
   21  -0.0048730  -0.0168669   0.0272363  -0.0016916   0.0001349   0.0011953
   22   0.0009928  -0.0023066  -0.0016916   0.0570526   0.0441732  -0.0644727
   23   0.0008425   0.0005842   0.0001349   0.0441732   0.1272298  -0.1289889
   24   0.0003204   0.0002177   0.0011953  -0.0644727  -0.1289889   0.2591477
   25  -0.0008150   0.0035230   0.0027309  -0.0015248  -0.0046462  -0.0019170
   26   0.0002516  -0.0013308  -0.0018011  -0.0029573  -0.0083326  -0.0037455
   27  -0.0006437   0.0002848  -0.0000553   0.0081807   0.0219236   0.0081878
           25          26          27
    1  -0.0786927  -0.1014534  -0.0099834
    2  -0.1028468  -0.2922225  -0.0329172
    3  -0.0117482  -0.0350611  -0.0515347
    4  -0.0056955   0.0022352  -0.0047797
    5  -0.0222765   0.0053025  -0.0160663
    6   0.0014063  -0.0019520  -0.0080821
    7   0.0081220  -0.0081075  -0.0094816
    8   0.0199144  -0.0128020  -0.0134062
    9  -0.0021125   0.0013053  -0.0061506
   10   0.0012808  -0.0000095  -0.0012913
   11   0.0013698   0.0005759   0.0006800
   12   0.0023944  -0.0006510   0.0020559
   13  -0.0025529   0.0018087   0.0008809
   14  -0.0021000   0.0013333  -0.0006084
   15  -0.0029068   0.0009117  -0.0007438
   16   0.0018106  -0.0003181   0.0015100
   17  -0.0014880   0.0022083   0.0012265
   18  -0.0034552   0.0021104   0.0020448
   19  -0.0008150   0.0002516  -0.0006437
   20   0.0035230  -0.0013308   0.0002848
   21   0.0027309  -0.0018011  -0.0000553
   22  -0.0015248  -0.0029573   0.0081807
   23  -0.0046462  -0.0083326   0.0219236
   24  -0.0019170  -0.0037455   0.0081878
   25   0.0780675   0.1085504   0.0156081
   26   0.1085504   0.3052680   0.0388832
   27   0.0156081   0.0388832   0.0542780
 Gradient time:  CPU 580.87 s  wall 582.38 s
 **********************************************************************
 **                                                                  **
 **                       VIBRATIONAL ANALYSIS                       **
 **                       --------------------                       **
 **                                                                  **
 **        VIBRATIONAL FREQUENCIES (CM**-1) AND NORMAL MODES         **
 **     FORCE CONSTANTS (mDYN/ANGSTROM) AND REDUCED MASSES (AMU)     **
 **                  INFRARED INTENSITIES (KM/MOL)                   **
 **                                                                  **
 **********************************************************************


 Mode:                 1                      2                      3
 Frequency:       120.72                 177.69                 292.54
 Force Cnst:      0.2222                 0.1213                 0.4662
 Red. Mass:      25.8804                 6.5192                 9.2454
 IR Active:          YES                    YES                    YES
 IR Intens:        0.286                  2.748                  0.899
 Raman Active:       YES                    YES                    YES
               X      Y      Z        X      Y      Z        X      Y      Z
 C         -0.000 -0.244 -0.001   -0.202  0.083 -0.215    0.280  0.021  0.020
 C          0.019 -0.271 -0.000    0.005 -0.032 -0.321    0.063 -0.010  0.142
 C          0.079 -0.187 -0.005    0.011 -0.031 -0.024    0.200  0.138 -0.077
 H          0.146 -0.268 -0.017    0.007 -0.161 -0.477   -0.134  0.127  0.337
 Br        -0.283  0.149 -0.026   -0.029  0.001  0.078   -0.160 -0.075 -0.013
 F         -0.083  0.017 -0.063    0.227  0.038  0.275    0.407 -0.065 -0.007
 Cl         0.647 -0.080  0.094    0.023 -0.034 -0.107   -0.063  0.147 -0.007
 H          0.030 -0.339 -0.048   -0.470  0.228 -0.208    0.649 -0.044  0.092
 H         -0.079 -0.227  0.091   -0.122  0.056 -0.253    0.085  0.116 -0.066
 TransDip  -0.001 -0.016  0.005   -0.034 -0.002 -0.041    0.015  0.023  0.013

 Mode:                 4                      5                      6
 Frequency:       356.25                 383.45                 496.41
 Force Cnst:      0.3115                 0.5105                 0.6358
 Red. Mass:       4.1659                 5.8926                 4.3793
 IR Active:          YES                    YES                    YES
 IR Intens:        1.396                  3.372                  1.788
 Raman Active:       YES                    YES                    YES
               X      Y      Z        X      Y      Z        X      Y      Z
 C          0.048  0.316  0.053    0.247  0.131 -0.079    0.167 -0.058 -0.108
 C         -0.013  0.048  0.124    0.101 -0.108  0.007   -0.180  0.300  0.027
 C         -0.046 -0.008  0.194    0.110 -0.043  0.022   -0.223 -0.030 -0.198
 H          0.033 -0.098 -0.060    0.116 -0.224 -0.131   -0.289  0.395  0.155
 Br        -0.016 -0.014 -0.021   -0.032 -0.011 -0.015    0.003 -0.014 -0.005
 F         -0.065 -0.180  0.060   -0.082  0.347  0.048    0.004 -0.010  0.132
 Cl         0.068 -0.020 -0.109   -0.063 -0.166  0.039    0.058 -0.043  0.039
 H          0.057  0.665  0.269    0.324  0.419  0.116    0.186  0.043 -0.045
 H          0.160  0.335 -0.330    0.346  0.150 -0.446    0.574 -0.204 -0.215
 TransDip   0.002  0.037  0.006    0.036 -0.045 -0.013   -0.008  0.027 -0.033

 Mode:                 7                      8                      9
 Frequency:       558.64                 633.45                 861.74
 Force Cnst:      1.1355                 0.5847                 1.0432
 Red. Mass:       6.1754                 2.4734                 2.3843
 IR Active:          YES                    YES                    YES
 IR Intens:       21.863                 17.077                 44.074
 Raman Active:       YES                    YES                    YES
               X      Y      Z        X      Y      Z        X      Y      Z
 C          0.208 -0.157 -0.087    0.086 -0.001  0.059    0.136  0.065 -0.003
 C          0.044 -0.258 -0.077    0.171  0.203 -0.137   -0.037 -0.078 -0.122
 C         -0.080 -0.219  0.022    0.046 -0.018  0.089   -0.011  0.213 -0.015
 H          0.177 -0.343 -0.192    0.310  0.036 -0.365   -0.080 -0.051 -0.087
 Br         0.016  0.015 -0.003   -0.035 -0.031  0.003    0.003  0.004  0.001
 F         -0.147 -0.069  0.164   -0.059 -0.010 -0.017   -0.083 -0.063  0.090
 Cl        -0.040  0.234 -0.017   -0.003  0.020  0.000    0.007 -0.032 -0.004
 H          0.223  0.106  0.072   -0.415 -0.145 -0.177    0.454 -0.509 -0.259
 H          0.443 -0.202 -0.443    0.417 -0.198  0.464   -0.337  0.184  0.438
 TransDip   0.049 -0.136 -0.037    0.130 -0.017  0.019    0.042  0.183 -0.100

 Mode:                10                     11                     12
 Frequency:       927.02                 958.62                 992.45
 Force Cnst:      0.7909                 1.9223                 3.2698
 Red. Mass:       1.5620                 3.5504                 5.6345
 IR Active:          YES                    YES                    YES
 IR Intens:       23.614                 52.003                 14.997
 Raman Active:       YES                    YES                    YES
               X      Y      Z        X      Y      Z        X      Y      Z
 C         -0.021 -0.083  0.030    0.075 -0.063  0.234    0.013 -0.137 -0.286
 C          0.098  0.046 -0.133   -0.168 -0.109 -0.216   -0.269  0.073  0.028
 C          0.053  0.046  0.021   -0.134  0.128  0.115    0.314  0.077  0.364
 H         -0.037  0.535  0.473   -0.295 -0.106 -0.197   -0.509  0.069  0.068
 Br        -0.006 -0.005  0.004    0.007  0.008 -0.000    0.007  0.006 -0.003
 F         -0.056 -0.023  0.018    0.097  0.028 -0.092   -0.040 -0.019 -0.020
 Cl         0.003 -0.005  0.001    0.005 -0.018  0.002   -0.008  0.001 -0.008
 H          0.188  0.232  0.281   -0.140  0.316  0.410   -0.034 -0.112 -0.289
 H         -0.258  0.088 -0.447    0.551 -0.195 -0.128    0.335 -0.295 -0.131
 TransDip   0.107  0.111  0.021   -0.222  0.009  0.062    0.076  0.038  0.090

 Mode:                13                     14                     15
 Frequency:      1068.15                1091.40                1169.20
 Force Cnst:      0.8342                 1.0302                 1.8497
 Red. Mass:       1.2410                 1.4679                 2.2965
 IR Active:          YES                    YES                    YES
 IR Intens:       17.519                 17.388                102.264
 Raman Active:       YES                    YES                    YES
               X      Y      Z        X      Y      Z        X      Y      Z
 C         -0.122  0.017 -0.002   -0.090  0.088 -0.004   -0.061 -0.117  0.023
 C          0.002  0.036 -0.023    0.087 -0.093  0.003    0.046  0.041  0.093
 C         -0.024 -0.018  0.048    0.037  0.040 -0.066    0.100  0.216 -0.134
 H          0.342 -0.026 -0.161   -0.464  0.138  0.381    0.073 -0.497 -0.565
 Br        -0.001 -0.002  0.002   -0.001  0.002 -0.002   -0.002  0.000 -0.000
 F          0.016  0.011 -0.014   -0.028 -0.018  0.022   -0.054 -0.048  0.044
 Cl         0.000 -0.001 -0.001   -0.000 -0.001  0.002    0.000 -0.011  0.004
 H          0.804 -0.254  0.113   -0.057 -0.071 -0.092   -0.075  0.251  0.241
 H          0.295 -0.140 -0.074    0.689 -0.248  0.162    0.165 -0.145 -0.375
 TransDip   0.071 -0.105  0.043    0.081  0.081 -0.068    0.137  0.248 -0.157

 Mode:                16                     17                     18
 Frequency:      1244.37                1339.03                1463.38
 Force Cnst:      1.2380                 2.9456                 1.6622
 Red. Mass:       1.3570                 2.7883                 1.3174
 IR Active:          YES                    YES                    YES
 IR Intens:       47.852                 25.334                 26.056
 Raman Active:       YES                    YES                    YES
               X      Y      Z        X      Y      Z        X      Y      Z
 C          0.009 -0.008 -0.069   -0.008  0.060  0.088   -0.006 -0.057 -0.120
 C         -0.019 -0.074  0.039   -0.222 -0.015 -0.071    0.057 -0.010  0.013
 C         -0.065  0.119  0.023    0.236 -0.095 -0.160   -0.068  0.034  0.031
 H          0.809  0.246  0.295    0.520  0.229  0.067   -0.063 -0.032  0.016
 Br        -0.001 -0.003  0.002    0.003 -0.000  0.001   -0.000  0.000 -0.000
 F          0.012 -0.004 -0.005   -0.041 -0.017  0.036    0.008  0.003 -0.006
 Cl         0.002 -0.008 -0.000   -0.005  0.010  0.001    0.001 -0.002 -0.000
 H         -0.293  0.017 -0.157    0.045  0.377  0.319    0.204  0.579  0.338
 H          0.201 -0.091 -0.081    0.110 -0.026  0.504   -0.096 -0.136  0.669
 TransDip  -0.209  0.070  0.021    0.105 -0.077 -0.095   -0.058  0.063  0.140

 Mode:                19                     20                     21
 Frequency:      3130.86                3190.62                3226.42
 Force Cnst:      6.0905                 6.5388                 6.8547
 Red. Mass:       1.0546                 1.0902                 1.1176
 IR Active:          YES                    YES                    YES
 IR Intens:        0.537                  2.557                  0.506
 Raman Active:       YES                    YES                    YES
               X      Y      Z        X      Y      Z        X      Y      Z
 C         -0.010 -0.033 -0.055    0.004  0.010 -0.009    0.036  0.081 -0.045
 C          0.002  0.001  0.000    0.011 -0.065  0.054   -0.001  0.008 -0.007
 C         -0.002  0.002  0.002   -0.002  0.001  0.001    0.001  0.000 -0.001
 H          0.004 -0.014  0.013   -0.108  0.757 -0.626    0.015 -0.098  0.085
 Br         0.000  0.000  0.000    0.000  0.000 -0.000   -0.000 -0.000 -0.000
 F         -0.000  0.000  0.000    0.000  0.000 -0.000   -0.000 -0.000  0.000
 Cl        -0.000  0.000  0.000   -0.000  0.000 -0.000    0.000 -0.000 -0.000
 H         -0.163 -0.333  0.523   -0.032 -0.055  0.087   -0.189 -0.381  0.627
 H          0.282  0.703  0.098   -0.023 -0.062 -0.011   -0.233 -0.580 -0.092
 TransDip  -0.019 -0.013 -0.002   -0.050  0.009 -0.004   -0.001  0.001  0.023

 STANDARD THERMODYNAMIC QUANTITIES AT   298.15 K  AND     1.00 ATM

   This Molecule has  0 Imaginary Frequencies
   Zero point vibrational energy:       33.856 kcal/mol

   Atom    1 Element C  Has Mass   12.00000
   Atom    2 Element C  Has Mass   12.00000
   Atom    3 Element C  Has Mass   12.00000
   Atom    4 Element H  Has Mass    1.00783
   Atom    5 Element Br Has Mass   78.91830
   Atom    6 Element F  Has Mass   18.99840
   Atom    7 Element Cl Has Mass   34.96885
   Atom    8 Element H  Has Mass    1.00783
   Atom    9 Element H  Has Mass    1.00783
   Molecular Mass:   171.909040 amu
   Principal axes and moments of inertia in amu*Bohr^2:
                             1           2           3
    Eigenvalues --      554.59815  1682.90068  1986.00007
          X               0.99997     0.00208     0.00781
          Y              -0.00240     0.99914     0.04129
          Z              -0.00772    -0.04131     0.99912
   Rotational Symmetry Number is   1
   The Molecule is an Asymmetric Top
   Translational Enthalpy:        0.889 kcal/mol
   Rotational Enthalpy:           0.889 kcal/mol
   Vibrational Enthalpy:         35.895 kcal/mol
   gas constant (RT):             0.592 kcal/mol
   Translational Entropy:        41.333  cal/mol.K
   Rotational Entropy:           29.007  cal/mol.K
   Vibrational Entropy:          11.402  cal/mol.K

   Total Enthalpy:               38.265 kcal/mol
   Total Entropy:                81.742  cal/mol.K

 ======================================================================

 STANDARD THERMODYNAMIC QUANTITIES FOR ANHARMONIC VIBRATION -- TOSH

   Zero point vibrational energy: ************ kcal/mol

   Vibrational Enthalpy:       Infinity kcal/mol
   Vibrational Entropy:             NaN  cal/mol.K

   Total Enthalpy:             Infinity kcal/mol
   Total Entropy:                   NaN  cal/mol.K

 ======================================================================

 STANDARD THERMODYNAMIC QUANTITIES FOR ANHARMONIC VIBRATION -- VPT2

   Zero point vibrational energy: ************ kcal/mol

   Vibrational Enthalpy:       Infinity kcal/mol
   Vibrational Entropy:             NaN  cal/mol.K

   Total Enthalpy:             Infinity kcal/mol
   Total Entropy:                   NaN  cal/mol.K

 ======================================================================

Archival summary:
1\1\TWL02\FREQ\ProcedureUnspecified\BasisUnspecified\r1l1133\taweetha\ThuOct1103:18:312018ThuOct1103:18:312018\0\\#,FREQ,ProcedureUnspecified,BasisUnspecified,\\0,1\Br\C,1,1.9242\H,2,1.08207,1,110.896\C,2,1.49193,1,123.466,3,143.345,0\F,4,1.36717,2,115.405,1,-141.588,0\C,4,1.49116,2,61.3994,1,109.845,0\H,6,1.08282,4,116.928,2,-107.882,0\H,6,1.08427,4,117.836,2,106.805,0\Cl,4,1.76023,2,122.915,1,-0.753041,0\\\@

 Total job time:  635.22s(wall), 633.67s(cpu) 
 Thu Oct 11 03:18:31 2018

        *************************************************************
        *                                                           *
        *  Thank you very much for using Q-Chem.  Have a nice day.  *
        *                                                           *
        *************************************************************
