# Supplementary material for: Geometric and energetic data from ab initio calculations of haloethene, haloimine, halomethylenephosphine, haloiminophosphine, halodiazene, halodiphosphene and halocyclopropane
Source: Data Brief. 2019 Nov 2;27:104738. doi: 10.1016/j.dib.2019.104738 (PMC6861602; doi:10.1016/j.dib.2019.104738)
Supplement: Multimedia component 3 [file mmc3.zip › CCC/B3LYP/HBrCCCFF.out]

Q-Chem Developer Version!
                  Welcome to Q-Chem
     A Quantum Leap Into The Future Of Chemistry


 Q-Chem 5.1, Q-Chem, Inc., Pleasanton, CA (2018)

 Yihan Shao,  Zhengting Gan,  E. Epifanovsky,  A. T. B. Gilbert,  M. Wormit,  
 J. Kussmann,  A. W. Lange,  A. Behn,  Jia Deng,  Xintian Feng,  D. Ghosh,  
 M. Goldey,  P. R. Horn,  L. D. Jacobson,  I. Kaliman,  T. Kus,  A. Landau,  
 Jie Liu,  E. I. Proynov,  R. M. Richard,  R. P. Steele,  E. J. Sundstrom,  
 H. L. Woodcock III,  P. M. Zimmerman,  D. Zuev,  B. Albrecht,  E. Alguire,  
 S. A. Baeppler,  D. Barton,  Z. Benda,  Y. A. Bernard,  E. J. Berquist,  
 K. B. Bravaya,  H. Burton,  D. Casanova,  Chun-Min Chang,  Yunqing Chen,  
 A. Chien,  K. D. Closser,  M. P. Coons,  S. Coriani,  S. Dasgupta,  
 A. L. Dempwolff,  M. Diedenhofen,  Hainam Do,  R. G. Edgar,  Po-Tung Fang,  
 S. Faraji,  S. Fatehi,  Qingguo Feng,  K. D. Fenk,  J. Fosso-Tande,  
 Qinghui Ge,  A. Ghysels,  G. Gidofalvi,  J. Gomes,  J. Gonthier,  A. Gunina,  
 D. Hait,  M. W. D. Hanson-Heine,  P. H. P. Harbach,  A. W. Hauser,  
 J. E. Herr,  E. G. Hohenstein,  Z. C. Holden,  Kerwin Hui,  B. C. Huynh,  
 T.-C. Jagau,  Hyunjun Ji,  B. Kaduk,  K. Khistyaev,  Jaehoon Kim,  
 P. Klunzinger,  K. Koh,  D. Kosenkov,  L. Koulias,  T. Kowalczyk,  
 C. M. Krauter,  A. Kunitsa,  Ka Un Lao,  A. Laurent,  K. V. Lawler,  
 Joonho Lee,  D. Lefrancois,  S. Lehtola,  D. S. Levine,  Yi-Pei Li,  
 You-Sheng Lin,  Fenglai Liu,  E. Livshits,  A. Luenser,  P. Manohar,  
 E. Mansoor,  S. F. Manzer,  Shan-Ping Mao,  Yuezhi Mao,  N. Mardirossian,  
 A. V. Marenich,  T. Markovich,  L. A. Martinez-Martinez,  S. A. Maurer,  
 N. J. Mayhall,  S. C. McKenzie,  J.-M. Mewes,  A. F. Morrison,  
 J. W. Mullinax,  K. Nanda,  T. S. Nguyen-Beck,  R. Olivares-Amaya,  
 J. A. Parkhill,  T. M. Perrine,  F. Plasser,  P. Pokhilko,  S. Prager,  
 A. Prociuk,  E. Ramos,  D. R. Rehn,  F. Rob,  M. Schneider,  N. Sergueev,  
 S. M. Sharada,  S. Sharma,  D. W. Small,  T. Stauch,  T. Stein,  
 Yu-Chuan Su,  A. J. W. Thom,  A. Tkatchenko,  T. Tsuchimochi,  N. M. Tubman,  
 L. Vogt,  M. L. Vidal,  O. Vydrov,  M. A. Watson,  J. Wenzel,  
 M. de Wergifosse,  T. A. Wesolowski,  A. White,  J. Witte,  A. Yamada,  
 Jun Yang,  K. Yao,  S. Yeganeh,  S. R. Yost,  Zhi-Qiang You,  A. Zech,  
 Igor Ying Zhang,  Xing Zhang,  Yan Zhao,  Ying Zhu,  B. R. Brooks,  
 G. K. L. Chan,  C. J. Cramer,  M. S. Gordon,  W. J. Hehre,  A. Klamt,  
 M. W. Schmidt,  C. D. Sherrill,  D. G. Truhlar,  A. Aspuru-Guzik,  R. Baer,  
 A. T. Bell,  N. A. Besley,  Jeng-Da Chai,  A. E. DePrince, III,  
 R. A. DiStasio Jr.,  A. Dreuw,  B. D. Dunietz,  T. R. Furlani,  
 Chao-Ping Hsu,  Yousung Jung,  Jing Kong,  D. S. Lambrecht,  WanZhen Liang,  
 C. Ochsenfeld,  V. A. Rassolov,  L. V. Slipchenko,  J. E. Subotnik,  
 T. Van Voorhis,  J. M. Herbert,  A. I. Krylov,  P. M. W. Gill,  M. Head-Gordon

 Contributors to earlier versions of Q-Chem not listed above: 
 R. D. Adamson,  B. Austin,  J. Baker,  G. J. O. Beran,  K. Brandhorst,  
 S. T. Brown,  E. F. C. Byrd,  A. K. Chakraborty,  C.-L. Cheng,  
 Siu Hung Chien,  D. M. Chipman,  D. L. Crittenden,  H. Dachsel,  
 R. J. Doerksen,  A. D. Dutoi,  L. Fusti-Molnar,  W. A. Goddard III,  
 A. Golubeva-Zadorozhnaya,  S. R. Gwaltney,  G. Hawkins,  A. Heyden,  
 S. Hirata,  G. Kedziora,  F. J. Keil,  C. Kelley,  Jihan Kim,  R. A. King,  
 R. Z. Khaliullin,  P. P. Korambath,  W. Kurlancheek,  A. M. Lee,  M. S. Lee,  
 S. V. Levchenko,  Ching Yeh Lin,  D. Liotard,  R. C. Lochan,  I. Lotan,  
 P. E. Maslen,  N. Nair,  D. P. O'Neill,  D. Neuhauser,  E. Neuscamman,  
 C. M. Oana,  R. Olson,  B. Peters,  R. Peverati,  P. A. Pieniazek,  
 Y. M. Rhee,  J. Ritchie,  M. A. Rohrdanz,  E. Rosta,  N. J. Russ,  
 H. F. Schaefer III,  N. E. Schultz,  N. Shenvi,  A. C. Simmonett,  A. Sodt,  
 D. Stuck,  K. S. Thanthiriwatte,  V. Vanovschi,  Tao Wang,  A. Warshel,  
 C. F. Williams,  Q. Wu,  X. Xu,  W. Zhang

 Please cite Q-Chem as follows:
 Y. Shao et al., Mol. Phys. 113, 184-215 (2015)
 DOI: 10.1080/00268976.2014.952696

 Q-Chem 5.1.1 for Intel X86 EM64T Linux

 Parts of Q-Chem use Armadillo 8.300.2 (Tropical Shenanigans).
 http://arma.sourceforge.net/

 Q-Chem begins on Wed Oct 10 02:20:40 2018  

Host: 
0

     Scratch files written to /scratch/taweetham/qchem23418//
Input Ideriv = 2
Curr. Ideriv = -1
Max.  Ideriv = 2

Checking the input file for inconsistencies... 	...done.

--------------------------------------------------------------
User input:
--------------------------------------------------------------
$molecule
0 1
C 
C 1 CC 
C 2 CC 1 60.0
H 2 CH 1 ANG  3 pDHA
Br 2 CBr 1 ANG  3 mDHA
F 3 CF 1 ANG  2 mDHA
F 3 CF 1 ANG  2 pDHA
H 1 CH 2 ANG  3 pDHA
H 1 CH 2 ANG  3 mDHA

CC=1.54
CH=1.09
CF=1.35
CCl=1.77
CBr=1.94
CI=2.14
ANG=118.0
pDHA=107.9
mDHA=-107.9
$end

$rem
   job_type	optimization
   basis	6-311++g**
   method	b3lyp
   mem_total	32000
$end

--------------------------------------------------------------
 ----------------------------------------------------------------
             Standard Nuclear Orientation (Angstroms)
    I     Atom           X                Y                Z
 ----------------------------------------------------------------
    1      C       1.0521329999     1.0801607242    -0.9048911663
    2      C       0.2199838572     0.7293769647     0.3425376126
    3      C       1.4616509700    -0.1083554778    -0.0153270765
    4      H       0.2823081384     1.3953898537     1.2031435130
    5      Br     -1.5270422028    -0.0710471698     0.0764151777
    6      F       2.5614797878     0.0265656484     0.7558232728
    7      F       1.2685751535    -1.3553088764    -0.4952530613
    8      H       0.6235833733     0.8635605736    -1.8834255767
    9      H       1.6674841521     1.9792963011    -0.8732972773
 ----------------------------------------------------------------
 Molecular Point Group                 C1    NOp =  1
 Largest Abelian Subgroup              C1    NOp =  1
 Nuclear Repulsion Energy =   414.8189921791 hartrees
 There are       37 alpha and       37 beta electrons
 Requested basis set is 6-311++G(d,p)
 There are 64 shells and 179 basis functions

 Total QAlloc Memory Limit  32000 MB
 Mega-Array Size       188 MB
 MEM_STATIC part       192 MB
 A cutoff of  1.0D-11 yielded   1880 shell pairs
 There are     15119 function pairs (     16488 Cartesian)

 -------------------------------------------------------
 OpenMP Integral Computing Module                       
 Release: version 1.0, May 2013, Q-Chem Inc. Pittsburgh 
 -------------------------------------------------------
 Integral Job Info:
 Integral job number is                      11
 Integral operator is                         1
 short-range coefficients                     0
 long-range coefficients              100000000
 Omega coefficients                           0
 if combine SR and LR in K                    0
 Integral screening is                        0
 Integral computing path is                   2
 max size of driver memory is            800000
 size of driver memory is                593474
 size of scratch memory is             29623520
 max col of scratch BK array               1296
 max len of scratch array in speh3          155
 max len of scratch index in speh4           18
 max int batch size is                      520
 min int batch size is                       52
 fixed nKL is                                45
 max L of basis functions is                  2
 order of int derivative is                   0
 number of shells is                         64
 number of basis is                         187
 number of cartesian basis is               187
 number of contracted shell pairs          1880
 number of primitive shell pairs           4914
 maxK2 (contraction) of shell pair           36
 max number of K2 of shell pair               1
 max number of CS2 of shell pair            246
 max number of PS2 of shell pair            570
 mem total for path MDJ                  529068
 -------------------------------------------------------
 Smallest overlap matrix eigenvalue = 8.14E-05

 Scale SEOQF with 1.000000e-01/1.000000e-01/1.000000e-01

 Standard Electronic Orientation quadrupole field applied
 Nucleus-field energy     =     0.0000000067 hartrees
 Guess from superposition of atomic densities
 Warning:  Energy on first SCF cycle will be non-variational
 SAD guess density has 74.000000 electrons

 -----------------------------------------------------------------------
  General SCF calculation program by
  Eric Jon Sundstrom, Paul Horn, Yuezhi Mao, Dmitri Zuev, Alec White,
  David Stuck, Shaama M.S., Shane Yost, Joonho Lee, David Small,
  Daniel Levine, Susi Lehtola, Hugh Burton, Evgeny Epifanovsky
 -----------------------------------------------------------------------
 Exchange:     0.2000 Hartree-Fock + 0.0800 Slater + 0.7200 B88
 Correlation:  0.1900 VWN1RPA + 0.8100 LYP
 Using SG-1 standard quadrature grid
 using 4 threads for integral computing
 -------------------------------------------------------
 OpenMP Integral computing Module                
 Release: version 2.0, May 2017, Q-Chem Inc. Pleasanton 
 -------------------------------------------------------
 -------------------------------------------------------
 OpenMP BLAS3 based DFT computing Module                
 Release: version 1.0, May 2013, Q-Chem Inc. Pittsburgh 
 -------------------------------------------------------
 A restricted SCF calculation will be
 performed using DIIS
 SCF converges when DIIS error is below 1.0e-08
 ---------------------------------------
  Cycle       Energy         DIIS error
 ---------------------------------------
    1   -2890.9114131270      4.24e-02  
    2   -2889.9226377690      5.07e-03  
    3   -2889.8680675887      6.55e-03  
    4   -2889.9964125453      5.81e-04  
    5   -2889.9973996471      2.31e-04  
    6   -2889.9975742393      6.79e-05  
    7   -2889.9975914705      1.48e-05  
    8   -2889.9975921471      4.17e-06  
    9   -2889.9975922149      1.57e-06  
   10   -2889.9975922225      5.06e-07  
   11   -2889.9975922231      1.56e-07  
   12   -2889.9975922232      1.88e-08  
   13   -2889.9975922232      5.66e-09  Convergence criterion met
 ---------------------------------------
 SCF time:   CPU 31.91s  wall 8.00s 
 SCF   energy in the final basis set =    -2889.9975922232
 Total energy in the final basis set =    -2889.9975922232

 --------------------------------------------------------------

                    Orbital Energies (a.u.)
 --------------------------------------------------------------

 Alpha MOs
 -- Occupied --
******* -62.494 -56.315 -56.311 -56.311 -24.721 -24.717 -10.372
-10.266 -10.221  -8.703  -6.535  -6.521  -6.521  -2.646  -2.642
 -2.642  -2.631  -2.631  -1.285  -1.236  -0.900  -0.792  -0.662
 -0.637  -0.591  -0.555  -0.521  -0.486  -0.468  -0.458  -0.435
 -0.402  -0.381  -0.327  -0.296  -0.286
 -- Virtual --
 -0.040  -0.011   0.008   0.017   0.029   0.051   0.055   0.060
  0.065   0.069   0.078   0.093   0.100   0.107   0.113   0.118
  0.129   0.140   0.145   0.154   0.162   0.178   0.189   0.210
  0.223   0.247   0.264   0.265   0.283   0.284   0.330   0.348
  0.355   0.364   0.386   0.399   0.408   0.412   0.432   0.451
  0.479   0.499   0.530   0.535   0.571   0.577   0.595   0.613
  0.627   0.638   0.652   0.669   0.707   0.715   0.772   0.812
  0.834   0.882   0.922   0.993   1.217   1.224   1.280   1.314
  1.355   1.373   1.397   1.423   1.432   1.457   1.474   1.510
  1.516   1.543   1.626   1.691   1.724   1.765   1.793   1.813
  1.872   1.930   1.950   1.984   2.011   2.047   2.076   2.111
  2.153   2.168   2.195   2.249   2.477   2.523   2.566   2.670
  2.680   2.750   2.777   2.799   2.988   3.048   3.189   3.336
  3.673   3.729   3.751   3.763   3.784   3.818   3.912   3.958
  4.012   4.020   4.039   4.120   4.150   4.169   4.257   4.391
  4.775   4.899   6.305   6.330   6.337   6.360   6.561   6.671
  6.777   7.569   7.587   7.693  23.557  23.705  23.824  47.930
 66.747  66.759 289.764 289.781 289.9091020.726
 --------------------------------------------------------------

          Ground-State Mulliken Net Atomic Charges

     Atom                 Charge (a.u.)
  ----------------------------------------
      1 C                    -0.293174
      2 C                     0.008064
      3 C                    -0.086113
      4 H                     0.257910
      5 Br                   -0.078771
      6 F                    -0.089048
      7 F                    -0.077521
      8 H                     0.185425
      9 H                     0.173229
  ----------------------------------------
  Sum of atomic charges =     0.000000

 -----------------------------------------------------------------
                    Cartesian Multipole Moments
 -----------------------------------------------------------------
    Charge (ESU x 10^10)
                 0.0000
    Dipole Moment (Debye)
         X       0.1622      Y       2.1620      Z      -0.4962
       Tot       2.2242
    Quadrupole Moments (Debye-Ang)
        XX     -49.8416     XY       3.3840     YY     -45.7868
        XZ      -1.2384     YZ      -0.3586     ZZ     -45.1843
    Octopole Moments (Debye-Ang^2)
       XXX     -35.6745    XXY      -3.9496    XYY      -4.9949
       YYY      -5.9087    XXZ      -3.7693    XYZ      -2.0589
       YYZ       2.7368    XZZ      -6.6774    YZZ      -0.7994
       ZZZ       1.8674
    Hexadecapole Moments (Debye-Ang^3)
      XXXX    -682.5265   XXXY       4.7054   XXYY    -138.7086
      XYYY       3.0849   YYYY    -180.6059   XXXZ      -2.5491
      XXYZ      -0.5192   XYYZ       1.3835   YYYZ       5.0587
      XXZZ    -138.4326   XYZZ      -0.8222   YYZZ     -49.0431
      XZZZ       5.1957   YZZZ       4.8869   ZZZZ    -120.4165
 -----------------------------------------------------------------
 Calculating analytic gradient of the SCF energy
 Gradient of SCF Energy
            1           2           3           4           5           6
    1  -0.0073931  -0.0187274   0.0346010   0.0025946  -0.0029415   0.0018822
    2   0.0154601   0.0118540  -0.0382621   0.0045283  -0.0042039   0.0092034
    3  -0.0099947   0.0072952   0.0167619   0.0031822  -0.0041035   0.0017092
            7           8           9
    1  -0.0107665  -0.0015268   0.0022774
    2  -0.0035619   0.0020753   0.0029066
    3  -0.0075235  -0.0047871  -0.0025397
 Max gradient component =       3.826E-02
 RMS gradient           =       1.260E-02
 Gradient time:  CPU 7.55 s  wall 1.95 s
 Geometry Optimization Parameters
   NAtoms,    NIC,     NZ,  NCons,   NDum,   NFix, NCnnct, MaxDiis
        9      69       9       0       0       0       0       0


** GEOMETRY OPTIMIZATION IN DELOCALIZED INTERNAL COORDINATES **
   Searching for a Minimum

   Optimization Cycle:   1

                       Coordinates (Angstroms)
     ATOM                X               Y               Z
      1  C         1.0521329999    1.0801607242   -0.9048911663
      2  C         0.2199838572    0.7293769647    0.3425376126
      3  C         1.4616509700   -0.1083554778   -0.0153270765
      4  H         0.2823081384    1.3953898537    1.2031435130
      5  Br       -1.5270422028   -0.0710471698    0.0764151777
      6  F         2.5614797878    0.0265656484    0.7558232728
      7  F         1.2685751535   -1.3553088764   -0.4952530613
      8  H         0.6235833733    0.8635605736   -1.8834255767
      9  H         1.6674841521    1.9792963011   -0.8732972773
   Point Group: c1    Number of degrees of freedom:    21


   Energy is  -2889.997592223


 Attempting to Generate Delocalized Internal Coordinates

 21 Hessian modes will be used to form the next step
  Hessian Eigenvalues:
     0.016341    0.020947    0.023307    0.030304    0.030782    0.032544
     0.083421    0.087153    0.090379    0.107532    0.134223    0.138421
     0.175927    0.253751    0.264506    0.285189    0.348126    0.348126
     0.348126    0.550214    0.550214

 Minimum Search - Taking Simple RFO Step
 Searching for Lamda that Minimizes Along All modes
 Value Taken    Lamda =  -0.00676452
 Step Taken.  Stepsize is  0.199446

                             Maximum     Tolerance    Cnvgd?
         Gradient           0.019608      0.000300      NO
         Displacement       0.107750      0.001200      NO
         Energy change     *********      0.000001      NO


 New Cartesian Coordinates Obtained by Inverse Iteration

 Displacement from previous Coordinates is:  0.169773
 ----------------------------------------------------------------
             Standard Nuclear Orientation (Angstroms)
    I     Atom           X                Y                Z
 ----------------------------------------------------------------
    1      C       1.0547108038     1.0736816879    -0.9077664667
    2      C       0.2252515229     0.7233763963     0.3307613214
    3      C       1.4387716998    -0.0789956795    -0.0342884389
    4      H       0.2882691234     1.3696406477     1.1961521928
    5      Br     -1.5243162111    -0.0493100607     0.1068090053
    6      F       2.5254403885     0.0207321484     0.7549243291
    7      F       1.2974611419    -1.3313490012    -0.4979821415
    8      H       0.6429459826     0.8404530304    -1.8822056132
    9      H       1.6616217775     1.9714093725    -0.8606787704
 ----------------------------------------------------------------
 Molecular Point Group                 C1    NOp =  1
 Largest Abelian Subgroup              C1    NOp =  1
 Nuclear Repulsion Energy =   417.7518188076 hartrees
 There are       37 alpha and       37 beta electrons
 Applying Cartesian multipole field
    Component          Value
    ---------          -----
     (2,0,0)        1.00000E-11
     (0,2,0)        2.00000E-11
     (0,0,2)       -3.00000E-11
 Nucleus-field energy     =     0.0000000066 hartrees
 Requested basis set is 6-311++G(d,p)
 There are 64 shells and 179 basis functions
 A cutoff of  1.0D-11 yielded   1881 shell pairs
 There are     15123 function pairs (     16492 Cartesian)
 Smallest overlap matrix eigenvalue = 6.82E-05
 Guess MOs from SCF MO coefficient file

 -----------------------------------------------------------------------
  General SCF calculation program by
  Eric Jon Sundstrom, Paul Horn, Yuezhi Mao, Dmitri Zuev, Alec White,
  David Stuck, Shaama M.S., Shane Yost, Joonho Lee, David Small,
  Daniel Levine, Susi Lehtola, Hugh Burton, Evgeny Epifanovsky
 -----------------------------------------------------------------------
 Exchange:     0.2000 Hartree-Fock + 0.0800 Slater + 0.7200 B88
 Correlation:  0.1900 VWN1RPA + 0.8100 LYP
 Using SG-1 standard quadrature grid
 using 4 threads for integral computing
 -------------------------------------------------------
 OpenMP Integral computing Module                
 Release: version 2.0, May 2017, Q-Chem Inc. Pleasanton 
 -------------------------------------------------------
 -------------------------------------------------------
 OpenMP BLAS3 based DFT computing Module                
 Release: version 1.0, May 2013, Q-Chem Inc. Pittsburgh 
 -------------------------------------------------------
 A restricted SCF calculation will be
 performed using DIIS
 SCF converges when DIIS error is below 1.0e-08
 ---------------------------------------
  Cycle       Energy         DIIS error
 ---------------------------------------
    1   -2889.9993896279      7.01e-04  
    2   -2890.0015959062      2.95e-04  
    3   -2890.0015428751      3.29e-04  
    4   -2890.0018760351      3.93e-05  
    5   -2890.0018799286      1.23e-05  
    6   -2890.0018803418      3.42e-06  
    7   -2890.0018803819      1.07e-06  
    8   -2890.0018803854      2.50e-07  
    9   -2890.0018803856      9.09e-08  
   10   -2890.0018803856      1.96e-08  
   11   -2890.0018803856      1.08e-08  
   12   -2890.0018803856      1.28e-09  Convergence criterion met
 ---------------------------------------
 SCF time:   CPU 30.59s  wall 8.00s 
 SCF   energy in the final basis set =    -2890.0018803856
 Total energy in the final basis set =    -2890.0018803856

 --------------------------------------------------------------

                    Orbital Energies (a.u.)
 --------------------------------------------------------------

 Alpha MOs
 -- Occupied --
******* -62.495 -56.316 -56.311 -56.311 -24.716 -24.714 -10.367
-10.262 -10.219  -8.704  -6.536  -6.522  -6.522  -2.646  -2.643
 -2.642  -2.631  -2.631  -1.287  -1.232  -0.915  -0.797  -0.662
 -0.642  -0.592  -0.558  -0.521  -0.486  -0.471  -0.455  -0.429
 -0.404  -0.384  -0.332  -0.298  -0.287
 -- Virtual --
 -0.038  -0.011   0.008   0.017   0.030   0.052   0.057   0.061
  0.064   0.070   0.080   0.096   0.099   0.110   0.114   0.123
  0.131   0.143   0.148   0.155   0.164   0.180   0.195   0.213
  0.226   0.250   0.269   0.276   0.286   0.291   0.334   0.350
  0.360   0.367   0.387   0.401   0.410   0.413   0.431   0.455
  0.480   0.500   0.535   0.540   0.569   0.580   0.594   0.616
  0.630   0.641   0.652   0.671   0.709   0.712   0.770   0.811
  0.839   0.887   0.932   0.996   1.217   1.232   1.278   1.322
  1.361   1.378   1.402   1.429   1.442   1.467   1.475   1.514
  1.522   1.541   1.638   1.693   1.731   1.778   1.802   1.842
  1.881   1.940   1.960   1.994   2.016   2.052   2.088   2.125
  2.169   2.178   2.201   2.254   2.500   2.538   2.572   2.673
  2.692   2.774   2.799   2.819   2.998   3.090   3.225   3.367
  3.685   3.746   3.756   3.765   3.785   3.829   3.917   3.976
  4.013   4.030   4.039   4.123   4.166   4.187   4.288   4.393
  4.809   4.913   6.313   6.335   6.347   6.364   6.592   6.676
  6.787   7.568   7.587   7.693  23.609  23.751  23.858  47.932
 66.754  66.764 289.764 289.782 289.9101020.728
 --------------------------------------------------------------

          Ground-State Mulliken Net Atomic Charges

     Atom                 Charge (a.u.)
  ----------------------------------------
      1 C                    -0.279720
      2 C                     0.005093
      3 C                    -0.098025
      4 H                     0.257611
      5 Br                   -0.071479
      6 F                    -0.095490
      7 F                    -0.079977
      8 H                     0.187853
      9 H                     0.174134
  ----------------------------------------
  Sum of atomic charges =     0.000000

 -----------------------------------------------------------------
                    Cartesian Multipole Moments
 -----------------------------------------------------------------
    Charge (ESU x 10^10)
                 0.0000
    Dipole Moment (Debye)
         X       0.0843      Y       2.2119      Z      -0.5622
       Tot       2.2838
    Quadrupole Moments (Debye-Ang)
        XX     -49.8735     XY       3.5401     YY     -45.7919
        XZ      -1.4194     YZ      -0.3771     ZZ     -45.0313
    Octopole Moments (Debye-Ang^2)
       XXX     -35.8571    XXY      -4.0092    XYY      -4.8576
       YYY      -7.4680    XXZ      -4.1714    XYZ      -1.9884
       YYZ       2.3742    XZZ      -6.4814    YZZ      -1.3592
       ZZZ       0.5511
    Hexadecapole Moments (Debye-Ang^3)
      XXXX    -675.3073   XXXY       6.6454   XXYY    -137.2653
      XYYY       4.6787   YYYY    -176.4440   XXXZ       0.1391
      XXYZ      -0.7593   XYYZ       2.6018   YYYZ       5.1307
      XXZZ    -137.2916   XYZZ      -0.3145   YYZZ     -48.6815
      XZZZ       8.6199   YZZZ       5.0770   ZZZZ    -120.0549
 -----------------------------------------------------------------
 Calculating analytic gradient of the SCF energy
 Gradient of SCF Energy
            1           2           3           4           5           6
    1  -0.0059532  -0.0046006   0.0144448   0.0005250   0.0013461  -0.0042008
    2   0.0027586   0.0063766  -0.0133007  -0.0000126  -0.0010010   0.0017702
    3  -0.0023771   0.0026527   0.0053488   0.0001995  -0.0017274  -0.0024164
            7           8           9
    1  -0.0028828   0.0006805   0.0006411
    2   0.0026495   0.0008707  -0.0001112
    3  -0.0006618  -0.0005711  -0.0004474
 Max gradient component =       1.444E-02
 RMS gradient           =       4.644E-03
 Gradient time:  CPU 7.63 s  wall 1.96 s
 Geometry Optimization Parameters
   NAtoms,    NIC,     NZ,  NCons,   NDum,   NFix, NCnnct, MaxDiis
        9      69       9       0       0       0       0       0

 Cartesian Hessian Update
 Hessian Updated using BFGS Update


** GEOMETRY OPTIMIZATION IN DELOCALIZED INTERNAL COORDINATES **
   Searching for a Minimum

   Optimization Cycle:   2

                       Coordinates (Angstroms)
     ATOM                X               Y               Z
      1  C         1.0547108038    1.0736816879   -0.9077664667
      2  C         0.2252515229    0.7233763963    0.3307613214
      3  C         1.4387716998   -0.0789956795   -0.0342884389
      4  H         0.2882691234    1.3696406477    1.1961521928
      5  Br       -1.5243162111   -0.0493100607    0.1068090053
      6  F         2.5254403885    0.0207321484    0.7549243291
      7  F         1.2974611419   -1.3313490012   -0.4979821415
      8  H         0.6429459826    0.8404530304   -1.8822056132
      9  H         1.6616217775    1.9714093725   -0.8606787704
   Point Group: c1    Number of degrees of freedom:    21


   Energy is  -2890.001880386

 Hessian Updated using BFGS Update

 20 Hessian modes will be used to form the next step
  Hessian Eigenvalues:
     0.016386    0.020975    0.023332    0.030204    0.030965    0.032238
     0.083711    0.086052    0.088622    0.105606    0.116159    0.137081
     0.178255    0.245503    0.254646    0.276375    0.348117    0.350145
     0.549366    0.574136

 Minimum Search - Taking Simple RFO Step
 Searching for Lamda that Minimizes Along All modes
 Value Taken    Lamda =  -0.00094653
 Step Taken.  Stepsize is  0.104089

                             Maximum     Tolerance    Cnvgd?
         Gradient           0.007305      0.000300      NO
         Displacement       0.052656      0.001200      NO
         Energy change     -0.004288      0.000001      NO


 New Cartesian Coordinates Obtained by Inverse Iteration

 Displacement from previous Coordinates is:  0.084185
 ----------------------------------------------------------------
             Standard Nuclear Orientation (Angstroms)
    I     Atom           X                Y                Z
 ----------------------------------------------------------------
    1      C       1.0622204956     1.0690415817    -0.9091078163
    2      C       0.2255860098     0.7145896306     0.3246233715
    3      C       1.4299783193    -0.0707320343    -0.0398191574
    4      H       0.2889662650     1.3631185742     1.1873398047
    5      Br     -1.5393306981    -0.0337565221     0.1244107662
    6      F       2.5186336598     0.0194580493     0.7576039379
    7      F       1.3184166783    -1.3279759848    -0.5045423029
    8      H       0.6484141793     0.8325984899    -1.8813375436
    9      H       1.6572713202     1.9732967573    -0.8534456420
 ----------------------------------------------------------------
 Molecular Point Group                 C1    NOp =  1
 Largest Abelian Subgroup              C1    NOp =  1
 Nuclear Repulsion Energy =   417.0660196516 hartrees
 There are       37 alpha and       37 beta electrons
 Applying Cartesian multipole field
    Component          Value
    ---------          -----
     (2,0,0)        1.00000E-11
     (0,2,0)        2.00000E-11
     (0,0,2)       -3.00000E-11
 Nucleus-field energy     =     0.0000000066 hartrees
 Requested basis set is 6-311++G(d,p)
 There are 64 shells and 179 basis functions
 A cutoff of  1.0D-11 yielded   1880 shell pairs
 There are     15119 function pairs (     16488 Cartesian)
 Smallest overlap matrix eigenvalue = 6.30E-05
 Guess MOs from SCF MO coefficient file

 -----------------------------------------------------------------------
  General SCF calculation program by
  Eric Jon Sundstrom, Paul Horn, Yuezhi Mao, Dmitri Zuev, Alec White,
  David Stuck, Shaama M.S., Shane Yost, Joonho Lee, David Small,
  Daniel Levine, Susi Lehtola, Hugh Burton, Evgeny Epifanovsky
 -----------------------------------------------------------------------
 Exchange:     0.2000 Hartree-Fock + 0.0800 Slater + 0.7200 B88
 Correlation:  0.1900 VWN1RPA + 0.8100 LYP
 Using SG-1 standard quadrature grid
 using 4 threads for integral computing
 -------------------------------------------------------
 OpenMP Integral computing Module                
 Release: version 2.0, May 2017, Q-Chem Inc. Pleasanton 
 -------------------------------------------------------
 -------------------------------------------------------
 OpenMP BLAS3 based DFT computing Module                
 Release: version 1.0, May 2013, Q-Chem Inc. Pittsburgh 
 -------------------------------------------------------
 A restricted SCF calculation will be
 performed using DIIS
 SCF converges when DIIS error is below 1.0e-08
 ---------------------------------------
  Cycle       Energy         DIIS error
 ---------------------------------------
    1   -2890.0017226286      3.45e-04  
    2   -2890.0023430794      1.01e-04  
    3   -2890.0023297739      1.27e-04  
    4   -2890.0023731174      1.62e-05  
    5   -2890.0023737770      5.89e-06  
    6   -2890.0023738645      1.56e-06  
    7   -2890.0023738731      4.95e-07  
    8   -2890.0023738740      1.12e-07  
    9   -2890.0023738740      3.75e-08  
   10   -2890.0023738740      1.09e-08  
   11   -2890.0023738740      4.40e-09  Convergence criterion met
 ---------------------------------------
 SCF time:   CPU 28.04s  wall 8.00s 
 SCF   energy in the final basis set =    -2890.0023738740
 Total energy in the final basis set =    -2890.0023738740

 --------------------------------------------------------------

                    Orbital Energies (a.u.)
 --------------------------------------------------------------

 Alpha MOs
 -- Occupied --
******* -62.496 -56.317 -56.312 -56.312 -24.713 -24.713 -10.366
-10.262 -10.219  -8.705  -6.537  -6.523  -6.523  -2.647  -2.644
 -2.643  -2.632  -2.632  -1.285  -1.228  -0.921  -0.799  -0.661
 -0.643  -0.591  -0.559  -0.520  -0.486  -0.471  -0.453  -0.426
 -0.405  -0.384  -0.335  -0.299  -0.289
 -- Virtual --
 -0.041  -0.012   0.008   0.017   0.031   0.052   0.056   0.061
  0.064   0.070   0.080   0.096   0.098   0.110   0.113   0.124
  0.131   0.143   0.148   0.154   0.163   0.180   0.197   0.212
  0.225   0.248   0.271   0.278   0.287   0.295   0.336   0.351
  0.361   0.369   0.389   0.401   0.409   0.413   0.432   0.457
  0.480   0.500   0.535   0.543   0.565   0.581   0.593   0.616
  0.631   0.640   0.650   0.670   0.709   0.710   0.767   0.808
  0.838   0.887   0.934   0.996   1.216   1.235   1.279   1.323
  1.362   1.379   1.403   1.429   1.444   1.471   1.476   1.511
  1.524   1.540   1.639   1.695   1.735   1.778   1.803   1.852
  1.883   1.947   1.964   1.998   2.016   2.052   2.088   2.128
  2.171   2.183   2.201   2.251   2.505   2.541   2.570   2.674
  2.694   2.773   2.807   2.826   2.994   3.098   3.238   3.377
  3.684   3.745   3.759   3.767   3.781   3.832   3.916   3.978
  4.011   4.028   4.037   4.120   4.164   4.188   4.295   4.392
  4.816   4.911   6.317   6.337   6.349   6.365   6.599   6.674
  6.779   7.567   7.586   7.689  23.618  23.768  23.872  47.929
 66.756  66.766 289.762 289.781 289.9061020.724
 --------------------------------------------------------------

          Ground-State Mulliken Net Atomic Charges

     Atom                 Charge (a.u.)
  ----------------------------------------
      1 C                    -0.273414
      2 C                     0.009220
      3 C                    -0.102900
      4 H                     0.255040
      5 Br                   -0.067772
      6 F                    -0.100571
      7 F                    -0.083733
      8 H                     0.188272
      9 H                     0.175859
  ----------------------------------------
  Sum of atomic charges =     0.000000

 -----------------------------------------------------------------
                    Cartesian Multipole Moments
 -----------------------------------------------------------------
    Charge (ESU x 10^10)
                 0.0000
    Dipole Moment (Debye)
         X      -0.0003      Y       2.2560      Z      -0.5951
       Tot       2.3331
    Quadrupole Moments (Debye-Ang)
        XX     -49.9947     XY       3.6210     YY     -45.7814
        XZ      -1.5035     YZ      -0.4190     ZZ     -45.0386
    Octopole Moments (Debye-Ang^2)
       XXX     -36.0263    XXY      -4.0239    XYY      -4.5803
       YYY      -8.0349    XXZ      -4.4084    XYZ      -1.9766
       YYZ       2.1282    XZZ      -6.3253    YZZ      -1.6199
       ZZZ      -0.2868
    Hexadecapole Moments (Debye-Ang^3)
      XXXX    -680.5469   XXXY       8.2658   XXYY    -138.2016
      XYYY       6.3861   YYYY    -174.7376   XXXZ       1.5661
      XXYZ      -1.0041   XYYZ       3.2567   YYYZ       4.8818
      XXZZ    -138.4558   XYZZ       0.1876   YYZZ     -48.6306
      XZZZ      10.6053   YZZZ       4.8861   ZZZZ    -120.6134
 -----------------------------------------------------------------
 Calculating analytic gradient of the SCF energy
 Gradient of SCF Energy
            1           2           3           4           5           6
    1  -0.0016195   0.0023007   0.0011622  -0.0002765  -0.0001478  -0.0020603
    2  -0.0026552   0.0016466   0.0001810  -0.0001322  -0.0003968  -0.0006000
    3   0.0013795  -0.0002580   0.0006818  -0.0002529  -0.0005473  -0.0019060
            7           8           9
    1   0.0003480   0.0001076   0.0001858
    2   0.0015906   0.0005032  -0.0001372
    3   0.0004577   0.0002097   0.0002356
 Max gradient component =       2.655E-03
 RMS gradient           =       1.116E-03
 Gradient time:  CPU 7.62 s  wall 1.96 s
 Geometry Optimization Parameters
   NAtoms,    NIC,     NZ,  NCons,   NDum,   NFix, NCnnct, MaxDiis
        9      69       9       0       0       0       0       0

 Cartesian Hessian Update
 Hessian Updated using BFGS Update


** GEOMETRY OPTIMIZATION IN DELOCALIZED INTERNAL COORDINATES **
   Searching for a Minimum

   Optimization Cycle:   3

                       Coordinates (Angstroms)
     ATOM                X               Y               Z
      1  C         1.0622204956    1.0690415817   -0.9091078163
      2  C         0.2255860098    0.7145896306    0.3246233715
      3  C         1.4299783193   -0.0707320343   -0.0398191574
      4  H         0.2889662650    1.3631185742    1.1873398047
      5  Br       -1.5393306981   -0.0337565221    0.1244107662
      6  F         2.5186336598    0.0194580493    0.7576039379
      7  F         1.3184166783   -1.3279759848   -0.5045423029
      8  H         0.6484141793    0.8325984899   -1.8813375436
      9  H         1.6572713202    1.9732967573   -0.8534456420
   Point Group: c1    Number of degrees of freedom:    21


   Energy is  -2890.002373874

 Hessian Updated using BFGS Update

 21 Hessian modes will be used to form the next step
  Hessian Eigenvalues:
     0.016352    0.021059    0.023362    0.029397    0.031171    0.031907
     0.079473    0.085856    0.088320    0.101873    0.118722    0.137429
     0.179107    0.248007    0.254632    0.299205    0.348126    0.348147
     0.350696    0.546603    0.561356

 Minimum Search - Taking Simple RFO Step
 Searching for Lamda that Minimizes Along All modes
 Value Taken    Lamda =  -0.00007011
 Step Taken.  Stepsize is  0.030371

                             Maximum     Tolerance    Cnvgd?
         Gradient           0.002902      0.000300      NO
         Displacement       0.014176      0.001200      NO
         Energy change     -0.000493      0.000001      NO


 New Cartesian Coordinates Obtained by Inverse Iteration

 Displacement from previous Coordinates is:  0.028611
 ----------------------------------------------------------------
             Standard Nuclear Orientation (Angstroms)
    I     Atom           X                Y                Z
 ----------------------------------------------------------------
    1      C       1.0638846720     1.0714036336    -0.9117916535
    2      C       0.2244070225     0.7123142147     0.3228347400
    3      C       1.4296624452    -0.0704321156    -0.0418247073
    4      H       0.2909745643     1.3580878451     1.1878059505
    5      Br     -1.5423045703    -0.0307593752     0.1309759653
    6      F       2.5164250479     0.0197556946     0.7632867463
    7      F       1.3193433211    -1.3299666201    -0.5055625670
    8      H       0.6528736639     0.8310922696    -1.8847107194
    9      H       1.6548900629     1.9781429951    -0.8552883369
 ----------------------------------------------------------------
 Molecular Point Group                 C1    NOp =  1
 Largest Abelian Subgroup              C1    NOp =  1
 Nuclear Repulsion Energy =   416.6508259436 hartrees
 There are       37 alpha and       37 beta electrons
 Applying Cartesian multipole field
    Component          Value
    ---------          -----
     (2,0,0)        1.00000E-11
     (0,2,0)        2.00000E-11
     (0,0,2)       -3.00000E-11
 Nucleus-field energy     =     0.0000000066 hartrees
 Requested basis set is 6-311++G(d,p)
 There are 64 shells and 179 basis functions
 A cutoff of  1.0D-11 yielded   1880 shell pairs
 There are     15119 function pairs (     16488 Cartesian)
 Smallest overlap matrix eigenvalue = 6.30E-05
 Guess MOs from SCF MO coefficient file

 -----------------------------------------------------------------------
  General SCF calculation program by
  Eric Jon Sundstrom, Paul Horn, Yuezhi Mao, Dmitri Zuev, Alec White,
  David Stuck, Shaama M.S., Shane Yost, Joonho Lee, David Small,
  Daniel Levine, Susi Lehtola, Hugh Burton, Evgeny Epifanovsky
 -----------------------------------------------------------------------
 Exchange:     0.2000 Hartree-Fock + 0.0800 Slater + 0.7200 B88
 Correlation:  0.1900 VWN1RPA + 0.8100 LYP
 Using SG-1 standard quadrature grid
 using 4 threads for integral computing
 -------------------------------------------------------
 OpenMP Integral computing Module                
 Release: version 2.0, May 2017, Q-Chem Inc. Pleasanton 
 -------------------------------------------------------
 -------------------------------------------------------
 OpenMP BLAS3 based DFT computing Module                
 Release: version 1.0, May 2013, Q-Chem Inc. Pittsburgh 
 -------------------------------------------------------
 A restricted SCF calculation will be
 performed using DIIS
 SCF converges when DIIS error is below 1.0e-08
 ---------------------------------------
  Cycle       Energy         DIIS error
 ---------------------------------------
    1   -2890.0023745770      8.80e-05  
    2   -2890.0024164404      1.81e-05  
    3   -2890.0024164679      1.94e-05  
    4   -2890.0024176726      4.25e-06  
    5   -2890.0024177171      1.41e-06  
    6   -2890.0024177227      3.23e-07  
    7   -2890.0024177230      9.98e-08  
    8   -2890.0024177231      3.10e-08  
    9   -2890.0024177230      1.06e-08  
   10   -2890.0024177230      2.63e-09  Convergence criterion met
 ---------------------------------------
 SCF time:   CPU 25.49s  wall 6.00s 
 SCF   energy in the final basis set =    -2890.0024177230
 Total energy in the final basis set =    -2890.0024177230

 --------------------------------------------------------------

                    Orbital Energies (a.u.)
 --------------------------------------------------------------

 Alpha MOs
 -- Occupied --
******* -62.496 -56.317 -56.313 -56.313 -24.713 -24.712 -10.366
-10.262 -10.220  -8.705  -6.537  -6.523  -6.523  -2.648  -2.644
 -2.644  -2.632  -2.632  -1.284  -1.227  -0.920  -0.799  -0.661
 -0.643  -0.590  -0.558  -0.520  -0.486  -0.471  -0.453  -0.426
 -0.405  -0.384  -0.336  -0.299  -0.289
 -- Virtual --
 -0.041  -0.012   0.007   0.017   0.031   0.052   0.056   0.061
  0.064   0.070   0.080   0.096   0.098   0.110   0.113   0.124
  0.131   0.143   0.148   0.154   0.163   0.180   0.196   0.212
  0.224   0.247   0.270   0.278   0.287   0.295   0.336   0.351
  0.361   0.370   0.390   0.401   0.409   0.413   0.432   0.457
  0.480   0.500   0.536   0.542   0.565   0.581   0.592   0.616
  0.630   0.640   0.650   0.670   0.709   0.709   0.766   0.807
  0.838   0.886   0.935   0.996   1.216   1.234   1.278   1.323
  1.363   1.378   1.403   1.428   1.445   1.470   1.475   1.511
  1.523   1.539   1.639   1.695   1.734   1.778   1.802   1.853
  1.882   1.947   1.964   1.998   2.015   2.051   2.087   2.127
  2.170   2.183   2.200   2.251   2.505   2.540   2.568   2.674
  2.693   2.772   2.806   2.825   2.991   3.096   3.235   3.376
  3.683   3.740   3.759   3.767   3.780   3.831   3.915   3.976
  4.011   4.025   4.037   4.119   4.162   4.185   4.293   4.391
  4.815   4.908   6.317   6.338   6.348   6.365   6.597   6.673
  6.775   7.566   7.586   7.688  23.615  23.766  23.869  47.928
 66.755  66.766 289.762 289.781 289.9061020.724
 --------------------------------------------------------------

          Ground-State Mulliken Net Atomic Charges

     Atom                 Charge (a.u.)
  ----------------------------------------
      1 C                    -0.270060
      2 C                     0.006836
      3 C                    -0.102275
      4 H                     0.254521
      5 Br                   -0.066732
      6 F                    -0.101935
      7 F                    -0.084384
      8 H                     0.188128
      9 H                     0.175901
  ----------------------------------------
  Sum of atomic charges =     0.000000

 -----------------------------------------------------------------
                    Cartesian Multipole Moments
 -----------------------------------------------------------------
    Charge (ESU x 10^10)
                 0.0000
    Dipole Moment (Debye)
         X      -0.0142      Y       2.2595      Z      -0.6104
       Tot       2.3406
    Quadrupole Moments (Debye-Ang)
        XX     -50.0177     XY       3.6340     YY     -45.7908
        XZ      -1.5445     YZ      -0.4366     ZZ     -45.0425
    Octopole Moments (Debye-Ang^2)
       XXX     -36.0526    XXY      -4.0446    XYY      -4.5055
       YYY      -8.1361    XXZ      -4.5298    XYZ      -1.9777
       YYZ       1.9926    XZZ      -6.2890    YZZ      -1.6610
       ZZZ      -0.6488
    Hexadecapole Moments (Debye-Ang^3)
      XXXX    -681.4397   XXXY       8.4654   XXYY    -138.4161
      XYYY       6.7268   YYYY    -174.8522   XXXZ       1.8736
      XXYZ      -1.0401   XYYZ       3.4031   YYYZ       4.8616
      XXZZ    -138.7869   XYZZ       0.2944   YYZZ     -48.7948
      XZZZ      11.1127   YZZZ       4.9579   ZZZZ    -121.2311
 -----------------------------------------------------------------
 Calculating analytic gradient of the SCF energy
 Gradient of SCF Energy
            1           2           3           4           5           6
    1  -0.0007307   0.0013455   0.0002001  -0.0003625  -0.0000721  -0.0005632
    2  -0.0011362   0.0007645   0.0008152  -0.0002004  -0.0001362  -0.0003710
    3   0.0002923   0.0001511  -0.0004408   0.0000691  -0.0001505  -0.0003779
            7           8           9
    1   0.0000060   0.0001335   0.0000435
    2  -0.0000269   0.0002716   0.0000194
    3   0.0003068  -0.0000145   0.0001643
 Max gradient component =       1.346E-03
 RMS gradient           =       4.816E-04
 Gradient time:  CPU 7.61 s  wall 1.96 s
 Geometry Optimization Parameters
   NAtoms,    NIC,     NZ,  NCons,   NDum,   NFix, NCnnct, MaxDiis
        9      69       9       0       0       0       0       0

 Cartesian Hessian Update
 Hessian Updated using BFGS Update


** GEOMETRY OPTIMIZATION IN DELOCALIZED INTERNAL COORDINATES **
   Searching for a Minimum

   Optimization Cycle:   4

                       Coordinates (Angstroms)
     ATOM                X               Y               Z
      1  C         1.0638846720    1.0714036336   -0.9117916535
      2  C         0.2244070225    0.7123142147    0.3228347400
      3  C         1.4296624452   -0.0704321156   -0.0418247073
      4  H         0.2909745643    1.3580878451    1.1878059505
      5  Br       -1.5423045703   -0.0307593752    0.1309759653
      6  F         2.5164250479    0.0197556946    0.7632867463
      7  F         1.3193433211   -1.3299666201   -0.5055625670
      8  H         0.6528736639    0.8310922696   -1.8847107194
      9  H         1.6548900629    1.9781429951   -0.8552883369
   Point Group: c1    Number of degrees of freedom:    21


   Energy is  -2890.002417723

 Hessian Updated using BFGS Update

 21 Hessian modes will be used to form the next step
  Hessian Eigenvalues:
     0.016533    0.021061    0.023200    0.024501    0.031365    0.035896
     0.071715    0.087362    0.088336    0.102365    0.120131    0.132593
     0.178112    0.248602    0.254520    0.274064    0.347756    0.348137
     0.350059    0.522534    0.564604

 Minimum Search - Taking Simple RFO Step
 Searching for Lamda that Minimizes Along All modes
 Value Taken    Lamda =  -0.00002120
 Step Taken.  Stepsize is  0.024098

                             Maximum     Tolerance    Cnvgd?
         Gradient           0.000630      0.000300      NO
         Displacement       0.011566      0.001200      NO
         Energy change     -0.000044      0.000001      NO


 New Cartesian Coordinates Obtained by Inverse Iteration

 Displacement from previous Coordinates is:  0.020064
 ----------------------------------------------------------------
             Standard Nuclear Orientation (Angstroms)
    I     Atom           X                Y                Z
 ----------------------------------------------------------------
    1      C       1.0647246544     1.0718466181    -0.9118009891
    2      C       0.2222425380     0.7104184041     0.3224046184
    3      C       1.4287983650    -0.0712974235    -0.0409361486
    4      H       0.2922195343     1.3571732990     1.1866368904
    5      Br     -1.5460357242    -0.0273841237     0.1344951682
    6      F       2.5160481950     0.0208498179     0.7659220356
    7      F       1.3231331158    -1.3295815595    -0.5104705501
    8      H       0.6545976468     0.8283169334    -1.8845341616
    9      H       1.6544279043     1.9792965761    -0.8559914453
 ----------------------------------------------------------------
 Molecular Point Group                 C1    NOp =  1
 Largest Abelian Subgroup              C1    NOp =  1
 Nuclear Repulsion Energy =   416.2985695925 hartrees
 There are       37 alpha and       37 beta electrons
 Applying Cartesian multipole field
    Component          Value
    ---------          -----
     (2,0,0)        1.00000E-11
     (0,2,0)        2.00000E-11
     (0,0,2)       -3.00000E-11
 Nucleus-field energy     =     0.0000000066 hartrees
 Requested basis set is 6-311++G(d,p)
 There are 64 shells and 179 basis functions
 A cutoff of  1.0D-11 yielded   1880 shell pairs
 There are     15119 function pairs (     16488 Cartesian)
 Smallest overlap matrix eigenvalue = 6.30E-05
 Guess MOs from SCF MO coefficient file

 -----------------------------------------------------------------------
  General SCF calculation program by
  Eric Jon Sundstrom, Paul Horn, Yuezhi Mao, Dmitri Zuev, Alec White,
  David Stuck, Shaama M.S., Shane Yost, Joonho Lee, David Small,
  Daniel Levine, Susi Lehtola, Hugh Burton, Evgeny Epifanovsky
 -----------------------------------------------------------------------
 Exchange:     0.2000 Hartree-Fock + 0.0800 Slater + 0.7200 B88
 Correlation:  0.1900 VWN1RPA + 0.8100 LYP
 Using SG-1 standard quadrature grid
 using 4 threads for integral computing
 -------------------------------------------------------
 OpenMP Integral computing Module                
 Release: version 2.0, May 2017, Q-Chem Inc. Pleasanton 
 -------------------------------------------------------
 -------------------------------------------------------
 OpenMP BLAS3 based DFT computing Module                
 Release: version 1.0, May 2013, Q-Chem Inc. Pittsburgh 
 -------------------------------------------------------
 A restricted SCF calculation will be
 performed using DIIS
 SCF converges when DIIS error is below 1.0e-08
 ---------------------------------------
  Cycle       Energy         DIIS error
 ---------------------------------------
    1   -2890.0024009234      6.73e-05  
    2   -2890.0024270983      1.25e-05  
    3   -2890.0024270723      1.44e-05  
    4   -2890.0024276929      2.97e-06  
    5   -2890.0024277141      9.97e-07  
    6   -2890.0024277172      2.23e-07  
    7   -2890.0024277173      7.71e-08  
    8   -2890.0024277173      2.14e-08  
    9   -2890.0024277174      6.01e-09  Convergence criterion met
 ---------------------------------------
 SCF time:   CPU 22.94s  wall 6.00s 
 SCF   energy in the final basis set =    -2890.0024277174
 Total energy in the final basis set =    -2890.0024277174

 --------------------------------------------------------------

                    Orbital Energies (a.u.)
 --------------------------------------------------------------

 Alpha MOs
 -- Occupied --
******* -62.496 -56.317 -56.313 -56.313 -24.713 -24.712 -10.366
-10.263 -10.220  -8.705  -6.537  -6.523  -6.523  -2.648  -2.644
 -2.644  -2.633  -2.633  -1.284  -1.227  -0.920  -0.800  -0.661
 -0.643  -0.590  -0.558  -0.519  -0.486  -0.471  -0.453  -0.426
 -0.406  -0.383  -0.336  -0.299  -0.289
 -- Virtual --
 -0.041  -0.012   0.007   0.017   0.031   0.052   0.056   0.061
  0.064   0.070   0.080   0.096   0.098   0.110   0.113   0.124
  0.131   0.143   0.148   0.154   0.162   0.180   0.196   0.212
  0.224   0.246   0.270   0.277   0.287   0.295   0.336   0.351
  0.361   0.370   0.390   0.401   0.409   0.412   0.432   0.457
  0.480   0.500   0.537   0.542   0.564   0.580   0.592   0.616
  0.629   0.640   0.650   0.669   0.709   0.710   0.765   0.807
  0.837   0.886   0.934   0.995   1.216   1.234   1.278   1.323
  1.362   1.378   1.403   1.428   1.445   1.470   1.474   1.511
  1.522   1.539   1.639   1.695   1.734   1.777   1.801   1.852
  1.880   1.949   1.965   1.999   2.014   2.051   2.086   2.127
  2.169   2.182   2.201   2.250   2.503   2.540   2.568   2.675
  2.692   2.771   2.805   2.824   2.990   3.096   3.235   3.375
  3.682   3.738   3.759   3.767   3.780   3.831   3.914   3.975
  4.010   4.025   4.036   4.119   4.160   4.185   4.291   4.391
  4.814   4.907   6.317   6.338   6.347   6.364   6.596   6.672
  6.774   7.566   7.586   7.687  23.613  23.764  23.867  47.928
 66.755  66.766 289.761 289.781 289.9051020.724
 --------------------------------------------------------------

          Ground-State Mulliken Net Atomic Charges

     Atom                 Charge (a.u.)
  ----------------------------------------
      1 C                    -0.269987
      2 C                     0.007088
      3 C                    -0.101823
      4 H                     0.253922
      5 Br                   -0.066134
      6 F                    -0.102477
      7 F                    -0.084670
      8 H                     0.188046
      9 H                     0.176036
  ----------------------------------------
  Sum of atomic charges =     0.000000

 -----------------------------------------------------------------
                    Cartesian Multipole Moments
 -----------------------------------------------------------------
    Charge (ESU x 10^10)
                 0.0000
    Dipole Moment (Debye)
         X      -0.0294      Y       2.2527      Z      -0.6088
       Tot       2.3337
    Quadrupole Moments (Debye-Ang)
        XX     -50.0321     XY       3.6317     YY     -45.7957
        XZ      -1.5498     YZ      -0.4434     ZZ     -45.0635
    Octopole Moments (Debye-Ang^2)
       XXX     -36.0217    XXY      -4.0830    XYY      -4.4352
       YYY      -8.3032    XXZ      -4.5771    XYZ      -1.9828
       YYZ       1.9441    XZZ      -6.2541    YZZ      -1.7307
       ZZZ      -0.8196
    Hexadecapole Moments (Debye-Ang^3)
      XXXX    -682.8297   XXXY       8.7753   XXYY    -138.6810
      XYYY       7.0781   YYYY    -174.7278   XXXZ       2.1388
      XXYZ      -1.1235   XYYZ       3.5203   YYYZ       4.7396
      XXZZ    -139.1472   XYZZ       0.4204   YYZZ     -48.8587
      XZZZ      11.4673   YZZZ       4.8656   ZZZZ    -121.6548
 -----------------------------------------------------------------
 Calculating analytic gradient of the SCF energy
 Gradient of SCF Energy
            1           2           3           4           5           6
    1  -0.0000049   0.0002902  -0.0006415  -0.0002284  -0.0000452   0.0004539
    2  -0.0001138   0.0002097   0.0001909  -0.0000270   0.0000233   0.0000045
    3  -0.0002923   0.0002689   0.0001402   0.0000512   0.0000374   0.0001125
            7           8           9
    1   0.0000831   0.0000105   0.0000824
    2  -0.0004052   0.0001377  -0.0000200
    3  -0.0002909  -0.0000672   0.0000401
 Max gradient component =       6.415E-04
 RMS gradient           =       2.222E-04
 Gradient time:  CPU 7.61 s  wall 1.96 s
 Geometry Optimization Parameters
   NAtoms,    NIC,     NZ,  NCons,   NDum,   NFix, NCnnct, MaxDiis
        9      69       9       0       0       0       0       0

 Cartesian Hessian Update
 Hessian Updated using BFGS Update


** GEOMETRY OPTIMIZATION IN DELOCALIZED INTERNAL COORDINATES **
   Searching for a Minimum

   Optimization Cycle:   5

                       Coordinates (Angstroms)
     ATOM                X               Y               Z
      1  C         1.0647246544    1.0718466181   -0.9118009891
      2  C         0.2222425380    0.7104184041    0.3224046184
      3  C         1.4287983650   -0.0712974235   -0.0409361486
      4  H         0.2922195343    1.3571732990    1.1866368904
      5  Br       -1.5460357242   -0.0273841237    0.1344951682
      6  F         2.5160481950    0.0208498179    0.7659220356
      7  F         1.3231331158   -1.3295815595   -0.5104705501
      8  H         0.6545976468    0.8283169334   -1.8845341616
      9  H         1.6544279043    1.9792965761   -0.8559914453
   Point Group: c1    Number of degrees of freedom:    21


   Energy is  -2890.002427717

 Hessian Updated using BFGS Update

 21 Hessian modes will be used to form the next step
  Hessian Eigenvalues:
     0.015919    0.020095    0.021394    0.023544    0.031250    0.045645
     0.066781    0.086053    0.087873    0.103158    0.117101    0.132577
     0.177989    0.248889    0.254175    0.286041    0.347703    0.348177
     0.350120    0.539469    0.599009

 Minimum Search - Taking Simple RFO Step
 Searching for Lamda that Minimizes Along All modes
 Value Taken    Lamda =  -0.00000364
 Step Taken.  Stepsize is  0.009386

                             Maximum     Tolerance    Cnvgd?
         Gradient           0.000498      0.000300      NO
         Displacement       0.005382      0.001200      NO
         Energy change     -0.000010      0.000001      NO


 New Cartesian Coordinates Obtained by Inverse Iteration

 Displacement from previous Coordinates is:  0.007213
 ----------------------------------------------------------------
             Standard Nuclear Orientation (Angstroms)
    I     Atom           X                Y                Z
 ----------------------------------------------------------------
    1      C       1.0649093467     1.0722883889    -0.9119073760
    2      C       0.2223336349     0.7098166076     0.3218269041
    3      C       1.4292668410    -0.0712083819    -0.0414768753
    4      H       0.2943156407     1.3563231792     1.1861393153
    5      Br     -1.5461348315    -0.0271273194     0.1345631495
    6      F       2.5147851204     0.0206005989     0.7674408702
    7      F       1.3227933966    -1.3293317196    -0.5102575446
    8      H       0.6546173742     0.8277107133    -1.8842996737
    9      H       1.6532697063     1.9805664747    -0.8563033515
 ----------------------------------------------------------------
 Molecular Point Group                 C1    NOp =  1
 Largest Abelian Subgroup              C1    NOp =  1
 Nuclear Repulsion Energy =   416.3247538776 hartrees
 There are       37 alpha and       37 beta electrons
 Applying Cartesian multipole field
    Component          Value
    ---------          -----
     (2,0,0)        1.00000E-11
     (0,2,0)        2.00000E-11
     (0,0,2)       -3.00000E-11
 Nucleus-field energy     =     0.0000000066 hartrees
 Requested basis set is 6-311++G(d,p)
 There are 64 shells and 179 basis functions
 A cutoff of  1.0D-11 yielded   1880 shell pairs
 There are     15119 function pairs (     16488 Cartesian)
 Smallest overlap matrix eigenvalue = 6.30E-05
 Guess MOs from SCF MO coefficient file

 -----------------------------------------------------------------------
  General SCF calculation program by
  Eric Jon Sundstrom, Paul Horn, Yuezhi Mao, Dmitri Zuev, Alec White,
  David Stuck, Shaama M.S., Shane Yost, Joonho Lee, David Small,
  Daniel Levine, Susi Lehtola, Hugh Burton, Evgeny Epifanovsky
 -----------------------------------------------------------------------
 Exchange:     0.2000 Hartree-Fock + 0.0800 Slater + 0.7200 B88
 Correlation:  0.1900 VWN1RPA + 0.8100 LYP
 Using SG-1 standard quadrature grid
 using 4 threads for integral computing
 -------------------------------------------------------
 OpenMP Integral computing Module                
 Release: version 2.0, May 2017, Q-Chem Inc. Pleasanton 
 -------------------------------------------------------
 -------------------------------------------------------
 OpenMP BLAS3 based DFT computing Module                
 Release: version 1.0, May 2013, Q-Chem Inc. Pittsburgh 
 -------------------------------------------------------
 A restricted SCF calculation will be
 performed using DIIS
 SCF converges when DIIS error is below 1.0e-08
 ---------------------------------------
  Cycle       Energy         DIIS error
 ---------------------------------------
    1   -2890.0024267614      2.32e-05  
    2   -2890.0024298136      2.88e-06  
    3   -2890.0024298467      1.54e-06  
    4   -2890.0024298522      6.84e-07  
    5   -2890.0024298535      1.94e-07  
    6   -2890.0024298537      7.38e-08  
    7   -2890.0024298536      1.55e-08  
    8   -2890.0024298536      3.77e-09  Convergence criterion met
 ---------------------------------------
 SCF time:   CPU 20.40s  wall 5.00s 
 SCF   energy in the final basis set =    -2890.0024298536
 Total energy in the final basis set =    -2890.0024298536

 --------------------------------------------------------------

                    Orbital Energies (a.u.)
 --------------------------------------------------------------

 Alpha MOs
 -- Occupied --
******* -62.496 -56.317 -56.313 -56.313 -24.713 -24.712 -10.366
-10.262 -10.220  -8.705  -6.537  -6.523  -6.523  -2.648  -2.644
 -2.644  -2.633  -2.633  -1.284  -1.227  -0.920  -0.800  -0.661
 -0.643  -0.590  -0.558  -0.519  -0.486  -0.471  -0.453  -0.426
 -0.406  -0.383  -0.336  -0.299  -0.289
 -- Virtual --
 -0.041  -0.012   0.007   0.017   0.031   0.052   0.056   0.061
  0.064   0.070   0.080   0.096   0.098   0.110   0.113   0.124
  0.131   0.143   0.148   0.154   0.162   0.180   0.196   0.212
  0.224   0.246   0.270   0.277   0.287   0.295   0.336   0.351
  0.361   0.370   0.390   0.401   0.409   0.413   0.432   0.457
  0.480   0.500   0.537   0.542   0.564   0.580   0.592   0.616
  0.629   0.640   0.650   0.669   0.709   0.710   0.765   0.807
  0.838   0.886   0.934   0.995   1.216   1.234   1.278   1.324
  1.363   1.378   1.403   1.428   1.445   1.470   1.474   1.510
  1.522   1.539   1.639   1.694   1.733   1.777   1.801   1.852
  1.880   1.949   1.965   1.999   2.014   2.051   2.085   2.126
  2.170   2.182   2.201   2.250   2.503   2.540   2.568   2.675
  2.692   2.771   2.805   2.824   2.990   3.096   3.236   3.376
  3.682   3.738   3.759   3.767   3.780   3.831   3.915   3.975
  4.010   4.025   4.036   4.119   4.160   4.185   4.291   4.391
  4.814   4.907   6.317   6.338   6.347   6.364   6.596   6.672
  6.774   7.566   7.586   7.687  23.613  23.764  23.867  47.928
 66.755  66.766 289.761 289.781 289.9051020.724
 --------------------------------------------------------------

          Ground-State Mulliken Net Atomic Charges

     Atom                 Charge (a.u.)
  ----------------------------------------
      1 C                    -0.269228
      2 C                     0.005851
      3 C                    -0.101326
      4 H                     0.253807
      5 Br                   -0.066072
      6 F                    -0.102417
      7 F                    -0.084532
      8 H                     0.187936
      9 H                     0.175982
  ----------------------------------------
  Sum of atomic charges =     0.000000

 -----------------------------------------------------------------
                    Cartesian Multipole Moments
 -----------------------------------------------------------------
    Charge (ESU x 10^10)
                 0.0000
    Dipole Moment (Debye)
         X      -0.0260      Y       2.2507      Z      -0.6119
       Tot       2.3326
    Quadrupole Moments (Debye-Ang)
        XX     -50.0210     XY       3.6314     YY     -45.7933
        XZ      -1.5515     YZ      -0.4446     ZZ     -45.0684
    Octopole Moments (Debye-Ang^2)
       XXX     -35.9827    XXY      -4.0907    XYY      -4.4191
       YYY      -8.3115    XXZ      -4.5788    XYZ      -1.9760
       YYZ       1.9334    XZZ      -6.2524    YZZ      -1.7433
       ZZZ      -0.8268
    Hexadecapole Moments (Debye-Ang^3)
      XXXX    -682.5881   XXXY       8.7540   XXYY    -138.6540
      XYYY       7.0983   YYYY    -174.6751   XXXZ       2.1006
      XXYZ      -1.1055   XYYZ       3.5127   YYYZ       4.7463
      XXZZ    -139.1417   XYZZ       0.4222   YYZZ     -48.8757
      XZZZ      11.4458   YZZZ       4.8984   ZZZZ    -121.7338
 -----------------------------------------------------------------
 Calculating analytic gradient of the SCF energy
 Gradient of SCF Energy
            1           2           3           4           5           6
    1   0.0000526   0.0001327  -0.0002426  -0.0000581  -0.0000519   0.0002393
    2   0.0000392  -0.0000099   0.0000715  -0.0000090   0.0000215   0.0000104
    3  -0.0001894   0.0001623  -0.0001976   0.0000394   0.0000339   0.0001815
            7           8           9
    1  -0.0000701  -0.0000385   0.0000366
    2  -0.0002003   0.0000789  -0.0000023
    3  -0.0000663  -0.0000113   0.0000476
 Max gradient component =       2.426E-04
 RMS gradient           =       1.135E-04
 Gradient time:  CPU 7.60 s  wall 1.96 s
 Geometry Optimization Parameters
   NAtoms,    NIC,     NZ,  NCons,   NDum,   NFix, NCnnct, MaxDiis
        9      69       9       0       0       0       0       0

 Cartesian Hessian Update
 Hessian Updated using BFGS Update


** GEOMETRY OPTIMIZATION IN DELOCALIZED INTERNAL COORDINATES **
   Searching for a Minimum

   Optimization Cycle:   6

                       Coordinates (Angstroms)
     ATOM                X               Y               Z
      1  C         1.0649093467    1.0722883889   -0.9119073760
      2  C         0.2223336349    0.7098166076    0.3218269041
      3  C         1.4292668410   -0.0712083819   -0.0414768753
      4  H         0.2943156407    1.3563231792    1.1861393153
      5  Br       -1.5461348315   -0.0271273194    0.1345631495
      6  F         2.5147851204    0.0206005989    0.7674408702
      7  F         1.3227933966   -1.3293317196   -0.5102575446
      8  H         0.6546173742    0.8277107133   -1.8842996737
      9  H         1.6532697063    1.9805664747   -0.8563033515
   Point Group: c1    Number of degrees of freedom:    21


   Energy is  -2890.002429854

 Hessian Updated using BFGS Update

 21 Hessian modes will be used to form the next step
  Hessian Eigenvalues:
     0.013915    0.019736    0.021301    0.023487    0.031451    0.055400
     0.067304    0.083159    0.088137    0.101549    0.115496    0.133341
     0.178269    0.246262    0.257430    0.277935    0.347692    0.348146
     0.350093    0.500881    0.551420

 Minimum Search - Taking Simple RFO Step
 Searching for Lamda that Minimizes Along All modes
 Value Taken    Lamda =   0.00000000
 Step Taken.  Stepsize is  0.004833

                             Maximum     Tolerance    Cnvgd?
         Gradient           0.000308      0.000300      NO
         Displacement       0.002286      0.001200      NO
         Energy change     -0.000002      0.000001      NO


 New Cartesian Coordinates Obtained by Inverse Iteration

 Displacement from previous Coordinates is:  0.003694
 ----------------------------------------------------------------
             Standard Nuclear Orientation (Angstroms)
    I     Atom           X                Y                Z
 ----------------------------------------------------------------
    1      C       1.0647972412     1.0723331868    -0.9116207820
    2      C       0.2221319646     0.7097804773     0.3217282369
    3      C       1.4292833319    -0.0711663567    -0.0413570333
    4      H       0.2951602620     1.3560637929     1.1861310762
    5      Br     -1.5462944842    -0.0266853372     0.1344313814
    6      F       2.5143897801     0.0204334979     0.7675398551
    7      F       1.3230122707    -1.3288239303    -0.5107044784
    8      H       0.6550882394     0.8267268514    -1.8839865108
    9      H       1.6525876237     1.9809763596    -0.8564363270
 ----------------------------------------------------------------
 Molecular Point Group                 C1    NOp =  1
 Largest Abelian Subgroup              C1    NOp =  1
 Nuclear Repulsion Energy =   416.3515456326 hartrees
 There are       37 alpha and       37 beta electrons
 Applying Cartesian multipole field
    Component          Value
    ---------          -----
     (2,0,0)        1.00000E-11
     (0,2,0)        2.00000E-11
     (0,0,2)       -3.00000E-11
 Nucleus-field energy     =     0.0000000066 hartrees
 Requested basis set is 6-311++G(d,p)
 There are 64 shells and 179 basis functions
 A cutoff of  1.0D-11 yielded   1880 shell pairs
 There are     15119 function pairs (     16488 Cartesian)
 Smallest overlap matrix eigenvalue = 6.30E-05
 Guess MOs from SCF MO coefficient file

 -----------------------------------------------------------------------
  General SCF calculation program by
  Eric Jon Sundstrom, Paul Horn, Yuezhi Mao, Dmitri Zuev, Alec White,
  David Stuck, Shaama M.S., Shane Yost, Joonho Lee, David Small,
  Daniel Levine, Susi Lehtola, Hugh Burton, Evgeny Epifanovsky
 -----------------------------------------------------------------------
 Exchange:     0.2000 Hartree-Fock + 0.0800 Slater + 0.7200 B88
 Correlation:  0.1900 VWN1RPA + 0.8100 LYP
 Using SG-1 standard quadrature grid
 using 4 threads for integral computing
 -------------------------------------------------------
 OpenMP Integral computing Module                
 Release: version 2.0, May 2017, Q-Chem Inc. Pleasanton 
 -------------------------------------------------------
 -------------------------------------------------------
 OpenMP BLAS3 based DFT computing Module                
 Release: version 1.0, May 2013, Q-Chem Inc. Pittsburgh 
 -------------------------------------------------------
 A restricted SCF calculation will be
 performed using DIIS
 SCF converges when DIIS error is below 1.0e-08
 ---------------------------------------
  Cycle       Energy         DIIS error
 ---------------------------------------
    1   -2890.0024298098      9.85e-06  
    2   -2890.0024303455      1.73e-06  
    3   -2890.0024303454      2.01e-06  
    4   -2890.0024303576      4.53e-07  
    5   -2890.0024303581      1.34e-07  
    6   -2890.0024303582      2.53e-08  
    7   -2890.0024303582      1.37e-08  
    8   -2890.0024303582      2.68e-09  Convergence criterion met
 ---------------------------------------
 SCF time:   CPU 20.40s  wall 6.00s 
 SCF   energy in the final basis set =    -2890.0024303582
 Total energy in the final basis set =    -2890.0024303582

 --------------------------------------------------------------

                    Orbital Energies (a.u.)
 --------------------------------------------------------------

 Alpha MOs
 -- Occupied --
******* -62.496 -56.317 -56.313 -56.313 -24.713 -24.712 -10.366
-10.262 -10.220  -8.705  -6.537  -6.523  -6.523  -2.648  -2.644
 -2.644  -2.633  -2.633  -1.284  -1.227  -0.920  -0.800  -0.661
 -0.643  -0.590  -0.558  -0.519  -0.486  -0.471  -0.453  -0.426
 -0.406  -0.383  -0.336  -0.299  -0.289
 -- Virtual --
 -0.040  -0.012   0.008   0.017   0.031   0.052   0.056   0.061
  0.064   0.070   0.080   0.096   0.098   0.110   0.113   0.124
  0.131   0.143   0.148   0.154   0.162   0.180   0.196   0.212
  0.224   0.246   0.270   0.277   0.287   0.295   0.336   0.351
  0.361   0.370   0.390   0.401   0.409   0.413   0.432   0.457
  0.480   0.500   0.537   0.542   0.564   0.580   0.592   0.616
  0.629   0.640   0.650   0.669   0.709   0.710   0.765   0.807
  0.837   0.886   0.934   0.995   1.216   1.234   1.278   1.324
  1.363   1.379   1.403   1.428   1.445   1.470   1.475   1.510
  1.522   1.539   1.639   1.694   1.733   1.777   1.801   1.852
  1.880   1.949   1.965   1.999   2.015   2.051   2.085   2.127
  2.170   2.182   2.201   2.250   2.503   2.540   2.568   2.676
  2.692   2.771   2.805   2.825   2.990   3.097   3.236   3.376
  3.682   3.739   3.759   3.767   3.780   3.831   3.915   3.976
  4.010   4.025   4.036   4.119   4.161   4.185   4.291   4.391
  4.814   4.908   6.317   6.338   6.348   6.364   6.596   6.672
  6.775   7.566   7.586   7.687  23.614  23.764  23.867  47.928
 66.755  66.766 289.761 289.781 289.9051020.724
 --------------------------------------------------------------

          Ground-State Mulliken Net Atomic Charges

     Atom                 Charge (a.u.)
  ----------------------------------------
      1 C                    -0.269362
      2 C                     0.005651
      3 C                    -0.101129
      4 H                     0.253774
      5 Br                   -0.066101
      6 F                    -0.102220
      7 F                    -0.084500
      8 H                     0.187940
      9 H                     0.175949
  ----------------------------------------
  Sum of atomic charges =     0.000000

 -----------------------------------------------------------------
                    Cartesian Multipole Moments
 -----------------------------------------------------------------
    Charge (ESU x 10^10)
                 0.0000
    Dipole Moment (Debye)
         X      -0.0244      Y       2.2488      Z      -0.6108
       Tot       2.3304
    Quadrupole Moments (Debye-Ang)
        XX     -50.0161     XY       3.6306     YY     -45.7929
        XZ      -1.5487     YZ      -0.4434     ZZ     -45.0694
    Octopole Moments (Debye-Ang^2)
       XXX     -35.9538    XXY      -4.1016    XYY      -4.4100
       YYY      -8.3432    XXZ      -4.5728    XYZ      -1.9740
       YYZ       1.9368    XZZ      -6.2434    YZZ      -1.7586
       ZZZ      -0.8154
    Hexadecapole Moments (Debye-Ang^3)
      XXXX    -682.5247   XXXY       8.7814   XXYY    -138.6494
      XYYY       7.1369   YYYY    -174.6210   XXXZ       2.1099
      XXYZ      -1.1054   XYYZ       3.5147   YYYZ       4.7314
      XXZZ    -139.1334   XYZZ       0.4374   YYZZ     -48.8740
      XZZZ      11.4389   YZZZ       4.8966   ZZZZ    -121.7335
 -----------------------------------------------------------------
 Calculating analytic gradient of the SCF energy
 Gradient of SCF Energy
            1           2           3           4           5           6
    1   0.0000281   0.0000228  -0.0000909   0.0000320  -0.0000008   0.0000514
    2   0.0000250   0.0000023  -0.0000804  -0.0000212   0.0000369  -0.0000069
    3  -0.0000652   0.0000837  -0.0001298   0.0000325   0.0000155   0.0000137
            7           8           9
    1  -0.0000463  -0.0000129   0.0000165
    2   0.0000163   0.0000302  -0.0000021
    3  -0.0000007   0.0000087   0.0000416
 Max gradient component =       1.298E-04
 RMS gradient           =       4.609E-05
 Gradient time:  CPU 7.61 s  wall 1.96 s
 Geometry Optimization Parameters
   NAtoms,    NIC,     NZ,  NCons,   NDum,   NFix, NCnnct, MaxDiis
        9      69       9       0       0       0       0       0

 Cartesian Hessian Update
 Hessian Updated using BFGS Update


** GEOMETRY OPTIMIZATION IN DELOCALIZED INTERNAL COORDINATES **
   Searching for a Minimum

   Optimization Cycle:   7

                       Coordinates (Angstroms)
     ATOM                X               Y               Z
      1  C         1.0647972412    1.0723331868   -0.9116207820
      2  C         0.2221319646    0.7097804773    0.3217282369
      3  C         1.4292833319   -0.0711663567   -0.0413570333
      4  H         0.2951602620    1.3560637929    1.1861310762
      5  Br       -1.5462944842   -0.0266853372    0.1344313814
      6  F         2.5143897801    0.0204334979    0.7675398551
      7  F         1.3230122707   -1.3288239303   -0.5107044784
      8  H         0.6550882394    0.8267268514   -1.8839865108
      9  H         1.6525876237    1.9809763596   -0.8564363270
   Point Group: c1    Number of degrees of freedom:    21


   Energy is  -2890.002430358

 Hessian Updated using BFGS Update

 21 Hessian modes will be used to form the next step
  Hessian Eigenvalues:
     0.013566    0.019112    0.021489    0.023473    0.031343    0.054783
     0.067667    0.078559    0.088003    0.104783    0.113577    0.129767
     0.179059    0.234011    0.255186    0.275385    0.347687    0.348219
     0.350070    0.485377    0.573633

 Minimum Search - Taking Simple RFO Step
 Searching for Lamda that Minimizes Along All modes
 Value Taken    Lamda =   0.00000000
 Step Taken.  Stepsize is  0.001829

                             Maximum     Tolerance    Cnvgd?
         Gradient           0.000051      0.000300     YES
         Displacement       0.001032      0.001200     YES
         Energy change     -0.000001      0.000001     YES


                       Distance Matrix (Angstroms)
             C (  1)   C (  2)   C (  3)   H (  4)   Br(  5)   F (  6)
   C (  2)  1.537101
   C (  3)  1.482498  1.482877
   H (  4)  2.252422  1.081761  2.197714
   Br(  5)  3.019912  1.924784  2.981098  2.531605
   F (  6)  2.455075  2.434829  1.356525  2.623758  4.110013
   F (  7)  2.448053  2.461867  1.346582  3.338316  3.216316  2.207665
   H (  8)  1.083365  2.250845  2.191090  3.136139  3.106189  3.337320
   H (  9)  1.083594  2.247268  2.219349  2.530851  3.904532  2.687700
             F (  7)   H (  8)
   H (  8)  2.641671
   H (  9)  3.344089  1.839336

 Final energy is   -2890.0024303581695     


 ******************************
 **  OPTIMIZATION CONVERGED  **
 ******************************

                       Coordinates (Angstroms)
     ATOM                X               Y               Z
      1  C         1.0647972412    1.0723331868   -0.9116207820
      2  C         0.2221319646    0.7097804773    0.3217282369
      3  C         1.4292833319   -0.0711663567   -0.0413570333
      4  H         0.2951602620    1.3560637929    1.1861310762
      5  Br       -1.5462944842   -0.0266853372    0.1344313814
      6  F         2.5143897801    0.0204334979    0.7675398551
      7  F         1.3230122707   -1.3288239303   -0.5107044784
      8  H         0.6550882394    0.8267268514   -1.8839865108
      9  H         1.6525876237    1.9809763596   -0.8564363270

Z-matrix Print:
$molecule
0 1
Br
C  1 1.924784
H  2 1.081761 1 111.615318
C  2 1.482877 1 121.506791 3 144.819681 0
F  4 1.346582 2 120.861373 1 -0.276089 0
F  4 1.356525 2 118.009179 1 -139.618136 0
C  4 1.482498 2 62.443223 1 109.627019 0
H  7 1.083365 4 116.422896 2 -107.380469 0
H  7 1.083594 4 118.916683 2 105.792455 0
$end


 --------------------------------------------------------------

                    Orbital Energies (a.u.)
 --------------------------------------------------------------

 Alpha MOs
 -- Occupied --
******* -62.496 -56.317 -56.313 -56.313 -24.713 -24.712 -10.366
-10.262 -10.220  -8.705  -6.537  -6.523  -6.523  -2.648  -2.644
 -2.644  -2.633  -2.633  -1.284  -1.227  -0.920  -0.800  -0.661
 -0.643  -0.590  -0.558  -0.519  -0.486  -0.471  -0.453  -0.426
 -0.406  -0.383  -0.336  -0.299  -0.289
 -- Virtual --
 -0.040  -0.012   0.008   0.017   0.031   0.052   0.056   0.061
  0.064   0.070   0.080   0.096   0.098   0.110   0.113   0.124
  0.131   0.143   0.148   0.154   0.162   0.180   0.196   0.212
  0.224   0.246   0.270   0.277   0.287   0.295   0.336   0.351
  0.361   0.370   0.390   0.401   0.409   0.413   0.432   0.457
  0.480   0.500   0.537   0.542   0.564   0.580   0.592   0.616
  0.629   0.640   0.650   0.669   0.709   0.710   0.765   0.807
  0.837   0.886   0.934   0.995   1.216   1.234   1.278   1.324
  1.363   1.379   1.403   1.428   1.445   1.470   1.475   1.510
  1.522   1.539   1.639   1.694   1.733   1.777   1.801   1.852
  1.880   1.949   1.965   1.999   2.015   2.051   2.085   2.127
  2.170   2.182   2.201   2.250   2.503   2.540   2.568   2.676
  2.692   2.771   2.805   2.825   2.990   3.097   3.236   3.376
  3.682   3.739   3.759   3.767   3.780   3.831   3.915   3.976
  4.010   4.025   4.036   4.119   4.161   4.185   4.291   4.391
  4.814   4.908   6.317   6.338   6.348   6.364   6.596   6.672
  6.775   7.566   7.586   7.687  23.614  23.764  23.867  47.928
 66.755  66.766 289.761 289.781 289.9051020.724
 --------------------------------------------------------------

          Ground-State Mulliken Net Atomic Charges

     Atom                 Charge (a.u.)
  ----------------------------------------
      1 C                    -0.269362
      2 C                     0.005651
      3 C                    -0.101129
      4 H                     0.253774
      5 Br                   -0.066101
      6 F                    -0.102220
      7 F                    -0.084500
      8 H                     0.187940
      9 H                     0.175949
  ----------------------------------------
  Sum of atomic charges =     0.000000

 -----------------------------------------------------------------
                    Cartesian Multipole Moments
 -----------------------------------------------------------------
    Charge (ESU x 10^10)
                 0.0000
    Dipole Moment (Debye)
         X      -0.0244      Y       2.2488      Z      -0.6108
       Tot       2.3304
    Quadrupole Moments (Debye-Ang)
        XX     -50.0161     XY       3.6306     YY     -45.7929
        XZ      -1.5487     YZ      -0.4434     ZZ     -45.0694
    Octopole Moments (Debye-Ang^2)
       XXX     -35.9538    XXY      -4.1016    XYY      -4.4100
       YYY      -8.3432    XXZ      -4.5728    XYZ      -1.9740
       YYZ       1.9368    XZZ      -6.2434    YZZ      -1.7586
       ZZZ      -0.8154
    Hexadecapole Moments (Debye-Ang^3)
      XXXX    -682.5247   XXXY       8.7814   XXYY    -138.6494
      XYYY       7.1369   YYYY    -174.6210   XXXZ       2.1099
      XXYZ      -1.1054   XYYZ       3.5147   YYYZ       4.7314
      XXZZ    -139.1334   XYZZ       0.4374   YYZZ     -48.8740
      XZZZ      11.4389   YZZZ       4.8966   ZZZZ    -121.7335
 -----------------------------------------------------------------
Archival summary:
1\1\garfield\OPT\ProcedureUnspecified\BasisUnspecified\r1233\taweetha\WedOct1002:21:412018WedOct1002:21:412018\0\\#,OPT,ProcedureUnspecified,BasisUnspecified,\\0,1\Br\C,1,1.92478\H,2,1.08176,1,111.615\C,2,1.48288,1,121.507,3,144.82,0\F,4,1.34658,2,120.861,1,-0.276089,0\F,4,1.35653,2,118.009,1,-139.618,0\C,4,1.4825,2,62.4432,1,109.627,0\H,7,1.08336,4,116.423,2,-107.38,0\H,7,1.08359,4,118.917,2,105.792,0\\\@

 Total job time:  60.46s(wall), 234.16s(cpu) 
 Wed Oct 10 02:21:41 2018

        *************************************************************
        *                                                           *
        *  Thank you very much for using Q-Chem.  Have a nice day.  *
        *                                                           *
        *************************************************************


 
User input: 2 of 2 
 
Q-Chem Developer Version!
                  Welcome to Q-Chem
     A Quantum Leap Into The Future Of Chemistry


 Q-Chem 5.1, Q-Chem, Inc., Pleasanton, CA (2018)

 Yihan Shao,  Zhengting Gan,  E. Epifanovsky,  A. T. B. Gilbert,  M. Wormit,  
 J. Kussmann,  A. W. Lange,  A. Behn,  Jia Deng,  Xintian Feng,  D. Ghosh,  
 M. Goldey,  P. R. Horn,  L. D. Jacobson,  I. Kaliman,  T. Kus,  A. Landau,  
 Jie Liu,  E. I. Proynov,  R. M. Richard,  R. P. Steele,  E. J. Sundstrom,  
 H. L. Woodcock III,  P. M. Zimmerman,  D. Zuev,  B. Albrecht,  E. Alguire,  
 S. A. Baeppler,  D. Barton,  Z. Benda,  Y. A. Bernard,  E. J. Berquist,  
 K. B. Bravaya,  H. Burton,  D. Casanova,  Chun-Min Chang,  Yunqing Chen,  
 A. Chien,  K. D. Closser,  M. P. Coons,  S. Coriani,  S. Dasgupta,  
 A. L. Dempwolff,  M. Diedenhofen,  Hainam Do,  R. G. Edgar,  Po-Tung Fang,  
 S. Faraji,  S. Fatehi,  Qingguo Feng,  K. D. Fenk,  J. Fosso-Tande,  
 Qinghui Ge,  A. Ghysels,  G. Gidofalvi,  J. Gomes,  J. Gonthier,  A. Gunina,  
 D. Hait,  M. W. D. Hanson-Heine,  P. H. P. Harbach,  A. W. Hauser,  
 J. E. Herr,  E. G. Hohenstein,  Z. C. Holden,  Kerwin Hui,  B. C. Huynh,  
 T.-C. Jagau,  Hyunjun Ji,  B. Kaduk,  K. Khistyaev,  Jaehoon Kim,  
 P. Klunzinger,  K. Koh,  D. Kosenkov,  L. Koulias,  T. Kowalczyk,  
 C. M. Krauter,  A. Kunitsa,  Ka Un Lao,  A. Laurent,  K. V. Lawler,  
 Joonho Lee,  D. Lefrancois,  S. Lehtola,  D. S. Levine,  Yi-Pei Li,  
 You-Sheng Lin,  Fenglai Liu,  E. Livshits,  A. Luenser,  P. Manohar,  
 E. Mansoor,  S. F. Manzer,  Shan-Ping Mao,  Yuezhi Mao,  N. Mardirossian,  
 A. V. Marenich,  T. Markovich,  L. A. Martinez-Martinez,  S. A. Maurer,  
 N. J. Mayhall,  S. C. McKenzie,  J.-M. Mewes,  A. F. Morrison,  
 J. W. Mullinax,  K. Nanda,  T. S. Nguyen-Beck,  R. Olivares-Amaya,  
 J. A. Parkhill,  T. M. Perrine,  F. Plasser,  P. Pokhilko,  S. Prager,  
 A. Prociuk,  E. Ramos,  D. R. Rehn,  F. Rob,  M. Schneider,  N. Sergueev,  
 S. M. Sharada,  S. Sharma,  D. W. Small,  T. Stauch,  T. Stein,  
 Yu-Chuan Su,  A. J. W. Thom,  A. Tkatchenko,  T. Tsuchimochi,  N. M. Tubman,  
 L. Vogt,  M. L. Vidal,  O. Vydrov,  M. A. Watson,  J. Wenzel,  
 M. de Wergifosse,  T. A. Wesolowski,  A. White,  J. Witte,  A. Yamada,  
 Jun Yang,  K. Yao,  S. Yeganeh,  S. R. Yost,  Zhi-Qiang You,  A. Zech,  
 Igor Ying Zhang,  Xing Zhang,  Yan Zhao,  Ying Zhu,  B. R. Brooks,  
 G. K. L. Chan,  C. J. Cramer,  M. S. Gordon,  W. J. Hehre,  A. Klamt,  
 M. W. Schmidt,  C. D. Sherrill,  D. G. Truhlar,  A. Aspuru-Guzik,  R. Baer,  
 A. T. Bell,  N. A. Besley,  Jeng-Da Chai,  A. E. DePrince, III,  
 R. A. DiStasio Jr.,  A. Dreuw,  B. D. Dunietz,  T. R. Furlani,  
 Chao-Ping Hsu,  Yousung Jung,  Jing Kong,  D. S. Lambrecht,  WanZhen Liang,  
 C. Ochsenfeld,  V. A. Rassolov,  L. V. Slipchenko,  J. E. Subotnik,  
 T. Van Voorhis,  J. M. Herbert,  A. I. Krylov,  P. M. W. Gill,  M. Head-Gordon

 Contributors to earlier versions of Q-Chem not listed above: 
 R. D. Adamson,  B. Austin,  J. Baker,  G. J. O. Beran,  K. Brandhorst,  
 S. T. Brown,  E. F. C. Byrd,  A. K. Chakraborty,  C.-L. Cheng,  
 Siu Hung Chien,  D. M. Chipman,  D. L. Crittenden,  H. Dachsel,  
 R. J. Doerksen,  A. D. Dutoi,  L. Fusti-Molnar,  W. A. Goddard III,  
 A. Golubeva-Zadorozhnaya,  S. R. Gwaltney,  G. Hawkins,  A. Heyden,  
 S. Hirata,  G. Kedziora,  F. J. Keil,  C. Kelley,  Jihan Kim,  R. A. King,  
 R. Z. Khaliullin,  P. P. Korambath,  W. Kurlancheek,  A. M. Lee,  M. S. Lee,  
 S. V. Levchenko,  Ching Yeh Lin,  D. Liotard,  R. C. Lochan,  I. Lotan,  
 P. E. Maslen,  N. Nair,  D. P. O'Neill,  D. Neuhauser,  E. Neuscamman,  
 C. M. Oana,  R. Olson,  B. Peters,  R. Peverati,  P. A. Pieniazek,  
 Y. M. Rhee,  J. Ritchie,  M. A. Rohrdanz,  E. Rosta,  N. J. Russ,  
 H. F. Schaefer III,  N. E. Schultz,  N. Shenvi,  A. C. Simmonett,  A. Sodt,  
 D. Stuck,  K. S. Thanthiriwatte,  V. Vanovschi,  Tao Wang,  A. Warshel,  
 C. F. Williams,  Q. Wu,  X. Xu,  W. Zhang

 Please cite Q-Chem as follows:
 Y. Shao et al., Mol. Phys. 113, 184-215 (2015)
 DOI: 10.1080/00268976.2014.952696

 Q-Chem 5.1.1 for Intel X86 EM64T Linux

 Parts of Q-Chem use Armadillo 8.300.2 (Tropical Shenanigans).
 http://arma.sourceforge.net/

 Q-Chem begins on Wed Oct 10 02:21:41 2018  

Host: 
0

     Scratch files written to /scratch/taweetham/qchem23418//
The previous job contains 0 fragments, simply inherited here
Input Ideriv = 2
Curr. Ideriv = -1
Max.  Ideriv = 2

Checking the input file for inconsistencies... 	...done.

--------------------------------------------------------------
User input:
--------------------------------------------------------------

$molecule
read
$end

$rem
   job_type 	frequency
   basis 	6-311++g**
   method	b3lyp	
$end


--------------------------------------------------------------
 ----------------------------------------------------------------
             Standard Nuclear Orientation (Angstroms)
    I     Atom           X                Y                Z
 ----------------------------------------------------------------
    1      C       1.0792396798     1.0747751985    -0.8983716155
    2      C       0.2120562958     0.6877951695     0.3103129891
    3      C       1.4410733918    -0.0696973836    -0.0282801363
    4      H       0.2522874861     1.3279445359     1.1814029758
    5      Br     -1.5383145979    -0.0766696265     0.0724276744
    6      F       2.5037433742     0.0333283669     0.8085465580
    7      F       1.3680560405    -1.3249834351    -0.5101603397
    8      H       0.6983914791     0.8304831028    -1.8827267692
    9      H       1.6499210229     1.9926669958    -0.8210881984
 ----------------------------------------------------------------
 Molecular Point Group                 C1    NOp =  1
 Largest Abelian Subgroup              C1    NOp =  1
 Nuclear Repulsion Energy =   416.3515456326 hartrees
 There are       37 alpha and       37 beta electrons
 Requested basis set is 6-311++G(d,p)
 There are 64 shells and 179 basis functions

 Total QAlloc Memory Limit   2000 MB
 Mega-Array Size       188 MB
 MEM_STATIC part       192 MB

                       Distance Matrix (Angstroms)
             C (  1)   C (  2)   C (  3)   H (  4)   Br(  5)   F (  6)
   C (  2)  1.537101
   C (  3)  1.482498  1.482877
   H (  4)  2.252422  1.081761  2.197714
   Br(  5)  3.019912  1.924784  2.981098  2.531605
   F (  6)  2.455075  2.434829  1.356525  2.623758  4.110013
   F (  7)  2.448053  2.461867  1.346582  3.338316  3.216316  2.207665
   H (  8)  1.083365  2.250845  2.191090  3.136139  3.106189  3.337320
   H (  9)  1.083594  2.247268  2.219349  2.530851  3.904532  2.687700
             F (  7)   H (  8)
   H (  8)  2.641671
   H (  9)  3.344089  1.839336

 A cutoff of  1.0D-11 yielded   1880 shell pairs
 There are     15119 function pairs (     16488 Cartesian)

 -------------------------------------------------------
 OpenMP Integral Computing Module                       
 Release: version 1.0, May 2013, Q-Chem Inc. Pittsburgh 
 -------------------------------------------------------
 Integral Job Info:
 Integral job number is                      11
 Integral operator is                         1
 short-range coefficients                     0
 long-range coefficients              100000000
 Omega coefficients                           0
 if combine SR and LR in K                    0
 Integral screening is                        0
 Integral computing path is                   2
 max size of driver memory is            800000
 size of driver memory is                593474
 size of scratch memory is             29623520
 max col of scratch BK array               1296
 max len of scratch array in speh3          155
 max len of scratch index in speh4           18
 max int batch size is                      520
 min int batch size is                       52
 fixed nKL is                                45
 max L of basis functions is                  2
 order of int derivative is                   0
 number of shells is                         64
 number of basis is                         187
 number of cartesian basis is               187
 number of contracted shell pairs          1880
 number of primitive shell pairs           4926
 maxK2 (contraction) of shell pair           36
 max number of K2 of shell pair               1
 max number of CS2 of shell pair            244
 max number of PS2 of shell pair            570
 mem total for path MDJ                  528444
 -------------------------------------------------------
 Smallest overlap matrix eigenvalue = 6.30E-05
 Guess from superposition of atomic densities
 Warning:  Energy on first SCF cycle will be non-variational
 SAD guess density has 74.000000 electrons

 -----------------------------------------------------------------------
  General SCF calculation program by
  Eric Jon Sundstrom, Paul Horn, Yuezhi Mao, Dmitri Zuev, Alec White,
  David Stuck, Shaama M.S., Shane Yost, Joonho Lee, David Small,
  Daniel Levine, Susi Lehtola, Hugh Burton, Evgeny Epifanovsky
 -----------------------------------------------------------------------
 Exchange:     0.2000 Hartree-Fock + 0.0800 Slater + 0.7200 B88
 Correlation:  0.1900 VWN1RPA + 0.8100 LYP
 Using SG-1 standard quadrature grid
 using 4 threads for integral computing
 -------------------------------------------------------
 OpenMP Integral computing Module                
 Release: version 2.0, May 2017, Q-Chem Inc. Pleasanton 
 -------------------------------------------------------
 -------------------------------------------------------
 OpenMP BLAS3 based DFT computing Module                
 Release: version 1.0, May 2013, Q-Chem Inc. Pittsburgh 
 -------------------------------------------------------
 A restricted SCF calculation will be
 performed using DIIS
 SCF converges when DIIS error is below 1.0e-08
 ---------------------------------------
  Cycle       Energy         DIIS error
 ---------------------------------------
    1   -2891.0352597926      4.40e-02  
    2   -2889.9305753754      5.02e-03  
    3   -2889.8923822988      6.15e-03  
    4   -2890.0014241186      5.57e-04  
    5   -2890.0022751729      2.25e-04  
    6   -2890.0024275343      6.34e-05  
    7   -2890.0024422144      1.36e-05  
    8   -2890.0024427117      4.28e-06  
    9   -2890.0024427478      1.31e-06  
   10   -2890.0024427525      4.09e-07  
   11   -2890.0024427529      9.05e-08  
   12   -2890.0024427530      2.09e-08  
   13   -2890.0024427530      8.88e-09  Convergence criterion met
 ---------------------------------------
 SCF time:   CPU 32.09s  wall 8.00s 
 SCF   energy in the final basis set =    -2890.0024427530
 Total energy in the final basis set =    -2890.0024427530

 --------------------------------------------------------------

                    Orbital Energies (a.u.)
 --------------------------------------------------------------

 Alpha MOs
 -- Occupied --
******* -62.496 -56.317 -56.313 -56.313 -24.713 -24.712 -10.366
-10.262 -10.220  -8.705  -6.537  -6.523  -6.523  -2.648  -2.644
 -2.644  -2.633  -2.633  -1.284  -1.227  -0.920  -0.800  -0.661
 -0.643  -0.590  -0.558  -0.519  -0.486  -0.471  -0.453  -0.426
 -0.406  -0.383  -0.336  -0.299  -0.289
 -- Virtual --
 -0.040  -0.012   0.008   0.017   0.031   0.052   0.056   0.061
  0.064   0.070   0.080   0.096   0.098   0.110   0.113   0.124
  0.131   0.143   0.148   0.154   0.162   0.180   0.196   0.212
  0.224   0.246   0.270   0.277   0.287   0.295   0.336   0.351
  0.361   0.370   0.390   0.401   0.409   0.413   0.432   0.457
  0.480   0.500   0.537   0.542   0.564   0.580   0.592   0.616
  0.629   0.640   0.650   0.669   0.709   0.710   0.765   0.807
  0.837   0.886   0.934   0.995   1.216   1.234   1.278   1.324
  1.363   1.378   1.403   1.428   1.445   1.470   1.475   1.510
  1.522   1.539   1.639   1.694   1.733   1.777   1.801   1.852
  1.880   1.949   1.965   1.999   2.015   2.051   2.085   2.127
  2.170   2.182   2.201   2.250   2.503   2.540   2.568   2.676
  2.692   2.771   2.805   2.825   2.990   3.097   3.236   3.376
  3.682   3.739   3.759   3.767   3.780   3.831   3.915   3.976
  4.010   4.025   4.036   4.119   4.161   4.185   4.291   4.391
  4.814   4.908   6.317   6.338   6.348   6.364   6.596   6.672
  6.775   7.566   7.586   7.687  23.614  23.764  23.867  47.928
 66.755  66.766 289.761 289.781 289.9051020.724
 --------------------------------------------------------------

          Ground-State Mulliken Net Atomic Charges

     Atom                 Charge (a.u.)
  ----------------------------------------
      1 C                    -0.269493
      2 C                     0.005843
      3 C                    -0.101096
      4 H                     0.253770
      5 Br                   -0.066147
      6 F                    -0.102177
      7 F                    -0.084555
      8 H                     0.187898
      9 H                     0.175957
  ----------------------------------------
  Sum of atomic charges =     0.000000

 -----------------------------------------------------------------
                    Cartesian Multipole Moments
 -----------------------------------------------------------------
    Charge (ESU x 10^10)
                 0.0000
    Dipole Moment (Debye)
         X      -0.0472      Y       2.2531      Z      -0.5934
       Tot       2.3304
    Quadrupole Moments (Debye-Ang)
        XX     -50.0584     XY       3.6052     YY     -45.7674
        XZ      -1.6417     YZ      -0.4214     ZZ     -45.1300
    Octopole Moments (Debye-Ang^2)
       XXX     -36.9009    XXY      -3.1927    XYY      -5.0545
       YYY      -5.4726    XXZ      -4.0213    XYZ      -2.1799
       YYZ       2.7675    XZZ      -6.8497    YZZ      -0.8794
       ZZZ       1.7156
    Hexadecapole Moments (Debye-Ang^3)
      XXXX    -684.3218   XXXY       5.0739   XXYY    -138.6198
      XYYY       3.1307   YYYY    -173.7939   XXXZ      -3.7951
      XXYZ      -0.8648   XYYZ       1.4042   YYYZ       4.7528
      XXZZ    -139.5120   XYZZ      -1.0579   YYZZ     -48.8084
      XZZZ       4.2972   YZZZ       4.8787   ZZZZ    -120.8179
 -----------------------------------------------------------------
 Calculating MO derivatives via CPSCF
 D1JvT checksum  = 491076 34661.5496104918
 D1KAT checksum  = 1046628 2308.4920339668
   1         3          27      0.136461    0.027025
   2         3          27      0.018064    0.003051
   3         3          27      0.001651    0.000479
   4         6          24      0.000113    0.000032
   5        29           1      0.000002    0.000002
   6        30           0      0.000000    0.000000    Roots Converged
 Time for AOints: 15.6 s (CPU) 3.9 s (wall)
 ------------------------------------------------------------------------------
                     AOints        : Timing summary (seconds)
 ------------------------------------------------------------------------------
     job step          cpu (% of tot)      sys (% of tot)     wall (% of tot)
 ------------------------------------------------------------------------------
  cpscf_lag         0.7627E+02 (28.4)   0.6000E-05 (15.8)   0.1947E+02 (27.9)
  iterzp            0.1767E+03 (65.7)   0.3100E-04 (81.6)   0.4609E+02 (66.1)
  make_fx           0.0000E+00 ( 0.0)   0.0000E+00 ( 0.0)   0.0000E+00 ( 0.0)
  AOints            0.1563E+02 ( 5.8)   0.1000E-05 ( 2.6)   0.3926E+01 ( 5.6)
 ------------------------------------------------------------------------------
   Grand Totals     0.2688E+03          0.3800E-04          0.6970E+02
 ------------------------------------------------------------------------------
 Calculating analytic Hessian of the SCF energy
 Polarizability Matrix (a.u.)
            1           2           3
    1 -67.5051958  -5.4614492   1.4446226
    2  -5.4614492 -48.6623558   1.4209070
    3   1.4446226   1.4209070 -46.8602561

 Direct stationary perturbation theory relativistic correction:

 rels  =      16.917964635245
 relv  =     -57.297011718030
 rel2e =       9.082394695411
 E_rel =     -31.296652387374

 Hessian of the SCF Energy
            1           2           3           4           5           6
    1   0.3349747   0.1725436   0.1074080  -0.0723360  -0.0215096   0.0445734
    2   0.1725436   0.5501486  -0.0250528  -0.0487880  -0.0464864   0.0313731
    3   0.1074080  -0.0250528   0.6002593   0.0637752   0.0016324  -0.1362849
    4  -0.0723360  -0.0487880   0.0637752   0.4279912  -0.0097728  -0.0615998
    5  -0.0215096  -0.0464864   0.0016324  -0.0097728   0.3493300   0.1861467
    6   0.0445734   0.0313731  -0.1362849  -0.0615998   0.1861467   0.4700108
    7  -0.0456817   0.0345096  -0.0480294  -0.1796798   0.0716263   0.0435381
    8   0.0088995  -0.1654892   0.0907835   0.0936769  -0.0893187  -0.0485178
    9  -0.0258772   0.0762218  -0.1190335   0.0232840  -0.0292959  -0.0510124
   10  -0.0025338   0.0019071   0.0064054  -0.0396785  -0.0063538  -0.0112425
   11   0.0043069   0.0119659   0.0160329  -0.0021909  -0.1477151  -0.1504736
   12  -0.0007245  -0.0136694  -0.0151731  -0.0054917  -0.1490467  -0.2368846
   13  -0.0148958  -0.0024067   0.0038754  -0.1151560  -0.0423552  -0.0190493
   14  -0.0115269  -0.0053591  -0.0050231  -0.0415312  -0.0436026  -0.0123135
   15   0.0123419   0.0051008   0.0065938  -0.0161237  -0.0104966  -0.0289300
   16  -0.0045563   0.0070867  -0.0114064  -0.0284044  -0.0029877  -0.0245183
   17   0.0156154   0.0073883   0.0128351   0.0062288   0.0008015   0.0033806
   18  -0.0254632  -0.0076759  -0.0191589  -0.0021632   0.0046339   0.0091334
   19   0.0011203  -0.0013654  -0.0042225   0.0073322   0.0220755   0.0101265
   20  -0.0052153  -0.0351984  -0.0097794   0.0002636  -0.0211730  -0.0129783
   21   0.0033536   0.0145756   0.0150194  -0.0045007  -0.0192550  -0.0084179
   22  -0.0756862  -0.0290972  -0.1008017   0.0087498   0.0078924   0.0243070
   23  -0.0310113  -0.0611832  -0.0618177  -0.0006715  -0.0052986  -0.0021635
   24  -0.0976564  -0.0600449  -0.2842875  -0.0055904  -0.0021156  -0.0145783
   25  -0.1204052  -0.1343896  -0.0170042  -0.0088185  -0.0186151  -0.0061349
   26  -0.1321023  -0.2557864  -0.0196108   0.0027851   0.0034630   0.0055464
   27  -0.0179557  -0.0208284  -0.0479345   0.0084103   0.0177967  -0.0030361
            7           8           9          10          11          12
    1  -0.0456817   0.0088995  -0.0258772  -0.0025338   0.0043069  -0.0007245
    2   0.0345096  -0.1654892   0.0762218   0.0019071   0.0119659  -0.0136694
    3  -0.0480294   0.0907835  -0.1190335   0.0064054   0.0160329  -0.0151731
    4  -0.1796798   0.0936769   0.0232840  -0.0396785  -0.0021909  -0.0054917
    5   0.0716263  -0.0893187  -0.0292959  -0.0063538  -0.1477151  -0.1490467
    6   0.0435381  -0.0485178  -0.0510124  -0.0112425  -0.1504736  -0.2368846
    7   0.4997609  -0.1082776   0.0911053   0.0042970  -0.0061364   0.0021305
    8  -0.1082776   0.6010442   0.0104978   0.0090428  -0.0105159   0.0050350
    9   0.0911053   0.0104978   0.4106897   0.0160907  -0.0160531   0.0002944
   10   0.0042970   0.0090428   0.0160907   0.0509695   0.0081497   0.0025375
   11  -0.0061364  -0.0105159  -0.0160531   0.0081497   0.1500263   0.1538753
   12   0.0021305   0.0050350   0.0002944   0.0025375   0.1538753   0.2456267
   13  -0.0183611  -0.0173464   0.0003831  -0.0123624  -0.0034434   0.0006494
   14   0.0030863   0.0045320   0.0032823  -0.0156686  -0.0032291   0.0014846
   15   0.0009431  -0.0031664  -0.0048692  -0.0153133  -0.0033954   0.0024355
   16  -0.1969546   0.0091330  -0.0992941   0.0012457  -0.0027749   0.0014654
   17   0.0032396  -0.0654024   0.0013352   0.0000444   0.0018303  -0.0002390
   18  -0.0993476   0.0067168  -0.1377217  -0.0015067   0.0015786   0.0009153
   19  -0.0652084   0.0013005  -0.0009944  -0.0021203   0.0036429  -0.0022208
   20   0.0114613  -0.2690753  -0.0622115   0.0023345  -0.0034040   0.0026354
   21   0.0013552  -0.0669848  -0.0843973   0.0021714  -0.0027555   0.0017666
   22  -0.0076908  -0.0088146  -0.0127610  -0.0014917  -0.0033119   0.0036601
   23   0.0054743   0.0075761   0.0227648   0.0011056   0.0004853  -0.0007681
   24   0.0001764  -0.0017381  -0.0095113  -0.0001383   0.0026576  -0.0011724
   25   0.0095186   0.0123860   0.0080635   0.0016744   0.0017579  -0.0020059
   26  -0.0149832  -0.0133509  -0.0065415  -0.0005617   0.0005564   0.0006929
   27   0.0081284   0.0073740  -0.0044389   0.0009958  -0.0014669   0.0021914
           13          14          15          16          17          18
    1  -0.0148958  -0.0115269   0.0123419  -0.0045563   0.0156154  -0.0254632
    2  -0.0024067  -0.0053591   0.0051008   0.0070867   0.0073883  -0.0076759
    3   0.0038754  -0.0050231   0.0065938  -0.0114064   0.0128351  -0.0191589
    4  -0.1151560  -0.0415312  -0.0161237  -0.0284044   0.0062288  -0.0021632
    5  -0.0423552  -0.0436026  -0.0104966  -0.0029877   0.0008015   0.0046339
    6  -0.0190493  -0.0123135  -0.0289300  -0.0245183   0.0033806   0.0091334
    7  -0.0183611   0.0030863   0.0009431  -0.1969546   0.0032396  -0.0993476
    8  -0.0173464   0.0045320  -0.0031664   0.0091330  -0.0654024   0.0067168
    9   0.0003831   0.0032823  -0.0048692  -0.0992941   0.0013352  -0.1377217
   10  -0.0123624  -0.0156686  -0.0153133   0.0012457   0.0000444  -0.0015067
   11  -0.0034434  -0.0032291  -0.0033954  -0.0027749   0.0018303   0.0015786
   12   0.0006494   0.0014846   0.0024355   0.0014654  -0.0002390   0.0009153
   13   0.1633286   0.0627668   0.0177572  -0.0046160   0.0006694  -0.0006570
   14   0.0627668   0.0437394   0.0112700   0.0022956   0.0000118  -0.0000694
   15   0.0177572   0.0112700   0.0219341  -0.0020705   0.0007500   0.0009044
   16  -0.0046160   0.0022956  -0.0020705   0.2414762   0.0102882   0.1552819
   17   0.0006694   0.0000118   0.0007500   0.0102882   0.0680728   0.0185903
   18  -0.0006570  -0.0000694   0.0009044   0.1552819   0.0185903   0.1641976
   19   0.0018001   0.0008200   0.0015209  -0.0075449  -0.0376982  -0.0236025
   20   0.0015790   0.0023080  -0.0003467  -0.0252517  -0.0134652  -0.0265010
   21  -0.0018577   0.0011187   0.0007783  -0.0189773  -0.0355287  -0.0199406
   22   0.0027019   0.0018465  -0.0013534  -0.0020378   0.0037449  -0.0046063
   23  -0.0020229   0.0003024   0.0011231   0.0017591  -0.0023513   0.0043741
   24  -0.0008242  -0.0010901   0.0019288   0.0012580  -0.0005429   0.0006944
   25  -0.0024393  -0.0020886   0.0022978   0.0013920  -0.0021325   0.0020646
   26   0.0025594   0.0012972  -0.0008390   0.0004517   0.0031142  -0.0016473
   27  -0.0002769   0.0013404  -0.0007757  -0.0017387  -0.0005807   0.0009761
           19          20          21          22          23          24
    1   0.0011203  -0.0052153   0.0033536  -0.0756862  -0.0310113  -0.0976564
    2  -0.0013654  -0.0351984   0.0145756  -0.0290972  -0.0611832  -0.0600449
    3  -0.0042225  -0.0097794   0.0150194  -0.1008017  -0.0618177  -0.2842875
    4   0.0073322   0.0002636  -0.0045007   0.0087498  -0.0006715  -0.0055904
    5   0.0220755  -0.0211730  -0.0192550   0.0078924  -0.0052986  -0.0021156
    6   0.0101265  -0.0129783  -0.0084179   0.0243070  -0.0021635  -0.0145783
    7  -0.0652084   0.0114613   0.0013552  -0.0076908   0.0054743   0.0001764
    8   0.0013005  -0.2690753  -0.0669848  -0.0088146   0.0075761  -0.0017381
    9  -0.0009944  -0.0622115  -0.0843973  -0.0127610   0.0227648  -0.0095113
   10  -0.0021203   0.0023345   0.0021714  -0.0014917   0.0011056  -0.0001383
   11   0.0036429  -0.0034040  -0.0027555  -0.0033119   0.0004853   0.0026576
   12  -0.0022208   0.0026354   0.0017666   0.0036601  -0.0007681  -0.0011724
   13   0.0018001   0.0015790  -0.0018577   0.0027019  -0.0020229  -0.0008242
   14   0.0008200   0.0023080   0.0011187   0.0018465   0.0003024  -0.0010901
   15   0.0015209  -0.0003467   0.0007783  -0.0013534   0.0011231   0.0019288
   16  -0.0075449  -0.0252517  -0.0189773  -0.0020378   0.0017591   0.0012580
   17  -0.0376982  -0.0134652  -0.0355287   0.0037449  -0.0023513  -0.0005429
   18  -0.0236025  -0.0265010  -0.0199406  -0.0046063   0.0043741   0.0006944
   19   0.0637534   0.0108993   0.0187647   0.0008611   0.0006567  -0.0001433
   20   0.0108993   0.3421188   0.1092060  -0.0028726   0.0022150   0.0000780
   21   0.0187647   0.1092060   0.0928004   0.0020177  -0.0027282   0.0017307
   22   0.0008611  -0.0028726   0.0020177   0.0779234   0.0310344   0.1017769
   23   0.0006567   0.0022150  -0.0027282   0.0310344   0.0597584   0.0619914
   24  -0.0001433   0.0000780   0.0017307   0.1017769   0.0619914   0.3018835
   25   0.0000066   0.0068019  -0.0023269  -0.0033298  -0.0063243   0.0011412
   26  -0.0003313  -0.0043260   0.0023518  -0.0004219  -0.0015041   0.0008044
   27   0.0007714  -0.0001023   0.0006603  -0.0122393  -0.0227759   0.0033122
           25          26          27
    1  -0.1204052  -0.1321023  -0.0179557
    2  -0.1343896  -0.2557864  -0.0208284
    3  -0.0170042  -0.0196108  -0.0479345
    4  -0.0088185   0.0027851   0.0084103
    5  -0.0186151   0.0034630   0.0177967
    6  -0.0061349   0.0055464  -0.0030361
    7   0.0095186  -0.0149832   0.0081284
    8   0.0123860  -0.0133509   0.0073740
    9   0.0080635  -0.0065415  -0.0044389
   10   0.0016744  -0.0005617   0.0009958
   11   0.0017579   0.0005564  -0.0014669
   12  -0.0020059   0.0006929   0.0021914
   13  -0.0024393   0.0025594  -0.0002769
   14  -0.0020886   0.0012972   0.0013404
   15   0.0022978  -0.0008390  -0.0007757
   16   0.0013920   0.0004517  -0.0017387
   17  -0.0021325   0.0031142  -0.0005807
   18   0.0020646  -0.0016473   0.0009761
   19   0.0000066  -0.0003313   0.0007714
   20   0.0068019  -0.0043260  -0.0001023
   21  -0.0023269   0.0023518   0.0006603
   22  -0.0033298  -0.0004219  -0.0122393
   23  -0.0063243  -0.0015041  -0.0227759
   24   0.0011412   0.0008044   0.0033122
   25   0.1224012   0.1426044   0.0139048
   26   0.1426044   0.2665366   0.0192432
   27   0.0139048   0.0192432   0.0490452
 Gradient time:  CPU 353.63 s  wall 92.06 s
 **********************************************************************
 **                                                                  **
 **                       VIBRATIONAL ANALYSIS                       **
 **                       --------------------                       **
 **                                                                  **
 **        VIBRATIONAL FREQUENCIES (CM**-1) AND NORMAL MODES         **
 **     FORCE CONSTANTS (mDYN/ANGSTROM) AND REDUCED MASSES (AMU)     **
 **                  INFRARED INTENSITIES (KM/MOL)                   **
 **                                                                  **
 **********************************************************************


 Mode:                 1                      2                      3
 Frequency:       145.49                 181.91                 305.76
 Force Cnst:      0.1999                 0.1466                 0.4246
 Red. Mass:      16.0305                 7.5217                 7.7086
 IR Active:          YES                    YES                    YES
 IR Intens:        0.993                  1.902                  1.776
 Raman Active:       YES                    YES                    YES
               X      Y      Z        X      Y      Z        X      Y      Z
 C         -0.017 -0.153  0.026    0.194  0.003 -0.222    0.269  0.048 -0.007
 C          0.026 -0.333 -0.010   -0.003  0.096 -0.319    0.030  0.103 -0.127
 C          0.167 -0.146 -0.046    0.013  0.054 -0.061    0.171  0.119  0.108
 H          0.111 -0.417  0.049    0.031  0.209 -0.402   -0.157  0.312 -0.273
 Br        -0.202  0.104  0.030    0.008 -0.023  0.083   -0.146 -0.050  0.001
 F          0.079  0.131  0.052   -0.248 -0.107  0.281    0.344 -0.133 -0.059
 F          0.652 -0.127 -0.160    0.056  0.099 -0.200   -0.064  0.149  0.085
 H          0.000 -0.222  0.035    0.464 -0.167 -0.286    0.619 -0.033 -0.123
 H         -0.156 -0.065 -0.001    0.087  0.066 -0.201    0.135  0.122  0.133
 TransDip  -0.024 -0.021 -0.002    0.029  0.010 -0.032    0.026  0.033 -0.006

 Mode:                 4                      5                      6
 Frequency:       393.69                 473.24                 576.89
 Force Cnst:      0.2425                 1.1898                 0.9120
 Red. Mass:       2.6561                 9.0174                 4.6512
 IR Active:          YES                    YES                    YES
 IR Intens:        0.715                  9.833                  4.203
 Raman Active:       YES                    YES                    YES
               X      Y      Z        X      Y      Z        X      Y      Z
 C          0.203  0.132  0.060    0.202 -0.297  0.060    0.115 -0.178  0.091
 C          0.026 -0.008 -0.063    0.067 -0.180  0.096   -0.153  0.292  0.081
 C         -0.035 -0.056 -0.102    0.059 -0.109  0.128   -0.218 -0.052  0.172
 H          0.050 -0.181  0.061    0.070 -0.099  0.033   -0.220  0.423 -0.008
 Br        -0.016 -0.012  0.015   -0.007  0.001 -0.003    0.009 -0.008  0.001
 F         -0.081  0.106 -0.067    0.082  0.362  0.108   -0.042 -0.013 -0.144
 F         -0.013 -0.120  0.048   -0.292  0.049 -0.281    0.143  0.015 -0.082
 H          0.265  0.592 -0.075    0.283 -0.485  0.080    0.139 -0.175  0.085
 H          0.429 -0.039  0.476    0.210 -0.304 -0.009    0.496 -0.412  0.036
 TransDip   0.019 -0.019 -0.004    0.050 -0.082  0.028   -0.030 -0.007  0.058

 Mode:                 7                      8                      9
 Frequency:       629.33                 725.37                 893.86
 Force Cnst:      0.5921                 2.4009                 0.7222
 Red. Mass:       2.5375                 7.7446                 1.5342
 IR Active:          YES                    YES                    YES
 IR Intens:       13.414                 11.028                 12.375
 Raman Active:       YES                    YES                    YES
               X      Y      Z        X      Y      Z        X      Y      Z
 C          0.066  0.030 -0.066    0.230 -0.133 -0.087   -0.068 -0.103 -0.100
 C          0.206  0.162  0.171    0.017 -0.355  0.163    0.034 -0.009  0.078
 C          0.048  0.013 -0.082   -0.056  0.122 -0.044   -0.000 -0.016 -0.060
 H          0.300 -0.066  0.340    0.141 -0.466  0.233   -0.015  0.315 -0.158
 Br        -0.042 -0.025 -0.010    0.006  0.008  0.000   -0.004 -0.001 -0.002
 F         -0.038 -0.002  0.035   -0.212 -0.076 -0.191    0.027 -0.009  0.049
 F          0.004 -0.013 -0.007    0.037  0.323  0.166    0.007  0.060  0.007
 H         -0.463 -0.083  0.164    0.257 -0.344 -0.041   -0.125  0.609 -0.252
 H          0.338 -0.098 -0.543    0.166 -0.102 -0.116    0.200 -0.318  0.491
 TransDip   0.114  0.003 -0.029    0.040 -0.097  0.018   -0.061 -0.019 -0.093

 Mode:                10                     11                     12
 Frequency:       935.58                 998.16                1028.99
 Force Cnst:      0.8720                 2.8121                 2.0364
 Red. Mass:       1.6909                 4.7906                 3.2643
 IR Active:          YES                    YES                    YES
 IR Intens:       63.731                 43.530                 45.642
 Raman Active:       YES                    YES                    YES
               X      Y      Z        X      Y      Z        X      Y      Z
 C         -0.017 -0.024  0.052    0.126  0.112 -0.235   -0.034 -0.086  0.187
 C          0.134  0.027  0.077   -0.219 -0.087  0.321   -0.135  0.025 -0.002
 C          0.090  0.016  0.020   -0.040  0.187 -0.038    0.256  0.106 -0.245
 H          0.150  0.564 -0.314   -0.449  0.326  0.042   -0.568  0.183 -0.108
 Br        -0.008 -0.004 -0.005    0.009  0.005 -0.000    0.005  0.004  0.004
 F         -0.099  0.006 -0.061    0.053 -0.006  0.046   -0.047 -0.011  0.003
 F          0.001 -0.037 -0.008    0.002 -0.177 -0.052   -0.021 -0.011  0.018
 H          0.357 -0.144 -0.059    0.407 -0.084 -0.308    0.003 -0.236  0.213
 H         -0.480  0.243  0.261   -0.082  0.245 -0.194    0.435 -0.353 -0.121
 TransDip   0.224  0.112  0.054   -0.140  0.158 -0.008    0.177  0.062 -0.108

 Mode:                13                     14                     15
 Frequency:      1057.25                1104.38                1207.47
 Force Cnst:      0.8294                 1.2186                 1.5411
 Red. Mass:       1.2595                 1.6958                 1.7941
 IR Active:          YES                    YES                    YES
 IR Intens:       15.559                 12.553                137.200
 Raman Active:       YES                    YES                    YES
               X      Y      Z        X      Y      Z        X      Y      Z
 C         -0.130  0.042  0.004   -0.053  0.133 -0.004    0.053  0.040  0.077
 C          0.023  0.020  0.019    0.102 -0.127 -0.018   -0.072 -0.055  0.019
 C         -0.030  0.006 -0.032   -0.019 -0.022  0.113   -0.126 -0.064 -0.150
 H          0.335 -0.154  0.141   -0.418  0.395 -0.392    0.616  0.502 -0.421
 Br        -0.001 -0.001 -0.002   -0.001  0.001  0.002    0.001 -0.002 -0.002
 F          0.018 -0.000  0.014   -0.019  0.001 -0.021    0.055  0.006  0.041
 F          0.002  0.001  0.005    0.002 -0.002 -0.011    0.007  0.031  0.022
 H          0.705 -0.297 -0.239   -0.100 -0.058  0.061   -0.130 -0.173  0.205
 H          0.340 -0.251  0.031    0.554 -0.211 -0.293    0.010  0.082 -0.171
 TransDip   0.051 -0.093 -0.069    0.025  0.000  0.111   -0.290 -0.099 -0.217

 Mode:                16                     17                     18
 Frequency:      1281.33                1388.00                1479.05
 Force Cnst:      1.9062                 2.0868                 2.6663
 Red. Mass:       1.9705                 1.8385                 2.0687
 IR Active:          YES                    YES                    YES
 IR Intens:       49.026                 78.959                109.224
 Raman Active:       YES                    YES                    YES
               X      Y      Z        X      Y      Z        X      Y      Z
 C         -0.009 -0.019 -0.001    0.013 -0.018 -0.002    0.009  0.119 -0.129
 C         -0.088 -0.044 -0.038    0.115 -0.014 -0.044   -0.107  0.033  0.036
 C          0.094  0.191  0.140   -0.138  0.178 -0.053    0.138 -0.167  0.034
 H          0.821  0.023 -0.116   -0.180 -0.069 -0.012    0.116  0.034  0.044
 Br        -0.001 -0.001 -0.002   -0.002 -0.000  0.000    0.001  0.000 -0.000
 F         -0.029 -0.013 -0.028    0.031 -0.008  0.022   -0.024  0.006 -0.016
 F         -0.008 -0.063 -0.027    0.006 -0.045 -0.009   -0.005  0.035  0.009
 H         -0.277  0.190  0.060   -0.272 -0.544  0.257   -0.284 -0.591  0.158
 H          0.271 -0.194  0.044    0.028 -0.109  0.665    0.154 -0.034  0.640
 TransDip  -0.019  0.150  0.165   -0.190  0.212 -0.011    0.176 -0.259  0.119

 Mode:                19                     20                     21
 Frequency:      3131.75                3194.46                3227.73
 Force Cnst:      6.0920                 6.5587                 6.8639
 Red. Mass:       1.0542                 1.0909                 1.1182
 IR Active:          YES                    YES                    YES
 IR Intens:        0.541                  2.629                  0.432
 Raman Active:       YES                    YES                    YES
               X      Y      Z        X      Y      Z        X      Y      Z
 C          0.011  0.040 -0.049    0.007  0.007  0.010   -0.051 -0.062 -0.059
 C         -0.002 -0.000  0.000   -0.000 -0.051 -0.069    0.000 -0.007 -0.009
 C          0.002 -0.003  0.001   -0.002  0.002 -0.001   -0.001  0.000 -0.001
 H         -0.002  0.008  0.013    0.024  0.587  0.794    0.002  0.079  0.112
 Br        -0.000 -0.000  0.000    0.000  0.000  0.000    0.000  0.000  0.000
 F          0.000 -0.000  0.000    0.000  0.000  0.000    0.000 -0.000  0.000
 F          0.000 -0.000  0.000   -0.000  0.000  0.000    0.000  0.000  0.000
 H          0.248  0.163  0.621   -0.042 -0.024 -0.093    0.252  0.157  0.649
 H         -0.378 -0.612 -0.063   -0.042 -0.071 -0.005    0.355  0.578  0.048
 TransDip   0.023  0.001  0.005   -0.050  0.013  0.004   -0.004 -0.006  0.020

 STANDARD THERMODYNAMIC QUANTITIES AT   298.15 K  AND     1.00 ATM

   This Molecule has  0 Imaginary Frequencies
   Zero point vibrational energy:       34.824 kcal/mol

   Atom    1 Element C  Has Mass   12.00000
   Atom    2 Element C  Has Mass   12.00000
   Atom    3 Element C  Has Mass   12.00000
   Atom    4 Element H  Has Mass    1.00783
   Atom    5 Element Br Has Mass   78.91830
   Atom    6 Element F  Has Mass   18.99840
   Atom    7 Element F  Has Mass   18.99840
   Atom    8 Element H  Has Mass    1.00783
   Atom    9 Element H  Has Mass    1.00783
   Molecular Mass:   155.938590 amu
   Principal axes and moments of inertia in amu*Bohr^2:
                             1           2           3
    Eigenvalues --      334.99745  1490.06147  1582.24168
          X               0.99983     0.01557    -0.00964
          Y              -0.01641     0.99546    -0.09376
          Z               0.00814     0.09390     0.99555
   Rotational Symmetry Number is   1
   The Molecule is an Asymmetric Top
   Translational Enthalpy:        0.889 kcal/mol
   Rotational Enthalpy:           0.889 kcal/mol
   Vibrational Enthalpy:         36.645 kcal/mol
   gas constant (RT):             0.592 kcal/mol
   Translational Entropy:        41.042  cal/mol.K
   Rotational Entropy:           28.159  cal/mol.K
   Vibrational Entropy:           9.988  cal/mol.K

   Total Enthalpy:               39.015 kcal/mol
   Total Entropy:                79.189  cal/mol.K

 ======================================================================

 STANDARD THERMODYNAMIC QUANTITIES FOR ANHARMONIC VIBRATION -- TOSH

   Zero point vibrational energy: ************ kcal/mol

   Vibrational Enthalpy:       Infinity kcal/mol
   Vibrational Entropy:             NaN  cal/mol.K

   Total Enthalpy:             Infinity kcal/mol
   Total Entropy:                   NaN  cal/mol.K

 ======================================================================

 STANDARD THERMODYNAMIC QUANTITIES FOR ANHARMONIC VIBRATION -- VPT2

   Zero point vibrational energy: ************ kcal/mol

   Vibrational Enthalpy:       Infinity kcal/mol
   Vibrational Entropy:             NaN  cal/mol.K

   Total Enthalpy:             Infinity kcal/mol
   Total Entropy:                   NaN  cal/mol.K

 ======================================================================

Archival summary:
1\1\garfield\FREQ\ProcedureUnspecified\BasisUnspecified\r1233\taweetha\WedOct1002:23:212018WedOct1002:23:212018\0\\#,FREQ,ProcedureUnspecified,BasisUnspecified,\\0,1\Br\C,1,1.92478\H,2,1.08176,1,111.615\C,2,1.48288,1,121.507,3,144.82,0\F,4,1.34658,2,120.861,1,-0.276089,0\F,4,1.35653,2,118.009,1,-139.618,0\C,4,1.4825,2,62.4432,1,109.627,0\H,7,1.08336,4,116.423,2,-107.38,0\H,7,1.08359,4,118.917,2,105.792,0\\\@

 Total job time:  100.39s(wall), 385.91s(cpu) 
 Wed Oct 10 02:23:21 2018

        *************************************************************
        *                                                           *
        *  Thank you very much for using Q-Chem.  Have a nice day.  *
        *                                                           *
        *************************************************************
