# Supplementary material for: Geometric and energetic data from ab initio calculations of haloethene, haloimine, halomethylenephosphine, haloiminophosphine, halodiazene, halodiphosphene and halocyclopropane
Source: Data Brief. 2019 Nov 2;27:104738. doi: 10.1016/j.dib.2019.104738 (PMC6861602; doi:10.1016/j.dib.2019.104738)
Supplement: Multimedia component 3 [file mmc3.zip › CCC/B3LYP/HBrCCCFI.out]

Q-Chem Developer Version!
                  Welcome to Q-Chem
     A Quantum Leap Into The Future Of Chemistry


 Q-Chem 5.1, Q-Chem, Inc., Pleasanton, CA (2018)

 Yihan Shao,  Zhengting Gan,  E. Epifanovsky,  A. T. B. Gilbert,  M. Wormit,  
 J. Kussmann,  A. W. Lange,  A. Behn,  Jia Deng,  Xintian Feng,  D. Ghosh,  
 M. Goldey,  P. R. Horn,  L. D. Jacobson,  I. Kaliman,  T. Kus,  A. Landau,  
 Jie Liu,  E. I. Proynov,  R. M. Richard,  R. P. Steele,  E. J. Sundstrom,  
 H. L. Woodcock III,  P. M. Zimmerman,  D. Zuev,  B. Albrecht,  E. Alguire,  
 S. A. Baeppler,  D. Barton,  Z. Benda,  Y. A. Bernard,  E. J. Berquist,  
 K. B. Bravaya,  H. Burton,  D. Casanova,  Chun-Min Chang,  Yunqing Chen,  
 A. Chien,  K. D. Closser,  M. P. Coons,  S. Coriani,  S. Dasgupta,  
 A. L. Dempwolff,  M. Diedenhofen,  Hainam Do,  R. G. Edgar,  Po-Tung Fang,  
 S. Faraji,  S. Fatehi,  Qingguo Feng,  K. D. Fenk,  J. Fosso-Tande,  
 Qinghui Ge,  A. Ghysels,  G. Gidofalvi,  J. Gomes,  J. Gonthier,  A. Gunina,  
 D. Hait,  M. W. D. Hanson-Heine,  P. H. P. Harbach,  A. W. Hauser,  
 J. E. Herr,  E. G. Hohenstein,  Z. C. Holden,  Kerwin Hui,  B. C. Huynh,  
 T.-C. Jagau,  Hyunjun Ji,  B. Kaduk,  K. Khistyaev,  Jaehoon Kim,  
 P. Klunzinger,  K. Koh,  D. Kosenkov,  L. Koulias,  T. Kowalczyk,  
 C. M. Krauter,  A. Kunitsa,  Ka Un Lao,  A. Laurent,  K. V. Lawler,  
 Joonho Lee,  D. Lefrancois,  S. Lehtola,  D. S. Levine,  Yi-Pei Li,  
 You-Sheng Lin,  Fenglai Liu,  E. Livshits,  A. Luenser,  P. Manohar,  
 E. Mansoor,  S. F. Manzer,  Shan-Ping Mao,  Yuezhi Mao,  N. Mardirossian,  
 A. V. Marenich,  T. Markovich,  L. A. Martinez-Martinez,  S. A. Maurer,  
 N. J. Mayhall,  S. C. McKenzie,  J.-M. Mewes,  A. F. Morrison,  
 J. W. Mullinax,  K. Nanda,  T. S. Nguyen-Beck,  R. Olivares-Amaya,  
 J. A. Parkhill,  T. M. Perrine,  F. Plasser,  P. Pokhilko,  S. Prager,  
 A. Prociuk,  E. Ramos,  D. R. Rehn,  F. Rob,  M. Schneider,  N. Sergueev,  
 S. M. Sharada,  S. Sharma,  D. W. Small,  T. Stauch,  T. Stein,  
 Yu-Chuan Su,  A. J. W. Thom,  A. Tkatchenko,  T. Tsuchimochi,  N. M. Tubman,  
 L. Vogt,  M. L. Vidal,  O. Vydrov,  M. A. Watson,  J. Wenzel,  
 M. de Wergifosse,  T. A. Wesolowski,  A. White,  J. Witte,  A. Yamada,  
 Jun Yang,  K. Yao,  S. Yeganeh,  S. R. Yost,  Zhi-Qiang You,  A. Zech,  
 Igor Ying Zhang,  Xing Zhang,  Yan Zhao,  Ying Zhu,  B. R. Brooks,  
 G. K. L. Chan,  C. J. Cramer,  M. S. Gordon,  W. J. Hehre,  A. Klamt,  
 M. W. Schmidt,  C. D. Sherrill,  D. G. Truhlar,  A. Aspuru-Guzik,  R. Baer,  
 A. T. Bell,  N. A. Besley,  Jeng-Da Chai,  A. E. DePrince, III,  
 R. A. DiStasio Jr.,  A. Dreuw,  B. D. Dunietz,  T. R. Furlani,  
 Chao-Ping Hsu,  Yousung Jung,  Jing Kong,  D. S. Lambrecht,  WanZhen Liang,  
 C. Ochsenfeld,  V. A. Rassolov,  L. V. Slipchenko,  J. E. Subotnik,  
 T. Van Voorhis,  J. M. Herbert,  A. I. Krylov,  P. M. W. Gill,  M. Head-Gordon

 Contributors to earlier versions of Q-Chem not listed above: 
 R. D. Adamson,  B. Austin,  J. Baker,  G. J. O. Beran,  K. Brandhorst,  
 S. T. Brown,  E. F. C. Byrd,  A. K. Chakraborty,  C.-L. Cheng,  
 Siu Hung Chien,  D. M. Chipman,  D. L. Crittenden,  H. Dachsel,  
 R. J. Doerksen,  A. D. Dutoi,  L. Fusti-Molnar,  W. A. Goddard III,  
 A. Golubeva-Zadorozhnaya,  S. R. Gwaltney,  G. Hawkins,  A. Heyden,  
 S. Hirata,  G. Kedziora,  F. J. Keil,  C. Kelley,  Jihan Kim,  R. A. King,  
 R. Z. Khaliullin,  P. P. Korambath,  W. Kurlancheek,  A. M. Lee,  M. S. Lee,  
 S. V. Levchenko,  Ching Yeh Lin,  D. Liotard,  R. C. Lochan,  I. Lotan,  
 P. E. Maslen,  N. Nair,  D. P. O'Neill,  D. Neuhauser,  E. Neuscamman,  
 C. M. Oana,  R. Olson,  B. Peters,  R. Peverati,  P. A. Pieniazek,  
 Y. M. Rhee,  J. Ritchie,  M. A. Rohrdanz,  E. Rosta,  N. J. Russ,  
 H. F. Schaefer III,  N. E. Schultz,  N. Shenvi,  A. C. Simmonett,  A. Sodt,  
 D. Stuck,  K. S. Thanthiriwatte,  V. Vanovschi,  Tao Wang,  A. Warshel,  
 C. F. Williams,  Q. Wu,  X. Xu,  W. Zhang

 Please cite Q-Chem as follows:
 Y. Shao et al., Mol. Phys. 113, 184-215 (2015)
 DOI: 10.1080/00268976.2014.952696

 Q-Chem 5.1.1 for Intel X86 EM64T Linux

 Parts of Q-Chem use Armadillo 8.300.2 (Tropical Shenanigans).
 http://arma.sourceforge.net/

 Q-Chem begins on Wed Oct 10 02:36:56 2018  

Host: 
0

     Scratch files written to /scratch/taweetham/qchem23695//
Input Ideriv = 2
Curr. Ideriv = -1
Max.  Ideriv = 2

Checking the input file for inconsistencies... 	...done.

--------------------------------------------------------------
User input:
--------------------------------------------------------------
$molecule
0 1
C 
C 1 CC 
C 2 CC 1 60.0
H 2 CH 1 ANG  3 pDHA
Br 2 CBr 1 ANG  3 mDHA
F 3 CF 1 ANG  2 mDHA
I 3 CI 1 ANG  2 pDHA
H 1 CH 2 ANG  3 pDHA
H 1 CH 2 ANG  3 mDHA

CC=1.54
CH=1.09
CF=1.35
CCl=1.77
CBr=1.94
CI=2.14
ANG=118.0
pDHA=107.9
mDHA=-107.9
$end

$rem
   job_type	optimization
   basis	6-311++g**
   method	b3lyp
   mem_total	32000
$end

--------------------------------------------------------------
 ----------------------------------------------------------------
             Standard Nuclear Orientation (Angstroms)
    I     Atom           X                Y                Z
 ----------------------------------------------------------------
    1      C      -0.5271627479    -1.6715638202     1.1568242454
    2      C      -1.2245879213    -1.1806045688    -0.1254226657
    3      C       0.3122020413    -1.2612953456    -0.0674087918
    4      H      -1.7532795493    -1.9146457998    -0.7335087070
    5      Br     -2.0465448558     0.5764702317    -0.0994430006
    6      F       0.9231021328    -2.2368859795    -0.7727625990
    7      I       1.4118787816     0.5715745364     0.0369897824
    8      H      -0.5254914422    -1.0106214244     2.0235723958
    9      H      -0.5923619060    -2.7318850949     1.4008895323
 ----------------------------------------------------------------
 Molecular Point Group                 C1    NOp =  1
 Largest Abelian Subgroup              C1    NOp =  1
 Nuclear Repulsion Energy =   869.9274790618 hartrees
 There are       59 alpha and       59 beta electrons
 Requested basis set is 6-311++G(d,p)
 There are 82 shells and 219 basis functions

 Total QAlloc Memory Limit  32000 MB
 Mega-Array Size       188 MB
 MEM_STATIC part       192 MB
 A cutoff of  1.0D-11 yielded   2814 shell pairs
 There are     20858 function pairs (     23174 Cartesian)

 -------------------------------------------------------
 OpenMP Integral Computing Module                       
 Release: version 1.0, May 2013, Q-Chem Inc. Pittsburgh 
 -------------------------------------------------------
 Integral Job Info:
 Integral job number is                      11
 Integral operator is                         1
 short-range coefficients                     0
 long-range coefficients              100000000
 Omega coefficients                           0
 if combine SR and LR in K                    0
 Integral screening is                        0
 Integral computing path is                   2
 max size of driver memory is            800000
 size of driver memory is                593474
 size of scratch memory is             29623520
 max col of scratch BK array               1296
 max len of scratch array in speh3          155
 max len of scratch index in speh4           18
 max int batch size is                      520
 min int batch size is                       52
 fixed nKL is                                45
 max L of basis functions is                  2
 order of int derivative is                   0
 number of shells is                         82
 number of basis is                         231
 number of cartesian basis is               231
 number of contracted shell pairs          2814
 number of primitive shell pairs           6327
 maxK2 (contraction) of shell pair           36
 max number of K2 of shell pair               1
 max number of CS2 of shell pair            307
 max number of PS2 of shell pair            468
 mem total for path MDJ                  533228
 -------------------------------------------------------
 Smallest overlap matrix eigenvalue = 6.94E-05

 Scale SEOQF with 1.000000e-01/1.000000e-01/1.000000e-01

 Standard Electronic Orientation quadrupole field applied
 Nucleus-field energy     =     0.0000000162 hartrees
 Guess from superposition of atomic densities
 Warning:  Energy on first SCF cycle will be non-variational
 SAD guess density has 118.000000 electrons

 -----------------------------------------------------------------------
  General SCF calculation program by
  Eric Jon Sundstrom, Paul Horn, Yuezhi Mao, Dmitri Zuev, Alec White,
  David Stuck, Shaama M.S., Shane Yost, Joonho Lee, David Small,
  Daniel Levine, Susi Lehtola, Hugh Burton, Evgeny Epifanovsky
 -----------------------------------------------------------------------
 Exchange:     0.2000 Hartree-Fock + 0.0800 Slater + 0.7200 B88
 Correlation:  0.1900 VWN1RPA + 0.8100 LYP
 Using SG-1 standard quadrature grid
 using 4 threads for integral computing
 -------------------------------------------------------
 OpenMP Integral computing Module                
 Release: version 2.0, May 2017, Q-Chem Inc. Pleasanton 
 -------------------------------------------------------
 -------------------------------------------------------
 OpenMP BLAS3 based DFT computing Module                
 Release: version 1.0, May 2013, Q-Chem Inc. Pittsburgh 
 -------------------------------------------------------
 A restricted SCF calculation will be
 performed using DIIS
 SCF converges when DIIS error is below 1.0e-08
 ---------------------------------------
  Cycle       Energy         DIIS error
 ---------------------------------------
    1   -9710.4935108837      3.69e-02  
    2   -9709.5822599674      3.46e-03  
    3   -9709.5442306980      4.32e-03  
    4   -9709.6342095910      5.17e-04  
    5   -9709.6354980043      2.04e-04  
    6   -9709.6357124386      6.17e-05  
    7   -9709.6357348577      1.26e-05  
    8   -9709.6357356510      6.21e-06  
    9   -9709.6357358450      1.61e-06  
   10   -9709.6357358604      3.96e-07  
   11   -9709.6357358612      1.75e-07  
   12   -9709.6357358613      4.66e-08  
   13   -9709.6357358614      7.44e-09  Convergence criterion met
 ---------------------------------------
 SCF time:   CPU 51.39s  wall 13.00s 
 SCF   energy in the final basis set =    -9709.6357358614
 Total energy in the final basis set =    -9709.6357358614

 --------------------------------------------------------------

                    Orbital Energies (a.u.)
 --------------------------------------------------------------

 Alpha MOs
 -- Occupied --
*******-482.841-176.308-165.712-165.710-165.710 -62.494 -56.315
-56.311 -56.311 -35.804 -31.298 -31.292 -31.291 -24.715 -22.948
-22.947 -22.947 -22.942 -22.942 -10.330 -10.268 -10.223  -8.703
 -6.535  -6.521  -6.521  -6.354  -4.767  -4.752  -4.751  -2.646
 -2.642  -2.642  -2.631  -2.631  -2.032  -2.028  -2.028  -2.014
 -2.014  -1.257  -0.904  -0.792  -0.693  -0.639  -0.611  -0.552
 -0.513  -0.492  -0.456  -0.423  -0.408  -0.358  -0.343  -0.309
 -0.289  -0.269  -0.266
 -- Virtual --
 -0.070  -0.028  -0.006   0.009   0.018   0.028   0.050   0.060
  0.066   0.067   0.072   0.076   0.084   0.097   0.104   0.113
  0.116   0.123   0.138   0.148   0.151   0.167   0.176   0.197
  0.214   0.222   0.237   0.240   0.254   0.264   0.284   0.302
  0.324   0.360   0.365   0.383   0.401   0.410   0.417   0.426
  0.438   0.451   0.463   0.480   0.492   0.526   0.545   0.557
  0.578   0.595   0.596   0.626   0.632   0.648   0.656   0.685
  0.695   0.716   0.767   0.787   0.823   0.853   0.887   0.940
  1.003   1.218   1.244   1.286   1.319   1.337   1.366   1.387
  1.405   1.423   1.447   1.498   1.515   1.523   1.579   1.628
  1.677   1.705   1.768   1.796   1.803   1.877   1.940   1.979
  1.998   2.039   2.061   2.104   2.149   2.172   2.195   2.242
  2.465   2.515   2.566   2.656   2.678   2.753   2.786   2.799
  2.916   3.064   3.186   3.361   3.673   3.725   3.777   3.796
  3.978   3.986   3.993   4.002   4.019   4.041   4.076   4.116
  4.140   4.156   4.254   4.268   4.388   4.438   4.842   6.026
  6.055   6.085   6.329   6.363   6.638   6.685   7.572   7.593
  7.691  23.558  23.703  23.821  27.870  28.363  28.383  28.391
 28.545  28.553  28.581  28.612  28.698  47.933  66.754 127.903
127.920 127.941 151.666 289.767 289.789 289.9101020.7291901.829
 --------------------------------------------------------------

          Ground-State Mulliken Net Atomic Charges

     Atom                 Charge (a.u.)
  ----------------------------------------
      1 C                    -0.384171
      2 C                    -0.032931
      3 C                    -0.155939
      4 H                     0.270938
      5 Br                   -0.090205
      6 F                    -0.053173
      7 I                     0.094102
      8 H                     0.170036
      9 H                     0.181343
  ----------------------------------------
  Sum of atomic charges =     0.000000

 -----------------------------------------------------------------
                    Cartesian Multipole Moments
 -----------------------------------------------------------------
    Charge (ESU x 10^10)
                 0.0000
    Dipole Moment (Debye)
         X      -0.9382      Y      -0.9867      Z       1.1548
       Tot       1.7853
    Quadrupole Moments (Debye-Ang)
        XX     -72.8372     XY       4.7869     YY     -65.7586
        XZ       0.7014     YZ      -1.8993     ZZ     -69.6104
    Octopole Moments (Debye-Ang^2)
       XXX      11.9664    XXY      14.9658    XYY      -6.0275
       YYY      31.5039    XXZ      -3.8795    XYZ      -2.1198
       YYZ       3.3851    XZZ       0.4539    YZZ       6.8235
       ZZZ      -2.6900
    Hexadecapole Moments (Debye-Ang^3)
      XXXX   -1014.7058   XXXY      -5.7957   XXYY    -236.8789
      XYYY       8.7412   YYYY    -529.7878   XXXZ       7.9328
      XXYZ       8.0253   XYYZ       6.7490   YYYZ      -3.6453
      XXZZ    -200.6029   XYZZ      -0.2829   YYZZ    -118.5463
      XZZZ       1.5098   YZZZ       7.5910   ZZZZ    -171.1572
 -----------------------------------------------------------------
 Calculating analytic gradient of the SCF energy
 Gradient of SCF Energy
            1           2           3           4           5           6
    1  -0.0054831  -0.0204225   0.0347899  -0.0022158   0.0094079  -0.0012998
    2  -0.0056796   0.0022013  -0.0019967  -0.0059284   0.0085825   0.0038441
    3   0.0157889  -0.0098295  -0.0250796  -0.0008863   0.0032412   0.0037788
            7           8           9
    1  -0.0137915  -0.0010871   0.0001019
    2  -0.0009195   0.0022861  -0.0023898
    3   0.0040431   0.0051257   0.0038178
 Max gradient component =       3.479E-02
 RMS gradient           =       1.085E-02
 Gradient time:  CPU 12.81 s  wall 3.27 s
 Geometry Optimization Parameters
   NAtoms,    NIC,     NZ,  NCons,   NDum,   NFix, NCnnct, MaxDiis
        9      69       9       0       0       0       0       0


** GEOMETRY OPTIMIZATION IN DELOCALIZED INTERNAL COORDINATES **
   Searching for a Minimum

   Optimization Cycle:   1

                       Coordinates (Angstroms)
     ATOM                X               Y               Z
      1  C        -0.5271627479   -1.6715638202    1.1568242454
      2  C        -1.2245879213   -1.1806045688   -0.1254226657
      3  C         0.3122020413   -1.2612953456   -0.0674087918
      4  H        -1.7532795493   -1.9146457998   -0.7335087070
      5  Br       -2.0465448558    0.5764702317   -0.0994430006
      6  F         0.9231021328   -2.2368859795   -0.7727625990
      7  I         1.4118787816    0.5715745364    0.0369897824
      8  H        -0.5254914422   -1.0106214244    2.0235723958
      9  H        -0.5923619060   -2.7318850949    1.4008895323
   Point Group: c1    Number of degrees of freedom:    21


   Energy is  -9709.635735861


 Attempting to Generate Delocalized Internal Coordinates

 21 Hessian modes will be used to form the next step
  Hessian Eigenvalues:
     0.016341    0.020947    0.023307    0.030304    0.030782    0.032544
     0.083421    0.087153    0.090379    0.107532    0.108095    0.134223
     0.138421    0.175927    0.253751    0.264506    0.285189    0.348126
     0.348126    0.348126    0.550214

 Minimum Search - Taking Simple RFO Step
 Searching for Lamda that Minimizes Along All modes
 Value Taken    Lamda =  -0.01232214
 Calculated Step too Large.  Step scaled by  0.875431
 Step Taken.  Stepsize is  0.300000

                             Maximum     Tolerance    Cnvgd?
         Gradient           0.028631      0.000300      NO
         Displacement       0.218034      0.001200      NO
         Energy change     *********      0.000001      NO


 New Cartesian Coordinates Obtained by Inverse Iteration

 Displacement from previous Coordinates is:  0.486896
 ----------------------------------------------------------------
             Standard Nuclear Orientation (Angstroms)
    I     Atom           X                Y                Z
 ----------------------------------------------------------------
    1      C      -0.5254766119    -1.6425100837     1.1483680427
    2      C      -1.2194120025    -1.1623037790    -0.1199996440
    3      C       0.3015787908    -1.2381760709    -0.0511813321
    4      H      -1.7127582060    -1.9011361928    -0.7390398156
    5      Br     -2.2032753229     0.4985998449    -0.0879302118
    6      F       0.8790558327    -2.2346938152    -0.7637095208
    7      I       1.5684040525     0.5205960794     0.0503750582
    8      H      -0.5212841290    -0.9952488190     2.0163433205
    9      H      -0.5890778706    -2.7045844288     1.3665042946
 ----------------------------------------------------------------
 Molecular Point Group                 C1    NOp =  1
 Largest Abelian Subgroup              C1    NOp =  1
 Nuclear Repulsion Energy =   843.7730075352 hartrees
 There are       59 alpha and       59 beta electrons
 Applying Cartesian multipole field
    Component          Value
    ---------          -----
     (2,0,0)        1.00000E-11
     (0,2,0)        2.00000E-11
     (0,0,2)       -3.00000E-11
 Nucleus-field energy     =     0.0000000174 hartrees
 Requested basis set is 6-311++G(d,p)
 There are 82 shells and 219 basis functions
 A cutoff of  1.0D-11 yielded   2810 shell pairs
 There are     20840 function pairs (     23156 Cartesian)
 Smallest overlap matrix eigenvalue = 6.05E-05
 Guess MOs from SCF MO coefficient file

 -----------------------------------------------------------------------
  General SCF calculation program by
  Eric Jon Sundstrom, Paul Horn, Yuezhi Mao, Dmitri Zuev, Alec White,
  David Stuck, Shaama M.S., Shane Yost, Joonho Lee, David Small,
  Daniel Levine, Susi Lehtola, Hugh Burton, Evgeny Epifanovsky
 -----------------------------------------------------------------------
 Exchange:     0.2000 Hartree-Fock + 0.0800 Slater + 0.7200 B88
 Correlation:  0.1900 VWN1RPA + 0.8100 LYP
 Using SG-1 standard quadrature grid
 using 4 threads for integral computing
 -------------------------------------------------------
 OpenMP Integral computing Module                
 Release: version 2.0, May 2017, Q-Chem Inc. Pleasanton 
 -------------------------------------------------------
 -------------------------------------------------------
 OpenMP BLAS3 based DFT computing Module                
 Release: version 1.0, May 2013, Q-Chem Inc. Pittsburgh 
 -------------------------------------------------------
 A restricted SCF calculation will be
 performed using DIIS
 SCF converges when DIIS error is below 1.0e-08
 ---------------------------------------
  Cycle       Energy         DIIS error
 ---------------------------------------
    1   -9709.6354879881      7.75e-04  
    2   -9709.6412926846      2.25e-04  
    3   -9709.6414056928      1.94e-04  
    4   -9709.6415949183      5.59e-05  
    5   -9709.6416108337      1.20e-05  
    6   -9709.6416116038      3.41e-06  
    7   -9709.6416116622      1.54e-06  
    8   -9709.6416116730      4.36e-07  
    9   -9709.6416116740      1.31e-07  
   10   -9709.6416116741      3.88e-08  
   11   -9709.6416116742      9.34e-09  Convergence criterion met
 ---------------------------------------
 SCF time:   CPU 44.50s  wall 12.00s 
 SCF   energy in the final basis set =    -9709.6416116742
 Total energy in the final basis set =    -9709.6416116742

 --------------------------------------------------------------

                    Orbital Energies (a.u.)
 --------------------------------------------------------------

 Alpha MOs
 -- Occupied --
*******-482.842-176.310-165.714-165.711-165.711 -62.495 -56.316
-56.312 -56.312 -35.806 -31.300 -31.293 -31.293 -24.713 -22.950
-22.949 -22.949 -22.944 -22.944 -10.330 -10.266 -10.220  -8.704
 -6.536  -6.522  -6.522  -6.356  -4.768  -4.753  -4.753  -2.646
 -2.643  -2.643  -2.632  -2.631  -2.034  -2.030  -2.029  -2.016
 -2.016  -1.255  -0.912  -0.796  -0.690  -0.641  -0.610  -0.555
 -0.515  -0.490  -0.456  -0.426  -0.406  -0.358  -0.344  -0.304
 -0.289  -0.275  -0.271
 -- Virtual --
 -0.075  -0.028  -0.007   0.010   0.018   0.029   0.051   0.060
  0.065   0.068   0.072   0.078   0.088   0.097   0.104   0.114
  0.117   0.123   0.137   0.149   0.150   0.168   0.178   0.197
  0.214   0.227   0.233   0.240   0.259   0.266   0.279   0.304
  0.322   0.362   0.370   0.388   0.400   0.412   0.420   0.425
  0.439   0.450   0.467   0.483   0.500   0.533   0.547   0.556
  0.568   0.594   0.596   0.617   0.636   0.648   0.661   0.666
  0.693   0.718   0.760   0.779   0.828   0.846   0.895   0.936
  1.014   1.215   1.250   1.283   1.315   1.343   1.363   1.383
  1.403   1.416   1.455   1.498   1.512   1.530   1.576   1.638
  1.678   1.708   1.782   1.806   1.817   1.882   1.957   1.989
  2.000   2.045   2.063   2.110   2.160   2.181   2.201   2.240
  2.466   2.527   2.568   2.667   2.686   2.771   2.798   2.807
  2.930   3.090   3.199   3.385   3.681   3.735   3.781   3.805
  3.978   3.989   3.994   4.011   4.015   4.033   4.069   4.111
  4.139   4.165   4.259   4.272   4.389   4.421   4.851   6.023
  6.044   6.083   6.333   6.366   6.636   6.683   7.569   7.589
  7.683  23.580  23.728  23.848  27.860  28.360  28.373  28.388
 28.542  28.549  28.577  28.605  28.693  47.930  66.759 127.899
127.912 127.938 151.658 289.764 289.785 289.9031020.7261901.820
 --------------------------------------------------------------

          Ground-State Mulliken Net Atomic Charges

     Atom                 Charge (a.u.)
  ----------------------------------------
      1 C                    -0.374971
      2 C                    -0.048612
      3 C                    -0.133347
      4 H                     0.264963
      5 Br                   -0.091669
      6 F                    -0.055712
      7 I                     0.087205
      8 H                     0.171524
      9 H                     0.180619
  ----------------------------------------
  Sum of atomic charges =     0.000000

 -----------------------------------------------------------------
                    Cartesian Multipole Moments
 -----------------------------------------------------------------
    Charge (ESU x 10^10)
                 0.0000
    Dipole Moment (Debye)
         X      -0.8358      Y      -0.9841      Z       1.1831
       Tot       1.7512
    Quadrupole Moments (Debye-Ang)
        XX     -72.0830     XY       4.7320     YY     -66.4699
        XZ       0.6766     YZ      -1.9188     ZZ     -69.5766
    Octopole Moments (Debye-Ang^2)
       XXX       8.7275    XXY      19.5627    XYY      -7.1040
       YYY      37.6631    XXZ      -4.4395    XYZ      -2.0388
       YYZ       2.5903    XZZ      -0.9290    YZZ       9.4165
       ZZZ      -4.7305
    Hexadecapole Moments (Debye-Ang^3)
      XXXX   -1149.9934   XXXY     -12.9590   XXYY    -255.6155
      XYYY       2.6655   YYYY    -509.7580   XXXZ       5.3458
      XXYZ       7.5320   XYYZ       5.7540   YYYZ      -4.6449
      XXZZ    -225.4286   XYZZ      -2.3781   YYZZ    -114.5471
      XZZZ      -0.9824   YZZZ       6.2750   ZZZZ    -169.1261
 -----------------------------------------------------------------
 Calculating analytic gradient of the SCF energy
 Gradient of SCF Energy
            1           2           3           4           5           6
    1  -0.0035529  -0.0117952   0.0190763  -0.0013320  -0.0000900  -0.0017060
    2   0.0022891  -0.0017206  -0.0068315  -0.0008196   0.0018306   0.0042392
    3   0.0083852  -0.0061787  -0.0142730   0.0008848   0.0024506   0.0039937
            7           8           9
    1  -0.0001082  -0.0000530  -0.0004392
    2   0.0019222  -0.0006024  -0.0003068
    3   0.0031646   0.0013831   0.0001898
 Max gradient component =       1.908E-02
 RMS gradient           =       5.927E-03
 Gradient time:  CPU 12.58 s  wall 3.21 s
 Geometry Optimization Parameters
   NAtoms,    NIC,     NZ,  NCons,   NDum,   NFix, NCnnct, MaxDiis
        9      69       9       0       0       0       0       0

 Cartesian Hessian Update
 Hessian Updated using BFGS Update


** GEOMETRY OPTIMIZATION IN DELOCALIZED INTERNAL COORDINATES **
   Searching for a Minimum

   Optimization Cycle:   2

                       Coordinates (Angstroms)
     ATOM                X               Y               Z
      1  C        -0.5254766119   -1.6425100837    1.1483680427
      2  C        -1.2194120025   -1.1623037790   -0.1199996440
      3  C         0.3015787908   -1.2381760709   -0.0511813321
      4  H        -1.7127582060   -1.9011361928   -0.7390398156
      5  Br       -2.2032753229    0.4985998449   -0.0879302118
      6  F         0.8790558327   -2.2346938152   -0.7637095208
      7  I         1.5684040525    0.5205960794    0.0503750582
      8  H        -0.5212841290   -0.9952488190    2.0163433205
      9  H        -0.5890778706   -2.7045844288    1.3665042946
   Point Group: c1    Number of degrees of freedom:    21


   Energy is  -9709.641611674

 Hessian Updated using BFGS Update

 20 Hessian modes will be used to form the next step
  Hessian Eigenvalues:
     0.016342    0.020946    0.023042    0.030322    0.030603    0.039700
     0.086334    0.086920    0.089489    0.106913    0.111223    0.122899
     0.135641    0.175462    0.248909    0.266705    0.278744    0.348105
     0.349302    0.549039

 Minimum Search - Taking Simple RFO Step
 Searching for Lamda that Minimizes Along All modes
 Value Taken    Lamda =  -0.00236355
 Step Taken.  Stepsize is  0.186642

                             Maximum     Tolerance    Cnvgd?
         Gradient           0.009762      0.000300      NO
         Displacement       0.101843      0.001200      NO
         Energy change     -0.005876      0.000001      NO


 New Cartesian Coordinates Obtained by Inverse Iteration

 Displacement from previous Coordinates is:  0.192257
 ----------------------------------------------------------------
             Standard Nuclear Orientation (Angstroms)
    I     Atom           X                Y                Z
 ----------------------------------------------------------------
    1      C      -0.5255567695    -1.6494907548     1.1616815608
    2      C      -1.2079648741    -1.1541454237    -0.0956220363
    3      C       0.2833938775    -1.2305998329    -0.0170225976
    4      H      -1.6666946045    -1.8787065247    -0.7525941282
    5      Br     -2.2035520429     0.4913890180    -0.1165147827
    6      F       0.8391295372    -2.2230191020    -0.7658958321
    7      I       1.5656773258     0.5144067849     0.0141955060
    8      H      -0.5267541708    -1.0139158606     2.0347078591
    9      H      -0.5799237455    -2.7153755692     1.3567946427
 ----------------------------------------------------------------
 Molecular Point Group                 C1    NOp =  1
 Largest Abelian Subgroup              C1    NOp =  1
 Nuclear Repulsion Energy =   846.1939686873 hartrees
 There are       59 alpha and       59 beta electrons
 Applying Cartesian multipole field
    Component          Value
    ---------          -----
     (2,0,0)        1.00000E-11
     (0,2,0)        2.00000E-11
     (0,0,2)       -3.00000E-11
 Nucleus-field energy     =     0.0000000173 hartrees
 Requested basis set is 6-311++G(d,p)
 There are 82 shells and 219 basis functions
 A cutoff of  1.0D-11 yielded   2808 shell pairs
 There are     20835 function pairs (     23151 Cartesian)
 Smallest overlap matrix eigenvalue = 5.40E-05
 Guess MOs from SCF MO coefficient file

 -----------------------------------------------------------------------
  General SCF calculation program by
  Eric Jon Sundstrom, Paul Horn, Yuezhi Mao, Dmitri Zuev, Alec White,
  David Stuck, Shaama M.S., Shane Yost, Joonho Lee, David Small,
  Daniel Levine, Susi Lehtola, Hugh Burton, Evgeny Epifanovsky
 -----------------------------------------------------------------------
 Exchange:     0.2000 Hartree-Fock + 0.0800 Slater + 0.7200 B88
 Correlation:  0.1900 VWN1RPA + 0.8100 LYP
 Using SG-1 standard quadrature grid
 using 4 threads for integral computing
 -------------------------------------------------------
 OpenMP Integral computing Module                
 Release: version 2.0, May 2017, Q-Chem Inc. Pleasanton 
 -------------------------------------------------------
 -------------------------------------------------------
 OpenMP BLAS3 based DFT computing Module                
 Release: version 1.0, May 2013, Q-Chem Inc. Pittsburgh 
 -------------------------------------------------------
 A restricted SCF calculation will be
 performed using DIIS
 SCF converges when DIIS error is below 1.0e-08
 ---------------------------------------
  Cycle       Energy         DIIS error
 ---------------------------------------
    1   -9709.6409121623      4.90e-04  
    2   -9709.6425293896      1.83e-04  
    3   -9709.6424367675      2.29e-04  
    4   -9709.6426942626      3.36e-05  
    5   -9709.6427009531      8.07e-06  
    6   -9709.6427011772      4.01e-06  
    7   -9709.6427012568      6.98e-07  
    8   -9709.6427012595      1.62e-07  
    9   -9709.6427012597      6.01e-08  
   10   -9709.6427012598      1.60e-08  
   11   -9709.6427012598      6.39e-09  Convergence criterion met
 ---------------------------------------
 SCF time:   CPU 44.62s  wall 12.00s 
 SCF   energy in the final basis set =    -9709.6427012598
 Total energy in the final basis set =    -9709.6427012598

 --------------------------------------------------------------

                    Orbital Energies (a.u.)
 --------------------------------------------------------------

 Alpha MOs
 -- Occupied --
*******-482.842-176.310-165.714-165.711-165.711 -62.495 -56.316
-56.312 -56.312 -35.806 -31.300 -31.293 -31.293 -24.710 -22.950
-22.949 -22.948 -22.944 -22.944 -10.327 -10.263 -10.221  -8.704
 -6.536  -6.522  -6.522  -6.356  -4.768  -4.753  -4.753  -2.647
 -2.643  -2.643  -2.632  -2.632  -2.034  -2.029  -2.029  -2.016
 -2.016  -1.250  -0.921  -0.799  -0.691  -0.644  -0.607  -0.557
 -0.516  -0.487  -0.454  -0.428  -0.408  -0.359  -0.346  -0.304
 -0.289  -0.276  -0.271
 -- Virtual --
 -0.075  -0.025  -0.007   0.010   0.018   0.030   0.052   0.061
  0.063   0.069   0.072   0.079   0.089   0.097   0.104   0.115
  0.118   0.123   0.139   0.149   0.150   0.169   0.178   0.195
  0.213   0.228   0.234   0.242   0.264   0.271   0.281   0.310
  0.320   0.362   0.371   0.390   0.401   0.414   0.418   0.428
  0.438   0.452   0.471   0.485   0.504   0.536   0.552   0.558
  0.570   0.593   0.599   0.619   0.638   0.653   0.660   0.667
  0.696   0.718   0.758   0.777   0.830   0.851   0.894   0.944
  1.016   1.217   1.248   1.280   1.320   1.349   1.365   1.391
  1.403   1.417   1.471   1.504   1.514   1.531   1.574   1.651
  1.677   1.709   1.792   1.813   1.829   1.887   1.965   1.998
  2.005   2.052   2.064   2.119   2.167   2.188   2.203   2.250
  2.468   2.533   2.571   2.671   2.691   2.788   2.813   2.823
  2.938   3.112   3.217   3.408   3.683   3.738   3.781   3.813
  3.979   3.991   3.996   4.014   4.017   4.032   4.072   4.112
  4.141   4.168   4.265   4.277   4.390   4.426   4.860   6.024
  6.044   6.086   6.338   6.370   6.637   6.685   7.568   7.589
  7.683  23.601  23.766  23.868  27.863  28.361  28.373  28.389
 28.542  28.549  28.578  28.605  28.694  47.930  66.764 127.900
127.912 127.939 151.660 289.764 289.785 289.9031020.7261901.823
 --------------------------------------------------------------

          Ground-State Mulliken Net Atomic Charges

     Atom                 Charge (a.u.)
  ----------------------------------------
      1 C                    -0.376684
      2 C                    -0.052799
      3 C                    -0.121649
      4 H                     0.263782
      5 Br                   -0.088975
      6 F                    -0.064062
      7 I                     0.087634
      8 H                     0.172917
      9 H                     0.179837
  ----------------------------------------
  Sum of atomic charges =     0.000000

 -----------------------------------------------------------------
                    Cartesian Multipole Moments
 -----------------------------------------------------------------
    Charge (ESU x 10^10)
                 0.0000
    Dipole Moment (Debye)
         X      -0.8230      Y      -0.9446      Z       1.2262
       Tot       1.7530
    Quadrupole Moments (Debye-Ang)
        XX     -72.0531     XY       4.6196     YY     -66.5783
        XZ       0.6257     YZ      -2.2344     ZZ     -69.4248
    Octopole Moments (Debye-Ang^2)
       XXX       9.7946    XXY      20.1507    XYY      -6.5493
       YYY      38.2087    XXZ      -3.7073    XYZ      -2.1165
       YYZ       3.7623    XZZ      -0.8065    YZZ       9.4907
       ZZZ      -0.8686
    Hexadecapole Moments (Debye-Ang^3)
      XXXX   -1143.7326   XXXY     -15.1427   XXYY    -254.7967
      XYYY       0.7780   YYYY    -506.0655   XXXZ       6.2819
      XXYZ       7.3065   XYYZ       5.9924   YYYZ      -2.1006
      XXZZ    -224.4436   XYZZ      -2.7596   YYZZ    -113.9467
      XZZZ       0.3453   YZZZ      10.0105   ZZZZ    -169.6567
 -----------------------------------------------------------------
 Calculating analytic gradient of the SCF energy
 Gradient of SCF Energy
            1           2           3           4           5           6
    1  -0.0004214  -0.0003520   0.0014426   0.0005619   0.0008845  -0.0025239
    2   0.0053152  -0.0025103  -0.0073250   0.0014839  -0.0006441   0.0043591
    3  -0.0010545   0.0012790   0.0000923  -0.0000562   0.0000134   0.0016987
            7           8           9
    1   0.0002506  -0.0000164   0.0001740
    2   0.0005741  -0.0012892   0.0000363
    3  -0.0000408  -0.0007679  -0.0011641
 Max gradient component =       7.325E-03
 RMS gradient           =       2.189E-03
 Gradient time:  CPU 12.56 s  wall 3.20 s
 Geometry Optimization Parameters
   NAtoms,    NIC,     NZ,  NCons,   NDum,   NFix, NCnnct, MaxDiis
        9      69       9       0       0       0       0       0

 Cartesian Hessian Update
 Hessian Updated using BFGS Update


** GEOMETRY OPTIMIZATION IN DELOCALIZED INTERNAL COORDINATES **
   Searching for a Minimum

   Optimization Cycle:   3

                       Coordinates (Angstroms)
     ATOM                X               Y               Z
      1  C        -0.5255567695   -1.6494907548    1.1616815608
      2  C        -1.2079648741   -1.1541454237   -0.0956220363
      3  C         0.2833938775   -1.2305998329   -0.0170225976
      4  H        -1.6666946045   -1.8787065247   -0.7525941282
      5  Br       -2.2035520429    0.4913890180   -0.1165147827
      6  F         0.8391295372   -2.2230191020   -0.7658958321
      7  I         1.5656773258    0.5144067849    0.0141955060
      8  H        -0.5267541708   -1.0139158606    2.0347078591
      9  H        -0.5799237455   -2.7153755692    1.3567946427
   Point Group: c1    Number of degrees of freedom:    21


   Energy is  -9709.642701260

 Hessian Updated using BFGS Update

 21 Hessian modes will be used to form the next step
  Hessian Eigenvalues:
     0.016373    0.020953    0.023995    0.030326    0.032803    0.042689
     0.078617    0.086909    0.090317    0.105380    0.109085    0.123373
     0.135581    0.176927    0.257181    0.271776    0.279863    0.348125
     0.348262    0.350729    0.541421

 Minimum Search - Taking Simple RFO Step
 Searching for Lamda that Minimizes Along All modes
 Value Taken    Lamda =  -0.00020093
 Step Taken.  Stepsize is  0.049499

                             Maximum     Tolerance    Cnvgd?
         Gradient           0.003176      0.000300      NO
         Displacement       0.024724      0.001200      NO
         Energy change     -0.001090      0.000001      NO


 New Cartesian Coordinates Obtained by Inverse Iteration

 Displacement from previous Coordinates is:  0.034689
 ----------------------------------------------------------------
             Standard Nuclear Orientation (Angstroms)
    I     Atom           X                Y                Z
 ----------------------------------------------------------------
    1      C      -0.5238333766    -1.6517739106     1.1588869048
    2      C      -1.2084683377    -1.1503173403    -0.0985185524
    3      C       0.2822536731    -1.2255901837    -0.0220517833
    4      H      -1.6711480413    -1.8797402290    -0.7498583152
    5      Br     -2.2109321060     0.4941320533    -0.1143161942
    6      F       0.8472174679    -2.2276681683    -0.7601515740
    7      I       1.5680790599     0.5121810569     0.0162473858
    8      H      -0.5247461019    -1.0133907429     2.0320803765
    9      H      -0.5806677044    -2.7172898004     1.3574119438
 ----------------------------------------------------------------
 Molecular Point Group                 C1    NOp =  1
 Largest Abelian Subgroup              C1    NOp =  1
 Nuclear Repulsion Energy =   845.1308241344 hartrees
 There are       59 alpha and       59 beta electrons
 Applying Cartesian multipole field
    Component          Value
    ---------          -----
     (2,0,0)        1.00000E-11
     (0,2,0)        2.00000E-11
     (0,0,2)       -3.00000E-11
 Nucleus-field energy     =     0.0000000174 hartrees
 Requested basis set is 6-311++G(d,p)
 There are 82 shells and 219 basis functions
 A cutoff of  1.0D-11 yielded   2808 shell pairs
 There are     20835 function pairs (     23151 Cartesian)
 Smallest overlap matrix eigenvalue = 5.39E-05
 Guess MOs from SCF MO coefficient file

 -----------------------------------------------------------------------
  General SCF calculation program by
  Eric Jon Sundstrom, Paul Horn, Yuezhi Mao, Dmitri Zuev, Alec White,
  David Stuck, Shaama M.S., Shane Yost, Joonho Lee, David Small,
  Daniel Levine, Susi Lehtola, Hugh Burton, Evgeny Epifanovsky
 -----------------------------------------------------------------------
 Exchange:     0.2000 Hartree-Fock + 0.0800 Slater + 0.7200 B88
 Correlation:  0.1900 VWN1RPA + 0.8100 LYP
 Using SG-1 standard quadrature grid
 using 4 threads for integral computing
 -------------------------------------------------------
 OpenMP Integral computing Module                
 Release: version 2.0, May 2017, Q-Chem Inc. Pleasanton 
 -------------------------------------------------------
 -------------------------------------------------------
 OpenMP BLAS3 based DFT computing Module                
 Release: version 1.0, May 2013, Q-Chem Inc. Pittsburgh 
 -------------------------------------------------------
 A restricted SCF calculation will be
 performed using DIIS
 SCF converges when DIIS error is below 1.0e-08
 ---------------------------------------
  Cycle       Energy         DIIS error
 ---------------------------------------
    1   -9709.6427035098      1.22e-04  
    2   -9709.6428124609      2.26e-05  
    3   -9709.6428121756      2.43e-05  
    4   -9709.6428151633      5.57e-06  
    5   -9709.6428153317      1.76e-06  
    6   -9709.6428153471      6.14e-07  
    7   -9709.6428153486      2.07e-07  
    8   -9709.6428153488      4.46e-08  
    9   -9709.6428153488      1.47e-08  
   10   -9709.6428153489      2.80e-09  Convergence criterion met
 ---------------------------------------
 SCF time:   CPU 40.55s  wall 10.00s 
 SCF   energy in the final basis set =    -9709.6428153489
 Total energy in the final basis set =    -9709.6428153489

 --------------------------------------------------------------

                    Orbital Energies (a.u.)
 --------------------------------------------------------------

 Alpha MOs
 -- Occupied --
*******-482.843-176.310-165.714-165.712-165.712 -62.496 -56.316
-56.312 -56.312 -35.807 -31.300 -31.294 -31.294 -24.709 -22.950
-22.949 -22.949 -22.945 -22.945 -10.327 -10.264 -10.221  -8.704
 -6.536  -6.523  -6.523  -6.356  -4.769  -4.754  -4.753  -2.647
 -2.643  -2.643  -2.632  -2.632  -2.034  -2.030  -2.029  -2.016
 -2.016  -1.247  -0.921  -0.799  -0.691  -0.644  -0.606  -0.556
 -0.515  -0.486  -0.453  -0.427  -0.408  -0.360  -0.346  -0.304
 -0.290  -0.276  -0.272
 -- Virtual --
 -0.075  -0.026  -0.007   0.010   0.018   0.030   0.052   0.061
  0.063   0.069   0.072   0.079   0.089   0.097   0.103   0.115
  0.118   0.123   0.138   0.148   0.150   0.169   0.178   0.195
  0.213   0.228   0.233   0.241   0.263   0.270   0.281   0.309
  0.320   0.363   0.372   0.390   0.401   0.414   0.419   0.428
  0.438   0.451   0.471   0.485   0.504   0.536   0.551   0.558
  0.569   0.592   0.598   0.619   0.637   0.652   0.659   0.667
  0.695   0.718   0.758   0.777   0.829   0.849   0.894   0.944
  1.016   1.218   1.249   1.281   1.318   1.349   1.365   1.391
  1.402   1.417   1.469   1.503   1.514   1.530   1.575   1.650
  1.679   1.709   1.789   1.812   1.829   1.885   1.966   1.995
  2.005   2.050   2.063   2.118   2.166   2.188   2.201   2.248
  2.466   2.531   2.569   2.670   2.690   2.782   2.812   2.823
  2.936   3.108   3.216   3.406   3.679   3.734   3.780   3.813
  3.978   3.989   3.994   4.013   4.014   4.032   4.071   4.111
  4.140   4.167   4.263   4.276   4.390   4.427   4.855   6.024
  6.044   6.086   6.339   6.371   6.634   6.681   7.568   7.589
  7.681  23.597  23.763  23.864  27.863  28.360  28.373  28.389
 28.542  28.549  28.578  28.605  28.693  47.929  66.765 127.900
127.912 127.939 151.660 289.764 289.784 289.9021020.7241901.823
 --------------------------------------------------------------

          Ground-State Mulliken Net Atomic Charges

     Atom                 Charge (a.u.)
  ----------------------------------------
      1 C                    -0.377300
      2 C                    -0.049648
      3 C                    -0.123510
      4 H                     0.262906
      5 Br                   -0.089185
      6 F                    -0.066468
      7 I                     0.090024
      8 H                     0.171967
      9 H                     0.181215
  ----------------------------------------
  Sum of atomic charges =     0.000000

 -----------------------------------------------------------------
                    Cartesian Multipole Moments
 -----------------------------------------------------------------
    Charge (ESU x 10^10)
                 0.0000
    Dipole Moment (Debye)
         X      -0.8310      Y      -0.9081      Z       1.2231
       Tot       1.7353
    Quadrupole Moments (Debye-Ang)
        XX     -71.9828     XY       4.6793     YY     -66.6611
        XZ       0.6444     YZ      -2.2340     ZZ     -69.4577
    Octopole Moments (Debye-Ang^2)
       XXX       9.8998    XXY      20.2881    XYY      -6.6866
       YYY      38.3870    XXZ      -3.7281    XYZ      -2.1135
       YYZ       3.7995    XZZ      -0.7297    YZZ       9.5410
       ZZZ      -1.1246
    Hexadecapole Moments (Debye-Ang^3)
      XXXX   -1147.8451   XXXY     -14.0259   XXYY    -255.6271
      XYYY       2.2241   YYYY    -506.7004   XXXZ       6.2416
      XXYZ       7.3488   XYYZ       5.9667   YYYZ      -2.4799
      XXZZ    -225.2761   XYZZ      -2.3813   YYZZ    -113.8982
      XZZZ       0.2737   YZZZ       9.8093   ZZZZ    -169.3667
 -----------------------------------------------------------------
 Calculating analytic gradient of the SCF energy
 Gradient of SCF Energy
            1           2           3           4           5           6
    1   0.0001427   0.0003430   0.0000171   0.0000318   0.0000405  -0.0005925
    2   0.0016957  -0.0002911  -0.0027505   0.0003926   0.0002373   0.0016169
    3  -0.0010355   0.0010221  -0.0012815  -0.0001194   0.0000593   0.0015405
            7           8           9
    1   0.0001300  -0.0000212  -0.0000914
    2  -0.0001204  -0.0004709  -0.0003097
    3   0.0001971   0.0000203  -0.0004031
 Max gradient component =       2.750E-03
 RMS gradient           =       8.725E-04
 Gradient time:  CPU 12.64 s  wall 3.22 s
 Geometry Optimization Parameters
   NAtoms,    NIC,     NZ,  NCons,   NDum,   NFix, NCnnct, MaxDiis
        9      69       9       0       0       0       0       0

 Cartesian Hessian Update
 Hessian Updated using BFGS Update


** GEOMETRY OPTIMIZATION IN DELOCALIZED INTERNAL COORDINATES **
   Searching for a Minimum

   Optimization Cycle:   4

                       Coordinates (Angstroms)
     ATOM                X               Y               Z
      1  C        -0.5238333766   -1.6517739106    1.1588869048
      2  C        -1.2084683377   -1.1503173403   -0.0985185524
      3  C         0.2822536731   -1.2255901837   -0.0220517833
      4  H        -1.6711480413   -1.8797402290   -0.7498583152
      5  Br       -2.2109321060    0.4941320533   -0.1143161942
      6  F         0.8472174679   -2.2276681683   -0.7601515740
      7  I         1.5680790599    0.5121810569    0.0162473858
      8  H        -0.5247461019   -1.0133907429    2.0320803765
      9  H        -0.5806677044   -2.7172898004    1.3574119438
   Point Group: c1    Number of degrees of freedom:    21


   Energy is  -9709.642815349

 Hessian Updated using BFGS Update

 21 Hessian modes will be used to form the next step
  Hessian Eigenvalues:
     0.016395    0.020866    0.023803    0.030260    0.035345    0.047195
     0.073006    0.088497    0.089765    0.106661    0.108849    0.123399
     0.135633    0.179784    0.241277    0.262839    0.277962    0.345773
     0.348139    0.351140    0.459231

 Minimum Search - Taking Simple RFO Step
 Searching for Lamda that Minimizes Along All modes
 Value Taken    Lamda =  -0.00004118
 Step Taken.  Stepsize is  0.025450

                             Maximum     Tolerance    Cnvgd?
         Gradient           0.001018      0.000300      NO
         Displacement       0.013529      0.001200      NO
         Energy change     -0.000114      0.000001      NO


 New Cartesian Coordinates Obtained by Inverse Iteration

 Displacement from previous Coordinates is:  0.020348
 ----------------------------------------------------------------
             Standard Nuclear Orientation (Angstroms)
    I     Atom           X                Y                Z
 ----------------------------------------------------------------
    1      C      -0.5238183352    -1.6536604297     1.1603929240
    2      C      -1.2072263038    -1.1498232912    -0.0994110826
    3      C       0.2832514122    -1.2238193361    -0.0212636336
    4      H      -1.6703107955    -1.8815270381    -0.7487504663
    5      Br     -2.2112831349     0.4936667217    -0.1158827691
    6      F       0.8455185719    -2.2262320694    -0.7675392187
    7      I       1.5700498669     0.5123693174     0.0178808853
    8      H      -0.5260493621    -1.0122488458     2.0321991249
    9      H      -0.5823773863    -2.7181822938     1.3621044278
 ----------------------------------------------------------------
 Molecular Point Group                 C1    NOp =  1
 Largest Abelian Subgroup              C1    NOp =  1
 Nuclear Repulsion Energy =   844.7140575874 hartrees
 There are       59 alpha and       59 beta electrons
 Applying Cartesian multipole field
    Component          Value
    ---------          -----
     (2,0,0)        1.00000E-11
     (0,2,0)        2.00000E-11
     (0,0,2)       -3.00000E-11
 Nucleus-field energy     =     0.0000000173 hartrees
 Requested basis set is 6-311++G(d,p)
 There are 82 shells and 219 basis functions
 A cutoff of  1.0D-11 yielded   2808 shell pairs
 There are     20835 function pairs (     23151 Cartesian)
 Smallest overlap matrix eigenvalue = 5.40E-05
 Guess MOs from SCF MO coefficient file

 -----------------------------------------------------------------------
  General SCF calculation program by
  Eric Jon Sundstrom, Paul Horn, Yuezhi Mao, Dmitri Zuev, Alec White,
  David Stuck, Shaama M.S., Shane Yost, Joonho Lee, David Small,
  Daniel Levine, Susi Lehtola, Hugh Burton, Evgeny Epifanovsky
 -----------------------------------------------------------------------
 Exchange:     0.2000 Hartree-Fock + 0.0800 Slater + 0.7200 B88
 Correlation:  0.1900 VWN1RPA + 0.8100 LYP
 Using SG-1 standard quadrature grid
 using 4 threads for integral computing
 -------------------------------------------------------
 OpenMP Integral computing Module                
 Release: version 2.0, May 2017, Q-Chem Inc. Pleasanton 
 -------------------------------------------------------
 -------------------------------------------------------
 OpenMP BLAS3 based DFT computing Module                
 Release: version 1.0, May 2013, Q-Chem Inc. Pittsburgh 
 -------------------------------------------------------
 A restricted SCF calculation will be
 performed using DIIS
 SCF converges when DIIS error is below 1.0e-08
 ---------------------------------------
  Cycle       Energy         DIIS error
 ---------------------------------------
    1   -9709.6428065724      6.33e-05  
    2   -9709.6428355063      1.28e-05  
    3   -9709.6428350363      1.55e-05  
    4   -9709.6428362867      3.71e-06  
    5   -9709.6428363751      1.12e-06  
    6   -9709.6428363804      3.17e-07  
    7   -9709.6428363809      1.02e-07  
    8   -9709.6428363809      2.69e-08  
    9   -9709.6428363809      8.22e-09  Convergence criterion met
 ---------------------------------------
 SCF time:   CPU 37.23s  wall 9.00s 
 SCF   energy in the final basis set =    -9709.6428363809
 Total energy in the final basis set =    -9709.6428363809

 --------------------------------------------------------------

                    Orbital Energies (a.u.)
 --------------------------------------------------------------

 Alpha MOs
 -- Occupied --
*******-482.843-176.311-165.714-165.712-165.712 -62.496 -56.316
-56.312 -56.312 -35.807 -31.300 -31.294 -31.294 -24.708 -22.951
-22.949 -22.949 -22.945 -22.945 -10.327 -10.264 -10.221  -8.704
 -6.536  -6.523  -6.523  -6.356  -4.769  -4.754  -4.753  -2.647
 -2.643  -2.643  -2.632  -2.632  -2.034  -2.030  -2.030  -2.017
 -2.017  -1.246  -0.920  -0.799  -0.692  -0.644  -0.605  -0.556
 -0.514  -0.485  -0.452  -0.426  -0.408  -0.360  -0.346  -0.304
 -0.290  -0.276  -0.272
 -- Virtual --
 -0.075  -0.027  -0.007   0.010   0.018   0.030   0.051   0.061
  0.063   0.069   0.072   0.079   0.089   0.097   0.103   0.114
  0.118   0.123   0.138   0.148   0.150   0.169   0.178   0.195
  0.213   0.227   0.233   0.240   0.263   0.270   0.281   0.309
  0.321   0.363   0.372   0.390   0.401   0.414   0.419   0.428
  0.437   0.451   0.471   0.485   0.503   0.536   0.550   0.558
  0.569   0.592   0.598   0.618   0.637   0.652   0.659   0.667
  0.695   0.717   0.758   0.777   0.828   0.849   0.894   0.944
  1.015   1.218   1.248   1.281   1.318   1.348   1.365   1.391
  1.403   1.417   1.467   1.502   1.514   1.530   1.574   1.649
  1.680   1.710   1.787   1.810   1.829   1.884   1.966   1.994
  2.006   2.050   2.062   2.117   2.165   2.187   2.200   2.248
  2.465   2.530   2.569   2.670   2.690   2.780   2.810   2.824
  2.934   3.105   3.214   3.404   3.676   3.732   3.779   3.813
  3.978   3.988   3.993   4.012   4.013   4.032   4.071   4.111
  4.140   4.166   4.263   4.276   4.390   4.427   4.852   6.024
  6.043   6.085   6.340   6.371   6.631   6.679   7.568   7.588
  7.681  23.595  23.761  23.861  27.863  28.360  28.373  28.389
 28.541  28.549  28.577  28.605  28.693  47.929  66.766 127.900
127.911 127.939 151.660 289.763 289.784 289.9011020.7241901.823
 --------------------------------------------------------------

          Ground-State Mulliken Net Atomic Charges

     Atom                 Charge (a.u.)
  ----------------------------------------
      1 C                    -0.376001
      2 C                    -0.050698
      3 C                    -0.122524
      4 H                     0.262888
      5 Br                   -0.089145
      6 F                    -0.068712
      7 I                     0.091399
      8 H                     0.171310
      9 H                     0.181482
  ----------------------------------------
  Sum of atomic charges =     0.000000

 -----------------------------------------------------------------
                    Cartesian Multipole Moments
 -----------------------------------------------------------------
    Charge (ESU x 10^10)
                 0.0000
    Dipole Moment (Debye)
         X      -0.8282      Y      -0.8906      Z       1.2368
       Tot       1.7346
    Quadrupole Moments (Debye-Ang)
        XX     -71.9584     XY       4.7114     YY     -66.6843
        XZ       0.6447     YZ      -2.2731     ZZ     -69.4739
    Octopole Moments (Debye-Ang^2)
       XXX       9.7999    XXY      20.3199    XYY      -6.7816
       YYY      38.4393    XXZ      -3.7133    XYZ      -2.1061
       YYZ       3.9051    XZZ      -0.7938    YZZ       9.5712
       ZZZ      -1.0805
    Hexadecapole Moments (Debye-Ang^3)
      XXXX   -1148.6127   XXXY     -14.1241   XXYY    -255.7303
      XYYY       2.2335   YYYY    -506.6655   XXXZ       5.9416
      XXYZ       7.2602   XYYZ       5.8725   YYYZ      -2.9064
      XXZZ    -225.5408   XYZZ      -2.3942   YYZZ    -113.9703
      XZZZ      -0.0816   YZZZ       9.5538   ZZZZ    -169.9723
 -----------------------------------------------------------------
 Calculating analytic gradient of the SCF energy
 Gradient of SCF Energy
            1           2           3           4           5           6
    1  -0.0000241   0.0002704   0.0002098  -0.0002983   0.0000287  -0.0000743
    2   0.0001790   0.0002935  -0.0006001  -0.0000147   0.0002847   0.0001909
    3   0.0000021   0.0000146  -0.0003491  -0.0000470  -0.0000068   0.0000303
            7           8           9
    1   0.0002107  -0.0001454  -0.0001775
    2  -0.0000352  -0.0001431  -0.0001550
    3   0.0001616   0.0002957  -0.0001015
 Max gradient component =       6.001E-04
 RMS gradient           =       2.109E-04
 Gradient time:  CPU 13.12 s  wall 3.34 s
 Geometry Optimization Parameters
   NAtoms,    NIC,     NZ,  NCons,   NDum,   NFix, NCnnct, MaxDiis
        9      69       9       0       0       0       0       0

 Cartesian Hessian Update
 Hessian Updated using BFGS Update


** GEOMETRY OPTIMIZATION IN DELOCALIZED INTERNAL COORDINATES **
   Searching for a Minimum

   Optimization Cycle:   5

                       Coordinates (Angstroms)
     ATOM                X               Y               Z
      1  C        -0.5238183352   -1.6536604297    1.1603929240
      2  C        -1.2072263038   -1.1498232912   -0.0994110826
      3  C         0.2832514122   -1.2238193361   -0.0212636336
      4  H        -1.6703107955   -1.8815270381   -0.7487504663
      5  Br       -2.2112831349    0.4936667217   -0.1158827691
      6  F         0.8455185719   -2.2262320694   -0.7675392187
      7  I         1.5700498669    0.5123693174    0.0178808853
      8  H        -0.5260493621   -1.0122488458    2.0321991249
      9  H        -0.5823773863   -2.7181822938    1.3621044278
   Point Group: c1    Number of degrees of freedom:    21


   Energy is  -9709.642836381

 Hessian Updated using BFGS Update

 21 Hessian modes will be used to form the next step
  Hessian Eigenvalues:
     0.017160    0.021136    0.024500    0.030078    0.032018    0.048272
     0.069394    0.088508    0.090057    0.105754    0.107205    0.123416
     0.135597    0.179251    0.255191    0.261409    0.281868    0.347329
     0.348224    0.355623    0.442719

 Minimum Search - Taking Simple RFO Step
 Searching for Lamda that Minimizes Along All modes
 Value Taken    Lamda =  -0.00000458
 Step Taken.  Stepsize is  0.012040

                             Maximum     Tolerance    Cnvgd?
         Gradient           0.000292      0.000300     YES
         Displacement       0.005924      0.001200      NO
         Energy change     -0.000021      0.000001      NO


 New Cartesian Coordinates Obtained by Inverse Iteration

 Displacement from previous Coordinates is:  0.008966
 ----------------------------------------------------------------
             Standard Nuclear Orientation (Angstroms)
    I     Atom           X                Y                Z
 ----------------------------------------------------------------
    1      C      -0.5241920965    -1.6539972966     1.1605397037
    2      C      -1.2076312330    -1.1498720042    -0.0993023575
    3      C       0.2824519719    -1.2233043793    -0.0207896824
    4      H      -1.6681762144    -1.8805622346    -0.7511207173
    5      Br     -2.2119180356     0.4929453294    -0.1148596743
    6      F       0.8444054591    -2.2267947388    -0.7672527648
    7      I       1.5696670933     0.5115909613     0.0180801300
    8      H      -0.5246303117    -1.0113149232     2.0311464656
    9      H      -0.5822221000    -2.7181479789     1.3632890886
 ----------------------------------------------------------------
 Molecular Point Group                 C1    NOp =  1
 Largest Abelian Subgroup              C1    NOp =  1
 Nuclear Repulsion Energy =   844.7916651637 hartrees
 There are       59 alpha and       59 beta electrons
 Applying Cartesian multipole field
    Component          Value
    ---------          -----
     (2,0,0)        1.00000E-11
     (0,2,0)        2.00000E-11
     (0,0,2)       -3.00000E-11
 Nucleus-field energy     =     0.0000000173 hartrees
 Requested basis set is 6-311++G(d,p)
 There are 82 shells and 219 basis functions
 A cutoff of  1.0D-11 yielded   2808 shell pairs
 There are     20835 function pairs (     23151 Cartesian)
 Smallest overlap matrix eigenvalue = 5.40E-05
 Guess MOs from SCF MO coefficient file

 -----------------------------------------------------------------------
  General SCF calculation program by
  Eric Jon Sundstrom, Paul Horn, Yuezhi Mao, Dmitri Zuev, Alec White,
  David Stuck, Shaama M.S., Shane Yost, Joonho Lee, David Small,
  Daniel Levine, Susi Lehtola, Hugh Burton, Evgeny Epifanovsky
 -----------------------------------------------------------------------
 Exchange:     0.2000 Hartree-Fock + 0.0800 Slater + 0.7200 B88
 Correlation:  0.1900 VWN1RPA + 0.8100 LYP
 Using SG-1 standard quadrature grid
 using 4 threads for integral computing
 -------------------------------------------------------
 OpenMP Integral computing Module                
 Release: version 2.0, May 2017, Q-Chem Inc. Pleasanton 
 -------------------------------------------------------
 -------------------------------------------------------
 OpenMP BLAS3 based DFT computing Module                
 Release: version 1.0, May 2013, Q-Chem Inc. Pittsburgh 
 -------------------------------------------------------
 A restricted SCF calculation will be
 performed using DIIS
 SCF converges when DIIS error is below 1.0e-08
 ---------------------------------------
  Cycle       Energy         DIIS error
 ---------------------------------------
    1   -9709.6428363744      1.88e-05  
    2   -9709.6428387249      6.06e-06  
    3   -9709.6428385525      8.67e-06  
    4   -9709.6428388935      7.16e-07  
    5   -9709.6428388958      3.69e-07  
    6   -9709.6428388962      8.36e-08  
    7   -9709.6428388964      2.36e-08  
    8   -9709.6428388964      6.62e-09  Convergence criterion met
 ---------------------------------------
 SCF time:   CPU 32.66s  wall 8.00s 
 SCF   energy in the final basis set =    -9709.6428388964
 Total energy in the final basis set =    -9709.6428388964

 --------------------------------------------------------------

                    Orbital Energies (a.u.)
 --------------------------------------------------------------

 Alpha MOs
 -- Occupied --
*******-482.843-176.311-165.714-165.712-165.712 -62.496 -56.316
-56.312 -56.312 -35.807 -31.300 -31.294 -31.294 -24.708 -22.951
-22.949 -22.949 -22.945 -22.945 -10.327 -10.264 -10.221  -8.704
 -6.536  -6.523  -6.523  -6.356  -4.769  -4.754  -4.753  -2.647
 -2.643  -2.643  -2.632  -2.632  -2.035  -2.030  -2.030  -2.017
 -2.017  -1.245  -0.920  -0.799  -0.692  -0.644  -0.605  -0.556
 -0.514  -0.485  -0.452  -0.426  -0.408  -0.360  -0.346  -0.304
 -0.290  -0.276  -0.272
 -- Virtual --
 -0.075  -0.026  -0.007   0.010   0.018   0.030   0.051   0.061
  0.063   0.069   0.072   0.079   0.089   0.097   0.103   0.114
  0.118   0.123   0.138   0.148   0.150   0.169   0.178   0.195
  0.213   0.227   0.233   0.240   0.263   0.270   0.281   0.310
  0.321   0.363   0.372   0.390   0.401   0.414   0.419   0.428
  0.437   0.451   0.471   0.485   0.504   0.536   0.550   0.558
  0.569   0.592   0.598   0.619   0.637   0.652   0.659   0.667
  0.695   0.717   0.758   0.776   0.829   0.849   0.894   0.944
  1.015   1.218   1.248   1.281   1.318   1.349   1.365   1.392
  1.403   1.417   1.468   1.503   1.514   1.530   1.574   1.649
  1.679   1.709   1.787   1.810   1.829   1.883   1.966   1.994
  2.006   2.050   2.062   2.117   2.165   2.187   2.200   2.248
  2.465   2.530   2.569   2.670   2.690   2.781   2.810   2.824
  2.933   3.106   3.214   3.405   3.676   3.732   3.779   3.813
  3.978   3.987   3.993   4.012   4.013   4.032   4.071   4.111
  4.140   4.167   4.263   4.276   4.390   4.427   4.852   6.024
  6.043   6.085   6.340   6.371   6.631   6.679   7.568   7.588
  7.681  23.595  23.762  23.861  27.863  28.360  28.373  28.389
 28.541  28.549  28.578  28.605  28.693  47.929  66.766 127.900
127.911 127.939 151.660 289.763 289.784 289.9021020.7251901.823
 --------------------------------------------------------------

          Ground-State Mulliken Net Atomic Charges

     Atom                 Charge (a.u.)
  ----------------------------------------
      1 C                    -0.375891
      2 C                    -0.050431
      3 C                    -0.123006
      4 H                     0.263198
      5 Br                   -0.089219
      6 F                    -0.069288
      7 I                     0.091760
      8 H                     0.171296
      9 H                     0.181581
  ----------------------------------------
  Sum of atomic charges =     0.000000

 -----------------------------------------------------------------
                    Cartesian Multipole Moments
 -----------------------------------------------------------------
    Charge (ESU x 10^10)
                 0.0000
    Dipole Moment (Debye)
         X      -0.8262      Y      -0.8841      Z       1.2363
       Tot       1.7299
    Quadrupole Moments (Debye-Ang)
        XX     -71.9570     XY       4.7098     YY     -66.6999
        XZ       0.6517     YZ      -2.2749     ZZ     -69.4683
    Octopole Moments (Debye-Ang^2)
       XXX       9.9244    XXY      20.3801    XYY      -6.7468
       YYY      38.5802    XXZ      -3.7468    XYZ      -2.1202
       YYZ       3.8945    XZZ      -0.7578    YZZ       9.6010
       ZZZ      -1.1764
    Hexadecapole Moments (Debye-Ang^3)
      XXXX   -1148.5946   XXXY     -14.1736   XXYY    -255.7608
      XYYY       2.2257   YYYY    -506.6092   XXXZ       6.0095
      XXYZ       7.2660   XYYZ       5.9003   YYYZ      -2.9841
      XXZZ    -225.5350   XYZZ      -2.3843   YYZZ    -113.9100
      XZZZ       0.0334   YZZZ       9.5306   ZZZZ    -169.9645
 -----------------------------------------------------------------
 Calculating analytic gradient of the SCF energy
 Gradient of SCF Energy
            1           2           3           4           5           6
    1  -0.0000442   0.0001447  -0.0001618  -0.0000859   0.0001282   0.0000293
    2   0.0000089   0.0002092  -0.0000703   0.0001663   0.0001601  -0.0001055
    3   0.0001129  -0.0000601  -0.0000971  -0.0000800   0.0000135  -0.0000622
            7           8           9
    1   0.0001336   0.0000408  -0.0001848
    2  -0.0001672  -0.0001493  -0.0000522
    3   0.0001494   0.0001142  -0.0000905
 Max gradient component =       2.092E-04
 RMS gradient           =       1.176E-04
 Gradient time:  CPU 12.66 s  wall 3.23 s
 Geometry Optimization Parameters
   NAtoms,    NIC,     NZ,  NCons,   NDum,   NFix, NCnnct, MaxDiis
        9      69       9       0       0       0       0       0

 Cartesian Hessian Update
 Hessian Updated using BFGS Update


** GEOMETRY OPTIMIZATION IN DELOCALIZED INTERNAL COORDINATES **
   Searching for a Minimum

   Optimization Cycle:   6

                       Coordinates (Angstroms)
     ATOM                X               Y               Z
      1  C        -0.5241920965   -1.6539972966    1.1605397037
      2  C        -1.2076312330   -1.1498720042   -0.0993023575
      3  C         0.2824519719   -1.2233043793   -0.0207896824
      4  H        -1.6681762144   -1.8805622346   -0.7511207173
      5  Br       -2.2119180356    0.4929453294   -0.1148596743
      6  F         0.8444054591   -2.2267947388   -0.7672527648
      7  I         1.5696670933    0.5115909613    0.0180801300
      8  H        -0.5246303117   -1.0113149232    2.0311464656
      9  H        -0.5822221000   -2.7181479789    1.3632890886
   Point Group: c1    Number of degrees of freedom:    21


   Energy is  -9709.642838896

 Hessian Updated using BFGS Update

 21 Hessian modes will be used to form the next step
  Hessian Eigenvalues:
     0.018216    0.019697    0.022526    0.030383    0.031265    0.048880
     0.069005    0.088547    0.090107    0.100250    0.110643    0.122347
     0.135706    0.179819    0.248798    0.267125    0.288324    0.347300
     0.348220    0.351272    0.450890

 Minimum Search - Taking Simple RFO Step
 Searching for Lamda that Minimizes Along All modes
 Value Taken    Lamda =   0.00000000
 Step Taken.  Stepsize is  0.005113

                             Maximum     Tolerance    Cnvgd?
         Gradient           0.000133      0.000300     YES
         Displacement       0.002148      0.001200      NO
         Energy change     -0.000003      0.000001      NO


 New Cartesian Coordinates Obtained by Inverse Iteration

 Displacement from previous Coordinates is:  0.004631
 ----------------------------------------------------------------
             Standard Nuclear Orientation (Angstroms)
    I     Atom           X                Y                Z
 ----------------------------------------------------------------
    1      C      -0.5242668019    -1.6540989567     1.1603512430
    2      C      -1.2076915362    -1.1500809629    -0.0992430025
    3      C       0.2825304330    -1.2232215526    -0.0206128102
    4      H      -1.6675536504    -1.8805777637    -0.7516049568
    5      Br     -2.2118816745     0.4927480918    -0.1137088889
    6      F       0.8438645858    -2.2268956553    -0.7673809983
    7      I       1.5700962192     0.5113192622     0.0180616070
    8      H      -0.5257141023    -1.0105211856     2.0301638230
    9      H      -0.5816289396    -2.7181285421     1.3637041755
 ----------------------------------------------------------------
 Molecular Point Group                 C1    NOp =  1
 Largest Abelian Subgroup              C1    NOp =  1
 Nuclear Repulsion Energy =   844.7861721448 hartrees
 There are       59 alpha and       59 beta electrons
 Applying Cartesian multipole field
    Component          Value
    ---------          -----
     (2,0,0)        1.00000E-11
     (0,2,0)        2.00000E-11
     (0,0,2)       -3.00000E-11
 Nucleus-field energy     =     0.0000000173 hartrees
 Requested basis set is 6-311++G(d,p)
 There are 82 shells and 219 basis functions
 A cutoff of  1.0D-11 yielded   2808 shell pairs
 There are     20835 function pairs (     23151 Cartesian)
 Smallest overlap matrix eigenvalue = 5.40E-05
 Guess MOs from SCF MO coefficient file

 -----------------------------------------------------------------------
  General SCF calculation program by
  Eric Jon Sundstrom, Paul Horn, Yuezhi Mao, Dmitri Zuev, Alec White,
  David Stuck, Shaama M.S., Shane Yost, Joonho Lee, David Small,
  Daniel Levine, Susi Lehtola, Hugh Burton, Evgeny Epifanovsky
 -----------------------------------------------------------------------
 Exchange:     0.2000 Hartree-Fock + 0.0800 Slater + 0.7200 B88
 Correlation:  0.1900 VWN1RPA + 0.8100 LYP
 Using SG-1 standard quadrature grid
 using 4 threads for integral computing
 -------------------------------------------------------
 OpenMP Integral computing Module                
 Release: version 2.0, May 2017, Q-Chem Inc. Pleasanton 
 -------------------------------------------------------
 -------------------------------------------------------
 OpenMP BLAS3 based DFT computing Module                
 Release: version 1.0, May 2013, Q-Chem Inc. Pittsburgh 
 -------------------------------------------------------
 A restricted SCF calculation will be
 performed using DIIS
 SCF converges when DIIS error is below 1.0e-08
 ---------------------------------------
  Cycle       Energy         DIIS error
 ---------------------------------------
    1   -9709.6428388383      8.29e-06  
    2   -9709.6428394404      1.92e-06  
    3   -9709.6428394302      2.74e-06  
    4   -9709.6428394603      3.21e-07  
    5   -9709.6428394606      1.47e-07  
    6   -9709.6428394609      5.15e-08  
    7   -9709.6428394608      1.28e-08  
    8   -9709.6428394609      3.55e-09  Convergence criterion met
 ---------------------------------------
 SCF time:   CPU 32.81s  wall 8.00s 
 SCF   energy in the final basis set =    -9709.6428394609
 Total energy in the final basis set =    -9709.6428394609

 --------------------------------------------------------------

                    Orbital Energies (a.u.)
 --------------------------------------------------------------

 Alpha MOs
 -- Occupied --
*******-482.843-176.311-165.714-165.712-165.712 -62.496 -56.316
-56.312 -56.312 -35.807 -31.300 -31.294 -31.294 -24.708 -22.951
-22.949 -22.949 -22.945 -22.945 -10.327 -10.264 -10.221  -8.705
 -6.536  -6.523  -6.523  -6.356  -4.769  -4.754  -4.753  -2.647
 -2.643  -2.643  -2.632  -2.632  -2.035  -2.030  -2.030  -2.017
 -2.017  -1.245  -0.920  -0.799  -0.692  -0.644  -0.605  -0.556
 -0.514  -0.485  -0.452  -0.426  -0.408  -0.360  -0.346  -0.304
 -0.290  -0.276  -0.272
 -- Virtual --
 -0.075  -0.026  -0.007   0.010   0.018   0.030   0.051   0.061
  0.063   0.069   0.072   0.079   0.089   0.097   0.103   0.114
  0.118   0.123   0.138   0.148   0.150   0.169   0.178   0.195
  0.213   0.227   0.233   0.240   0.263   0.270   0.281   0.310
  0.321   0.363   0.372   0.390   0.401   0.414   0.419   0.428
  0.437   0.451   0.471   0.485   0.504   0.536   0.550   0.558
  0.569   0.592   0.598   0.619   0.637   0.652   0.659   0.667
  0.696   0.717   0.758   0.776   0.829   0.849   0.894   0.944
  1.015   1.218   1.248   1.281   1.318   1.349   1.365   1.392
  1.403   1.417   1.468   1.503   1.514   1.530   1.574   1.649
  1.679   1.709   1.788   1.810   1.829   1.883   1.967   1.995
  2.006   2.050   2.062   2.117   2.165   2.188   2.200   2.248
  2.465   2.530   2.569   2.670   2.690   2.782   2.810   2.824
  2.933   3.106   3.215   3.405   3.676   3.732   3.779   3.813
  3.978   3.987   3.993   4.012   4.013   4.032   4.071   4.111
  4.140   4.167   4.263   4.276   4.390   4.427   4.852   6.024
  6.043   6.086   6.340   6.371   6.631   6.679   7.568   7.588
  7.681  23.595  23.762  23.862  27.863  28.360  28.373  28.389
 28.541  28.549  28.578  28.605  28.693  47.929  66.766 127.900
127.911 127.939 151.660 289.763 289.784 289.9021020.7251901.823
 --------------------------------------------------------------

          Ground-State Mulliken Net Atomic Charges

     Atom                 Charge (a.u.)
  ----------------------------------------
      1 C                    -0.375753
      2 C                    -0.050440
      3 C                    -0.123119
      4 H                     0.263295
      5 Br                   -0.089286
      6 F                    -0.069398
      7 I                     0.091814
      8 H                     0.171244
      9 H                     0.181642
  ----------------------------------------
  Sum of atomic charges =     0.000000

 -----------------------------------------------------------------
                    Cartesian Multipole Moments
 -----------------------------------------------------------------
    Charge (ESU x 10^10)
                 0.0000
    Dipole Moment (Debye)
         X      -0.8256      Y      -0.8832      Z       1.2360
       Tot       1.7290
    Quadrupole Moments (Debye-Ang)
        XX     -71.9560     XY       4.7078     YY     -66.7005
        XZ       0.6506     YZ      -2.2743     ZZ     -69.4695
    Octopole Moments (Debye-Ang^2)
       XXX       9.9055    XXY      20.3969    XYY      -6.7509
       YYY      38.6143    XXZ      -3.7639    XYZ      -2.1245
       YYZ       3.8807    XZZ      -0.7718    YZZ       9.6150
       ZZZ      -1.2462
    Hexadecapole Moments (Debye-Ang^3)
      XXXX   -1148.7764   XXXY     -14.1956   XXYY    -255.7929
      XYYY       2.1811   YYYY    -506.5601   XXXZ       6.1383
      XXYZ       7.2620   XYYZ       5.9417   YYYZ      -3.0354
      XXZZ    -225.5526   XYZZ      -2.3892   YYZZ    -113.8893
      XZZZ       0.1758   YZZZ       9.4988   ZZZZ    -169.9424
 -----------------------------------------------------------------
 Calculating analytic gradient of the SCF energy
 Gradient of SCF Energy
            1           2           3           4           5           6
    1  -0.0000446   0.0000715  -0.0001161  -0.0000202   0.0001527  -0.0000190
    2   0.0000007   0.0001514  -0.0000517   0.0001806   0.0001678  -0.0001133
    3   0.0000315   0.0000017   0.0000085  -0.0000388   0.0000339  -0.0000823
            7           8           9
    1   0.0001417  -0.0000010  -0.0001651
    2  -0.0001731  -0.0001255  -0.0000369
    3   0.0001454   0.0000008  -0.0001008
 Max gradient component =       1.806E-04
 RMS gradient           =       1.018E-04
 Gradient time:  CPU 12.95 s  wall 3.30 s
 Geometry Optimization Parameters
   NAtoms,    NIC,     NZ,  NCons,   NDum,   NFix, NCnnct, MaxDiis
        9      69       9       0       0       0       0       0

 Cartesian Hessian Update
 Hessian Updated using BFGS Update


** GEOMETRY OPTIMIZATION IN DELOCALIZED INTERNAL COORDINATES **
   Searching for a Minimum

   Optimization Cycle:   7

                       Coordinates (Angstroms)
     ATOM                X               Y               Z
      1  C        -0.5242668019   -1.6540989567    1.1603512430
      2  C        -1.2076915362   -1.1500809629   -0.0992430025
      3  C         0.2825304330   -1.2232215526   -0.0206128102
      4  H        -1.6675536504   -1.8805777637   -0.7516049568
      5  Br       -2.2118816745    0.4927480918   -0.1137088889
      6  F         0.8438645858   -2.2268956553   -0.7673809983
      7  I         1.5700962192    0.5113192622    0.0180616070
      8  H        -0.5257141023   -1.0105211856    2.0301638230
      9  H        -0.5816289396   -2.7181285421    1.3637041755
   Point Group: c1    Number of degrees of freedom:    21


   Energy is  -9709.642839461

 Hessian Updated using BFGS Update

 21 Hessian modes will be used to form the next step
  Hessian Eigenvalues:
     0.015513    0.018562    0.022723    0.029288    0.031112    0.049249
     0.068650    0.087506    0.089278    0.093285    0.108948    0.122296
     0.136410    0.179883    0.245696    0.264360    0.287208    0.347558
     0.348291    0.363582    0.445791

 Minimum Search - Taking Simple RFO Step
 Searching for Lamda that Minimizes Along All modes
 Value Taken    Lamda =   0.00000000
 Step Taken.  Stepsize is  0.002990

                             Maximum     Tolerance    Cnvgd?
         Gradient           0.000070      0.000300     YES
         Displacement       0.001482      0.001200      NO
         Energy change     -0.000001      0.000001     YES


                       Distance Matrix (Angstroms)
             C (  1)   C (  2)   C (  3)   H (  4)   Br(  5)   F (  6)
   C (  2)  1.519105
   C (  3)  1.493738  1.494086
   H (  4)  2.239190  1.081977  2.183871
   Br(  5)  3.013341  1.925485  3.029077  2.517117
   F (  6)  2.432289  2.411394  1.371175  2.535233  4.142624
   I (  7)  3.221835  3.238845  2.160545  4.098284  3.784318  2.939754
   H (  8)  1.082021  2.240300  2.214540  3.130341  3.114349  3.343885
   H (  9)  1.084805  2.234042  2.213109  2.520963  3.892326  2.610530
             I (  7)   H (  8)
   H (  8)  3.279783
   H (  9)  4.107312  1.833908

 Final energy is   -9709.6428394608920     


 ******************************
 **  OPTIMIZATION CONVERGED  **
 ******************************

                       Coordinates (Angstroms)
     ATOM                X               Y               Z
      1  C        -0.5242668019   -1.6540989567    1.1603512430
      2  C        -1.2076915362   -1.1500809629   -0.0992430025
      3  C         0.2825304330   -1.2232215526   -0.0206128102
      4  H        -1.6675536504   -1.8805777637   -0.7516049568
      5  Br       -2.2118816745    0.4927480918   -0.1137088889
      6  F         0.8438645858   -2.2268956553   -0.7673809983
      7  I         1.5700962192    0.5113192622    0.0180616070
      8  H        -0.5257141023   -1.0105211856    2.0301638230
      9  H        -0.5816289396   -2.7181285421    1.3637041755

Z-matrix Print:
$molecule
0 1
I 
C  1 2.160545
F  2 1.371175 1 110.697439
C  2 1.493738 1 122.636624 3 143.246096 0
H  4 1.082021 2 117.691136 1 5.885441 0
H  4 1.084805 2 117.367509 1 -139.383922 0
C  2 1.494086 1 123.782699 3 -141.920183 0
H  7 1.081977 2 114.998909 1 139.303678 0
Br 7 1.925485 2 124.217734 1 -2.316757 0
$end


 --------------------------------------------------------------

                    Orbital Energies (a.u.)
 --------------------------------------------------------------

 Alpha MOs
 -- Occupied --
*******-482.843-176.311-165.714-165.712-165.712 -62.496 -56.316
-56.312 -56.312 -35.807 -31.300 -31.294 -31.294 -24.708 -22.951
-22.949 -22.949 -22.945 -22.945 -10.327 -10.264 -10.221  -8.705
 -6.536  -6.523  -6.523  -6.356  -4.769  -4.754  -4.753  -2.647
 -2.643  -2.643  -2.632  -2.632  -2.035  -2.030  -2.030  -2.017
 -2.017  -1.245  -0.920  -0.799  -0.692  -0.644  -0.605  -0.556
 -0.514  -0.485  -0.452  -0.426  -0.408  -0.360  -0.346  -0.304
 -0.290  -0.276  -0.272
 -- Virtual --
 -0.075  -0.026  -0.007   0.010   0.018   0.030   0.051   0.061
  0.063   0.069   0.072   0.079   0.089   0.097   0.103   0.114
  0.118   0.123   0.138   0.148   0.150   0.169   0.178   0.195
  0.213   0.227   0.233   0.240   0.263   0.270   0.281   0.310
  0.321   0.363   0.372   0.390   0.401   0.414   0.419   0.428
  0.437   0.451   0.471   0.485   0.504   0.536   0.550   0.558
  0.569   0.592   0.598   0.619   0.637   0.652   0.659   0.667
  0.696   0.717   0.758   0.776   0.829   0.849   0.894   0.944
  1.015   1.218   1.248   1.281   1.318   1.349   1.365   1.392
  1.403   1.417   1.468   1.503   1.514   1.530   1.574   1.649
  1.679   1.709   1.788   1.810   1.829   1.883   1.967   1.995
  2.006   2.050   2.062   2.117   2.165   2.188   2.200   2.248
  2.465   2.530   2.569   2.670   2.690   2.782   2.810   2.824
  2.933   3.106   3.215   3.405   3.676   3.732   3.779   3.813
  3.978   3.987   3.993   4.012   4.013   4.032   4.071   4.111
  4.140   4.167   4.263   4.276   4.390   4.427   4.852   6.024
  6.043   6.086   6.340   6.371   6.631   6.679   7.568   7.588
  7.681  23.595  23.762  23.862  27.863  28.360  28.373  28.389
 28.541  28.549  28.578  28.605  28.693  47.929  66.766 127.900
127.911 127.939 151.660 289.763 289.784 289.9021020.7251901.823
 --------------------------------------------------------------

          Ground-State Mulliken Net Atomic Charges

     Atom                 Charge (a.u.)
  ----------------------------------------
      1 C                    -0.375753
      2 C                    -0.050440
      3 C                    -0.123119
      4 H                     0.263295
      5 Br                   -0.089286
      6 F                    -0.069398
      7 I                     0.091814
      8 H                     0.171244
      9 H                     0.181642
  ----------------------------------------
  Sum of atomic charges =     0.000000

 -----------------------------------------------------------------
                    Cartesian Multipole Moments
 -----------------------------------------------------------------
    Charge (ESU x 10^10)
                 0.0000
    Dipole Moment (Debye)
         X      -0.8256      Y      -0.8832      Z       1.2360
       Tot       1.7290
    Quadrupole Moments (Debye-Ang)
        XX     -71.9560     XY       4.7078     YY     -66.7005
        XZ       0.6506     YZ      -2.2743     ZZ     -69.4695
    Octopole Moments (Debye-Ang^2)
       XXX       9.9055    XXY      20.3969    XYY      -6.7509
       YYY      38.6143    XXZ      -3.7639    XYZ      -2.1245
       YYZ       3.8807    XZZ      -0.7718    YZZ       9.6150
       ZZZ      -1.2462
    Hexadecapole Moments (Debye-Ang^3)
      XXXX   -1148.7764   XXXY     -14.1956   XXYY    -255.7929
      XYYY       2.1811   YYYY    -506.5601   XXXZ       6.1383
      XXYZ       7.2620   XYYZ       5.9417   YYYZ      -3.0354
      XXZZ    -225.5526   XYZZ      -2.3892   YYZZ    -113.8893
      XZZZ       0.1758   YZZZ       9.4988   ZZZZ    -169.9424
 -----------------------------------------------------------------
Archival summary:
1\1\garfield\OPT\ProcedureUnspecified\BasisUnspecified\1r1133\taweetha\WedOct1002:38:342018WedOct1002:38:342018\0\\#,OPT,ProcedureUnspecified,BasisUnspecified,\\0,1\I\C,1,2.16054\F,2,1.37117,1,110.697\C,2,1.49374,1,122.637,3,143.246,0\H,4,1.08202,2,117.691,1,5.88544,0\H,4,1.0848,2,117.368,1,-139.384,0\C,2,1.49409,1,123.783,3,-141.92,0\H,7,1.08198,2,114.999,1,139.304,0\Br,7,1.92549,2,124.218,1,-2.31676,0\\\@

 Total job time:  97.18s(wall), 374.52s(cpu) 
 Wed Oct 10 02:38:34 2018

        *************************************************************
        *                                                           *
        *  Thank you very much for using Q-Chem.  Have a nice day.  *
        *                                                           *
        *************************************************************


 
User input: 2 of 2 
 
Q-Chem Developer Version!
                  Welcome to Q-Chem
     A Quantum Leap Into The Future Of Chemistry


 Q-Chem 5.1, Q-Chem, Inc., Pleasanton, CA (2018)

 Yihan Shao,  Zhengting Gan,  E. Epifanovsky,  A. T. B. Gilbert,  M. Wormit,  
 J. Kussmann,  A. W. Lange,  A. Behn,  Jia Deng,  Xintian Feng,  D. Ghosh,  
 M. Goldey,  P. R. Horn,  L. D. Jacobson,  I. Kaliman,  T. Kus,  A. Landau,  
 Jie Liu,  E. I. Proynov,  R. M. Richard,  R. P. Steele,  E. J. Sundstrom,  
 H. L. Woodcock III,  P. M. Zimmerman,  D. Zuev,  B. Albrecht,  E. Alguire,  
 S. A. Baeppler,  D. Barton,  Z. Benda,  Y. A. Bernard,  E. J. Berquist,  
 K. B. Bravaya,  H. Burton,  D. Casanova,  Chun-Min Chang,  Yunqing Chen,  
 A. Chien,  K. D. Closser,  M. P. Coons,  S. Coriani,  S. Dasgupta,  
 A. L. Dempwolff,  M. Diedenhofen,  Hainam Do,  R. G. Edgar,  Po-Tung Fang,  
 S. Faraji,  S. Fatehi,  Qingguo Feng,  K. D. Fenk,  J. Fosso-Tande,  
 Qinghui Ge,  A. Ghysels,  G. Gidofalvi,  J. Gomes,  J. Gonthier,  A. Gunina,  
 D. Hait,  M. W. D. Hanson-Heine,  P. H. P. Harbach,  A. W. Hauser,  
 J. E. Herr,  E. G. Hohenstein,  Z. C. Holden,  Kerwin Hui,  B. C. Huynh,  
 T.-C. Jagau,  Hyunjun Ji,  B. Kaduk,  K. Khistyaev,  Jaehoon Kim,  
 P. Klunzinger,  K. Koh,  D. Kosenkov,  L. Koulias,  T. Kowalczyk,  
 C. M. Krauter,  A. Kunitsa,  Ka Un Lao,  A. Laurent,  K. V. Lawler,  
 Joonho Lee,  D. Lefrancois,  S. Lehtola,  D. S. Levine,  Yi-Pei Li,  
 You-Sheng Lin,  Fenglai Liu,  E. Livshits,  A. Luenser,  P. Manohar,  
 E. Mansoor,  S. F. Manzer,  Shan-Ping Mao,  Yuezhi Mao,  N. Mardirossian,  
 A. V. Marenich,  T. Markovich,  L. A. Martinez-Martinez,  S. A. Maurer,  
 N. J. Mayhall,  S. C. McKenzie,  J.-M. Mewes,  A. F. Morrison,  
 J. W. Mullinax,  K. Nanda,  T. S. Nguyen-Beck,  R. Olivares-Amaya,  
 J. A. Parkhill,  T. M. Perrine,  F. Plasser,  P. Pokhilko,  S. Prager,  
 A. Prociuk,  E. Ramos,  D. R. Rehn,  F. Rob,  M. Schneider,  N. Sergueev,  
 S. M. Sharada,  S. Sharma,  D. W. Small,  T. Stauch,  T. Stein,  
 Yu-Chuan Su,  A. J. W. Thom,  A. Tkatchenko,  T. Tsuchimochi,  N. M. Tubman,  
 L. Vogt,  M. L. Vidal,  O. Vydrov,  M. A. Watson,  J. Wenzel,  
 M. de Wergifosse,  T. A. Wesolowski,  A. White,  J. Witte,  A. Yamada,  
 Jun Yang,  K. Yao,  S. Yeganeh,  S. R. Yost,  Zhi-Qiang You,  A. Zech,  
 Igor Ying Zhang,  Xing Zhang,  Yan Zhao,  Ying Zhu,  B. R. Brooks,  
 G. K. L. Chan,  C. J. Cramer,  M. S. Gordon,  W. J. Hehre,  A. Klamt,  
 M. W. Schmidt,  C. D. Sherrill,  D. G. Truhlar,  A. Aspuru-Guzik,  R. Baer,  
 A. T. Bell,  N. A. Besley,  Jeng-Da Chai,  A. E. DePrince, III,  
 R. A. DiStasio Jr.,  A. Dreuw,  B. D. Dunietz,  T. R. Furlani,  
 Chao-Ping Hsu,  Yousung Jung,  Jing Kong,  D. S. Lambrecht,  WanZhen Liang,  
 C. Ochsenfeld,  V. A. Rassolov,  L. V. Slipchenko,  J. E. Subotnik,  
 T. Van Voorhis,  J. M. Herbert,  A. I. Krylov,  P. M. W. Gill,  M. Head-Gordon

 Contributors to earlier versions of Q-Chem not listed above: 
 R. D. Adamson,  B. Austin,  J. Baker,  G. J. O. Beran,  K. Brandhorst,  
 S. T. Brown,  E. F. C. Byrd,  A. K. Chakraborty,  C.-L. Cheng,  
 Siu Hung Chien,  D. M. Chipman,  D. L. Crittenden,  H. Dachsel,  
 R. J. Doerksen,  A. D. Dutoi,  L. Fusti-Molnar,  W. A. Goddard III,  
 A. Golubeva-Zadorozhnaya,  S. R. Gwaltney,  G. Hawkins,  A. Heyden,  
 S. Hirata,  G. Kedziora,  F. J. Keil,  C. Kelley,  Jihan Kim,  R. A. King,  
 R. Z. Khaliullin,  P. P. Korambath,  W. Kurlancheek,  A. M. Lee,  M. S. Lee,  
 S. V. Levchenko,  Ching Yeh Lin,  D. Liotard,  R. C. Lochan,  I. Lotan,  
 P. E. Maslen,  N. Nair,  D. P. O'Neill,  D. Neuhauser,  E. Neuscamman,  
 C. M. Oana,  R. Olson,  B. Peters,  R. Peverati,  P. A. Pieniazek,  
 Y. M. Rhee,  J. Ritchie,  M. A. Rohrdanz,  E. Rosta,  N. J. Russ,  
 H. F. Schaefer III,  N. E. Schultz,  N. Shenvi,  A. C. Simmonett,  A. Sodt,  
 D. Stuck,  K. S. Thanthiriwatte,  V. Vanovschi,  Tao Wang,  A. Warshel,  
 C. F. Williams,  Q. Wu,  X. Xu,  W. Zhang

 Please cite Q-Chem as follows:
 Y. Shao et al., Mol. Phys. 113, 184-215 (2015)
 DOI: 10.1080/00268976.2014.952696

 Q-Chem 5.1.1 for Intel X86 EM64T Linux

 Parts of Q-Chem use Armadillo 8.300.2 (Tropical Shenanigans).
 http://arma.sourceforge.net/

 Q-Chem begins on Wed Oct 10 02:38:34 2018  

Host: 
0

     Scratch files written to /scratch/taweetham/qchem23695//
The previous job contains 0 fragments, simply inherited here
Input Ideriv = 2
Curr. Ideriv = -1
Max.  Ideriv = 2

Checking the input file for inconsistencies... 	...done.

--------------------------------------------------------------
User input:
--------------------------------------------------------------

$molecule
read
$end

$rem
   job_type 	frequency
   basis 	6-311++g**
   method	b3lyp	
$end


--------------------------------------------------------------
 ----------------------------------------------------------------
             Standard Nuclear Orientation (Angstroms)
    I     Atom           X                Y                Z
 ----------------------------------------------------------------
    1      C      -0.5696893559    -1.6114214110     1.1501517222
    2      C      -1.2464554906    -1.0773798563    -0.1006353842
    3      C       0.2421964958    -1.1817830883    -0.0277725055
    4      H      -1.7230247839    -1.7898885558    -0.7608534705
    5      Br     -2.2170439423     0.5855554901    -0.0907111992
    6      F       0.7807676714    -2.1869099343    -0.7892063993
    7      I       1.5649035275     0.5256037434     0.0290563421
    8      H      -0.5554545835    -0.9792492324     2.0281745433
    9      H      -0.6480885503    -2.6766072263     1.3399793649
 ----------------------------------------------------------------
 Molecular Point Group                 C1    NOp =  1
 Largest Abelian Subgroup              C1    NOp =  1
 Nuclear Repulsion Energy =   844.7861721448 hartrees
 There are       59 alpha and       59 beta electrons
 Requested basis set is 6-311++G(d,p)
 There are 82 shells and 219 basis functions

 Total QAlloc Memory Limit   2000 MB
 Mega-Array Size       188 MB
 MEM_STATIC part       192 MB

                       Distance Matrix (Angstroms)
             C (  1)   C (  2)   C (  3)   H (  4)   Br(  5)   F (  6)
   C (  2)  1.519105
   C (  3)  1.493738  1.494086
   H (  4)  2.239190  1.081977  2.183871
   Br(  5)  3.013341  1.925485  3.029077  2.517117
   F (  6)  2.432289  2.411394  1.371175  2.535233  4.142624
   I (  7)  3.221835  3.238845  2.160545  4.098284  3.784318  2.939754
   H (  8)  1.082021  2.240300  2.214540  3.130341  3.114349  3.343885
   H (  9)  1.084805  2.234042  2.213109  2.520963  3.892326  2.610530
             I (  7)   H (  8)
   H (  8)  3.279783
   H (  9)  4.107312  1.833908

 A cutoff of  1.0D-11 yielded   2808 shell pairs
 There are     20835 function pairs (     23151 Cartesian)

 -------------------------------------------------------
 OpenMP Integral Computing Module                       
 Release: version 1.0, May 2013, Q-Chem Inc. Pittsburgh 
 -------------------------------------------------------
 Integral Job Info:
 Integral job number is                      11
 Integral operator is                         1
 short-range coefficients                     0
 long-range coefficients              100000000
 Omega coefficients                           0
 if combine SR and LR in K                    0
 Integral screening is                        0
 Integral computing path is                   2
 max size of driver memory is            800000
 size of driver memory is                593474
 size of scratch memory is             29623520
 max col of scratch BK array               1296
 max len of scratch array in speh3          155
 max len of scratch index in speh4           18
 max int batch size is                      520
 min int batch size is                       52
 fixed nKL is                                45
 max L of basis functions is                  2
 order of int derivative is                   0
 number of shells is                         82
 number of basis is                         231
 number of cartesian basis is               231
 number of contracted shell pairs          2808
 number of primitive shell pairs           6327
 maxK2 (contraction) of shell pair           36
 max number of K2 of shell pair               1
 max number of CS2 of shell pair            305
 max number of PS2 of shell pair            468
 mem total for path MDJ                  532812
 -------------------------------------------------------
 Smallest overlap matrix eigenvalue = 5.40E-05
 Guess from superposition of atomic densities
 Warning:  Energy on first SCF cycle will be non-variational
 SAD guess density has 118.000000 electrons

 -----------------------------------------------------------------------
  General SCF calculation program by
  Eric Jon Sundstrom, Paul Horn, Yuezhi Mao, Dmitri Zuev, Alec White,
  David Stuck, Shaama M.S., Shane Yost, Joonho Lee, David Small,
  Daniel Levine, Susi Lehtola, Hugh Burton, Evgeny Epifanovsky
 -----------------------------------------------------------------------
 Exchange:     0.2000 Hartree-Fock + 0.0800 Slater + 0.7200 B88
 Correlation:  0.1900 VWN1RPA + 0.8100 LYP
 Using SG-1 standard quadrature grid
 using 4 threads for integral computing
 -------------------------------------------------------
 OpenMP Integral computing Module                
 Release: version 2.0, May 2017, Q-Chem Inc. Pleasanton 
 -------------------------------------------------------
 -------------------------------------------------------
 OpenMP BLAS3 based DFT computing Module                
 Release: version 1.0, May 2013, Q-Chem Inc. Pittsburgh 
 -------------------------------------------------------
 A restricted SCF calculation will be
 performed using DIIS
 SCF converges when DIIS error is below 1.0e-08
 ---------------------------------------
  Cycle       Energy         DIIS error
 ---------------------------------------
    1   -9710.5581062447      3.75e-02  
    2   -9709.5868803667      3.54e-03  
    3   -9709.5500080731      4.38e-03  
    4   -9709.6411860504      5.25e-04  
    5   -9709.6424770375      2.13e-04  
    6   -9709.6427038368      6.10e-05  
    7   -9709.6427230714      1.61e-05  
    8   -9709.6427243044      7.26e-06  
    9   -9709.6427246330      1.40e-06  
   10   -9709.6427246412      3.59e-07  
   11   -9709.6427246415      1.64e-07  
   12   -9709.6427246416      4.09e-08  
   13   -9709.6427246417      7.57e-09  Convergence criterion met
 ---------------------------------------
 SCF time:   CPU 50.89s  wall 13.00s 
 SCF   energy in the final basis set =    -9709.6427246417
 Total energy in the final basis set =    -9709.6427246417

 --------------------------------------------------------------

                    Orbital Energies (a.u.)
 --------------------------------------------------------------

 Alpha MOs
 -- Occupied --
*******-482.843-176.311-165.714-165.712-165.712 -62.496 -56.316
-56.312 -56.312 -35.807 -31.300 -31.294 -31.294 -24.708 -22.951
-22.949 -22.949 -22.945 -22.945 -10.327 -10.264 -10.221  -8.705
 -6.536  -6.523  -6.523  -6.356  -4.769  -4.754  -4.753  -2.647
 -2.643  -2.643  -2.632  -2.632  -2.035  -2.030  -2.030  -2.017
 -2.017  -1.245  -0.920  -0.799  -0.692  -0.644  -0.605  -0.556
 -0.514  -0.485  -0.452  -0.426  -0.408  -0.360  -0.346  -0.304
 -0.290  -0.276  -0.272
 -- Virtual --
 -0.075  -0.026  -0.007   0.010   0.018   0.030   0.051   0.061
  0.063   0.069   0.072   0.079   0.089   0.097   0.103   0.114
  0.118   0.123   0.138   0.148   0.150   0.169   0.178   0.195
  0.213   0.227   0.233   0.240   0.263   0.270   0.281   0.310
  0.321   0.363   0.372   0.390   0.401   0.414   0.419   0.428
  0.437   0.451   0.471   0.485   0.504   0.536   0.550   0.558
  0.569   0.592   0.598   0.619   0.637   0.652   0.659   0.667
  0.696   0.717   0.758   0.776   0.829   0.849   0.894   0.944
  1.015   1.218   1.248   1.281   1.318   1.349   1.365   1.392
  1.403   1.417   1.468   1.503   1.514   1.530   1.574   1.649
  1.679   1.709   1.788   1.810   1.829   1.883   1.967   1.995
  2.006   2.050   2.062   2.117   2.165   2.188   2.200   2.248
  2.465   2.530   2.569   2.670   2.690   2.782   2.810   2.824
  2.933   3.106   3.215   3.405   3.676   3.732   3.779   3.813
  3.978   3.987   3.993   4.012   4.013   4.032   4.071   4.111
  4.140   4.167   4.263   4.276   4.390   4.427   4.852   6.024
  6.043   6.086   6.340   6.371   6.631   6.679   7.568   7.589
  7.682  23.595  23.762  23.862  27.863  28.360  28.373  28.389
 28.541  28.549  28.578  28.605  28.693  47.929  66.766 127.900
127.911 127.939 151.660 289.763 289.784 289.9021020.7251901.823
 --------------------------------------------------------------

          Ground-State Mulliken Net Atomic Charges

     Atom                 Charge (a.u.)
  ----------------------------------------
      1 C                    -0.375799
      2 C                    -0.050492
      3 C                    -0.122888
      4 H                     0.263287
      5 Br                   -0.089278
      6 F                    -0.069412
      7 I                     0.091716
      8 H                     0.171221
      9 H                     0.181645
  ----------------------------------------
  Sum of atomic charges =     0.000000

 -----------------------------------------------------------------
                    Cartesian Multipole Moments
 -----------------------------------------------------------------
    Charge (ESU x 10^10)
                 0.0000
    Dipole Moment (Debye)
         X      -0.8396      Y      -0.8822      Z       1.2271
       Tot       1.7288
    Quadrupole Moments (Debye-Ang)
        XX     -71.7332     XY       4.7696     YY     -66.9174
        XZ       0.6466     YZ      -2.2185     ZZ     -69.5087
    Octopole Moments (Debye-Ang^2)
       XXX      14.4007    XXY      16.4569    XYY      -5.2471
       YYY      29.5277    XXZ      -4.3286    XYZ      -1.9670
       YYZ       3.3933    XZZ       0.4679    YZZ       6.4811
       ZZZ      -2.8459
    Hexadecapole Moments (Debye-Ang^3)
      XXXX   -1150.3197   XXXY      -6.6873   XXYY    -253.4515
      XYYY       5.8607   YYYY    -500.3538   XXXZ       8.2101
      XXYZ       7.0502   XYYZ       5.7916   YYYZ      -4.6816
      XXZZ    -225.5290   XYZZ      -0.1657   YYZZ    -113.3769
      XZZZ       1.8979   YZZZ       7.4098   ZZZZ    -169.5922
 -----------------------------------------------------------------
 Calculating MO derivatives via CPSCF
 D1JvT checksum  = 714312 45658.1475635051
 D1KAT checksum  = 1667196 2164.2239291682
   1         3          27      0.122395    0.028051
   2         3          27      0.016146    0.003124
   3         3          27      0.001835    0.000494
   4         8          22      0.000145    0.000048
   5        28           2      0.000006    0.000004
   6        30           0      0.000000    0.000000    Roots Converged
 Time for AOints: 30.4 s (CPU) 7.6 s (wall)
 ------------------------------------------------------------------------------
                     AOints        : Timing summary (seconds)
 ------------------------------------------------------------------------------
     job step          cpu (% of tot)      sys (% of tot)     wall (% of tot)
 ------------------------------------------------------------------------------
  cpscf_lag         0.1320E+03 (30.8)   0.1000E-04 (18.2)   0.3371E+02 (30.2)
  iterzp            0.2665E+03 (62.1)   0.4300E-04 (78.2)   0.6991E+02 (62.6)
  make_fx           0.0000E+00 ( 0.0)   0.0000E+00 ( 0.0)   0.0000E+00 ( 0.0)
  AOints            0.3035E+02 ( 7.1)   0.1000E-05 ( 1.8)   0.7637E+01 ( 6.8)
 ------------------------------------------------------------------------------
   Grand Totals     0.4294E+03          0.5500E-04          0.1117E+03
 ------------------------------------------------------------------------------
 Calculating analytic Hessian of the SCF energy
 Polarizability Matrix (a.u.)
            1           2           3
    1 -96.8548337  -2.9286101  -0.0785022
    2  -2.9286101 -87.4458304   3.6377546
    3  -0.0785022   3.6377546 -66.7933932

 Direct stationary perturbation theory relativistic correction:

 rels  =     113.818482140697
 relv  =    -379.244563682563
 rel2e =      51.515246261846
 E_rel =    -213.910835280020

 Hessian of the SCF Energy
            1           2           3           4           5           6
    1   0.2131442   0.0301520  -0.0269581  -0.0481718   0.0101969  -0.0434270
    2   0.0301520   0.6427938   0.0307477   0.0294297  -0.0767058   0.0368593
    3  -0.0269581   0.0307477   0.6193201  -0.0848863   0.0318629  -0.1524875
    4  -0.0481718   0.0294297  -0.0848863   0.4358475   0.0148726   0.1590939
    5   0.0101969  -0.0767058   0.0318629   0.0148726   0.4154338   0.1114982
    6  -0.0434270   0.0368593  -0.1524875   0.1590939   0.1114982   0.3742182
    7  -0.0676933  -0.0442078   0.0981840  -0.2199695   0.0008530  -0.0406775
    8  -0.0193573  -0.0836020   0.0324634   0.0066743  -0.0373648  -0.0190168
    9   0.0688911   0.0584405  -0.1505179  -0.0014599  -0.0236742  -0.0308550
   10  -0.0016296   0.0041322   0.0009568  -0.0988119  -0.0883764  -0.0826002
   11   0.0050774   0.0098008   0.0106518  -0.0934266  -0.1711143  -0.1269961
   12  -0.0110180  -0.0186502  -0.0138141  -0.0853367  -0.1214205  -0.1504758
   13  -0.0074175   0.0048722  -0.0041931  -0.0458600   0.0440392   0.0023088
   14   0.0097068  -0.0131783   0.0009612   0.0409823  -0.1102075  -0.0087646
   15  -0.0070311   0.0157981   0.0054366   0.0008826  -0.0050663  -0.0244733
   16  -0.0059591   0.0060666   0.0143900  -0.0153577   0.0282239   0.0202070
   17   0.0014112   0.0071517  -0.0047570   0.0072649  -0.0151875  -0.0095248
   18   0.0108209  -0.0342041  -0.0218075   0.0092768   0.0024084   0.0060044
   19  -0.0089564  -0.0044572  -0.0001108  -0.0087971  -0.0153445   0.0035350
   20  -0.0118258  -0.0061602  -0.0029746  -0.0035853  -0.0050980   0.0056952
   21   0.0058813   0.0094214   0.0029158  -0.0014006  -0.0046307  -0.0002578
   22  -0.0339261  -0.0041607  -0.0020558  -0.0035681  -0.0173401  -0.0196939
   23  -0.0029770  -0.1529822  -0.1441880  -0.0003271   0.0046332   0.0093681
   24  -0.0025464  -0.1408709  -0.2355339   0.0008219  -0.0071661  -0.0131872
   25  -0.0393903  -0.0218270   0.0046735   0.0046888   0.0228755   0.0012538
   26  -0.0223841  -0.3271178   0.0452325  -0.0018848  -0.0043893   0.0008815
   27   0.0053872   0.0424582  -0.0535116   0.0030082   0.0161883  -0.0084860
            7           8           9          10          11          12
    1  -0.0676933  -0.0193573   0.0688911  -0.0016296   0.0050774  -0.0110180
    2  -0.0442078  -0.0836020   0.0584405   0.0041322   0.0098008  -0.0186502
    3   0.0981840   0.0324634  -0.1505179   0.0009568   0.0106518  -0.0138141
    4  -0.2199695   0.0066743  -0.0014599  -0.0988119  -0.0934266  -0.0853367
    5   0.0008530  -0.0373648  -0.0236742  -0.0883764  -0.1711143  -0.1214205
    6  -0.0406775  -0.0190168  -0.0308550  -0.0826002  -0.1269961  -0.1504758
    7   0.4391573  -0.0063052  -0.1121207  -0.0129298  -0.0014126   0.0054626
    8  -0.0063052   0.3409530   0.0439325  -0.0177128  -0.0027265   0.0083984
    9  -0.1121207   0.0439325   0.3386761  -0.0193850  -0.0028315   0.0038217
   10  -0.0129298  -0.0177128  -0.0193850   0.1097643   0.0862436   0.0924763
   11  -0.0014126  -0.0027265  -0.0028315   0.0862436   0.1812206   0.1252558
   12   0.0054626   0.0083984   0.0038217   0.0924763   0.1252558   0.1563701
   13  -0.0048449   0.0187220  -0.0017766   0.0008956  -0.0000142   0.0005711
   14   0.0042111  -0.0073054   0.0023303   0.0164148  -0.0180473   0.0034352
   15  -0.0036503  -0.0041153  -0.0032070   0.0072444  -0.0076576   0.0027809
   16  -0.0874396   0.0492185   0.0433939   0.0036624   0.0025919  -0.0021478
   17   0.0731864  -0.1585830  -0.0886723  -0.0005936   0.0005540   0.0012008
   18   0.0525953  -0.0735817  -0.1193694   0.0017577   0.0002650   0.0005117
   19  -0.0457517  -0.0218533   0.0061994  -0.0014336  -0.0006584   0.0019069
   20  -0.0283587  -0.0489038   0.0037594   0.0003335  -0.0002495   0.0005307
   21   0.0045053   0.0008551  -0.0196422  -0.0007703  -0.0001238   0.0004401
   22   0.0013247   0.0172473   0.0157169  -0.0000050   0.0028951  -0.0042737
   23   0.0003816   0.0013143   0.0064599  -0.0003399  -0.0006352   0.0016442
   24  -0.0021905  -0.0061575  -0.0114845   0.0016070   0.0014260  -0.0015991
   25  -0.0018531  -0.0266335   0.0005409   0.0004877  -0.0012962   0.0023594
   26   0.0016522  -0.0037818   0.0002552  -0.0001015   0.0011974  -0.0003945
   27  -0.0021081   0.0172218  -0.0074219  -0.0012866   0.0000103   0.0019644
           13          14          15          16          17          18
    1  -0.0074175   0.0097068  -0.0070311  -0.0059591   0.0014112   0.0108209
    2   0.0048722  -0.0131783   0.0157981   0.0060666   0.0071517  -0.0342041
    3  -0.0041931   0.0009612   0.0054366   0.0143900  -0.0047570  -0.0218075
    4  -0.0458600   0.0409823   0.0008826  -0.0153577   0.0072649   0.0092768
    5   0.0440392  -0.1102075  -0.0050663   0.0282239  -0.0151875   0.0024084
    6   0.0023088  -0.0087646  -0.0244733   0.0202070  -0.0095248   0.0060044
    7  -0.0048449   0.0042111  -0.0036503  -0.0874396   0.0731864   0.0525953
    8   0.0187220  -0.0073054  -0.0041153   0.0492185  -0.1585830  -0.0735817
    9  -0.0017766   0.0023303  -0.0032070   0.0433939  -0.0886723  -0.1193694
   10   0.0008956   0.0164148   0.0072444   0.0036624  -0.0005936   0.0017577
   11  -0.0000142  -0.0180473  -0.0076576   0.0025919   0.0005540   0.0002650
   12   0.0005711   0.0034352   0.0027809  -0.0021478   0.0012008   0.0005117
   13   0.0638888  -0.0721950   0.0018273  -0.0036247   0.0033433  -0.0003610
   14  -0.0721950   0.1455645   0.0025718   0.0010732  -0.0002968   0.0004022
   15   0.0018273   0.0025718   0.0174045   0.0029532  -0.0011290   0.0004379
   16  -0.0036247   0.0010732   0.0029532   0.1043499  -0.0815910  -0.0736372
   17   0.0033433  -0.0002968  -0.0011290  -0.0815910   0.1939824   0.1163030
   18  -0.0003610   0.0004022   0.0004379  -0.0736372   0.1163030   0.1331290
   19  -0.0034600  -0.0010770  -0.0014285   0.0049963  -0.0044898  -0.0041082
   20   0.0009992   0.0019678  -0.0006864  -0.0063360  -0.0298012  -0.0118812
   21   0.0008646  -0.0003876   0.0007233  -0.0049921  -0.0123214  -0.0003469
   22   0.0021922  -0.0026738   0.0023126  -0.0032607   0.0003755   0.0081148
   23   0.0004939   0.0010441  -0.0001284   0.0004108   0.0007139   0.0007333
   24  -0.0002159  -0.0007020   0.0016187  -0.0007505   0.0006070  -0.0007524
   25  -0.0017695   0.0035576  -0.0031102   0.0026334   0.0010931  -0.0044591
   26  -0.0002606   0.0004589   0.0004130   0.0003422   0.0014664  -0.0004448
   27   0.0009749   0.0001536  -0.0007216   0.0005837  -0.0017063   0.0021932
           19          20          21          22          23          24
    1  -0.0089564  -0.0118258   0.0058813  -0.0339261  -0.0029770  -0.0025464
    2  -0.0044572  -0.0061602   0.0094214  -0.0041607  -0.1529822  -0.1408709
    3  -0.0001108  -0.0029746   0.0029158  -0.0020558  -0.1441880  -0.2355339
    4  -0.0087971  -0.0035853  -0.0014006  -0.0035681  -0.0003271   0.0008219
    5  -0.0153445  -0.0050980  -0.0046307  -0.0173401   0.0046332  -0.0071661
    6   0.0035350   0.0056952  -0.0002578  -0.0196939   0.0093681  -0.0131872
    7  -0.0457517  -0.0283587   0.0045053   0.0013247   0.0003816  -0.0021905
    8  -0.0218533  -0.0489038   0.0008551   0.0172473   0.0013143  -0.0061575
    9   0.0061994   0.0037594  -0.0196422   0.0157169   0.0064599  -0.0114845
   10  -0.0014336   0.0003335  -0.0007703  -0.0000050  -0.0003399   0.0016070
   11  -0.0006584  -0.0002495  -0.0001238   0.0028951  -0.0006352   0.0014260
   12   0.0019069   0.0005307   0.0004401  -0.0042737   0.0016442  -0.0015991
   13  -0.0034600   0.0009992   0.0008646   0.0021922   0.0004939  -0.0002159
   14  -0.0010770   0.0019678  -0.0003876  -0.0026738   0.0010441  -0.0007020
   15  -0.0014285  -0.0006864   0.0007233   0.0023126  -0.0001284   0.0016187
   16   0.0049963  -0.0063360  -0.0049921  -0.0032607   0.0004108  -0.0007505
   17  -0.0044898  -0.0298012  -0.0123214   0.0003755   0.0007139   0.0006070
   18  -0.0041082  -0.0118812  -0.0003469   0.0081148   0.0007333  -0.0007524
   19   0.0634567   0.0489103  -0.0055595   0.0012358  -0.0012514   0.0004161
   20   0.0489103   0.0882278   0.0062441   0.0013032  -0.0002103  -0.0002676
   21  -0.0055595   0.0062441   0.0157002  -0.0007561   0.0006794   0.0005520
   22   0.0012358   0.0013032  -0.0007561   0.0357223   0.0036288   0.0028393
   23  -0.0012514  -0.0002103   0.0006794   0.0036288   0.1570151   0.1483833
   24   0.0004161  -0.0002676   0.0005520   0.0028393   0.1483833   0.2517367
   25  -0.0012899  -0.0014404   0.0022274   0.0002850  -0.0000197   0.0000191
   26   0.0002214   0.0002273   0.0002636  -0.0012753  -0.0108931   0.0047479
   27  -0.0008505  -0.0004196  -0.0000844  -0.0022039  -0.0229520   0.0086497
           25          26          27
    1  -0.0393903  -0.0223841   0.0053872
    2  -0.0218270  -0.3271178   0.0424582
    3   0.0046735   0.0452325  -0.0535116
    4   0.0046888  -0.0018848   0.0030082
    5   0.0228755  -0.0043893   0.0161883
    6   0.0012538   0.0008815  -0.0084860
    7  -0.0018531   0.0016522  -0.0021081
    8  -0.0266335  -0.0037818   0.0172218
    9   0.0005409   0.0002552  -0.0074219
   10   0.0004877  -0.0001015  -0.0012866
   11  -0.0012962   0.0011974   0.0000103
   12   0.0023594  -0.0003945   0.0019644
   13  -0.0017695  -0.0002606   0.0009749
   14   0.0035576   0.0004589   0.0001536
   15  -0.0031102   0.0004130  -0.0007216
   16   0.0026334   0.0003422   0.0005837
   17   0.0010931   0.0014664  -0.0017063
   18  -0.0044591  -0.0004448   0.0021932
   19  -0.0012899   0.0002214  -0.0008505
   20  -0.0014404   0.0002273  -0.0004196
   21   0.0022274   0.0002636  -0.0000844
   22   0.0002850  -0.0012753  -0.0022039
   23  -0.0000197  -0.0108931  -0.0229520
   24   0.0000191   0.0047479   0.0086497
   25   0.0362079   0.0236905  -0.0035049
   26   0.0236905   0.3428319  -0.0509542
   27  -0.0035049  -0.0509542   0.0574181
 Gradient time:  CPU 568.97 s  wall 148.54 s
 **********************************************************************
 **                                                                  **
 **                       VIBRATIONAL ANALYSIS                       **
 **                       --------------------                       **
 **                                                                  **
 **        VIBRATIONAL FREQUENCIES (CM**-1) AND NORMAL MODES         **
 **     FORCE CONSTANTS (mDYN/ANGSTROM) AND REDUCED MASSES (AMU)     **
 **                  INFRARED INTENSITIES (KM/MOL)                   **
 **                                                                  **
 **********************************************************************


 Mode:                 1                      2                      3
 Frequency:        87.55                 169.40                 249.66
 Force Cnst:      0.2221                 0.0891                 0.6027
 Red. Mass:      49.1672                 5.2717                16.4105
 IR Active:          YES                    YES                    YES
 IR Intens:        0.229                  3.269                  0.198
 Raman Active:       YES                    YES                    YES
               X      Y      Z        X      Y      Z        X      Y      Z
 C         -0.005 -0.285 -0.005   -0.261 -0.060 -0.186    0.276  0.122  0.014
 C          0.056 -0.187 -0.005   -0.012  0.002 -0.285    0.184  0.118  0.060
 C          0.027 -0.238  0.039   -0.004  0.010  0.025    0.217  0.067 -0.022
 H         -0.072 -0.073 -0.034    0.069  0.125 -0.476    0.099  0.051  0.193
 Br         0.572  0.094  0.024   -0.017  0.009  0.068   -0.109  0.121  0.003
 F          0.152 -0.174  0.051    0.166 -0.071  0.243    0.607  0.229  0.025
 I         -0.385  0.041 -0.025    0.017  0.010 -0.029   -0.093 -0.141 -0.013
 H         -0.027 -0.386  0.067   -0.562 -0.109 -0.146    0.468  0.106  0.024
 H         -0.041 -0.306 -0.131   -0.193 -0.081 -0.272    0.171  0.131  0.026
 TransDip  -0.014 -0.003 -0.004   -0.038  0.006 -0.044    0.007 -0.012  0.005

 Mode:                 4                      5                      6
 Frequency:       292.52                 321.16                 418.55
 Force Cnst:      0.3618                 0.2729                 0.5149
 Red. Mass:       7.1769                 4.4902                 4.9886
 IR Active:          YES                    YES                    YES
 IR Intens:        1.586                  0.517                 11.688
 Raman Active:       YES                    YES                    YES
               X      Y      Z        X      Y      Z        X      Y      Z
 C         -0.209 -0.237  0.119   -0.061  0.350 -0.024    0.009  0.002 -0.004
 C         -0.088 -0.042  0.134   -0.054  0.018 -0.133    0.339  0.252 -0.084
 C         -0.113  0.113  0.266   -0.069  0.172 -0.089    0.241  0.093  0.191
 H          0.078  0.036 -0.071   -0.010 -0.068 -0.073    0.605  0.330 -0.355
 Br         0.034 -0.027 -0.025    0.061 -0.075  0.026   -0.004 -0.026 -0.000
 F          0.021  0.415 -0.004   -0.028  0.149 -0.004   -0.183  0.001 -0.005
 I          0.018 -0.024 -0.033   -0.016 -0.034  0.008   -0.029 -0.019 -0.005
 H         -0.390 -0.459  0.285   -0.179  0.642 -0.234   -0.136 -0.104  0.076
 H         -0.115 -0.297 -0.166    0.055  0.406  0.313   -0.093 -0.017 -0.174
 TransDip  -0.011 -0.039 -0.004   -0.009  0.021 -0.005    0.073  0.081 -0.009

 Mode:                 7                      8                      9
 Frequency:       478.28                 631.15                 833.26
 Force Cnst:      0.4414                 0.5810                 1.2591
 Red. Mass:       3.2749                 2.4753                 3.0778
 IR Active:          YES                    YES                    YES
 IR Intens:        8.821                 14.989                 49.232
 Raman Active:       YES                    YES                    YES
               X      Y      Z        X      Y      Z        X      Y      Z
 C          0.235 -0.066 -0.117   -0.066  0.042 -0.058   -0.148  0.105 -0.003
 C         -0.064 -0.023 -0.008   -0.049  0.275  0.119   -0.015 -0.116  0.173
 C         -0.055  0.219 -0.091   -0.054  0.006 -0.087    0.142  0.218 -0.015
 H         -0.027  0.002 -0.059   -0.235  0.188  0.351    0.048 -0.098  0.113
 Br         0.005  0.002 -0.009    0.018 -0.043 -0.002   -0.001  0.006 -0.001
 F         -0.095  0.029  0.173    0.046 -0.026  0.024    0.048 -0.121 -0.100
 I         -0.006 -0.014  0.003    0.001  0.001 -0.000   -0.002 -0.003  0.001
 H          0.075 -0.338  0.076    0.320 -0.320  0.195   -0.647 -0.243  0.259
 H          0.663 -0.162 -0.476   -0.449 -0.004 -0.473    0.310 -0.005 -0.406
 TransDip   0.074  0.046 -0.038   -0.113  0.048 -0.020    0.074  0.191  0.091

 Mode:                10                     11                     12
 Frequency:       923.91                 950.92                 974.42
 Force Cnst:      0.7954                 1.5958                 3.2456
 Red. Mass:       1.5815                 2.9953                 5.8017
 IR Active:          YES                    YES                    YES
 IR Intens:       16.746                 53.405                  8.482
 Raman Active:       YES                    YES                    YES
               X      Y      Z        X      Y      Z        X      Y      Z
 C          0.013  0.088  0.048    0.076  0.034  0.224    0.098  0.139 -0.253
 C          0.084 -0.090 -0.135   -0.054  0.146 -0.168   -0.317  0.055 -0.021
 C          0.012 -0.053  0.011   -0.180 -0.007  0.080    0.225 -0.183  0.388
 H         -0.245 -0.442  0.478   -0.076  0.230 -0.247   -0.496  0.052  0.116
 Br        -0.004  0.008  0.004    0.002 -0.008  0.000    0.004 -0.009 -0.002
 F         -0.034  0.041  0.012    0.073 -0.080 -0.089   -0.015  0.017 -0.041
 I          0.001  0.000  0.000    0.001  0.001  0.000   -0.001  0.001 -0.001
 H          0.024 -0.309  0.330   -0.349 -0.197  0.406   -0.008  0.004 -0.155
 H         -0.232  0.015 -0.455    0.603 -0.073 -0.137    0.444  0.112 -0.266
 TransDip   0.055 -0.117  0.022   -0.202  0.102  0.059    0.003 -0.036  0.086

 Mode:                13                     14                     15
 Frequency:      1065.28                1087.20                1154.03
 Force Cnst:      0.8230                 1.0090                 1.7602
 Red. Mass:       1.2308                 1.4488                 2.2433
 IR Active:          YES                    YES                    YES
 IR Intens:       23.383                 17.672                 96.913
 Raman Active:       YES                    YES                    YES
               X      Y      Z        X      Y      Z        X      Y      Z
 C         -0.104  0.036  0.005   -0.129 -0.030 -0.011    0.006 -0.138  0.004
 C         -0.024 -0.038 -0.028    0.105  0.043  0.005   -0.021  0.055 -0.110
 C         -0.015  0.039  0.048    0.022 -0.062 -0.050    0.008  0.233  0.110
 H          0.335 -0.138 -0.192   -0.426  0.094  0.348   -0.386 -0.322  0.564
 Br         0.001  0.002  0.002   -0.001 -0.002 -0.001    0.002 -0.001  0.000
 F          0.010 -0.021 -0.014   -0.015  0.031  0.020    0.022 -0.070 -0.039
 I          0.000  0.000 -0.000   -0.000  0.000  0.000   -0.001 -0.001 -0.000
 H          0.848 -0.125  0.107    0.058  0.081 -0.095    0.187  0.181 -0.225
 H          0.244 -0.003 -0.072    0.779 -0.075  0.131   -0.218 -0.052  0.391
 TransDip   0.124  0.089  0.027    0.032 -0.121 -0.049    0.038  0.289  0.120

 Mode:                16                     17                     18
 Frequency:      1236.62                1321.41                1457.40
 Force Cnst:      1.2675                 2.6875                 1.5727
 Red. Mass:       1.4068                 2.6123                 1.2567
 IR Active:          YES                    YES                    YES
 IR Intens:       43.325                  6.031                 18.951
 Raman Active:       YES                    YES                    YES
               X      Y      Z        X      Y      Z        X      Y      Z
 C          0.009  0.001 -0.087   -0.028 -0.055  0.097    0.014  0.045 -0.117
 C          0.038  0.065  0.045   -0.189  0.121 -0.073    0.048 -0.012  0.011
 C         -0.126 -0.046  0.048    0.215 -0.043 -0.156   -0.059  0.005  0.025
 H          0.601 -0.576  0.329    0.446 -0.523  0.119   -0.034  0.048  0.014
 Br         0.000  0.004  0.001    0.002 -0.000  0.001   -0.000  0.000 -0.000
 F          0.015 -0.010 -0.011   -0.023  0.035  0.032    0.004 -0.006 -0.004
 I          0.001  0.001 -0.000   -0.001 -0.001  0.000    0.000  0.000 -0.000
 H         -0.242  0.135 -0.193   -0.151 -0.269  0.272   -0.067 -0.594  0.356
 H          0.199 -0.007 -0.096    0.131 -0.030  0.427   -0.006  0.179  0.676
 TransDip  -0.199  0.053  0.046    0.021 -0.004 -0.076   -0.037 -0.011  0.134

 Mode:                19                     20                     21
 Frequency:      3131.20                3191.01                3228.10
 Force Cnst:      6.0965                 6.5378                 6.8518
 Red. Mass:       1.0554                 1.0897                 1.1160
 IR Active:          YES                    YES                    YES
 IR Intens:        0.525                  2.501                  0.579
 Raman Active:       YES                    YES                    YES
               X      Y      Z        X      Y      Z        X      Y      Z
 C         -0.005 -0.038  0.053    0.000  0.009  0.009   -0.004 -0.087 -0.047
 C         -0.001  0.002  0.000   -0.040 -0.054 -0.052   -0.004 -0.007 -0.006
 C          0.003  0.000 -0.002    0.002 -0.000 -0.001    0.000 -0.001 -0.001
 H         -0.014 -0.016 -0.017    0.446  0.645  0.602    0.055  0.076  0.076
 Br        -0.000  0.000 -0.000    0.000  0.000  0.000   -0.000  0.000 -0.000
 F          0.000  0.000 -0.000   -0.000  0.000  0.000   -0.000  0.000  0.000
 I          0.000  0.000 -0.000    0.000  0.000  0.000    0.000  0.000  0.000
 H         -0.009 -0.354 -0.466    0.002 -0.067 -0.086    0.011  0.470  0.652
 H          0.061  0.795 -0.130   -0.006 -0.046  0.009    0.043  0.563 -0.104
 TransDip   0.003 -0.022  0.006    0.049 -0.012  0.007   -0.002  0.001  0.024

 STANDARD THERMODYNAMIC QUANTITIES AT   298.15 K  AND     1.00 ATM

   This Molecule has  0 Imaginary Frequencies
   Zero point vibrational energy:       33.170 kcal/mol

   Atom    1 Element C  Has Mass   12.00000
   Atom    2 Element C  Has Mass   12.00000
   Atom    3 Element C  Has Mass   12.00000
   Atom    4 Element H  Has Mass    1.00783
   Atom    5 Element Br Has Mass   78.91830
   Atom    6 Element F  Has Mass   18.99840
   Atom    7 Element I  Has Mass  126.90440
   Atom    8 Element H  Has Mass    1.00783
   Atom    9 Element H  Has Mass    1.00783
   Molecular Mass:   263.844590 amu
   Principal axes and moments of inertia in amu*Bohr^2:
                             1           2           3
    Eigenvalues --      928.01476  2753.62921  3432.52058
          X               0.99998     0.00496    -0.00444
          Y              -0.00510     0.99948    -0.03169
          Z               0.00428     0.03171     0.99949
   Rotational Symmetry Number is   1
   The Molecule is an Asymmetric Top
   Translational Enthalpy:        0.889 kcal/mol
   Rotational Enthalpy:           0.889 kcal/mol
   Vibrational Enthalpy:         35.470 kcal/mol
   gas constant (RT):             0.592 kcal/mol
   Translational Entropy:        42.610  cal/mol.K
   Rotational Entropy:           30.551  cal/mol.K
   Vibrational Entropy:          13.452  cal/mol.K

   Total Enthalpy:               37.840 kcal/mol
   Total Entropy:                86.613  cal/mol.K

 ======================================================================

 STANDARD THERMODYNAMIC QUANTITIES FOR ANHARMONIC VIBRATION -- TOSH

   Zero point vibrational energy: ************ kcal/mol

   Vibrational Enthalpy:       Infinity kcal/mol
   Vibrational Entropy:             NaN  cal/mol.K

   Total Enthalpy:             Infinity kcal/mol
   Total Entropy:                   NaN  cal/mol.K

 ======================================================================

 STANDARD THERMODYNAMIC QUANTITIES FOR ANHARMONIC VIBRATION -- VPT2

   Zero point vibrational energy: ************ kcal/mol

   Vibrational Enthalpy:       Infinity kcal/mol
   Vibrational Entropy:             NaN  cal/mol.K

   Total Enthalpy:             Infinity kcal/mol
   Total Entropy:                   NaN  cal/mol.K

 ======================================================================

Archival summary:
1\1\garfield\FREQ\ProcedureUnspecified\BasisUnspecified\1r1133\taweetha\WedOct1002:41:152018WedOct1002:41:152018\0\\#,FREQ,ProcedureUnspecified,BasisUnspecified,\\0,1\I\C,1,2.16054\F,2,1.37117,1,110.697\C,2,1.49374,1,122.637,3,143.246,0\H,4,1.08202,2,117.691,1,5.88544,0\H,4,1.0848,2,117.368,1,-139.384,0\C,2,1.49409,1,123.783,3,-141.92,0\H,7,1.08198,2,114.999,1,139.304,0\Br,7,1.92549,2,124.218,1,-2.31676,0\\\@

 Total job time:  161.85s(wall), 620.08s(cpu) 
 Wed Oct 10 02:41:15 2018

        *************************************************************
        *                                                           *
        *  Thank you very much for using Q-Chem.  Have a nice day.  *
        *                                                           *
        *************************************************************
