# Supplementary material for: Geometric and energetic data from ab initio calculations of haloethene, haloimine, halomethylenephosphine, haloiminophosphine, halodiazene, halodiphosphene and halocyclopropane
Source: Data Brief. 2019 Nov 2;27:104738. doi: 10.1016/j.dib.2019.104738 (PMC6861602; doi:10.1016/j.dib.2019.104738)
Supplement: Multimedia component 3 [file mmc3.zip › CCC/B3LYP/HBrCCCHBr.out]

Q-Chem Developer Version!
                  Welcome to Q-Chem
     A Quantum Leap Into The Future Of Chemistry


 Q-Chem 5.1, Q-Chem, Inc., Pleasanton, CA (2018)

 Yihan Shao,  Zhengting Gan,  E. Epifanovsky,  A. T. B. Gilbert,  M. Wormit,  
 J. Kussmann,  A. W. Lange,  A. Behn,  Jia Deng,  Xintian Feng,  D. Ghosh,  
 M. Goldey,  P. R. Horn,  L. D. Jacobson,  I. Kaliman,  T. Kus,  A. Landau,  
 Jie Liu,  E. I. Proynov,  R. M. Richard,  R. P. Steele,  E. J. Sundstrom,  
 H. L. Woodcock III,  P. M. Zimmerman,  D. Zuev,  B. Albrecht,  E. Alguire,  
 S. A. Baeppler,  D. Barton,  Z. Benda,  Y. A. Bernard,  E. J. Berquist,  
 K. B. Bravaya,  H. Burton,  D. Casanova,  Chun-Min Chang,  Yunqing Chen,  
 A. Chien,  K. D. Closser,  M. P. Coons,  S. Coriani,  S. Dasgupta,  
 A. L. Dempwolff,  M. Diedenhofen,  Hainam Do,  R. G. Edgar,  Po-Tung Fang,  
 S. Faraji,  S. Fatehi,  Qingguo Feng,  K. D. Fenk,  J. Fosso-Tande,  
 Qinghui Ge,  A. Ghysels,  G. Gidofalvi,  J. Gomes,  J. Gonthier,  A. Gunina,  
 D. Hait,  M. W. D. Hanson-Heine,  P. H. P. Harbach,  A. W. Hauser,  
 J. E. Herr,  E. G. Hohenstein,  Z. C. Holden,  Kerwin Hui,  B. C. Huynh,  
 T.-C. Jagau,  Hyunjun Ji,  B. Kaduk,  K. Khistyaev,  Jaehoon Kim,  
 P. Klunzinger,  K. Koh,  D. Kosenkov,  L. Koulias,  T. Kowalczyk,  
 C. M. Krauter,  A. Kunitsa,  Ka Un Lao,  A. Laurent,  K. V. Lawler,  
 Joonho Lee,  D. Lefrancois,  S. Lehtola,  D. S. Levine,  Yi-Pei Li,  
 You-Sheng Lin,  Fenglai Liu,  E. Livshits,  A. Luenser,  P. Manohar,  
 E. Mansoor,  S. F. Manzer,  Shan-Ping Mao,  Yuezhi Mao,  N. Mardirossian,  
 A. V. Marenich,  T. Markovich,  L. A. Martinez-Martinez,  S. A. Maurer,  
 N. J. Mayhall,  S. C. McKenzie,  J.-M. Mewes,  A. F. Morrison,  
 J. W. Mullinax,  K. Nanda,  T. S. Nguyen-Beck,  R. Olivares-Amaya,  
 J. A. Parkhill,  T. M. Perrine,  F. Plasser,  P. Pokhilko,  S. Prager,  
 A. Prociuk,  E. Ramos,  D. R. Rehn,  F. Rob,  M. Schneider,  N. Sergueev,  
 S. M. Sharada,  S. Sharma,  D. W. Small,  T. Stauch,  T. Stein,  
 Yu-Chuan Su,  A. J. W. Thom,  A. Tkatchenko,  T. Tsuchimochi,  N. M. Tubman,  
 L. Vogt,  M. L. Vidal,  O. Vydrov,  M. A. Watson,  J. Wenzel,  
 M. de Wergifosse,  T. A. Wesolowski,  A. White,  J. Witte,  A. Yamada,  
 Jun Yang,  K. Yao,  S. Yeganeh,  S. R. Yost,  Zhi-Qiang You,  A. Zech,  
 Igor Ying Zhang,  Xing Zhang,  Yan Zhao,  Ying Zhu,  B. R. Brooks,  
 G. K. L. Chan,  C. J. Cramer,  M. S. Gordon,  W. J. Hehre,  A. Klamt,  
 M. W. Schmidt,  C. D. Sherrill,  D. G. Truhlar,  A. Aspuru-Guzik,  R. Baer,  
 A. T. Bell,  N. A. Besley,  Jeng-Da Chai,  A. E. DePrince, III,  
 R. A. DiStasio Jr.,  A. Dreuw,  B. D. Dunietz,  T. R. Furlani,  
 Chao-Ping Hsu,  Yousung Jung,  Jing Kong,  D. S. Lambrecht,  WanZhen Liang,  
 C. Ochsenfeld,  V. A. Rassolov,  L. V. Slipchenko,  J. E. Subotnik,  
 T. Van Voorhis,  J. M. Herbert,  A. I. Krylov,  P. M. W. Gill,  M. Head-Gordon

 Contributors to earlier versions of Q-Chem not listed above: 
 R. D. Adamson,  B. Austin,  J. Baker,  G. J. O. Beran,  K. Brandhorst,  
 S. T. Brown,  E. F. C. Byrd,  A. K. Chakraborty,  C.-L. Cheng,  
 Siu Hung Chien,  D. M. Chipman,  D. L. Crittenden,  H. Dachsel,  
 R. J. Doerksen,  A. D. Dutoi,  L. Fusti-Molnar,  W. A. Goddard III,  
 A. Golubeva-Zadorozhnaya,  S. R. Gwaltney,  G. Hawkins,  A. Heyden,  
 S. Hirata,  G. Kedziora,  F. J. Keil,  C. Kelley,  Jihan Kim,  R. A. King,  
 R. Z. Khaliullin,  P. P. Korambath,  W. Kurlancheek,  A. M. Lee,  M. S. Lee,  
 S. V. Levchenko,  Ching Yeh Lin,  D. Liotard,  R. C. Lochan,  I. Lotan,  
 P. E. Maslen,  N. Nair,  D. P. O'Neill,  D. Neuhauser,  E. Neuscamman,  
 C. M. Oana,  R. Olson,  B. Peters,  R. Peverati,  P. A. Pieniazek,  
 Y. M. Rhee,  J. Ritchie,  M. A. Rohrdanz,  E. Rosta,  N. J. Russ,  
 H. F. Schaefer III,  N. E. Schultz,  N. Shenvi,  A. C. Simmonett,  A. Sodt,  
 D. Stuck,  K. S. Thanthiriwatte,  V. Vanovschi,  Tao Wang,  A. Warshel,  
 C. F. Williams,  Q. Wu,  X. Xu,  W. Zhang

 Please cite Q-Chem as follows:
 Y. Shao et al., Mol. Phys. 113, 184-215 (2015)
 DOI: 10.1080/00268976.2014.952696

 Q-Chem 5.1.1 for Intel X86 EM64T Linux

 Parts of Q-Chem use Armadillo 8.300.2 (Tropical Shenanigans).
 http://arma.sourceforge.net/

 Q-Chem begins on Wed Oct 10 02:59:17 2018  

Host: 
0

     Scratch files written to /scratch/taweetham/qchem23975//
Input Ideriv = 2
Curr. Ideriv = -1
Max.  Ideriv = 2

Checking the input file for inconsistencies... 	...done.

--------------------------------------------------------------
User input:
--------------------------------------------------------------
$molecule
0 1
C 
C 1 CC 
C 2 CC 1 60.0
H 2 CH 1 ANG  3 pDHA
Br 2 CBr 1 ANG  3 mDHA
H 3 CH 1 ANG  2 mDHA
Br 3 CBr 1 ANG  2 pDHA
H 1 CH 2 ANG  3 pDHA
H 1 CH 2 ANG  3 mDHA

CC=1.54
CH=1.09
CF=1.35
CCl=1.77
CBr=1.94
CI=2.14
ANG=118.0
pDHA=107.9
mDHA=-107.9
$end

$rem
   job_type	optimization
   basis	6-311++g**
   method	b3lyp
   mem_total	32000
$end

--------------------------------------------------------------
 ----------------------------------------------------------------
             Standard Nuclear Orientation (Angstroms)
    I     Atom           X                Y                Z
 ----------------------------------------------------------------
    1      C      -0.0000152130     1.9176271149    -0.6384276237
    2      C      -0.7700035410     1.1632747548     0.4614225895
    3      C       0.7699964589     1.1632905892     0.4614171067
    4      H      -1.2820426296     1.7515211283     1.2229225408
    5      Br     -1.6813180886    -0.4781902511    -0.0271451433
    6      H       1.2820288729     1.7515474923     1.2229134120
    7      Br      1.6813412828    -0.4781556761    -0.0271571153
    8      H      -0.0003262124     1.4966856417    -1.6438669205
    9      H      -0.0003380551     3.0071984361    -0.6078624183
 ----------------------------------------------------------------
 Molecular Point Group                 C1    NOp =  1
 Largest Abelian Subgroup              C1    NOp =  1
 Nuclear Repulsion Energy =   562.5801654239 hartrees
 There are       46 alpha and       46 beta electrons
 Requested basis set is 6-311++G(d,p)
 There are 76 shells and 190 basis functions

 Total QAlloc Memory Limit  32000 MB
 Mega-Array Size       188 MB
 MEM_STATIC part       192 MB
 A cutoff of  1.0D-11 yielded   2558 shell pairs
 There are     16545 function pairs (     18165 Cartesian)

 -------------------------------------------------------
 OpenMP Integral Computing Module                       
 Release: version 1.0, May 2013, Q-Chem Inc. Pittsburgh 
 -------------------------------------------------------
 Integral Job Info:
 Integral job number is                      11
 Integral operator is                         1
 short-range coefficients                     0
 long-range coefficients              100000000
 Omega coefficients                           0
 if combine SR and LR in K                    0
 Integral screening is                        0
 Integral computing path is                   2
 max size of driver memory is            800000
 size of driver memory is                593474
 size of scratch memory is             29623520
 max col of scratch BK array               1296
 max len of scratch array in speh3          155
 max len of scratch index in speh4           18
 max int batch size is                      520
 min int batch size is                       52
 fixed nKL is                                45
 max L of basis functions is                  2
 order of int derivative is                   0
 number of shells is                         76
 number of basis is                         199
 number of cartesian basis is               199
 number of contracted shell pairs          2558
 number of primitive shell pairs           6303
 maxK2 (contraction) of shell pair           36
 max number of K2 of shell pair               1
 max number of CS2 of shell pair            304
 max number of PS2 of shell pair            600
 mem total for path MDJ                  530742
 -------------------------------------------------------
 Smallest overlap matrix eigenvalue = 5.44E-05

 Scale SEOQF with 1.000000e-01/1.000000e-01/1.000000e-01

 Standard Electronic Orientation quadrupole field applied
 Nucleus-field energy     =     0.0000000114 hartrees
 Guess from superposition of atomic densities
 Warning:  Energy on first SCF cycle will be non-variational
 SAD guess density has 92.000000 electrons

 -----------------------------------------------------------------------
  General SCF calculation program by
  Eric Jon Sundstrom, Paul Horn, Yuezhi Mao, Dmitri Zuev, Alec White,
  David Stuck, Shaama M.S., Shane Yost, Joonho Lee, David Small,
  Daniel Levine, Susi Lehtola, Hugh Burton, Evgeny Epifanovsky
 -----------------------------------------------------------------------
 Exchange:     0.2000 Hartree-Fock + 0.0800 Slater + 0.7200 B88
 Correlation:  0.1900 VWN1RPA + 0.8100 LYP
 Using SG-1 standard quadrature grid
 using 4 threads for integral computing
 -------------------------------------------------------
 OpenMP Integral computing Module                
 Release: version 2.0, May 2017, Q-Chem Inc. Pleasanton 
 -------------------------------------------------------
 -------------------------------------------------------
 OpenMP BLAS3 based DFT computing Module                
 Release: version 1.0, May 2013, Q-Chem Inc. Pittsburgh 
 -------------------------------------------------------
 A restricted SCF calculation will be
 performed using DIIS
 SCF converges when DIIS error is below 1.0e-08
 ---------------------------------------
  Cycle       Energy         DIIS error
 ---------------------------------------
    1   -5265.6885642167      3.97e-02  
    2   -5264.9546142121      3.73e-03  
    3   -5264.9200343524      4.51e-03  
    4   -5264.9990363492      7.95e-04  
    5   -5265.0019788486      2.83e-04  
    6   -5265.0023187868      7.85e-05  
    7   -5265.0023455335      9.74e-06  
    8   -5265.0023459658      2.31e-06  
    9   -5265.0023459827      5.32e-07  
   10   -5265.0023459835      1.30e-07  
   11   -5265.0023459836      1.96e-08  
   12   -5265.0023459835      3.29e-09  Convergence criterion met
 ---------------------------------------
 SCF time:   CPU 39.20s  wall 10.00s 
 SCF   energy in the final basis set =    -5265.0023459835
 Total energy in the final basis set =    -5265.0023459835

 --------------------------------------------------------------

                    Orbital Energies (a.u.)
 --------------------------------------------------------------

 Alpha MOs
 -- Occupied --
*******-482.831 -62.484 -62.484 -56.305 -56.305 -56.301 -56.301
-56.301 -56.301 -10.258 -10.258 -10.212  -8.693  -8.693  -6.525
 -6.525  -6.511  -6.511  -6.511  -6.511  -2.636  -2.636  -2.632
 -2.632  -2.632  -2.632  -2.621  -2.621  -2.621  -2.621  -0.901
 -0.793  -0.774  -0.627  -0.597  -0.530  -0.474  -0.401  -0.395
 -0.376  -0.358  -0.309  -0.280  -0.279  -0.273
 -- Virtual --
 -0.049  -0.015  -0.007   0.009   0.020   0.020   0.051   0.056
  0.063   0.069   0.077   0.078   0.085   0.091   0.098   0.100
  0.101   0.112   0.117   0.132   0.139   0.147   0.153   0.159
  0.172   0.174   0.199   0.210   0.223   0.232   0.252   0.267
  0.280   0.387   0.390   0.397   0.426   0.435   0.437   0.455
  0.458   0.478   0.488   0.488   0.538   0.547   0.552   0.562
  0.576   0.605   0.630   0.631   0.636   0.650   0.663   0.672
  0.674   0.695   0.743   0.784   0.808   0.813   0.863   0.904
  0.921   0.944   1.001   1.230   1.276   1.310   1.405   1.409
  1.462   1.490   1.527   1.608   1.611   1.664   1.707   1.775
  1.801   1.827   1.863   1.882   1.935   2.018   2.021   2.042
  2.049   2.104   2.163   2.171   2.212   2.239   2.241   2.250
  2.382   2.522   2.571   2.638   2.669   2.689   2.713   2.823
  2.823   2.831   3.029   3.220   3.285   3.413   3.715   4.009
  4.017   4.046   4.057   4.108   4.121   4.134   4.178   4.251
  4.270   4.377   4.409   6.631   6.696   7.581   7.584   7.592
  7.612   7.704   7.711  23.702  23.718  23.833  47.912  47.964
289.774 289.779 289.786 289.812 289.925 289.9291020.7011020.765
 --------------------------------------------------------------

          Ground-State Mulliken Net Atomic Charges

     Atom                 Charge (a.u.)
  ----------------------------------------
      1 C                    -0.427511
      2 C                    -0.096141
      3 C                    -0.096030
      4 H                     0.232947
      5 Br                   -0.088922
      6 H                     0.232955
      7 Br                   -0.088937
      8 H                     0.180244
      9 H                     0.151398
  ----------------------------------------
  Sum of atomic charges =     0.000000

 -----------------------------------------------------------------
                    Cartesian Multipole Moments
 -----------------------------------------------------------------
    Charge (ESU x 10^10)
                 0.0000
    Dipole Moment (Debye)
         X      -0.0002      Y       2.5680      Z       0.3833
       Tot       2.5964
    Quadrupole Moments (Debye-Ang)
        XX     -59.4395     XY      -0.0012     YY     -49.0551
        XZ       0.0008     YZ       2.3350     ZZ     -54.3903
    Octopole Moments (Debye-Ang^2)
       XXX       0.0016    XXY     -13.4530    XYY      -0.0028
       YYY     -21.7517    XXZ       0.8377    XYZ       0.0016
       YYZ       0.7247    XZZ      -0.0007    YZZ      -5.4422
       ZZZ      -2.2323
    Hexadecapole Moments (Debye-Ang^3)
      XXXX    -771.7216   XXXY      -0.0001   XXYY    -175.7058
      XYYY      -0.0093   YYYY    -347.4943   XXXZ      -0.0005
      XXYZ      11.4782   XYYZ       0.0035   YYYZ       8.0688
      XXZZ    -145.7487   XYZZ      -0.0015   YYZZ     -77.5562
      XZZZ       0.0020   YZZZ       3.7504   ZZZZ    -114.5066
 -----------------------------------------------------------------
 Calculating analytic gradient of the SCF energy
 Gradient of SCF Energy
            1           2           3           4           5           6
    1   0.0000421  -0.0222121   0.0222135  -0.0005001   0.0064110   0.0004994
    2   0.0116107  -0.0073909  -0.0074018   0.0071589  -0.0072982   0.0071567
    3  -0.0159354   0.0134966   0.0135156   0.0025994  -0.0046147   0.0026015
            7           8           9
    1  -0.0064108  -0.0000216  -0.0000215
    2  -0.0073001   0.0000409   0.0034239
    3  -0.0046137  -0.0055789  -0.0014704
 Max gradient component =       2.221E-02
 RMS gradient           =       9.114E-03
 Gradient time:  CPU 9.73 s  wall 2.49 s
 Geometry Optimization Parameters
   NAtoms,    NIC,     NZ,  NCons,   NDum,   NFix, NCnnct, MaxDiis
        9      69       9       0       0       0       0       0


** GEOMETRY OPTIMIZATION IN DELOCALIZED INTERNAL COORDINATES **
   Searching for a Minimum

   Optimization Cycle:   1

                       Coordinates (Angstroms)
     ATOM                X               Y               Z
      1  C        -0.0000152130    1.9176271149   -0.6384276237
      2  C        -0.7700035410    1.1632747548    0.4614225895
      3  C         0.7699964589    1.1632905892    0.4614171067
      4  H        -1.2820426296    1.7515211283    1.2229225408
      5  Br       -1.6813180886   -0.4781902511   -0.0271451433
      6  H         1.2820288729    1.7515474923    1.2229134120
      7  Br        1.6813412828   -0.4781556761   -0.0271571153
      8  H        -0.0003262124    1.4966856417   -1.6438669205
      9  H        -0.0003380551    3.0071984361   -0.6078624183
   Point Group: c1    Number of degrees of freedom:    21


   Energy is  -5265.002345983


 Attempting to Generate Delocalized Internal Coordinates

 21 Hessian modes will be used to form the next step
  Hessian Eigenvalues:
     0.015566    0.020947    0.022466    0.023621    0.030130    0.032042
     0.080485    0.081934    0.089343    0.095709    0.105237    0.129904
     0.175927    0.175927    0.253105    0.256595    0.285189    0.348126
     0.348126    0.348126    0.348126

 Minimum Search - Taking Simple RFO Step
 Searching for Lamda that Minimizes Along All modes
 Value Taken    Lamda =  -0.00826283
 Step Taken.  Stepsize is  0.293099

                             Maximum     Tolerance    Cnvgd?
         Gradient           0.019759      0.000300      NO
         Displacement       0.188938      0.001200      NO
         Energy change     *********      0.000001      NO


 New Cartesian Coordinates Obtained by Inverse Iteration

 Displacement from previous Coordinates is:  0.430656
 ----------------------------------------------------------------
             Standard Nuclear Orientation (Angstroms)
    I     Atom           X                Y                Z
 ----------------------------------------------------------------
    1      C      -0.0000982782     1.8867776370    -0.6330774275
    2      C      -0.7610603400     1.1530698727     0.4492101435
    3      C       0.7609404688     1.1531250236     0.4491462420
    4      H      -1.2536476682     1.7291779617     1.2202383767
    5      Br     -1.8057204263    -0.3949939389    -0.0280137648
    6      H       1.2535602334     1.7292844303     1.2201152258
    7      Br      1.8056853637    -0.3948459834    -0.0281774336
    8      H      -0.0001635860     1.4620550785    -1.6286405049
    9      H      -0.0001728922     2.9711491486    -0.5965844289
 ----------------------------------------------------------------
 Molecular Point Group                 C1    NOp =  1
 Largest Abelian Subgroup              C1    NOp =  1
 Nuclear Repulsion Energy =   550.7251811291 hartrees
 There are       46 alpha and       46 beta electrons
 Applying Cartesian multipole field
    Component          Value
    ---------          -----
     (2,0,0)        1.00000E-11
     (0,2,0)        2.00000E-11
     (0,0,2)       -3.00000E-11
 Nucleus-field energy     =     0.0000000120 hartrees
 Requested basis set is 6-311++G(d,p)
 There are 76 shells and 190 basis functions
 A cutoff of  1.0D-11 yielded   2558 shell pairs
 There are     16547 function pairs (     18167 Cartesian)
 Smallest overlap matrix eigenvalue = 5.13E-05
 Guess MOs from SCF MO coefficient file

 -----------------------------------------------------------------------
  General SCF calculation program by
  Eric Jon Sundstrom, Paul Horn, Yuezhi Mao, Dmitri Zuev, Alec White,
  David Stuck, Shaama M.S., Shane Yost, Joonho Lee, David Small,
  Daniel Levine, Susi Lehtola, Hugh Burton, Evgeny Epifanovsky
 -----------------------------------------------------------------------
 Exchange:     0.2000 Hartree-Fock + 0.0800 Slater + 0.7200 B88
 Correlation:  0.1900 VWN1RPA + 0.8100 LYP
 Using SG-1 standard quadrature grid
 using 4 threads for integral computing
 -------------------------------------------------------
 OpenMP Integral computing Module                
 Release: version 2.0, May 2017, Q-Chem Inc. Pleasanton 
 -------------------------------------------------------
 -------------------------------------------------------
 OpenMP BLAS3 based DFT computing Module                
 Release: version 1.0, May 2013, Q-Chem Inc. Pittsburgh 
 -------------------------------------------------------
 A restricted SCF calculation will be
 performed using DIIS
 SCF converges when DIIS error is below 1.0e-08
 ---------------------------------------
  Cycle       Energy         DIIS error
 ---------------------------------------
    1   -5265.0019255578      7.47e-04  
    2   -5265.0064820993      2.21e-04  
    3   -5265.0064358412      2.46e-04  
    4   -5265.0067190005      6.87e-05  
    5   -5265.0067389661      1.12e-05  
    6   -5265.0067392268      3.31e-06  
    7   -5265.0067392750      1.36e-06  
    8   -5265.0067392825      1.31e-07  
    9   -5265.0067392826      2.86e-08  
   10   -5265.0067392826      1.02e-08  
   11   -5265.0067392826      2.78e-09  Convergence criterion met
 ---------------------------------------
 SCF time:   CPU 37.03s  wall 10.00s 
 SCF   energy in the final basis set =    -5265.0067392826
 Total energy in the final basis set =    -5265.0067392826

 --------------------------------------------------------------

                    Orbital Energies (a.u.)
 --------------------------------------------------------------

 Alpha MOs
 -- Occupied --
*******-482.832 -62.485 -62.485 -56.306 -56.306 -56.302 -56.302
-56.302 -56.302 -10.255 -10.255 -10.208  -8.694  -8.694  -6.526
 -6.526  -6.512  -6.512  -6.512  -6.512  -2.637  -2.637  -2.633
 -2.633  -2.633  -2.633  -2.622  -2.622  -2.622  -2.622  -0.911
 -0.799  -0.776  -0.629  -0.599  -0.535  -0.479  -0.398  -0.398
 -0.379  -0.362  -0.305  -0.289  -0.277  -0.276
 -- Virtual --
 -0.045  -0.015  -0.006   0.010   0.019   0.019   0.051   0.056
  0.063   0.070   0.078   0.081   0.085   0.090   0.097   0.098
  0.101   0.113   0.118   0.133   0.141   0.148   0.151   0.163
  0.170   0.175   0.204   0.206   0.228   0.235   0.254   0.278
  0.282   0.387   0.389   0.405   0.424   0.432   0.432   0.457
  0.459   0.481   0.490   0.492   0.549   0.554   0.555   0.568
  0.572   0.603   0.624   0.638   0.645   0.654   0.659   0.671
  0.679   0.689   0.737   0.782   0.799   0.819   0.860   0.922
  0.923   0.935   1.011   1.235   1.291   1.317   1.404   1.422
  1.467   1.503   1.528   1.607   1.616   1.671   1.713   1.796
  1.813   1.845   1.879   1.891   1.955   2.023   2.028   2.050
  2.053   2.099   2.166   2.183   2.217   2.236   2.257   2.270
  2.383   2.532   2.583   2.652   2.668   2.703   2.723   2.836
  2.844   2.859   3.052   3.231   3.330   3.447   3.737   4.012
  4.014   4.043   4.051   4.121   4.130   4.131   4.187   4.277
  4.284   4.371   4.418   6.643   6.686   7.575   7.581   7.597
  7.605   7.701   7.703  23.727  23.760  23.865  47.920  47.955
289.774 289.776 289.793 289.801 289.914 289.9241020.7121020.753
 --------------------------------------------------------------

          Ground-State Mulliken Net Atomic Charges

     Atom                 Charge (a.u.)
  ----------------------------------------
      1 C                    -0.404155
      2 C                    -0.099669
      3 C                    -0.099648
      4 H                     0.226584
      5 Br                   -0.089712
      6 H                     0.226585
      7 Br                   -0.089716
      8 H                     0.179607
      9 H                     0.150124
  ----------------------------------------
  Sum of atomic charges =     0.000000

 -----------------------------------------------------------------
                    Cartesian Multipole Moments
 -----------------------------------------------------------------
    Charge (ESU x 10^10)
                 0.0000
    Dipole Moment (Debye)
         X      -0.0001      Y       2.5459      Z       0.3933
       Tot       2.5761
    Quadrupole Moments (Debye-Ang)
        XX     -59.0810     XY      -0.0003     YY     -49.5960
        XZ       0.0001     YZ       2.2239     ZZ     -54.3126
    Octopole Moments (Debye-Ang^2)
       XXX       0.0074    XXY     -17.4954    XYY       0.0012
       YYY     -29.1735    XXZ       0.4139    XYZ       0.0004
       YYZ       1.1633    XZZ       0.0017    YZZ      -8.2104
       ZZZ      -1.6673
    Hexadecapole Moments (Debye-Ang^3)
      XXXX    -857.8286   XXXY      -0.0097   XXYY    -187.2555
      XYYY      -0.0094   YYYY    -329.0284   XXXZ       0.0157
      XXYZ      11.5048   XYYZ       0.0060   YYYZ       7.8291
      XXZZ    -161.4249   XYZZ      -0.0048   YYZZ     -73.9006
      XZZZ       0.0171   YZZZ       3.9586   ZZZZ    -112.8357
 -----------------------------------------------------------------
 Calculating analytic gradient of the SCF energy
 Gradient of SCF Energy
            1           2           3           4           5           6
    1   0.0000145  -0.0109287   0.0109207   0.0002362   0.0005835  -0.0002360
    2  -0.0016593  -0.0014133  -0.0014115   0.0012848   0.0004421   0.0012864
    3  -0.0086642   0.0072190   0.0072139  -0.0010299  -0.0022022  -0.0010322
            7           8           9
    1  -0.0005853  -0.0000022  -0.0000026
    2   0.0004449   0.0012886  -0.0002627
    3  -0.0022028  -0.0005936   0.0012919
 Max gradient component =       1.093E-02
 RMS gradient           =       4.059E-03
 Gradient time:  CPU 9.62 s  wall 2.46 s
 Geometry Optimization Parameters
   NAtoms,    NIC,     NZ,  NCons,   NDum,   NFix, NCnnct, MaxDiis
        9      69       9       0       0       0       0       0

 Cartesian Hessian Update
 Hessian Updated using BFGS Update


** GEOMETRY OPTIMIZATION IN DELOCALIZED INTERNAL COORDINATES **
   Searching for a Minimum

   Optimization Cycle:   2

                       Coordinates (Angstroms)
     ATOM                X               Y               Z
      1  C        -0.0000982782    1.8867776370   -0.6330774275
      2  C        -0.7610603400    1.1530698727    0.4492101435
      3  C         0.7609404688    1.1531250236    0.4491462420
      4  H        -1.2536476682    1.7291779617    1.2202383767
      5  Br       -1.8057204263   -0.3949939389   -0.0280137648
      6  H         1.2535602334    1.7292844303    1.2201152258
      7  Br        1.8056853637   -0.3948459834   -0.0281774336
      8  H        -0.0001635860    1.4620550785   -1.6286405049
      9  H        -0.0001728922    2.9711491486   -0.5965844289
   Point Group: c1    Number of degrees of freedom:    21


   Energy is  -5265.006739283

 Hessian Updated using BFGS Update

 19 Hessian modes will be used to form the next step
  Hessian Eigenvalues:
     0.015566    0.020947    0.021674    0.023621    0.030130    0.038279
     0.081934    0.082931    0.087256    0.092801    0.105237    0.120982
     0.175927    0.176627    0.248227    0.256595    0.266850    0.348103
     0.351486

 Minimum Search - Taking Simple RFO Step
 Searching for Lamda that Minimizes Along All modes
 Value Taken    Lamda =  -0.00119213
 Step Taken.  Stepsize is  0.151673

                             Maximum     Tolerance    Cnvgd?
         Gradient           0.007929      0.000300      NO
         Displacement       0.111169      0.001200      NO
         Energy change     -0.004393      0.000001      NO


 New Cartesian Coordinates Obtained by Inverse Iteration

 Displacement from previous Coordinates is:  0.129044
 ----------------------------------------------------------------
             Standard Nuclear Orientation (Angstroms)
    I     Atom           X                Y                Z
 ----------------------------------------------------------------
    1      C      -0.0001325679     1.8999030379    -0.6388664451
    2      C      -0.7512425884     1.1580097661     0.4289262049
    3      C       0.7511213523     1.1580755653     0.4288476741
    4      H      -1.2306501946     1.7093945703     1.2245862872
    5      Br     -1.7990541121    -0.3990855494    -0.0050830940
    6      H       1.2305548924     1.7094963913     1.2244682566
    7      Br      1.7990270721    -0.3989368958    -0.0052561003
    8      H      -0.0001509593     1.4740131468    -1.6326545829
    9      H      -0.0001500196     2.9839291977    -0.6007517722
 ----------------------------------------------------------------
 Molecular Point Group                 C1    NOp =  1
 Largest Abelian Subgroup              C1    NOp =  1
 Nuclear Repulsion Energy =   551.9779885784 hartrees
 There are       46 alpha and       46 beta electrons
 Applying Cartesian multipole field
    Component          Value
    ---------          -----
     (2,0,0)        1.00000E-11
     (0,2,0)        2.00000E-11
     (0,0,2)       -3.00000E-11
 Nucleus-field energy     =     0.0000000120 hartrees
 Requested basis set is 6-311++G(d,p)
 There are 76 shells and 190 basis functions
 A cutoff of  1.0D-11 yielded   2558 shell pairs
 There are     16547 function pairs (     18167 Cartesian)
 Smallest overlap matrix eigenvalue = 4.86E-05
 Guess MOs from SCF MO coefficient file

 -----------------------------------------------------------------------
  General SCF calculation program by
  Eric Jon Sundstrom, Paul Horn, Yuezhi Mao, Dmitri Zuev, Alec White,
  David Stuck, Shaama M.S., Shane Yost, Joonho Lee, David Small,
  Daniel Levine, Susi Lehtola, Hugh Burton, Evgeny Epifanovsky
 -----------------------------------------------------------------------
 Exchange:     0.2000 Hartree-Fock + 0.0800 Slater + 0.7200 B88
 Correlation:  0.1900 VWN1RPA + 0.8100 LYP
 Using SG-1 standard quadrature grid
 using 4 threads for integral computing
 -------------------------------------------------------
 OpenMP Integral computing Module                
 Release: version 2.0, May 2017, Q-Chem Inc. Pleasanton 
 -------------------------------------------------------
 -------------------------------------------------------
 OpenMP BLAS3 based DFT computing Module                
 Release: version 1.0, May 2013, Q-Chem Inc. Pittsburgh 
 -------------------------------------------------------
 A restricted SCF calculation will be
 performed using DIIS
 SCF converges when DIIS error is below 1.0e-08
 ---------------------------------------
  Cycle       Energy         DIIS error
 ---------------------------------------
    1   -5265.0066356160      3.26e-04  
    2   -5265.0072485837      1.01e-04  
    3   -5265.0072226006      1.26e-04  
    4   -5265.0072961096      2.22e-05  
    5   -5265.0072982853      3.75e-06  
    6   -5265.0072983249      1.10e-06  
    7   -5265.0072983286      2.26e-07  
    8   -5265.0072983288      7.85e-08  
    9   -5265.0072983289      2.15e-08  
   10   -5265.0072983288      4.55e-09  Convergence criterion met
 ---------------------------------------
 SCF time:   CPU 33.74s  wall 9.00s 
 SCF   energy in the final basis set =    -5265.0072983288
 Total energy in the final basis set =    -5265.0072983288

 --------------------------------------------------------------

                    Orbital Energies (a.u.)
 --------------------------------------------------------------

 Alpha MOs
 -- Occupied --
*******-482.832 -62.485 -62.485 -56.306 -56.306 -56.302 -56.302
-56.301 -56.301 -10.253 -10.253 -10.209  -8.694  -8.694  -6.526
 -6.526  -6.512  -6.512  -6.512  -6.512  -2.637  -2.637  -2.632
 -2.632  -2.632  -2.632  -2.622  -2.622  -2.622  -2.622  -0.917
 -0.799  -0.778  -0.631  -0.597  -0.538  -0.482  -0.399  -0.396
 -0.380  -0.364  -0.305  -0.288  -0.277  -0.277
 -- Virtual --
 -0.046  -0.016  -0.004   0.009   0.019   0.020   0.052   0.056
  0.063   0.070   0.081   0.082   0.085   0.091   0.097   0.097
  0.101   0.112   0.118   0.133   0.143   0.149   0.151   0.164
  0.168   0.175   0.203   0.207   0.227   0.235   0.259   0.280
  0.287   0.386   0.389   0.406   0.424   0.429   0.436   0.456
  0.460   0.480   0.493   0.494   0.546   0.554   0.557   0.571
  0.574   0.603   0.626   0.637   0.646   0.655   0.661   0.673
  0.681   0.687   0.741   0.781   0.798   0.827   0.857   0.921
  0.923   0.945   1.010   1.237   1.285   1.320   1.418   1.422
  1.478   1.501   1.525   1.602   1.623   1.676   1.711   1.801
  1.827   1.851   1.886   1.900   1.956   2.026   2.030   2.050
  2.058   2.102   2.165   2.187   2.219   2.243   2.262   2.272
  2.384   2.534   2.585   2.654   2.669   2.706   2.731   2.846
  2.856   2.879   3.051   3.239   3.359   3.467   3.739   4.012
  4.014   4.044   4.050   4.122   4.128   4.138   4.191   4.285
  4.288   4.372   4.417   6.647   6.684   7.575   7.580   7.598
  7.606   7.701   7.703  23.731  23.793  23.878  47.924  47.953
289.774 289.776 289.794 289.802 289.917 289.9221020.7161020.751
 --------------------------------------------------------------

          Ground-State Mulliken Net Atomic Charges

     Atom                 Charge (a.u.)
  ----------------------------------------
      1 C                    -0.408485
      2 C                    -0.097261
      3 C                    -0.097263
      4 H                     0.225499
      5 Br                   -0.088488
      6 H                     0.225498
      7 Br                   -0.088490
      8 H                     0.181120
      9 H                     0.147871
  ----------------------------------------
  Sum of atomic charges =     0.000000

 -----------------------------------------------------------------
                    Cartesian Multipole Moments
 -----------------------------------------------------------------
    Charge (ESU x 10^10)
                 0.0000
    Dipole Moment (Debye)
         X      -0.0001      Y       2.5480      Z       0.3983
       Tot       2.5789
    Quadrupole Moments (Debye-Ang)
        XX     -59.1810     XY      -0.0003     YY     -49.5512
        XZ       0.0001     YZ       2.0610     ZZ     -54.2486
    Octopole Moments (Debye-Ang^2)
       XXX       0.0072    XXY     -17.7317    XYY       0.0015
       YYY     -28.9898    XXZ      -0.0499    XYZ       0.0003
       YYZ       0.4500    XZZ       0.0018    YZZ      -7.9701
       ZZZ      -3.3256
    Hexadecapole Moments (Debye-Ang^3)
      XXXX    -851.4892   XXXY      -0.0092   XXYY    -186.8413
      XYYY      -0.0075   YYYY    -330.6857   XXXZ       0.0166
      XXYZ      11.1571   XYYZ       0.0058   YYYZ       8.9015
      XXZZ    -160.5515   XYZZ      -0.0041   YYZZ     -74.2913
      XZZZ       0.0178   YZZZ       6.1354   ZZZZ    -111.5288
 -----------------------------------------------------------------
 Calculating analytic gradient of the SCF energy
 Gradient of SCF Energy
            1           2           3           4           5           6
    1   0.0000010  -0.0008758   0.0008715   0.0009039   0.0011028  -0.0009043
    2  -0.0038011   0.0014479   0.0014540  -0.0007457   0.0009131  -0.0007455
    3  -0.0011008  -0.0002860  -0.0002933  -0.0002915   0.0000748  -0.0002908
            7           8           9
    1  -0.0011020   0.0000011   0.0000018
    2   0.0009117   0.0008638  -0.0002982
    3   0.0000743   0.0007920   0.0013213
 Max gradient component =       3.801E-03
 RMS gradient           =       1.085E-03
 Gradient time:  CPU 9.70 s  wall 2.48 s
 Geometry Optimization Parameters
   NAtoms,    NIC,     NZ,  NCons,   NDum,   NFix, NCnnct, MaxDiis
        9      69       9       0       0       0       0       0

 Cartesian Hessian Update
 Hessian Updated using BFGS Update


** GEOMETRY OPTIMIZATION IN DELOCALIZED INTERNAL COORDINATES **
   Searching for a Minimum

   Optimization Cycle:   3

                       Coordinates (Angstroms)
     ATOM                X               Y               Z
      1  C        -0.0001325679    1.8999030379   -0.6388664451
      2  C        -0.7512425884    1.1580097661    0.4289262049
      3  C         0.7511213523    1.1580755653    0.4288476741
      4  H        -1.2306501946    1.7093945703    1.2245862872
      5  Br       -1.7990541121   -0.3990855494   -0.0050830940
      6  H         1.2305548924    1.7094963913    1.2244682566
      7  Br        1.7990270721   -0.3989368958   -0.0052561003
      8  H        -0.0001509593    1.4740131468   -1.6326545829
      9  H        -0.0001500196    2.9839291977   -0.6007517722
   Point Group: c1    Number of degrees of freedom:    21


   Energy is  -5265.007298329

 Hessian Updated using BFGS Update

 20 Hessian modes will be used to form the next step
  Hessian Eigenvalues:
     0.015566    0.020947    0.023621    0.023658    0.030130    0.041182
     0.069439    0.081934    0.087576    0.092314    0.105237    0.121349
     0.175927    0.178583    0.256595    0.261019    0.279156    0.348125
     0.348387    0.352101

 Minimum Search - Taking Simple RFO Step
 Searching for Lamda that Minimizes Along All modes
 Value Taken    Lamda =  -0.00010142
 Step Taken.  Stepsize is  0.035702

                             Maximum     Tolerance    Cnvgd?
         Gradient           0.002873      0.000300      NO
         Displacement       0.016870      0.001200      NO
         Energy change     -0.000559      0.000001      NO


 New Cartesian Coordinates Obtained by Inverse Iteration

 Displacement from previous Coordinates is:  0.028824
 ----------------------------------------------------------------
             Standard Nuclear Orientation (Angstroms)
    I     Atom           X                Y                Z
 ----------------------------------------------------------------
    1      C      -0.0001295855     1.9028179711    -0.6362969901
    2      C      -0.7512833462     1.1558968594     0.4305350154
    3      C       0.7511763302     1.1559564565     0.4304653632
    4      H      -1.2357840443     1.7100026776     1.2231342336
    5      Br     -1.8063553105    -0.4003857324    -0.0059722673
    6      H       1.2357033029     1.7100978623     1.2230240795
    7      Br      1.8063314385    -0.4002490653    -0.0061230757
    8      H      -0.0001654701     1.4731873954    -1.6300584000
    9      H      -0.0001704400     2.9874748056    -0.6044915305
 ----------------------------------------------------------------
 Molecular Point Group                 C1    NOp =  1
 Largest Abelian Subgroup              C1    NOp =  1
 Nuclear Repulsion Energy =   550.5702353234 hartrees
 There are       46 alpha and       46 beta electrons
 Applying Cartesian multipole field
    Component          Value
    ---------          -----
     (2,0,0)        1.00000E-11
     (0,2,0)        2.00000E-11
     (0,0,2)       -3.00000E-11
 Nucleus-field energy     =     0.0000000121 hartrees
 Requested basis set is 6-311++G(d,p)
 There are 76 shells and 190 basis functions
 A cutoff of  1.0D-11 yielded   2556 shell pairs
 There are     16539 function pairs (     18159 Cartesian)
 Smallest overlap matrix eigenvalue = 4.88E-05
 Guess MOs from SCF MO coefficient file

 -----------------------------------------------------------------------
  General SCF calculation program by
  Eric Jon Sundstrom, Paul Horn, Yuezhi Mao, Dmitri Zuev, Alec White,
  David Stuck, Shaama M.S., Shane Yost, Joonho Lee, David Small,
  Daniel Levine, Susi Lehtola, Hugh Burton, Evgeny Epifanovsky
 -----------------------------------------------------------------------
 Exchange:     0.2000 Hartree-Fock + 0.0800 Slater + 0.7200 B88
 Correlation:  0.1900 VWN1RPA + 0.8100 LYP
 Using SG-1 standard quadrature grid
 using 4 threads for integral computing
 -------------------------------------------------------
 OpenMP Integral computing Module                
 Release: version 2.0, May 2017, Q-Chem Inc. Pleasanton 
 -------------------------------------------------------
 -------------------------------------------------------
 OpenMP BLAS3 based DFT computing Module                
 Release: version 1.0, May 2013, Q-Chem Inc. Pittsburgh 
 -------------------------------------------------------
 A restricted SCF calculation will be
 performed using DIIS
 SCF converges when DIIS error is below 1.0e-08
 ---------------------------------------
  Cycle       Energy         DIIS error
 ---------------------------------------
    1   -5265.0073313346      6.59e-05  
    2   -5265.0073524836      2.84e-05  
    3   -5265.0073505175      3.54e-05  
    4   -5265.0073563147      2.30e-06  
    5   -5265.0073563367      7.47e-07  
    6   -5265.0073563387      2.13e-07  
    7   -5265.0073563388      5.50e-08  
    8   -5265.0073563389      1.91e-08  
    9   -5265.0073563388      2.58e-09  Convergence criterion met
 ---------------------------------------
 SCF time:   CPU 30.36s  wall 8.00s 
 SCF   energy in the final basis set =    -5265.0073563388
 Total energy in the final basis set =    -5265.0073563388

 --------------------------------------------------------------

                    Orbital Energies (a.u.)
 --------------------------------------------------------------

 Alpha MOs
 -- Occupied --
*******-482.832 -62.485 -62.485 -56.306 -56.306 -56.302 -56.302
-56.302 -56.302 -10.254 -10.253 -10.209  -8.694  -8.694  -6.526
 -6.526  -6.512  -6.512  -6.512  -6.512  -2.637  -2.637  -2.633
 -2.633  -2.633  -2.633  -2.622  -2.622  -2.622  -2.622  -0.916
 -0.798  -0.778  -0.630  -0.597  -0.538  -0.481  -0.399  -0.395
 -0.380  -0.363  -0.304  -0.288  -0.278  -0.277
 -- Virtual --
 -0.047  -0.016  -0.005   0.010   0.019   0.020   0.052   0.056
  0.063   0.070   0.081   0.082   0.085   0.091   0.097   0.097
  0.101   0.112   0.118   0.133   0.143   0.149   0.151   0.164
  0.168   0.175   0.203   0.206   0.227   0.235   0.258   0.278
  0.286   0.386   0.389   0.406   0.424   0.430   0.436   0.456
  0.460   0.479   0.493   0.494   0.548   0.555   0.557   0.571
  0.573   0.603   0.624   0.637   0.645   0.654   0.660   0.672
  0.681   0.686   0.740   0.780   0.797   0.825   0.855   0.921
  0.922   0.942   1.008   1.237   1.287   1.320   1.415   1.421
  1.474   1.499   1.526   1.604   1.622   1.676   1.713   1.799
  1.823   1.848   1.886   1.897   1.956   2.025   2.030   2.049
  2.057   2.100   2.164   2.185   2.219   2.241   2.262   2.273
  2.381   2.532   2.583   2.653   2.667   2.704   2.729   2.844
  2.855   2.876   3.047   3.236   3.356   3.464   3.735   4.012
  4.014   4.043   4.049   4.121   4.126   4.135   4.189   4.281
  4.287   4.372   4.417   6.646   6.682   7.575   7.580   7.598
  7.605   7.700   7.701  23.727  23.790  23.874  47.923  47.951
289.774 289.775 289.794 289.801 289.915 289.9211020.7151020.748
 --------------------------------------------------------------

          Ground-State Mulliken Net Atomic Charges

     Atom                 Charge (a.u.)
  ----------------------------------------
      1 C                    -0.409556
      2 C                    -0.095053
      3 C                    -0.095051
      4 H                     0.224483
      5 Br                   -0.089158
      6 H                     0.224482
      7 Br                   -0.089159
      8 H                     0.180032
      9 H                     0.148980
  ----------------------------------------
  Sum of atomic charges =     0.000000

 -----------------------------------------------------------------
                    Cartesian Multipole Moments
 -----------------------------------------------------------------
    Charge (ESU x 10^10)
                 0.0000
    Dipole Moment (Debye)
         X      -0.0001      Y       2.5541      Z       0.3982
       Tot       2.5850
    Quadrupole Moments (Debye-Ang)
        XX     -59.1591     XY      -0.0004     YY     -49.5373
        XZ       0.0001     YZ       2.0516     ZZ     -54.2942
    Octopole Moments (Debye-Ang^2)
       XXX       0.0069    XXY     -17.7115    XYY       0.0011
       YYY     -28.7007    XXZ      -0.0413    XYZ       0.0003
       YYZ       0.4150    XZZ       0.0016    YZZ      -7.9646
       ZZZ      -3.3206
    Hexadecapole Moments (Debye-Ang^3)
      XXXX    -857.0612   XXXY      -0.0081   XXYY    -187.7476
      XYYY      -0.0075   YYYY    -330.6733   XXXZ       0.0143
      XXYZ      11.2312   XYYZ       0.0053   YYYZ       8.6209
      XXZZ    -161.5603   XYZZ      -0.0038   YYZZ     -74.3809
      XZZZ       0.0155   YZZZ       6.0205   ZZZZ    -111.7195
 -----------------------------------------------------------------
 Calculating analytic gradient of the SCF energy
 Gradient of SCF Energy
            1           2           3           4           5           6
    1   0.0000008  -0.0001896   0.0001888   0.0000974  -0.0000220  -0.0000974
    2  -0.0011905   0.0004867   0.0004886   0.0000452  -0.0001822   0.0000450
    3  -0.0000056  -0.0002136  -0.0002151  -0.0000503  -0.0000808  -0.0000498
            7           8           9
    1   0.0000223  -0.0000004  -0.0000001
    2  -0.0001828   0.0003584   0.0001317
    3  -0.0000805   0.0000941   0.0006017
 Max gradient component =       1.191E-03
 RMS gradient           =       3.152E-04
 Gradient time:  CPU 9.72 s  wall 2.49 s
 Geometry Optimization Parameters
   NAtoms,    NIC,     NZ,  NCons,   NDum,   NFix, NCnnct, MaxDiis
        9      69       9       0       0       0       0       0

 Cartesian Hessian Update
 Hessian Updated using BFGS Update


** GEOMETRY OPTIMIZATION IN DELOCALIZED INTERNAL COORDINATES **
   Searching for a Minimum

   Optimization Cycle:   4

                       Coordinates (Angstroms)
     ATOM                X               Y               Z
      1  C        -0.0001295855    1.9028179711   -0.6362969901
      2  C        -0.7512833462    1.1558968594    0.4305350154
      3  C         0.7511763302    1.1559564565    0.4304653632
      4  H        -1.2357840443    1.7100026776    1.2231342336
      5  Br       -1.8063553105   -0.4003857324   -0.0059722673
      6  H         1.2357033029    1.7100978623    1.2230240795
      7  Br        1.8063314385   -0.4002490653   -0.0061230757
      8  H        -0.0001654701    1.4731873954   -1.6300584000
      9  H        -0.0001704400    2.9874748056   -0.6044915305
   Point Group: c1    Number of degrees of freedom:    21


   Energy is  -5265.007356339

 Hessian Updated using BFGS Update

 20 Hessian modes will be used to form the next step
  Hessian Eigenvalues:
     0.015566    0.020947    0.023621    0.024743    0.030130    0.034839
     0.064380    0.081934    0.088094    0.091536    0.105237    0.121193
     0.175927    0.193490    0.245993    0.256595    0.284131    0.346582
     0.348131    0.355625

 Minimum Search - Taking Simple RFO Step
 Searching for Lamda that Minimizes Along All modes
 Value Taken    Lamda =  -0.00001275
 Step Taken.  Stepsize is  0.016871

                             Maximum     Tolerance    Cnvgd?
         Gradient           0.000545      0.000300      NO
         Displacement       0.008400      0.001200      NO
         Energy change     -0.000058      0.000001      NO


 New Cartesian Coordinates Obtained by Inverse Iteration

 Displacement from previous Coordinates is:  0.015287
 ----------------------------------------------------------------
             Standard Nuclear Orientation (Angstroms)
    I     Atom           X                Y                Z
 ----------------------------------------------------------------
    1      C      -0.0001302717     1.9042387797    -0.6359883830
    2      C      -0.7509316360     1.1556292821     0.4314093828
    3      C       0.7508218348     1.1556858675     0.4313429555
    4      H      -1.2360004904     1.7081980992     1.2250479782
    5      Br     -1.8079002325    -0.3985919448    -0.0071189594
    6      H       1.2359197212     1.7082939205     1.2249362698
    7      Br      1.8078744051    -0.3984517762    -0.0072755499
    8      H      -0.0001603305     1.4709230132    -1.6286822667
    9      H      -0.0001701251     2.9888739890    -0.6094549994
 ----------------------------------------------------------------
 Molecular Point Group                 C1    NOp =  1
 Largest Abelian Subgroup              C1    NOp =  1
 Nuclear Repulsion Energy =   550.4069532549 hartrees
 There are       46 alpha and       46 beta electrons
 Applying Cartesian multipole field
    Component          Value
    ---------          -----
     (2,0,0)        1.00000E-11
     (0,2,0)        2.00000E-11
     (0,0,2)       -3.00000E-11
 Nucleus-field energy     =     0.0000000121 hartrees
 Requested basis set is 6-311++G(d,p)
 There are 76 shells and 190 basis functions
 A cutoff of  1.0D-11 yielded   2556 shell pairs
 There are     16539 function pairs (     18159 Cartesian)
 Smallest overlap matrix eigenvalue = 4.87E-05
 Guess MOs from SCF MO coefficient file

 -----------------------------------------------------------------------
  General SCF calculation program by
  Eric Jon Sundstrom, Paul Horn, Yuezhi Mao, Dmitri Zuev, Alec White,
  David Stuck, Shaama M.S., Shane Yost, Joonho Lee, David Small,
  Daniel Levine, Susi Lehtola, Hugh Burton, Evgeny Epifanovsky
 -----------------------------------------------------------------------
 Exchange:     0.2000 Hartree-Fock + 0.0800 Slater + 0.7200 B88
 Correlation:  0.1900 VWN1RPA + 0.8100 LYP
 Using SG-1 standard quadrature grid
 using 4 threads for integral computing
 -------------------------------------------------------
 OpenMP Integral computing Module                
 Release: version 2.0, May 2017, Q-Chem Inc. Pleasanton 
 -------------------------------------------------------
 -------------------------------------------------------
 OpenMP BLAS3 based DFT computing Module                
 Release: version 1.0, May 2013, Q-Chem Inc. Pittsburgh 
 -------------------------------------------------------
 A restricted SCF calculation will be
 performed using DIIS
 SCF converges when DIIS error is below 1.0e-08
 ---------------------------------------
  Cycle       Energy         DIIS error
 ---------------------------------------
    1   -5265.0073576389      3.13e-05  
    2   -5265.0073638823      5.87e-06  
    3   -5265.0073638790      6.57e-06  
    4   -5265.0073640685      1.33e-06  
    5   -5265.0073640751      5.12e-07  
    6   -5265.0073640760      1.80e-07  
    7   -5265.0073640761      2.03e-08  
    8   -5265.0073640762      2.77e-09  Convergence criterion met
 ---------------------------------------
 SCF time:   CPU 26.98s  wall 7.00s 
 SCF   energy in the final basis set =    -5265.0073640762
 Total energy in the final basis set =    -5265.0073640762

 --------------------------------------------------------------

                    Orbital Energies (a.u.)
 --------------------------------------------------------------

 Alpha MOs
 -- Occupied --
*******-482.832 -62.485 -62.485 -56.306 -56.306 -56.302 -56.302
-56.302 -56.302 -10.254 -10.254 -10.209  -8.694  -8.694  -6.526
 -6.526  -6.512  -6.512  -6.512  -6.512  -2.637  -2.637  -2.633
 -2.633  -2.633  -2.633  -2.622  -2.622  -2.622  -2.622  -0.916
 -0.799  -0.778  -0.631  -0.597  -0.538  -0.481  -0.399  -0.395
 -0.380  -0.363  -0.304  -0.288  -0.278  -0.277
 -- Virtual --
 -0.047  -0.015  -0.005   0.009   0.019   0.020   0.052   0.056
  0.063   0.070   0.081   0.082   0.085   0.091   0.097   0.097
  0.101   0.112   0.118   0.133   0.143   0.149   0.151   0.164
  0.167   0.175   0.203   0.206   0.227   0.235   0.259   0.278
  0.286   0.386   0.389   0.406   0.424   0.429   0.436   0.456
  0.460   0.479   0.493   0.494   0.548   0.555   0.557   0.570
  0.573   0.602   0.624   0.637   0.645   0.654   0.660   0.672
  0.681   0.686   0.740   0.779   0.796   0.826   0.855   0.921
  0.921   0.942   1.008   1.237   1.287   1.319   1.415   1.422
  1.473   1.498   1.526   1.605   1.622   1.676   1.713   1.798
  1.822   1.847   1.886   1.897   1.956   2.025   2.030   2.048
  2.057   2.100   2.164   2.184   2.218   2.242   2.262   2.273
  2.380   2.530   2.583   2.653   2.668   2.703   2.729   2.844
  2.855   2.877   3.045   3.236   3.355   3.463   3.734   4.012
  4.014   4.043   4.049   4.121   4.127   4.135   4.189   4.281
  4.287   4.372   4.417   6.646   6.682   7.575   7.580   7.598
  7.605   7.700   7.701  23.726  23.790  23.872  47.923  47.951
289.774 289.775 289.794 289.801 289.915 289.9211020.7151020.748
 --------------------------------------------------------------

          Ground-State Mulliken Net Atomic Charges

     Atom                 Charge (a.u.)
  ----------------------------------------
      1 C                    -0.409218
      2 C                    -0.095173
      3 C                    -0.095174
      4 H                     0.224470
      5 Br                   -0.089158
      6 H                     0.224470
      7 Br                   -0.089157
      8 H                     0.179640
      9 H                     0.149300
  ----------------------------------------
  Sum of atomic charges =     0.000000

 -----------------------------------------------------------------
                    Cartesian Multipole Moments
 -----------------------------------------------------------------
    Charge (ESU x 10^10)
                 0.0000
    Dipole Moment (Debye)
         X      -0.0001      Y       2.5514      Z       0.4020
       Tot       2.5829
    Quadrupole Moments (Debye-Ang)
        XX     -59.1562     XY      -0.0004     YY     -49.5519
        XZ       0.0001     YZ       2.0484     ZZ     -54.2881
    Octopole Moments (Debye-Ang^2)
       XXX       0.0071    XXY     -17.8000    XYY       0.0012
       YYY     -28.8851    XXZ      -0.0126    XYZ       0.0004
       YYZ       0.4066    XZZ       0.0017    YZZ      -8.0313
       ZZZ      -3.1904
    Hexadecapole Moments (Debye-Ang^3)
      XXXX    -858.1374   XXXY      -0.0084   XXYY    -187.9672
      XYYY      -0.0078   YYYY    -330.4384   XXXZ       0.0149
      XXYZ      11.2543   XYYZ       0.0055   YYYZ       8.4002
      XXZZ    -161.7502   XYZZ      -0.0039   YYZZ     -74.3314
      XZZZ       0.0160   YZZZ       6.0073   ZZZZ    -111.8209
 -----------------------------------------------------------------
 Calculating analytic gradient of the SCF energy
 Gradient of SCF Energy
            1           2           3           4           5           6
    1   0.0000002  -0.0000016   0.0000013  -0.0000866  -0.0000398   0.0000867
    2  -0.0001563  -0.0000260  -0.0000261   0.0000060  -0.0000392   0.0000059
    3  -0.0000857  -0.0000108  -0.0000109   0.0000572  -0.0000319   0.0000571
            7           8           9
    1   0.0000399  -0.0000001  -0.0000000
    2  -0.0000391   0.0001832   0.0000916
    3  -0.0000317  -0.0001438   0.0002004
 Max gradient component =       2.004E-04
 RMS gradient           =       7.842E-05
 Gradient time:  CPU 9.85 s  wall 2.52 s
 Geometry Optimization Parameters
   NAtoms,    NIC,     NZ,  NCons,   NDum,   NFix, NCnnct, MaxDiis
        9      69       9       0       0       0       0       0

 Cartesian Hessian Update
 Hessian Updated using BFGS Update


** GEOMETRY OPTIMIZATION IN DELOCALIZED INTERNAL COORDINATES **
   Searching for a Minimum

   Optimization Cycle:   5

                       Coordinates (Angstroms)
     ATOM                X               Y               Z
      1  C        -0.0001302717    1.9042387797   -0.6359883830
      2  C        -0.7509316360    1.1556292821    0.4314093828
      3  C         0.7508218348    1.1556858675    0.4313429555
      4  H        -1.2360004904    1.7081980992    1.2250479782
      5  Br       -1.8079002325   -0.3985919448   -0.0071189594
      6  H         1.2359197212    1.7082939205    1.2249362698
      7  Br        1.8078744051   -0.3984517762   -0.0072755499
      8  H        -0.0001603305    1.4709230132   -1.6286822667
      9  H        -0.0001701251    2.9888739890   -0.6094549994
   Point Group: c1    Number of degrees of freedom:    21


   Energy is  -5265.007364076

 Hessian Updated using BFGS Update

 20 Hessian modes will be used to form the next step
  Hessian Eigenvalues:
     0.015566    0.020156    0.020947    0.023621    0.030130    0.031051
     0.065480    0.081934    0.088098    0.093929    0.105237    0.114240
     0.175927    0.193115    0.256595    0.262827    0.285823    0.347921
     0.348688    0.362715

 Minimum Search - Taking Simple RFO Step
 Searching for Lamda that Minimizes Along All modes
 Value Taken    Lamda =  -0.00000193
 Step Taken.  Stepsize is  0.008414

                             Maximum     Tolerance    Cnvgd?
         Gradient           0.000175      0.000300     YES
         Displacement       0.004262      0.001200      NO
         Energy change     -0.000008      0.000001      NO


 New Cartesian Coordinates Obtained by Inverse Iteration

 Displacement from previous Coordinates is:  0.008006
 ----------------------------------------------------------------
             Standard Nuclear Orientation (Angstroms)
    I     Atom           X                Y                Z
 ----------------------------------------------------------------
    1      C      -0.0001303533     1.9046356224    -0.6355937160
    2      C      -0.7507747682     1.1557839477     0.4317519205
    3      C       0.7506655499     1.1558401623     0.4316860121
    4      H      -1.2354912510     1.7076607047     1.2259448103
    5      Br     -1.8082365845    -0.3976481930    -0.0082327231
    6      H       1.2354090542     1.7077547537     1.2258359722
    7      Br      1.8082106282    -0.3975072343    -0.0083934221
    8      H      -0.0001589310     1.4690776463    -1.6272200439
    9      H      -0.0001704693     2.9892018202    -0.6115623821
 ----------------------------------------------------------------
 Molecular Point Group                 C1    NOp =  1
 Largest Abelian Subgroup              C1    NOp =  1
 Nuclear Repulsion Energy =   550.4070241862 hartrees
 There are       46 alpha and       46 beta electrons
 Applying Cartesian multipole field
    Component          Value
    ---------          -----
     (2,0,0)        1.00000E-11
     (0,2,0)        2.00000E-11
     (0,0,2)       -3.00000E-11
 Nucleus-field energy     =     0.0000000121 hartrees
 Requested basis set is 6-311++G(d,p)
 There are 76 shells and 190 basis functions
 A cutoff of  1.0D-11 yielded   2556 shell pairs
 There are     16539 function pairs (     18159 Cartesian)
 Smallest overlap matrix eigenvalue = 4.87E-05
 Guess MOs from SCF MO coefficient file

 -----------------------------------------------------------------------
  General SCF calculation program by
  Eric Jon Sundstrom, Paul Horn, Yuezhi Mao, Dmitri Zuev, Alec White,
  David Stuck, Shaama M.S., Shane Yost, Joonho Lee, David Small,
  Daniel Levine, Susi Lehtola, Hugh Burton, Evgeny Epifanovsky
 -----------------------------------------------------------------------
 Exchange:     0.2000 Hartree-Fock + 0.0800 Slater + 0.7200 B88
 Correlation:  0.1900 VWN1RPA + 0.8100 LYP
 Using SG-1 standard quadrature grid
 using 4 threads for integral computing
 -------------------------------------------------------
 OpenMP Integral computing Module                
 Release: version 2.0, May 2017, Q-Chem Inc. Pleasanton 
 -------------------------------------------------------
 -------------------------------------------------------
 OpenMP BLAS3 based DFT computing Module                
 Release: version 1.0, May 2013, Q-Chem Inc. Pittsburgh 
 -------------------------------------------------------
 A restricted SCF calculation will be
 performed using DIIS
 SCF converges when DIIS error is below 1.0e-08
 ---------------------------------------
  Cycle       Energy         DIIS error
 ---------------------------------------
    1   -5265.0073637777      1.41e-05  
    2   -5265.0073651943      2.53e-06  
    3   -5265.0073651916      3.02e-06  
    4   -5265.0073652314      7.33e-07  
    5   -5265.0073652339      1.83e-07  
    6   -5265.0073652340      4.87e-08  
    7   -5265.0073652342      6.47e-09  Convergence criterion met
 ---------------------------------------
 SCF time:   CPU 23.73s  wall 6.00s 
 SCF   energy in the final basis set =    -5265.0073652342
 Total energy in the final basis set =    -5265.0073652342

 --------------------------------------------------------------

                    Orbital Energies (a.u.)
 --------------------------------------------------------------

 Alpha MOs
 -- Occupied --
*******-482.832 -62.485 -62.485 -56.306 -56.306 -56.302 -56.302
-56.302 -56.302 -10.254 -10.253 -10.209  -8.694  -8.694  -6.526
 -6.526  -6.512  -6.512  -6.512  -6.512  -2.637  -2.637  -2.633
 -2.633  -2.633  -2.633  -2.622  -2.622  -2.622  -2.622  -0.916
 -0.799  -0.778  -0.631  -0.597  -0.538  -0.481  -0.399  -0.395
 -0.380  -0.363  -0.304  -0.288  -0.278  -0.277
 -- Virtual --
 -0.047  -0.015  -0.005   0.009   0.019   0.020   0.052   0.056
  0.063   0.070   0.081   0.082   0.085   0.091   0.097   0.097
  0.101   0.112   0.118   0.133   0.143   0.149   0.151   0.164
  0.167   0.175   0.203   0.206   0.227   0.235   0.259   0.278
  0.286   0.386   0.389   0.406   0.424   0.429   0.436   0.456
  0.460   0.479   0.493   0.494   0.548   0.555   0.557   0.570
  0.573   0.602   0.624   0.637   0.645   0.654   0.660   0.672
  0.681   0.687   0.740   0.779   0.796   0.826   0.855   0.921
  0.921   0.942   1.008   1.237   1.287   1.320   1.415   1.422
  1.473   1.497   1.527   1.605   1.622   1.677   1.713   1.798
  1.822   1.846   1.886   1.896   1.956   2.025   2.030   2.048
  2.058   2.100   2.163   2.184   2.219   2.242   2.262   2.274
  2.380   2.530   2.583   2.653   2.668   2.702   2.729   2.844
  2.856   2.878   3.045   3.236   3.355   3.464   3.734   4.012
  4.014   4.043   4.049   4.121   4.127   4.135   4.189   4.281
  4.287   4.372   4.417   6.646   6.682   7.575   7.580   7.598
  7.605   7.700   7.701  23.726  23.791  23.873  47.923  47.951
289.774 289.775 289.794 289.801 289.915 289.9211020.7151020.748
 --------------------------------------------------------------

          Ground-State Mulliken Net Atomic Charges

     Atom                 Charge (a.u.)
  ----------------------------------------
      1 C                    -0.409076
      2 C                    -0.095298
      3 C                    -0.095300
      4 H                     0.224552
      5 Br                   -0.089184
      6 H                     0.224552
      7 Br                   -0.089183
      8 H                     0.179491
      9 H                     0.149446
  ----------------------------------------
  Sum of atomic charges =     0.000000

 -----------------------------------------------------------------
                    Cartesian Multipole Moments
 -----------------------------------------------------------------
    Charge (ESU x 10^10)
                 0.0000
    Dipole Moment (Debye)
         X      -0.0001      Y       2.5503      Z       0.4042
       Tot       2.5822
    Quadrupole Moments (Debye-Ang)
        XX     -59.1577     XY      -0.0004     YY     -49.5555
        XZ       0.0001     YZ       2.0508     ZZ     -54.2843
    Octopole Moments (Debye-Ang^2)
       XXX       0.0071    XXY     -17.8428    XYY       0.0011
       YYY     -28.9802    XXZ       0.0157    XYZ       0.0004
       YYZ       0.4285    XZZ       0.0017    YZZ      -8.0695
       ZZZ      -3.0629
    Hexadecapole Moments (Debye-Ang^3)
      XXXX    -858.3681   XXXY      -0.0085   XXYY    -188.0188
      XYYY      -0.0079   YYYY    -330.2885   XXXZ       0.0152
      XXYZ      11.2508   XYYZ       0.0056   YYYZ       8.2807
      XXZZ    -161.7782   XYZZ      -0.0039   YYZZ     -74.2977
      XZZZ       0.0165   YZZZ       5.9689   ZZZZ    -111.8439
 -----------------------------------------------------------------
 Calculating analytic gradient of the SCF energy
 Gradient of SCF Energy
            1           2           3           4           5           6
    1  -0.0000000   0.0000972  -0.0000972  -0.0000434  -0.0000228   0.0000434
    2   0.0000478  -0.0000441  -0.0000445  -0.0000479  -0.0000043  -0.0000479
    3  -0.0000431   0.0000359   0.0000359   0.0000183  -0.0000537   0.0000183
            7           8           9
    1   0.0000229  -0.0000001  -0.0000000
    2  -0.0000043   0.0001126   0.0000327
    3  -0.0000536  -0.0000365   0.0000785
 Max gradient component =       1.126E-04
 RMS gradient           =       4.968E-05
 Gradient time:  CPU 9.73 s  wall 2.49 s
 Geometry Optimization Parameters
   NAtoms,    NIC,     NZ,  NCons,   NDum,   NFix, NCnnct, MaxDiis
        9      69       9       0       0       0       0       0

 Cartesian Hessian Update
 Hessian Updated using BFGS Update


** GEOMETRY OPTIMIZATION IN DELOCALIZED INTERNAL COORDINATES **
   Searching for a Minimum

   Optimization Cycle:   6

                       Coordinates (Angstroms)
     ATOM                X               Y               Z
      1  C        -0.0001303533    1.9046356224   -0.6355937160
      2  C        -0.7507747682    1.1557839477    0.4317519205
      3  C         0.7506655499    1.1558401623    0.4316860121
      4  H        -1.2354912510    1.7076607047    1.2259448103
      5  Br       -1.8082365845   -0.3976481930   -0.0082327231
      6  H         1.2354090542    1.7077547537    1.2258359722
      7  Br        1.8082106282   -0.3975072343   -0.0083934221
      8  H        -0.0001589310    1.4690776463   -1.6272200439
      9  H        -0.0001704693    2.9892018202   -0.6115623821
   Point Group: c1    Number of degrees of freedom:    21


   Energy is  -5265.007365234

 Hessian Updated using BFGS Update

 19 Hessian modes will be used to form the next step
  Hessian Eigenvalues:
     0.015566    0.016708    0.020947    0.030130    0.032065    0.066641
     0.081934    0.087356    0.092768    0.105237    0.107841    0.175927
     0.192631    0.256595    0.264743    0.285934    0.348015    0.348741
     0.357842

 Minimum Search - Taking Simple RFO Step
 Searching for Lamda that Minimizes Along All modes
 Value Taken    Lamda =   0.00000000
 Step Taken.  Stepsize is  0.002744

                             Maximum     Tolerance    Cnvgd?
         Gradient           0.000098      0.000300     YES
         Displacement       0.001379      0.001200      NO
         Energy change     -0.000001      0.000001      NO


 New Cartesian Coordinates Obtained by Inverse Iteration

 Displacement from previous Coordinates is:  0.002618
 ----------------------------------------------------------------
             Standard Nuclear Orientation (Angstroms)
    I     Atom           X                Y                Z
 ----------------------------------------------------------------
    1      C      -0.0001304484     1.9046628904    -0.6354585575
    2      C      -0.7508187362     1.1559063127     0.4318001118
    3      C       0.7507091806     1.1559630729     0.4317341849
    4      H      -1.2352124042     1.7076104991     1.2262686623
    5      Br     -1.8082019620    -0.3973948132    -0.0086736481
    6      H       1.2351302802     1.7077056024     1.2261592577
    7      Br      1.8081747591    -0.3972535257    -0.0088353478
    8      H      -0.0001573346     1.4683754316    -1.6267295092
    9      H      -0.0001704594     2.9892237599    -0.6120487261
 ----------------------------------------------------------------
 Molecular Point Group                 C1    NOp =  1
 Largest Abelian Subgroup              C1    NOp =  1
 Nuclear Repulsion Energy =   550.4261361282 hartrees
 There are       46 alpha and       46 beta electrons
 Applying Cartesian multipole field
    Component          Value
    ---------          -----
     (2,0,0)        1.00000E-11
     (0,2,0)        2.00000E-11
     (0,0,2)       -3.00000E-11
 Nucleus-field energy     =     0.0000000121 hartrees
 Requested basis set is 6-311++G(d,p)
 There are 76 shells and 190 basis functions
 A cutoff of  1.0D-11 yielded   2556 shell pairs
 There are     16539 function pairs (     18159 Cartesian)
 Smallest overlap matrix eigenvalue = 4.87E-05
 Guess MOs from SCF MO coefficient file

 -----------------------------------------------------------------------
  General SCF calculation program by
  Eric Jon Sundstrom, Paul Horn, Yuezhi Mao, Dmitri Zuev, Alec White,
  David Stuck, Shaama M.S., Shane Yost, Joonho Lee, David Small,
  Daniel Levine, Susi Lehtola, Hugh Burton, Evgeny Epifanovsky
 -----------------------------------------------------------------------
 Exchange:     0.2000 Hartree-Fock + 0.0800 Slater + 0.7200 B88
 Correlation:  0.1900 VWN1RPA + 0.8100 LYP
 Using SG-1 standard quadrature grid
 using 4 threads for integral computing
 -------------------------------------------------------
 OpenMP Integral computing Module                
 Release: version 2.0, May 2017, Q-Chem Inc. Pleasanton 
 -------------------------------------------------------
 -------------------------------------------------------
 OpenMP BLAS3 based DFT computing Module                
 Release: version 1.0, May 2013, Q-Chem Inc. Pittsburgh 
 -------------------------------------------------------
 A restricted SCF calculation will be
 performed using DIIS
 SCF converges when DIIS error is below 1.0e-08
 ---------------------------------------
  Cycle       Energy         DIIS error
 ---------------------------------------
    1   -5265.0073652181      4.42e-06  
    2   -5265.0073653602      8.98e-07  
    3   -5265.0073653601      9.93e-07  
    4   -5265.0073653646      2.45e-07  
    5   -5265.0073653648      7.10e-08  
    6   -5265.0073653648      2.11e-08  
    7   -5265.0073653648      3.99e-09  Convergence criterion met
 ---------------------------------------
 SCF time:   CPU 23.62s  wall 6.00s 
 SCF   energy in the final basis set =    -5265.0073653648
 Total energy in the final basis set =    -5265.0073653648

 --------------------------------------------------------------

                    Orbital Energies (a.u.)
 --------------------------------------------------------------

 Alpha MOs
 -- Occupied --
*******-482.832 -62.485 -62.485 -56.306 -56.306 -56.302 -56.302
-56.302 -56.302 -10.254 -10.253 -10.209  -8.694  -8.694  -6.526
 -6.526  -6.512  -6.512  -6.512  -6.512  -2.637  -2.637  -2.633
 -2.633  -2.633  -2.633  -2.622  -2.622  -2.622  -2.622  -0.916
 -0.799  -0.778  -0.631  -0.597  -0.538  -0.481  -0.399  -0.396
 -0.380  -0.363  -0.304  -0.288  -0.278  -0.277
 -- Virtual --
 -0.047  -0.015  -0.005   0.009   0.019   0.020   0.052   0.056
  0.063   0.070   0.081   0.082   0.085   0.091   0.097   0.097
  0.101   0.112   0.118   0.133   0.143   0.149   0.151   0.164
  0.167   0.175   0.203   0.206   0.227   0.235   0.259   0.278
  0.286   0.386   0.389   0.406   0.424   0.429   0.436   0.456
  0.460   0.479   0.493   0.494   0.548   0.555   0.557   0.570
  0.573   0.602   0.624   0.637   0.645   0.654   0.660   0.672
  0.681   0.687   0.740   0.780   0.796   0.826   0.855   0.921
  0.921   0.942   1.008   1.237   1.287   1.320   1.415   1.422
  1.473   1.497   1.526   1.605   1.622   1.677   1.713   1.798
  1.822   1.846   1.886   1.896   1.956   2.025   2.030   2.048
  2.058   2.101   2.163   2.184   2.219   2.243   2.262   2.274
  2.380   2.530   2.584   2.653   2.668   2.702   2.729   2.844
  2.856   2.879   3.045   3.236   3.355   3.464   3.734   4.012
  4.014   4.043   4.049   4.121   4.127   4.135   4.189   4.281
  4.287   4.372   4.417   6.646   6.682   7.575   7.580   7.598
  7.605   7.700   7.701  23.726  23.791  23.873  47.923  47.951
289.774 289.775 289.794 289.801 289.915 289.9211020.7151020.748
 --------------------------------------------------------------

          Ground-State Mulliken Net Atomic Charges

     Atom                 Charge (a.u.)
  ----------------------------------------
      1 C                    -0.409037
      2 C                    -0.095367
      3 C                    -0.095369
      4 H                     0.224600
      5 Br                   -0.089189
      6 H                     0.224600
      7 Br                   -0.089188
      8 H                     0.179473
      9 H                     0.149477
  ----------------------------------------
  Sum of atomic charges =     0.000000

 -----------------------------------------------------------------
                    Cartesian Multipole Moments
 -----------------------------------------------------------------
    Charge (ESU x 10^10)
                 0.0000
    Dipole Moment (Debye)
         X      -0.0001      Y       2.5499      Z       0.4048
       Tot       2.5819
    Quadrupole Moments (Debye-Ang)
        XX     -59.1592     XY      -0.0004     YY     -49.5560
        XZ       0.0001     YZ       2.0525     ZZ     -54.2829
    Octopole Moments (Debye-Ang^2)
       XXX       0.0072    XXY     -17.8542    XYY       0.0012
       YYY     -29.0083    XXZ       0.0279    XYZ       0.0004
       YYZ       0.4414    XZZ       0.0017    YZZ      -8.0806
       ZZZ      -3.0113
    Hexadecapole Moments (Debye-Ang^3)
      XXXX    -858.3528   XXXY      -0.0085   XXYY    -188.0196
      XYYY      -0.0079   YYYY    -330.2496   XXXZ       0.0153
      XXYZ      11.2463   XYYZ       0.0056   YYYZ       8.2475
      XXZZ    -161.7682   XYZZ      -0.0039   YYZZ     -74.2882
      XZZZ       0.0166   YZZZ       5.9525   ZZZZ    -111.8463
 -----------------------------------------------------------------
 Calculating analytic gradient of the SCF energy
 Gradient of SCF Energy
            1           2           3           4           5           6
    1  -0.0000001   0.0000474  -0.0000474  -0.0000101  -0.0000053   0.0000101
    2   0.0000376  -0.0000150  -0.0000152  -0.0000562   0.0000007  -0.0000561
    3  -0.0000085   0.0000195   0.0000195   0.0000169  -0.0000697   0.0000169
            7           8           9
    1   0.0000052   0.0000000   0.0000000
    2   0.0000008   0.0000786   0.0000247
    3  -0.0000696   0.0000054   0.0000696
 Max gradient component =       7.858E-05
 RMS gradient           =       3.636E-05
 Gradient time:  CPU 9.63 s  wall 2.47 s
 Geometry Optimization Parameters
   NAtoms,    NIC,     NZ,  NCons,   NDum,   NFix, NCnnct, MaxDiis
        9      69       9       0       0       0       0       0

 Cartesian Hessian Update
 Hessian Updated using BFGS Update


** GEOMETRY OPTIMIZATION IN DELOCALIZED INTERNAL COORDINATES **
   Searching for a Minimum

   Optimization Cycle:   7

                       Coordinates (Angstroms)
     ATOM                X               Y               Z
      1  C        -0.0001304484    1.9046628904   -0.6354585575
      2  C        -0.7508187362    1.1559063127    0.4318001118
      3  C         0.7507091806    1.1559630729    0.4317341849
      4  H        -1.2352124042    1.7076104991    1.2262686623
      5  Br       -1.8082019620   -0.3973948132   -0.0086736481
      6  H         1.2351302802    1.7077056024    1.2261592577
      7  Br        1.8081747591   -0.3972535257   -0.0088353478
      8  H        -0.0001573346    1.4683754316   -1.6267295092
      9  H        -0.0001704594    2.9892237599   -0.6120487261
   Point Group: c1    Number of degrees of freedom:    21


   Energy is  -5265.007365365

 Hessian Updated using BFGS Update

 21 Hessian modes will be used to form the next step
  Hessian Eigenvalues:
     0.015566    0.016343    0.020947    0.023621    0.030130    0.032272
     0.065300    0.080366    0.081934    0.090659    0.105237    0.110868
     0.175927    0.191241    0.245439    0.256595    0.288512    0.347965
     0.348126    0.348711    0.360970

 Minimum Search - Taking Simple RFO Step
 Searching for Lamda that Minimizes Along All modes
 Value Taken    Lamda =   0.00000000
 Step Taken.  Stepsize is  0.000549

                             Maximum     Tolerance    Cnvgd?
         Gradient           0.000022      0.000300     YES
         Displacement       0.000298      0.001200     YES
         Energy change     -0.000000      0.000001     YES


                       Distance Matrix (Angstroms)
             C (  1)   C (  2)   C (  3)   H (  4)   Br(  5)   H (  6)
   C (  2)  1.504397
   C (  3)  1.504398  1.501528
   H (  4)  2.242830  1.081756  2.208956
   Br(  5)  2.993568  1.929979  3.025708  2.506880
   H (  6)  2.242829  2.208955  1.081755  2.470343  3.901042
   Br(  7)  2.993567  3.025709  1.929978  3.901043  3.616377  2.506879
   H (  8)  1.083035  2.213295  2.213295  3.118043  3.060756  3.118042
   H (  9)  1.084813  2.239229  2.239229  2.558764  3.886158  2.558762
             Br(  7)   H (  8)
   H (  8)  3.060754
   H (  9)  3.886156  1.828266

 Final energy is   -5265.0073653647842     


 ******************************
 **  OPTIMIZATION CONVERGED  **
 ******************************

                       Coordinates (Angstroms)
     ATOM                X               Y               Z
      1  C        -0.0001304484    1.9046628904   -0.6354585575
      2  C        -0.7508187362    1.1559063127    0.4318001118
      3  C         0.7507091806    1.1559630729    0.4317341849
      4  H        -1.2352124042    1.7076104991    1.2262686623
      5  Br       -1.8082019620   -0.3973948132   -0.0086736481
      6  H         1.2351302802    1.7077056024    1.2261592577
      7  Br        1.8081747591   -0.3972535257   -0.0088353478
      8  H        -0.0001573346    1.4683754316   -1.6267295092
      9  H        -0.0001704594    2.9892237599   -0.6120487261

Z-matrix Print:
$molecule
0 1
Br
C  1 1.929978
H  2 1.081755 1 109.436147
C  2 1.501528 1 123.222745 3 -143.010810 0
H  4 1.081756 2 116.602478 1 140.612954 0
C  4 1.504397 2 60.063090 1 -109.218152 0
H  6 1.083035 4 116.667224 2 106.811633 0
H  6 1.084813 4 118.833676 2 -108.483730 0
Br 4 1.929979 2 123.222596 1 0.000000 0
$end


 --------------------------------------------------------------

                    Orbital Energies (a.u.)
 --------------------------------------------------------------

 Alpha MOs
 -- Occupied --
*******-482.832 -62.485 -62.485 -56.306 -56.306 -56.302 -56.302
-56.302 -56.302 -10.254 -10.253 -10.209  -8.694  -8.694  -6.526
 -6.526  -6.512  -6.512  -6.512  -6.512  -2.637  -2.637  -2.633
 -2.633  -2.633  -2.633  -2.622  -2.622  -2.622  -2.622  -0.916
 -0.799  -0.778  -0.631  -0.597  -0.538  -0.481  -0.399  -0.396
 -0.380  -0.363  -0.304  -0.288  -0.278  -0.277
 -- Virtual --
 -0.047  -0.015  -0.005   0.009   0.019   0.020   0.052   0.056
  0.063   0.070   0.081   0.082   0.085   0.091   0.097   0.097
  0.101   0.112   0.118   0.133   0.143   0.149   0.151   0.164
  0.167   0.175   0.203   0.206   0.227   0.235   0.259   0.278
  0.286   0.386   0.389   0.406   0.424   0.429   0.436   0.456
  0.460   0.479   0.493   0.494   0.548   0.555   0.557   0.570
  0.573   0.602   0.624   0.637   0.645   0.654   0.660   0.672
  0.681   0.687   0.740   0.780   0.796   0.826   0.855   0.921
  0.921   0.942   1.008   1.237   1.287   1.320   1.415   1.422
  1.473   1.497   1.526   1.605   1.622   1.677   1.713   1.798
  1.822   1.846   1.886   1.896   1.956   2.025   2.030   2.048
  2.058   2.101   2.163   2.184   2.219   2.243   2.262   2.274
  2.380   2.530   2.584   2.653   2.668   2.702   2.729   2.844
  2.856   2.879   3.045   3.236   3.355   3.464   3.734   4.012
  4.014   4.043   4.049   4.121   4.127   4.135   4.189   4.281
  4.287   4.372   4.417   6.646   6.682   7.575   7.580   7.598
  7.605   7.700   7.701  23.726  23.791  23.873  47.923  47.951
289.774 289.775 289.794 289.801 289.915 289.9211020.7151020.748
 --------------------------------------------------------------

          Ground-State Mulliken Net Atomic Charges

     Atom                 Charge (a.u.)
  ----------------------------------------
      1 C                    -0.409037
      2 C                    -0.095367
      3 C                    -0.095369
      4 H                     0.224600
      5 Br                   -0.089189
      6 H                     0.224600
      7 Br                   -0.089188
      8 H                     0.179473
      9 H                     0.149477
  ----------------------------------------
  Sum of atomic charges =     0.000000

 -----------------------------------------------------------------
                    Cartesian Multipole Moments
 -----------------------------------------------------------------
    Charge (ESU x 10^10)
                 0.0000
    Dipole Moment (Debye)
         X      -0.0001      Y       2.5499      Z       0.4048
       Tot       2.5819
    Quadrupole Moments (Debye-Ang)
        XX     -59.1592     XY      -0.0004     YY     -49.5560
        XZ       0.0001     YZ       2.0525     ZZ     -54.2829
    Octopole Moments (Debye-Ang^2)
       XXX       0.0072    XXY     -17.8542    XYY       0.0012
       YYY     -29.0083    XXZ       0.0279    XYZ       0.0004
       YYZ       0.4414    XZZ       0.0017    YZZ      -8.0806
       ZZZ      -3.0113
    Hexadecapole Moments (Debye-Ang^3)
      XXXX    -858.3528   XXXY      -0.0085   XXYY    -188.0196
      XYYY      -0.0079   YYYY    -330.2496   XXXZ       0.0153
      XXYZ      11.2463   XYYZ       0.0056   YYYZ       8.2475
      XXZZ    -161.7682   XYZZ      -0.0039   YYZZ     -74.2882
      XZZZ       0.0166   YZZZ       5.9525   ZZZZ    -111.8463
 -----------------------------------------------------------------
Archival summary:
1\1\garfield\OPT\ProcedureUnspecified\BasisUnspecified\r234\taweetha\WedOct1003:00:302018WedOct1003:00:302018\0\\#,OPT,ProcedureUnspecified,BasisUnspecified,\\0,1\Br\C,1,1.92998\H,2,1.08176,1,109.436\C,2,1.50153,1,123.223,3,-143.011,0\H,4,1.08176,2,116.602,1,140.613,0\C,4,1.5044,2,60.0631,1,-109.218,0\H,6,1.08304,4,116.667,2,106.812,0\H,6,1.08481,4,118.834,2,-108.484,0\Br,4,1.92998,2,123.223,1,0,0\\\@

 Total job time:  73.17s(wall), 283.87s(cpu) 
 Wed Oct 10 03:00:30 2018

        *************************************************************
        *                                                           *
        *  Thank you very much for using Q-Chem.  Have a nice day.  *
        *                                                           *
        *************************************************************


 
User input: 2 of 2 
 
Q-Chem Developer Version!
                  Welcome to Q-Chem
     A Quantum Leap Into The Future Of Chemistry


 Q-Chem 5.1, Q-Chem, Inc., Pleasanton, CA (2018)

 Yihan Shao,  Zhengting Gan,  E. Epifanovsky,  A. T. B. Gilbert,  M. Wormit,  
 J. Kussmann,  A. W. Lange,  A. Behn,  Jia Deng,  Xintian Feng,  D. Ghosh,  
 M. Goldey,  P. R. Horn,  L. D. Jacobson,  I. Kaliman,  T. Kus,  A. Landau,  
 Jie Liu,  E. I. Proynov,  R. M. Richard,  R. P. Steele,  E. J. Sundstrom,  
 H. L. Woodcock III,  P. M. Zimmerman,  D. Zuev,  B. Albrecht,  E. Alguire,  
 S. A. Baeppler,  D. Barton,  Z. Benda,  Y. A. Bernard,  E. J. Berquist,  
 K. B. Bravaya,  H. Burton,  D. Casanova,  Chun-Min Chang,  Yunqing Chen,  
 A. Chien,  K. D. Closser,  M. P. Coons,  S. Coriani,  S. Dasgupta,  
 A. L. Dempwolff,  M. Diedenhofen,  Hainam Do,  R. G. Edgar,  Po-Tung Fang,  
 S. Faraji,  S. Fatehi,  Qingguo Feng,  K. D. Fenk,  J. Fosso-Tande,  
 Qinghui Ge,  A. Ghysels,  G. Gidofalvi,  J. Gomes,  J. Gonthier,  A. Gunina,  
 D. Hait,  M. W. D. Hanson-Heine,  P. H. P. Harbach,  A. W. Hauser,  
 J. E. Herr,  E. G. Hohenstein,  Z. C. Holden,  Kerwin Hui,  B. C. Huynh,  
 T.-C. Jagau,  Hyunjun Ji,  B. Kaduk,  K. Khistyaev,  Jaehoon Kim,  
 P. Klunzinger,  K. Koh,  D. Kosenkov,  L. Koulias,  T. Kowalczyk,  
 C. M. Krauter,  A. Kunitsa,  Ka Un Lao,  A. Laurent,  K. V. Lawler,  
 Joonho Lee,  D. Lefrancois,  S. Lehtola,  D. S. Levine,  Yi-Pei Li,  
 You-Sheng Lin,  Fenglai Liu,  E. Livshits,  A. Luenser,  P. Manohar,  
 E. Mansoor,  S. F. Manzer,  Shan-Ping Mao,  Yuezhi Mao,  N. Mardirossian,  
 A. V. Marenich,  T. Markovich,  L. A. Martinez-Martinez,  S. A. Maurer,  
 N. J. Mayhall,  S. C. McKenzie,  J.-M. Mewes,  A. F. Morrison,  
 J. W. Mullinax,  K. Nanda,  T. S. Nguyen-Beck,  R. Olivares-Amaya,  
 J. A. Parkhill,  T. M. Perrine,  F. Plasser,  P. Pokhilko,  S. Prager,  
 A. Prociuk,  E. Ramos,  D. R. Rehn,  F. Rob,  M. Schneider,  N. Sergueev,  
 S. M. Sharada,  S. Sharma,  D. W. Small,  T. Stauch,  T. Stein,  
 Yu-Chuan Su,  A. J. W. Thom,  A. Tkatchenko,  T. Tsuchimochi,  N. M. Tubman,  
 L. Vogt,  M. L. Vidal,  O. Vydrov,  M. A. Watson,  J. Wenzel,  
 M. de Wergifosse,  T. A. Wesolowski,  A. White,  J. Witte,  A. Yamada,  
 Jun Yang,  K. Yao,  S. Yeganeh,  S. R. Yost,  Zhi-Qiang You,  A. Zech,  
 Igor Ying Zhang,  Xing Zhang,  Yan Zhao,  Ying Zhu,  B. R. Brooks,  
 G. K. L. Chan,  C. J. Cramer,  M. S. Gordon,  W. J. Hehre,  A. Klamt,  
 M. W. Schmidt,  C. D. Sherrill,  D. G. Truhlar,  A. Aspuru-Guzik,  R. Baer,  
 A. T. Bell,  N. A. Besley,  Jeng-Da Chai,  A. E. DePrince, III,  
 R. A. DiStasio Jr.,  A. Dreuw,  B. D. Dunietz,  T. R. Furlani,  
 Chao-Ping Hsu,  Yousung Jung,  Jing Kong,  D. S. Lambrecht,  WanZhen Liang,  
 C. Ochsenfeld,  V. A. Rassolov,  L. V. Slipchenko,  J. E. Subotnik,  
 T. Van Voorhis,  J. M. Herbert,  A. I. Krylov,  P. M. W. Gill,  M. Head-Gordon

 Contributors to earlier versions of Q-Chem not listed above: 
 R. D. Adamson,  B. Austin,  J. Baker,  G. J. O. Beran,  K. Brandhorst,  
 S. T. Brown,  E. F. C. Byrd,  A. K. Chakraborty,  C.-L. Cheng,  
 Siu Hung Chien,  D. M. Chipman,  D. L. Crittenden,  H. Dachsel,  
 R. J. Doerksen,  A. D. Dutoi,  L. Fusti-Molnar,  W. A. Goddard III,  
 A. Golubeva-Zadorozhnaya,  S. R. Gwaltney,  G. Hawkins,  A. Heyden,  
 S. Hirata,  G. Kedziora,  F. J. Keil,  C. Kelley,  Jihan Kim,  R. A. King,  
 R. Z. Khaliullin,  P. P. Korambath,  W. Kurlancheek,  A. M. Lee,  M. S. Lee,  
 S. V. Levchenko,  Ching Yeh Lin,  D. Liotard,  R. C. Lochan,  I. Lotan,  
 P. E. Maslen,  N. Nair,  D. P. O'Neill,  D. Neuhauser,  E. Neuscamman,  
 C. M. Oana,  R. Olson,  B. Peters,  R. Peverati,  P. A. Pieniazek,  
 Y. M. Rhee,  J. Ritchie,  M. A. Rohrdanz,  E. Rosta,  N. J. Russ,  
 H. F. Schaefer III,  N. E. Schultz,  N. Shenvi,  A. C. Simmonett,  A. Sodt,  
 D. Stuck,  K. S. Thanthiriwatte,  V. Vanovschi,  Tao Wang,  A. Warshel,  
 C. F. Williams,  Q. Wu,  X. Xu,  W. Zhang

 Please cite Q-Chem as follows:
 Y. Shao et al., Mol. Phys. 113, 184-215 (2015)
 DOI: 10.1080/00268976.2014.952696

 Q-Chem 5.1.1 for Intel X86 EM64T Linux

 Parts of Q-Chem use Armadillo 8.300.2 (Tropical Shenanigans).
 http://arma.sourceforge.net/

 Q-Chem begins on Wed Oct 10 03:00:31 2018  

Host: 
0

     Scratch files written to /scratch/taweetham/qchem23975//
The previous job contains 0 fragments, simply inherited here
Input Ideriv = 2
Curr. Ideriv = -1
Max.  Ideriv = 2

Checking the input file for inconsistencies... 	...done.

--------------------------------------------------------------
User input:
--------------------------------------------------------------

$molecule
read
$end

$rem
   job_type 	frequency
   basis 	6-311++g**
   method	b3lyp	
$end


--------------------------------------------------------------
 Atom   1: (  0.6082630636,  1.8591795299,  0.0000011179)
         ->(  0.6082630636,  1.8591795299,  0.0000000000)
 Atom   3: ( -0.4434960622,  1.0888742931,  0.7507637290)
         ->( -0.4434948676,  1.0888762837,  0.7507641904)
 Atom   6: ( -1.2490125036,  1.6243066400,  1.2351708730)
         ->( -1.2490114434,  1.6243081760,  1.2351718156)
 Atom   7: (  0.0285629012, -0.4550915266,  1.8081882640)
         ->(  0.0285629551, -0.4550913733,  1.8081884635)
 Atom   8: (  1.6082123517,  1.4431671883,  0.0000015066)
         ->(  1.6082123517,  1.4431671883,  0.0000000000)
 Atom   9: (  0.5627738209,  2.9430388522,  0.0000024780)
         ->(  0.5627738209,  2.9430388522,  0.0000000000)
 ----------------------------------------------------------------
             Standard Nuclear Orientation (Angstroms)
    I     Atom           X                Y                Z
 ----------------------------------------------------------------
    1      C       0.6082630636     1.8591795299     0.0000000000
    2      C      -0.4434948676     1.0888762837    -0.7507641904
    3      C      -0.4434948676     1.0888762837     0.7507641904
    4      H      -1.2490114434     1.6243081760    -1.2351718156
    5      Br      0.0285629551    -0.4550913733    -1.8081884635
    6      H      -1.2490114434     1.6243081760     1.2351718156
    7      Br      0.0285629551    -0.4550913733     1.8081884635
    8      H       1.6082123517     1.4431671883     0.0000000000
    9      H       0.5627738209     2.9430388522     0.0000000000
 ----------------------------------------------------------------
 Molecular Point Group                 Cs    NOp =  2
 Largest Abelian Subgroup              Cs    NOp =  2
 Nuclear Repulsion Energy =   550.4261361282 hartrees
 There are       46 alpha and       46 beta electrons
 Requested basis set is 6-311++G(d,p)
 There are 76 shells and 190 basis functions

 Total QAlloc Memory Limit   2000 MB
 Mega-Array Size       188 MB
 MEM_STATIC part       192 MB

                       Distance Matrix (Angstroms)
             C (  1)   C (  2)   C (  3)   H (  4)   Br(  5)   H (  6)
   C (  2)  1.504396
   C (  3)  1.504396  1.501528
   H (  4)  2.242829  1.081756  2.208956
   Br(  5)  2.993568  1.929979  3.025709  2.506880
   H (  6)  2.242829  2.208956  1.081756  2.470344  3.901044
   Br(  7)  2.993568  3.025709  1.929979  3.901044  3.616377  2.506880
   H (  8)  1.083035  2.213294  2.213294  3.118043  3.060755  3.118043
   H (  9)  1.084813  2.239228  2.239228  2.558763  3.886157  2.558763
             Br(  7)   H (  8)
   H (  8)  3.060755
   H (  9)  3.886157  1.828266

 A cutoff of  1.0D-11 yielded   2556 shell pairs
 There are     16539 function pairs (     18159 Cartesian)

 -------------------------------------------------------
 OpenMP Integral Computing Module                       
 Release: version 1.0, May 2013, Q-Chem Inc. Pittsburgh 
 -------------------------------------------------------
 Integral Job Info:
 Integral job number is                      11
 Integral operator is                         1
 short-range coefficients                     0
 long-range coefficients              100000000
 Omega coefficients                           0
 if combine SR and LR in K                    0
 Integral screening is                        0
 Integral computing path is                   2
 max size of driver memory is            800000
 size of driver memory is                593474
 size of scratch memory is             29623520
 max col of scratch BK array               1296
 max len of scratch array in speh3          155
 max len of scratch index in speh4           18
 max int batch size is                      520
 min int batch size is                       52
 fixed nKL is                                45
 max L of basis functions is                  2
 order of int derivative is                   0
 number of shells is                         76
 number of basis is                         199
 number of cartesian basis is               199
 number of contracted shell pairs          2556
 number of primitive shell pairs           6307
 maxK2 (contraction) of shell pair           36
 max number of K2 of shell pair               1
 max number of CS2 of shell pair            302
 max number of PS2 of shell pair            612
 mem total for path MDJ                  530742
 -------------------------------------------------------
 Smallest overlap matrix eigenvalue = 4.87E-05
 Guess from superposition of atomic densities
 Warning:  Energy on first SCF cycle will be non-variational
 SAD guess density has 92.000000 electrons

 -----------------------------------------------------------------------
  General SCF calculation program by
  Eric Jon Sundstrom, Paul Horn, Yuezhi Mao, Dmitri Zuev, Alec White,
  David Stuck, Shaama M.S., Shane Yost, Joonho Lee, David Small,
  Daniel Levine, Susi Lehtola, Hugh Burton, Evgeny Epifanovsky
 -----------------------------------------------------------------------
 Exchange:     0.2000 Hartree-Fock + 0.0800 Slater + 0.7200 B88
 Correlation:  0.1900 VWN1RPA + 0.8100 LYP
 Using SG-1 standard quadrature grid
 using 4 threads for integral computing
 -------------------------------------------------------
 OpenMP Integral computing Module                
 Release: version 2.0, May 2017, Q-Chem Inc. Pleasanton 
 -------------------------------------------------------
 -------------------------------------------------------
 OpenMP BLAS3 based DFT computing Module                
 Release: version 1.0, May 2013, Q-Chem Inc. Pittsburgh 
 -------------------------------------------------------
 A restricted SCF calculation will be
 performed using DIIS
 SCF converges when DIIS error is below 1.0e-08
 ---------------------------------------
  Cycle       Energy         DIIS error
 ---------------------------------------
    1   -5265.8057791305      4.11e-02  
    2   -5264.9533423183      3.94e-03  
    3   -5264.9092052592      4.90e-03  
    4   -5265.0035043740      8.58e-04  
    5   -5265.0069390875      2.84e-04  
    6   -5265.0072702391      7.45e-05  
    7   -5265.0072946949      9.98e-06  
    8   -5265.0072951164      2.36e-06  
    9   -5265.0072951307      4.79e-07  
   10   -5265.0072951301      1.17e-07  
   11   -5265.0072951319      1.89e-08  
   12   -5265.0072951311      2.85e-09  Convergence criterion met
 ---------------------------------------
 SCF time:   CPU 27.69s  wall 7.00s 
 SCF   energy in the final basis set =    -5265.0072951311
 Total energy in the final basis set =    -5265.0072951311

 --------------------------------------------------------------
             Orbital Energies (a.u.) and Symmetries
 --------------------------------------------------------------

 Alpha MOs, Restricted
 -- Occupied --                  
-482.83 -482.83  -62.49  -62.49  -56.31  -56.31  -56.30  -56.30
  1 A'    1 A"    2 A"    2 A'    3 A'    3 A"    4 A'    4 A"                 
-56.302 -56.302 -10.254 -10.253 -10.209  -8.694  -8.694  -6.526
  5 A"    5 A'    6 A'    6 A"    7 A'    7 A"    8 A'    9 A'                 
 -6.526  -6.512  -6.512  -6.512  -6.512  -2.637  -2.637  -2.633
  8 A"    9 A"   10 A'   11 A'   10 A"   11 A"   12 A'   12 A"                 
 -2.633  -2.633  -2.633  -2.622  -2.622  -2.622  -2.622  -0.916
 13 A'   14 A'   13 A"   15 A'   14 A"   15 A"   16 A'   17 A'                 
 -0.799  -0.778  -0.631  -0.597  -0.538  -0.481  -0.399  -0.396
 16 A"   18 A'   19 A'   17 A"   20 A'   21 A'   22 A'   18 A"                 
 -0.380  -0.363  -0.304  -0.288  -0.278  -0.277
 23 A'   19 A"   24 A'   20 A"   25 A'   21 A"                                 
 -- Virtual --                   
 -0.047  -0.015  -0.005   0.009   0.019   0.020   0.052   0.056
 26 A'   27 A'   22 A"   28 A'   29 A'   23 A"   24 A"   30 A'                 
  0.063   0.070   0.081   0.082   0.085   0.091   0.097   0.097
 31 A'   32 A'   25 A"   26 A"   33 A'   34 A'   35 A'   27 A"                 
  0.101   0.112   0.118   0.133   0.143   0.149   0.151   0.164
 28 A"   36 A'   29 A"   37 A'   30 A"   38 A'   39 A'   31 A"                 
  0.167   0.175   0.203   0.206   0.227   0.235   0.259   0.278
 40 A'   32 A"   33 A"   41 A'   42 A'   34 A"   43 A'   44 A'                 
  0.286   0.386   0.389   0.406   0.424   0.429   0.436   0.456
 35 A"   45 A'   46 A'   36 A"   47 A'   37 A"   48 A'   49 A'                 
  0.460   0.479   0.493   0.494   0.548   0.555   0.557   0.570
 38 A"   50 A'   39 A"   51 A'   40 A"   52 A'   41 A"   53 A'                 
  0.573   0.602   0.624   0.637   0.645   0.654   0.660   0.672
 42 A"   54 A'   43 A"   55 A'   56 A'   44 A"   57 A'   45 A"                 
  0.681   0.687   0.740   0.780   0.796   0.826   0.855   0.921
 58 A'   46 A"   47 A"   59 A'   60 A'   48 A"   61 A'   49 A"                 
  0.921   0.942   1.008   1.237   1.287   1.320   1.415   1.422
 62 A'   63 A'   50 A"   64 A'   51 A"   65 A'   52 A"   66 A'                 
  1.473   1.497   1.526   1.605   1.622   1.677   1.713   1.798
 67 A'   53 A"   68 A'   54 A"   69 A'   70 A'   55 A"   71 A'                 
  1.822   1.846   1.886   1.896   1.956   2.025   2.030   2.048
 56 A"   72 A'   57 A"   73 A'   58 A"   59 A"   74 A'   75 A'                 
  2.058   2.101   2.163   2.184   2.219   2.243   2.262   2.274
 60 A"   76 A'   77 A'   61 A"   62 A"   78 A'   63 A"   64 A"                 
  2.380   2.530   2.584   2.653   2.668   2.702   2.729   2.844
 79 A'   80 A'   81 A'   65 A"   66 A"   82 A'   83 A'   67 A"                 
  2.856   2.879   3.045   3.236   3.355   3.464   3.734   4.012
 84 A'   85 A'   86 A'   68 A"   87 A'   69 A"   88 A'   70 A"                 
  4.014   4.043   4.049   4.121   4.127   4.135   4.189   4.281
 89 A'   71 A"   90 A'   72 A"   91 A'   73 A"   92 A'   74 A"                 
  4.287   4.372   4.417   6.646   6.682   7.575   7.580   7.598
 93 A'   94 A'   75 A"   95 A'   76 A"   77 A"   96 A'   78 A"                 
  7.605   7.700   7.701  23.726  23.791  23.873  47.923  47.951
 97 A'   79 A"   98 A'   99 A'   80 A"  100 A'  101 A'   81 A"                 
289.774 289.775 289.794 289.801 289.915 289.9211020.7151020.748
 82 A"  102 A'   83 A"  103 A'  104 A'   84 A"  105 A'   85 A"                 

 Beta MOs, Restricted
 -- Occupied --                  
-482.83 -482.83  -62.49  -62.49  -56.31  -56.31  -56.30  -56.30
  1 A'    1 A"    2 A"    2 A'    3 A'    3 A"    4 A'    4 A"                 
-56.302 -56.302 -10.254 -10.253 -10.209  -8.694  -8.694  -6.526
  5 A"    5 A'    6 A'    6 A"    7 A'    7 A"    8 A'    9 A'                 
 -6.526  -6.512  -6.512  -6.512  -6.512  -2.637  -2.637  -2.633
  8 A"    9 A"   10 A'   11 A'   10 A"   11 A"   12 A'   12 A"                 
 -2.633  -2.633  -2.633  -2.622  -2.622  -2.622  -2.622  -0.916
 13 A'   14 A'   13 A"   15 A'   14 A"   15 A"   16 A'   17 A'                 
 -0.799  -0.778  -0.631  -0.597  -0.538  -0.481  -0.399  -0.396
 16 A"   18 A'   19 A'   17 A"   20 A'   21 A'   22 A'   18 A"                 
 -0.380  -0.363  -0.304  -0.288  -0.278  -0.277
 23 A'   19 A"   24 A'   20 A"   25 A'   21 A"                                 
 -- Virtual --                   
 -0.047  -0.015  -0.005   0.009   0.019   0.020   0.052   0.056
 26 A'   27 A'   22 A"   28 A'   29 A'   23 A"   24 A"   30 A'                 
  0.063   0.070   0.081   0.082   0.085   0.091   0.097   0.097
 31 A'   32 A'   25 A"   26 A"   33 A'   34 A'   35 A'   27 A"                 
  0.101   0.112   0.118   0.133   0.143   0.149   0.151   0.164
 28 A"   36 A'   29 A"   37 A'   30 A"   38 A'   39 A'   31 A"                 
  0.167   0.175   0.203   0.206   0.227   0.235   0.259   0.278
 40 A'   32 A"   33 A"   41 A'   42 A'   34 A"   43 A'   44 A'                 
  0.286   0.386   0.389   0.406   0.424   0.429   0.436   0.456
 35 A"   45 A'   46 A'   36 A"   47 A'   37 A"   48 A'   49 A'                 
  0.460   0.479   0.493   0.494   0.548   0.555   0.557   0.570
 38 A"   50 A'   39 A"   51 A'   40 A"   52 A'   41 A"   53 A'                 
  0.573   0.602   0.624   0.637   0.645   0.654   0.660   0.672
 42 A"   54 A'   43 A"   55 A'   56 A'   44 A"   57 A'   45 A"                 
  0.681   0.687   0.740   0.780   0.796   0.826   0.855   0.921
 58 A'   46 A"   47 A"   59 A'   60 A'   48 A"   61 A'   49 A"                 
  0.921   0.942   1.008   1.237   1.287   1.320   1.415   1.422
 62 A'   63 A'   50 A"   64 A'   51 A"   65 A'   52 A"   66 A'                 
  1.473   1.497   1.526   1.605   1.622   1.677   1.713   1.798
 67 A'   53 A"   68 A'   54 A"   69 A'   70 A'   55 A"   71 A'                 
  1.822   1.846   1.886   1.896   1.956   2.025   2.030   2.048
 56 A"   72 A'   57 A"   73 A'   58 A"   59 A"   74 A'   75 A'                 
  2.058   2.101   2.163   2.184   2.219   2.243   2.262   2.274
 60 A"   76 A'   77 A'   61 A"   62 A"   78 A'   63 A"   64 A"                 
  2.380   2.530   2.584   2.653   2.668   2.702   2.729   2.844
 79 A'   80 A'   81 A'   65 A"   66 A"   82 A'   83 A'   67 A"                 
  2.856   2.879   3.045   3.236   3.355   3.464   3.734   4.012
 84 A'   85 A'   86 A'   68 A"   87 A'   69 A"   88 A'   70 A"                 
  4.014   4.043   4.049   4.121   4.127   4.135   4.189   4.281
 89 A'   71 A"   90 A'   72 A"   91 A'   73 A"   92 A'   74 A"                 
  4.287   4.372   4.417   6.646   6.682   7.575   7.580   7.598
 93 A'   94 A'   75 A"   95 A'   76 A"   77 A"   96 A'   78 A"                 
  7.605   7.700   7.701  23.726  23.791  23.873  47.923  47.951
 97 A'   79 A"   98 A'   99 A'   80 A"  100 A'  101 A'   81 A"                 
289.774 289.775 289.794 289.801 289.915 289.9211020.7151020.748
 82 A"  102 A'   83 A"  103 A'  104 A'   84 A"  105 A'   85 A"                 
 --------------------------------------------------------------

          Ground-State Mulliken Net Atomic Charges

     Atom                 Charge (a.u.)
  ----------------------------------------
      1 C                    -0.408947
      2 C                    -0.095459
      3 C                    -0.095459
      4 H                     0.224613
      5 Br                   -0.089143
      6 H                     0.224613
      7 Br                   -0.089143
      8 H                     0.179409
      9 H                     0.149517
  ----------------------------------------
  Sum of atomic charges =     0.000000

 -----------------------------------------------------------------
                    Cartesian Multipole Moments
 -----------------------------------------------------------------
    Charge (ESU x 10^10)
                 0.0000
    Dipole Moment (Debye)
         X      -0.4566      Y       2.5412      Z       0.0000
       Tot       2.5819
    Quadrupole Moments (Debye-Ang)
        XX     -54.2081     XY      -2.0908     YY     -49.9364
        XZ       0.0000     YZ       0.0000     ZZ     -59.1598
    Octopole Moments (Debye-Ang^2)
       XXX       1.5964    XXY      -4.9062    XYY      -0.5160
       YYY     -20.3594    XXZ       0.0000    XYZ      -0.0000
       YYZ       0.0000    XZZ      -0.3577    YZZ     -14.4181
       ZZZ       0.0000
    Hexadecapole Moments (Debye-Ang^3)
      XXXX    -111.3343   XXXY      -4.0648   XXYY     -73.4523
      XYYY      -6.2808   YYYY    -325.0986   XXXZ      -0.0000
      XXYZ       0.0000   XYYZ      -0.0000   YYYZ       0.0000
      XXZZ    -161.3219   XYZZ     -10.8911   YYZZ    -186.5950
      XZZZ       0.0000   YZZZ      -0.0000   ZZZZ    -858.3605
 -----------------------------------------------------------------
 Calculating MO derivatives via CPSCF
 D1JvT checksum  = 580176 37340.8595792686
 D1KAT checksum  = 1280232 2024.0457643246
   1         3          27      0.128555    0.029393
   2         3          27      0.015505    0.003240
   3         3          27      0.002001    0.000616
   4         6          24      0.000129    0.000038
   5        28           2      0.000004    0.000002
   6        30           0      0.000000    0.000000    Roots Converged
 Time for AOints: 19.5 s (CPU) 4.9 s (wall)
 ------------------------------------------------------------------------------
                     AOints        : Timing summary (seconds)
 ------------------------------------------------------------------------------
     job step          cpu (% of tot)      sys (% of tot)     wall (% of tot)
 ------------------------------------------------------------------------------
  cpscf_lag         0.9732E+02 (30.0)   0.9000E-05 (17.6)   0.2480E+02 (29.4)
  iterzp            0.2076E+03 (63.9)   0.4100E-04 (80.4)   0.5425E+02 (64.4)
  make_fx           0.0000E+00 ( 0.0)   0.0000E+00 ( 0.0)   0.0000E+00 ( 0.0)
  AOints            0.1948E+02 ( 6.0)   0.1000E-05 ( 2.0)   0.4906E+01 ( 5.8)
 ------------------------------------------------------------------------------
   Grand Totals     0.3247E+03          0.5100E-04          0.8422E+02
 ------------------------------------------------------------------------------
 Calculating analytic Hessian of the SCF energy
 Polarizability Matrix (a.u.)
            1           2           3
    1 -57.5788960   0.3141540  -0.0000000
    2   0.3141540 -76.3932526   0.0000000
    3  -0.0000000   0.0000000 -83.1771694

 Direct stationary perturbation theory relativistic correction:

 rels  =      33.610099148420
 relv  =    -113.951735583824
 rel2e =      18.132993336374
 E_rel =     -62.208643099029

 Hessian of the SCF Energy
            1           2           3           4           5           6
    1   0.6298578  -0.0237789  -0.0000000  -0.1387844  -0.0421601  -0.0856764
    2  -0.0237789   0.6334425  -0.0000000  -0.0543706  -0.0987892  -0.0631283
    3  -0.0000000  -0.0000000   0.2136889  -0.0523817  -0.0299929  -0.0606165
    4  -0.1387844  -0.0543706  -0.0523817   0.4292481  -0.1060019   0.1618084
    5  -0.0421601  -0.0987892  -0.0299929  -0.1060019   0.3578411   0.0172655
    6  -0.0856764  -0.0631283  -0.0606165   0.1618084   0.0172655   0.4465206
    7  -0.1387844  -0.0543706   0.0523817  -0.0351444   0.0228809   0.0185804
    8  -0.0421601  -0.0987892   0.0299929   0.0228809  -0.0377195   0.0080139
    9   0.0856764   0.0631283  -0.0606165  -0.0185804  -0.0080139  -0.2154134
   10  -0.0136049   0.0132512  -0.0077700  -0.2087421   0.1111822  -0.1041531
   11  -0.0163102   0.0113419  -0.0062872   0.1155951  -0.1138878   0.0719127
   12  -0.0002411  -0.0019336  -0.0027754  -0.1011368   0.0673563  -0.0979379
   13   0.0074932  -0.0102272  -0.0054747  -0.0330704   0.0279071   0.0121954
   14   0.0056081  -0.0156537  -0.0113048   0.0297969  -0.0963982  -0.0428570
   15  -0.0004426  -0.0067929  -0.0079742   0.0143689  -0.0444771  -0.0495920
   16  -0.0136049   0.0132512   0.0077700   0.0069346  -0.0074573  -0.0030009
   17  -0.0163102   0.0113419   0.0062872   0.0059251  -0.0034880   0.0004638
   18   0.0002411   0.0019336  -0.0027754   0.0190783  -0.0109518  -0.0113300
   19   0.0074932  -0.0102272   0.0054747  -0.0044988   0.0064721  -0.0019719
   20   0.0056081  -0.0156537   0.0113048  -0.0010655  -0.0033876   0.0053778
   21   0.0004426   0.0067929  -0.0079742  -0.0050943   0.0194788  -0.0110199
   22  -0.2909388   0.1055848   0.0000000  -0.0121068   0.0031672   0.0013582
   23   0.1105800  -0.0949154   0.0000000  -0.0120572   0.0027277   0.0011273
   24   0.0000000  -0.0000000  -0.0313783  -0.0259669   0.0113931  -0.0033435
   25  -0.0491266   0.0208873   0.0000000  -0.0038357  -0.0159902   0.0008600
   26   0.0189234  -0.3323253   0.0000000  -0.0007029  -0.0068985   0.0018243
   27  -0.0000000   0.0000000  -0.0395786   0.0079045  -0.0220581   0.0027327
            7           8           9          10          11          12
    1  -0.1387844  -0.0421601   0.0856764  -0.0136049  -0.0163102  -0.0002411
    2  -0.0543706  -0.0987892   0.0631283   0.0132512   0.0113419  -0.0019336
    3   0.0523817   0.0299929  -0.0606165  -0.0077700  -0.0062872  -0.0027754
    4  -0.0351444   0.0228809  -0.0185804  -0.2087421   0.1155951  -0.1011368
    5   0.0228809  -0.0377195  -0.0080139   0.1111822  -0.1138878   0.0673563
    6   0.0185804   0.0080139  -0.2154134  -0.1041531   0.0719127  -0.0979379
    7   0.4292481  -0.1060019  -0.1618084   0.0069346   0.0059251  -0.0190783
    8  -0.1060019   0.3578411  -0.0172655  -0.0074573  -0.0034880   0.0109518
    9  -0.1618084  -0.0172655   0.4465206   0.0030009  -0.0004638  -0.0113300
   10   0.0069346  -0.0074573   0.0030009   0.2135821  -0.1165821   0.1084671
   11   0.0059251  -0.0034880  -0.0004638  -0.1165821   0.1208305  -0.0622807
   12  -0.0190783   0.0109518  -0.0113300   0.1084671  -0.0622807   0.1122726
   13  -0.0044988   0.0064721   0.0019719  -0.0006653   0.0126615   0.0122634
   14  -0.0010655  -0.0033876  -0.0053778   0.0023837  -0.0155796  -0.0154385
   15   0.0050943  -0.0194787  -0.0110199   0.0007415  -0.0010221   0.0001882
   16  -0.2087421   0.1111822   0.1041531   0.0001469  -0.0006201   0.0011738
   17   0.1155951  -0.1138878  -0.0719127  -0.0006201   0.0012307   0.0013394
   18   0.1011368  -0.0673563  -0.0979379  -0.0011738  -0.0013394   0.0014357
   19  -0.0330704   0.0279071  -0.0121954   0.0012660   0.0003060  -0.0014448
   20   0.0297969  -0.0963982   0.0428570  -0.0009538  -0.0005114  -0.0002651
   21  -0.0143689   0.0444771  -0.0495920   0.0027149   0.0015350  -0.0021975
   22  -0.0121068   0.0031672  -0.0013582  -0.0007346  -0.0012801   0.0011686
   23  -0.0120572   0.0027277  -0.0011273  -0.0014618  -0.0010116   0.0004661
   24   0.0259669  -0.0113931  -0.0033435  -0.0035025  -0.0038647  -0.0004690
   25  -0.0038357  -0.0159902  -0.0008600   0.0018174   0.0003049  -0.0011720
   26  -0.0007029  -0.0068985  -0.0018243   0.0002580   0.0010754  -0.0001956
   27  -0.0079045   0.0220581   0.0027327   0.0016750   0.0018103   0.0008134
           13          14          15          16          17          18
    1   0.0074932   0.0056081  -0.0004426  -0.0136049  -0.0163102   0.0002411
    2  -0.0102272  -0.0156537  -0.0067929   0.0132512   0.0113419   0.0019336
    3  -0.0054747  -0.0113048  -0.0079742   0.0077700   0.0062872  -0.0027754
    4  -0.0330704   0.0297969   0.0143689   0.0069346   0.0059251   0.0190783
    5   0.0279071  -0.0963982  -0.0444771  -0.0074573  -0.0034880  -0.0109518
    6   0.0121954  -0.0428570  -0.0495920  -0.0030009   0.0004638  -0.0113300
    7  -0.0044988  -0.0010655   0.0050943  -0.2087421   0.1155951   0.1011368
    8   0.0064721  -0.0033876  -0.0194787   0.1111822  -0.1138878  -0.0673563
    9   0.0019719  -0.0053778  -0.0110199   0.1041531  -0.0719127  -0.0979379
   10  -0.0006653   0.0023837   0.0007415   0.0001469  -0.0006201  -0.0011738
   11   0.0126615  -0.0155796  -0.0010221  -0.0006201   0.0012307  -0.0013394
   12   0.0122634  -0.0154385   0.0001882   0.0011738   0.0013394   0.0014357
   13   0.0279189  -0.0360983  -0.0199451   0.0012660   0.0003060   0.0014448
   14  -0.0360983   0.1284070   0.0748437  -0.0009538  -0.0005114   0.0002651
   15  -0.0199451   0.0748437   0.0726098  -0.0027149  -0.0015350  -0.0021975
   16   0.0012660  -0.0009538  -0.0027149   0.2135821  -0.1165821  -0.1084671
   17   0.0003060  -0.0005114  -0.0015350  -0.1165821   0.1208305   0.0622807
   18   0.0014448   0.0002651  -0.0021975  -0.1084671   0.0622807   0.1122726
   19   0.0006520  -0.0000686   0.0018891  -0.0006653   0.0126615  -0.0122634
   20  -0.0000686   0.0021734  -0.0010891   0.0023837  -0.0155796   0.0154385
   21  -0.0018891   0.0010891  -0.0020458  -0.0007415   0.0010221   0.0001882
   22   0.0012696   0.0007136   0.0001167  -0.0007346  -0.0012801  -0.0011686
   23  -0.0003584   0.0007416  -0.0008226  -0.0014618  -0.0010116  -0.0004661
   24   0.0015403   0.0025842   0.0017708   0.0035025   0.0038647  -0.0004690
   25  -0.0003652  -0.0003161   0.0008922   0.0018174   0.0003049   0.0011720
   26  -0.0005942   0.0002086   0.0003738   0.0002580   0.0010754   0.0001956
   27  -0.0021068  -0.0038041  -0.0017394  -0.0016750  -0.0018103   0.0008134
           19          20          21          22          23          24
    1   0.0074932   0.0056081   0.0004426  -0.2909388   0.1105800   0.0000000
    2  -0.0102272  -0.0156537   0.0067929   0.1055848  -0.0949154  -0.0000000
    3   0.0054747   0.0113048  -0.0079742   0.0000000   0.0000000  -0.0313783
    4  -0.0044988  -0.0010655  -0.0050943  -0.0121068  -0.0120572  -0.0259669
    5   0.0064721  -0.0033876   0.0194788   0.0031672   0.0027277   0.0113931
    6  -0.0019719   0.0053778  -0.0110199   0.0013582   0.0011273  -0.0033435
    7  -0.0330704   0.0297969  -0.0143689  -0.0121068  -0.0120572   0.0259669
    8   0.0279071  -0.0963982   0.0444771   0.0031672   0.0027277  -0.0113931
    9  -0.0121954   0.0428570  -0.0495920  -0.0013582  -0.0011273  -0.0033435
   10   0.0012660  -0.0009538   0.0027149  -0.0007346  -0.0014618  -0.0035025
   11   0.0003060  -0.0005114   0.0015350  -0.0012801  -0.0010116  -0.0038647
   12  -0.0014448  -0.0002651  -0.0021975   0.0011686   0.0004661  -0.0004690
   13   0.0006520  -0.0000686  -0.0018891   0.0012696  -0.0003584   0.0015403
   14  -0.0000686   0.0021734   0.0010891   0.0007136   0.0007416   0.0025842
   15   0.0018891  -0.0010891  -0.0020458   0.0001167  -0.0008226   0.0017708
   16  -0.0006653   0.0023837  -0.0007415  -0.0007346  -0.0014618   0.0035025
   17   0.0126615  -0.0155796   0.0010221  -0.0012801  -0.0010116   0.0038647
   18  -0.0122634   0.0154385   0.0001882  -0.0011686  -0.0004661  -0.0004690
   19   0.0279189  -0.0360983   0.0199451   0.0012696  -0.0003584  -0.0015403
   20  -0.0360983   0.1284070  -0.0748437   0.0007136   0.0007416  -0.0025842
   21   0.0199451  -0.0748437   0.0726098  -0.0001167   0.0008226   0.0017708
   22   0.0012696   0.0007136  -0.0001167   0.3106767  -0.1094574  -0.0000000
   23  -0.0003584   0.0007416   0.0008226  -0.1094574   0.0969619  -0.0000000
   24  -0.0015403  -0.0025842   0.0017708  -0.0000000  -0.0000000   0.0353442
   25  -0.0003652  -0.0003161  -0.0008922   0.0034056   0.0266320   0.0000000
   26  -0.0005942   0.0002086  -0.0003738  -0.0013286  -0.0069617   0.0000000
   27   0.0021068   0.0038041  -0.0017394   0.0000000   0.0000000   0.0001176
           25          26          27
    1  -0.0491266   0.0189234  -0.0000000
    2   0.0208873  -0.3323253   0.0000000
    3   0.0000000   0.0000000  -0.0395786
    4  -0.0038357  -0.0007029   0.0079045
    5  -0.0159902  -0.0068985  -0.0220581
    6   0.0008600   0.0018243   0.0027327
    7  -0.0038357  -0.0007029  -0.0079045
    8  -0.0159902  -0.0068985   0.0220581
    9  -0.0008600  -0.0018243   0.0027327
   10   0.0018174   0.0002580   0.0016750
   11   0.0003049   0.0010754   0.0018103
   12  -0.0011720  -0.0001956   0.0008134
   13  -0.0003652  -0.0005942  -0.0021068
   14  -0.0003161   0.0002086  -0.0038041
   15   0.0008922   0.0003738  -0.0017394
   16   0.0018174   0.0002580  -0.0016750
   17   0.0003049   0.0010754  -0.0018103
   18   0.0011720   0.0001956   0.0008134
   19  -0.0003652  -0.0005942   0.0021068
   20  -0.0003161   0.0002086   0.0038041
   21  -0.0008922  -0.0003738  -0.0017394
   22   0.0034056  -0.0013286   0.0000000
   23   0.0266320  -0.0069617   0.0000000
   24   0.0000000   0.0000000   0.0001176
   25   0.0504880  -0.0155166  -0.0000000
   26  -0.0155166   0.3505161  -0.0000000
   27  -0.0000000  -0.0000000   0.0358477
 Gradient time:  CPU 424.76 s  wall 110.59 s
 **********************************************************************
 **                                                                  **
 **                       VIBRATIONAL ANALYSIS                       **
 **                       --------------------                       **
 **                                                                  **
 **        VIBRATIONAL FREQUENCIES (CM**-1) AND NORMAL MODES         **
 **     FORCE CONSTANTS (mDYN/ANGSTROM) AND REDUCED MASSES (AMU)     **
 **                  INFRARED INTENSITIES (KM/MOL)                   **
 **                                                                  **
 **********************************************************************


 Mode:                 1                      2                      3
 Frequency:        94.42                 230.32                 334.05
 Force Cnst:      0.2222                 0.1063                 0.2174
 Red. Mass:      42.3068                 3.3998                 3.3074
 IR Active:          YES                    YES                    YES
 IR Intens:        0.029                  0.882                  0.413
 Raman Active:       YES                    YES                    YES
               X      Y      Z        X      Y      Z        X      Y      Z
 C          0.012 -0.269 -0.000    0.000 -0.000  0.312   -0.034  0.344  0.000
 C          0.005 -0.246 -0.010    0.187  0.024  0.017    0.138  0.070 -0.002
 C          0.005 -0.246  0.010   -0.187 -0.024  0.017    0.138  0.070  0.002
 H         -0.036 -0.185  0.123    0.337  0.157 -0.087    0.035 -0.060  0.026
 Br        -0.002  0.064 -0.497   -0.027 -0.042 -0.031   -0.017 -0.043 -0.029
 H         -0.036 -0.185 -0.123   -0.337 -0.157 -0.087    0.035 -0.060 -0.026
 Br        -0.002  0.064  0.497    0.027  0.042 -0.031   -0.017 -0.043  0.029
 H         -0.019 -0.347  0.000   -0.000 -0.000  0.688    0.119  0.713  0.000
 H          0.101 -0.266 -0.000    0.000 -0.000  0.243   -0.429  0.331 -0.000
 TransDip   0.001 -0.005 -0.000    0.000 -0.000  0.030   -0.013  0.016  0.000

 Mode:                 4                      5                      6
 Frequency:       391.42                 547.42                 604.64
 Force Cnst:      0.5888                 0.7394                 0.5424
 Red. Mass:       6.5226                 4.1879                 2.5179
 IR Active:          YES                    YES                    YES
 IR Intens:        2.351                 10.146                 13.300
 Raman Active:       YES                    YES                    YES
               X      Y      Z        X      Y      Z        X      Y      Z
 C          0.000 -0.000  0.079   -0.003  0.029  0.000    0.000  0.000  0.148
 C         -0.127 -0.170  0.383   -0.157  0.298 -0.055   -0.134  0.177 -0.030
 C          0.127  0.170  0.383   -0.157  0.298  0.055    0.134 -0.177 -0.030
 H         -0.205 -0.258  0.424   -0.006  0.363 -0.243   -0.283  0.068  0.096
 Br         0.027 -0.049 -0.069    0.022 -0.050 -0.031    0.008 -0.030 -0.010
 H          0.205  0.258  0.424   -0.006  0.363  0.243    0.283 -0.068  0.096
 Br        -0.027  0.049 -0.069    0.022 -0.050  0.031   -0.008  0.030 -0.010
 H         -0.000 -0.000 -0.009   -0.165 -0.366 -0.000    0.000  0.000 -0.366
 H          0.000 -0.000 -0.134    0.461  0.051  0.000   -0.000  0.000  0.744
 TransDip   0.000 -0.000  0.049    0.019  0.100  0.000   -0.000 -0.000  0.117

 Mode:                 7                      8                      9
 Frequency:       820.19                 887.85                 955.51
 Force Cnst:      0.5002                 1.6148                 2.2590
 Red. Mass:       1.2621                 3.4768                 4.1994
 IR Active:          YES                    YES                    YES
 IR Intens:        8.594                  8.155                  1.176
 Raman Active:       YES                    YES                    YES
               X      Y      Z        X      Y      Z        X      Y      Z
 C          0.040  0.114  0.000   -0.000  0.000 -0.207    0.284  0.074 -0.000
 C         -0.006 -0.009  0.064    0.100  0.240  0.147   -0.196 -0.047  0.246
 C         -0.006 -0.009 -0.064   -0.100 -0.240  0.147   -0.196 -0.047 -0.246
 H         -0.320 -0.267  0.300    0.195  0.442  0.207    0.167  0.272 -0.017
 Br        -0.001 -0.002 -0.000    0.006 -0.015 -0.005    0.005 -0.005 -0.005
 H         -0.320 -0.267 -0.300   -0.195 -0.442  0.207    0.167  0.272  0.017
 Br        -0.001 -0.002  0.000   -0.006  0.015 -0.005    0.005 -0.005  0.005
 H         -0.151 -0.356  0.000   -0.000 -0.000 -0.129    0.443  0.461  0.000
 H          0.532  0.133  0.000    0.000  0.000 -0.459   -0.307  0.050 -0.000
 TransDip  -0.080 -0.049 -0.000   -0.000 -0.000  0.091   -0.027  0.022  0.000

 Mode:                10                     11                     12
 Frequency:      1022.03                1074.75                1114.06
 Force Cnst:      0.8749                 0.8685                 0.8663
 Red. Mass:       1.4216                 1.2762                 1.1847
 IR Active:          YES                    YES                    YES
 IR Intens:        6.478                  7.561                  0.050
 Raman Active:       YES                    YES                    YES
               X      Y      Z        X      Y      Z        X      Y      Z
 C         -0.000 -0.000  0.022    0.000 -0.000 -0.151   -0.000  0.000 -0.059
 C         -0.131  0.003 -0.037    0.024  0.010  0.011   -0.050 -0.045  0.043
 C          0.131 -0.003 -0.037   -0.024 -0.010  0.011    0.050  0.045  0.043
 H          0.032  0.373  0.082   -0.152 -0.157  0.120    0.405  0.300 -0.329
 Br         0.004 -0.002  0.001    0.000  0.000 -0.000   -0.000  0.000 -0.000
 H         -0.032 -0.373  0.082    0.152  0.157  0.120   -0.405 -0.300 -0.329
 Br        -0.004  0.002  0.001   -0.000 -0.000 -0.000    0.000 -0.000 -0.000
 H         -0.000 -0.000  0.715    0.000  0.000  0.673   -0.000 -0.000 -0.138
 H          0.000 -0.000 -0.397   -0.000 -0.000  0.632    0.000  0.000  0.492
 TransDip   0.000  0.000  0.082   -0.000 -0.000  0.088    0.000  0.000 -0.007

 Mode:                13                     14                     15
 Frequency:      1116.42                1209.33                1277.79
 Force Cnst:      0.9418                 1.2925                 1.1745
 Red. Mass:       1.2825                 1.5000                 1.2209
 IR Active:          YES                    YES                    YES
 IR Intens:        0.524                  2.670                 41.165
 Raman Active:       YES                    YES                    YES
               X      Y      Z        X      Y      Z        X      Y      Z
 C         -0.038  0.110  0.000   -0.139 -0.007 -0.000   -0.000  0.000 -0.006
 C         -0.001 -0.071  0.024    0.050 -0.001  0.100    0.042 -0.076 -0.046
 C         -0.001 -0.071 -0.024    0.050 -0.001 -0.100   -0.042  0.076 -0.046
 H          0.354 -0.006 -0.485    0.219  0.483  0.371   -0.012  0.377  0.538
 Br        -0.002  0.003  0.001    0.002 -0.004 -0.001    0.002 -0.001  0.001
 H          0.354 -0.006  0.485    0.219  0.483 -0.371    0.012 -0.377  0.538
 Br        -0.002  0.003 -0.001    0.002 -0.004  0.001   -0.002  0.001  0.001
 H         -0.197 -0.273  0.000   -0.249 -0.233  0.000   -0.000 -0.000 -0.250
 H          0.352  0.129 -0.000   -0.028 -0.011 -0.000    0.000  0.000  0.234
 TransDip   0.021  0.009  0.000    0.041 -0.033  0.000    0.000 -0.000 -0.205

 Mode:                16                     17                     18
 Frequency:      1303.10                1469.18                3121.92
 Force Cnst:      2.2553                 1.5264                 6.0587
 Red. Mass:       2.2542                 1.2003                 1.0551
 IR Active:          YES                    YES                    YES
 IR Intens:       33.462                  9.733                  4.654
 Raman Active:       YES                    YES                    YES
               X      Y      Z        X      Y      Z        X      Y      Z
 C          0.068  0.110  0.000   -0.094 -0.070  0.000   -0.044 -0.048  0.000
 C         -0.064 -0.113 -0.177    0.007  0.011  0.041   -0.001  0.002  0.001
 C         -0.064 -0.113  0.177    0.007  0.011 -0.041   -0.001  0.002 -0.001
 H          0.018  0.488  0.304    0.021 -0.031 -0.019    0.025 -0.015  0.017
 Br         0.001  0.000  0.002   -0.000 -0.000 -0.000    0.000  0.000  0.000
 H          0.018  0.488 -0.304    0.021 -0.031  0.019    0.025 -0.015 -0.017
 Br         0.001  0.000 -0.002   -0.000 -0.000  0.000    0.000  0.000 -0.000
 H          0.114  0.190  0.000    0.225  0.673 -0.000    0.550 -0.245 -0.000
 H          0.394  0.143 -0.000    0.689 -0.022 -0.000   -0.049  0.792 -0.000
 TransDip   0.067 -0.173  0.000    0.080  0.060 -0.000   -0.022 -0.065 -0.000

 Mode:                19                     20                     21
 Frequency:      3177.21                3187.26                3213.73
 Force Cnst:      6.4702                 6.5488                 6.7820
 Red. Mass:       1.0879                 1.0941                 1.1145
 IR Active:          YES                    YES                    YES
 IR Intens:        1.137                  2.661                  2.587
 Raman Active:       YES                    YES                    YES
               X      Y      Z        X      Y      Z        X      Y      Z
 C          0.000 -0.000 -0.000    0.021 -0.016 -0.000   -0.061  0.074  0.000
 C          0.045 -0.030  0.027   -0.045  0.028 -0.029   -0.012  0.007 -0.007
 C         -0.045  0.030  0.027   -0.045  0.028  0.029   -0.012  0.007  0.007
 H         -0.525  0.344 -0.319    0.505 -0.335  0.310    0.138 -0.086  0.083
 Br        -0.000  0.000 -0.000    0.000 -0.000 -0.000    0.000 -0.000 -0.000
 H          0.525 -0.344 -0.319    0.505 -0.335 -0.310    0.138 -0.086 -0.083
 Br         0.000 -0.000 -0.000    0.000 -0.000  0.000    0.000 -0.000  0.000
 H         -0.000  0.000 -0.005   -0.208  0.091  0.000    0.707 -0.291 -0.000
 H         -0.000  0.000  0.003   -0.003  0.116 -0.000    0.024 -0.583  0.000
 TransDip  -0.000  0.000 -0.034   -0.039  0.035  0.000    0.013  0.050  0.000

 STANDARD THERMODYNAMIC QUANTITIES AT   298.15 K  AND     1.00 ATM

   This Molecule has  0 Imaginary Frequencies
   Zero point vibrational energy:       38.817 kcal/mol

   Atom    1 Element C  Has Mass   12.00000
   Atom    2 Element C  Has Mass   12.00000
   Atom    3 Element C  Has Mass   12.00000
   Atom    4 Element H  Has Mass    1.00783
   Atom    5 Element Br Has Mass   78.91830
   Atom    6 Element H  Has Mass    1.00783
   Atom    7 Element Br Has Mass   78.91830
   Atom    8 Element H  Has Mass    1.00783
   Atom    9 Element H  Has Mass    1.00783
   Molecular Mass:   197.867920 amu
   Principal axes and moments of inertia in amu*Bohr^2:
                             1           2           3
    Eigenvalues --      474.52744  1956.98795  2321.84244
          X               0.00000    -0.00084     1.00000
          Y               0.00000     1.00000     0.00084
          Z               1.00000    -0.00000     0.00000
   Rotational Symmetry Number is   1
   The Molecule is an Asymmetric Top
   Translational Enthalpy:        0.889 kcal/mol
   Rotational Enthalpy:           0.889 kcal/mol
   Vibrational Enthalpy:         40.468 kcal/mol
   gas constant (RT):             0.592 kcal/mol
   Translational Entropy:        41.752  cal/mol.K
   Rotational Entropy:           29.157  cal/mol.K
   Vibrational Entropy:           9.501  cal/mol.K

   Total Enthalpy:               42.838 kcal/mol
   Total Entropy:                80.410  cal/mol.K

 ======================================================================

 STANDARD THERMODYNAMIC QUANTITIES FOR ANHARMONIC VIBRATION -- TOSH

   Zero point vibrational energy: ************ kcal/mol

   Vibrational Enthalpy:       Infinity kcal/mol
   Vibrational Entropy:             NaN  cal/mol.K

   Total Enthalpy:             Infinity kcal/mol
   Total Entropy:                   NaN  cal/mol.K

 ======================================================================

 STANDARD THERMODYNAMIC QUANTITIES FOR ANHARMONIC VIBRATION -- VPT2

   Zero point vibrational energy: ************ kcal/mol

   Vibrational Enthalpy:       Infinity kcal/mol
   Vibrational Entropy:             NaN  cal/mol.K

   Total Enthalpy:             Infinity kcal/mol
   Total Entropy:                   NaN  cal/mol.K

 ======================================================================

Archival summary:
1\1\garfield\FREQ\ProcedureUnspecified\BasisUnspecified\r234\taweetha\WedOct1003:02:282018WedOct1003:02:282018\0\\#,FREQ,ProcedureUnspecified,BasisUnspecified,\\0,1\Br\C,1,1.92998\H,2,1.08176,1,109.436\C,2,1.50153,1,123.223,3,143.011,0\H,4,1.08176,2,116.602,1,-140.613,0\C,4,1.5044,2,60.063,1,109.218,0\H,6,1.08304,4,116.667,2,-106.812,0\H,6,1.08481,4,118.834,2,108.484,0\Br,4,1.92998,2,123.223,1,-0,0\\\@

 Total job time:  117.88s(wall), 452.66s(cpu) 
 Wed Oct 10 03:02:28 2018

        *************************************************************
        *                                                           *
        *  Thank you very much for using Q-Chem.  Have a nice day.  *
        *                                                           *
        *************************************************************
