# Supplementary material for: Geometric and energetic data from ab initio calculations of haloethene, haloimine, halomethylenephosphine, haloiminophosphine, halodiazene, halodiphosphene and halocyclopropane
Source: Data Brief. 2019 Nov 2;27:104738. doi: 10.1016/j.dib.2019.104738 (PMC6861602; doi:10.1016/j.dib.2019.104738)
Supplement: Multimedia component 3 [file mmc3.zip › CCC/B3LYP/HBrCCCHI.out]

Q-Chem Developer Version!
                  Welcome to Q-Chem
     A Quantum Leap Into The Future Of Chemistry


 Q-Chem 5.1, Q-Chem, Inc., Pleasanton, CA (2018)

 Yihan Shao,  Zhengting Gan,  E. Epifanovsky,  A. T. B. Gilbert,  M. Wormit,  
 J. Kussmann,  A. W. Lange,  A. Behn,  Jia Deng,  Xintian Feng,  D. Ghosh,  
 M. Goldey,  P. R. Horn,  L. D. Jacobson,  I. Kaliman,  T. Kus,  A. Landau,  
 Jie Liu,  E. I. Proynov,  R. M. Richard,  R. P. Steele,  E. J. Sundstrom,  
 H. L. Woodcock III,  P. M. Zimmerman,  D. Zuev,  B. Albrecht,  E. Alguire,  
 S. A. Baeppler,  D. Barton,  Z. Benda,  Y. A. Bernard,  E. J. Berquist,  
 K. B. Bravaya,  H. Burton,  D. Casanova,  Chun-Min Chang,  Yunqing Chen,  
 A. Chien,  K. D. Closser,  M. P. Coons,  S. Coriani,  S. Dasgupta,  
 A. L. Dempwolff,  M. Diedenhofen,  Hainam Do,  R. G. Edgar,  Po-Tung Fang,  
 S. Faraji,  S. Fatehi,  Qingguo Feng,  K. D. Fenk,  J. Fosso-Tande,  
 Qinghui Ge,  A. Ghysels,  G. Gidofalvi,  J. Gomes,  J. Gonthier,  A. Gunina,  
 D. Hait,  M. W. D. Hanson-Heine,  P. H. P. Harbach,  A. W. Hauser,  
 J. E. Herr,  E. G. Hohenstein,  Z. C. Holden,  Kerwin Hui,  B. C. Huynh,  
 T.-C. Jagau,  Hyunjun Ji,  B. Kaduk,  K. Khistyaev,  Jaehoon Kim,  
 P. Klunzinger,  K. Koh,  D. Kosenkov,  L. Koulias,  T. Kowalczyk,  
 C. M. Krauter,  A. Kunitsa,  Ka Un Lao,  A. Laurent,  K. V. Lawler,  
 Joonho Lee,  D. Lefrancois,  S. Lehtola,  D. S. Levine,  Yi-Pei Li,  
 You-Sheng Lin,  Fenglai Liu,  E. Livshits,  A. Luenser,  P. Manohar,  
 E. Mansoor,  S. F. Manzer,  Shan-Ping Mao,  Yuezhi Mao,  N. Mardirossian,  
 A. V. Marenich,  T. Markovich,  L. A. Martinez-Martinez,  S. A. Maurer,  
 N. J. Mayhall,  S. C. McKenzie,  J.-M. Mewes,  A. F. Morrison,  
 J. W. Mullinax,  K. Nanda,  T. S. Nguyen-Beck,  R. Olivares-Amaya,  
 J. A. Parkhill,  T. M. Perrine,  F. Plasser,  P. Pokhilko,  S. Prager,  
 A. Prociuk,  E. Ramos,  D. R. Rehn,  F. Rob,  M. Schneider,  N. Sergueev,  
 S. M. Sharada,  S. Sharma,  D. W. Small,  T. Stauch,  T. Stein,  
 Yu-Chuan Su,  A. J. W. Thom,  A. Tkatchenko,  T. Tsuchimochi,  N. M. Tubman,  
 L. Vogt,  M. L. Vidal,  O. Vydrov,  M. A. Watson,  J. Wenzel,  
 M. de Wergifosse,  T. A. Wesolowski,  A. White,  J. Witte,  A. Yamada,  
 Jun Yang,  K. Yao,  S. Yeganeh,  S. R. Yost,  Zhi-Qiang You,  A. Zech,  
 Igor Ying Zhang,  Xing Zhang,  Yan Zhao,  Ying Zhu,  B. R. Brooks,  
 G. K. L. Chan,  C. J. Cramer,  M. S. Gordon,  W. J. Hehre,  A. Klamt,  
 M. W. Schmidt,  C. D. Sherrill,  D. G. Truhlar,  A. Aspuru-Guzik,  R. Baer,  
 A. T. Bell,  N. A. Besley,  Jeng-Da Chai,  A. E. DePrince, III,  
 R. A. DiStasio Jr.,  A. Dreuw,  B. D. Dunietz,  T. R. Furlani,  
 Chao-Ping Hsu,  Yousung Jung,  Jing Kong,  D. S. Lambrecht,  WanZhen Liang,  
 C. Ochsenfeld,  V. A. Rassolov,  L. V. Slipchenko,  J. E. Subotnik,  
 T. Van Voorhis,  J. M. Herbert,  A. I. Krylov,  P. M. W. Gill,  M. Head-Gordon

 Contributors to earlier versions of Q-Chem not listed above: 
 R. D. Adamson,  B. Austin,  J. Baker,  G. J. O. Beran,  K. Brandhorst,  
 S. T. Brown,  E. F. C. Byrd,  A. K. Chakraborty,  C.-L. Cheng,  
 Siu Hung Chien,  D. M. Chipman,  D. L. Crittenden,  H. Dachsel,  
 R. J. Doerksen,  A. D. Dutoi,  L. Fusti-Molnar,  W. A. Goddard III,  
 A. Golubeva-Zadorozhnaya,  S. R. Gwaltney,  G. Hawkins,  A. Heyden,  
 S. Hirata,  G. Kedziora,  F. J. Keil,  C. Kelley,  Jihan Kim,  R. A. King,  
 R. Z. Khaliullin,  P. P. Korambath,  W. Kurlancheek,  A. M. Lee,  M. S. Lee,  
 S. V. Levchenko,  Ching Yeh Lin,  D. Liotard,  R. C. Lochan,  I. Lotan,  
 P. E. Maslen,  N. Nair,  D. P. O'Neill,  D. Neuhauser,  E. Neuscamman,  
 C. M. Oana,  R. Olson,  B. Peters,  R. Peverati,  P. A. Pieniazek,  
 Y. M. Rhee,  J. Ritchie,  M. A. Rohrdanz,  E. Rosta,  N. J. Russ,  
 H. F. Schaefer III,  N. E. Schultz,  N. Shenvi,  A. C. Simmonett,  A. Sodt,  
 D. Stuck,  K. S. Thanthiriwatte,  V. Vanovschi,  Tao Wang,  A. Warshel,  
 C. F. Williams,  Q. Wu,  X. Xu,  W. Zhang

 Please cite Q-Chem as follows:
 Y. Shao et al., Mol. Phys. 113, 184-215 (2015)
 DOI: 10.1080/00268976.2014.952696

 Q-Chem 5.1.1 for Intel X86 EM64T Linux

 Parts of Q-Chem use Armadillo 8.300.2 (Tropical Shenanigans).
 http://arma.sourceforge.net/

 Q-Chem begins on Wed Oct 10 03:18:24 2018  

Host: 
0

     Scratch files written to /scratch/taweetham/qchem24256//
Input Ideriv = 2
Curr. Ideriv = -1
Max.  Ideriv = 2

Checking the input file for inconsistencies... 	...done.

--------------------------------------------------------------
User input:
--------------------------------------------------------------
$molecule
0 1
C 
C 1 CC 
C 2 CC 1 60.0
H 2 CH 1 ANG  3 pDHA
Br 2 CBr 1 ANG  3 mDHA
H 3 CH 1 ANG  2 mDHA
I 3 CI 1 ANG  2 pDHA
H 1 CH 2 ANG  3 pDHA
H 1 CH 2 ANG  3 mDHA

CC=1.54
CH=1.09
CF=1.35
CCl=1.77
CBr=1.94
CI=2.14
ANG=118.0
pDHA=107.9
mDHA=-107.9
$end

$rem
   job_type	optimization
   basis	6-311++g**
   method	b3lyp
   mem_total	32000
$end

--------------------------------------------------------------
 ----------------------------------------------------------------
             Standard Nuclear Orientation (Angstroms)
    I     Atom           X                Y                Z
 ----------------------------------------------------------------
    1      C      -0.6057032152    -1.9998488855     0.6509644961
    2      C      -1.2792563130    -1.1582992644    -0.4489084327
    3      C       0.2442925594    -1.3813386906    -0.4744475714
    4      H      -1.8852613274    -1.6773950192    -1.1914698913
    5      Br     -1.9343427785     0.6048872587     0.0261021016
    6      H       0.6514193522    -2.0487515365    -1.2339920847
    7      I       1.5107558723     0.2724282858     0.0161902431
    8      H      -0.5261396138    -1.5684667495     1.6488017003
    9      H      -0.7640805832    -3.0782188497     0.6393528796
 ----------------------------------------------------------------
 Molecular Point Group                 C1    NOp =  1
 Largest Abelian Subgroup              C1    NOp =  1
 Nuclear Repulsion Energy =   716.5240166392 hartrees
 There are       55 alpha and       55 beta electrons
 Requested basis set is 6-311++G(d,p)
 There are 81 shells and 204 basis functions

 Total QAlloc Memory Limit  32000 MB
 Mega-Array Size       188 MB
 MEM_STATIC part       192 MB
 A cutoff of  1.0D-11 yielded   2820 shell pairs
 There are     18481 function pairs (     20529 Cartesian)

 -------------------------------------------------------
 OpenMP Integral Computing Module                       
 Release: version 1.0, May 2013, Q-Chem Inc. Pittsburgh 
 -------------------------------------------------------
 Integral Job Info:
 Integral job number is                      11
 Integral operator is                         1
 short-range coefficients                     0
 long-range coefficients              100000000
 Omega coefficients                           0
 if combine SR and LR in K                    0
 Integral screening is                        0
 Integral computing path is                   2
 max size of driver memory is            800000
 size of driver memory is                593474
 size of scratch memory is             29623520
 max col of scratch BK array               1296
 max len of scratch array in speh3          155
 max len of scratch index in speh4           18
 max int batch size is                      520
 min int batch size is                       52
 fixed nKL is                                45
 max L of basis functions is                  2
 order of int derivative is                   0
 number of shells is                         81
 number of basis is                         215
 number of cartesian basis is               215
 number of contracted shell pairs          2820
 number of primitive shell pairs           6164
 maxK2 (contraction) of shell pair           36
 max number of K2 of shell pair               1
 max number of CS2 of shell pair            377
 max number of PS2 of shell pair            474
 mem total for path MDJ                  530940
 -------------------------------------------------------
 Smallest overlap matrix eigenvalue = 7.70E-05

 Scale SEOQF with 1.000000e-01/1.000000e-01/1.000000e-01

 Standard Electronic Orientation quadrupole field applied
 Nucleus-field energy     =     0.0000000141 hartrees
 Guess from superposition of atomic densities
 Warning:  Energy on first SCF cycle will be non-variational
 SAD guess density has 110.000000 electrons

 -----------------------------------------------------------------------
  General SCF calculation program by
  Eric Jon Sundstrom, Paul Horn, Yuezhi Mao, Dmitri Zuev, Alec White,
  David Stuck, Shaama M.S., Shane Yost, Joonho Lee, David Small,
  Daniel Levine, Susi Lehtola, Hugh Burton, Evgeny Epifanovsky
 -----------------------------------------------------------------------
 Exchange:     0.2000 Hartree-Fock + 0.0800 Slater + 0.7200 B88
 Correlation:  0.1900 VWN1RPA + 0.8100 LYP
 Using SG-1 standard quadrature grid
 using 4 threads for integral computing
 -------------------------------------------------------
 OpenMP Integral computing Module                
 Release: version 2.0, May 2017, Q-Chem Inc. Pleasanton 
 -------------------------------------------------------
 -------------------------------------------------------
 OpenMP BLAS3 based DFT computing Module                
 Release: version 1.0, May 2013, Q-Chem Inc. Pittsburgh 
 -------------------------------------------------------
 A restricted SCF calculation will be
 performed using DIIS
 SCF converges when DIIS error is below 1.0e-08
 ---------------------------------------
  Cycle       Energy         DIIS error
 ---------------------------------------
    1   -9611.0412748758      3.79e-02  
    2   -9610.3248497944      3.38e-03  
    3   -9610.2735362384      4.47e-03  
    4   -9610.3720592742      7.88e-04  
    5   -9610.3754361254      2.94e-04  
    6   -9610.3758633874      7.09e-05  
    7   -9610.3758896277      1.14e-05  
    8   -9610.3758902467      2.31e-06  
    9   -9610.3758902630      9.24e-07  
   10   -9610.3758902656      3.20e-07  
   11   -9610.3758902661      7.64e-08  
   12   -9610.3758902662      1.24e-08  
   13   -9610.3758902660      3.28e-09  Convergence criterion met
 ---------------------------------------
 SCF time:   CPU 44.08s  wall 11.00s 
 SCF   energy in the final basis set =    -9610.3758902660
 Total energy in the final basis set =    -9610.3758902660

 --------------------------------------------------------------

                    Orbital Energies (a.u.)
 --------------------------------------------------------------

 Alpha MOs
 -- Occupied --
*******-482.832-176.298-165.702-165.700-165.700 -62.485 -56.306
-56.301 -56.301 -35.794 -31.288 -31.282 -31.282 -22.938 -22.937
-22.937 -22.932 -22.932 -10.258 -10.249 -10.212  -8.694  -6.526
 -6.512  -6.512  -6.344  -4.756  -4.741  -4.741  -2.636  -2.632
 -2.632  -2.621  -2.621  -2.022  -2.017  -2.017  -2.005  -2.004
 -0.895  -0.784  -0.679  -0.623  -0.579  -0.528  -0.466  -0.398
 -0.383  -0.365  -0.346  -0.302  -0.279  -0.259  -0.256
 -- Virtual --
 -0.062  -0.016  -0.013   0.010   0.019   0.027   0.054   0.062
  0.065   0.072   0.075   0.079   0.090   0.097   0.102   0.112
  0.124   0.133   0.136   0.141   0.149   0.164   0.168   0.174
  0.211   0.216   0.225   0.252   0.258   0.265   0.268   0.300
  0.378   0.388   0.403   0.416   0.430   0.436   0.449   0.464
  0.476   0.493   0.497   0.531   0.548   0.556   0.578   0.600
  0.615   0.619   0.633   0.645   0.655   0.662   0.684   0.698
  0.735   0.796   0.803   0.855   0.894   0.924   0.978   1.214
  1.251   1.300   1.330   1.348   1.362   1.419   1.437   1.469
  1.518   1.550   1.593   1.611   1.664   1.705   1.771   1.798
  1.841   1.877   1.892   1.942   2.023   2.040   2.064   2.146
  2.188   2.191   2.231   2.244   2.381   2.514   2.567   2.635
  2.646   2.675   2.708   2.796   2.818   2.833   2.992   3.183
  3.283   3.412   3.713   3.979   3.998   4.022   4.045   4.083
  4.094   4.123   4.142   4.219   4.263   4.269   4.394   4.442
  6.037   6.062   6.097   6.668   7.579   7.602   7.694  23.703
 23.721  23.832  27.880  28.373  28.392  28.398  28.552  28.561
 28.589  28.612  28.702  47.939 127.912 127.928 127.949 151.676
289.775 289.798 289.9141020.7341901.839
 --------------------------------------------------------------

          Ground-State Mulliken Net Atomic Charges

     Atom                 Charge (a.u.)
  ----------------------------------------
      1 C                    -0.417681
      2 C                    -0.059042
      3 C                    -0.260096
      4 H                     0.237754
      5 Br                   -0.098191
      6 H                     0.208979
      7 I                     0.069010
      8 H                     0.168237
      9 H                     0.151030
  ----------------------------------------
  Sum of atomic charges =     0.000000

 -----------------------------------------------------------------
                    Cartesian Multipole Moments
 -----------------------------------------------------------------
    Charge (ESU x 10^10)
                 0.0000
    Dipole Moment (Debye)
         X      -0.3598      Y      -2.3521      Z      -0.3044
       Tot       2.3988
    Quadrupole Moments (Debye-Ang)
        XX     -69.1337     XY       2.9362     YY     -58.6398
        XZ       0.6746     YZ       2.4174     ZZ     -64.8790
    Octopole Moments (Debye-Ang^2)
       XXX      13.6769    XXY      14.4195    XYY      -0.8686
       YYY      22.8709    XXZ      -0.7013    XYZ      -0.5242
       YYZ      -0.9555    XZZ       1.4581    YZZ       5.9346
       ZZZ       2.1497
    Hexadecapole Moments (Debye-Ang^3)
      XXXX   -1004.8526   XXXY      -4.2579   XXYY    -219.4186
      XYYY     -10.0158   YYYY    -395.2813   XXXZ       7.9917
      XXYZ      12.2145   XYYZ      -0.7400   YYYZ       9.3222
      XXZZ    -187.9802   XYZZ      -2.9834   YYZZ     -88.8108
      XZZZ       0.0827   YZZZ       3.8540   ZZZZ    -134.3451
 -----------------------------------------------------------------
 Calculating analytic gradient of the SCF energy
 Gradient of SCF Energy
            1           2           3           4           5           6
    1  -0.0004464  -0.0212080   0.0251902  -0.0014343   0.0098202   0.0001799
    2  -0.0109760   0.0114867   0.0066221  -0.0072154   0.0066479  -0.0062782
    3   0.0159422  -0.0136021  -0.0113342  -0.0024570   0.0043776  -0.0023825
            7           8           9
    1  -0.0125316   0.0006631  -0.0002330
    2   0.0025173   0.0005388  -0.0033432
    3   0.0024957   0.0054762   0.0014843
 Max gradient component =       2.519E-02
 RMS gradient           =       9.481E-03
 Gradient time:  CPU 10.62 s  wall 2.72 s
 Geometry Optimization Parameters
   NAtoms,    NIC,     NZ,  NCons,   NDum,   NFix, NCnnct, MaxDiis
        9      69       9       0       0       0       0       0


** GEOMETRY OPTIMIZATION IN DELOCALIZED INTERNAL COORDINATES **
   Searching for a Minimum

   Optimization Cycle:   1

                       Coordinates (Angstroms)
     ATOM                X               Y               Z
      1  C        -0.6057032152   -1.9998488855    0.6509644961
      2  C        -1.2792563130   -1.1582992644   -0.4489084327
      3  C         0.2442925594   -1.3813386906   -0.4744475714
      4  H        -1.8852613274   -1.6773950192   -1.1914698913
      5  Br       -1.9343427785    0.6048872587    0.0261021016
      6  H         0.6514193522   -2.0487515365   -1.2339920847
      7  I         1.5107558723    0.2724282858    0.0161902431
      8  H        -0.5261396138   -1.5684667495    1.6488017003
      9  H        -0.7640805832   -3.0782188497    0.6393528796
   Point Group: c1    Number of degrees of freedom:    21


   Energy is  -9610.375890266


 Attempting to Generate Delocalized Internal Coordinates

 21 Hessian modes will be used to form the next step
  Hessian Eigenvalues:
     0.015566    0.020947    0.022466    0.023621    0.030130    0.032042
     0.080485    0.081934    0.089343    0.095709    0.105237    0.108095
     0.129904    0.175927    0.253105    0.256595    0.285189    0.348126
     0.348126    0.348126    0.348126

 Minimum Search - Taking Simple RFO Step
 Searching for Lamda that Minimizes Along All modes
 Value Taken    Lamda =  -0.01188104
 Calculated Step too Large.  Step scaled by  0.823793
 Step Taken.  Stepsize is  0.300000

                             Maximum     Tolerance    Cnvgd?
         Gradient           0.028538      0.000300      NO
         Displacement       0.218223      0.001200      NO
         Energy change     *********      0.000001      NO


 New Cartesian Coordinates Obtained by Inverse Iteration

 Displacement from previous Coordinates is:  0.488757
 ----------------------------------------------------------------
             Standard Nuclear Orientation (Angstroms)
    I     Atom           X                Y                Z
 ----------------------------------------------------------------
    1      C      -0.6023877146    -1.9675708508     0.6449718452
    2      C      -1.2758006308    -1.1501400033    -0.4408740058
    3      C       0.2386815046    -1.3617773004    -0.4674030585
    4      H      -1.8605689672    -1.6714063294    -1.1885397462
    5      Br     -2.0914755108     0.5350841995     0.0319923296
    6      H       0.6263264862    -2.0250747931    -1.2310711143
    7      I       1.6630250078     0.1840453078     0.0203801279
    8      H      -0.5294960727    -1.5358390848     1.6362707805
    9      H      -0.7566201498    -3.0423245965     0.6268662823
 ----------------------------------------------------------------
 Molecular Point Group                 C1    NOp =  1
 Largest Abelian Subgroup              C1    NOp =  1
 Nuclear Repulsion Energy =   691.3882878665 hartrees
 There are       55 alpha and       55 beta electrons
 Applying Cartesian multipole field
    Component          Value
    ---------          -----
     (2,0,0)        1.00000E-11
     (0,2,0)        2.00000E-11
     (0,0,2)       -3.00000E-11
 Nucleus-field energy     =     0.0000000153 hartrees
 Requested basis set is 6-311++G(d,p)
 There are 81 shells and 204 basis functions
 A cutoff of  1.0D-11 yielded   2819 shell pairs
 There are     18473 function pairs (     20521 Cartesian)
 Smallest overlap matrix eigenvalue = 6.78E-05
 Guess MOs from SCF MO coefficient file

 -----------------------------------------------------------------------
  General SCF calculation program by
  Eric Jon Sundstrom, Paul Horn, Yuezhi Mao, Dmitri Zuev, Alec White,
  David Stuck, Shaama M.S., Shane Yost, Joonho Lee, David Small,
  Daniel Levine, Susi Lehtola, Hugh Burton, Evgeny Epifanovsky
 -----------------------------------------------------------------------
 Exchange:     0.2000 Hartree-Fock + 0.0800 Slater + 0.7200 B88
 Correlation:  0.1900 VWN1RPA + 0.8100 LYP
 Using SG-1 standard quadrature grid
 using 4 threads for integral computing
 -------------------------------------------------------
 OpenMP Integral computing Module                
 Release: version 2.0, May 2017, Q-Chem Inc. Pleasanton 
 -------------------------------------------------------
 -------------------------------------------------------
 OpenMP BLAS3 based DFT computing Module                
 Release: version 1.0, May 2013, Q-Chem Inc. Pittsburgh 
 -------------------------------------------------------
 A restricted SCF calculation will be
 performed using DIIS
 SCF converges when DIIS error is below 1.0e-08
 ---------------------------------------
  Cycle       Energy         DIIS error
 ---------------------------------------
    1   -9610.3756950445      7.46e-04  
    2   -9610.3806399829      2.13e-04  
    3   -9610.3807608537      1.64e-04  
    4   -9610.3809042984      4.59e-05  
    5   -9610.3809144565      1.32e-05  
    6   -9610.3809152356      3.35e-06  
    7   -9610.3809152888      1.38e-06  
    8   -9610.3809152960      3.19e-07  
    9   -9610.3809152965      1.42e-07  
   10   -9610.3809152966      4.52e-08  
   11   -9610.3809152967      9.35e-09  Convergence criterion met
 ---------------------------------------
 SCF time:   CPU 38.14s  wall 10.00s 
 SCF   energy in the final basis set =    -9610.3809152967
 Total energy in the final basis set =    -9610.3809152967

 --------------------------------------------------------------

                    Orbital Energies (a.u.)
 --------------------------------------------------------------

 Alpha MOs
 -- Occupied --
*******-482.833-176.300-165.704-165.702-165.702 -62.486 -56.306
-56.302 -56.302 -35.796 -31.290 -31.284 -31.283 -22.940 -22.939
-22.939 -22.934 -22.934 -10.257 -10.249 -10.209  -8.694  -6.526
 -6.513  -6.512  -6.346  -4.758  -4.743  -4.743  -2.637  -2.633
 -2.633  -2.622  -2.622  -2.024  -2.019  -2.019  -2.006  -2.006
 -0.902  -0.787  -0.679  -0.624  -0.581  -0.531  -0.470  -0.396
 -0.384  -0.368  -0.348  -0.297  -0.280  -0.263  -0.260
 -- Virtual --
 -0.063  -0.017  -0.014   0.010   0.019   0.026   0.055   0.062
  0.066   0.072   0.078   0.079   0.091   0.097   0.102   0.114
  0.124   0.135   0.136   0.142   0.148   0.164   0.170   0.174
  0.211   0.219   0.225   0.245   0.261   0.268   0.276   0.293
  0.382   0.395   0.403   0.415   0.431   0.443   0.444   0.460
  0.479   0.492   0.503   0.536   0.550   0.560   0.579   0.593
  0.604   0.620   0.638   0.646   0.660   0.661   0.682   0.696
  0.727   0.783   0.806   0.850   0.902   0.920   0.992   1.218
  1.254   1.303   1.317   1.351   1.361   1.412   1.448   1.476
  1.518   1.549   1.590   1.614   1.668   1.711   1.785   1.807
  1.854   1.884   1.903   1.960   2.034   2.044   2.070   2.161
  2.188   2.199   2.237   2.254   2.382   2.523   2.575   2.637
  2.646   2.687   2.716   2.809   2.832   2.847   3.009   3.197
  3.315   3.439   3.730   3.980   3.997   4.020   4.041   4.076
  4.098   4.123   4.153   4.236   4.256   4.279   4.396   4.429
  6.033   6.054   6.092   6.664   7.577   7.599   7.689  23.720
 23.746  23.856  27.871  28.369  28.385  28.393  28.549  28.557
 28.585  28.609  28.697  47.937 127.909 127.922 127.945 151.668
289.773 289.795 289.9101020.7321901.830
 --------------------------------------------------------------

          Ground-State Mulliken Net Atomic Charges

     Atom                 Charge (a.u.)
  ----------------------------------------
      1 C                    -0.389897
      2 C                    -0.069353
      3 C                    -0.252422
      4 H                     0.229603
      5 Br                   -0.101618
      6 H                     0.201361
      7 I                     0.063790
      8 H                     0.168820
      9 H                     0.149716
  ----------------------------------------
  Sum of atomic charges =     0.000000

 -----------------------------------------------------------------
                    Cartesian Multipole Moments
 -----------------------------------------------------------------
    Charge (ESU x 10^10)
                 0.0000
    Dipole Moment (Debye)
         X      -0.3049      Y      -2.3782      Z      -0.3073
       Tot       2.4172
    Quadrupole Moments (Debye-Ang)
        XX     -68.5805     XY       2.8678     YY     -59.2519
        XZ       0.6748     YZ       2.3343     ZZ     -64.8605
    Octopole Moments (Debye-Ang^2)
       XXX      10.6250    XXY      19.5501    XYY      -2.8182
       YYY      32.1948    XXZ      -0.2102    XYZ      -0.6134
       YYZ      -1.6159    XZZ      -0.0538    YZZ       9.4228
       ZZZ       1.2634
    Hexadecapole Moments (Debye-Ang^3)
      XXXX   -1144.4045   XXXY       1.8055   XXYY    -240.1717
      XYYY      -3.9706   YYYY    -376.7854   XXXZ       8.1321
      XXYZ      12.4427   XYYZ      -0.7141   YYYZ       8.9389
      XXZZ    -213.3436   XYZZ      -0.6611   YYZZ     -85.1155
      XZZZ       0.2547   YZZZ       3.5799   ZZZZ    -133.2141
 -----------------------------------------------------------------
 Calculating analytic gradient of the SCF energy
 Gradient of SCF Energy
            1           2           3           4           5           6
    1   0.0001308  -0.0143376   0.0143218  -0.0004902   0.0004957  -0.0004812
    2  -0.0006556   0.0048953   0.0005263  -0.0025768   0.0006993  -0.0026443
    3   0.0106164  -0.0088105  -0.0112690   0.0008061   0.0025487   0.0005505
            7           8           9
    1   0.0003095   0.0002982  -0.0002469
    2   0.0009109  -0.0009202  -0.0002347
    3   0.0050275   0.0015369  -0.0010066
 Max gradient component =       1.434E-02
 RMS gradient           =       5.462E-03
 Gradient time:  CPU 10.38 s  wall 2.66 s
 Geometry Optimization Parameters
   NAtoms,    NIC,     NZ,  NCons,   NDum,   NFix, NCnnct, MaxDiis
        9      69       9       0       0       0       0       0

 Cartesian Hessian Update
 Hessian Updated using BFGS Update


** GEOMETRY OPTIMIZATION IN DELOCALIZED INTERNAL COORDINATES **
   Searching for a Minimum

   Optimization Cycle:   2

                       Coordinates (Angstroms)
     ATOM                X               Y               Z
      1  C        -0.6023877146   -1.9675708508    0.6449718452
      2  C        -1.2758006308   -1.1501400033   -0.4408740058
      3  C         0.2386815046   -1.3617773004   -0.4674030585
      4  H        -1.8605689672   -1.6714063294   -1.1885397462
      5  Br       -2.0914755108    0.5350841995    0.0319923296
      6  H         0.6263264862   -2.0250747931   -1.2310711143
      7  I         1.6630250078    0.1840453078    0.0203801279
      8  H        -0.5294960727   -1.5358390848    1.6362707805
      9  H        -0.7566201498   -3.0423245965    0.6268662823
   Point Group: c1    Number of degrees of freedom:    21


   Energy is  -9610.380915297

 Hessian Updated using BFGS Update

 19 Hessian modes will be used to form the next step
  Hessian Eigenvalues:
     0.015570    0.020926    0.021751    0.023620    0.029924    0.044227
     0.081862    0.083975    0.086973    0.092844    0.105025    0.109335
     0.125862    0.175564    0.248917    0.257239    0.280270    0.347849
     0.349318

 Minimum Search - Taking Simple RFO Step
 Searching for Lamda that Minimizes Along All modes
 Value Taken    Lamda =  -0.00268809
 Step Taken.  Stepsize is  0.222862

                             Maximum     Tolerance    Cnvgd?
         Gradient           0.010347      0.000300      NO
         Displacement       0.147013      0.001200      NO
         Energy change     -0.005025      0.000001      NO


 New Cartesian Coordinates Obtained by Inverse Iteration

 Displacement from previous Coordinates is:  0.213879
 ----------------------------------------------------------------
             Standard Nuclear Orientation (Angstroms)
    I     Atom           X                Y                Z
 ----------------------------------------------------------------
    1      C      -0.6079171736    -1.9799675861     0.6550711040
    2      C      -1.2574138196    -1.1550629663    -0.4133609814
    3      C       0.2303052258    -1.3658455778    -0.4318949991
    4      H      -1.8130179825    -1.6396675863    -1.2017242247
    5      Br     -2.0962299099     0.5232200478     0.0194876173
    6      H       0.6050673057    -1.9970230345    -1.2234714683
    7      I       1.6675573370     0.1873848796    -0.0408296146
    8      H      -0.5534305459    -1.5551184196     1.6464282181
    9      H      -0.7632364844    -3.0529232079     0.6228877894
 ----------------------------------------------------------------
 Molecular Point Group                 C1    NOp =  1
 Largest Abelian Subgroup              C1    NOp =  1
 Nuclear Repulsion Energy =   691.9390818184 hartrees
 There are       55 alpha and       55 beta electrons
 Applying Cartesian multipole field
    Component          Value
    ---------          -----
     (2,0,0)        1.00000E-11
     (0,2,0)        2.00000E-11
     (0,0,2)       -3.00000E-11
 Nucleus-field energy     =     0.0000000154 hartrees
 Requested basis set is 6-311++G(d,p)
 There are 81 shells and 204 basis functions
 A cutoff of  1.0D-11 yielded   2819 shell pairs
 There are     18471 function pairs (     20519 Cartesian)
 Smallest overlap matrix eigenvalue = 6.17E-05
 Guess MOs from SCF MO coefficient file

 -----------------------------------------------------------------------
  General SCF calculation program by
  Eric Jon Sundstrom, Paul Horn, Yuezhi Mao, Dmitri Zuev, Alec White,
  David Stuck, Shaama M.S., Shane Yost, Joonho Lee, David Small,
  Daniel Levine, Susi Lehtola, Hugh Burton, Evgeny Epifanovsky
 -----------------------------------------------------------------------
 Exchange:     0.2000 Hartree-Fock + 0.0800 Slater + 0.7200 B88
 Correlation:  0.1900 VWN1RPA + 0.8100 LYP
 Using SG-1 standard quadrature grid
 using 4 threads for integral computing
 -------------------------------------------------------
 OpenMP Integral computing Module                
 Release: version 2.0, May 2017, Q-Chem Inc. Pleasanton 
 -------------------------------------------------------
 -------------------------------------------------------
 OpenMP BLAS3 based DFT computing Module                
 Release: version 1.0, May 2013, Q-Chem Inc. Pittsburgh 
 -------------------------------------------------------
 A restricted SCF calculation will be
 performed using DIIS
 SCF converges when DIIS error is below 1.0e-08
 ---------------------------------------
  Cycle       Energy         DIIS error
 ---------------------------------------
    1   -9610.3806908327      4.83e-04  
    2   -9610.3820416675      1.55e-04  
    3   -9610.3819659673      1.95e-04  
    4   -9610.3821746527      3.78e-05  
    5   -9610.3821825361      6.02e-06  
    6   -9610.3821826757      2.88e-06  
    7   -9610.3821827147      9.42e-07  
    8   -9610.3821827190      1.26e-07  
    9   -9610.3821827193      6.56e-08  
   10   -9610.3821827192      1.35e-08  
   11   -9610.3821827192      4.68e-09  Convergence criterion met
 ---------------------------------------
 SCF time:   CPU 38.19s  wall 9.00s 
 SCF   energy in the final basis set =    -9610.3821827192
 Total energy in the final basis set =    -9610.3821827192

 --------------------------------------------------------------

                    Orbital Energies (a.u.)
 --------------------------------------------------------------

 Alpha MOs
 -- Occupied --
*******-482.832-176.300-165.703-165.701-165.701 -62.485 -56.306
-56.302 -56.302 -35.796 -31.289 -31.283 -31.283 -22.940 -22.938
-22.938 -22.934 -22.934 -10.253 -10.246 -10.209  -8.694  -6.526
 -6.512  -6.512  -6.345  -4.758  -4.743  -4.743  -2.637  -2.633
 -2.633  -2.622  -2.622  -2.023  -2.019  -2.019  -2.006  -2.006
 -0.911  -0.789  -0.681  -0.626  -0.580  -0.536  -0.473  -0.395
 -0.386  -0.370  -0.349  -0.297  -0.281  -0.263  -0.261
 -- Virtual --
 -0.063  -0.016  -0.012   0.010   0.019   0.027   0.056   0.063
  0.067   0.074   0.079   0.080   0.091   0.096   0.102   0.114
  0.124   0.137   0.138   0.142   0.148   0.162   0.170   0.177
  0.211   0.216   0.227   0.244   0.268   0.273   0.281   0.295
  0.383   0.398   0.402   0.416   0.431   0.441   0.449   0.462
  0.480   0.495   0.502   0.535   0.554   0.562   0.581   0.593
  0.607   0.620   0.643   0.649   0.661   0.665   0.683   0.700
  0.723   0.780   0.813   0.857   0.905   0.923   0.992   1.223
  1.245   1.304   1.326   1.354   1.366   1.421   1.465   1.483
  1.518   1.545   1.583   1.622   1.674   1.709   1.796   1.825
  1.866   1.895   1.913   1.966   2.039   2.048   2.074   2.164
  2.194   2.202   2.244   2.264   2.384   2.528   2.579   2.631
  2.657   2.694   2.730   2.825   2.849   2.871   3.017   3.206
  3.359   3.469   3.737   3.980   3.998   4.020   4.041   4.077
  4.100   4.130   4.160   4.251   4.257   4.286   4.397   4.432
  6.036   6.055   6.092   6.667   7.577   7.600   7.689  23.729
 23.794  23.879  27.871  28.371  28.386  28.393  28.549  28.557
 28.587  28.611  28.697  47.939 127.910 127.922 127.945 151.668
289.773 289.796 289.9091020.7341901.831
 --------------------------------------------------------------

          Ground-State Mulliken Net Atomic Charges

     Atom                 Charge (a.u.)
  ----------------------------------------
      1 C                    -0.389000
      2 C                    -0.063266
      3 C                    -0.255016
      4 H                     0.228291
      5 Br                   -0.101099
      6 H                     0.200148
      7 I                     0.062793
      8 H                     0.171026
      9 H                     0.146123
  ----------------------------------------
  Sum of atomic charges =     0.000000

 -----------------------------------------------------------------
                    Cartesian Multipole Moments
 -----------------------------------------------------------------
    Charge (ESU x 10^10)
                 0.0000
    Dipole Moment (Debye)
         X      -0.3170      Y      -2.3766      Z      -0.3224
       Tot       2.4192
    Quadrupole Moments (Debye-Ang)
        XX     -68.6793     XY       2.8631     YY     -59.2694
        XZ       0.5620     YZ       2.0767     ZZ     -64.7560
    Octopole Moments (Debye-Ang^2)
       XXX      10.6760    XXY      20.3387    XYY      -2.8253
       YYY      32.7910    XXZ       1.0925    XYZ      -0.6958
       YYZ       0.0245    XZZ      -0.4294    YZZ       9.3075
       ZZZ       5.9630
    Hexadecapole Moments (Debye-Ang^3)
      XXXX   -1146.9075   XXXY      -0.9754   XXYY    -240.9291
      XYYY      -5.5148   YYYY    -376.8996   XXXZ      14.5844
      XXYZ      11.5568   XYYZ       1.5619   YYYZ      10.7785
      XXZZ    -214.2092   XYZZ      -1.2556   YYZZ     -85.1275
      XZZZ       8.4964   YZZZ       6.7202   ZZZZ    -131.4703
 -----------------------------------------------------------------
 Calculating analytic gradient of the SCF energy
 Gradient of SCF Energy
            1           2           3           4           5           6
    1   0.0002058  -0.0012651   0.0012860   0.0017245   0.0007501  -0.0009552
    2   0.0050493  -0.0011436  -0.0038421   0.0010518  -0.0018910   0.0012233
    3   0.0016137   0.0016837  -0.0013550   0.0004989  -0.0003146   0.0005616
            7           8           9
    1  -0.0008783  -0.0004854  -0.0003825
    2   0.0002105  -0.0013251   0.0006669
    3   0.0005334  -0.0013797  -0.0018420
 Max gradient component =       5.049E-03
 RMS gradient           =       1.638E-03
 Gradient time:  CPU 10.42 s  wall 2.67 s
 Geometry Optimization Parameters
   NAtoms,    NIC,     NZ,  NCons,   NDum,   NFix, NCnnct, MaxDiis
        9      69       9       0       0       0       0       0

 Cartesian Hessian Update
 Hessian Updated using BFGS Update


** GEOMETRY OPTIMIZATION IN DELOCALIZED INTERNAL COORDINATES **
   Searching for a Minimum

   Optimization Cycle:   3

                       Coordinates (Angstroms)
     ATOM                X               Y               Z
      1  C        -0.6079171736   -1.9799675861    0.6550711040
      2  C        -1.2574138196   -1.1550629663   -0.4133609814
      3  C         0.2303052258   -1.3658455778   -0.4318949991
      4  H        -1.8130179825   -1.6396675863   -1.2017242247
      5  Br       -2.0962299099    0.5232200478    0.0194876173
      6  H         0.6050673057   -1.9970230345   -1.2234714683
      7  I         1.6675573370    0.1873848796   -0.0408296146
      8  H        -0.5534305459   -1.5551184196    1.6464282181
      9  H        -0.7632364844   -3.0529232079    0.6228877894
   Point Group: c1    Number of degrees of freedom:    21


   Energy is  -9610.382182719

 Hessian Updated using BFGS Update

 20 Hessian modes will be used to form the next step
  Hessian Eigenvalues:
     0.015614    0.020945    0.023412    0.024120    0.030114    0.047141
     0.072472    0.082198    0.087500    0.092185    0.104487    0.111058
     0.127023    0.178087    0.256905    0.263705    0.282505    0.348110
     0.348378    0.353627

 Minimum Search - Taking Simple RFO Step
 Searching for Lamda that Minimizes Along All modes
 Value Taken    Lamda =  -0.00019258
 Step Taken.  Stepsize is  0.050259

                             Maximum     Tolerance    Cnvgd?
         Gradient           0.003752      0.000300      NO
         Displacement       0.020664      0.001200      NO
         Energy change     -0.001267      0.000001      NO


 New Cartesian Coordinates Obtained by Inverse Iteration

 Displacement from previous Coordinates is:  0.039980
 ----------------------------------------------------------------
             Standard Nuclear Orientation (Angstroms)
    I     Atom           X                Y                Z
 ----------------------------------------------------------------
    1      C      -0.6092772580    -1.9842274720     0.6521963399
    2      C      -1.2597219117    -1.1532224411    -0.4165807451
    3      C       0.2277461431    -1.3618284761    -0.4324836028
    4      H      -1.8229219611    -1.6407345812    -1.2010034672
    5      Br     -2.0988478725     0.5310039816     0.0171513968
    6      H       0.6100463193    -1.9964958835    -1.2202336056
    7      I       1.6723649830     0.1853410292    -0.0381517912
    8      H      -0.5523836319    -1.5552606674     1.6441813786
    9      H      -0.7553208576    -3.0595789404     0.6275175374
 ----------------------------------------------------------------
 Molecular Point Group                 C1    NOp =  1
 Largest Abelian Subgroup              C1    NOp =  1
 Nuclear Repulsion Energy =   690.6910706995 hartrees
 There are       55 alpha and       55 beta electrons
 Applying Cartesian multipole field
    Component          Value
    ---------          -----
     (2,0,0)        1.00000E-11
     (0,2,0)        2.00000E-11
     (0,0,2)       -3.00000E-11
 Nucleus-field energy     =     0.0000000154 hartrees
 Requested basis set is 6-311++G(d,p)
 There are 81 shells and 204 basis functions
 A cutoff of  1.0D-11 yielded   2818 shell pairs
 There are     18467 function pairs (     20515 Cartesian)
 Smallest overlap matrix eigenvalue = 6.18E-05
 Guess MOs from SCF MO coefficient file

 -----------------------------------------------------------------------
  General SCF calculation program by
  Eric Jon Sundstrom, Paul Horn, Yuezhi Mao, Dmitri Zuev, Alec White,
  David Stuck, Shaama M.S., Shane Yost, Joonho Lee, David Small,
  Daniel Levine, Susi Lehtola, Hugh Burton, Evgeny Epifanovsky
 -----------------------------------------------------------------------
 Exchange:     0.2000 Hartree-Fock + 0.0800 Slater + 0.7200 B88
 Correlation:  0.1900 VWN1RPA + 0.8100 LYP
 Using SG-1 standard quadrature grid
 using 4 threads for integral computing
 -------------------------------------------------------
 OpenMP Integral computing Module                
 Release: version 2.0, May 2017, Q-Chem Inc. Pleasanton 
 -------------------------------------------------------
 -------------------------------------------------------
 OpenMP BLAS3 based DFT computing Module                
 Release: version 1.0, May 2013, Q-Chem Inc. Pittsburgh 
 -------------------------------------------------------
 A restricted SCF calculation will be
 performed using DIIS
 SCF converges when DIIS error is below 1.0e-08
 ---------------------------------------
  Cycle       Energy         DIIS error
 ---------------------------------------
    1   -9610.3822531300      9.06e-05  
    2   -9610.3822924350      3.20e-05  
    3   -9610.3822877373      4.39e-05  
    4   -9610.3822981826      4.18e-06  
    5   -9610.3822982628      1.57e-06  
    6   -9610.3822982740      5.55e-07  
    7   -9610.3822982757      1.27e-07  
    8   -9610.3822982757      3.18e-08  
    9   -9610.3822982758      1.05e-08  
   10   -9610.3822982758      3.14e-09  Convergence criterion met
 ---------------------------------------
 SCF time:   CPU 34.69s  wall 9.00s 
 SCF   energy in the final basis set =    -9610.3822982758
 Total energy in the final basis set =    -9610.3822982758

 --------------------------------------------------------------

                    Orbital Energies (a.u.)
 --------------------------------------------------------------

 Alpha MOs
 -- Occupied --
*******-482.833-176.300-165.703-165.701-165.701 -62.485 -56.306
-56.302 -56.302 -35.796 -31.289 -31.283 -31.283 -22.940 -22.938
-22.938 -22.934 -22.934 -10.254 -10.246 -10.210  -8.694  -6.526
 -6.512  -6.512  -6.345  -4.758  -4.743  -4.743  -2.637  -2.633
 -2.633  -2.622  -2.622  -2.023  -2.019  -2.019  -2.006  -2.006
 -0.910  -0.788  -0.681  -0.626  -0.580  -0.535  -0.472  -0.395
 -0.385  -0.369  -0.348  -0.297  -0.281  -0.264  -0.261
 -- Virtual --
 -0.063  -0.016  -0.013   0.010   0.019   0.027   0.056   0.062
  0.067   0.074   0.079   0.080   0.091   0.096   0.102   0.114
  0.124   0.137   0.138   0.142   0.148   0.161   0.170   0.176
  0.211   0.217   0.226   0.244   0.267   0.272   0.280   0.294
  0.383   0.398   0.402   0.416   0.432   0.441   0.448   0.462
  0.480   0.494   0.502   0.535   0.554   0.562   0.581   0.592
  0.607   0.621   0.640   0.648   0.660   0.665   0.682   0.699
  0.722   0.779   0.810   0.855   0.904   0.923   0.991   1.223
  1.247   1.304   1.323   1.353   1.366   1.420   1.462   1.482
  1.517   1.543   1.586   1.621   1.673   1.711   1.794   1.820
  1.861   1.894   1.913   1.965   2.038   2.048   2.073   2.163
  2.192   2.201   2.244   2.265   2.380   2.524   2.576   2.632
  2.654   2.692   2.727   2.823   2.848   2.868   3.011   3.205
  3.355   3.465   3.732   3.980   3.998   4.020   4.041   4.077
  4.099   4.128   4.158   4.247   4.256   4.284   4.397   4.432
  6.036   6.054   6.091   6.664   7.577   7.600   7.688  23.724
 23.791  23.873  27.871  28.371  28.386  28.393  28.549  28.557
 28.586  28.611  28.697  47.937 127.910 127.922 127.944 151.668
289.773 289.796 289.9081020.7321901.830
 --------------------------------------------------------------

          Ground-State Mulliken Net Atomic Charges

     Atom                 Charge (a.u.)
  ----------------------------------------
      1 C                    -0.390470
      2 C                    -0.059173
      3 C                    -0.254552
      4 H                     0.227602
      5 Br                   -0.102470
      6 H                     0.199097
      7 I                     0.062759
      8 H                     0.169767
      9 H                     0.147440
  ----------------------------------------
  Sum of atomic charges =     0.000000

 -----------------------------------------------------------------
                    Cartesian Multipole Moments
 -----------------------------------------------------------------
    Charge (ESU x 10^10)
                 0.0000
    Dipole Moment (Debye)
         X      -0.3031      Y      -2.3828      Z      -0.3218
       Tot       2.4234
    Quadrupole Moments (Debye-Ang)
        XX     -68.6529     XY       2.8501     YY     -59.2431
        XZ       0.5791     YZ       2.0597     ZZ     -64.8121
    Octopole Moments (Debye-Ang^2)
       XXX      10.6544    XXY      20.2583    XYY      -2.8761
       YYY      32.3665    XXZ       1.0494    XYZ      -0.7125
       YYZ       0.0952    XZZ      -0.4418    YZZ       9.2869
       ZZZ       5.9651
    Hexadecapole Moments (Debye-Ang^3)
      XXXX   -1150.7445   XXXY       0.2750   XXYY    -241.8062
      XYYY      -4.7522   YYYY    -377.1572   XXXZ      14.0276
      XXYZ      11.6931   XYYZ       1.3407   YYYZ      10.4465
      XXZZ    -214.9444   XYZZ      -0.9045   YYZZ     -85.3633
      XZZZ       7.7326   YZZZ       6.6582   ZZZZ    -131.6761
 -----------------------------------------------------------------
 Calculating analytic gradient of the SCF energy
 Gradient of SCF Energy
            1           2           3           4           5           6
    1  -0.0002194  -0.0002749   0.0006100   0.0003604  -0.0001106  -0.0000304
    2   0.0017264   0.0001883  -0.0014534  -0.0000811   0.0000217   0.0001903
    3   0.0000393   0.0010170  -0.0005088  -0.0000893  -0.0001490   0.0001957
            7           8           9
    1  -0.0003133  -0.0001066   0.0000847
    2   0.0001956  -0.0005912  -0.0001966
    3   0.0005531  -0.0001740  -0.0008839
 Max gradient component =       1.726E-03
 RMS gradient           =       5.720E-04
 Gradient time:  CPU 10.40 s  wall 2.66 s
 Geometry Optimization Parameters
   NAtoms,    NIC,     NZ,  NCons,   NDum,   NFix, NCnnct, MaxDiis
        9      69       9       0       0       0       0       0

 Cartesian Hessian Update
 Hessian Updated using BFGS Update


** GEOMETRY OPTIMIZATION IN DELOCALIZED INTERNAL COORDINATES **
   Searching for a Minimum

   Optimization Cycle:   4

                       Coordinates (Angstroms)
     ATOM                X               Y               Z
      1  C        -0.6092772580   -1.9842274720    0.6521963399
      2  C        -1.2597219117   -1.1532224411   -0.4165807451
      3  C         0.2277461431   -1.3618284761   -0.4324836028
      4  H        -1.8229219611   -1.6407345812   -1.2010034672
      5  Br       -2.0988478725    0.5310039816    0.0171513968
      6  H         0.6100463193   -1.9964958835   -1.2202336056
      7  I         1.6723649830    0.1853410292   -0.0381517912
      8  H        -0.5523836319   -1.5552606674    1.6441813786
      9  H        -0.7553208576   -3.0595789404    0.6275175374
   Point Group: c1    Number of degrees of freedom:    21


   Energy is  -9610.382298276

 Hessian Updated using BFGS Update

 21 Hessian modes will be used to form the next step
  Hessian Eigenvalues:
     0.015638    0.021239    0.023276    0.025614    0.030320    0.041567
     0.062725    0.082060    0.089066    0.091604    0.102823    0.109553
     0.125714    0.184286    0.247062    0.258639    0.286430    0.346780
     0.348124    0.348173    0.357709

 Minimum Search - Taking Simple RFO Step
 Searching for Lamda that Minimizes Along All modes
 Value Taken    Lamda =  -0.00003505
 Step Taken.  Stepsize is  0.027499

                             Maximum     Tolerance    Cnvgd?
         Gradient           0.000810      0.000300      NO
         Displacement       0.011559      0.001200      NO
         Energy change     -0.000116      0.000001      NO


 New Cartesian Coordinates Obtained by Inverse Iteration

 Displacement from previous Coordinates is:  0.022610
 ----------------------------------------------------------------
             Standard Nuclear Orientation (Angstroms)
    I     Atom           X                Y                Z
 ----------------------------------------------------------------
    1      C      -0.6092338461    -1.9866589229     0.6516368324
    2      C      -1.2592263014    -1.1538822111    -0.4186705074
    3      C       0.2272550488    -1.3598521832    -0.4324595029
    4      H      -1.8238059767    -1.6390421487    -1.2041874918
    5      Br     -2.1001001593     0.5286345304     0.0207162766
    6      H       0.6114235949    -1.9935506513    -1.2208985294
    7      I       1.6762605345     0.1838735086    -0.0397769873
    8      H      -0.5551810363    -1.5525603145     1.6424587253
    9      H      -0.7557079057    -3.0619650583     0.6337746252
 ----------------------------------------------------------------
 Molecular Point Group                 C1    NOp =  1
 Largest Abelian Subgroup              C1    NOp =  1
 Nuclear Repulsion Energy =   690.2149950068 hartrees
 There are       55 alpha and       55 beta electrons
 Applying Cartesian multipole field
    Component          Value
    ---------          -----
     (2,0,0)        1.00000E-11
     (0,2,0)        2.00000E-11
     (0,0,2)       -3.00000E-11
 Nucleus-field energy     =     0.0000000155 hartrees
 Requested basis set is 6-311++G(d,p)
 There are 81 shells and 204 basis functions
 A cutoff of  1.0D-11 yielded   2818 shell pairs
 There are     18467 function pairs (     20515 Cartesian)
 Smallest overlap matrix eigenvalue = 6.16E-05
 Guess MOs from SCF MO coefficient file

 -----------------------------------------------------------------------
  General SCF calculation program by
  Eric Jon Sundstrom, Paul Horn, Yuezhi Mao, Dmitri Zuev, Alec White,
  David Stuck, Shaama M.S., Shane Yost, Joonho Lee, David Small,
  Daniel Levine, Susi Lehtola, Hugh Burton, Evgeny Epifanovsky
 -----------------------------------------------------------------------
 Exchange:     0.2000 Hartree-Fock + 0.0800 Slater + 0.7200 B88
 Correlation:  0.1900 VWN1RPA + 0.8100 LYP
 Using SG-1 standard quadrature grid
 using 4 threads for integral computing
 -------------------------------------------------------
 OpenMP Integral computing Module                
 Release: version 2.0, May 2017, Q-Chem Inc. Pleasanton 
 -------------------------------------------------------
 -------------------------------------------------------
 OpenMP BLAS3 based DFT computing Module                
 Release: version 1.0, May 2013, Q-Chem Inc. Pittsburgh 
 -------------------------------------------------------
 A restricted SCF calculation will be
 performed using DIIS
 SCF converges when DIIS error is below 1.0e-08
 ---------------------------------------
  Cycle       Energy         DIIS error
 ---------------------------------------
    1   -9610.3823023831      5.25e-05  
    2   -9610.3823187789      9.37e-06  
    3   -9610.3823185260      1.23e-05  
    4   -9610.3823193322      2.45e-06  
    5   -9610.3823193614      9.03e-07  
    6   -9610.3823193652      2.65e-07  
    7   -9610.3823193654      5.17e-08  
    8   -9610.3823193655      1.89e-08  
    9   -9610.3823193655      5.47e-09  Convergence criterion met
 ---------------------------------------
 SCF time:   CPU 31.22s  wall 8.00s 
 SCF   energy in the final basis set =    -9610.3823193655
 Total energy in the final basis set =    -9610.3823193655

 --------------------------------------------------------------

                    Orbital Energies (a.u.)
 --------------------------------------------------------------

 Alpha MOs
 -- Occupied --
*******-482.832-176.300-165.704-165.701-165.701 -62.485 -56.306
-56.302 -56.302 -35.796 -31.289 -31.283 -31.283 -22.940 -22.938
-22.938 -22.934 -22.934 -10.254 -10.246 -10.210  -8.694  -6.526
 -6.512  -6.512  -6.345  -4.758  -4.743  -4.743  -2.637  -2.633
 -2.633  -2.622  -2.622  -2.023  -2.019  -2.019  -2.006  -2.006
 -0.910  -0.788  -0.681  -0.626  -0.579  -0.535  -0.472  -0.395
 -0.385  -0.370  -0.348  -0.297  -0.281  -0.264  -0.261
 -- Virtual --
 -0.064  -0.016  -0.013   0.010   0.019   0.027   0.055   0.062
  0.067   0.074   0.079   0.080   0.091   0.096   0.102   0.114
  0.124   0.137   0.139   0.142   0.148   0.160   0.170   0.176
  0.211   0.217   0.226   0.244   0.267   0.272   0.279   0.294
  0.383   0.398   0.402   0.416   0.432   0.441   0.448   0.462
  0.480   0.493   0.502   0.536   0.554   0.562   0.580   0.592
  0.607   0.621   0.640   0.648   0.660   0.665   0.682   0.700
  0.721   0.779   0.811   0.855   0.904   0.922   0.990   1.223
  1.246   1.304   1.322   1.353   1.366   1.420   1.462   1.481
  1.517   1.542   1.588   1.621   1.674   1.711   1.792   1.819
  1.859   1.893   1.913   1.964   2.038   2.048   2.073   2.161
  2.191   2.202   2.244   2.266   2.379   2.522   2.576   2.632
  2.654   2.690   2.726   2.823   2.848   2.869   3.008   3.203
  3.354   3.464   3.730   3.980   3.998   4.020   4.041   4.076
  4.099   4.128   4.157   4.246   4.255   4.285   4.397   4.432
  6.036   6.054   6.091   6.664   7.577   7.600   7.688  23.722
 23.792  23.870  27.870  28.371  28.386  28.392  28.549  28.557
 28.586  28.611  28.697  47.937 127.910 127.922 127.944 151.667
289.773 289.796 289.9081020.7321901.830
 --------------------------------------------------------------

          Ground-State Mulliken Net Atomic Charges

     Atom                 Charge (a.u.)
  ----------------------------------------
      1 C                    -0.390101
      2 C                    -0.058425
      3 C                    -0.254856
      4 H                     0.227906
      5 Br                   -0.103042
      6 H                     0.198566
      7 I                     0.062833
      8 H                     0.169179
      9 H                     0.147940
  ----------------------------------------
  Sum of atomic charges =     0.000000

 -----------------------------------------------------------------
                    Cartesian Multipole Moments
 -----------------------------------------------------------------
    Charge (ESU x 10^10)
                 0.0000
    Dipole Moment (Debye)
         X      -0.2999      Y      -2.3814      Z      -0.3264
       Tot       2.4223
    Quadrupole Moments (Debye-Ang)
        XX     -68.6393     XY       2.8605     YY     -59.2626
        XZ       0.5797     YZ       2.0519     ZZ     -64.8114
    Octopole Moments (Debye-Ang^2)
       XXX      10.4908    XXY      20.3577    XYY      -2.9837
       YYY      32.5961    XXZ       1.0352    XYZ      -0.7258
       YYZ       0.1468    XZZ      -0.5529    YZZ       9.3811
       ZZZ       5.9113
    Hexadecapole Moments (Debye-Ang^3)
      XXXX   -1153.2481   XXXY       0.2351   XXYY    -242.2759
      XYYY      -4.7806   YYYY    -376.9036   XXXZ      14.6693
      XXYZ      11.6998   XYYZ       1.4555   YYYZ      10.1302
      XXZZ    -215.3955   XYZZ      -0.9365   YYZZ     -85.3276
      XZZZ       8.3945   YZZZ       6.6244   ZZZZ    -131.8504
 -----------------------------------------------------------------
 Calculating analytic gradient of the SCF energy
 Gradient of SCF Energy
            1           2           3           4           5           6
    1  -0.0001048   0.0001822   0.0001173  -0.0000352  -0.0001266   0.0002735
    2   0.0000686   0.0004510  -0.0001354  -0.0001074   0.0000225   0.0000754
    3  -0.0000893   0.0003690  -0.0002292  -0.0002290  -0.0001083  -0.0000442
            7           8           9
    1  -0.0000729  -0.0001064  -0.0001270
    2   0.0001020  -0.0002862  -0.0001904
    3   0.0003897   0.0002364  -0.0002951
 Max gradient component =       4.510E-04
 RMS gradient           =       2.030E-04
 Gradient time:  CPU 10.41 s  wall 2.66 s
 Geometry Optimization Parameters
   NAtoms,    NIC,     NZ,  NCons,   NDum,   NFix, NCnnct, MaxDiis
        9      69       9       0       0       0       0       0

 Cartesian Hessian Update
 Hessian Updated using BFGS Update


** GEOMETRY OPTIMIZATION IN DELOCALIZED INTERNAL COORDINATES **
   Searching for a Minimum

   Optimization Cycle:   5

                       Coordinates (Angstroms)
     ATOM                X               Y               Z
      1  C        -0.6092338461   -1.9866589229    0.6516368324
      2  C        -1.2592263014   -1.1538822111   -0.4186705074
      3  C         0.2272550488   -1.3598521832   -0.4324595029
      4  H        -1.8238059767   -1.6390421487   -1.2041874918
      5  Br       -2.1001001593    0.5286345304    0.0207162766
      6  H         0.6114235949   -1.9935506513   -1.2208985294
      7  I         1.6762605345    0.1838735086   -0.0397769873
      8  H        -0.5551810363   -1.5525603145    1.6424587253
      9  H        -0.7557079057   -3.0619650583    0.6337746252
   Point Group: c1    Number of degrees of freedom:    21


   Energy is  -9610.382319365

 Hessian Updated using BFGS Update

 21 Hessian modes will be used to form the next step
  Hessian Eigenvalues:
     0.015518    0.019705    0.021631    0.025495    0.027384    0.039561
     0.064844    0.081414    0.088886    0.091637    0.100262    0.109268
     0.124370    0.184132    0.257014    0.264741    0.286220    0.347933
     0.348161    0.348359    0.369573

 Minimum Search - Taking Simple RFO Step
 Searching for Lamda that Minimizes Along All modes
 Value Taken    Lamda =  -0.00000639
 Step Taken.  Stepsize is  0.016072

                             Maximum     Tolerance    Cnvgd?
         Gradient           0.000263      0.000300     YES
         Displacement       0.007262      0.001200      NO
         Energy change     -0.000021      0.000001      NO


 New Cartesian Coordinates Obtained by Inverse Iteration

 Displacement from previous Coordinates is:  0.014633
 ----------------------------------------------------------------
             Standard Nuclear Orientation (Angstroms)
    I     Atom           X                Y                Z
 ----------------------------------------------------------------
    1      C      -0.6095292742    -1.9871344351     0.6512684206
    2      C      -1.2594084349    -1.1545439694    -0.4197127389
    3      C       0.2266477519    -1.3594388844    -0.4322071938
    4      H      -1.8230827063    -1.6375486749    -1.2068659486
    5      Br     -2.1006004267     0.5269446949     0.0238138578
    6      H       0.6105359541    -1.9930508911    -1.2207113201
    7      I       1.6778388457     0.1822292072    -0.0401899675
    8      H      -0.5572573323    -1.5498484593     1.6406296893
    9      H      -0.7534604244    -3.0626120390     0.6365686419
 ----------------------------------------------------------------
 Molecular Point Group                 C1    NOp =  1
 Largest Abelian Subgroup              C1    NOp =  1
 Nuclear Repulsion Energy =   690.0985682164 hartrees
 There are       55 alpha and       55 beta electrons
 Applying Cartesian multipole field
    Component          Value
    ---------          -----
     (2,0,0)        1.00000E-11
     (0,2,0)        2.00000E-11
     (0,0,2)       -3.00000E-11
 Nucleus-field energy     =     0.0000000155 hartrees
 Requested basis set is 6-311++G(d,p)
 There are 81 shells and 204 basis functions
 A cutoff of  1.0D-11 yielded   2818 shell pairs
 There are     18467 function pairs (     20515 Cartesian)
 Smallest overlap matrix eigenvalue = 6.15E-05
 Guess MOs from SCF MO coefficient file

 -----------------------------------------------------------------------
  General SCF calculation program by
  Eric Jon Sundstrom, Paul Horn, Yuezhi Mao, Dmitri Zuev, Alec White,
  David Stuck, Shaama M.S., Shane Yost, Joonho Lee, David Small,
  Daniel Levine, Susi Lehtola, Hugh Burton, Evgeny Epifanovsky
 -----------------------------------------------------------------------
 Exchange:     0.2000 Hartree-Fock + 0.0800 Slater + 0.7200 B88
 Correlation:  0.1900 VWN1RPA + 0.8100 LYP
 Using SG-1 standard quadrature grid
 using 4 threads for integral computing
 -------------------------------------------------------
 OpenMP Integral computing Module                
 Release: version 2.0, May 2017, Q-Chem Inc. Pleasanton 
 -------------------------------------------------------
 -------------------------------------------------------
 OpenMP BLAS3 based DFT computing Module                
 Release: version 1.0, May 2013, Q-Chem Inc. Pittsburgh 
 -------------------------------------------------------
 A restricted SCF calculation will be
 performed using DIIS
 SCF converges when DIIS error is below 1.0e-08
 ---------------------------------------
  Cycle       Energy         DIIS error
 ---------------------------------------
    1   -9610.3823177256      2.74e-05  
    2   -9610.3823232324      3.88e-06  
    3   -9610.3823232587      4.23e-06  
    4   -9610.3823233443      1.36e-06  
    5   -9610.3823233543      3.80e-07  
    6   -9610.3823233549      1.11e-07  
    7   -9610.3823233550      2.95e-08  
    8   -9610.3823233551      8.07e-09  Convergence criterion met
 ---------------------------------------
 SCF time:   CPU 27.77s  wall 7.00s 
 SCF   energy in the final basis set =    -9610.3823233551
 Total energy in the final basis set =    -9610.3823233551

 --------------------------------------------------------------

                    Orbital Energies (a.u.)
 --------------------------------------------------------------

 Alpha MOs
 -- Occupied --
*******-482.832-176.300-165.704-165.701-165.701 -62.485 -56.306
-56.302 -56.302 -35.796 -31.289 -31.283 -31.283 -22.940 -22.938
-22.938 -22.934 -22.934 -10.254 -10.246 -10.210  -8.694  -6.526
 -6.512  -6.512  -6.345  -4.758  -4.743  -4.743  -2.637  -2.633
 -2.633  -2.622  -2.622  -2.023  -2.019  -2.019  -2.006  -2.006
 -0.910  -0.788  -0.681  -0.626  -0.579  -0.535  -0.472  -0.395
 -0.385  -0.370  -0.348  -0.297  -0.281  -0.264  -0.261
 -- Virtual --
 -0.064  -0.016  -0.013   0.010   0.019   0.028   0.055   0.062
  0.067   0.074   0.079   0.080   0.091   0.096   0.102   0.114
  0.124   0.137   0.139   0.142   0.148   0.160   0.170   0.176
  0.211   0.217   0.227   0.244   0.268   0.272   0.279   0.294
  0.383   0.398   0.402   0.416   0.432   0.441   0.448   0.462
  0.480   0.493   0.502   0.536   0.554   0.562   0.579   0.592
  0.607   0.621   0.640   0.648   0.660   0.666   0.682   0.700
  0.721   0.779   0.811   0.855   0.904   0.922   0.990   1.223
  1.246   1.304   1.322   1.353   1.367   1.420   1.462   1.481
  1.517   1.542   1.588   1.620   1.674   1.711   1.792   1.819
  1.859   1.893   1.913   1.964   2.038   2.048   2.073   2.161
  2.191   2.202   2.245   2.266   2.379   2.522   2.577   2.632
  2.654   2.690   2.727   2.823   2.848   2.871   3.008   3.203
  3.354   3.464   3.730   3.980   3.997   4.020   4.041   4.076
  4.098   4.128   4.157   4.247   4.255   4.285   4.397   4.432
  6.036   6.054   6.091   6.664   7.577   7.600   7.688  23.722
 23.793  23.871  27.871  28.371  28.386  28.392  28.549  28.557
 28.586  28.611  28.697  47.937 127.910 127.922 127.944 151.668
289.773 289.796 289.9091020.7321901.830
 --------------------------------------------------------------

          Ground-State Mulliken Net Atomic Charges

     Atom                 Charge (a.u.)
  ----------------------------------------
      1 C                    -0.389635
      2 C                    -0.057928
      3 C                    -0.255709
      4 H                     0.228331
      5 Br                   -0.103364
      6 H                     0.198342
      7 I                     0.062819
      8 H                     0.169037
      9 H                     0.148106
  ----------------------------------------
  Sum of atomic charges =     0.000000

 -----------------------------------------------------------------
                    Cartesian Multipole Moments
 -----------------------------------------------------------------
    Charge (ESU x 10^10)
                 0.0000
    Dipole Moment (Debye)
         X      -0.2990      Y      -2.3808      Z      -0.3295
       Tot       2.4220
    Quadrupole Moments (Debye-Ang)
        XX     -68.6411     XY       2.8563     YY     -59.2702
        XZ       0.5843     YZ       2.0539     ZZ     -64.8053
    Octopole Moments (Debye-Ang^2)
       XXX      10.4477    XXY      20.4567    XYY      -2.9978
       YYY      32.7989    XXZ       0.9989    XYZ      -0.7435
       YYZ       0.1286    XZZ      -0.6073    YZZ       9.4623
       ZZZ       5.7669
    Hexadecapole Moments (Debye-Ang^3)
      XXXX   -1154.3076   XXXY       0.2446   XXYY    -242.5202
      XYYY      -4.8324   YYYY    -376.5800   XXXZ      15.0722
      XXYZ      11.6913   XYYZ       1.5593   YYYZ       9.9478
      XXZZ    -215.5586   XYZZ      -0.9270   YYZZ     -85.2695
      XZZZ       8.8263   YZZZ       6.5572   ZZZZ    -131.8963
 -----------------------------------------------------------------
 Calculating analytic gradient of the SCF energy
 Gradient of SCF Energy
            1           2           3           4           5           6
    1  -0.0001139   0.0002522  -0.0001695   0.0000566  -0.0000944   0.0002428
    2  -0.0002108   0.0002704   0.0000239   0.0000364   0.0000052   0.0001478
    3  -0.0000699   0.0000865  -0.0001170  -0.0001699  -0.0000328   0.0000081
            7           8           9
    1  -0.0000250  -0.0001108  -0.0000380
    2   0.0000207  -0.0002030  -0.0000905
    3   0.0003610   0.0000780  -0.0001441
 Max gradient component =       3.610E-04
 RMS gradient           =       1.485E-04
 Gradient time:  CPU 10.38 s  wall 2.66 s
 Geometry Optimization Parameters
   NAtoms,    NIC,     NZ,  NCons,   NDum,   NFix, NCnnct, MaxDiis
        9      69       9       0       0       0       0       0

 Cartesian Hessian Update
 Hessian Updated using BFGS Update


** GEOMETRY OPTIMIZATION IN DELOCALIZED INTERNAL COORDINATES **
   Searching for a Minimum

   Optimization Cycle:   6

                       Coordinates (Angstroms)
     ATOM                X               Y               Z
      1  C        -0.6095292742   -1.9871344351    0.6512684206
      2  C        -1.2594084349   -1.1545439694   -0.4197127389
      3  C         0.2266477519   -1.3594388844   -0.4322071938
      4  H        -1.8230827063   -1.6375486749   -1.2068659486
      5  Br       -2.1006004267    0.5269446949    0.0238138578
      6  H         0.6105359541   -1.9930508911   -1.2207113201
      7  I         1.6778388457    0.1822292072   -0.0401899675
      8  H        -0.5572573323   -1.5498484593    1.6406296893
      9  H        -0.7534604244   -3.0626120390    0.6365686419
   Point Group: c1    Number of degrees of freedom:    21


   Energy is  -9610.382323355

 Hessian Updated using BFGS Update

 21 Hessian modes will be used to form the next step
  Hessian Eigenvalues:
     0.014521    0.016324    0.021999    0.025452    0.026660    0.041806
     0.065853    0.079030    0.088742    0.092648    0.096296    0.109279
     0.123361    0.183923    0.258897    0.261981    0.289033    0.348025
     0.348164    0.348398    0.359696

 Minimum Search - Taking Simple RFO Step
 Searching for Lamda that Minimizes Along All modes
 Value Taken    Lamda =  -0.00000143
 Step Taken.  Stepsize is  0.007631

                             Maximum     Tolerance    Cnvgd?
         Gradient           0.000174      0.000300     YES
         Displacement       0.003537      0.001200      NO
         Energy change     -0.000004      0.000001      NO


 New Cartesian Coordinates Obtained by Inverse Iteration

 Displacement from previous Coordinates is:  0.007207
 ----------------------------------------------------------------
             Standard Nuclear Orientation (Angstroms)
    I     Atom           X                Y                Z
 ----------------------------------------------------------------
    1      C      -0.6095260108    -1.9870619431     0.6510598535
    2      C      -1.2594193497    -1.1549962828    -0.4201979904
    3      C       0.2268696546    -1.3594080505    -0.4319568907
    4      H      -1.8226536842    -1.6371243119    -1.2080299006
    5      Br     -2.1004776572     0.5258715415     0.0258829321
    6      H       0.6100196641    -1.9933816295    -1.2204281393
    7      I       1.6785046534     0.1821034627    -0.0406859781
    8      H      -0.5587376526    -1.5484360399     1.6397708889
    9      H      -0.7528956648    -3.0625701974     0.6371786654
 ----------------------------------------------------------------
 Molecular Point Group                 C1    NOp =  1
 Largest Abelian Subgroup              C1    NOp =  1
 Nuclear Repulsion Energy =   690.0772453751 hartrees
 There are       55 alpha and       55 beta electrons
 Applying Cartesian multipole field
    Component          Value
    ---------          -----
     (2,0,0)        1.00000E-11
     (0,2,0)        2.00000E-11
     (0,0,2)       -3.00000E-11
 Nucleus-field energy     =     0.0000000155 hartrees
 Requested basis set is 6-311++G(d,p)
 There are 81 shells and 204 basis functions
 A cutoff of  1.0D-11 yielded   2818 shell pairs
 There are     18467 function pairs (     20515 Cartesian)
 Smallest overlap matrix eigenvalue = 6.14E-05
 Guess MOs from SCF MO coefficient file

 -----------------------------------------------------------------------
  General SCF calculation program by
  Eric Jon Sundstrom, Paul Horn, Yuezhi Mao, Dmitri Zuev, Alec White,
  David Stuck, Shaama M.S., Shane Yost, Joonho Lee, David Small,
  Daniel Levine, Susi Lehtola, Hugh Burton, Evgeny Epifanovsky
 -----------------------------------------------------------------------
 Exchange:     0.2000 Hartree-Fock + 0.0800 Slater + 0.7200 B88
 Correlation:  0.1900 VWN1RPA + 0.8100 LYP
 Using SG-1 standard quadrature grid
 using 4 threads for integral computing
 -------------------------------------------------------
 OpenMP Integral computing Module                
 Release: version 2.0, May 2017, Q-Chem Inc. Pleasanton 
 -------------------------------------------------------
 -------------------------------------------------------
 OpenMP BLAS3 based DFT computing Module                
 Release: version 1.0, May 2013, Q-Chem Inc. Pittsburgh 
 -------------------------------------------------------
 A restricted SCF calculation will be
 performed using DIIS
 SCF converges when DIIS error is below 1.0e-08
 ---------------------------------------
  Cycle       Energy         DIIS error
 ---------------------------------------
    1   -9610.3823228259      1.32e-05  
    2   -9610.3823241707      1.99e-06  
    3   -9610.3823241835      1.92e-06  
    4   -9610.3823242000      5.62e-07  
    5   -9610.3823242015      2.20e-07  
    6   -9610.3823242017      7.39e-08  
    7   -9610.3823242018      1.18e-08  
    8   -9610.3823242017      4.34e-09  Convergence criterion met
 ---------------------------------------
 SCF time:   CPU 27.77s  wall 7.00s 
 SCF   energy in the final basis set =    -9610.3823242017
 Total energy in the final basis set =    -9610.3823242017

 --------------------------------------------------------------

                    Orbital Energies (a.u.)
 --------------------------------------------------------------

 Alpha MOs
 -- Occupied --
*******-482.832-176.300-165.704-165.701-165.701 -62.485 -56.306
-56.302 -56.302 -35.796 -31.289 -31.283 -31.283 -22.940 -22.938
-22.938 -22.934 -22.934 -10.254 -10.246 -10.210  -8.694  -6.526
 -6.512  -6.512  -6.345  -4.758  -4.743  -4.743  -2.637  -2.633
 -2.633  -2.622  -2.622  -2.023  -2.019  -2.019  -2.006  -2.006
 -0.910  -0.788  -0.681  -0.626  -0.579  -0.535  -0.472  -0.395
 -0.385  -0.370  -0.348  -0.297  -0.281  -0.264  -0.261
 -- Virtual --
 -0.064  -0.016  -0.013   0.010   0.019   0.028   0.055   0.062
  0.067   0.074   0.079   0.080   0.091   0.096   0.102   0.114
  0.124   0.137   0.139   0.142   0.148   0.160   0.170   0.176
  0.211   0.217   0.227   0.244   0.268   0.272   0.279   0.294
  0.383   0.398   0.402   0.416   0.432   0.442   0.448   0.462
  0.480   0.493   0.502   0.536   0.554   0.562   0.579   0.591
  0.607   0.621   0.640   0.648   0.660   0.666   0.682   0.700
  0.721   0.779   0.812   0.855   0.904   0.921   0.990   1.223
  1.246   1.304   1.322   1.353   1.366   1.420   1.463   1.481
  1.517   1.542   1.588   1.620   1.674   1.711   1.793   1.819
  1.859   1.893   1.913   1.964   2.038   2.048   2.073   2.161
  2.191   2.202   2.245   2.266   2.379   2.523   2.577   2.632
  2.654   2.690   2.727   2.823   2.848   2.871   3.008   3.203
  3.354   3.464   3.731   3.980   3.997   4.020   4.041   4.076
  4.098   4.128   4.158   4.247   4.255   4.285   4.397   4.432
  6.036   6.054   6.091   6.664   7.577   7.600   7.688  23.722
 23.793  23.871  27.870  28.371  28.385  28.392  28.549  28.557
 28.586  28.610  28.697  47.937 127.910 127.922 127.944 151.667
289.773 289.796 289.9091020.7321901.830
 --------------------------------------------------------------

          Ground-State Mulliken Net Atomic Charges

     Atom                 Charge (a.u.)
  ----------------------------------------
      1 C                    -0.389522
      2 C                    -0.057903
      3 C                    -0.255892
      4 H                     0.228592
      5 Br                   -0.103499
      6 H                     0.198189
      7 I                     0.062856
      8 H                     0.169021
      9 H                     0.148158
  ----------------------------------------
  Sum of atomic charges =     0.000000

 -----------------------------------------------------------------
                    Cartesian Multipole Moments
 -----------------------------------------------------------------
    Charge (ESU x 10^10)
                 0.0000
    Dipole Moment (Debye)
         X      -0.2991      Y      -2.3804      Z      -0.3305
       Tot       2.4218
    Quadrupole Moments (Debye-Ang)
        XX     -68.6419     XY       2.8579     YY     -59.2721
        XZ       0.5852     YZ       2.0572     ZZ     -64.8032
    Octopole Moments (Debye-Ang^2)
       XXX      10.3978    XXY      20.4846    XYY      -3.0114
       YYY      32.8616    XXZ       0.9797    XYZ      -0.7537
       YYZ       0.1090    XZZ      -0.6435    YZZ       9.4903
       ZZZ       5.6934
    Hexadecapole Moments (Debye-Ang^3)
      XXXX   -1154.6292   XXXY       0.1451   XXYY    -242.5808
      XYYY      -4.9465   YYYY    -376.4471   XXXZ      15.3674
      XXYZ      11.6785   XYYZ       1.6441   YYYZ       9.8830
      XXZZ    -215.5963   XYZZ      -0.9645   YYZZ     -85.2458
      XZZZ       9.1455   YZZZ       6.5053   ZZZZ    -131.9142
 -----------------------------------------------------------------
 Calculating analytic gradient of the SCF energy
 Gradient of SCF Energy
            1           2           3           4           5           6
    1  -0.0000656   0.0001306  -0.0000929   0.0001071  -0.0000526   0.0001546
    2  -0.0001587   0.0001079   0.0000006   0.0000883  -0.0000336   0.0001628
    3  -0.0000625  -0.0000134  -0.0000263  -0.0001367   0.0000320   0.0000344
            7           8           9
    1   0.0000137  -0.0001417  -0.0000533
    2   0.0000491  -0.0001589  -0.0000575
    3   0.0003546  -0.0000308  -0.0001514
 Max gradient component =       3.546E-04
 RMS gradient           =       1.170E-04
 Gradient time:  CPU 10.40 s  wall 2.66 s
 Geometry Optimization Parameters
   NAtoms,    NIC,     NZ,  NCons,   NDum,   NFix, NCnnct, MaxDiis
        9      69       9       0       0       0       0       0

 Cartesian Hessian Update
 Hessian Updated using BFGS Update


** GEOMETRY OPTIMIZATION IN DELOCALIZED INTERNAL COORDINATES **
   Searching for a Minimum

   Optimization Cycle:   7

                       Coordinates (Angstroms)
     ATOM                X               Y               Z
      1  C        -0.6095260108   -1.9870619431    0.6510598535
      2  C        -1.2594193497   -1.1549962828   -0.4201979904
      3  C         0.2268696546   -1.3594080505   -0.4319568907
      4  H        -1.8226536842   -1.6371243119   -1.2080299006
      5  Br       -2.1004776572    0.5258715415    0.0258829321
      6  H         0.6100196641   -1.9933816295   -1.2204281393
      7  I         1.6785046534    0.1821034627   -0.0406859781
      8  H        -0.5587376526   -1.5484360399    1.6397708889
      9  H        -0.7528956648   -3.0625701974    0.6371786654
   Point Group: c1    Number of degrees of freedom:    21


   Energy is  -9610.382324202

 Hessian Updated using BFGS Update

 21 Hessian modes will be used to form the next step
  Hessian Eigenvalues:
     0.013615    0.016156    0.022075    0.025765    0.027624    0.041348
     0.064669    0.069108    0.088907    0.092026    0.094620    0.112247
     0.122897    0.183895    0.251303    0.261440    0.288016    0.347994
     0.348118    0.348383    0.365057

 Minimum Search - Taking Simple RFO Step
 Searching for Lamda that Minimizes Along All modes
 Value Taken    Lamda =   0.00000000
 Step Taken.  Stepsize is  0.002514

                             Maximum     Tolerance    Cnvgd?
         Gradient           0.000048      0.000300     YES
         Displacement       0.001281      0.001200      NO
         Energy change     -0.000001      0.000001     YES


                       Distance Matrix (Angstroms)
             C (  1)   C (  2)   C (  3)   H (  4)   Br(  5)   H (  6)
   C (  2)  1.504090
   C (  3)  1.505467  1.500326
   H (  4)  2.247298  1.081832  2.209064
   Br(  5)  2.988079  1.931757  3.029924  2.505649
   H (  6)  2.233786  2.199559  1.081856  2.458653  3.904705
   I (  7)  3.227828  3.250117  2.153275  4.114656  3.795170  2.695587
   H (  8)  1.082830  2.211158  2.223728  3.116941  3.047023  3.121652
   H (  9)  1.085111  2.239073  2.236907  2.565360  3.881568  2.539962
             I (  7)   H (  8)
   H (  8)  3.289978
   H (  9)  4.110853  1.826333

 Final energy is   -9610.3823242017170     


 ******************************
 **  OPTIMIZATION CONVERGED  **
 ******************************

                       Coordinates (Angstroms)
     ATOM                X               Y               Z
      1  C        -0.6095260108   -1.9870619431    0.6510598535
      2  C        -1.2594193497   -1.1549962828   -0.4201979904
      3  C         0.2268696546   -1.3594080505   -0.4319568907
      4  H        -1.8226536842   -1.6371243119   -1.2080299006
      5  Br       -2.1004776572    0.5258715415    0.0258829321
      6  H         0.6100196641   -1.9933816295   -1.2204281393
      7  I         1.6785046534    0.1821034627   -0.0406859781
      8  H        -0.5587376526   -1.5484360399    1.6397708889
      9  H        -0.7528956648   -3.0625701974    0.6371786654

Z-matrix Print:
$molecule
0 1
I 
C  1 2.153275
H  2 1.081856 1 108.251644
C  2 1.500326 1 124.672445 3 -141.892719 0
H  4 1.081832 2 116.700900 1 138.085711 0
C  4 1.504090 2 60.143445 1 -111.251524 0
H  6 1.082830 4 116.519451 2 107.872647 0
H  6 1.085111 4 118.823064 2 -108.075776 0
Br 4 1.931757 2 123.481771 1 -2.680944 0
$end


 --------------------------------------------------------------

                    Orbital Energies (a.u.)
 --------------------------------------------------------------

 Alpha MOs
 -- Occupied --
*******-482.832-176.300-165.704-165.701-165.701 -62.485 -56.306
-56.302 -56.302 -35.796 -31.289 -31.283 -31.283 -22.940 -22.938
-22.938 -22.934 -22.934 -10.254 -10.246 -10.210  -8.694  -6.526
 -6.512  -6.512  -6.345  -4.758  -4.743  -4.743  -2.637  -2.633
 -2.633  -2.622  -2.622  -2.023  -2.019  -2.019  -2.006  -2.006
 -0.910  -0.788  -0.681  -0.626  -0.579  -0.535  -0.472  -0.395
 -0.385  -0.370  -0.348  -0.297  -0.281  -0.264  -0.261
 -- Virtual --
 -0.064  -0.016  -0.013   0.010   0.019   0.028   0.055   0.062
  0.067   0.074   0.079   0.080   0.091   0.096   0.102   0.114
  0.124   0.137   0.139   0.142   0.148   0.160   0.170   0.176
  0.211   0.217   0.227   0.244   0.268   0.272   0.279   0.294
  0.383   0.398   0.402   0.416   0.432   0.442   0.448   0.462
  0.480   0.493   0.502   0.536   0.554   0.562   0.579   0.591
  0.607   0.621   0.640   0.648   0.660   0.666   0.682   0.700
  0.721   0.779   0.812   0.855   0.904   0.921   0.990   1.223
  1.246   1.304   1.322   1.353   1.366   1.420   1.463   1.481
  1.517   1.542   1.588   1.620   1.674   1.711   1.793   1.819
  1.859   1.893   1.913   1.964   2.038   2.048   2.073   2.161
  2.191   2.202   2.245   2.266   2.379   2.523   2.577   2.632
  2.654   2.690   2.727   2.823   2.848   2.871   3.008   3.203
  3.354   3.464   3.731   3.980   3.997   4.020   4.041   4.076
  4.098   4.128   4.158   4.247   4.255   4.285   4.397   4.432
  6.036   6.054   6.091   6.664   7.577   7.600   7.688  23.722
 23.793  23.871  27.870  28.371  28.385  28.392  28.549  28.557
 28.586  28.610  28.697  47.937 127.910 127.922 127.944 151.667
289.773 289.796 289.9091020.7321901.830
 --------------------------------------------------------------

          Ground-State Mulliken Net Atomic Charges

     Atom                 Charge (a.u.)
  ----------------------------------------
      1 C                    -0.389522
      2 C                    -0.057903
      3 C                    -0.255892
      4 H                     0.228592
      5 Br                   -0.103499
      6 H                     0.198189
      7 I                     0.062856
      8 H                     0.169021
      9 H                     0.148158
  ----------------------------------------
  Sum of atomic charges =     0.000000

 -----------------------------------------------------------------
                    Cartesian Multipole Moments
 -----------------------------------------------------------------
    Charge (ESU x 10^10)
                 0.0000
    Dipole Moment (Debye)
         X      -0.2991      Y      -2.3804      Z      -0.3305
       Tot       2.4218
    Quadrupole Moments (Debye-Ang)
        XX     -68.6419     XY       2.8579     YY     -59.2721
        XZ       0.5852     YZ       2.0572     ZZ     -64.8032
    Octopole Moments (Debye-Ang^2)
       XXX      10.3978    XXY      20.4846    XYY      -3.0114
       YYY      32.8616    XXZ       0.9797    XYZ      -0.7537
       YYZ       0.1090    XZZ      -0.6435    YZZ       9.4903
       ZZZ       5.6934
    Hexadecapole Moments (Debye-Ang^3)
      XXXX   -1154.6292   XXXY       0.1451   XXYY    -242.5808
      XYYY      -4.9465   YYYY    -376.4471   XXXZ      15.3674
      XXYZ      11.6785   XYYZ       1.6441   YYYZ       9.8830
      XXZZ    -215.5963   XYZZ      -0.9645   YYZZ     -85.2458
      XZZZ       9.1455   YZZZ       6.5053   ZZZZ    -131.9142
 -----------------------------------------------------------------
Archival summary:
1\1\garfield\OPT\ProcedureUnspecified\BasisUnspecified\1r134\taweetha\WedOct1003:19:462018WedOct1003:19:462018\0\\#,OPT,ProcedureUnspecified,BasisUnspecified,\\0,1\I\C,1,2.15328\H,2,1.08186,1,108.252\C,2,1.50033,1,124.672,3,-141.893,0\H,4,1.08183,2,116.701,1,138.086,0\C,4,1.50409,2,60.1434,1,-111.252,0\H,6,1.08283,4,116.519,2,107.873,0\H,6,1.08511,4,118.823,2,-108.076,0\Br,4,1.93176,2,123.482,1,-2.68094,0\\\@

 Total job time:  81.90s(wall), 316.22s(cpu) 
 Wed Oct 10 03:19:46 2018

        *************************************************************
        *                                                           *
        *  Thank you very much for using Q-Chem.  Have a nice day.  *
        *                                                           *
        *************************************************************


 
User input: 2 of 2 
 
Q-Chem Developer Version!
                  Welcome to Q-Chem
     A Quantum Leap Into The Future Of Chemistry


 Q-Chem 5.1, Q-Chem, Inc., Pleasanton, CA (2018)

 Yihan Shao,  Zhengting Gan,  E. Epifanovsky,  A. T. B. Gilbert,  M. Wormit,  
 J. Kussmann,  A. W. Lange,  A. Behn,  Jia Deng,  Xintian Feng,  D. Ghosh,  
 M. Goldey,  P. R. Horn,  L. D. Jacobson,  I. Kaliman,  T. Kus,  A. Landau,  
 Jie Liu,  E. I. Proynov,  R. M. Richard,  R. P. Steele,  E. J. Sundstrom,  
 H. L. Woodcock III,  P. M. Zimmerman,  D. Zuev,  B. Albrecht,  E. Alguire,  
 S. A. Baeppler,  D. Barton,  Z. Benda,  Y. A. Bernard,  E. J. Berquist,  
 K. B. Bravaya,  H. Burton,  D. Casanova,  Chun-Min Chang,  Yunqing Chen,  
 A. Chien,  K. D. Closser,  M. P. Coons,  S. Coriani,  S. Dasgupta,  
 A. L. Dempwolff,  M. Diedenhofen,  Hainam Do,  R. G. Edgar,  Po-Tung Fang,  
 S. Faraji,  S. Fatehi,  Qingguo Feng,  K. D. Fenk,  J. Fosso-Tande,  
 Qinghui Ge,  A. Ghysels,  G. Gidofalvi,  J. Gomes,  J. Gonthier,  A. Gunina,  
 D. Hait,  M. W. D. Hanson-Heine,  P. H. P. Harbach,  A. W. Hauser,  
 J. E. Herr,  E. G. Hohenstein,  Z. C. Holden,  Kerwin Hui,  B. C. Huynh,  
 T.-C. Jagau,  Hyunjun Ji,  B. Kaduk,  K. Khistyaev,  Jaehoon Kim,  
 P. Klunzinger,  K. Koh,  D. Kosenkov,  L. Koulias,  T. Kowalczyk,  
 C. M. Krauter,  A. Kunitsa,  Ka Un Lao,  A. Laurent,  K. V. Lawler,  
 Joonho Lee,  D. Lefrancois,  S. Lehtola,  D. S. Levine,  Yi-Pei Li,  
 You-Sheng Lin,  Fenglai Liu,  E. Livshits,  A. Luenser,  P. Manohar,  
 E. Mansoor,  S. F. Manzer,  Shan-Ping Mao,  Yuezhi Mao,  N. Mardirossian,  
 A. V. Marenich,  T. Markovich,  L. A. Martinez-Martinez,  S. A. Maurer,  
 N. J. Mayhall,  S. C. McKenzie,  J.-M. Mewes,  A. F. Morrison,  
 J. W. Mullinax,  K. Nanda,  T. S. Nguyen-Beck,  R. Olivares-Amaya,  
 J. A. Parkhill,  T. M. Perrine,  F. Plasser,  P. Pokhilko,  S. Prager,  
 A. Prociuk,  E. Ramos,  D. R. Rehn,  F. Rob,  M. Schneider,  N. Sergueev,  
 S. M. Sharada,  S. Sharma,  D. W. Small,  T. Stauch,  T. Stein,  
 Yu-Chuan Su,  A. J. W. Thom,  A. Tkatchenko,  T. Tsuchimochi,  N. M. Tubman,  
 L. Vogt,  M. L. Vidal,  O. Vydrov,  M. A. Watson,  J. Wenzel,  
 M. de Wergifosse,  T. A. Wesolowski,  A. White,  J. Witte,  A. Yamada,  
 Jun Yang,  K. Yao,  S. Yeganeh,  S. R. Yost,  Zhi-Qiang You,  A. Zech,  
 Igor Ying Zhang,  Xing Zhang,  Yan Zhao,  Ying Zhu,  B. R. Brooks,  
 G. K. L. Chan,  C. J. Cramer,  M. S. Gordon,  W. J. Hehre,  A. Klamt,  
 M. W. Schmidt,  C. D. Sherrill,  D. G. Truhlar,  A. Aspuru-Guzik,  R. Baer,  
 A. T. Bell,  N. A. Besley,  Jeng-Da Chai,  A. E. DePrince, III,  
 R. A. DiStasio Jr.,  A. Dreuw,  B. D. Dunietz,  T. R. Furlani,  
 Chao-Ping Hsu,  Yousung Jung,  Jing Kong,  D. S. Lambrecht,  WanZhen Liang,  
 C. Ochsenfeld,  V. A. Rassolov,  L. V. Slipchenko,  J. E. Subotnik,  
 T. Van Voorhis,  J. M. Herbert,  A. I. Krylov,  P. M. W. Gill,  M. Head-Gordon

 Contributors to earlier versions of Q-Chem not listed above: 
 R. D. Adamson,  B. Austin,  J. Baker,  G. J. O. Beran,  K. Brandhorst,  
 S. T. Brown,  E. F. C. Byrd,  A. K. Chakraborty,  C.-L. Cheng,  
 Siu Hung Chien,  D. M. Chipman,  D. L. Crittenden,  H. Dachsel,  
 R. J. Doerksen,  A. D. Dutoi,  L. Fusti-Molnar,  W. A. Goddard III,  
 A. Golubeva-Zadorozhnaya,  S. R. Gwaltney,  G. Hawkins,  A. Heyden,  
 S. Hirata,  G. Kedziora,  F. J. Keil,  C. Kelley,  Jihan Kim,  R. A. King,  
 R. Z. Khaliullin,  P. P. Korambath,  W. Kurlancheek,  A. M. Lee,  M. S. Lee,  
 S. V. Levchenko,  Ching Yeh Lin,  D. Liotard,  R. C. Lochan,  I. Lotan,  
 P. E. Maslen,  N. Nair,  D. P. O'Neill,  D. Neuhauser,  E. Neuscamman,  
 C. M. Oana,  R. Olson,  B. Peters,  R. Peverati,  P. A. Pieniazek,  
 Y. M. Rhee,  J. Ritchie,  M. A. Rohrdanz,  E. Rosta,  N. J. Russ,  
 H. F. Schaefer III,  N. E. Schultz,  N. Shenvi,  A. C. Simmonett,  A. Sodt,  
 D. Stuck,  K. S. Thanthiriwatte,  V. Vanovschi,  Tao Wang,  A. Warshel,  
 C. F. Williams,  Q. Wu,  X. Xu,  W. Zhang

 Please cite Q-Chem as follows:
 Y. Shao et al., Mol. Phys. 113, 184-215 (2015)
 DOI: 10.1080/00268976.2014.952696

 Q-Chem 5.1.1 for Intel X86 EM64T Linux

 Parts of Q-Chem use Armadillo 8.300.2 (Tropical Shenanigans).
 http://arma.sourceforge.net/

 Q-Chem begins on Wed Oct 10 03:19:46 2018  

Host: 
0

     Scratch files written to /scratch/taweetham/qchem24256//
The previous job contains 0 fragments, simply inherited here
Input Ideriv = 2
Curr. Ideriv = -1
Max.  Ideriv = 2

Checking the input file for inconsistencies... 	...done.

--------------------------------------------------------------
User input:
--------------------------------------------------------------

$molecule
read
$end

$rem
   job_type 	frequency
   basis 	6-311++g**
   method	b3lyp	
$end


--------------------------------------------------------------
 ----------------------------------------------------------------
             Standard Nuclear Orientation (Angstroms)
    I     Atom           X                Y                Z
 ----------------------------------------------------------------
    1      C      -0.6241282298    -1.9458444281     0.6152834138
    2      C      -1.2665798637    -1.0949033874    -0.4455856763
    3      C       0.2221735495    -1.2807015381    -0.4372329141
    4      H      -1.8104352363    -1.5637617171    -1.2547535643
    5      Br     -2.1362271033     0.5636610430     0.0282936521
    6      H       0.6264328347    -1.8897184528    -1.2347830168
    7      I       1.6473989538     0.2680797406     0.0173041471
    8      H      -0.5954033333    -1.5318542410     1.6154377306
    9      H      -0.7535829403    -3.0223322235     0.5719122911
 ----------------------------------------------------------------
 Molecular Point Group                 C1    NOp =  1
 Largest Abelian Subgroup              C1    NOp =  1
 Nuclear Repulsion Energy =   690.0772453751 hartrees
 There are       55 alpha and       55 beta electrons
 Requested basis set is 6-311++G(d,p)
 There are 81 shells and 204 basis functions

 Total QAlloc Memory Limit   2000 MB
 Mega-Array Size       188 MB
 MEM_STATIC part       192 MB

                       Distance Matrix (Angstroms)
             C (  1)   C (  2)   C (  3)   H (  4)   Br(  5)   H (  6)
   C (  2)  1.504090
   C (  3)  1.505467  1.500326
   H (  4)  2.247298  1.081832  2.209064
   Br(  5)  2.988079  1.931757  3.029924  2.505649
   H (  6)  2.233786  2.199559  1.081856  2.458653  3.904705
   I (  7)  3.227828  3.250117  2.153275  4.114656  3.795170  2.695587
   H (  8)  1.082830  2.211158  2.223728  3.116941  3.047023  3.121652
   H (  9)  1.085111  2.239073  2.236907  2.565360  3.881568  2.539962
             I (  7)   H (  8)
   H (  8)  3.289978
   H (  9)  4.110853  1.826333

 A cutoff of  1.0D-11 yielded   2818 shell pairs
 There are     18467 function pairs (     20515 Cartesian)

 -------------------------------------------------------
 OpenMP Integral Computing Module                       
 Release: version 1.0, May 2013, Q-Chem Inc. Pittsburgh 
 -------------------------------------------------------
 Integral Job Info:
 Integral job number is                      11
 Integral operator is                         1
 short-range coefficients                     0
 long-range coefficients              100000000
 Omega coefficients                           0
 if combine SR and LR in K                    0
 Integral screening is                        0
 Integral computing path is                   2
 max size of driver memory is            800000
 size of driver memory is                593474
 size of scratch memory is             29623520
 max col of scratch BK array               1296
 max len of scratch array in speh3          155
 max len of scratch index in speh4           18
 max int batch size is                      520
 min int batch size is                       52
 fixed nKL is                                45
 max L of basis functions is                  2
 order of int derivative is                   0
 number of shells is                         81
 number of basis is                         215
 number of cartesian basis is               215
 number of contracted shell pairs          2818
 number of primitive shell pairs           6166
 maxK2 (contraction) of shell pair           36
 max number of K2 of shell pair               1
 max number of CS2 of shell pair            375
 max number of PS2 of shell pair            480
 mem total for path MDJ                  530940
 -------------------------------------------------------
 Smallest overlap matrix eigenvalue = 6.14E-05
 Guess from superposition of atomic densities
 Warning:  Energy on first SCF cycle will be non-variational
 SAD guess density has 110.000000 electrons

 -----------------------------------------------------------------------
  General SCF calculation program by
  Eric Jon Sundstrom, Paul Horn, Yuezhi Mao, Dmitri Zuev, Alec White,
  David Stuck, Shaama M.S., Shane Yost, Joonho Lee, David Small,
  Daniel Levine, Susi Lehtola, Hugh Burton, Evgeny Epifanovsky
 -----------------------------------------------------------------------
 Exchange:     0.2000 Hartree-Fock + 0.0800 Slater + 0.7200 B88
 Correlation:  0.1900 VWN1RPA + 0.8100 LYP
 Using SG-1 standard quadrature grid
 using 4 threads for integral computing
 -------------------------------------------------------
 OpenMP Integral computing Module                
 Release: version 2.0, May 2017, Q-Chem Inc. Pleasanton 
 -------------------------------------------------------
 -------------------------------------------------------
 OpenMP BLAS3 based DFT computing Module                
 Release: version 1.0, May 2013, Q-Chem Inc. Pittsburgh 
 -------------------------------------------------------
 A restricted SCF calculation will be
 performed using DIIS
 SCF converges when DIIS error is below 1.0e-08
 ---------------------------------------
  Cycle       Energy         DIIS error
 ---------------------------------------
    1   -9611.1310808468      3.88e-02  
    2   -9610.3243559928      3.59e-03  
    3   -9610.2596893057      4.86e-03  
    4   -9610.3777470299      8.49e-04  
    5   -9610.3817061248      2.90e-04  
    6   -9610.3821105713      6.99e-05  
    7   -9610.3821362521      1.26e-05  
    8   -9610.3821369021      3.23e-06  
    9   -9610.3821369305      1.66e-06  
   10   -9610.3821369430      2.45e-07  
   11   -9610.3821369432      6.11e-08  
   12   -9610.3821369433      1.02e-08  
   13   -9610.3821369433      3.43e-09  Convergence criterion met
 ---------------------------------------
 SCF time:   CPU 43.68s  wall 11.00s 
 SCF   energy in the final basis set =    -9610.3821369433
 Total energy in the final basis set =    -9610.3821369433

 --------------------------------------------------------------

                    Orbital Energies (a.u.)
 --------------------------------------------------------------

 Alpha MOs
 -- Occupied --
*******-482.832-176.300-165.704-165.701-165.701 -62.485 -56.306
-56.302 -56.302 -35.796 -31.289 -31.283 -31.283 -22.940 -22.938
-22.938 -22.934 -22.934 -10.254 -10.246 -10.210  -8.694  -6.526
 -6.512  -6.512  -6.345  -4.758  -4.743  -4.743  -2.637  -2.633
 -2.633  -2.622  -2.622  -2.023  -2.019  -2.019  -2.006  -2.006
 -0.910  -0.788  -0.681  -0.626  -0.579  -0.535  -0.472  -0.395
 -0.385  -0.370  -0.348  -0.297  -0.281  -0.264  -0.261
 -- Virtual --
 -0.064  -0.016  -0.013   0.010   0.019   0.028   0.055   0.062
  0.067   0.073   0.079   0.080   0.091   0.096   0.102   0.114
  0.124   0.137   0.139   0.142   0.148   0.160   0.170   0.176
  0.211   0.217   0.227   0.244   0.268   0.272   0.279   0.294
  0.383   0.398   0.402   0.416   0.432   0.442   0.448   0.462
  0.480   0.493   0.502   0.536   0.554   0.562   0.579   0.591
  0.607   0.621   0.640   0.648   0.660   0.666   0.682   0.700
  0.721   0.779   0.812   0.855   0.904   0.921   0.990   1.223
  1.246   1.304   1.322   1.353   1.367   1.420   1.463   1.481
  1.517   1.542   1.588   1.620   1.674   1.711   1.793   1.819
  1.859   1.893   1.913   1.964   2.038   2.048   2.073   2.161
  2.191   2.202   2.245   2.266   2.379   2.523   2.577   2.632
  2.654   2.690   2.727   2.823   2.848   2.871   3.008   3.203
  3.354   3.464   3.731   3.980   3.997   4.020   4.041   4.076
  4.098   4.128   4.158   4.247   4.255   4.285   4.397   4.432
  6.035   6.054   6.091   6.664   7.577   7.600   7.688  23.722
 23.793  23.871  27.870  28.371  28.385  28.392  28.549  28.557
 28.586  28.610  28.697  47.937 127.910 127.922 127.944 151.667
289.773 289.796 289.9091020.7321901.830
 --------------------------------------------------------------

          Ground-State Mulliken Net Atomic Charges

     Atom                 Charge (a.u.)
  ----------------------------------------
      1 C                    -0.389819
      2 C                    -0.058165
      3 C                    -0.255181
      4 H                     0.228607
      5 Br                   -0.103474
      6 H                     0.198150
      7 I                     0.062725
      8 H                     0.168988
      9 H                     0.148169
  ----------------------------------------
  Sum of atomic charges =     0.000000

 -----------------------------------------------------------------
                    Cartesian Multipole Moments
 -----------------------------------------------------------------
    Charge (ESU x 10^10)
                 0.0000
    Dipole Moment (Debye)
         X      -0.2633      Y      -2.3750      Z      -0.3957
       Tot       2.4221
    Quadrupole Moments (Debye-Ang)
        XX     -68.7146     XY       2.7421     YY     -59.6180
        XZ       0.5661     YZ       2.1640     ZZ     -64.6951
    Octopole Moments (Debye-Ang^2)
       XXX      15.5597    XXY      16.0851    XYY      -0.7972
       YYY      21.2381    XXZ      -0.0332    XYZ      -0.5676
       YYZ      -0.7994    XZZ       1.0577    YZZ       5.2600
       ZZZ       1.5415
    Hexadecapole Moments (Debye-Ang^3)
      XXXX   -1156.6660   XXXY      -6.8253   XXYY    -240.5874
      XYYY     -10.6423   YYYY    -370.6946   XXXZ       6.5262
      XXYZ      11.6581   XYYZ      -1.0435   YYYZ       7.3343
      XXZZ    -214.7365   XYZZ      -2.6231   YYZZ     -84.1764
      XZZZ       0.1934   YZZZ       4.1418   ZZZZ    -130.7066
 -----------------------------------------------------------------
 Calculating MO derivatives via CPSCF
 D1JvT checksum  = 657180 40644.7436406568
 D1KAT checksum  = 1499040 1956.0961933119
   1         3          27      0.123468    0.029262
   2         3          27      0.014604    0.003138
   3         3          27      0.001806    0.000554
   4         7          23      0.000129    0.000046
   5        28           2      0.000006    0.000004
   6        30           0      0.000000    0.000000    Roots Converged
 Time for AOints: 24.2 s (CPU) 6.1 s (wall)
 ------------------------------------------------------------------------------
                     AOints        : Timing summary (seconds)
 ------------------------------------------------------------------------------
     job step          cpu (% of tot)      sys (% of tot)     wall (% of tot)
 ------------------------------------------------------------------------------
  cpscf_lag         0.1126E+03 (31.0)   0.9000E-05 (15.8)   0.2873E+02 (30.4)
  iterzp            0.2262E+03 (62.3)   0.4600E-04 (80.7)   0.5936E+02 (62.8)
  make_fx           0.0000E+00 ( 0.0)   0.0000E+00 ( 0.0)   0.0000E+00 ( 0.0)
  AOints            0.2415E+02 ( 6.6)   0.2000E-05 ( 3.5)   0.6083E+01 ( 6.4)
 ------------------------------------------------------------------------------
   Grand Totals     0.3633E+03          0.5700E-04          0.9451E+02
 ------------------------------------------------------------------------------
 Calculating analytic Hessian of the SCF energy
 Polarizability Matrix (a.u.)
            1           2           3
    1 -98.6226894  -2.9342657   0.1965632
    2  -2.9342657 -85.8235146  -0.1815882
    3   0.1965632  -0.1815882 -65.1207754

 Direct stationary perturbation theory relativistic correction:

 rels  =     113.766290437423
 relv  =    -378.670086502704
 rel2e =      51.078864480845
 E_rel =    -213.824931584435

 Hessian of the SCF Energy
            1           2           3           4           5           6
    1   0.2169574   0.0462200  -0.0037971  -0.0495899   0.0230805  -0.0444970
    2   0.0462200   0.6240396   0.0234040   0.0557044  -0.1083571   0.0609665
    3  -0.0037971   0.0234040   0.6291709  -0.0806507   0.0536483  -0.1391016
    4  -0.0495899   0.0557044  -0.0806507   0.4364347  -0.0261332   0.1759209
    5   0.0230805  -0.1083571   0.0536483  -0.0261332   0.3546941   0.0823056
    6  -0.0444970   0.0609665  -0.1391016   0.1759209   0.0823056   0.4306923
    7  -0.0708597  -0.0656983   0.0920380  -0.2127647   0.0266612  -0.0264631
    8  -0.0329115  -0.0876666   0.0294219   0.0155672  -0.0369503  -0.0199311
    9   0.0609121   0.0504387  -0.1352105   0.0134334  -0.0269577  -0.0354401
   10  -0.0016304   0.0034641   0.0020288  -0.1141152  -0.0662465  -0.1149467
   11   0.0077564   0.0103135   0.0159397  -0.0710197  -0.0961767  -0.1018630
   12  -0.0091080  -0.0122662  -0.0133470  -0.1171624  -0.0967910  -0.2101770
   13  -0.0058318   0.0058401  -0.0010607  -0.0384091   0.0355094   0.0106125
   14   0.0102822  -0.0181764  -0.0055182   0.0336048  -0.1014257  -0.0297523
   15  -0.0042644   0.0107767   0.0071578   0.0084452  -0.0275503  -0.0327616
   16  -0.0037660  -0.0002950   0.0024854  -0.0102443   0.0124919   0.0181336
   17  -0.0045736   0.0118662   0.0163780  -0.0005409  -0.0053316  -0.0084131
   18   0.0058728  -0.0149384  -0.0143438  -0.0019817   0.0079040   0.0068060
   19  -0.0095864  -0.0052520  -0.0004212  -0.0118681  -0.0154113  -0.0026064
   20  -0.0101996  -0.0098883  -0.0045729  -0.0035726  -0.0012766   0.0020790
   21   0.0052582   0.0075755   0.0057160  -0.0019204  -0.0050134  -0.0036215
   22  -0.0319420  -0.0054345  -0.0080464  -0.0043520  -0.0103165  -0.0241858
   23  -0.0056051  -0.0946441  -0.1103621  -0.0003235   0.0038675   0.0150777
   24  -0.0076970  -0.1056849  -0.2909666   0.0008849  -0.0034491  -0.0127731
   25  -0.0437512  -0.0345487  -0.0025760   0.0049086   0.0203645   0.0080320
   26  -0.0340493  -0.3274868  -0.0183388  -0.0032865  -0.0090438  -0.0004692
   27  -0.0026795  -0.0202719  -0.0490751   0.0030307   0.0159036  -0.0036234
            7           8           9          10          11          12
    1  -0.0708597  -0.0329115   0.0609121  -0.0016304   0.0077564  -0.0091080
    2  -0.0656983  -0.0876666   0.0504387   0.0034641   0.0103135  -0.0122662
    3   0.0920380   0.0294219  -0.1352105   0.0020288   0.0159397  -0.0133470
    4  -0.2127647   0.0155672   0.0134334  -0.1141152  -0.0710197  -0.1171624
    5   0.0266612  -0.0369503  -0.0269577  -0.0662465  -0.0961767  -0.0967910
    6  -0.0264631  -0.0199311  -0.0354401  -0.1149467  -0.1018630  -0.2101770
    7   0.4240531  -0.0163329  -0.1470347  -0.0136999   0.0016809   0.0041497
    8  -0.0163329   0.3206653   0.1136968  -0.0093559  -0.0020841   0.0066244
    9  -0.1470347   0.1136968   0.4154848  -0.0198570  -0.0033116   0.0069564
   10  -0.0136999  -0.0093559  -0.0198570   0.1272875   0.0602413   0.1221174
   11   0.0016809  -0.0020841  -0.0033116   0.0602413   0.1047843   0.1021150
   12   0.0041497   0.0066244   0.0069564   0.1221174   0.1021150   0.2150343
   13  -0.0080808   0.0194792   0.0057450   0.0017732  -0.0009535   0.0005049
   14   0.0064194  -0.0058245   0.0003520   0.0131658  -0.0175608  -0.0024875
   15   0.0013818  -0.0062605  -0.0042699   0.0106472  -0.0142094  -0.0007076
   16  -0.0763936   0.0620410   0.0807813   0.0014185   0.0014060  -0.0010769
   17   0.0702187  -0.1367406  -0.1316750  -0.0013980   0.0012705   0.0007877
   18   0.0867804  -0.1259501  -0.2056493   0.0010827   0.0005634   0.0001986
   19  -0.0394086  -0.0267941  -0.0140169  -0.0016333  -0.0010727   0.0022835
   20  -0.0246623  -0.0482310  -0.0136050   0.0005460  -0.0004390   0.0006190
   21  -0.0110991  -0.0114092  -0.0264092  -0.0012079  -0.0001291   0.0010140
   22  -0.0025674   0.0120184   0.0263534   0.0000039   0.0036595  -0.0032090
   23   0.0011433   0.0013387   0.0089757  -0.0006258  -0.0013393   0.0017747
   24  -0.0012976  -0.0024688  -0.0110724   0.0013174   0.0011543  -0.0007710
   25  -0.0002786  -0.0237115  -0.0063166   0.0005957  -0.0016982   0.0015007
   26   0.0005700  -0.0045070   0.0020862   0.0002090   0.0012314  -0.0003761
   27   0.0015445   0.0162766  -0.0043897  -0.0011819  -0.0002593   0.0017993
           13          14          15          16          17          18
    1  -0.0058318   0.0102822  -0.0042644  -0.0037660  -0.0045736   0.0058728
    2   0.0058401  -0.0181764   0.0107767  -0.0002950   0.0118662  -0.0149384
    3  -0.0010607  -0.0055182   0.0071578   0.0024854   0.0163780  -0.0143438
    4  -0.0384091   0.0336048   0.0084452  -0.0102443  -0.0005409  -0.0019817
    5   0.0355094  -0.1014257  -0.0275503   0.0124919  -0.0053316   0.0079040
    6   0.0106125  -0.0297523  -0.0327616   0.0181336  -0.0084131   0.0068060
    7  -0.0080808   0.0064194   0.0013818  -0.0763936   0.0702187   0.0867804
    8   0.0194792  -0.0058245  -0.0062605   0.0620410  -0.1367406  -0.1259501
    9   0.0057450   0.0003520  -0.0042699   0.0807813  -0.1316750  -0.2056493
   10   0.0017732   0.0131658   0.0106472   0.0014185  -0.0013980   0.0010827
   11  -0.0009535  -0.0175608  -0.0142094   0.0014060   0.0012705   0.0005634
   12   0.0005049  -0.0024875  -0.0007076  -0.0010769   0.0007877   0.0001986
   13   0.0549584  -0.0639941  -0.0155344  -0.0021544   0.0021316  -0.0028005
   14  -0.0639941   0.1412772   0.0365613  -0.0000930  -0.0008362   0.0014391
   15  -0.0155344   0.0365613   0.0276854   0.0014162  -0.0005011   0.0013123
   16  -0.0021544  -0.0000930   0.0014162   0.0938311  -0.0610841  -0.0905674
   17   0.0021316  -0.0008362  -0.0005011  -0.0610841   0.1399074   0.1306265
   18  -0.0028005   0.0014391   0.0013123  -0.0905674   0.1306265   0.2101990
   19  -0.0022945  -0.0007521  -0.0015297  -0.0028940  -0.0026563  -0.0004800
   20   0.0014415   0.0018203   0.0000840  -0.0148759  -0.0105663  -0.0007926
   21   0.0015097  -0.0001044   0.0005696  -0.0112286  -0.0082450   0.0003628
   22   0.0013332  -0.0026058   0.0014332  -0.0007991  -0.0038840   0.0039753
   23   0.0007081   0.0009710   0.0002826   0.0005045  -0.0005857   0.0011929
   24   0.0001794  -0.0007832   0.0013469  -0.0010635   0.0013644  -0.0007512
   25  -0.0012942   0.0039728  -0.0019952   0.0010018   0.0017865  -0.0018817
   26  -0.0001623  -0.0002450   0.0008168  -0.0000954   0.0010163  -0.0000448
   27   0.0008442   0.0002932  -0.0003328   0.0011200  -0.0003223   0.0018657
           19          20          21          22          23          24
    1  -0.0095864  -0.0101996   0.0052582  -0.0319420  -0.0056051  -0.0076970
    2  -0.0052520  -0.0098883   0.0075755  -0.0054345  -0.0946441  -0.1056849
    3  -0.0004212  -0.0045729   0.0057160  -0.0080464  -0.1103621  -0.2909666
    4  -0.0118681  -0.0035726  -0.0019204  -0.0043520  -0.0003235   0.0008849
    5  -0.0154113  -0.0012766  -0.0050134  -0.0103165   0.0038675  -0.0034491
    6  -0.0026064   0.0020790  -0.0036215  -0.0241858   0.0150777  -0.0127731
    7  -0.0394086  -0.0246623  -0.0110991  -0.0025674   0.0011433  -0.0012976
    8  -0.0267941  -0.0482310  -0.0114092   0.0120184   0.0013387  -0.0024688
    9  -0.0140169  -0.0136050  -0.0264092   0.0263534   0.0089757  -0.0110724
   10  -0.0016333   0.0005460  -0.0012079   0.0000039  -0.0006258   0.0013174
   11  -0.0010727  -0.0004390  -0.0001291   0.0036595  -0.0013393   0.0011543
   12   0.0022835   0.0006190   0.0010140  -0.0032090   0.0017747  -0.0007710
   13  -0.0022945   0.0014415   0.0015097   0.0013332   0.0007081   0.0001794
   14  -0.0007521   0.0018203  -0.0001044  -0.0026058   0.0009710  -0.0007832
   15  -0.0015297   0.0000840   0.0005696   0.0014332   0.0002826   0.0013469
   16  -0.0028940  -0.0148759  -0.0112286  -0.0007991   0.0005045  -0.0010635
   17  -0.0026563  -0.0105663  -0.0082450  -0.0038840  -0.0005857   0.0013644
   18  -0.0004800  -0.0007926   0.0003628   0.0039753   0.0011929  -0.0007512
   19   0.0676319   0.0519221   0.0177235   0.0016417  -0.0007079  -0.0000460
   20   0.0519221   0.0674746   0.0165604   0.0020787   0.0004881  -0.0004645
   21   0.0177235   0.0165604   0.0218308  -0.0008062   0.0004949   0.0009305
   22   0.0016417   0.0020787  -0.0008062   0.0365699   0.0053694   0.0076923
   23  -0.0007079   0.0004881   0.0004949   0.0053694   0.0969941   0.1090632
   24  -0.0000460  -0.0004645   0.0009305   0.0076923   0.1090632   0.3107863
   25  -0.0015887  -0.0026778   0.0017708   0.0001120  -0.0004631   0.0000302
   26   0.0007243   0.0006182   0.0002703  -0.0008852  -0.0070903   0.0012686
   27  -0.0009069   0.0000926  -0.0003930  -0.0032068  -0.0264997   0.0032706
           25          26          27
    1  -0.0437512  -0.0340493  -0.0026795
    2  -0.0345487  -0.3274868  -0.0202719
    3  -0.0025760  -0.0183388  -0.0490751
    4   0.0049086  -0.0032865   0.0030307
    5   0.0203645  -0.0090438   0.0159036
    6   0.0080320  -0.0004692  -0.0036234
    7  -0.0002786   0.0005700   0.0015445
    8  -0.0237115  -0.0045070   0.0162766
    9  -0.0063166   0.0020862  -0.0043897
   10   0.0005957   0.0002090  -0.0011819
   11  -0.0016982   0.0012314  -0.0002593
   12   0.0015007  -0.0003761   0.0017993
   13  -0.0012942  -0.0001623   0.0008442
   14   0.0039728  -0.0002450   0.0002932
   15  -0.0019952   0.0008168  -0.0003328
   16   0.0010018  -0.0000954   0.0011200
   17   0.0017865   0.0010163  -0.0003223
   18  -0.0018817  -0.0000448   0.0018657
   19  -0.0015887   0.0007243  -0.0009069
   20  -0.0026778   0.0006182   0.0000926
   21   0.0017708   0.0002703  -0.0003930
   22   0.0001120  -0.0008852  -0.0032068
   23  -0.0004631  -0.0070903  -0.0264997
   24   0.0000302   0.0012686   0.0032706
   25   0.0402947   0.0369755   0.0014357
   26   0.0369755   0.3455070   0.0147871
   27   0.0014357   0.0147871   0.0508784
 Gradient time:  CPU 474.21 s  wall 123.86 s
 **********************************************************************
 **                                                                  **
 **                       VIBRATIONAL ANALYSIS                       **
 **                       --------------------                       **
 **                                                                  **
 **        VIBRATIONAL FREQUENCIES (CM**-1) AND NORMAL MODES         **
 **     FORCE CONSTANTS (mDYN/ANGSTROM) AND REDUCED MASSES (AMU)     **
 **                  INFRARED INTENSITIES (KM/MOL)                   **
 **                                                                  **
 **********************************************************************


 Mode:                 1                      2                      3
 Frequency:        82.24                 220.85                 312.39
 Force Cnst:      0.1954                 0.1036                 0.2108
 Red. Mass:      49.0406                 3.6046                 3.6657
 IR Active:          YES                    YES                    YES
 IR Intens:        0.078                  1.121                  0.354
 Raman Active:       YES                    YES                    YES
               X      Y      Z        X      Y      Z        X      Y      Z
 C          0.034 -0.260 -0.008    0.341  0.029  0.011    0.011  0.358  0.034
 C          0.061 -0.224  0.004    0.043 -0.004  0.163    0.075  0.106 -0.182
 C          0.036 -0.292 -0.033    0.055  0.051 -0.196    0.068  0.100 -0.059
 H         -0.082 -0.148  0.057   -0.074 -0.139  0.319    0.089  0.020 -0.141
 Br         0.589  0.037  0.001   -0.029  0.041 -0.023    0.021 -0.050  0.024
 H          0.130 -0.270 -0.002   -0.041  0.151 -0.321    0.087 -0.080  0.087
 I         -0.380  0.058  0.003   -0.030 -0.033  0.016   -0.029 -0.030  0.003
 H          0.080 -0.313  0.011    0.679  0.031  0.001   -0.077  0.688 -0.101
 H         -0.023 -0.252 -0.064    0.291  0.034  0.058    0.041  0.344  0.373
 TransDip  -0.008 -0.003 -0.000    0.033 -0.002  0.007    0.003  0.015  0.011

 Mode:                 4                      5                      6
 Frequency:       363.29                 477.67                 583.52
 Force Cnst:      0.4241                 0.5102                 0.5600
 Red. Mass:       5.4542                 3.7955                 2.7913
 IR Active:          YES                    YES                    YES
 IR Intens:        1.674                  5.165                 14.780
 Raman Active:       YES                    YES                    YES
               X      Y      Z        X      Y      Z        X      Y      Z
 C          0.048 -0.098 -0.021    0.033 -0.021 -0.013   -0.127  0.035  0.001
 C          0.365  0.130 -0.060   -0.015  0.124  0.111    0.069  0.270  0.180
 C          0.329 -0.114  0.206   -0.046  0.394  0.190   -0.007 -0.089 -0.083
 H          0.491  0.265 -0.219    0.195  0.182 -0.062    0.003  0.203  0.266
 Br        -0.057  0.053  0.016    0.028 -0.036 -0.021    0.014 -0.048 -0.015
 H          0.322 -0.137  0.218   -0.108  0.467  0.108   -0.200  0.050 -0.287
 I         -0.039 -0.024 -0.021   -0.016 -0.026 -0.012    0.002  0.008  0.001
 H         -0.100 -0.249  0.046   -0.188 -0.360  0.133    0.338 -0.127  0.054
 H         -0.090 -0.075 -0.209    0.300 -0.035 -0.428   -0.675  0.107 -0.135
 TransDip   0.039  0.002 -0.013    0.035  0.060 -0.021   -0.106  0.062 -0.006

 Mode:                 7                      8                      9
 Frequency:       823.04                 867.76                 948.33
 Force Cnst:      0.5122                 1.4016                 2.1814
 Red. Mass:       1.2834                 3.1591                 4.1169
 IR Active:          YES                    YES                    YES
 IR Intens:        7.843                  7.897                  1.390
 Raman Active:       YES                    YES                    YES
               X      Y      Z        X      Y      Z        X      Y      Z
 C          0.009 -0.112  0.044    0.213  0.005  0.010   -0.030 -0.064  0.279
 C          0.057  0.022 -0.017   -0.098  0.240 -0.105    0.272  0.001 -0.169
 C         -0.081  0.007  0.003   -0.167 -0.179  0.101   -0.217  0.097 -0.201
 H          0.320  0.267 -0.337   -0.161  0.371 -0.137   -0.041 -0.264  0.189
 Br         0.001  0.001 -0.001    0.003 -0.014 -0.006   -0.005  0.006  0.005
 H         -0.283  0.276 -0.305   -0.197 -0.441  0.284   -0.003 -0.222  0.144
 I          0.000  0.001 -0.000    0.002  0.004  0.002    0.002  0.001  0.002
 H          0.047  0.349 -0.145    0.022 -0.143  0.076   -0.127 -0.461  0.444
 H          0.032 -0.132  0.525    0.503 -0.023 -0.169   -0.010 -0.042 -0.336
 TransDip  -0.001  0.044 -0.078   -0.089  0.010  0.008    0.023 -0.023 -0.019

 Mode:                10                     11                     12
 Frequency:      1014.51                1078.55                1111.78
 Force Cnst:      0.8659                 0.8585                 0.8858
 Red. Mass:       1.4280                 1.2526                 1.2163
 IR Active:          YES                    YES                    YES
 IR Intens:        5.213                  6.528                  0.507
 Raman Active:       YES                    YES                    YES
               X      Y      Z        X      Y      Z        X      Y      Z
 C          0.036 -0.009  0.003   -0.145  0.023  0.006    0.054  0.065  0.027
 C         -0.027  0.010 -0.136    0.003 -0.010  0.008   -0.057 -0.076  0.030
 C         -0.049  0.001  0.123    0.014  0.000 -0.014   -0.017 -0.004 -0.029
 H         -0.028 -0.376  0.077    0.146  0.103 -0.156    0.582  0.131 -0.526
 Br         0.001  0.002  0.003   -0.000  0.000  0.000    0.000  0.002  0.002
 H          0.191  0.379 -0.030    0.058 -0.120  0.100   -0.112 -0.197  0.068
 I          0.000 -0.001 -0.002    0.000  0.000  0.000    0.000  0.001  0.001
 H          0.656 -0.064  0.007    0.709 -0.112  0.036    0.105 -0.198  0.134
 H         -0.443  0.047  0.013    0.611 -0.066 -0.010   -0.388  0.131 -0.240
 TransDip   0.071 -0.015 -0.011    0.081 -0.012 -0.000    0.015  0.010 -0.014

 Mode:                13                     14                     15
 Frequency:      1118.48                1209.28                1261.41
 Force Cnst:      0.8936                 1.2523                 1.3083
 Red. Mass:       1.2124                 1.4535                 1.3956
 IR Active:          YES                    YES                    YES
 IR Intens:        0.558                  7.674                 45.294
 Raman Active:       YES                    YES                    YES
               X      Y      Z        X      Y      Z        X      Y      Z
 C          0.018 -0.080 -0.019   -0.000  0.004  0.134   -0.004  0.047 -0.043
 C         -0.011  0.025  0.038   -0.096  0.014 -0.041    0.034  0.026  0.075
 C         -0.034  0.074 -0.050    0.087 -0.034 -0.051   -0.122 -0.093 -0.015
 H         -0.091  0.275 -0.049   -0.250  0.470 -0.211    0.444 -0.297 -0.008
 Br        -0.000 -0.003 -0.002    0.000 -0.004 -0.002   -0.000  0.002  0.001
 H          0.580 -0.272  0.530    0.463  0.477 -0.259    0.616  0.387  0.011
 I         -0.000 -0.001 -0.001   -0.001 -0.002 -0.001    0.000 -0.001 -0.001
 H          0.141  0.168 -0.124   -0.101 -0.224  0.247   -0.239  0.095 -0.061
 H         -0.274 -0.058  0.249    0.040 -0.004 -0.005    0.250  0.027 -0.131
 TransDip  -0.012 -0.017  0.011   -0.058 -0.053 -0.041   -0.204 -0.066 -0.023

 Mode:                16                     17                     18
 Frequency:      1295.18                1472.11                3120.61
 Force Cnst:      1.9229                 1.5089                 6.0553
 Red. Mass:       1.9456                 1.1818                 1.0554
 IR Active:          YES                    YES                    YES
 IR Intens:       35.904                  8.864                  5.809
 Raman Active:       YES                    YES                    YES
               X      Y      Z        X      Y      Z        X      Y      Z
 C          0.013  0.096 -0.063    0.009  0.067 -0.092   -0.007 -0.049  0.043
 C          0.154 -0.156  0.038    0.036 -0.014  0.006   -0.001  0.002  0.001
 C         -0.124 -0.036  0.076   -0.035 -0.002  0.006    0.001  0.002  0.001
 H         -0.470  0.696 -0.009   -0.014  0.028  0.021   -0.020 -0.014 -0.026
 Br        -0.002 -0.000 -0.002   -0.000  0.000 -0.000   -0.000  0.000 -0.000
 H         -0.010  0.201 -0.026    0.008  0.017  0.018    0.016 -0.019 -0.028
 I          0.001  0.000 -0.000    0.000 -0.000 -0.000    0.000  0.000 -0.000
 H          0.148  0.124 -0.090   -0.084 -0.668  0.226   -0.018 -0.239 -0.535
 H         -0.087  0.133 -0.314   -0.010  0.021  0.691    0.095  0.799  0.048
 TransDip   0.096 -0.154 -0.061    0.005 -0.048  0.082   -0.017 -0.071  0.026

 Mode:                19                     20                     21
 Frequency:      3175.30                3186.03                3212.34
 Force Cnst:      6.4608                 6.5423                 6.7729
 Red. Mass:       1.0876                 1.0939                 1.1140
 IR Active:          YES                    YES                    YES
 IR Intens:        1.288                  1.704                  2.131
 Raman Active:       YES                    YES                    YES
               X      Y      Z        X      Y      Z        X      Y      Z
 C         -0.000  0.002  0.003    0.001  0.015  0.022   -0.007 -0.073 -0.062
 C          0.026  0.022  0.038   -0.036 -0.027 -0.051   -0.009 -0.007 -0.012
 C          0.026 -0.038 -0.050    0.021 -0.027 -0.037    0.006 -0.008 -0.011
 H         -0.305 -0.255 -0.449    0.394  0.332  0.577    0.096  0.078  0.144
 Br        -0.000 -0.000 -0.000   -0.000  0.000  0.000   -0.000  0.000  0.000
 H         -0.303  0.442  0.587   -0.219  0.321  0.420   -0.069  0.097  0.134
 I         -0.000  0.000  0.000    0.000  0.000  0.000    0.000  0.000  0.000
 H         -0.006 -0.011 -0.026   -0.006 -0.093 -0.214    0.022  0.294  0.717
 H          0.002 -0.011  0.000   -0.014 -0.108 -0.003    0.067  0.562  0.022
 TransDip  -0.036  0.005  0.002   -0.001 -0.030 -0.029   -0.002 -0.045  0.013

 STANDARD THERMODYNAMIC QUANTITIES AT   298.15 K  AND     1.00 ATM

   This Molecule has  0 Imaginary Frequencies
   Zero point vibrational energy:       38.505 kcal/mol

   Atom    1 Element C  Has Mass   12.00000
   Atom    2 Element C  Has Mass   12.00000
   Atom    3 Element C  Has Mass   12.00000
   Atom    4 Element H  Has Mass    1.00783
   Atom    5 Element Br Has Mass   78.91830
   Atom    6 Element H  Has Mass    1.00783
   Atom    7 Element I  Has Mass  126.90440
   Atom    8 Element H  Has Mass    1.00783
   Atom    9 Element H  Has Mass    1.00783
   Molecular Mass:   245.854020 amu
   Principal axes and moments of inertia in amu*Bohr^2:
                             1           2           3
    Eigenvalues --      518.63088  2670.76430  3079.40422
          X               0.99992     0.01271     0.00015
          Y              -0.01271     0.99992    -0.00068
          Z              -0.00016     0.00067     1.00000
   Rotational Symmetry Number is   1
   The Molecule is an Asymmetric Top
   Translational Enthalpy:        0.889 kcal/mol
   Rotational Enthalpy:           0.889 kcal/mol
   Vibrational Enthalpy:         40.258 kcal/mol
   gas constant (RT):             0.592 kcal/mol
   Translational Entropy:        42.399  cal/mol.K
   Rotational Entropy:           29.835  cal/mol.K
   Vibrational Entropy:          10.291  cal/mol.K

   Total Enthalpy:               42.628 kcal/mol
   Total Entropy:                82.525  cal/mol.K

 ======================================================================

 STANDARD THERMODYNAMIC QUANTITIES FOR ANHARMONIC VIBRATION -- TOSH

   Zero point vibrational energy: ************ kcal/mol

   Vibrational Enthalpy:       Infinity kcal/mol
   Vibrational Entropy:             NaN  cal/mol.K

   Total Enthalpy:             Infinity kcal/mol
   Total Entropy:                   NaN  cal/mol.K

 ======================================================================

 STANDARD THERMODYNAMIC QUANTITIES FOR ANHARMONIC VIBRATION -- VPT2

   Zero point vibrational energy: ************ kcal/mol

   Vibrational Enthalpy:       Infinity kcal/mol
   Vibrational Entropy:             NaN  cal/mol.K

   Total Enthalpy:             Infinity kcal/mol
   Total Entropy:                   NaN  cal/mol.K

 ======================================================================

Archival summary:
1\1\garfield\FREQ\ProcedureUnspecified\BasisUnspecified\1r134\taweetha\WedOct1003:22:012018WedOct1003:22:012018\0\\#,FREQ,ProcedureUnspecified,BasisUnspecified,\\0,1\I\C,1,2.15328\H,2,1.08186,1,108.252\C,2,1.50033,1,124.672,3,-141.893,0\H,4,1.08183,2,116.701,1,138.086,0\C,4,1.50409,2,60.1434,1,-111.252,0\H,6,1.08283,4,116.519,2,107.873,0\H,6,1.08511,4,118.823,2,-108.076,0\Br,4,1.93176,2,123.482,1,-2.68094,0\\\@

 Total job time:  135.24s(wall), 518.09s(cpu) 
 Wed Oct 10 03:22:01 2018

        *************************************************************
        *                                                           *
        *  Thank you very much for using Q-Chem.  Have a nice day.  *
        *                                                           *
        *************************************************************
