# Supplementary material for: Geometric and energetic data from ab initio calculations of haloethene, haloimine, halomethylenephosphine, haloiminophosphine, halodiazene, halodiphosphene and halocyclopropane
Source: Data Brief. 2019 Nov 2;27:104738. doi: 10.1016/j.dib.2019.104738 (PMC6861602; doi:10.1016/j.dib.2019.104738)
Supplement: Multimedia component 3 [file mmc3.zip › CCC/B3LYP/HClCCCClH.out]

Q-Chem Developer Version!
                  Welcome to Q-Chem
     A Quantum Leap Into The Future Of Chemistry


 Q-Chem 5.1, Q-Chem, Inc., Pleasanton, CA (2018)

 Yihan Shao,  Zhengting Gan,  E. Epifanovsky,  A. T. B. Gilbert,  M. Wormit,  
 J. Kussmann,  A. W. Lange,  A. Behn,  Jia Deng,  Xintian Feng,  D. Ghosh,  
 M. Goldey,  P. R. Horn,  L. D. Jacobson,  I. Kaliman,  T. Kus,  A. Landau,  
 Jie Liu,  E. I. Proynov,  R. M. Richard,  R. P. Steele,  E. J. Sundstrom,  
 H. L. Woodcock III,  P. M. Zimmerman,  D. Zuev,  B. Albrecht,  E. Alguire,  
 S. A. Baeppler,  D. Barton,  Z. Benda,  Y. A. Bernard,  E. J. Berquist,  
 K. B. Bravaya,  H. Burton,  D. Casanova,  Chun-Min Chang,  Yunqing Chen,  
 A. Chien,  K. D. Closser,  M. P. Coons,  S. Coriani,  S. Dasgupta,  
 A. L. Dempwolff,  M. Diedenhofen,  Hainam Do,  R. G. Edgar,  Po-Tung Fang,  
 S. Faraji,  S. Fatehi,  Qingguo Feng,  K. D. Fenk,  J. Fosso-Tande,  
 Qinghui Ge,  A. Ghysels,  G. Gidofalvi,  J. Gomes,  J. Gonthier,  A. Gunina,  
 D. Hait,  M. W. D. Hanson-Heine,  P. H. P. Harbach,  A. W. Hauser,  
 J. E. Herr,  E. G. Hohenstein,  Z. C. Holden,  Kerwin Hui,  B. C. Huynh,  
 T.-C. Jagau,  Hyunjun Ji,  B. Kaduk,  K. Khistyaev,  Jaehoon Kim,  
 P. Klunzinger,  K. Koh,  D. Kosenkov,  L. Koulias,  T. Kowalczyk,  
 C. M. Krauter,  A. Kunitsa,  Ka Un Lao,  A. Laurent,  K. V. Lawler,  
 Joonho Lee,  D. Lefrancois,  S. Lehtola,  D. S. Levine,  Yi-Pei Li,  
 You-Sheng Lin,  Fenglai Liu,  E. Livshits,  A. Luenser,  P. Manohar,  
 E. Mansoor,  S. F. Manzer,  Shan-Ping Mao,  Yuezhi Mao,  N. Mardirossian,  
 A. V. Marenich,  T. Markovich,  L. A. Martinez-Martinez,  S. A. Maurer,  
 N. J. Mayhall,  S. C. McKenzie,  J.-M. Mewes,  A. F. Morrison,  
 J. W. Mullinax,  K. Nanda,  T. S. Nguyen-Beck,  R. Olivares-Amaya,  
 J. A. Parkhill,  T. M. Perrine,  F. Plasser,  P. Pokhilko,  S. Prager,  
 A. Prociuk,  E. Ramos,  D. R. Rehn,  F. Rob,  M. Schneider,  N. Sergueev,  
 S. M. Sharada,  S. Sharma,  D. W. Small,  T. Stauch,  T. Stein,  
 Yu-Chuan Su,  A. J. W. Thom,  A. Tkatchenko,  T. Tsuchimochi,  N. M. Tubman,  
 L. Vogt,  M. L. Vidal,  O. Vydrov,  M. A. Watson,  J. Wenzel,  
 M. de Wergifosse,  T. A. Wesolowski,  A. White,  J. Witte,  A. Yamada,  
 Jun Yang,  K. Yao,  S. Yeganeh,  S. R. Yost,  Zhi-Qiang You,  A. Zech,  
 Igor Ying Zhang,  Xing Zhang,  Yan Zhao,  Ying Zhu,  B. R. Brooks,  
 G. K. L. Chan,  C. J. Cramer,  M. S. Gordon,  W. J. Hehre,  A. Klamt,  
 M. W. Schmidt,  C. D. Sherrill,  D. G. Truhlar,  A. Aspuru-Guzik,  R. Baer,  
 A. T. Bell,  N. A. Besley,  Jeng-Da Chai,  A. E. DePrince, III,  
 R. A. DiStasio Jr.,  A. Dreuw,  B. D. Dunietz,  T. R. Furlani,  
 Chao-Ping Hsu,  Yousung Jung,  Jing Kong,  D. S. Lambrecht,  WanZhen Liang,  
 C. Ochsenfeld,  V. A. Rassolov,  L. V. Slipchenko,  J. E. Subotnik,  
 T. Van Voorhis,  J. M. Herbert,  A. I. Krylov,  P. M. W. Gill,  M. Head-Gordon

 Contributors to earlier versions of Q-Chem not listed above: 
 R. D. Adamson,  B. Austin,  J. Baker,  G. J. O. Beran,  K. Brandhorst,  
 S. T. Brown,  E. F. C. Byrd,  A. K. Chakraborty,  C.-L. Cheng,  
 Siu Hung Chien,  D. M. Chipman,  D. L. Crittenden,  H. Dachsel,  
 R. J. Doerksen,  A. D. Dutoi,  L. Fusti-Molnar,  W. A. Goddard III,  
 A. Golubeva-Zadorozhnaya,  S. R. Gwaltney,  G. Hawkins,  A. Heyden,  
 S. Hirata,  G. Kedziora,  F. J. Keil,  C. Kelley,  Jihan Kim,  R. A. King,  
 R. Z. Khaliullin,  P. P. Korambath,  W. Kurlancheek,  A. M. Lee,  M. S. Lee,  
 S. V. Levchenko,  Ching Yeh Lin,  D. Liotard,  R. C. Lochan,  I. Lotan,  
 P. E. Maslen,  N. Nair,  D. P. O'Neill,  D. Neuhauser,  E. Neuscamman,  
 C. M. Oana,  R. Olson,  B. Peters,  R. Peverati,  P. A. Pieniazek,  
 Y. M. Rhee,  J. Ritchie,  M. A. Rohrdanz,  E. Rosta,  N. J. Russ,  
 H. F. Schaefer III,  N. E. Schultz,  N. Shenvi,  A. C. Simmonett,  A. Sodt,  
 D. Stuck,  K. S. Thanthiriwatte,  V. Vanovschi,  Tao Wang,  A. Warshel,  
 C. F. Williams,  Q. Wu,  X. Xu,  W. Zhang

 Please cite Q-Chem as follows:
 Y. Shao et al., Mol. Phys. 113, 184-215 (2015)
 DOI: 10.1080/00268976.2014.952696

 Q-Chem 5.1.1 for Intel X86 EM64T Linux

 Parts of Q-Chem use Armadillo 8.300.2 (Tropical Shenanigans).
 http://arma.sourceforge.net/

 Q-Chem begins on Thu Oct 11 02:59:35 2018  

Host: 
0

     Scratch files written to /scratch/taweetham/qchem2333//
Input Ideriv = 2
Curr. Ideriv = -1
Max.  Ideriv = 2

Checking the input file for inconsistencies... 	...done.

--------------------------------------------------------------
User input:
--------------------------------------------------------------
$molecule
0 1
C 
C 1 CC 
C 2 CC 1 60.0
H 2 CH 1 ANG  3 pDHA
Cl 2 CCl 1 ANG  3 mDHA
Cl 3 CCl 1 ANG  2 mDHA
H 3 CH 1 ANG  2 pDHA
H 1 CH 2 ANG  3 pDHA
H 1 CH 2 ANG  3 mDHA

CC=1.54
CH=1.09
CF=1.35
CCl=1.77
CBr=1.94
CI=2.14
ANG=118.0
pDHA=107.9
mDHA=-107.9
$end

$rem
   job_type	optimization
   basis	6-311++g**
   method	b3lyp
   mem_total	32000
$end

--------------------------------------------------------------
 ----------------------------------------------------------------
             Standard Nuclear Orientation (Angstroms)
    I     Atom           X                Y                Z
 ----------------------------------------------------------------
    1      C      -0.0000011158    -1.4236930964     0.0000782225
    2      C      -0.5762752694    -0.0900355616    -0.5106718923
    3      C       0.5762907402    -0.0899923909     0.5106956184
    4      H      -0.3520910745     0.2051759521    -1.5357043839
    5      Cl     -2.1848891767     0.3894684557     0.0508770323
    6      Cl      2.1849110116     0.3894343907    -0.0509010194
    7      H       0.3521104644     0.2053241015     1.5356987273
    8      H      -0.6076381261    -2.0147229389     0.6853234260
    9      H       0.6071614128    -2.0147992099    -0.6855216802
 ----------------------------------------------------------------
 Molecular Point Group                 C1    NOp =  1
 Largest Abelian Subgroup              C1    NOp =  1
 Nuclear Repulsion Energy =   257.5886317245 hartrees
 There are       28 alpha and       28 beta electrons
 Requested basis set is 6-311++G(d,p)
 There are 64 shells and 154 basis functions

 Total QAlloc Memory Limit  32000 MB
 Mega-Array Size       188 MB
 MEM_STATIC part       192 MB
 A cutoff of  1.0D-11 yielded   1918 shell pairs
 There are     11505 function pairs (     12278 Cartesian)
 Smallest overlap matrix eigenvalue = 2.65E-05

 Scale SEOQF with 1.000000e-01/1.000000e-01/1.000000e-01

 Standard Electronic Orientation quadrupole field applied
 Nucleus-field energy     =     0.0000000069 hartrees
 Guess from superposition of atomic densities
 Warning:  Energy on first SCF cycle will be non-variational
 SAD guess density has 56.000000 electrons

 -----------------------------------------------------------------------
  General SCF calculation program by
  Eric Jon Sundstrom, Paul Horn, Yuezhi Mao, Dmitri Zuev, Alec White,
  David Stuck, Shaama M.S., Shane Yost, Joonho Lee, David Small,
  Daniel Levine, Susi Lehtola, Hugh Burton, Evgeny Epifanovsky
 -----------------------------------------------------------------------
 Exchange:     0.2000 Hartree-Fock + 0.0800 Slater + 0.7200 B88
 Correlation:  0.1900 VWN1RPA + 0.8100 LYP
 Using SG-1 standard quadrature grid
 A restricted SCF calculation will be
 performed using DIIS
 SCF converges when DIIS error is below 1.0e-08
 ---------------------------------------
  Cycle       Energy         DIIS error
 ---------------------------------------
    1   -1037.9785670905      4.36e-02  
    2   -1037.1288707992      3.65e-03  
    3   -1037.1148074925      4.24e-03  
    4   -1037.1692713723      6.19e-04  
    5   -1037.1703021027      2.17e-04  
    6   -1037.1704111482      8.04e-05  
    7   -1037.1704290470      1.65e-05  
    8   -1037.1704298013      2.53e-06  
    9   -1037.1704298201      3.53e-07  
   10   -1037.1704298205      5.46e-08  
   11   -1037.1704298205      1.09e-08  
   12   -1037.1704298205      1.80e-09  Convergence criterion met
 ---------------------------------------
 SCF time:   CPU 28.55s  wall 50.00s 
 SCF   energy in the final basis set =    -1037.1704298205
 Total energy in the final basis set =    -1037.1704298205

 --------------------------------------------------------------

                    Orbital Energies (a.u.)
 --------------------------------------------------------------

 Alpha MOs
 -- Occupied --
*******-101.561 -10.263 -10.263 -10.213  -9.475  -9.475  -7.240
 -7.240  -7.230  -7.230  -7.229  -7.229  -0.925  -0.861  -0.804
 -0.627  -0.615  -0.514  -0.506  -0.422  -0.412  -0.398  -0.382
 -0.332  -0.331  -0.295  -0.283
 -- Virtual --
 -0.015  -0.007   0.005   0.010   0.018   0.022   0.051   0.060
  0.067   0.072   0.081   0.083   0.102   0.106   0.111   0.116
  0.118   0.123   0.126   0.137   0.143   0.150   0.156   0.183
  0.185   0.195   0.201   0.222   0.224   0.229   0.266   0.272
  0.285   0.411   0.412   0.443   0.456   0.460   0.476   0.476
  0.497   0.505   0.510   0.525   0.526   0.563   0.594   0.596
  0.624   0.641   0.643   0.677   0.780   0.820   0.864   0.865
  0.868   0.877   0.899   0.914   0.940   0.948   0.972   0.998
  1.065   1.086   1.136   1.275   1.325   1.326   1.348   1.396
  1.512   1.524   1.567   1.626   1.646   1.680   1.727   1.745
  1.795   1.829   1.881   1.911   2.006   2.081   2.098   2.180
  2.190   2.214   2.284   2.300   2.302   2.321   2.423   2.441
  2.509   2.518   2.597   2.599   2.690   2.726   2.756   2.828
  2.844   2.845   3.163   3.195   3.413   3.423   3.716   4.135
  4.261   9.717   9.750  23.694  23.696  23.839  25.855  25.875
 25.881  25.954  26.392  26.426 215.699 215.736
 --------------------------------------------------------------

          Ground-State Mulliken Net Atomic Charges

     Atom                 Charge (a.u.)
  ----------------------------------------
      1 C                    -0.553644
      2 C                    -0.160253
      3 C                    -0.159925
      4 H                     0.240247
      5 Cl                    0.039048
      6 Cl                    0.038965
      7 H                     0.240289
      8 H                     0.157612
      9 H                     0.157661
  ----------------------------------------
  Sum of atomic charges =     0.000000

 -----------------------------------------------------------------
                    Cartesian Multipole Moments
 -----------------------------------------------------------------
    Charge (ESU x 10^10)
                 0.0000
    Dipole Moment (Debye)
         X      -0.0001      Y      -1.2558      Z      -0.0002
       Tot       1.2558
    Quadrupole Moments (Debye-Ang)
        XX     -50.0261     XY       0.0009     YY     -43.4942
        XZ      -0.7238     YZ       0.0009     ZZ     -41.8822
    Octopole Moments (Debye-Ang^2)
       XXX       0.0007    XXY       1.8846    XYY      -0.0017
       YYY      -2.4702    XXZ       0.0000    XYZ       1.0802
       YYZ      -0.0016    XZZ       0.0002    YZZ       1.4722
       ZZZ      -0.0008
    Hexadecapole Moments (Debye-Ang^3)
      XXXX    -799.6397   XXXY       0.0012   XXYY    -165.6496
      XYYY       0.0042   YYYY    -167.5951   XXXZ     -15.6070
      XXYZ      -0.0005   XYYZ      -4.2582   YYYZ       0.0045
      XXZZ    -152.6639   XYZZ       0.0003   YYZZ     -43.3380
      XZZZ       0.1312   YZZZ       0.0026   ZZZZ     -83.3354
 -----------------------------------------------------------------
 Calculating analytic gradient of the SCF energy
 Gradient of SCF Energy
            1           2           3           4           5           6
    1   0.0000321  -0.0246309   0.0246296   0.0033445   0.0019839  -0.0019831
    2  -0.0186555   0.0163986   0.0164209  -0.0002864  -0.0024157  -0.0024135
    3   0.0000289  -0.0142983   0.0142994  -0.0060190   0.0015822  -0.0015828
            7           8           9
    1  -0.0033441  -0.0023267   0.0022948
    2  -0.0002832  -0.0043819  -0.0043833
    3   0.0060181   0.0011660  -0.0011944
 Max gradient component =       2.463E-02
 RMS gradient           =       9.963E-03
 Gradient time:  CPU 7.67 s  wall 12.13 s
 Geometry Optimization Parameters
   NAtoms,    NIC,     NZ,  NCons,   NDum,   NFix, NCnnct, MaxDiis
        9      69       9       0       0       0       0       0


** GEOMETRY OPTIMIZATION IN DELOCALIZED INTERNAL COORDINATES **
   Searching for a Minimum

   Optimization Cycle:   1

                       Coordinates (Angstroms)
     ATOM                X               Y               Z
      1  C        -0.0000011158   -1.4236930964    0.0000782225
      2  C        -0.5762752694   -0.0900355616   -0.5106718923
      3  C         0.5762907402   -0.0899923909    0.5106956184
      4  H        -0.3520910745    0.2051759521   -1.5357043839
      5  Cl       -2.1848891767    0.3894684557    0.0508770323
      6  Cl        2.1849110116    0.3894343907   -0.0509010194
      7  H         0.3521104644    0.2053241015    1.5356987273
      8  H        -0.6076381261   -2.0147229389    0.6853234260
      9  H         0.6071614128   -2.0147992099   -0.6855216802
   Point Group: c1    Number of degrees of freedom:    21


   Energy is  -1037.170429820


 Attempting to Generate Delocalized Internal Coordinates

 21 Hessian modes will be used to form the next step
  Hessian Eigenvalues:
     0.015566    0.020947    0.022466    0.023621    0.030130    0.032042
     0.080386    0.082571    0.090112    0.091755    0.110244    0.127284
     0.252960    0.257000    0.285189    0.286300    0.286300    0.348126
     0.348126    0.348126    0.348126

 Minimum Search - Taking Simple RFO Step
 Searching for Lamda that Minimizes Along All modes
 Value Taken    Lamda =  -0.00398593
 Step Taken.  Stepsize is  0.150505

                             Maximum     Tolerance    Cnvgd?
         Gradient           0.017489      0.000300      NO
         Displacement       0.091922      0.001200      NO
         Energy change     *********      0.000001      NO


 New Cartesian Coordinates Obtained by Inverse Iteration

 Displacement from previous Coordinates is:  0.128361
 ----------------------------------------------------------------
             Standard Nuclear Orientation (Angstroms)
    I     Atom           X                Y                Z
 ----------------------------------------------------------------
    1      C      -0.0000726409    -1.4218356621     0.0000042446
    2      C      -0.5630619348    -0.1110130337    -0.4990444228
    3      C       0.5629802193    -0.1110548319     0.4989910085
    4      H      -0.3426290614     0.1981563185    -1.5107376005
    5      Cl     -2.1700016308     0.4032095615     0.0475297377
    6      Cl      2.1699758227     0.4029941499    -0.0475721005
    7      H       0.3425778867     0.1981217296     1.5106890372
    8      H      -0.5970633504    -2.0011835749     0.6940261612
    9      H       0.5968735560    -2.0012349548    -0.6940120147
 ----------------------------------------------------------------
 Molecular Point Group                 C1    NOp =  1
 Largest Abelian Subgroup              C1    NOp =  1
 Nuclear Repulsion Energy =   259.2450086521 hartrees
 There are       28 alpha and       28 beta electrons
 Applying Cartesian multipole field
    Component          Value
    ---------          -----
     (2,0,0)        1.00000E-11
     (0,2,0)        2.00000E-11
     (0,0,2)       -3.00000E-11
 Nucleus-field energy     =     0.0000000068 hartrees
 Requested basis set is 6-311++G(d,p)
 There are 64 shells and 154 basis functions
 A cutoff of  1.0D-11 yielded   1919 shell pairs
 There are     11530 function pairs (     12314 Cartesian)
 Smallest overlap matrix eigenvalue = 2.48E-05
 Guess MOs from SCF MO coefficient file

 -----------------------------------------------------------------------
  General SCF calculation program by
  Eric Jon Sundstrom, Paul Horn, Yuezhi Mao, Dmitri Zuev, Alec White,
  David Stuck, Shaama M.S., Shane Yost, Joonho Lee, David Small,
  Daniel Levine, Susi Lehtola, Hugh Burton, Evgeny Epifanovsky
 -----------------------------------------------------------------------
 Exchange:     0.2000 Hartree-Fock + 0.0800 Slater + 0.7200 B88
 Correlation:  0.1900 VWN1RPA + 0.8100 LYP
 Using SG-1 standard quadrature grid
 A restricted SCF calculation will be
 performed using DIIS
 SCF converges when DIIS error is below 1.0e-08
 ---------------------------------------
  Cycle       Energy         DIIS error
 ---------------------------------------
    1   -1037.1719080776      5.10e-04  
    2   -1037.1727385562      2.50e-04  
    3   -1037.1727753153      2.22e-04  
    4   -1037.1729218900      3.15e-05  
    5   -1037.1729246854      4.80e-06  
    6   -1037.1729247357      2.45e-06  
    7   -1037.1729247530      4.53e-07  
    8   -1037.1729247536      9.31e-08  
    9   -1037.1729247536      1.13e-08  
   10   -1037.1729247536      2.12e-09  Convergence criterion met
 ---------------------------------------
 SCF time:   CPU 24.76s  wall 37.00s 
 SCF   energy in the final basis set =    -1037.1729247536
 Total energy in the final basis set =    -1037.1729247536

 --------------------------------------------------------------

                    Orbital Energies (a.u.)
 --------------------------------------------------------------

 Alpha MOs
 -- Occupied --
*******-101.560 -10.259 -10.259 -10.211  -9.474  -9.474  -7.239
 -7.239  -7.229  -7.229  -7.229  -7.229  -0.935  -0.859  -0.810
 -0.630  -0.618  -0.519  -0.512  -0.419  -0.413  -0.400  -0.385
 -0.331  -0.331  -0.298  -0.285
 -- Virtual --
 -0.017  -0.007   0.006   0.011   0.018   0.022   0.051   0.064
  0.067   0.073   0.083   0.083   0.104   0.106   0.112   0.116
  0.118   0.123   0.126   0.138   0.143   0.155   0.156   0.185
  0.187   0.196   0.203   0.223   0.227   0.232   0.275   0.282
  0.291   0.410   0.411   0.442   0.454   0.461   0.474   0.478
  0.500   0.502   0.510   0.516   0.526   0.566   0.602   0.605
  0.633   0.642   0.646   0.685   0.779   0.820   0.863   0.868
  0.869   0.881   0.899   0.917   0.945   0.949   0.976   1.002
  1.066   1.089   1.139   1.274   1.330   1.331   1.369   1.407
  1.518   1.529   1.574   1.635   1.644   1.683   1.739   1.756
  1.811   1.837   1.902   1.927   2.023   2.088   2.113   2.198
  2.205   2.212   2.287   2.304   2.306   2.327   2.421   2.455
  2.518   2.536   2.604   2.620   2.691   2.733   2.775   2.859
  2.866   2.867   3.190   3.217   3.453   3.464   3.735   4.165
  4.295   9.718   9.752  23.725  23.764  23.869  25.854  25.878
 25.882  25.959  26.387  26.436 215.701 215.738
 --------------------------------------------------------------

          Ground-State Mulliken Net Atomic Charges

     Atom                 Charge (a.u.)
  ----------------------------------------
      1 C                    -0.569945
      2 C                    -0.148896
      3 C                    -0.148854
      4 H                     0.238151
      5 Cl                    0.037373
      6 Cl                    0.037367
      7 H                     0.238152
      8 H                     0.158328
      9 H                     0.158324
  ----------------------------------------
  Sum of atomic charges =     0.000000

 -----------------------------------------------------------------
                    Cartesian Multipole Moments
 -----------------------------------------------------------------
    Charge (ESU x 10^10)
                 0.0000
    Dipole Moment (Debye)
         X      -0.0000      Y      -1.3081      Z       0.0000
       Tot       1.3081
    Quadrupole Moments (Debye-Ang)
        XX     -50.1188     XY       0.0003     YY     -43.3704
        XZ      -0.7260     YZ      -0.0000     ZZ     -41.8871
    Octopole Moments (Debye-Ang^2)
       XXX       0.0047    XXY       1.8027    XYY       0.0010
       YYY      -2.9548    XXZ       0.0011    XYZ       1.0381
       YYZ       0.0009    XZZ       0.0013    YZZ       1.0968
       ZZZ       0.0024
    Hexadecapole Moments (Debye-Ang^3)
      XXXX    -790.5635   XXXY       0.0151   XXYY    -163.5157
      XYYY       0.0166   YYYY    -168.6577   XXXZ     -14.9218
      XXYZ       0.0005   XYYZ      -4.2677   YYYZ       0.0011
      XXZZ    -150.8421   XYZZ       0.0055   YYZZ     -42.9474
      XZZZ      -0.0251   YZZZ       0.0003   ZZZZ     -82.3194
 -----------------------------------------------------------------
 Calculating analytic gradient of the SCF energy
 Gradient of SCF Energy
            1           2           3           4           5           6
    1   0.0000066  -0.0086292   0.0086244   0.0018229   0.0026746  -0.0026765
    2  -0.0045654   0.0046030   0.0045964  -0.0004423  -0.0015861  -0.0015882
    3   0.0000066  -0.0058244   0.0058158   0.0003865   0.0008235  -0.0008227
            7           8           9
    1  -0.0018230  -0.0002999   0.0003002
    2  -0.0004457  -0.0002861  -0.0002855
    3  -0.0003857  -0.0004234   0.0004238
 Max gradient component =       8.629E-03
 RMS gradient           =       3.380E-03
 Gradient time:  CPU 7.84 s  wall 11.10 s
 Geometry Optimization Parameters
   NAtoms,    NIC,     NZ,  NCons,   NDum,   NFix, NCnnct, MaxDiis
        9      69       9       0       0       0       0       0

 Cartesian Hessian Update
 Hessian Updated using BFGS Update


** GEOMETRY OPTIMIZATION IN DELOCALIZED INTERNAL COORDINATES **
   Searching for a Minimum

   Optimization Cycle:   2

                       Coordinates (Angstroms)
     ATOM                X               Y               Z
      1  C        -0.0000726409   -1.4218356621    0.0000042446
      2  C        -0.5630619348   -0.1110130337   -0.4990444228
      3  C         0.5629802193   -0.1110548319    0.4989910085
      4  H        -0.3426290614    0.1981563185   -1.5107376005
      5  Cl       -2.1700016308    0.4032095615    0.0475297377
      6  Cl        2.1699758227    0.4029941499   -0.0475721005
      7  H         0.3425778867    0.1981217296    1.5106890372
      8  H        -0.5970633504   -2.0011835749    0.6940261612
      9  H         0.5968735560   -2.0012349548   -0.6940120147
   Point Group: c1    Number of degrees of freedom:    21


   Energy is  -1037.172924754

 Hessian Updated using BFGS Update

 19 Hessian modes will be used to form the next step
  Hessian Eigenvalues:
     0.015697    0.020947    0.022466    0.023787    0.030120    0.032042
     0.077871    0.080386    0.089412    0.091755    0.101156    0.127284
     0.238334    0.253064    0.257000    0.286300    0.297302    0.348114
     0.360528

 Minimum Search - Taking Simple RFO Step
 Searching for Lamda that Minimizes Along All modes
 Value Taken    Lamda =  -0.00056654
 Step Taken.  Stepsize is  0.084749

                             Maximum     Tolerance    Cnvgd?
         Gradient           0.005909      0.000300      NO
         Displacement       0.048474      0.001200      NO
         Energy change     -0.002495      0.000001      NO


 New Cartesian Coordinates Obtained by Inverse Iteration

 Displacement from previous Coordinates is:  0.071073
 ----------------------------------------------------------------
             Standard Nuclear Orientation (Angstroms)
    I     Atom           X                Y                Z
 ----------------------------------------------------------------
    1      C      -0.0000824994    -1.4202721049    -0.0000034252
    2      C      -0.5588303813    -0.1163291448    -0.4938053294
    3      C       0.5587759627    -0.1163743065     0.4937784791
    4      H      -0.3511530780     0.1880829223    -1.5092204465
    5      Cl     -2.1735379947     0.4139162076     0.0355480686
    6      Cl      2.1735269283     0.4137411850    -0.0355823908
    7      H       0.3511116561     0.1881009564     1.5091784437
    8      H      -0.5876645106    -1.9973262975     0.7030534774
    9      H       0.5874327833    -1.9973797153    -0.7030728262
 ----------------------------------------------------------------
 Molecular Point Group                 C1    NOp =  1
 Largest Abelian Subgroup              C1    NOp =  1
 Nuclear Repulsion Energy =   259.0878268525 hartrees
 There are       28 alpha and       28 beta electrons
 Applying Cartesian multipole field
    Component          Value
    ---------          -----
     (2,0,0)        1.00000E-11
     (0,2,0)        2.00000E-11
     (0,0,2)       -3.00000E-11
 Nucleus-field energy     =     0.0000000069 hartrees
 Requested basis set is 6-311++G(d,p)
 There are 64 shells and 154 basis functions
 A cutoff of  1.0D-11 yielded   1917 shell pairs
 There are     11506 function pairs (     12290 Cartesian)
 Smallest overlap matrix eigenvalue = 2.46E-05
 Guess MOs from SCF MO coefficient file

 -----------------------------------------------------------------------
  General SCF calculation program by
  Eric Jon Sundstrom, Paul Horn, Yuezhi Mao, Dmitri Zuev, Alec White,
  David Stuck, Shaama M.S., Shane Yost, Joonho Lee, David Small,
  Daniel Levine, Susi Lehtola, Hugh Burton, Evgeny Epifanovsky
 -----------------------------------------------------------------------
 Exchange:     0.2000 Hartree-Fock + 0.0800 Slater + 0.7200 B88
 Correlation:  0.1900 VWN1RPA + 0.8100 LYP
 Using SG-1 standard quadrature grid
 A restricted SCF calculation will be
 performed using DIIS
 SCF converges when DIIS error is below 1.0e-08
 ---------------------------------------
  Cycle       Energy         DIIS error
 ---------------------------------------
    1   -1037.1729483923      2.40e-04  
    2   -1037.1732250067      6.50e-05  
    3   -1037.1732237867      6.96e-05  
    4   -1037.1732375629      1.52e-05  
    5   -1037.1732382717      2.33e-06  
    6   -1037.1732382838      1.04e-06  
    7   -1037.1732382869      2.23e-07  
    8   -1037.1732382870      5.03e-08  
    9   -1037.1732382870      5.33e-09  Convergence criterion met
 ---------------------------------------
 SCF time:   CPU 22.30s  wall 30.00s 
 SCF   energy in the final basis set =    -1037.1732382870
 Total energy in the final basis set =    -1037.1732382870

 --------------------------------------------------------------

                    Orbital Energies (a.u.)
 --------------------------------------------------------------

 Alpha MOs
 -- Occupied --
*******-101.559 -10.259 -10.259 -10.210  -9.473  -9.473  -7.238
 -7.238  -7.228  -7.228  -7.228  -7.228  -0.938  -0.858  -0.812
 -0.630  -0.619  -0.520  -0.515  -0.417  -0.412  -0.401  -0.385
 -0.331  -0.330  -0.298  -0.287
 -- Virtual --
 -0.020  -0.007   0.006   0.011   0.018   0.023   0.051   0.065
  0.067   0.073   0.083   0.083   0.104   0.106   0.112   0.115
  0.118   0.123   0.126   0.138   0.143   0.155   0.156   0.186
  0.187   0.196   0.204   0.222   0.228   0.232   0.278   0.285
  0.290   0.410   0.411   0.442   0.453   0.462   0.474   0.478
  0.501   0.501   0.510   0.518   0.525   0.566   0.604   0.608
  0.637   0.641   0.647   0.685   0.779   0.821   0.863   0.869
  0.870   0.882   0.898   0.916   0.943   0.948   0.976   1.003
  1.065   1.089   1.138   1.275   1.329   1.332   1.369   1.411
  1.515   1.531   1.574   1.636   1.643   1.687   1.738   1.758
  1.819   1.840   1.909   1.932   2.028   2.085   2.116   2.201
  2.209   2.210   2.288   2.304   2.310   2.328   2.420   2.455
  2.517   2.542   2.601   2.621   2.694   2.732   2.784   2.865
  2.871   2.873   3.184   3.231   3.465   3.470   3.736   4.167
  4.304   9.718   9.750  23.728  23.789  23.879  25.853  25.878
 25.882  25.958  26.385  26.430 215.700 215.736
 --------------------------------------------------------------

          Ground-State Mulliken Net Atomic Charges

     Atom                 Charge (a.u.)
  ----------------------------------------
      1 C                    -0.578361
      2 C                    -0.142845
      3 C                    -0.142835
      4 H                     0.235970
      5 Cl                    0.036995
      6 Cl                    0.036993
      7 H                     0.235969
      8 H                     0.159056
      9 H                     0.159058
  ----------------------------------------
  Sum of atomic charges =     0.000000

 -----------------------------------------------------------------
                    Cartesian Multipole Moments
 -----------------------------------------------------------------
    Charge (ESU x 10^10)
                 0.0000
    Dipole Moment (Debye)
         X      -0.0001      Y      -1.3561      Z      -0.0000
       Tot       1.3561
    Quadrupole Moments (Debye-Ang)
        XX     -50.2499     XY       0.0004     YY     -43.3538
        XZ      -0.6943     YZ       0.0001     ZZ     -41.8430
    Octopole Moments (Debye-Ang^2)
       XXX       0.0036    XXY       1.6292    XYY       0.0007
       YYY      -3.6811    XXZ       0.0008    XYZ       1.0362
       YYZ       0.0005    XZZ       0.0010    YZZ       0.7052
       ZZZ       0.0017
    Hexadecapole Moments (Debye-Ang^3)
      XXXX    -793.3721   XXXY       0.0119   XXYY    -163.9626
      XYYY       0.0131   YYYY    -169.7437   XXXZ     -16.2817
      XXYZ       0.0002   XYYZ      -4.9053   YYYZ       0.0010
      XXZZ    -151.4593   XYZZ       0.0043   YYZZ     -42.9131
      XZZZ      -1.7969   YZZZ       0.0005   ZZZZ     -81.7070
 -----------------------------------------------------------------
 Calculating analytic gradient of the SCF energy
 Gradient of SCF Energy
            1           2           3           4           5           6
    1   0.0000014  -0.0005042   0.0005044   0.0003909   0.0010147  -0.0010145
    2   0.0017181  -0.0004009  -0.0004058  -0.0002598  -0.0006307  -0.0006293
    3   0.0000010  -0.0005283   0.0005291   0.0003959   0.0002532  -0.0002535
            7           8           9
    1  -0.0003916  -0.0000393   0.0000383
    2  -0.0002577   0.0004330   0.0004330
    3  -0.0003960  -0.0002225   0.0002211
 Max gradient component =       1.718E-03
 RMS gradient           =       5.629E-04
 Gradient time:  CPU 7.66 s  wall 9.51 s
 Geometry Optimization Parameters
   NAtoms,    NIC,     NZ,  NCons,   NDum,   NFix, NCnnct, MaxDiis
        9      69       9       0       0       0       0       0

 Cartesian Hessian Update
 Hessian Updated using BFGS Update


** GEOMETRY OPTIMIZATION IN DELOCALIZED INTERNAL COORDINATES **
   Searching for a Minimum

   Optimization Cycle:   3

                       Coordinates (Angstroms)
     ATOM                X               Y               Z
      1  C        -0.0000824994   -1.4202721049   -0.0000034252
      2  C        -0.5588303813   -0.1163291448   -0.4938053294
      3  C         0.5587759627   -0.1163743065    0.4937784791
      4  H        -0.3511530780    0.1880829223   -1.5092204465
      5  Cl       -2.1735379947    0.4139162076    0.0355480686
      6  Cl        2.1735269283    0.4137411850   -0.0355823908
      7  H         0.3511116561    0.1881009564    1.5091784437
      8  H        -0.5876645106   -1.9973262975    0.7030534774
      9  H         0.5874327833   -1.9973797153   -0.7030728262
   Point Group: c1    Number of degrees of freedom:    21


   Energy is  -1037.173238287

 Hessian Updated using BFGS Update

 20 Hessian modes will be used to form the next step
  Hessian Eigenvalues:
     0.015693    0.020947    0.022466    0.022987    0.029535    0.032042
     0.068955    0.080386    0.088943    0.091755    0.093566    0.127284
     0.248724    0.257000    0.261951    0.286300    0.317892    0.348126
     0.348260    0.365310

 Minimum Search - Taking Simple RFO Step
 Searching for Lamda that Minimizes Along All modes
 Value Taken    Lamda =  -0.00005342
 Step Taken.  Stepsize is  0.028099

                             Maximum     Tolerance    Cnvgd?
         Gradient           0.002628      0.000300      NO
         Displacement       0.018776      0.001200      NO
         Energy change     -0.000314      0.000001      NO


 New Cartesian Coordinates Obtained by Inverse Iteration

 Displacement from previous Coordinates is:  0.031141
 ----------------------------------------------------------------
             Standard Nuclear Orientation (Angstroms)
    I     Atom           X                Y                Z
 ----------------------------------------------------------------
    1      C      -0.0000884082    -1.4233478395    -0.0000083471
    2      C      -0.5589111512    -0.1172074310    -0.4928695616
    3      C       0.5588411568    -0.1172485586     0.4928294897
    4      H      -0.3541974753     0.1872766210    -1.5092722058
    5      Cl     -2.1755630604     0.4211355393     0.0310200637
    6      Cl      2.1755463795     0.4209401462    -0.0310593815
    7      H       0.3541539562     0.1872646331     1.5092288621
    8      H      -0.5835899362    -2.0013003973     0.7063269649
    9      H       0.5833874052    -2.0013530108    -0.7063218337
 ----------------------------------------------------------------
 Molecular Point Group                 C1    NOp =  1
 Largest Abelian Subgroup              C1    NOp =  1
 Nuclear Repulsion Energy =   258.7300733314 hartrees
 There are       28 alpha and       28 beta electrons
 Applying Cartesian multipole field
    Component          Value
    ---------          -----
     (2,0,0)        1.00000E-11
     (0,2,0)        2.00000E-11
     (0,0,2)       -3.00000E-11
 Nucleus-field energy     =     0.0000000069 hartrees
 Requested basis set is 6-311++G(d,p)
 There are 64 shells and 154 basis functions
 A cutoff of  1.0D-11 yielded   1916 shell pairs
 There are     11481 function pairs (     12254 Cartesian)
 Smallest overlap matrix eigenvalue = 2.50E-05
 Guess MOs from SCF MO coefficient file

 -----------------------------------------------------------------------
  General SCF calculation program by
  Eric Jon Sundstrom, Paul Horn, Yuezhi Mao, Dmitri Zuev, Alec White,
  David Stuck, Shaama M.S., Shane Yost, Joonho Lee, David Small,
  Daniel Levine, Susi Lehtola, Hugh Burton, Evgeny Epifanovsky
 -----------------------------------------------------------------------
 Exchange:     0.2000 Hartree-Fock + 0.0800 Slater + 0.7200 B88
 Correlation:  0.1900 VWN1RPA + 0.8100 LYP
 Using SG-1 standard quadrature grid
 A restricted SCF calculation will be
 performed using DIIS
 SCF converges when DIIS error is below 1.0e-08
 ---------------------------------------
  Cycle       Energy         DIIS error
 ---------------------------------------
    1   -1037.1732362810      7.78e-05  
    2   -1037.1732690147      1.99e-05  
    3   -1037.1732683955      2.60e-05  
    4   -1037.1732704269      3.08e-06  
    5   -1037.1732704539      8.81e-07  
    6   -1037.1732704558      3.81e-07  
    7   -1037.1732704562      3.53e-08  
    8   -1037.1732704562      1.25e-08  
    9   -1037.1732704562      1.41e-09  Convergence criterion met
 ---------------------------------------
 SCF time:   CPU 22.11s  wall 27.00s 
 SCF   energy in the final basis set =    -1037.1732704562
 Total energy in the final basis set =    -1037.1732704562

 --------------------------------------------------------------

                    Orbital Energies (a.u.)
 --------------------------------------------------------------

 Alpha MOs
 -- Occupied --
*******-101.559 -10.260 -10.259 -10.211  -9.473  -9.473  -7.238
 -7.238  -7.228  -7.228  -7.228  -7.228  -0.937  -0.857  -0.812
 -0.631  -0.619  -0.520  -0.515  -0.416  -0.412  -0.401  -0.385
 -0.330  -0.330  -0.298  -0.287
 -- Virtual --
 -0.021  -0.008   0.005   0.011   0.018   0.023   0.051   0.065
  0.067   0.073   0.083   0.083   0.104   0.106   0.112   0.115
  0.118   0.122   0.126   0.138   0.143   0.155   0.156   0.186
  0.187   0.196   0.204   0.222   0.227   0.232   0.277   0.284
  0.289   0.410   0.411   0.442   0.453   0.463   0.474   0.478
  0.500   0.501   0.512   0.519   0.526   0.565   0.604   0.607
  0.637   0.641   0.647   0.685   0.778   0.822   0.863   0.869
  0.870   0.882   0.897   0.915   0.942   0.947   0.975   1.003
  1.064   1.088   1.138   1.274   1.328   1.330   1.369   1.411
  1.514   1.530   1.571   1.635   1.643   1.687   1.737   1.758
  1.818   1.839   1.910   1.931   2.027   2.084   2.114   2.200
  2.208   2.209   2.288   2.304   2.312   2.327   2.419   2.453
  2.517   2.542   2.598   2.619   2.694   2.730   2.784   2.863
  2.869   2.873   3.181   3.229   3.463   3.466   3.734   4.165
  4.303   9.717   9.749  23.726  23.789  23.876  25.853  25.877
 25.881  25.958  26.383  26.427 215.700 215.735
 --------------------------------------------------------------

          Ground-State Mulliken Net Atomic Charges

     Atom                 Charge (a.u.)
  ----------------------------------------
      1 C                    -0.580230
      2 C                    -0.140777
      3 C                    -0.140794
      4 H                     0.234778
      5 Cl                    0.036817
      6 Cl                    0.036822
      7 H                     0.234775
      8 H                     0.159306
      9 H                     0.159302
  ----------------------------------------
  Sum of atomic charges =     0.000000

 -----------------------------------------------------------------
                    Cartesian Multipole Moments
 -----------------------------------------------------------------
    Charge (ESU x 10^10)
                 0.0000
    Dipole Moment (Debye)
         X      -0.0001      Y      -1.3731      Z       0.0000
       Tot       1.3731
    Quadrupole Moments (Debye-Ang)
        XX     -50.3012     XY       0.0003     YY     -43.3368
        XZ      -0.6876     YZ       0.0000     ZZ     -41.8442
    Octopole Moments (Debye-Ang^2)
       XXX       0.0043    XXY       1.5131    XYY       0.0009
       YYY      -4.2204    XXZ       0.0010    XYZ       1.0405
       YYZ       0.0008    XZZ       0.0011    YZZ       0.5206
       ZZZ       0.0022
    Hexadecapole Moments (Debye-Ang^3)
      XXXX    -794.9989   XXXY       0.0133   XXYY    -164.3470
      XYYY       0.0144   YYYY    -170.9341   XXXZ     -16.8719
      XXYZ       0.0004   XYYZ      -5.1960   YYYZ       0.0008
      XXZZ    -151.8053   XYZZ       0.0049   YYZZ     -43.0845
      XZZZ      -2.5365   YZZZ       0.0003   ZZZZ     -81.6280
 -----------------------------------------------------------------
 Calculating analytic gradient of the SCF energy
 Gradient of SCF Energy
            1           2           3           4           5           6
    1  -0.0000009   0.0002715  -0.0002726  -0.0000010   0.0001479  -0.0001476
    2   0.0006262  -0.0004331  -0.0004346   0.0000883  -0.0000885  -0.0000885
    3  -0.0000002  -0.0002301   0.0002288   0.0001335   0.0000908  -0.0000906
            7           8           9
    1   0.0000011  -0.0000190   0.0000205
    2   0.0000878   0.0001210   0.0001213
    3  -0.0001333  -0.0000396   0.0000407
 Max gradient component =       6.262E-04
 RMS gradient           =       2.092E-04
 Gradient time:  CPU 7.65 s  wall 10.02 s
 Geometry Optimization Parameters
   NAtoms,    NIC,     NZ,  NCons,   NDum,   NFix, NCnnct, MaxDiis
        9      69       9       0       0       0       0       0

 Cartesian Hessian Update
 Hessian Updated using BFGS Update


** GEOMETRY OPTIMIZATION IN DELOCALIZED INTERNAL COORDINATES **
   Searching for a Minimum

   Optimization Cycle:   4

                       Coordinates (Angstroms)
     ATOM                X               Y               Z
      1  C        -0.0000884082   -1.4233478395   -0.0000083471
      2  C        -0.5589111512   -0.1172074310   -0.4928695616
      3  C         0.5588411568   -0.1172485586    0.4928294897
      4  H        -0.3541974753    0.1872766210   -1.5092722058
      5  Cl       -2.1755630604    0.4211355393    0.0310200637
      6  Cl        2.1755463795    0.4209401462   -0.0310593815
      7  H         0.3541539562    0.1872646331    1.5092288621
      8  H        -0.5835899362   -2.0013003973    0.7063269649
      9  H         0.5833874052   -2.0013530108   -0.7063218337
   Point Group: c1    Number of degrees of freedom:    21


   Energy is  -1037.173270456

 Hessian Updated using BFGS Update

 21 Hessian modes will be used to form the next step
  Hessian Eigenvalues:
     0.015858    0.020431    0.020947    0.022466    0.029971    0.032042
     0.071248    0.080386    0.086785    0.091128    0.091755    0.127284
     0.248922    0.257000    0.259507    0.286300    0.291335    0.348126
     0.348126    0.348225    0.356396

 Minimum Search - Taking Simple RFO Step
 Searching for Lamda that Minimizes Along All modes
 Value Taken    Lamda =  -0.00000551
 Step Taken.  Stepsize is  0.012484

                             Maximum     Tolerance    Cnvgd?
         Gradient           0.000668      0.000300      NO
         Displacement       0.005781      0.001200      NO
         Energy change     -0.000032      0.000001      NO


 New Cartesian Coordinates Obtained by Inverse Iteration

 Displacement from previous Coordinates is:  0.011360
 ----------------------------------------------------------------
             Standard Nuclear Orientation (Angstroms)
    I     Atom           X                Y                Z
 ----------------------------------------------------------------
    1      C      -0.0000851550    -1.4237517216    -0.0000055635
    2      C      -0.5592122202    -0.1166052672    -0.4925075658
    3      C       0.5591517306    -0.1166429968     0.4924756173
    4      H      -0.3554416879     0.1855261134    -1.5099563681
    5      Cl     -2.1765632921     0.4232684016     0.0293522315
    6      Cl      2.1765490736     0.4230877469    -0.0293916159
    7      H       0.3554036642     0.1855286735     1.5099169905
    8      H      -0.5821266376    -2.0020978801     0.7073973302
    9      H       0.5819033908    -2.0021533674    -0.7074070054
 ----------------------------------------------------------------
 Molecular Point Group                 C1    NOp =  1
 Largest Abelian Subgroup              C1    NOp =  1
 Nuclear Repulsion Energy =   258.6058918293 hartrees
 There are       28 alpha and       28 beta electrons
 Applying Cartesian multipole field
    Component          Value
    ---------          -----
     (2,0,0)        1.00000E-11
     (0,2,0)        2.00000E-11
     (0,0,2)       -3.00000E-11
 Nucleus-field energy     =     0.0000000069 hartrees
 Requested basis set is 6-311++G(d,p)
 There are 64 shells and 154 basis functions
 A cutoff of  1.0D-11 yielded   1914 shell pairs
 There are     11479 function pairs (     12252 Cartesian)
 Smallest overlap matrix eigenvalue = 2.51E-05
 Guess MOs from SCF MO coefficient file

 -----------------------------------------------------------------------
  General SCF calculation program by
  Eric Jon Sundstrom, Paul Horn, Yuezhi Mao, Dmitri Zuev, Alec White,
  David Stuck, Shaama M.S., Shane Yost, Joonho Lee, David Small,
  Daniel Levine, Susi Lehtola, Hugh Burton, Evgeny Epifanovsky
 -----------------------------------------------------------------------
 Exchange:     0.2000 Hartree-Fock + 0.0800 Slater + 0.7200 B88
 Correlation:  0.1900 VWN1RPA + 0.8100 LYP
 Using SG-1 standard quadrature grid
 A restricted SCF calculation will be
 performed using DIIS
 SCF converges when DIIS error is below 1.0e-08
 ---------------------------------------
  Cycle       Energy         DIIS error
 ---------------------------------------
    1   -1037.1732695112      2.76e-05  
    2   -1037.1732732785      7.53e-06  
    3   -1037.1732731838      9.80e-06  
    4   -1037.1732734698      1.06e-06  
    5   -1037.1732734730      2.75e-07  
    6   -1037.1732734732      1.26e-07  
    7   -1037.1732734733      1.64e-08  
    8   -1037.1732734733      3.81e-09  Convergence criterion met
 ---------------------------------------
 SCF time:   CPU 19.68s  wall 24.00s 
 SCF   energy in the final basis set =    -1037.1732734733
 Total energy in the final basis set =    -1037.1732734733

 --------------------------------------------------------------

                    Orbital Energies (a.u.)
 --------------------------------------------------------------

 Alpha MOs
 -- Occupied --
*******-101.559 -10.260 -10.260 -10.211  -9.473  -9.473  -7.238
 -7.238  -7.228  -7.228  -7.228  -7.228  -0.937  -0.857  -0.812
 -0.631  -0.619  -0.519  -0.515  -0.416  -0.412  -0.401  -0.385
 -0.330  -0.330  -0.298  -0.288
 -- Virtual --
 -0.021  -0.008   0.005   0.011   0.018   0.023   0.051   0.065
  0.067   0.073   0.083   0.083   0.103   0.106   0.112   0.115
  0.118   0.122   0.126   0.138   0.143   0.155   0.156   0.186
  0.187   0.196   0.204   0.222   0.227   0.231   0.277   0.284
  0.289   0.410   0.411   0.442   0.453   0.463   0.474   0.478
  0.500   0.501   0.512   0.519   0.525   0.565   0.604   0.607
  0.636   0.641   0.647   0.684   0.778   0.822   0.863   0.869
  0.871   0.882   0.897   0.915   0.942   0.947   0.975   1.004
  1.064   1.088   1.138   1.274   1.327   1.330   1.368   1.411
  1.514   1.529   1.571   1.635   1.643   1.688   1.736   1.757
  1.818   1.839   1.910   1.931   2.026   2.084   2.114   2.199
  2.207   2.208   2.289   2.304   2.312   2.327   2.419   2.453
  2.517   2.542   2.597   2.618   2.695   2.730   2.784   2.862
  2.867   2.873   3.182   3.227   3.462   3.464   3.733   4.165
  4.303   9.717   9.748  23.725  23.788  23.875  25.852  25.877
 25.881  25.957  26.382  26.425 215.700 215.734
 --------------------------------------------------------------

          Ground-State Mulliken Net Atomic Charges

     Atom                 Charge (a.u.)
  ----------------------------------------
      1 C                    -0.580363
      2 C                    -0.140560
      3 C                    -0.140559
      4 H                     0.234314
      5 Cl                    0.037075
      6 Cl                    0.037075
      7 H                     0.234314
      8 H                     0.159353
      9 H                     0.159353
  ----------------------------------------
  Sum of atomic charges =     0.000000

 -----------------------------------------------------------------
                    Cartesian Multipole Moments
 -----------------------------------------------------------------
    Charge (ESU x 10^10)
                 0.0000
    Dipole Moment (Debye)
         X      -0.0001      Y      -1.3778      Z       0.0000
       Tot       1.3778
    Quadrupole Moments (Debye-Ang)
        XX     -50.3097     XY       0.0003     YY     -43.3403
        XZ      -0.6848     YZ       0.0001     ZZ     -41.8403
    Octopole Moments (Debye-Ang^2)
       XXX       0.0040    XXY       1.4686    XYY       0.0008
       YYY      -4.3991    XXZ       0.0009    XYZ       1.0396
       YYZ       0.0007    XZZ       0.0011    YZZ       0.4483
       ZZZ       0.0021
    Hexadecapole Moments (Debye-Ang^3)
      XXXX    -795.6573   XXXY       0.0122   XXYY    -164.5109
      XYYY       0.0133   YYYY    -171.2468   XXXZ     -17.1113
      XXYZ       0.0003   XYYZ      -5.2993   YYYZ       0.0010
      XXZZ    -151.9529   XYZZ       0.0045   YYZZ     -43.1365
      XZZZ      -2.8115   YZZZ       0.0005   ZZZZ     -81.5850
 -----------------------------------------------------------------
 Calculating analytic gradient of the SCF energy
 Gradient of SCF Energy
            1           2           3           4           5           6
    1  -0.0000000   0.0002487  -0.0002485  -0.0000985  -0.0000873   0.0000874
    2   0.0000872  -0.0000872  -0.0000869   0.0000294   0.0000137   0.0000141
    3   0.0000001  -0.0002113   0.0002119  -0.0000070   0.0000363  -0.0000363
            7           8           9
    1   0.0000985  -0.0000237   0.0000234
    2   0.0000299  -0.0000001  -0.0000000
    3   0.0000069  -0.0000165   0.0000159
 Max gradient component =       2.487E-04
 RMS gradient           =       1.013E-04
 Gradient time:  CPU 7.63 s  wall 10.27 s
 Geometry Optimization Parameters
   NAtoms,    NIC,     NZ,  NCons,   NDum,   NFix, NCnnct, MaxDiis
        9      69       9       0       0       0       0       0

 Cartesian Hessian Update
 Hessian Updated using BFGS Update


** GEOMETRY OPTIMIZATION IN DELOCALIZED INTERNAL COORDINATES **
   Searching for a Minimum

   Optimization Cycle:   5

                       Coordinates (Angstroms)
     ATOM                X               Y               Z
      1  C        -0.0000851550   -1.4237517216   -0.0000055635
      2  C        -0.5592122202   -0.1166052672   -0.4925075658
      3  C         0.5591517306   -0.1166429968    0.4924756173
      4  H        -0.3554416879    0.1855261134   -1.5099563681
      5  Cl       -2.1765632921    0.4232684016    0.0293522315
      6  Cl        2.1765490736    0.4230877469   -0.0293916159
      7  H         0.3554036642    0.1855286735    1.5099169905
      8  H        -0.5821266376   -2.0020978801    0.7073973302
      9  H         0.5819033908   -2.0021533674   -0.7074070054
   Point Group: c1    Number of degrees of freedom:    21


   Energy is  -1037.173273473

 Hessian Updated using BFGS Update

 21 Hessian modes will be used to form the next step
  Hessian Eigenvalues:
     0.016098    0.017729    0.020947    0.022466    0.030558    0.032042
     0.074766    0.078198    0.080386    0.091755    0.092580    0.127284
     0.242103    0.250965    0.257001    0.286300    0.320306    0.348126
     0.348126    0.348343    0.360607

 Minimum Search - Taking Simple RFO Step
 Searching for Lamda that Minimizes Along All modes
 Value Taken    Lamda =   0.00000000
 Step Taken.  Stepsize is  0.004361

                             Maximum     Tolerance    Cnvgd?
         Gradient           0.000150      0.000300     YES
         Displacement       0.002506      0.001200      NO
         Energy change     -0.000003      0.000001      NO


 New Cartesian Coordinates Obtained by Inverse Iteration

 Displacement from previous Coordinates is:  0.003620
 ----------------------------------------------------------------
             Standard Nuclear Orientation (Angstroms)
    I     Atom           X                Y                Z
 ----------------------------------------------------------------
    1      C      -0.0000855475    -1.4240044414    -0.0000061279
    2      C      -0.5593262646    -0.1165881082    -0.4922726762
    3      C       0.5592630778    -0.1166259850     0.4922382067
    4      H      -0.3550558214     0.1852172231    -1.5097587044
    5      Cl     -2.1764526737     0.4239937892     0.0291294974
    6      Cl      2.1764365719     0.4238093636    -0.0291707758
    7      H       0.3550171877     0.1852128188     1.5097192240
    8      H      -0.5814387394    -2.0023993178     0.7079498200
    9      H       0.5812210758    -2.0024556399    -0.7079544130
 ----------------------------------------------------------------
 Molecular Point Group                 C1    NOp =  1
 Largest Abelian Subgroup              C1    NOp =  1
 Nuclear Repulsion Energy =   258.5987088762 hartrees
 There are       28 alpha and       28 beta electrons
 Applying Cartesian multipole field
    Component          Value
    ---------          -----
     (2,0,0)        1.00000E-11
     (0,2,0)        2.00000E-11
     (0,0,2)       -3.00000E-11
 Nucleus-field energy     =     0.0000000069 hartrees
 Requested basis set is 6-311++G(d,p)
 There are 64 shells and 154 basis functions
 A cutoff of  1.0D-11 yielded   1914 shell pairs
 There are     11479 function pairs (     12252 Cartesian)
 Smallest overlap matrix eigenvalue = 2.51E-05
 Guess MOs from SCF MO coefficient file

 -----------------------------------------------------------------------
  General SCF calculation program by
  Eric Jon Sundstrom, Paul Horn, Yuezhi Mao, Dmitri Zuev, Alec White,
  David Stuck, Shaama M.S., Shane Yost, Joonho Lee, David Small,
  Daniel Levine, Susi Lehtola, Hugh Burton, Evgeny Epifanovsky
 -----------------------------------------------------------------------
 Exchange:     0.2000 Hartree-Fock + 0.0800 Slater + 0.7200 B88
 Correlation:  0.1900 VWN1RPA + 0.8100 LYP
 Using SG-1 standard quadrature grid
 A restricted SCF calculation will be
 performed using DIIS
 SCF converges when DIIS error is below 1.0e-08
 ---------------------------------------
  Cycle       Energy         DIIS error
 ---------------------------------------
    1   -1037.1732734805      9.02e-06  
    2   -1037.1732739303      1.42e-06  
    3   -1037.1732739334      1.44e-06  
    4   -1037.1732739392      2.34e-07  
    5   -1037.1732739394      5.06e-08  
    6   -1037.1732739394      1.22e-08  
    7   -1037.1732739394      6.47e-09  Convergence criterion met
 ---------------------------------------
 SCF time:   CPU 17.21s  wall 22.00s 
 SCF   energy in the final basis set =    -1037.1732739394
 Total energy in the final basis set =    -1037.1732739394

 --------------------------------------------------------------

                    Orbital Energies (a.u.)
 --------------------------------------------------------------

 Alpha MOs
 -- Occupied --
*******-101.559 -10.260 -10.260 -10.211  -9.473  -9.473  -7.238
 -7.238  -7.228  -7.228  -7.228  -7.228  -0.937  -0.857  -0.812
 -0.631  -0.619  -0.519  -0.515  -0.416  -0.412  -0.401  -0.385
 -0.330  -0.330  -0.298  -0.288
 -- Virtual --
 -0.021  -0.008   0.005   0.011   0.018   0.023   0.051   0.065
  0.067   0.073   0.083   0.083   0.104   0.106   0.112   0.115
  0.118   0.122   0.126   0.138   0.143   0.155   0.156   0.186
  0.187   0.196   0.204   0.222   0.227   0.231   0.277   0.284
  0.289   0.410   0.411   0.442   0.453   0.463   0.474   0.478
  0.500   0.501   0.512   0.519   0.525   0.566   0.604   0.607
  0.636   0.641   0.647   0.684   0.778   0.822   0.863   0.869
  0.871   0.882   0.897   0.915   0.942   0.947   0.974   1.004
  1.064   1.088   1.138   1.274   1.327   1.330   1.369   1.411
  1.514   1.529   1.571   1.635   1.643   1.688   1.736   1.757
  1.818   1.838   1.909   1.931   2.026   2.084   2.114   2.199
  2.207   2.208   2.289   2.304   2.312   2.327   2.419   2.453
  2.517   2.542   2.597   2.618   2.695   2.730   2.784   2.862
  2.867   2.872   3.182   3.227   3.462   3.465   3.733   4.165
  4.303   9.717   9.748  23.724  23.788  23.875  25.852  25.877
 25.880  25.957  26.382  26.425 215.700 215.734
 --------------------------------------------------------------

          Ground-State Mulliken Net Atomic Charges

     Atom                 Charge (a.u.)
  ----------------------------------------
      1 C                    -0.580410
      2 C                    -0.140516
      3 C                    -0.140517
      4 H                     0.234096
      5 Cl                    0.037261
      6 Cl                    0.037261
      7 H                     0.234096
      8 H                     0.159365
      9 H                     0.159364
  ----------------------------------------
  Sum of atomic charges =     0.000000

 -----------------------------------------------------------------
                    Cartesian Multipole Moments
 -----------------------------------------------------------------
    Charge (ESU x 10^10)
                 0.0000
    Dipole Moment (Debye)
         X      -0.0001      Y      -1.3784      Z       0.0000
       Tot       1.3784
    Quadrupole Moments (Debye-Ang)
        XX     -50.3080     XY       0.0003     YY     -43.3399
        XZ      -0.6863     YZ       0.0001     ZZ     -41.8413
    Octopole Moments (Debye-Ang^2)
       XXX       0.0041    XXY       1.4582    XYY       0.0008
       YYY      -4.4502    XXZ       0.0010    XYZ       1.0385
       YYZ       0.0007    XZZ       0.0011    YZZ       0.4269
       ZZZ       0.0022
    Hexadecapole Moments (Debye-Ang^3)
      XXXX    -795.5599   XXXY       0.0125   XXYY    -164.5114
      XYYY       0.0136   YYYY    -171.3682   XXXZ     -17.1309
      XXYZ       0.0003   XYYZ      -5.3130   YYYZ       0.0010
      XXZZ    -151.9425   XYZZ       0.0046   YYZZ     -43.1502
      XZZZ      -2.8514   YZZZ       0.0005   ZZZZ     -81.5795
 -----------------------------------------------------------------
 Calculating analytic gradient of the SCF energy
 Gradient of SCF Energy
            1           2           3           4           5           6
    1  -0.0000000   0.0001685  -0.0001686  -0.0000497  -0.0000754   0.0000753
    2  -0.0000428  -0.0000113  -0.0000111   0.0000361   0.0000179   0.0000179
    3   0.0000001  -0.0001142   0.0001141  -0.0000127   0.0000198  -0.0000197
            7           8           9
    1   0.0000497  -0.0000110   0.0000111
    2   0.0000360  -0.0000214  -0.0000212
    3   0.0000127  -0.0000002   0.0000002
 Max gradient component =       1.686E-04
 RMS gradient           =       6.287E-05
 Gradient time:  CPU 7.57 s  wall 9.74 s
 Geometry Optimization Parameters
   NAtoms,    NIC,     NZ,  NCons,   NDum,   NFix, NCnnct, MaxDiis
        9      69       9       0       0       0       0       0

 Cartesian Hessian Update
 Hessian Updated using BFGS Update


** GEOMETRY OPTIMIZATION IN DELOCALIZED INTERNAL COORDINATES **
   Searching for a Minimum

   Optimization Cycle:   6

                       Coordinates (Angstroms)
     ATOM                X               Y               Z
      1  C        -0.0000855475   -1.4240044414   -0.0000061279
      2  C        -0.5593262646   -0.1165881082   -0.4922726762
      3  C         0.5592630778   -0.1166259850    0.4922382067
      4  H        -0.3550558214    0.1852172231   -1.5097587044
      5  Cl       -2.1764526737    0.4239937892    0.0291294974
      6  Cl        2.1764365719    0.4238093636   -0.0291707758
      7  H         0.3550171877    0.1852128188    1.5097192240
      8  H        -0.5814387394   -2.0023993178    0.7079498200
      9  H         0.5812210758   -2.0024556399   -0.7079544130
   Point Group: c1    Number of degrees of freedom:    21


   Energy is  -1037.173273939

 Hessian Updated using BFGS Update

 20 Hessian modes will be used to form the next step
  Hessian Eigenvalues:
     0.012157    0.017207    0.020947    0.022466    0.029837    0.032042
     0.057002    0.077169    0.091755    0.091872    0.127284    0.242129
     0.256999    0.268416    0.286300    0.313890    0.348126    0.348126
     0.348396    0.363793

 Minimum Search - Taking Simple RFO Step
 Searching for Lamda that Minimizes Along All modes
 Value Taken    Lamda =   0.00000000
 Step Taken.  Stepsize is  0.004770

                             Maximum     Tolerance    Cnvgd?
         Gradient           0.000105      0.000300     YES
         Displacement       0.002598      0.001200      NO
         Energy change     -0.000000      0.000001     YES


                       Distance Matrix (Angstroms)
             C (  1)   C (  2)   C (  3)   H (  4)   Cl(  5)   Cl(  6)
   C (  2)  1.504797
   C (  3)  1.504797  1.490135
   H (  4)  2.234939  1.080782  2.221504
   Cl(  5)  2.855262  1.783027  2.826814  2.396388
   Cl(  6)  2.855261  2.826816  1.783028  2.942366  4.353280
   H (  7)  2.234938  2.221504  1.080782  3.101846  2.942363  2.396389
   H (  8)  1.083381  2.235466  2.214469  3.123323  2.981988  3.746427
   H (  9)  1.083381  2.214467  2.235464  2.511059  3.746427  2.981983
             H (  7)   H (  8)
   H (  8)  2.511062
   H (  9)  3.123322  1.832092

 Final energy is   -1037.1732739394076     


 ******************************
 **  OPTIMIZATION CONVERGED  **
 ******************************

                       Coordinates (Angstroms)
     ATOM                X               Y               Z
      1  C        -0.0000855475   -1.4240044414   -0.0000061279
      2  C        -0.5593262646   -0.1165881082   -0.4922726762
      3  C         0.5592630778   -0.1166259850    0.4922382067
      4  H        -0.3550558214    0.1852172231   -1.5097587044
      5  Cl       -2.1764526737    0.4239937892    0.0291294974
      6  Cl        2.1764365719    0.4238093636   -0.0291707758
      7  H         0.3550171877    0.1852128188    1.5097192240
      8  H        -0.5814387394   -2.0023993178    0.7079498200
      9  H         0.5812210758   -2.0024556399   -0.7079544130

Z-matrix Print:
$molecule
0 1
Cl
C  1 1.783027
H  2 1.080782 1 111.226347
C  2 1.490135 1 119.184556 3 143.793455 0
H  4 1.080782 2 118.693373 1 1.753882 0
C  4 1.504797 2 60.321783 1 110.317403 0
H  6 1.083381 4 116.714259 2 -108.910312 0
H  6 1.083381 4 118.567543 2 105.805261 0
Cl 4 1.783028 2 119.184675 1 -139.365334 0
$end


 --------------------------------------------------------------

                    Orbital Energies (a.u.)
 --------------------------------------------------------------

 Alpha MOs
 -- Occupied --
*******-101.559 -10.260 -10.260 -10.211  -9.473  -9.473  -7.238
 -7.238  -7.228  -7.228  -7.228  -7.228  -0.937  -0.857  -0.812
 -0.631  -0.619  -0.519  -0.515  -0.416  -0.412  -0.401  -0.385
 -0.330  -0.330  -0.298  -0.288
 -- Virtual --
 -0.021  -0.008   0.005   0.011   0.018   0.023   0.051   0.065
  0.067   0.073   0.083   0.083   0.104   0.106   0.112   0.115
  0.118   0.122   0.126   0.138   0.143   0.155   0.156   0.186
  0.187   0.196   0.204   0.222   0.227   0.231   0.277   0.284
  0.289   0.410   0.411   0.442   0.453   0.463   0.474   0.478
  0.500   0.501   0.512   0.519   0.525   0.566   0.604   0.607
  0.636   0.641   0.647   0.684   0.778   0.822   0.863   0.869
  0.871   0.882   0.897   0.915   0.942   0.947   0.974   1.004
  1.064   1.088   1.138   1.274   1.327   1.330   1.369   1.411
  1.514   1.529   1.571   1.635   1.643   1.688   1.736   1.757
  1.818   1.838   1.909   1.931   2.026   2.084   2.114   2.199
  2.207   2.208   2.289   2.304   2.312   2.327   2.419   2.453
  2.517   2.542   2.597   2.618   2.695   2.730   2.784   2.862
  2.867   2.872   3.182   3.227   3.462   3.465   3.733   4.165
  4.303   9.717   9.748  23.724  23.788  23.875  25.852  25.877
 25.880  25.957  26.382  26.425 215.700 215.734
 --------------------------------------------------------------

          Ground-State Mulliken Net Atomic Charges

     Atom                 Charge (a.u.)
  ----------------------------------------
      1 C                    -0.580410
      2 C                    -0.140516
      3 C                    -0.140517
      4 H                     0.234096
      5 Cl                    0.037261
      6 Cl                    0.037261
      7 H                     0.234096
      8 H                     0.159365
      9 H                     0.159364
  ----------------------------------------
  Sum of atomic charges =     0.000000

 -----------------------------------------------------------------
                    Cartesian Multipole Moments
 -----------------------------------------------------------------
    Charge (ESU x 10^10)
                 0.0000
    Dipole Moment (Debye)
         X      -0.0001      Y      -1.3784      Z       0.0000
       Tot       1.3784
    Quadrupole Moments (Debye-Ang)
        XX     -50.3080     XY       0.0003     YY     -43.3399
        XZ      -0.6863     YZ       0.0001     ZZ     -41.8413
    Octopole Moments (Debye-Ang^2)
       XXX       0.0041    XXY       1.4582    XYY       0.0008
       YYY      -4.4502    XXZ       0.0010    XYZ       1.0385
       YYZ       0.0007    XZZ       0.0011    YZZ       0.4269
       ZZZ       0.0022
    Hexadecapole Moments (Debye-Ang^3)
      XXXX    -795.5599   XXXY       0.0125   XXYY    -164.5114
      XYYY       0.0136   YYYY    -171.3682   XXXZ     -17.1309
      XXYZ       0.0003   XYYZ      -5.3130   YYYZ       0.0010
      XXZZ    -151.9425   XYZZ       0.0046   YYZZ     -43.1502
      XZZZ      -2.8514   YZZZ       0.0005   ZZZZ     -81.5795
 -----------------------------------------------------------------
Archival summary:
1\1\TWL02\OPT\ProcedureUnspecified\BasisUnspecified\l234\taweetha\ThuOct1103:03:482018ThuOct1103:03:482018\0\\#,OPT,ProcedureUnspecified,BasisUnspecified,\\0,1\Cl\C,1,1.78303\H,2,1.08078,1,111.226\C,2,1.49014,1,119.185,3,143.793,0\H,4,1.08078,2,118.693,1,1.75388,0\C,4,1.5048,2,60.3218,1,110.317,0\H,6,1.08338,4,116.714,2,-108.91,0\H,6,1.08338,4,118.568,2,105.805,0\Cl,4,1.78303,2,119.185,1,-139.365,0\\\@

 Total job time:  253.47s(wall), 181.04s(cpu) 
 Thu Oct 11 03:03:48 2018

        *************************************************************
        *                                                           *
        *  Thank you very much for using Q-Chem.  Have a nice day.  *
        *                                                           *
        *************************************************************


 
User input: 2 of 2 
 
Q-Chem Developer Version!
                  Welcome to Q-Chem
     A Quantum Leap Into The Future Of Chemistry


 Q-Chem 5.1, Q-Chem, Inc., Pleasanton, CA (2018)

 Yihan Shao,  Zhengting Gan,  E. Epifanovsky,  A. T. B. Gilbert,  M. Wormit,  
 J. Kussmann,  A. W. Lange,  A. Behn,  Jia Deng,  Xintian Feng,  D. Ghosh,  
 M. Goldey,  P. R. Horn,  L. D. Jacobson,  I. Kaliman,  T. Kus,  A. Landau,  
 Jie Liu,  E. I. Proynov,  R. M. Richard,  R. P. Steele,  E. J. Sundstrom,  
 H. L. Woodcock III,  P. M. Zimmerman,  D. Zuev,  B. Albrecht,  E. Alguire,  
 S. A. Baeppler,  D. Barton,  Z. Benda,  Y. A. Bernard,  E. J. Berquist,  
 K. B. Bravaya,  H. Burton,  D. Casanova,  Chun-Min Chang,  Yunqing Chen,  
 A. Chien,  K. D. Closser,  M. P. Coons,  S. Coriani,  S. Dasgupta,  
 A. L. Dempwolff,  M. Diedenhofen,  Hainam Do,  R. G. Edgar,  Po-Tung Fang,  
 S. Faraji,  S. Fatehi,  Qingguo Feng,  K. D. Fenk,  J. Fosso-Tande,  
 Qinghui Ge,  A. Ghysels,  G. Gidofalvi,  J. Gomes,  J. Gonthier,  A. Gunina,  
 D. Hait,  M. W. D. Hanson-Heine,  P. H. P. Harbach,  A. W. Hauser,  
 J. E. Herr,  E. G. Hohenstein,  Z. C. Holden,  Kerwin Hui,  B. C. Huynh,  
 T.-C. Jagau,  Hyunjun Ji,  B. Kaduk,  K. Khistyaev,  Jaehoon Kim,  
 P. Klunzinger,  K. Koh,  D. Kosenkov,  L. Koulias,  T. Kowalczyk,  
 C. M. Krauter,  A. Kunitsa,  Ka Un Lao,  A. Laurent,  K. V. Lawler,  
 Joonho Lee,  D. Lefrancois,  S. Lehtola,  D. S. Levine,  Yi-Pei Li,  
 You-Sheng Lin,  Fenglai Liu,  E. Livshits,  A. Luenser,  P. Manohar,  
 E. Mansoor,  S. F. Manzer,  Shan-Ping Mao,  Yuezhi Mao,  N. Mardirossian,  
 A. V. Marenich,  T. Markovich,  L. A. Martinez-Martinez,  S. A. Maurer,  
 N. J. Mayhall,  S. C. McKenzie,  J.-M. Mewes,  A. F. Morrison,  
 J. W. Mullinax,  K. Nanda,  T. S. Nguyen-Beck,  R. Olivares-Amaya,  
 J. A. Parkhill,  T. M. Perrine,  F. Plasser,  P. Pokhilko,  S. Prager,  
 A. Prociuk,  E. Ramos,  D. R. Rehn,  F. Rob,  M. Schneider,  N. Sergueev,  
 S. M. Sharada,  S. Sharma,  D. W. Small,  T. Stauch,  T. Stein,  
 Yu-Chuan Su,  A. J. W. Thom,  A. Tkatchenko,  T. Tsuchimochi,  N. M. Tubman,  
 L. Vogt,  M. L. Vidal,  O. Vydrov,  M. A. Watson,  J. Wenzel,  
 M. de Wergifosse,  T. A. Wesolowski,  A. White,  J. Witte,  A. Yamada,  
 Jun Yang,  K. Yao,  S. Yeganeh,  S. R. Yost,  Zhi-Qiang You,  A. Zech,  
 Igor Ying Zhang,  Xing Zhang,  Yan Zhao,  Ying Zhu,  B. R. Brooks,  
 G. K. L. Chan,  C. J. Cramer,  M. S. Gordon,  W. J. Hehre,  A. Klamt,  
 M. W. Schmidt,  C. D. Sherrill,  D. G. Truhlar,  A. Aspuru-Guzik,  R. Baer,  
 A. T. Bell,  N. A. Besley,  Jeng-Da Chai,  A. E. DePrince, III,  
 R. A. DiStasio Jr.,  A. Dreuw,  B. D. Dunietz,  T. R. Furlani,  
 Chao-Ping Hsu,  Yousung Jung,  Jing Kong,  D. S. Lambrecht,  WanZhen Liang,  
 C. Ochsenfeld,  V. A. Rassolov,  L. V. Slipchenko,  J. E. Subotnik,  
 T. Van Voorhis,  J. M. Herbert,  A. I. Krylov,  P. M. W. Gill,  M. Head-Gordon

 Contributors to earlier versions of Q-Chem not listed above: 
 R. D. Adamson,  B. Austin,  J. Baker,  G. J. O. Beran,  K. Brandhorst,  
 S. T. Brown,  E. F. C. Byrd,  A. K. Chakraborty,  C.-L. Cheng,  
 Siu Hung Chien,  D. M. Chipman,  D. L. Crittenden,  H. Dachsel,  
 R. J. Doerksen,  A. D. Dutoi,  L. Fusti-Molnar,  W. A. Goddard III,  
 A. Golubeva-Zadorozhnaya,  S. R. Gwaltney,  G. Hawkins,  A. Heyden,  
 S. Hirata,  G. Kedziora,  F. J. Keil,  C. Kelley,  Jihan Kim,  R. A. King,  
 R. Z. Khaliullin,  P. P. Korambath,  W. Kurlancheek,  A. M. Lee,  M. S. Lee,  
 S. V. Levchenko,  Ching Yeh Lin,  D. Liotard,  R. C. Lochan,  I. Lotan,  
 P. E. Maslen,  N. Nair,  D. P. O'Neill,  D. Neuhauser,  E. Neuscamman,  
 C. M. Oana,  R. Olson,  B. Peters,  R. Peverati,  P. A. Pieniazek,  
 Y. M. Rhee,  J. Ritchie,  M. A. Rohrdanz,  E. Rosta,  N. J. Russ,  
 H. F. Schaefer III,  N. E. Schultz,  N. Shenvi,  A. C. Simmonett,  A. Sodt,  
 D. Stuck,  K. S. Thanthiriwatte,  V. Vanovschi,  Tao Wang,  A. Warshel,  
 C. F. Williams,  Q. Wu,  X. Xu,  W. Zhang

 Please cite Q-Chem as follows:
 Y. Shao et al., Mol. Phys. 113, 184-215 (2015)
 DOI: 10.1080/00268976.2014.952696

 Q-Chem 5.1.1 for Intel X86 EM64T Linux

 Parts of Q-Chem use Armadillo 8.300.2 (Tropical Shenanigans).
 http://arma.sourceforge.net/

 Q-Chem begins on Thu Oct 11 03:03:48 2018  

Host: 
0

     Scratch files written to /scratch/taweetham/qchem2333//
The previous job contains 0 fragments, simply inherited here
Input Ideriv = 2
Curr. Ideriv = -1
Max.  Ideriv = 2

Checking the input file for inconsistencies... 	...done.

--------------------------------------------------------------
User input:
--------------------------------------------------------------

$molecule
read
$end

$rem
   job_type 	frequency
   basis 	6-311++g**
   method	b3lyp	
$end


--------------------------------------------------------------
 Atom   1: (  0.0000006994,  0.0000009436,  1.4389136833)
         ->(  0.0000000000,  0.0000000000,  1.4389136833)
 Atom   3: (  0.5636406571,  0.4872719209,  0.1315152014)
         ->(  0.5636419311,  0.4872729796,  0.1315173733)
 Atom   7: (  0.3684199680,  1.5065278360, -0.1703074781)
         ->(  0.3684222160,  1.5065294543, -0.1703040828)
 Atom   6: (  2.1761002705, -0.0484643722, -0.4089923589)
         ->(  2.1761001551, -0.0484644483, -0.4089923135)
 Atom   9: (  0.5750259774, -0.7130828916,  2.0173350931)
         ->(  0.5750222430, -0.7130839068,  2.0173383494)
 ----------------------------------------------------------------
             Standard Nuclear Orientation (Angstroms)
    I     Atom           X                Y                Z
 ----------------------------------------------------------------
    1      C       0.0000000000     0.0000000000     1.4389136833
    2      C      -0.5636419311    -0.4872729796     0.1315173733
    3      C       0.5636419311     0.4872729796     0.1315173733
    4      H      -0.3684222160    -1.5065294543    -0.1703040828
    5      Cl     -2.1761001551     0.0484644483    -0.4089923135
    6      Cl      2.1761001551    -0.0484644483    -0.4089923135
    7      H       0.3684222160     1.5065294543    -0.1703040828
    8      H      -0.5750222430     0.7130839068     2.0173383494
    9      H       0.5750222430    -0.7130839068     2.0173383494
 ----------------------------------------------------------------
 Molecular Point Group                 C2    NOp =  2
 Largest Abelian Subgroup              C2    NOp =  2
 Nuclear Repulsion Energy =   258.5987088762 hartrees
 There are       28 alpha and       28 beta electrons
 Requested basis set is 6-311++G(d,p)
 There are 64 shells and 154 basis functions

 Total QAlloc Memory Limit   2000 MB
 Mega-Array Size       188 MB
 MEM_STATIC part       192 MB

                       Distance Matrix (Angstroms)
             C (  1)   C (  2)   C (  3)   H (  4)   Cl(  5)   Cl(  6)
   C (  2)  1.504796
   C (  3)  1.504796  1.490137
   H (  4)  2.234938  1.080782  2.221506
   Cl(  5)  2.855261  1.783027  2.826816  2.396388
   Cl(  6)  2.855261  2.826816  1.783027  2.942366  4.353280
   H (  7)  2.234938  2.221506  1.080782  3.101848  2.942366  2.396388
   H (  8)  1.083381  2.235466  2.214468  3.123323  2.981988  3.746426
   H (  9)  1.083381  2.214468  2.235466  2.511060  3.746426  2.981988
             H (  7)   H (  8)
   H (  8)  2.511060
   H (  9)  3.123323  1.832091

 A cutoff of  1.0D-11 yielded   1914 shell pairs
 There are     11479 function pairs (     12252 Cartesian)
 Smallest overlap matrix eigenvalue = 2.51E-05
 Guess from superposition of atomic densities
 Warning:  Energy on first SCF cycle will be non-variational
 SAD guess density has 56.000000 electrons

 -----------------------------------------------------------------------
  General SCF calculation program by
  Eric Jon Sundstrom, Paul Horn, Yuezhi Mao, Dmitri Zuev, Alec White,
  David Stuck, Shaama M.S., Shane Yost, Joonho Lee, David Small,
  Daniel Levine, Susi Lehtola, Hugh Burton, Evgeny Epifanovsky
 -----------------------------------------------------------------------
 Exchange:     0.2000 Hartree-Fock + 0.0800 Slater + 0.7200 B88
 Correlation:  0.1900 VWN1RPA + 0.8100 LYP
 Using SG-1 standard quadrature grid
 A restricted SCF calculation will be
 performed using DIIS
 SCF converges when DIIS error is below 1.0e-08
 ---------------------------------------
  Cycle       Energy         DIIS error
 ---------------------------------------
    1   -1038.0735685076      4.52e-02  
    2   -1037.1277403187      3.85e-03  
    3   -1037.1118273331      4.47e-03  
    4   -1037.1717394468      7.08e-04  
    5   -1037.1730962806      2.43e-04  
    6   -1037.1732356635      8.22e-05  
    7   -1037.1732543842      1.56e-05  
    8   -1037.1732550292      2.54e-06  
    9   -1037.1732550476      3.53e-07  
   10   -1037.1732550484      5.55e-08  
   11   -1037.1732550490      1.11e-08  
   12   -1037.1732550504      1.61e-09  Convergence criterion met
 ---------------------------------------
 SCF time:   CPU 20.65s  wall 25.00s 
 SCF   energy in the final basis set =    -1037.1732550504
 Total energy in the final basis set =    -1037.1732550504

 --------------------------------------------------------------
             Orbital Energies (a.u.) and Symmetries
 --------------------------------------------------------------

 Alpha MOs, Restricted
 -- Occupied --                  
-101.56 -101.56  -10.26  -10.26  -10.21   -9.47   -9.47   -7.24
  1 A     1 B     2 A     2 B     3 A     3 B     4 A     4 B                  
 -7.238  -7.228  -7.228  -7.228  -7.228  -0.937  -0.857  -0.812
  5 A     6 A     5 B     6 B     7 A     8 A     7 B     9 A                  
 -0.631  -0.619  -0.519  -0.515  -0.416  -0.412  -0.401  -0.385
 10 A     8 B     9 B    11 A    12 A    10 B    13 A    11 B                  
 -0.330  -0.330  -0.298  -0.288
 12 B    14 A    13 B    15 A                                                  
 -- Virtual --                   
 -0.021  -0.008   0.005   0.011   0.018   0.023   0.051   0.065
 14 B    16 A    15 B    17 A    18 A    16 B    17 B    18 B                  
  0.067   0.073   0.083   0.083   0.104   0.106   0.112   0.115
 19 A    20 A    19 B    21 A    20 B    22 A    21 B    23 A                  
  0.118   0.122   0.126   0.138   0.143   0.155   0.156   0.186
 22 B    24 A    23 B    25 A    26 A    24 B    25 B    27 A                  
  0.187   0.196   0.204   0.222   0.227   0.231   0.277   0.284
 26 B    28 A    27 B    29 A    28 B    30 A    31 A    29 B                  
  0.289   0.410   0.411   0.442   0.453   0.463   0.474   0.478
 30 B    31 B    32 A    33 A    34 A    32 B    35 A    33 B                  
  0.500   0.501   0.512   0.519   0.525   0.566   0.604   0.607
 36 A    34 B    35 B    37 A    36 B    38 A    37 B    39 A                  
  0.636   0.641   0.647   0.684   0.778   0.822   0.863   0.869
 38 B    39 B    40 A    40 B    41 A    42 A    41 B    43 A                  
  0.871   0.882   0.897   0.915   0.942   0.947   0.974   1.004
 42 B    44 A    43 B    45 A    44 B    46 A    45 B    47 A                  
  1.064   1.088   1.138   1.274   1.327   1.330   1.369   1.411
 48 A    46 B    47 B    49 A    50 A    48 B    51 A    49 B                  
  1.514   1.529   1.571   1.635   1.643   1.688   1.736   1.757
 50 B    52 A    51 B    53 A    52 B    54 A    53 B    55 A                  
  1.818   1.838   1.909   1.931   2.026   2.084   2.114   2.199
 56 A    54 B    55 B    57 A    56 B    58 A    57 B    59 A                  
  2.207   2.208   2.289   2.304   2.312   2.327   2.419   2.453
 60 A    58 B    59 B    61 A    60 B    62 A    63 A    61 B                  
  2.517   2.542   2.597   2.618   2.695   2.730   2.784   2.862
 62 B    64 A    63 B    65 A    66 A    64 B    67 A    65 B                  
  2.867   2.872   3.182   3.227   3.462   3.465   3.733   4.165
 66 B    68 A    67 B    69 A    68 B    70 A    69 B    70 B                  
  4.303   9.717   9.748  23.724  23.788  23.875  25.852  25.877
 71 A    72 A    71 B    73 A    72 B    74 A    75 A    73 B                  
 25.880  25.957  26.382  26.425 215.700 215.734
 76 A    74 B    77 A    75 B    78 A    76 B                                  

 Beta MOs, Restricted
 -- Occupied --                  
-101.56 -101.56  -10.26  -10.26  -10.21   -9.47   -9.47   -7.24
  1 A     1 B     2 A     2 B     3 A     3 B     4 A     4 B                  
 -7.238  -7.228  -7.228  -7.228  -7.228  -0.937  -0.857  -0.812
  5 A     6 A     5 B     6 B     7 A     8 A     7 B     9 A                  
 -0.631  -0.619  -0.519  -0.515  -0.416  -0.412  -0.401  -0.385
 10 A     8 B     9 B    11 A    12 A    10 B    13 A    11 B                  
 -0.330  -0.330  -0.298  -0.288
 12 B    14 A    13 B    15 A                                                  
 -- Virtual --                   
 -0.021  -0.008   0.005   0.011   0.018   0.023   0.051   0.065
 14 B    16 A    15 B    17 A    18 A    16 B    17 B    18 B                  
  0.067   0.073   0.083   0.083   0.104   0.106   0.112   0.115
 19 A    20 A    19 B    21 A    20 B    22 A    21 B    23 A                  
  0.118   0.122   0.126   0.138   0.143   0.155   0.156   0.186
 22 B    24 A    23 B    25 A    26 A    24 B    25 B    27 A                  
  0.187   0.196   0.204   0.222   0.227   0.231   0.277   0.284
 26 B    28 A    27 B    29 A    28 B    30 A    31 A    29 B                  
  0.289   0.410   0.411   0.442   0.453   0.463   0.474   0.478
 30 B    31 B    32 A    33 A    34 A    32 B    35 A    33 B                  
  0.500   0.501   0.512   0.519   0.525   0.566   0.604   0.607
 36 A    34 B    35 B    37 A    36 B    38 A    37 B    39 A                  
  0.636   0.641   0.647   0.684   0.778   0.822   0.863   0.869
 38 B    39 B    40 A    40 B    41 A    42 A    41 B    43 A                  
  0.871   0.882   0.897   0.915   0.942   0.947   0.974   1.004
 42 B    44 A    43 B    45 A    44 B    46 A    45 B    47 A                  
  1.064   1.088   1.138   1.274   1.327   1.330   1.369   1.411
 48 A    46 B    47 B    49 A    50 A    48 B    51 A    49 B                  
  1.514   1.529   1.571   1.635   1.643   1.688   1.736   1.757
 50 B    52 A    51 B    53 A    52 B    54 A    53 B    55 A                  
  1.818   1.838   1.909   1.931   2.026   2.084   2.114   2.199
 56 A    54 B    55 B    57 A    56 B    58 A    57 B    59 A                  
  2.207   2.208   2.289   2.304   2.312   2.327   2.419   2.453
 60 A    58 B    59 B    61 A    60 B    62 A    63 A    61 B                  
  2.517   2.542   2.597   2.618   2.695   2.730   2.784   2.862
 62 B    64 A    63 B    65 A    66 A    64 B    67 A    65 B                  
  2.867   2.872   3.182   3.227   3.462   3.465   3.733   4.165
 66 B    68 A    67 B    69 A    68 B    70 A    69 B    70 B                  
  4.303   9.717   9.748  23.724  23.788  23.875  25.852  25.877
 71 A    72 A    71 B    73 A    72 B    74 A    75 A    73 B                  
 25.880  25.957  26.382  26.425 215.700 215.734
 76 A    74 B    77 A    75 B    78 A    76 B                                  
 --------------------------------------------------------------

          Ground-State Mulliken Net Atomic Charges

     Atom                 Charge (a.u.)
  ----------------------------------------
      1 C                    -0.580456
      2 C                    -0.140462
      3 C                    -0.140462
      4 H                     0.234089
      5 Cl                    0.037239
      6 Cl                    0.037239
      7 H                     0.234089
      8 H                     0.159362
      9 H                     0.159362
  ----------------------------------------
  Sum of atomic charges =     0.000000

 -----------------------------------------------------------------
                    Cartesian Multipole Moments
 -----------------------------------------------------------------
    Charge (ESU x 10^10)
                 0.0000
    Dipole Moment (Debye)
         X       0.0000      Y       0.0000      Z       1.3784
       Tot       1.3784
    Quadrupole Moments (Debye-Ang)
        XX     -50.3196     XY      -0.6111     YY     -41.8297
        XZ       0.0000     YZ      -0.0000     ZZ     -43.2987
    Octopole Moments (Debye-Ang^2)
       XXX       0.0000    XXY      -0.0000    XYY       0.0000
       YYY       0.0000    XXZ      -2.2266    XYZ      -1.0382
       YYZ      -1.0321    XZZ       0.0000    YZZ       0.0000
       ZZZ       2.5129
    Hexadecapole Moments (Debye-Ang^3)
      XXXX    -796.1161   XXXY     -14.1107   XXYY    -151.6863
      XYYY       0.4665   YYYY     -81.5369   XXXZ       0.0000
      XXYZ       0.0000   XYYZ       0.0000   YYYZ      -0.0000
      XXZZ    -164.6513   XYZZ      -4.2661   YYZZ     -43.0868
      XZZZ       0.0000   YZZZ      -0.0000   ZZZZ    -171.1604
 -----------------------------------------------------------------
 Calculating MO derivatives via CPSCF
   1         3          27      0.162067    0.031779
   2         3          27      0.020630    0.004284
   3         3          27      0.001602    0.000405
   4         5          25      0.000098    0.000028
   5        28           2      0.000002    0.000001
   6        30           0      0.000000    0.000000    Roots Converged
 Time for AOints: 11.8 s (CPU) 11.8 s (wall)
 ------------------------------------------------------------------------------
                     AOints        : Timing summary (seconds)
 ------------------------------------------------------------------------------
     job step          cpu (% of tot)      sys (% of tot)     wall (% of tot)
 ------------------------------------------------------------------------------
  cpscf_lag         0.1394E+03 (46.9)   0.2590E-03 (16.6)   0.1655E+03 (51.2)
  iterzp            0.1455E+03 (49.0)   0.1301E-02 (83.2)   0.1456E+03 (45.0)
  make_fx           0.0000E+00 ( 0.0)   0.0000E+00 ( 0.0)   0.0000E+00 ( 0.0)
  AOints            0.1180E+02 ( 4.0)   0.1000E-05 ( 0.1)   0.1182E+02 ( 3.7)
 ------------------------------------------------------------------------------
   Grand Totals     0.2969E+03          0.1563E-02          0.3232E+03
 ------------------------------------------------------------------------------
 Calculating analytic Hessian of the SCF energy
 Polarizability Matrix (a.u.)
            1           2           3
    1 -77.6733296   2.3334743   0.0000000
    2   2.3334743 -46.7187066  -0.0000000
    3   0.0000000  -0.0000000 -53.2295884

 Direct stationary perturbation theory relativistic correction:

 rels  =       1.577985486550
 relv  =      -5.709922247285
 rel2e =       1.298316978161
 E_rel =      -2.833619782574

 Hessian of the SCF Energy
            1           2           3           4           5           6
    1   0.3883739  -0.2202365  -0.0000000  -0.0564876   0.0031658  -0.0387889
    2  -0.2202365   0.4858181  -0.0000000   0.0013180  -0.0714948  -0.0442793
    3  -0.0000000  -0.0000000   0.6091677  -0.0767053  -0.0721192  -0.1701427
    4  -0.0564876   0.0013180  -0.0767053   0.3841557   0.0046963   0.0670784
    5   0.0031658  -0.0714948  -0.0721192   0.0046963   0.5941696   0.1356928
    6  -0.0387889  -0.0442793  -0.1701427   0.0670784   0.1356928   0.3069405
    7  -0.0564876   0.0013180   0.0767053  -0.1459295  -0.0857122  -0.0174665
    8   0.0031658  -0.0714948   0.0721192  -0.0857122  -0.1499850  -0.0138427
    9   0.0387889   0.0442793  -0.1701427   0.0174665   0.0138427  -0.0151362
   10  -0.0008158  -0.0016746  -0.0017360  -0.0487089   0.0527797   0.0154052
   11  -0.0035008   0.0020802   0.0018668   0.0488088  -0.3152035  -0.0831391
   12   0.0062307  -0.0275831  -0.0073045   0.0128725  -0.0833052  -0.0606653
   13  -0.0126650  -0.0009516  -0.0081775  -0.1176373   0.0389613  -0.0272762
   14   0.0002870  -0.0011371  -0.0002447   0.0350140  -0.0487467   0.0084367
   15  -0.0237970   0.0119717  -0.0028080  -0.0278227   0.0106071  -0.0378203
   16  -0.0126650  -0.0009516   0.0081775  -0.0226046   0.0097154   0.0118247
   17   0.0002870  -0.0011371   0.0002447  -0.0074429   0.0054294   0.0040247
   18   0.0237970  -0.0119717  -0.0028080   0.0005309   0.0079785  -0.0002567
   19  -0.0008158  -0.0016746   0.0017360   0.0049374  -0.0203350   0.0049605
   20  -0.0035008   0.0020802  -0.0018668   0.0039440  -0.0143487   0.0058452
   21  -0.0062307   0.0275831  -0.0073045   0.0022922  -0.0145742   0.0005268
   22  -0.1242185   0.1114265   0.0824910   0.0106315  -0.0172738  -0.0103463
   23   0.1101664  -0.1723573  -0.1010117   0.0080941  -0.0125680  -0.0045614
   24   0.0778925  -0.1000789  -0.1243287   0.0104977  -0.0087329  -0.0103754
   25  -0.1242185   0.1114265  -0.0824910  -0.0083566   0.0140026  -0.0053909
   26   0.1101664  -0.1723573   0.1010117  -0.0087200   0.0127477  -0.0081769
   27  -0.0778925   0.1000789  -0.1243287  -0.0062103   0.0106103  -0.0130706
            7           8           9          10          11          12
    1  -0.0564876   0.0031658   0.0387889  -0.0008158  -0.0035008   0.0062307
    2   0.0013180  -0.0714948   0.0442793  -0.0016746   0.0020802  -0.0275831
    3   0.0767053   0.0721192  -0.1701427  -0.0017360   0.0018668  -0.0073045
    4  -0.1459295  -0.0857122   0.0174665  -0.0487089   0.0488088   0.0128725
    5  -0.0857122  -0.1499850   0.0138427   0.0527797  -0.3152035  -0.0833052
    6  -0.0174665  -0.0138427  -0.0151362   0.0154052  -0.0831391  -0.0606653
    7   0.3841557   0.0046963  -0.0670784   0.0049374   0.0039440  -0.0022922
    8   0.0046963   0.5941696  -0.1356928  -0.0203350  -0.0143487   0.0145742
    9  -0.0670784  -0.1356928   0.3069405  -0.0049605  -0.0058452   0.0005268
   10   0.0049374  -0.0203350  -0.0049605   0.0619502  -0.0515910  -0.0073054
   11   0.0039440  -0.0143487  -0.0058452  -0.0515910   0.3256817   0.0865771
   12  -0.0022922   0.0145742   0.0005268  -0.0073054   0.0865771   0.0652237
   13  -0.0226046   0.0097154  -0.0118247  -0.0167528   0.0024018  -0.0070268
   14  -0.0074429   0.0054294  -0.0040247   0.0230767  -0.0004783   0.0101792
   15  -0.0005309  -0.0079785  -0.0002567   0.0004500   0.0008219   0.0013100
   16  -0.1176373   0.0389613   0.0272762   0.0013416   0.0012661  -0.0026243
   17   0.0350140  -0.0487467  -0.0084367   0.0001419   0.0017690  -0.0008790
   18   0.0278227  -0.0106071  -0.0378203   0.0006300   0.0005106   0.0005872
   19  -0.0487089   0.0527797  -0.0154052  -0.0023115  -0.0013611   0.0020909
   20   0.0488088  -0.3152035   0.0831391  -0.0013611  -0.0006114   0.0015658
   21  -0.0128725   0.0833052  -0.0606653  -0.0020909  -0.0015658   0.0007962
   22  -0.0083566   0.0140026   0.0053909  -0.0006154   0.0002801  -0.0039884
   23  -0.0087200   0.0127477   0.0081769  -0.0005005   0.0008042  -0.0028960
   24   0.0062103  -0.0106103  -0.0130706   0.0005749   0.0012491  -0.0020225
   25   0.0106315  -0.0172738   0.0103463   0.0009753  -0.0002478   0.0020430
   26   0.0080941  -0.0125680   0.0045614  -0.0005360   0.0003067   0.0017670
   27  -0.0104977   0.0087329  -0.0103754  -0.0009673  -0.0004753   0.0015484
           13          14          15          16          17          18
    1  -0.0126650   0.0002870  -0.0237970  -0.0126650   0.0002870   0.0237970
    2  -0.0009516  -0.0011371   0.0119717  -0.0009516  -0.0011371  -0.0119717
    3  -0.0081775  -0.0002447  -0.0028080   0.0081775   0.0002447  -0.0028080
    4  -0.1176373   0.0350140  -0.0278227  -0.0226046  -0.0074429   0.0005309
    5   0.0389613  -0.0487467   0.0106071   0.0097154   0.0054294   0.0079785
    6  -0.0272762   0.0084367  -0.0378203   0.0118247   0.0040247  -0.0002567
    7  -0.0226046  -0.0074429  -0.0005309  -0.1176373   0.0350140   0.0278227
    8   0.0097154   0.0054294  -0.0079785   0.0389613  -0.0487467  -0.0106071
    9  -0.0118247  -0.0040247  -0.0002567   0.0272762  -0.0084367  -0.0378203
   10  -0.0167528   0.0230767   0.0004500   0.0013416   0.0001419   0.0006300
   11   0.0024018  -0.0004783   0.0008219   0.0012661   0.0017690   0.0005106
   12  -0.0070268   0.0101792   0.0013100  -0.0026243  -0.0008790   0.0005872
   13   0.1726555  -0.0495912   0.0524047  -0.0045336  -0.0010864  -0.0011802
   14  -0.0495912   0.0407774  -0.0146016  -0.0010864   0.0005005  -0.0006487
   15   0.0524047  -0.0146016   0.0375053   0.0011802   0.0006487   0.0003803
   16  -0.0045336  -0.0010864   0.0011802   0.1726555  -0.0495912  -0.0524047
   17  -0.0010864   0.0005005   0.0006487  -0.0495912   0.0407774   0.0146016
   18  -0.0011802  -0.0006487   0.0003803  -0.0524047   0.0146016   0.0375053
   19   0.0013416   0.0001419  -0.0006300  -0.0167528   0.0230767  -0.0004500
   20   0.0012661   0.0017690  -0.0005106   0.0024018  -0.0004783  -0.0008219
   21   0.0026243   0.0008790   0.0005872   0.0070268  -0.0101792   0.0013100
   22   0.0023318  -0.0002715   0.0024080  -0.0021354  -0.0001275   0.0036622
   23   0.0015480   0.0011827   0.0024164  -0.0022634   0.0007031   0.0033751
   24  -0.0005104  -0.0002957   0.0018293  -0.0009668  -0.0003205  -0.0007271
   25  -0.0021354  -0.0001275  -0.0036622   0.0023318  -0.0002715  -0.0024080
   26  -0.0022634   0.0007031  -0.0033751   0.0015480   0.0011827  -0.0024164
   27   0.0009668   0.0003205  -0.0007271   0.0005104   0.0002957   0.0018293
           19          20          21          22          23          24
    1  -0.0008158  -0.0035008  -0.0062307  -0.1242185   0.1101664   0.0778925
    2  -0.0016746   0.0020802   0.0275831   0.1114265  -0.1723573  -0.1000789
    3   0.0017360  -0.0018668  -0.0073045   0.0824910  -0.1010117  -0.1243287
    4   0.0049374   0.0039440   0.0022922   0.0106315   0.0080941   0.0104977
    5  -0.0203350  -0.0143487  -0.0145742  -0.0172738  -0.0125680  -0.0087329
    6   0.0049605   0.0058452   0.0005268  -0.0103463  -0.0045614  -0.0103754
    7  -0.0487089   0.0488088  -0.0128725  -0.0083566  -0.0087200   0.0062103
    8   0.0527797  -0.3152035   0.0833052   0.0140026   0.0127477  -0.0106103
    9  -0.0154052   0.0831391  -0.0606653   0.0053909   0.0081769  -0.0130706
   10  -0.0023115  -0.0013611  -0.0020909  -0.0006154  -0.0005005   0.0005749
   11  -0.0013611  -0.0006114  -0.0015658   0.0002801   0.0008042   0.0012491
   12   0.0020909   0.0015658   0.0007962  -0.0039884  -0.0028960  -0.0020225
   13   0.0013416   0.0012661   0.0026243   0.0023318   0.0015480  -0.0005104
   14   0.0001419   0.0017690   0.0008790  -0.0002715   0.0011827  -0.0002957
   15  -0.0006300  -0.0005106   0.0005872   0.0024080   0.0024164   0.0018293
   16  -0.0167528   0.0024018   0.0070268  -0.0021354  -0.0022634  -0.0009668
   17   0.0230767  -0.0004783  -0.0101792  -0.0001275   0.0007031  -0.0003205
   18  -0.0004500  -0.0008219   0.0013100   0.0036622   0.0033751  -0.0007271
   19   0.0619502  -0.0515910   0.0073054   0.0009753  -0.0005360   0.0009673
   20  -0.0515910   0.3256817  -0.0865771  -0.0002478   0.0003067   0.0004753
   21   0.0073054  -0.0865771   0.0652237  -0.0020430  -0.0017670   0.0015484
   22   0.0009753  -0.0002478  -0.0020430   0.1268237  -0.1149352  -0.0861200
   23  -0.0005360   0.0003067  -0.0017670  -0.1149352   0.1786662   0.1072908
   24   0.0009673   0.0004753   0.0015484  -0.0861200   0.1072908   0.1350809
   25  -0.0006154   0.0002801   0.0039884  -0.0054364   0.0071467  -0.0085455
   26  -0.0005005   0.0008042   0.0028960   0.0071467  -0.0094853   0.0110231
   27  -0.0005749  -0.0012491  -0.0020225   0.0085455  -0.0110231   0.0120657
           25          26          27
    1  -0.1242185   0.1101664  -0.0778925
    2   0.1114265  -0.1723573   0.1000789
    3  -0.0824910   0.1010117  -0.1243287
    4  -0.0083566  -0.0087200  -0.0062103
    5   0.0140026   0.0127477   0.0106103
    6  -0.0053909  -0.0081769  -0.0130706
    7   0.0106315   0.0080941  -0.0104977
    8  -0.0172738  -0.0125680   0.0087329
    9   0.0103463   0.0045614  -0.0103754
   10   0.0009753  -0.0005360  -0.0009673
   11  -0.0002478   0.0003067  -0.0004753
   12   0.0020430   0.0017670   0.0015484
   13  -0.0021354  -0.0022634   0.0009668
   14  -0.0001275   0.0007031   0.0003205
   15  -0.0036622  -0.0033751  -0.0007271
   16   0.0023318   0.0015480   0.0005104
   17  -0.0002715   0.0011827   0.0002957
   18  -0.0024080  -0.0024164   0.0018293
   19  -0.0006154  -0.0005005  -0.0005749
   20   0.0002801   0.0008042  -0.0012491
   21   0.0039884   0.0028960  -0.0020225
   22  -0.0054364   0.0071467   0.0085455
   23   0.0071467  -0.0094853  -0.0110231
   24  -0.0085455   0.0110231   0.0120657
   25   0.1268237  -0.1149352   0.0861200
   26  -0.1149352   0.1786662  -0.1072908
   27   0.0861200  -0.1072908   0.1350809
 Gradient time:  CPU 373.88 s  wall 400.16 s
 **********************************************************************
 **                                                                  **
 **                       VIBRATIONAL ANALYSIS                       **
 **                       --------------------                       **
 **                                                                  **
 **        VIBRATIONAL FREQUENCIES (CM**-1) AND NORMAL MODES         **
 **     FORCE CONSTANTS (mDYN/ANGSTROM) AND REDUCED MASSES (AMU)     **
 **                  INFRARED INTENSITIES (KM/MOL)                   **
 **                                                                  **
 **********************************************************************


 Mode:                 1                      2                      3
 Frequency:       173.76                 245.00                 301.97
 Force Cnst:      0.1604                 0.1430                 0.3678
 Red. Mass:       9.0173                 4.0437                 6.8453
 IR Active:          YES                    YES                    YES
 IR Intens:        2.032                  3.834                  2.972
 Raman Active:       YES                    YES                    YES
               X      Y      Z        X      Y      Z        X      Y      Z
 C          0.000 -0.000  0.335    0.052 -0.019 -0.000    0.000  0.000  0.141
 C          0.008  0.020  0.305    0.102  0.270 -0.125   -0.141  0.131  0.139
 C         -0.008 -0.020  0.305    0.102  0.270  0.125    0.141 -0.131  0.139
 H          0.070  0.008  0.385    0.306  0.378 -0.356   -0.257  0.055  0.319
 Cl         0.190 -0.006 -0.183   -0.053 -0.097 -0.006   -0.237 -0.028 -0.086
 Cl        -0.190  0.006 -0.183   -0.053 -0.097  0.006    0.237  0.028 -0.086
 H         -0.070 -0.008  0.385    0.306  0.378  0.356    0.257 -0.055  0.319
 H          0.097  0.079  0.335    0.022 -0.120  0.096    0.329  0.258  0.153
 H         -0.097 -0.079  0.335    0.022 -0.120 -0.096   -0.329 -0.258  0.153
 TransDip  -0.000  0.000  0.046    0.027  0.057  0.000   -0.000 -0.000  0.055

 Mode:                 4                      5                      6
 Frequency:       399.45                 668.33                 668.40
 Force Cnst:      0.2598                 0.6747                 0.9562
 Red. Mass:       2.7631                 2.5638                 3.6327
 IR Active:          YES                    YES                    YES
 IR Intens:        1.591                  1.827                 58.975
 Raman Active:       YES                    YES                    YES
               X      Y      Z        X      Y      Z        X      Y      Z
 C          0.307 -0.024  0.000   -0.000 -0.000 -0.091    0.130  0.036 -0.000
 C         -0.047  0.004  0.090   -0.119  0.162 -0.061    0.222 -0.136 -0.068
 C         -0.047  0.004 -0.090    0.119 -0.162 -0.061    0.222 -0.136  0.068
 H         -0.100 -0.004  0.089   -0.211  0.058  0.234    0.157 -0.133 -0.128
 Cl        -0.049  0.006 -0.069    0.070 -0.037  0.032   -0.101  0.036 -0.026
 Cl        -0.049  0.006  0.069   -0.070  0.037  0.032   -0.101  0.036  0.026
 H         -0.100 -0.004 -0.089    0.211 -0.058  0.234    0.157 -0.133  0.128
 H          0.537 -0.119  0.339    0.449  0.362 -0.097   -0.069  0.288 -0.509
 H          0.537 -0.119 -0.339   -0.449 -0.362 -0.097   -0.069  0.288  0.509
 TransDip   0.040  0.008 -0.000   -0.000  0.000 -0.043    0.246 -0.005 -0.000

 Mode:                 7                      8                      9
 Frequency:       887.49                 924.67                 941.04
 Force Cnst:      0.7306                 2.1326                 2.5599
 Red. Mass:       1.5744                 4.2334                 4.9063
 IR Active:          YES                    YES                    YES
 IR Intens:       21.301                 10.244                  6.737
 Raman Active:       YES                    YES                    YES
               X      Y      Z        X      Y      Z        X      Y      Z
 C         -0.097  0.007 -0.000    0.062  0.237 -0.000    0.000  0.000  0.347
 C          0.134  0.016  0.028   -0.064 -0.077 -0.325    0.205  0.195 -0.191
 C          0.134  0.016 -0.028   -0.064 -0.077  0.325   -0.205 -0.195 -0.191
 H         -0.076 -0.149  0.453   -0.210 -0.240  0.120    0.282  0.231 -0.257
 Cl        -0.025  0.006 -0.002    0.011 -0.007  0.015   -0.011  0.001  0.005
 Cl        -0.025  0.006  0.002    0.011 -0.007 -0.015    0.011 -0.001  0.005
 H         -0.076 -0.149 -0.453   -0.210 -0.240 -0.120   -0.282 -0.231 -0.257
 H         -0.076 -0.295  0.387    0.203 -0.004  0.444    0.134  0.163  0.282
 H         -0.076 -0.295 -0.387    0.203 -0.004 -0.444   -0.134 -0.163  0.282
 TransDip   0.113 -0.095  0.000   -0.100  0.024  0.000   -0.000  0.000 -0.083

 Mode:                10                     11                     12
 Frequency:      1016.11                1068.22                1093.02
 Force Cnst:      0.8562                 0.8905                 0.7911
 Red. Mass:       1.4074                 1.3245                 1.1239
 IR Active:          YES                    YES                    YES
 IR Intens:       16.409                 14.317                  0.912
 Raman Active:       YES                    YES                    YES
               X      Y      Z        X      Y      Z        X      Y      Z
 C          0.000  0.000 -0.040   -0.146 -0.076  0.000   -0.000 -0.000  0.034
 C          0.098 -0.081 -0.011    0.028 -0.001 -0.010    0.025  0.027 -0.057
 C         -0.098  0.081 -0.011    0.028 -0.001  0.010   -0.025 -0.027 -0.057
 H          0.230 -0.186  0.412    0.071 -0.001  0.005   -0.295 -0.193  0.490
 Cl        -0.013  0.015  0.000   -0.003  0.002  0.001    0.001 -0.001 -0.000
 Cl         0.013 -0.015  0.000   -0.003  0.002 -0.001   -0.001  0.001 -0.000
 H         -0.230  0.186  0.412    0.071 -0.001 -0.005    0.295  0.193  0.490
 H          0.371  0.294 -0.043    0.555  0.402  0.103   -0.294 -0.211  0.005
 H         -0.371 -0.294 -0.043    0.555  0.402 -0.103    0.294  0.211  0.005
 TransDip  -0.000  0.000  0.130    0.091  0.080 -0.000    0.000  0.000  0.031

 Mode:                13                     14                     15
 Frequency:      1119.50                1231.67                1264.44
 Force Cnst:      1.0155                 1.6671                 1.0687
 Red. Mass:       1.3752                 1.8652                 1.1345
 IR Active:          YES                    YES                    YES
 IR Intens:        6.745                  0.074                 45.497
 Raman Active:       YES                    YES                    YES
               X      Y      Z        X      Y      Z        X      Y      Z
 C         -0.050  0.116  0.000    0.000 -0.000  0.140    0.031 -0.046  0.000
 C          0.004 -0.078  0.050   -0.058 -0.139 -0.079   -0.053  0.004 -0.034
 C          0.004 -0.078 -0.050    0.058  0.139 -0.079   -0.053  0.004  0.034
 H          0.452  0.120 -0.363   -0.482 -0.200 -0.207    0.558 -0.019  0.415
 Cl        -0.006  0.007  0.000    0.008 -0.004  0.002   -0.003  0.007  0.001
 Cl        -0.006  0.007 -0.000   -0.008  0.004  0.002   -0.003  0.007 -0.001
 H          0.452  0.120  0.363    0.482  0.200 -0.207    0.558 -0.019 -0.415
 H         -0.005 -0.124  0.342    0.252  0.132  0.255   -0.018 -0.006 -0.102
 H         -0.005 -0.124 -0.342   -0.252 -0.132  0.255   -0.018 -0.006  0.102
 TransDip   0.071  0.043 -0.000    0.000 -0.000  0.009   -0.209  0.056  0.000

 Mode:                16                     17                     18
 Frequency:      1346.41                1465.62                3131.69
 Force Cnst:      1.8060                 1.5813                 6.0904
 Red. Mass:       1.6909                 1.2495                 1.0540
 IR Active:          YES                    YES                    YES
 IR Intens:        8.062                 13.827                  1.175
 Raman Active:       YES                    YES                    YES
               X      Y      Z        X      Y      Z        X      Y      Z
 C          0.000  0.000 -0.058    0.000  0.000 -0.125    0.000 -0.000 -0.065
 C          0.149  0.033  0.078    0.046  0.028  0.017    0.002 -0.000  0.001
 C         -0.149 -0.033  0.078   -0.046 -0.028  0.017   -0.002  0.000  0.001
 H         -0.562  0.003 -0.218   -0.082  0.018 -0.009   -0.002  0.018  0.006
 Cl        -0.002 -0.004 -0.003   -0.001 -0.001 -0.000    0.000  0.000  0.000
 Cl         0.002  0.004 -0.003    0.001  0.001 -0.000   -0.000 -0.000  0.000
 H          0.562 -0.003 -0.218    0.082 -0.018 -0.009    0.002 -0.018  0.006
 H          0.034  0.179 -0.269    0.253 -0.332  0.555   -0.377  0.472  0.364
 H         -0.034 -0.179 -0.269   -0.253  0.332  0.555    0.377 -0.472  0.364
 TransDip  -0.000  0.000  0.091   -0.000  0.000  0.119    0.000 -0.000 -0.035

 Mode:                19                     20                     21
 Frequency:      3201.16                3201.67                3223.55
 Force Cnst:      6.6036                 6.5875                 6.8286
 Red. Mass:       1.0938                 1.0907                 1.1154
 IR Active:          YES                    YES                    YES
 IR Intens:        0.224                  2.700                  0.278
 Raman Active:       YES                    YES                    YES
               X      Y      Z        X      Y      Z        X      Y      Z
 C         -0.000  0.000 -0.005   -0.018  0.022  0.000    0.060 -0.075  0.000
 C         -0.008  0.059  0.019    0.010 -0.055 -0.016    0.003 -0.016 -0.004
 C          0.008 -0.059  0.019    0.010 -0.055  0.016    0.003 -0.016  0.004
 H          0.123 -0.664 -0.199   -0.113  0.641  0.189   -0.032  0.186  0.058
 Cl        -0.000 -0.000 -0.000   -0.000  0.000  0.000   -0.000  0.000 -0.000
 Cl         0.000  0.000 -0.000   -0.000  0.000 -0.000   -0.000  0.000  0.000
 H         -0.123  0.664 -0.199   -0.113  0.641 -0.189   -0.032  0.186 -0.058
 H         -0.013  0.009  0.007    0.103 -0.126 -0.100   -0.357  0.445  0.362
 H          0.013 -0.009  0.007    0.103 -0.126  0.100   -0.357  0.445 -0.362
 TransDip   0.000  0.000 -0.015    0.053  0.003  0.000    0.013 -0.011  0.000

 STANDARD THERMODYNAMIC QUANTITIES AT   298.15 K  AND     1.00 ATM

   This Molecule has  0 Imaginary Frequencies
   Zero point vibrational energy:       39.418 kcal/mol

   Atom    1 Element C  Has Mass   12.00000
   Atom    2 Element C  Has Mass   12.00000
   Atom    3 Element C  Has Mass   12.00000
   Atom    4 Element H  Has Mass    1.00783
   Atom    5 Element Cl Has Mass   34.96885
   Atom    6 Element Cl Has Mass   34.96885
   Atom    7 Element H  Has Mass    1.00783
   Atom    8 Element H  Has Mass    1.00783
   Atom    9 Element H  Has Mass    1.00783
   Molecular Mass:   109.969020 amu
   Principal axes and moments of inertia in amu*Bohr^2:
                             1           2           3
    Eigenvalues --      201.77277  1254.19710  1374.10880
          X               1.00000     0.00000     0.00150
          Y              -0.00150     0.00000     1.00000
          Z              -0.00000     1.00000     0.00000
   Rotational Symmetry Number is   2
   The Molecule is an Asymmetric Top
   Translational Enthalpy:        0.889 kcal/mol
   Rotational Enthalpy:           0.889 kcal/mol
   Vibrational Enthalpy:         40.913 kcal/mol
   gas constant (RT):             0.592 kcal/mol
   Translational Entropy:        40.001  cal/mol.K
   Rotational Entropy:           25.966  cal/mol.K
   Vibrational Entropy:           7.999  cal/mol.K

   Total Enthalpy:               43.283 kcal/mol
   Total Entropy:                73.967  cal/mol.K

 ======================================================================

 STANDARD THERMODYNAMIC QUANTITIES FOR ANHARMONIC VIBRATION -- TOSH

   Zero point vibrational energy: ************ kcal/mol

   Vibrational Enthalpy:       Infinity kcal/mol
   Vibrational Entropy:             NaN  cal/mol.K

   Total Enthalpy:             Infinity kcal/mol
   Total Entropy:                   NaN  cal/mol.K

 ======================================================================

 STANDARD THERMODYNAMIC QUANTITIES FOR ANHARMONIC VIBRATION -- VPT2

   Zero point vibrational energy: ************ kcal/mol

   Vibrational Enthalpy:       Infinity kcal/mol
   Vibrational Entropy:             NaN  cal/mol.K

   Total Enthalpy:             Infinity kcal/mol
   Total Entropy:                   NaN  cal/mol.K

 ======================================================================

Archival summary:
1\1\TWL02\FREQ\ProcedureUnspecified\BasisUnspecified\l234\taweetha\ThuOct1103:10:542018ThuOct1103:10:542018\0\\#,FREQ,ProcedureUnspecified,BasisUnspecified,\\0,1\Cl\C,1,1.78303\H,2,1.08078,1,111.226\C,2,1.49014,1,119.185,3,143.794,0\H,4,1.08078,2,118.693,1,1.75386,0\C,4,1.5048,2,60.3217,1,110.317,0\H,6,1.08338,4,118.568,2,105.805,0\H,6,1.08338,4,116.714,2,-108.91,0\Cl,4,1.78303,2,119.185,1,-139.365,0\\\@

 Total job time:  425.42s(wall), 394.62s(cpu) 
 Thu Oct 11 03:10:54 2018

        *************************************************************
        *                                                           *
        *  Thank you very much for using Q-Chem.  Have a nice day.  *
        *                                                           *
        *************************************************************
