# Supplementary material for: Geometric and energetic data from ab initio calculations of haloethene, haloimine, halomethylenephosphine, haloiminophosphine, halodiazene, halodiphosphene and halocyclopropane
Source: Data Brief. 2019 Nov 2;27:104738. doi: 10.1016/j.dib.2019.104738 (PMC6861602; doi:10.1016/j.dib.2019.104738)
Supplement: Multimedia component 3 [file mmc3.zip › CCC/B3LYP/HClCCCFBr.out]

Q-Chem Developer Version!
                  Welcome to Q-Chem
     A Quantum Leap Into The Future Of Chemistry


 Q-Chem 5.1, Q-Chem, Inc., Pleasanton, CA (2018)

 Yihan Shao,  Zhengting Gan,  E. Epifanovsky,  A. T. B. Gilbert,  M. Wormit,  
 J. Kussmann,  A. W. Lange,  A. Behn,  Jia Deng,  Xintian Feng,  D. Ghosh,  
 M. Goldey,  P. R. Horn,  L. D. Jacobson,  I. Kaliman,  T. Kus,  A. Landau,  
 Jie Liu,  E. I. Proynov,  R. M. Richard,  R. P. Steele,  E. J. Sundstrom,  
 H. L. Woodcock III,  P. M. Zimmerman,  D. Zuev,  B. Albrecht,  E. Alguire,  
 S. A. Baeppler,  D. Barton,  Z. Benda,  Y. A. Bernard,  E. J. Berquist,  
 K. B. Bravaya,  H. Burton,  D. Casanova,  Chun-Min Chang,  Yunqing Chen,  
 A. Chien,  K. D. Closser,  M. P. Coons,  S. Coriani,  S. Dasgupta,  
 A. L. Dempwolff,  M. Diedenhofen,  Hainam Do,  R. G. Edgar,  Po-Tung Fang,  
 S. Faraji,  S. Fatehi,  Qingguo Feng,  K. D. Fenk,  J. Fosso-Tande,  
 Qinghui Ge,  A. Ghysels,  G. Gidofalvi,  J. Gomes,  J. Gonthier,  A. Gunina,  
 D. Hait,  M. W. D. Hanson-Heine,  P. H. P. Harbach,  A. W. Hauser,  
 J. E. Herr,  E. G. Hohenstein,  Z. C. Holden,  Kerwin Hui,  B. C. Huynh,  
 T.-C. Jagau,  Hyunjun Ji,  B. Kaduk,  K. Khistyaev,  Jaehoon Kim,  
 P. Klunzinger,  K. Koh,  D. Kosenkov,  L. Koulias,  T. Kowalczyk,  
 C. M. Krauter,  A. Kunitsa,  Ka Un Lao,  A. Laurent,  K. V. Lawler,  
 Joonho Lee,  D. Lefrancois,  S. Lehtola,  D. S. Levine,  Yi-Pei Li,  
 You-Sheng Lin,  Fenglai Liu,  E. Livshits,  A. Luenser,  P. Manohar,  
 E. Mansoor,  S. F. Manzer,  Shan-Ping Mao,  Yuezhi Mao,  N. Mardirossian,  
 A. V. Marenich,  T. Markovich,  L. A. Martinez-Martinez,  S. A. Maurer,  
 N. J. Mayhall,  S. C. McKenzie,  J.-M. Mewes,  A. F. Morrison,  
 J. W. Mullinax,  K. Nanda,  T. S. Nguyen-Beck,  R. Olivares-Amaya,  
 J. A. Parkhill,  T. M. Perrine,  F. Plasser,  P. Pokhilko,  S. Prager,  
 A. Prociuk,  E. Ramos,  D. R. Rehn,  F. Rob,  M. Schneider,  N. Sergueev,  
 S. M. Sharada,  S. Sharma,  D. W. Small,  T. Stauch,  T. Stein,  
 Yu-Chuan Su,  A. J. W. Thom,  A. Tkatchenko,  T. Tsuchimochi,  N. M. Tubman,  
 L. Vogt,  M. L. Vidal,  O. Vydrov,  M. A. Watson,  J. Wenzel,  
 M. de Wergifosse,  T. A. Wesolowski,  A. White,  J. Witte,  A. Yamada,  
 Jun Yang,  K. Yao,  S. Yeganeh,  S. R. Yost,  Zhi-Qiang You,  A. Zech,  
 Igor Ying Zhang,  Xing Zhang,  Yan Zhao,  Ying Zhu,  B. R. Brooks,  
 G. K. L. Chan,  C. J. Cramer,  M. S. Gordon,  W. J. Hehre,  A. Klamt,  
 M. W. Schmidt,  C. D. Sherrill,  D. G. Truhlar,  A. Aspuru-Guzik,  R. Baer,  
 A. T. Bell,  N. A. Besley,  Jeng-Da Chai,  A. E. DePrince, III,  
 R. A. DiStasio Jr.,  A. Dreuw,  B. D. Dunietz,  T. R. Furlani,  
 Chao-Ping Hsu,  Yousung Jung,  Jing Kong,  D. S. Lambrecht,  WanZhen Liang,  
 C. Ochsenfeld,  V. A. Rassolov,  L. V. Slipchenko,  J. E. Subotnik,  
 T. Van Voorhis,  J. M. Herbert,  A. I. Krylov,  P. M. W. Gill,  M. Head-Gordon

 Contributors to earlier versions of Q-Chem not listed above: 
 R. D. Adamson,  B. Austin,  J. Baker,  G. J. O. Beran,  K. Brandhorst,  
 S. T. Brown,  E. F. C. Byrd,  A. K. Chakraborty,  C.-L. Cheng,  
 Siu Hung Chien,  D. M. Chipman,  D. L. Crittenden,  H. Dachsel,  
 R. J. Doerksen,  A. D. Dutoi,  L. Fusti-Molnar,  W. A. Goddard III,  
 A. Golubeva-Zadorozhnaya,  S. R. Gwaltney,  G. Hawkins,  A. Heyden,  
 S. Hirata,  G. Kedziora,  F. J. Keil,  C. Kelley,  Jihan Kim,  R. A. King,  
 R. Z. Khaliullin,  P. P. Korambath,  W. Kurlancheek,  A. M. Lee,  M. S. Lee,  
 S. V. Levchenko,  Ching Yeh Lin,  D. Liotard,  R. C. Lochan,  I. Lotan,  
 P. E. Maslen,  N. Nair,  D. P. O'Neill,  D. Neuhauser,  E. Neuscamman,  
 C. M. Oana,  R. Olson,  B. Peters,  R. Peverati,  P. A. Pieniazek,  
 Y. M. Rhee,  J. Ritchie,  M. A. Rohrdanz,  E. Rosta,  N. J. Russ,  
 H. F. Schaefer III,  N. E. Schultz,  N. Shenvi,  A. C. Simmonett,  A. Sodt,  
 D. Stuck,  K. S. Thanthiriwatte,  V. Vanovschi,  Tao Wang,  A. Warshel,  
 C. F. Williams,  Q. Wu,  X. Xu,  W. Zhang

 Please cite Q-Chem as follows:
 Y. Shao et al., Mol. Phys. 113, 184-215 (2015)
 DOI: 10.1080/00268976.2014.952696

 Q-Chem 5.1.1 for Intel X86 EM64T Linux

 Parts of Q-Chem use Armadillo 8.300.2 (Tropical Shenanigans).
 http://arma.sourceforge.net/

 Q-Chem begins on Thu Oct 11 02:59:35 2018  

Host: 
0

     Scratch files written to /scratch/taweetham/qchem2334//
Input Ideriv = 2
Curr. Ideriv = -1
Max.  Ideriv = 2

Checking the input file for inconsistencies... 	...done.

--------------------------------------------------------------
User input:
--------------------------------------------------------------
$molecule
0 1
C 
C 1 CC 
C 2 CC 1 60.0
H 2 CH 1 ANG  3 pDHA
Cl 2 CCl 1 ANG  3 mDHA
F 3 CF 1 ANG  2 mDHA
Br 3 CBr 1 ANG  2 pDHA
H 1 CH 2 ANG  3 pDHA
H 1 CH 2 ANG  3 mDHA

CC=1.54
CH=1.09
CF=1.35
CCl=1.77
CBr=1.94
CI=2.14
ANG=118.0
pDHA=107.9
mDHA=-107.9
$end

$rem
   job_type	optimization
   basis	6-311++g**
   method	b3lyp
   mem_total	32000
$end

--------------------------------------------------------------
 ----------------------------------------------------------------
             Standard Nuclear Orientation (Angstroms)
    I     Atom           X                Y                Z
 ----------------------------------------------------------------
    1      C       0.8113440717     1.2227678924     1.1394373147
    2      C       1.4038517578     0.6898426196    -0.1783355396
    3      C      -0.1136278779     0.9210806935    -0.0543012356
    4      H       1.9779982617     1.3794714179    -0.7970987517
    5      Cl      1.9906228578    -0.9797597054    -0.2103941182
    6      F      -0.6523266427     1.9656559979    -0.7185045736
    7      Br     -1.2665057375    -0.6351982401     0.0573612994
    8      H       0.7789222265     0.5487643899     1.9954560660
    9      H       0.9917238157     2.2665663713     1.3964351424
 ----------------------------------------------------------------
 Molecular Point Group                 C1    NOp =  1
 Largest Abelian Subgroup              C1    NOp =  1
 Nuclear Repulsion Energy =   504.8800910022 hartrees
 There are       41 alpha and       41 beta electrons
 Requested basis set is 6-311++G(d,p)
 There are 71 shells and 187 basis functions

 Total QAlloc Memory Limit  32000 MB
 Mega-Array Size       188 MB
 MEM_STATIC part       192 MB
 A cutoff of  1.0D-11 yielded   2246 shell pairs
 There are     16308 function pairs (     17756 Cartesian)
 Smallest overlap matrix eigenvalue = 4.01E-05

 Scale SEOQF with 1.000000e-01/1.000000e-01/1.000000e-01

 Standard Electronic Orientation quadrupole field applied
 Nucleus-field energy     =     0.0000000095 hartrees
 Guess from superposition of atomic densities
 Warning:  Energy on first SCF cycle will be non-variational
 SAD guess density has 82.000000 electrons

 -----------------------------------------------------------------------
  General SCF calculation program by
  Eric Jon Sundstrom, Paul Horn, Yuezhi Mao, Dmitri Zuev, Alec White,
  David Stuck, Shaama M.S., Shane Yost, Joonho Lee, David Small,
  Daniel Levine, Susi Lehtola, Hugh Burton, Evgeny Epifanovsky
 -----------------------------------------------------------------------
 Exchange:     0.2000 Hartree-Fock + 0.0800 Slater + 0.7200 B88
 Correlation:  0.1900 VWN1RPA + 0.8100 LYP
 Using SG-1 standard quadrature grid
 A restricted SCF calculation will be
 performed using DIIS
 SCF converges when DIIS error is below 1.0e-08
 ---------------------------------------
  Cycle       Energy         DIIS error
 ---------------------------------------
    1   -3251.2872300886      4.03e-02  
    2   -3250.2904908415      4.03e-03  
    3   -3250.2550077849      5.03e-03  
    4   -3250.3436181039      6.72e-04  
    5   -3250.3450296977      2.61e-04  
    6   -3250.3452644315      7.98e-05  
    7   -3250.3452926735      2.06e-05  
    8   -3250.3452941721      6.22e-06  
    9   -3250.3452943216      1.61e-06  
   10   -3250.3452943322      3.31e-07  
   11   -3250.3452943327      9.00e-08  
   12   -3250.3452943326      3.50e-08  
   13   -3250.3452943327      1.12e-08  
   14   -3250.3452943326      1.91e-09  Convergence criterion met
 ---------------------------------------
 SCF time:   CPU 57.25s  wall 92.00s 
 SCF   energy in the final basis set =    -3250.3452943326
 Total energy in the final basis set =    -3250.3452943326

 --------------------------------------------------------------

                    Orbital Energies (a.u.)
 --------------------------------------------------------------

 Alpha MOs
 -- Occupied --
*******-101.565 -62.497 -56.318 -56.314 -56.314 -24.718 -10.340
-10.274 -10.223  -9.479  -8.706  -7.244  -7.234  -7.234  -6.538
 -6.524  -6.524  -2.649  -2.645  -2.644  -2.633  -2.633  -1.259
 -0.925  -0.838  -0.797  -0.645  -0.626  -0.560  -0.526  -0.496
 -0.467  -0.439  -0.424  -0.381  -0.364  -0.329  -0.304  -0.300
 -0.286
 -- Virtual --
 -0.048  -0.011   0.003   0.008   0.017   0.025   0.047   0.055
  0.064   0.068   0.073   0.085   0.087   0.093   0.100   0.108
  0.119   0.121   0.126   0.131   0.142   0.145   0.156   0.162
  0.183   0.197   0.199   0.215   0.238   0.242   0.254   0.260
  0.312   0.359   0.369   0.384   0.397   0.412   0.427   0.435
  0.447   0.457   0.464   0.484   0.491   0.497   0.536   0.548
  0.566   0.582   0.594   0.605   0.627   0.634   0.665   0.690
  0.700   0.772   0.793   0.829   0.848   0.879   0.884   0.913
  0.935   0.962   1.022   1.030   1.120   1.256   1.275   1.316
  1.373   1.406   1.439   1.459   1.473   1.519   1.536   1.550
  1.633   1.687   1.710   1.773   1.802   1.821   1.881   1.931
  1.981   1.987   2.041   2.081   2.101   2.132   2.170   2.179
  2.252   2.296   2.333   2.466   2.485   2.531   2.582   2.677
  2.687   2.777   2.800   2.815   2.967   3.099   3.276   3.362
  3.680   3.741   3.779   3.794   3.985   3.998   4.023   4.044
  4.118   4.223   4.227   4.393   4.844   6.331   6.400   6.606
  6.696   7.569   7.592   7.688   9.741  23.549  23.686  23.824
 25.876  25.969  26.427  47.917  66.754 215.727 289.764 289.787
289.9091020.710
 --------------------------------------------------------------

          Ground-State Mulliken Net Atomic Charges

     Atom                 Charge (a.u.)
  ----------------------------------------
      1 C                    -0.446260
      2 C                    -0.107730
      3 C                    -0.080851
      4 H                     0.278491
      5 Cl                    0.086033
      6 F                    -0.051305
      7 Br                   -0.029128
      8 H                     0.161179
      9 H                     0.189572
  ----------------------------------------
  Sum of atomic charges =    -0.000000

 -----------------------------------------------------------------
                    Cartesian Multipole Moments
 -----------------------------------------------------------------
    Charge (ESU x 10^10)
                -0.0000
    Dipole Moment (Debye)
         X       1.1709      Y       1.2016      Z       1.1576
       Tot       2.0383
    Quadrupole Moments (Debye-Ang)
        XX     -55.6750     XY       5.0092     YY     -52.6857
        XZ      -0.2485     YZ       1.3603     ZZ     -53.2046
    Octopole Moments (Debye-Ang^2)
       XXX     -41.5163    XXY      -2.0294    XYY      -6.7952
       YYY     -14.0052    XXZ      -2.9179    XYZ      -1.0939
       YYZ       2.8619    XZZ      -9.7054    YZZ      -1.1651
       ZZZ       0.0553
    Hexadecapole Moments (Debye-Ang^3)
      XXXX    -674.2108   XXXY      23.9884   XXYY    -163.2556
      XYYY      21.1502   YYYY    -396.4300   XXXZ      -5.8392
      XXYZ      -6.9216   XYYZ      -2.0686   YYYZ       0.1184
      XXZZ    -136.5553   XYZZ       7.5567   YYZZ     -91.7153
      XZZZ       2.7346   YZZZ      -8.7996   ZZZZ    -143.3057
 -----------------------------------------------------------------
 Calculating analytic gradient of the SCF energy
 Gradient of SCF Energy
            1           2           3           4           5           6
    1   0.0085986   0.0209481  -0.0323710   0.0030897  -0.0081052   0.0018933
    2   0.0041412  -0.0057811   0.0077900   0.0050274  -0.0032233  -0.0004239
    3   0.0152537  -0.0098797  -0.0223789  -0.0009002   0.0032630   0.0025292
            7           8           9
    1   0.0044484   0.0008264   0.0006717
    2  -0.0083819  -0.0016358   0.0024873
    3   0.0027486   0.0054143   0.0039500
 Max gradient component =       3.237E-02
 RMS gradient           =       1.016E-02
 Gradient time:  CPU 14.42 s  wall 21.81 s
 Geometry Optimization Parameters
   NAtoms,    NIC,     NZ,  NCons,   NDum,   NFix, NCnnct, MaxDiis
        9      69       9       0       0       0       0       0


** GEOMETRY OPTIMIZATION IN DELOCALIZED INTERNAL COORDINATES **
   Searching for a Minimum

   Optimization Cycle:   1

                       Coordinates (Angstroms)
     ATOM                X               Y               Z
      1  C         0.8113440717    1.2227678924    1.1394373147
      2  C         1.4038517578    0.6898426196   -0.1783355396
      3  C        -0.1136278779    0.9210806935   -0.0543012356
      4  H         1.9779982617    1.3794714179   -0.7970987517
      5  Cl        1.9906228578   -0.9797597054   -0.2103941182
      6  F        -0.6523266427    1.9656559979   -0.7185045736
      7  Br       -1.2665057375   -0.6351982401    0.0573612994
      8  H         0.7789222265    0.5487643899    1.9954560660
      9  H         0.9917238157    2.2665663713    1.3964351424
   Point Group: c1    Number of degrees of freedom:    21


   Energy is  -3250.345294333


 Attempting to Generate Delocalized Internal Coordinates

 21 Hessian modes will be used to form the next step
  Hessian Eigenvalues:
     0.016341    0.020947    0.023307    0.030304    0.030782    0.032544
     0.083421    0.087153    0.090379    0.107532    0.134223    0.138421
     0.175927    0.253751    0.264506    0.285189    0.286300    0.348126
     0.348126    0.348126    0.550214

 Minimum Search - Taking Simple RFO Step
 Searching for Lamda that Minimizes Along All modes
 Value Taken    Lamda =  -0.00717530
 Step Taken.  Stepsize is  0.252087

                             Maximum     Tolerance    Cnvgd?
         Gradient           0.017980      0.000300      NO
         Displacement       0.147837      0.001200      NO
         Energy change     *********      0.000001      NO


 New Cartesian Coordinates Obtained by Inverse Iteration

 Displacement from previous Coordinates is:  0.347978
 ----------------------------------------------------------------
             Standard Nuclear Orientation (Angstroms)
    I     Atom           X                Y                Z
 ----------------------------------------------------------------
    1      C       0.8026463308     1.2006997066     1.1317468829
    2      C       1.3950123274     0.6774474228    -0.1704744526
    3      C      -0.0969779240     0.9042368116    -0.0361304923
    4      H       1.9340244860     1.3707917297    -0.8026083480
    5      Cl      2.1051438868    -0.9427901576    -0.2111009297
    6      F      -0.6144758001     1.9534695406    -0.7142181938
    7      Br     -1.3427390323    -0.5620832955     0.0825408306
    8      H       0.7633446074     0.5322357029     1.9818975026
    9      H       0.9760238513     2.2451839760     1.3684028039
 ----------------------------------------------------------------
 Molecular Point Group                 C1    NOp =  1
 Largest Abelian Subgroup              C1    NOp =  1
 Nuclear Repulsion Energy =   501.8551487948 hartrees
 There are       41 alpha and       41 beta electrons
 Applying Cartesian multipole field
    Component          Value
    ---------          -----
     (2,0,0)        1.00000E-11
     (0,2,0)        2.00000E-11
     (0,0,2)       -3.00000E-11
 Nucleus-field energy     =     0.0000000097 hartrees
 Requested basis set is 6-311++G(d,p)
 There are 71 shells and 187 basis functions
 A cutoff of  1.0D-11 yielded   2236 shell pairs
 There are     16209 function pairs (     17646 Cartesian)
 Smallest overlap matrix eigenvalue = 3.76E-05
 Guess MOs from SCF MO coefficient file

 -----------------------------------------------------------------------
  General SCF calculation program by
  Eric Jon Sundstrom, Paul Horn, Yuezhi Mao, Dmitri Zuev, Alec White,
  David Stuck, Shaama M.S., Shane Yost, Joonho Lee, David Small,
  Daniel Levine, Susi Lehtola, Hugh Burton, Evgeny Epifanovsky
 -----------------------------------------------------------------------
 Exchange:     0.2000 Hartree-Fock + 0.0800 Slater + 0.7200 B88
 Correlation:  0.1900 VWN1RPA + 0.8100 LYP
 Using SG-1 standard quadrature grid
 A restricted SCF calculation will be
 performed using DIIS
 SCF converges when DIIS error is below 1.0e-08
 ---------------------------------------
  Cycle       Energy         DIIS error
 ---------------------------------------
    1   -3250.3450366122      7.57e-04  
    2   -3250.3492862761      2.70e-04  
    3   -3250.3492137956      3.21e-04  
    4   -3250.3495580147      5.17e-05  
    5   -3250.3495678466      8.71e-06  
    6   -3250.3495680336      4.23e-06  
    7   -3250.3495680991      9.87e-07  
    8   -3250.3495681028      2.70e-07  
    9   -3250.3495681030      1.00e-07  
   10   -3250.3495681031      1.31e-08  
   11   -3250.3495681031      6.42e-09  Convergence criterion met
 ---------------------------------------
 SCF time:   CPU 46.50s  wall 60.00s 
 SCF   energy in the final basis set =    -3250.3495681031
 Total energy in the final basis set =    -3250.3495681031

 --------------------------------------------------------------

                    Orbital Energies (a.u.)
 --------------------------------------------------------------

 Alpha MOs
 -- Occupied --
*******-101.566 -62.498 -56.319 -56.315 -56.315 -24.715 -10.337
-10.272 -10.220  -9.480  -8.707  -7.245  -7.235  -7.235  -6.539
 -6.525  -6.525  -2.650  -2.646  -2.645  -2.635  -2.635  -1.257
 -0.932  -0.844  -0.801  -0.647  -0.626  -0.564  -0.529  -0.495
 -0.466  -0.442  -0.424  -0.382  -0.366  -0.328  -0.308  -0.304
 -0.288
 -- Virtual --
 -0.047  -0.010   0.003   0.008   0.017   0.026   0.048   0.056
  0.064   0.068   0.074   0.085   0.088   0.094   0.101   0.109
  0.117   0.121   0.128   0.132   0.143   0.145   0.156   0.164
  0.185   0.199   0.202   0.216   0.240   0.248   0.262   0.266
  0.316   0.360   0.370   0.381   0.397   0.414   0.426   0.437
  0.448   0.455   0.463   0.485   0.495   0.499   0.538   0.550
  0.570   0.586   0.598   0.615   0.630   0.637   0.667   0.684
  0.703   0.768   0.784   0.828   0.853   0.873   0.877   0.917
  0.937   0.969   1.016   1.045   1.116   1.257   1.288   1.322
  1.380   1.415   1.439   1.460   1.482   1.520   1.532   1.557
  1.641   1.688   1.715   1.785   1.815   1.834   1.892   1.942
  1.991   2.002   2.049   2.094   2.109   2.143   2.178   2.181
  2.258   2.299   2.325   2.474   2.487   2.543   2.588   2.682
  2.697   2.801   2.816   2.830   2.978   3.143   3.284   3.392
  3.692   3.751   3.785   3.804   3.993   4.006   4.027   4.042
  4.121   4.222   4.255   4.397   4.859   6.335   6.404   6.618
  6.701   7.568   7.588   7.684   9.739  23.584  23.720  23.857
 25.872  25.945  26.405  47.922  66.759 215.724 289.763 289.783
289.9051020.716
 --------------------------------------------------------------

          Ground-State Mulliken Net Atomic Charges

     Atom                 Charge (a.u.)
  ----------------------------------------
      1 C                    -0.430799
      2 C                    -0.106534
      3 C                    -0.099147
      4 H                     0.272738
      5 Cl                    0.097569
      6 F                    -0.055399
      7 Br                   -0.030882
      8 H                     0.162523
      9 H                     0.189932
  ----------------------------------------
  Sum of atomic charges =    -0.000000

 -----------------------------------------------------------------
                    Cartesian Multipole Moments
 -----------------------------------------------------------------
    Charge (ESU x 10^10)
                -0.0000
    Dipole Moment (Debye)
         X       1.0719      Y       1.1639      Z       1.1921
       Tot       1.9811
    Quadrupole Moments (Debye-Ang)
        XX     -55.5255     XY       4.8605     YY     -53.0349
        XZ      -0.2666     YZ       1.3823     ZZ     -53.1187
    Octopole Moments (Debye-Ang^2)
       XXX     -43.2322    XXY      -4.4675    XYY      -6.8391
       YYY     -17.4488    XXZ      -3.3727    XYZ      -1.0599
       YYZ       2.2872    XZZ      -9.9651    YZZ      -2.7459
       ZZZ      -1.5905
    Hexadecapole Moments (Debye-Ang^3)
      XXXX    -724.5461   XXXY      26.3481   XXYY    -167.8987
      XYYY      23.6888   YYYY    -379.6675   XXXZ      -1.9980
      XXYZ      -6.4850   XYYZ      -1.0222   YYYZ       1.0043
      XXZZ    -145.4511   XYZZ       8.6411   YYZZ     -88.4442
      XZZZ       6.3744   YZZZ      -7.9990   ZZZZ    -141.9632
 -----------------------------------------------------------------
 Calculating analytic gradient of the SCF energy
 Gradient of SCF Energy
            1           2           3           4           5           6
    1   0.0025800   0.0086203  -0.0136555   0.0008150  -0.0006935   0.0016491
    2  -0.0038531   0.0006978   0.0088556  -0.0001660  -0.0006762  -0.0045766
    3   0.0057732  -0.0047599  -0.0107855   0.0006418   0.0020154   0.0037987
            7           8           9
    1   0.0009116   0.0000124  -0.0002394
    2  -0.0010256   0.0008301  -0.0000860
    3   0.0022006   0.0009435   0.0001722
 Max gradient component =       1.366E-02
 RMS gradient           =       4.659E-03
 Gradient time:  CPU 14.23 s  wall 17.80 s
 Geometry Optimization Parameters
   NAtoms,    NIC,     NZ,  NCons,   NDum,   NFix, NCnnct, MaxDiis
        9      69       9       0       0       0       0       0

 Cartesian Hessian Update
 Hessian Updated using BFGS Update


** GEOMETRY OPTIMIZATION IN DELOCALIZED INTERNAL COORDINATES **
   Searching for a Minimum

   Optimization Cycle:   2

                       Coordinates (Angstroms)
     ATOM                X               Y               Z
      1  C         0.8026463308    1.2006997066    1.1317468829
      2  C         1.3950123274    0.6774474228   -0.1704744526
      3  C        -0.0969779240    0.9042368116   -0.0361304923
      4  H         1.9340244860    1.3707917297   -0.8026083480
      5  Cl        2.1051438868   -0.9427901576   -0.2111009297
      6  F        -0.6144758001    1.9534695406   -0.7142181938
      7  Br       -1.3427390323   -0.5620832955    0.0825408306
      8  H         0.7633446074    0.5322357029    1.9818975026
      9  H         0.9760238513    2.2451839760    1.3684028039
   Point Group: c1    Number of degrees of freedom:    21


   Energy is  -3250.349568103

 Hessian Updated using BFGS Update

 20 Hessian modes will be used to form the next step
  Hessian Eigenvalues:
     0.016321    0.020971    0.023015    0.030109    0.030589    0.036701
     0.085107    0.086555    0.089793    0.107714    0.114487    0.134584
     0.176086    0.244798    0.262609    0.268330    0.286315    0.348102
     0.350777    0.554521

 Minimum Search - Taking Simple RFO Step
 Searching for Lamda that Minimizes Along All modes
 Value Taken    Lamda =  -0.00132482
 Step Taken.  Stepsize is  0.140995

                             Maximum     Tolerance    Cnvgd?
         Gradient           0.007255      0.000300      NO
         Displacement       0.072822      0.001200      NO
         Energy change     -0.004274      0.000001      NO


 New Cartesian Coordinates Obtained by Inverse Iteration

 Displacement from previous Coordinates is:  0.135357
 ----------------------------------------------------------------
             Standard Nuclear Orientation (Angstroms)
    I     Atom           X                Y                Z
 ----------------------------------------------------------------
    1      C       0.8011961716     1.2068012714     1.1413882208
    2      C       1.3850065788     0.6727399302    -0.1523522153
    3      C      -0.0847226692     0.8959173291    -0.0121281337
    4      H       1.8981365646     1.3642634693    -0.8060330990
    5      Cl      2.1082453394    -0.9394057762    -0.2332526062
    6      F      -0.5861050919     1.9414377681    -0.7226786920
    7      Br     -1.3441348282    -0.5580037814     0.0594065132
    8      H       0.7673145114     0.5418185802     1.9926157566
    9      H       0.9770661567     2.2536226462     1.3630898592
 ----------------------------------------------------------------
 Molecular Point Group                 C1    NOp =  1
 Largest Abelian Subgroup              C1    NOp =  1
 Nuclear Repulsion Energy =   502.7292806845 hartrees
 There are       41 alpha and       41 beta electrons
 Applying Cartesian multipole field
    Component          Value
    ---------          -----
     (2,0,0)        1.00000E-11
     (0,2,0)        2.00000E-11
     (0,0,2)       -3.00000E-11
 Nucleus-field energy     =     0.0000000096 hartrees
 Requested basis set is 6-311++G(d,p)
 There are 71 shells and 187 basis functions
 A cutoff of  1.0D-11 yielded   2238 shell pairs
 There are     16244 function pairs (     17685 Cartesian)
 Smallest overlap matrix eigenvalue = 3.57E-05
 Guess MOs from SCF MO coefficient file

 -----------------------------------------------------------------------
  General SCF calculation program by
  Eric Jon Sundstrom, Paul Horn, Yuezhi Mao, Dmitri Zuev, Alec White,
  David Stuck, Shaama M.S., Shane Yost, Joonho Lee, David Small,
  Daniel Levine, Susi Lehtola, Hugh Burton, Evgeny Epifanovsky
 -----------------------------------------------------------------------
 Exchange:     0.2000 Hartree-Fock + 0.0800 Slater + 0.7200 B88
 Correlation:  0.1900 VWN1RPA + 0.8100 LYP
 Using SG-1 standard quadrature grid
 A restricted SCF calculation will be
 performed using DIIS
 SCF converges when DIIS error is below 1.0e-08
 ---------------------------------------
  Cycle       Energy         DIIS error
 ---------------------------------------
    1   -3250.3489562584      4.34e-04  
    2   -3250.3500928968      1.59e-04  
    3   -3250.3500625928      1.91e-04  
    4   -3250.3501771349      2.53e-05  
    5   -3250.3501795559      4.54e-06  
    6   -3250.3501796129      2.23e-06  
    7   -3250.3501796294      6.27e-07  
    8   -3250.3501796309      9.91e-08  
    9   -3250.3501796310      4.24e-08  
   10   -3250.3501796310      8.54e-09  Convergence criterion met
 ---------------------------------------
 SCF time:   CPU 42.30s  wall 51.00s 
 SCF   energy in the final basis set =    -3250.3501796310
 Total energy in the final basis set =    -3250.3501796310

 --------------------------------------------------------------

                    Orbital Energies (a.u.)
 --------------------------------------------------------------

 Alpha MOs
 -- Occupied --
*******-101.566 -62.499 -56.319 -56.315 -56.315 -24.711 -10.335
-10.269 -10.221  -9.480  -8.707  -7.245  -7.235  -7.235  -6.540
 -6.526  -6.525  -2.650  -2.646  -2.646  -2.635  -2.635  -1.253
 -0.938  -0.846  -0.803  -0.649  -0.623  -0.565  -0.529  -0.493
 -0.464  -0.442  -0.425  -0.382  -0.368  -0.328  -0.308  -0.305
 -0.289
 -- Virtual --
 -0.048  -0.009   0.004   0.008   0.018   0.026   0.049   0.056
  0.064   0.069   0.074   0.086   0.089   0.094   0.101   0.109
  0.117   0.121   0.128   0.132   0.143   0.146   0.158   0.165
  0.185   0.199   0.202   0.215   0.237   0.250   0.266   0.270
  0.321   0.359   0.370   0.382   0.397   0.413   0.426   0.438
  0.449   0.455   0.463   0.485   0.498   0.501   0.543   0.550
  0.570   0.587   0.601   0.617   0.632   0.638   0.666   0.685
  0.705   0.766   0.782   0.827   0.854   0.873   0.879   0.918
  0.935   0.971   1.020   1.045   1.118   1.257   1.286   1.323
  1.392   1.416   1.438   1.467   1.483   1.525   1.530   1.556
  1.648   1.689   1.717   1.793   1.816   1.844   1.898   1.947
  1.993   2.007   2.054   2.098   2.117   2.145   2.175   2.186
  2.262   2.301   2.326   2.476   2.493   2.547   2.586   2.687
  2.701   2.811   2.825   2.843   2.980   3.165   3.292   3.408
  3.691   3.752   3.784   3.810   3.995   4.008   4.029   4.041
  4.124   4.220   4.264   4.398   4.864   6.338   6.408   6.622
  6.699   7.568   7.587   7.684   9.740  23.596  23.751  23.871
 25.872  25.944  26.404  47.923  66.764 215.725 289.763 289.781
289.9051020.718
 --------------------------------------------------------------

          Ground-State Mulliken Net Atomic Charges

     Atom                 Charge (a.u.)
  ----------------------------------------
      1 C                    -0.432904
      2 C                    -0.118657
      3 C                    -0.080552
      4 H                     0.270436
      5 Cl                    0.104075
      6 F                    -0.063903
      7 Br                   -0.031881
      8 H                     0.163995
      9 H                     0.189392
  ----------------------------------------
  Sum of atomic charges =     0.000000

 -----------------------------------------------------------------
                    Cartesian Multipole Moments
 -----------------------------------------------------------------
    Charge (ESU x 10^10)
                 0.0000
    Dipole Moment (Debye)
         X       1.0530      Y       1.1293      Z       1.2573
       Tot       1.9912
    Quadrupole Moments (Debye-Ang)
        XX     -55.5254     XY       4.8396     YY     -53.0713
        XZ      -0.1821     YZ       1.5869     ZZ     -53.0448
    Octopole Moments (Debye-Ang^2)
       XXX     -44.0357    XXY      -4.7296    XYY      -6.9736
       YYY     -17.4035    XXZ      -2.9870    XYZ      -1.0206
       YYZ       2.7868    XZZ      -9.9748    YZZ      -2.7708
       ZZZ       0.0074
    Hexadecapole Moments (Debye-Ang^3)
      XXXX    -723.3990   XXXY      25.0863   XXYY    -167.3272
      XYYY      23.0661   YYYY    -377.2249   XXXZ      -1.6583
      XXYZ      -6.3711   XYYZ      -0.9750   YYYZ      -0.2724
      XXZZ    -145.2873   XYZZ       8.3712   YYZZ     -88.1866
      XZZZ       6.2730   YZZZ     -10.0980   ZZZZ    -142.9210
 -----------------------------------------------------------------
 Calculating analytic gradient of the SCF energy
 Gradient of SCF Energy
            1           2           3           4           5           6
    1  -0.0009513  -0.0008864  -0.0000795  -0.0003312  -0.0004561   0.0016673
    2  -0.0041171   0.0025009   0.0062361  -0.0010395  -0.0002064  -0.0039591
    3  -0.0018577   0.0016704   0.0005975   0.0000094  -0.0002156   0.0011991
            7           8           9
    1   0.0009925   0.0001342  -0.0000894
    2  -0.0001901   0.0007794  -0.0000043
    3  -0.0000103  -0.0006252  -0.0007678
 Max gradient component =       6.236E-03
 RMS gradient           =       1.870E-03
 Gradient time:  CPU 14.11 s  wall 18.22 s
 Geometry Optimization Parameters
   NAtoms,    NIC,     NZ,  NCons,   NDum,   NFix, NCnnct, MaxDiis
        9      69       9       0       0       0       0       0

 Cartesian Hessian Update
 Hessian Updated using BFGS Update


** GEOMETRY OPTIMIZATION IN DELOCALIZED INTERNAL COORDINATES **
   Searching for a Minimum

   Optimization Cycle:   3

                       Coordinates (Angstroms)
     ATOM                X               Y               Z
      1  C         0.8011961716    1.2068012714    1.1413882208
      2  C         1.3850065788    0.6727399302   -0.1523522153
      3  C        -0.0847226692    0.8959173291   -0.0121281337
      4  H         1.8981365646    1.3642634693   -0.8060330990
      5  Cl        2.1082453394   -0.9394057762   -0.2332526062
      6  F        -0.5861050919    1.9414377681   -0.7226786920
      7  Br       -1.3441348282   -0.5580037814    0.0594065132
      8  H         0.7673145114    0.5418185802    1.9926157566
      9  H         0.9770661567    2.2536226462    1.3630898592
   Point Group: c1    Number of degrees of freedom:    21


   Energy is  -3250.350179631

 Hessian Updated using BFGS Update

 21 Hessian modes will be used to form the next step
  Hessian Eigenvalues:
     0.016276    0.020955    0.023515    0.030370    0.032190    0.040728
     0.075725    0.086600    0.090258    0.105864    0.107943    0.134610
     0.176488    0.260305    0.264989    0.286035    0.286753    0.348119
     0.348441    0.351537    0.537120

 Minimum Search - Taking Simple RFO Step
 Searching for Lamda that Minimizes Along All modes
 Value Taken    Lamda =  -0.00017565
 Step Taken.  Stepsize is  0.047797

                             Maximum     Tolerance    Cnvgd?
         Gradient           0.002955      0.000300      NO
         Displacement       0.024646      0.001200      NO
         Energy change     -0.000612      0.000001      NO


 New Cartesian Coordinates Obtained by Inverse Iteration

 Displacement from previous Coordinates is:  0.043132
 ----------------------------------------------------------------
             Standard Nuclear Orientation (Angstroms)
    I     Atom           X                Y                Z
 ----------------------------------------------------------------
    1      C       0.8012638556     1.2073652966     1.1393656261
    2      C       1.3860023112     0.6684749528    -0.1550469721
    3      C      -0.0843204666     0.8898419823    -0.0160900064
    4      H       1.8990503242     1.3643376102    -0.8060903348
    5      Cl      2.1217560216    -0.9382406108    -0.2293472143
    6      F      -0.5893773164     1.9463744681    -0.7166663155
    7      Br     -1.3563744099    -0.5544356993     0.0601995550
    8      H       0.7668348747     0.5412786259     1.9913580362
    9      H       0.9771675389     2.2541948112     1.3623732293
 ----------------------------------------------------------------
 Molecular Point Group                 C1    NOp =  1
 Largest Abelian Subgroup              C1    NOp =  1
 Nuclear Repulsion Energy =   501.4931097900 hartrees
 There are       41 alpha and       41 beta electrons
 Applying Cartesian multipole field
    Component          Value
    ---------          -----
     (2,0,0)        1.00000E-11
     (0,2,0)        2.00000E-11
     (0,0,2)       -3.00000E-11
 Nucleus-field energy     =     0.0000000097 hartrees
 Requested basis set is 6-311++G(d,p)
 There are 71 shells and 187 basis functions
 A cutoff of  1.0D-11 yielded   2235 shell pairs
 There are     16184 function pairs (     17607 Cartesian)
 Smallest overlap matrix eigenvalue = 3.56E-05
 Guess MOs from SCF MO coefficient file

 -----------------------------------------------------------------------
  General SCF calculation program by
  Eric Jon Sundstrom, Paul Horn, Yuezhi Mao, Dmitri Zuev, Alec White,
  David Stuck, Shaama M.S., Shane Yost, Joonho Lee, David Small,
  Daniel Levine, Susi Lehtola, Hugh Burton, Evgeny Epifanovsky
 -----------------------------------------------------------------------
 Exchange:     0.2000 Hartree-Fock + 0.0800 Slater + 0.7200 B88
 Correlation:  0.1900 VWN1RPA + 0.8100 LYP
 Using SG-1 standard quadrature grid
 A restricted SCF calculation will be
 performed using DIIS
 SCF converges when DIIS error is below 1.0e-08
 ---------------------------------------
  Cycle       Energy         DIIS error
 ---------------------------------------
    1   -3250.3501486721      1.40e-04  
    2   -3250.3502745661      3.50e-05  
    3   -3250.3502734283      3.99e-05  
    4   -3250.3502789032      7.66e-06  
    5   -3250.3502791510      2.01e-06  
    6   -3250.3502791643      7.37e-07  
    7   -3250.3502791657      2.05e-07  
    8   -3250.3502791658      5.18e-08  
    9   -3250.3502791659      1.33e-08  
   10   -3250.3502791658      4.07e-09  Convergence criterion met
 ---------------------------------------
 SCF time:   CPU 41.96s  wall 51.00s 
 SCF   energy in the final basis set =    -3250.3502791658
 Total energy in the final basis set =    -3250.3502791658

 --------------------------------------------------------------

                    Orbital Energies (a.u.)
 --------------------------------------------------------------

 Alpha MOs
 -- Occupied --
*******-101.567 -62.499 -56.320 -56.316 -56.315 -24.710 -10.336
-10.270 -10.221  -9.481  -8.708  -7.246  -7.235  -7.235  -6.540
 -6.526  -6.526  -2.651  -2.647  -2.646  -2.635  -2.635  -1.250
 -0.937  -0.846  -0.803  -0.648  -0.622  -0.564  -0.528  -0.491
 -0.464  -0.441  -0.425  -0.383  -0.367  -0.328  -0.309  -0.305
 -0.290
 -- Virtual --
 -0.048  -0.009   0.003   0.008   0.017   0.026   0.049   0.056
  0.064   0.069   0.074   0.085   0.089   0.094   0.101   0.109
  0.117   0.121   0.128   0.132   0.143   0.145   0.158   0.165
  0.184   0.200   0.202   0.214   0.237   0.249   0.265   0.269
  0.321   0.359   0.371   0.382   0.396   0.414   0.426   0.438
  0.449   0.455   0.463   0.485   0.499   0.500   0.542   0.550
  0.569   0.587   0.601   0.617   0.630   0.637   0.665   0.683
  0.705   0.765   0.780   0.827   0.854   0.872   0.877   0.917
  0.934   0.971   1.018   1.046   1.117   1.257   1.288   1.321
  1.390   1.416   1.438   1.463   1.483   1.524   1.529   1.556
  1.648   1.690   1.716   1.790   1.816   1.843   1.895   1.948
  1.993   2.005   2.053   2.096   2.116   2.144   2.174   2.185
  2.261   2.301   2.324   2.474   2.489   2.545   2.584   2.687
  2.701   2.806   2.824   2.841   2.977   3.160   3.292   3.406
  3.688   3.749   3.782   3.811   3.992   4.007   4.027   4.039
  4.122   4.218   4.261   4.398   4.859   6.339   6.408   6.619
  6.695   7.567   7.586   7.682   9.739  23.592  23.747  23.867
 25.871  25.941  26.401  47.922  66.764 215.724 289.762 289.780
289.9031020.716
 --------------------------------------------------------------

          Ground-State Mulliken Net Atomic Charges

     Atom                 Charge (a.u.)
  ----------------------------------------
      1 C                    -0.431532
      2 C                    -0.113434
      3 C                    -0.086704
      4 H                     0.268919
      5 Cl                    0.105809
      6 F                    -0.066119
      7 Br                   -0.030423
      8 H                     0.162976
      9 H                     0.190508
  ----------------------------------------
  Sum of atomic charges =    -0.000000

 -----------------------------------------------------------------
                    Cartesian Multipole Moments
 -----------------------------------------------------------------
    Charge (ESU x 10^10)
                -0.0000
    Dipole Moment (Debye)
         X       1.0607      Y       1.0933      Z       1.2504
       Tot       1.9707
    Quadrupole Moments (Debye-Ang)
        XX     -55.4686     XY       4.8620     YY     -53.1605
        XZ      -0.2003     YZ       1.5870     ZZ     -53.0670
    Octopole Moments (Debye-Ang^2)
       XXX     -43.9196    XXY      -4.9312    XYY      -6.8021
       YYY     -17.6632    XXZ      -3.0211    XYZ      -1.0136
       YYZ       2.7987    XZZ      -9.9370    YZZ      -2.8476
       ZZZ      -0.1589
    Hexadecapole Moments (Debye-Ang^3)
      XXXX    -730.6704   XXXY      25.5243   XXYY    -168.4186
      XYYY      23.6019   YYYY    -377.2962   XXXZ      -1.7601
      XXYZ      -6.3655   XYYZ      -0.9431   YYYZ      -0.0644
      XXZZ    -146.6223   XYZZ       8.5553   YYZZ     -88.0365
      XZZZ       6.2229   YZZZ      -9.8950   ZZZZ    -142.5420
 -----------------------------------------------------------------
 Calculating analytic gradient of the SCF energy
 Gradient of SCF Energy
            1           2           3           4           5           6
    1  -0.0005585  -0.0010264   0.0010626   0.0001166   0.0002654   0.0001864
    2  -0.0013394   0.0005128   0.0025528  -0.0003111  -0.0002647  -0.0011737
    3  -0.0011493   0.0012619  -0.0008803  -0.0000587  -0.0001423   0.0010551
            7           8           9
    1  -0.0001870  -0.0000350   0.0001760
    2  -0.0004748   0.0002763   0.0002217
    3   0.0001838  -0.0000010  -0.0002693
 Max gradient component =       2.553E-03
 RMS gradient           =       8.183E-04
 Gradient time:  CPU 14.23 s  wall 17.91 s
 Geometry Optimization Parameters
   NAtoms,    NIC,     NZ,  NCons,   NDum,   NFix, NCnnct, MaxDiis
        9      69       9       0       0       0       0       0

 Cartesian Hessian Update
 Hessian Updated using BFGS Update


** GEOMETRY OPTIMIZATION IN DELOCALIZED INTERNAL COORDINATES **
   Searching for a Minimum

   Optimization Cycle:   4

                       Coordinates (Angstroms)
     ATOM                X               Y               Z
      1  C         0.8012638556    1.2073652966    1.1393656261
      2  C         1.3860023112    0.6684749528   -0.1550469721
      3  C        -0.0843204666    0.8898419823   -0.0160900064
      4  H         1.8990503242    1.3643376102   -0.8060903348
      5  Cl        2.1217560216   -0.9382406108   -0.2293472143
      6  F        -0.5893773164    1.9463744681   -0.7166663155
      7  Br       -1.3563744099   -0.5544356993    0.0601995550
      8  H         0.7668348747    0.5412786259    1.9913580362
      9  H         0.9771675389    2.2541948112    1.3623732293
   Point Group: c1    Number of degrees of freedom:    21


   Energy is  -3250.350279166

 Hessian Updated using BFGS Update

 21 Hessian modes will be used to form the next step
  Hessian Eigenvalues:
     0.016446    0.020979    0.023543    0.030103    0.031111    0.046630
     0.073068    0.086761    0.089828    0.103905    0.109941    0.134161
     0.181605    0.243908    0.265078    0.267907    0.287863    0.347173
     0.348151    0.352259    0.480860

 Minimum Search - Taking Simple RFO Step
 Searching for Lamda that Minimizes Along All modes
 Value Taken    Lamda =  -0.00003511
 Step Taken.  Stepsize is  0.025080

                             Maximum     Tolerance    Cnvgd?
         Gradient           0.000859      0.000300      NO
         Displacement       0.012322      0.001200      NO
         Energy change     -0.000100      0.000001      NO


 New Cartesian Coordinates Obtained by Inverse Iteration

 Displacement from previous Coordinates is:  0.021101
 ----------------------------------------------------------------
             Standard Nuclear Orientation (Angstroms)
    I     Atom           X                Y                Z
 ----------------------------------------------------------------
    1      C       0.8024142113     1.2079661937     1.1407974296
    2      C       1.3858256822     0.6675846392    -0.1561579131
    3      C      -0.0851625765     0.8874876245    -0.0152224679
    4      H       1.8965342677     1.3656980813    -0.8071901143
    5      Cl      2.1241520509    -0.9371998787    -0.2287219448
    6      F      -0.5867710907     1.9450463606    -0.7218839463
    7      Br     -1.3607468121    -0.5515919013     0.0605645409
    8      H       0.7703626419     0.5397059014     1.9917772511
    9      H       0.9753943585     2.2544944163     1.3660927684
 ----------------------------------------------------------------
 Molecular Point Group                 C1    NOp =  1
 Largest Abelian Subgroup              C1    NOp =  1
 Nuclear Repulsion Energy =   501.2016741105 hartrees
 There are       41 alpha and       41 beta electrons
 Applying Cartesian multipole field
    Component          Value
    ---------          -----
     (2,0,0)        1.00000E-11
     (0,2,0)        2.00000E-11
     (0,0,2)       -3.00000E-11
 Nucleus-field energy     =     0.0000000097 hartrees
 Requested basis set is 6-311++G(d,p)
 There are 71 shells and 187 basis functions
 A cutoff of  1.0D-11 yielded   2234 shell pairs
 There are     16180 function pairs (     17603 Cartesian)
 Smallest overlap matrix eigenvalue = 3.57E-05
 Guess MOs from SCF MO coefficient file

 -----------------------------------------------------------------------
  General SCF calculation program by
  Eric Jon Sundstrom, Paul Horn, Yuezhi Mao, Dmitri Zuev, Alec White,
  David Stuck, Shaama M.S., Shane Yost, Joonho Lee, David Small,
  Daniel Levine, Susi Lehtola, Hugh Burton, Evgeny Epifanovsky
 -----------------------------------------------------------------------
 Exchange:     0.2000 Hartree-Fock + 0.0800 Slater + 0.7200 B88
 Correlation:  0.1900 VWN1RPA + 0.8100 LYP
 Using SG-1 standard quadrature grid
 A restricted SCF calculation will be
 performed using DIIS
 SCF converges when DIIS error is below 1.0e-08
 ---------------------------------------
  Cycle       Energy         DIIS error
 ---------------------------------------
    1   -3250.3502701145      6.73e-05  
    2   -3250.3502975512      1.94e-05  
    3   -3250.3502973374      2.17e-05  
    4   -3250.3502986970      3.40e-06  
    5   -3250.3502987394      8.78e-07  
    6   -3250.3502987422      2.86e-07  
    7   -3250.3502987425      8.65e-08  
    8   -3250.3502987425      3.02e-08  
    9   -3250.3502987425      7.71e-09  Convergence criterion met
 ---------------------------------------
 SCF time:   CPU 39.28s  wall 49.00s 
 SCF   energy in the final basis set =    -3250.3502987425
 Total energy in the final basis set =    -3250.3502987425

 --------------------------------------------------------------

                    Orbital Energies (a.u.)
 --------------------------------------------------------------

 Alpha MOs
 -- Occupied --
*******-101.567 -62.499 -56.320 -56.316 -56.316 -24.710 -10.336
-10.270 -10.221  -9.481  -8.708  -7.246  -7.236  -7.236  -6.540
 -6.526  -6.526  -2.651  -2.647  -2.647  -2.636  -2.636  -1.249
 -0.937  -0.846  -0.803  -0.648  -0.622  -0.564  -0.528  -0.491
 -0.463  -0.441  -0.425  -0.383  -0.367  -0.328  -0.309  -0.305
 -0.290
 -- Virtual --
 -0.048  -0.009   0.003   0.008   0.017   0.026   0.048   0.056
  0.064   0.069   0.073   0.085   0.088   0.094   0.101   0.108
  0.117   0.121   0.128   0.132   0.143   0.145   0.158   0.165
  0.184   0.200   0.202   0.214   0.236   0.249   0.264   0.269
  0.321   0.359   0.371   0.382   0.396   0.414   0.426   0.439
  0.450   0.455   0.463   0.485   0.499   0.500   0.542   0.550
  0.569   0.587   0.601   0.617   0.630   0.637   0.665   0.683
  0.705   0.765   0.780   0.827   0.854   0.872   0.877   0.917
  0.934   0.971   1.017   1.046   1.117   1.257   1.288   1.321
  1.391   1.416   1.438   1.462   1.483   1.524   1.529   1.555
  1.648   1.689   1.717   1.789   1.814   1.842   1.894   1.948
  1.993   2.004   2.052   2.095   2.116   2.143   2.174   2.184
  2.261   2.300   2.324   2.474   2.487   2.545   2.584   2.687
  2.700   2.804   2.823   2.840   2.975   3.157   3.292   3.404
  3.687   3.748   3.781   3.811   3.990   4.006   4.026   4.038
  4.122   4.217   4.259   4.398   4.856   6.340   6.409   6.617
  6.693   7.567   7.585   7.682   9.739  23.589  23.744  23.864
 25.871  25.940  26.400  47.922  66.765 215.724 289.762 289.779
289.9031020.716
 --------------------------------------------------------------

          Ground-State Mulliken Net Atomic Charges

     Atom                 Charge (a.u.)
  ----------------------------------------
      1 C                    -0.428473
      2 C                    -0.113364
      3 C                    -0.088868
      4 H                     0.268851
      5 Cl                    0.105737
      6 F                    -0.067734
      7 Br                   -0.029270
      8 H                     0.162537
      9 H                     0.190584
  ----------------------------------------
  Sum of atomic charges =    -0.000000

 -----------------------------------------------------------------
                    Cartesian Multipole Moments
 -----------------------------------------------------------------
    Charge (ESU x 10^10)
                -0.0000
    Dipole Moment (Debye)
         X       1.0559      Y       1.0750      Z       1.2589
       Tot       1.9635
    Quadrupole Moments (Debye-Ang)
        XX     -55.4486     XY       4.8626     YY     -53.1885
        XZ      -0.1998     YZ       1.6083     ZZ     -53.0747
    Octopole Moments (Debye-Ang^2)
       XXX     -43.8862    XXY      -5.0391    XYY      -6.7580
       YYY     -17.8365    XXZ      -3.0165    XYZ      -1.0211
       YYZ       2.8509    XZZ      -9.8843    YZZ      -2.9132
       ZZZ      -0.1382
    Hexadecapole Moments (Debye-Ang^3)
      XXXX    -732.4063   XXXY      25.5211   XXYY    -168.6269
      XYYY      23.5889   YYYY    -376.7256   XXXZ      -1.8085
      XXYZ      -6.3300   XYYZ      -0.9603   YYYZ       0.1650
      XXZZ    -147.0058   XYZZ       8.5838   YYZZ     -87.9660
      XZZZ       6.2032   YZZZ      -9.7208   ZZZZ    -142.9451
 -----------------------------------------------------------------
 Calculating analytic gradient of the SCF energy
 Gradient of SCF Energy
            1           2           3           4           5           6
    1   0.0000539  -0.0004424   0.0001743   0.0002334   0.0002261  -0.0001476
    2  -0.0002585  -0.0002694   0.0008666   0.0000163  -0.0001164  -0.0002190
    3   0.0001460   0.0001801  -0.0004215  -0.0000110  -0.0001267  -0.0000265
            7           8           9
    1  -0.0001834   0.0000658   0.0000199
    2  -0.0001708   0.0000813   0.0000699
    3   0.0000989   0.0002199  -0.0000592
 Max gradient component =       8.666E-04
 RMS gradient           =       2.507E-04
 Gradient time:  CPU 14.83 s  wall 18.77 s
 Geometry Optimization Parameters
   NAtoms,    NIC,     NZ,  NCons,   NDum,   NFix, NCnnct, MaxDiis
        9      69       9       0       0       0       0       0

 Cartesian Hessian Update
 Hessian Updated using BFGS Update


** GEOMETRY OPTIMIZATION IN DELOCALIZED INTERNAL COORDINATES **
   Searching for a Minimum

   Optimization Cycle:   5

                       Coordinates (Angstroms)
     ATOM                X               Y               Z
      1  C         0.8024142113    1.2079661937    1.1407974296
      2  C         1.3858256822    0.6675846392   -0.1561579131
      3  C        -0.0851625765    0.8874876245   -0.0152224679
      4  H         1.8965342677    1.3656980813   -0.8071901143
      5  Cl        2.1241520509   -0.9371998787   -0.2287219448
      6  F        -0.5867710907    1.9450463606   -0.7218839463
      7  Br       -1.3607468121   -0.5515919013    0.0605645409
      8  H         0.7703626419    0.5397059014    1.9917772511
      9  H         0.9753943585    2.2544944163    1.3660927684
   Point Group: c1    Number of degrees of freedom:    21


   Energy is  -3250.350298742

 Hessian Updated using BFGS Update

 21 Hessian modes will be used to form the next step
  Hessian Eigenvalues:
     0.017337    0.020811    0.021410    0.028770    0.031579    0.047410
     0.068979    0.086751    0.088862    0.098372    0.107441    0.133398
     0.176086    0.259166    0.264551    0.277169    0.291804    0.348135
     0.348483    0.354643    0.483868

 Minimum Search - Taking Simple RFO Step
 Searching for Lamda that Minimizes Along All modes
 Value Taken    Lamda =  -0.00000611
 Step Taken.  Stepsize is  0.013000

                             Maximum     Tolerance    Cnvgd?
         Gradient           0.000346      0.000300      NO
         Displacement       0.006268      0.001200      NO
         Energy change     -0.000020      0.000001      NO


 New Cartesian Coordinates Obtained by Inverse Iteration

 Displacement from previous Coordinates is:  0.009694
 ----------------------------------------------------------------
             Standard Nuclear Orientation (Angstroms)
    I     Atom           X                Y                Z
 ----------------------------------------------------------------
    1      C       0.8028192812     1.2084003554     1.1408748120
    2      C       1.3862062298     0.6676492560    -0.1562382867
    3      C      -0.0847605854     0.8863344043    -0.0146124728
    4      H       1.8939873852     1.3655203408    -0.8095465571
    5      Cl      2.1240666168    -0.9368645945    -0.2266712769
    6      F      -0.5851789761     1.9455074581    -0.7211859820
    7      Br     -1.3606051647    -0.5510957430     0.0595010929
    8      H       0.7706007693     0.5390035906     1.9908043634
    9      H       0.9748671771     2.2547363694     1.3671299108
 ----------------------------------------------------------------
 Molecular Point Group                 C1    NOp =  1
 Largest Abelian Subgroup              C1    NOp =  1
 Nuclear Repulsion Energy =   501.2825430522 hartrees
 There are       41 alpha and       41 beta electrons
 Applying Cartesian multipole field
    Component          Value
    ---------          -----
     (2,0,0)        1.00000E-11
     (0,2,0)        2.00000E-11
     (0,0,2)       -3.00000E-11
 Nucleus-field energy     =     0.0000000097 hartrees
 Requested basis set is 6-311++G(d,p)
 There are 71 shells and 187 basis functions
 A cutoff of  1.0D-11 yielded   2234 shell pairs
 There are     16180 function pairs (     17603 Cartesian)
 Smallest overlap matrix eigenvalue = 3.57E-05
 Guess MOs from SCF MO coefficient file

 -----------------------------------------------------------------------
  General SCF calculation program by
  Eric Jon Sundstrom, Paul Horn, Yuezhi Mao, Dmitri Zuev, Alec White,
  David Stuck, Shaama M.S., Shane Yost, Joonho Lee, David Small,
  Daniel Levine, Susi Lehtola, Hugh Burton, Evgeny Epifanovsky
 -----------------------------------------------------------------------
 Exchange:     0.2000 Hartree-Fock + 0.0800 Slater + 0.7200 B88
 Correlation:  0.1900 VWN1RPA + 0.8100 LYP
 Using SG-1 standard quadrature grid
 A restricted SCF calculation will be
 performed using DIIS
 SCF converges when DIIS error is below 1.0e-08
 ---------------------------------------
  Cycle       Energy         DIIS error
 ---------------------------------------
    1   -3250.3502976967      2.70e-05  
    2   -3250.3503021291      1.03e-05  
    3   -3250.3503020044      1.25e-05  
    4   -3250.3503024257      1.02e-06  
    5   -3250.3503024289      4.58e-07  
    6   -3250.3503024296      1.22e-07  
    7   -3250.3503024297      3.66e-08  
    8   -3250.3503024297      1.15e-08  
    9   -3250.3503024297      2.12e-09  Convergence criterion met
 ---------------------------------------
 SCF time:   CPU 39.57s  wall 41.00s 
 SCF   energy in the final basis set =    -3250.3503024297
 Total energy in the final basis set =    -3250.3503024297

 --------------------------------------------------------------

                    Orbital Energies (a.u.)
 --------------------------------------------------------------

 Alpha MOs
 -- Occupied --
*******-101.567 -62.499 -56.320 -56.316 -56.316 -24.709 -10.336
-10.270 -10.221  -9.481  -8.708  -7.246  -7.236  -7.236  -6.540
 -6.526  -6.526  -2.651  -2.647  -2.647  -2.636  -2.636  -1.248
 -0.937  -0.846  -0.804  -0.648  -0.622  -0.564  -0.528  -0.490
 -0.463  -0.441  -0.425  -0.383  -0.367  -0.328  -0.309  -0.305
 -0.290
 -- Virtual --
 -0.048  -0.009   0.003   0.008   0.017   0.026   0.048   0.056
  0.064   0.069   0.073   0.085   0.088   0.094   0.101   0.109
  0.117   0.121   0.128   0.132   0.143   0.145   0.159   0.165
  0.184   0.200   0.202   0.214   0.236   0.249   0.264   0.269
  0.321   0.359   0.371   0.382   0.396   0.413   0.426   0.439
  0.450   0.455   0.463   0.485   0.499   0.501   0.542   0.550
  0.569   0.587   0.601   0.617   0.630   0.637   0.665   0.683
  0.705   0.765   0.780   0.827   0.854   0.872   0.877   0.917
  0.934   0.971   1.018   1.046   1.117   1.257   1.288   1.321
  1.391   1.417   1.438   1.462   1.483   1.525   1.529   1.555
  1.648   1.689   1.716   1.789   1.814   1.842   1.894   1.949
  1.993   2.004   2.052   2.096   2.117   2.143   2.174   2.184
  2.261   2.301   2.324   2.474   2.487   2.545   2.585   2.687
  2.699   2.805   2.823   2.840   2.975   3.157   3.293   3.404
  3.687   3.747   3.781   3.811   3.990   4.006   4.026   4.038
  4.122   4.217   4.259   4.398   4.856   6.340   6.409   6.617
  6.693   7.567   7.585   7.681   9.739  23.589  23.745  23.864
 25.871  25.940  26.401  47.922  66.765 215.724 289.762 289.779
289.9031020.717
 --------------------------------------------------------------

          Ground-State Mulliken Net Atomic Charges

     Atom                 Charge (a.u.)
  ----------------------------------------
      1 C                    -0.428471
      2 C                    -0.112642
      3 C                    -0.089641
      4 H                     0.269297
      5 Cl                    0.105374
      6 F                    -0.068402
      7 Br                   -0.028700
      8 H                     0.162445
      9 H                     0.190739
  ----------------------------------------
  Sum of atomic charges =    -0.000000

 -----------------------------------------------------------------
                    Cartesian Multipole Moments
 -----------------------------------------------------------------
    Charge (ESU x 10^10)
                -0.0000
    Dipole Moment (Debye)
         X       1.0522      Y       1.0661      Z       1.2577
       Tot       1.9559
    Quadrupole Moments (Debye-Ang)
        XX     -55.4462     XY       4.8617     YY     -53.1992
        XZ      -0.2041     YZ       1.6115     ZZ     -53.0705
    Octopole Moments (Debye-Ang^2)
       XXX     -43.9681    XXY      -5.0711    XYY      -6.7718
       YYY     -17.9038    XXZ      -3.0369    XYZ      -1.0324
       YYZ       2.8540    XZZ      -9.8955    YZZ      -2.9206
       ZZZ      -0.1870
    Hexadecapole Moments (Debye-Ang^3)
      XXXX    -732.2836   XXXY      25.4497   XXYY    -168.6163
      XYYY      23.5457   YYYY    -376.6916   XXXZ      -2.0194
      XXYZ      -6.3266   XYYZ      -1.0131   YYYZ       0.2114
      XXZZ    -146.9552   XYZZ       8.5849   YYZZ     -87.9155
      XZZZ       5.9450   YZZZ      -9.7011   ZZZZ    -142.8650
 -----------------------------------------------------------------
 Calculating analytic gradient of the SCF energy
 Gradient of SCF Energy
            1           2           3           4           5           6
    1   0.0000834  -0.0001527   0.0001348   0.0000158   0.0000482  -0.0001244
    2   0.0000496  -0.0002837   0.0000442   0.0000003   0.0000084   0.0000597
    3   0.0002313   0.0000116  -0.0002102  -0.0000218  -0.0000516  -0.0000679
            7           8           9
    1   0.0000039  -0.0000626   0.0000535
    2   0.0000446   0.0000718   0.0000050
    3   0.0000434   0.0000867  -0.0000215
 Max gradient component =       2.837E-04
 RMS gradient           =       1.026E-04
 Gradient time:  CPU 14.30 s  wall 14.30 s
 Geometry Optimization Parameters
   NAtoms,    NIC,     NZ,  NCons,   NDum,   NFix, NCnnct, MaxDiis
        9      69       9       0       0       0       0       0

 Cartesian Hessian Update
 Hessian Updated using BFGS Update


** GEOMETRY OPTIMIZATION IN DELOCALIZED INTERNAL COORDINATES **
   Searching for a Minimum

   Optimization Cycle:   6

                       Coordinates (Angstroms)
     ATOM                X               Y               Z
      1  C         0.8028192812    1.2084003554    1.1408748120
      2  C         1.3862062298    0.6676492560   -0.1562382867
      3  C        -0.0847605854    0.8863344043   -0.0146124728
      4  H         1.8939873852    1.3655203408   -0.8095465571
      5  Cl        2.1240666168   -0.9368645945   -0.2266712769
      6  F        -0.5851789761    1.9455074581   -0.7211859820
      7  Br       -1.3606051647   -0.5510957430    0.0595010929
      8  H         0.7706007693    0.5390035906    1.9908043634
      9  H         0.9748671771    2.2547363694    1.3671299108
   Point Group: c1    Number of degrees of freedom:    21


   Energy is  -3250.350302430

 Hessian Updated using BFGS Update

 21 Hessian modes will be used to form the next step
  Hessian Eigenvalues:
     0.016658    0.019013    0.021549    0.028066    0.031943    0.047853
     0.068796    0.083433    0.087227    0.092561    0.105190    0.132890
     0.182853    0.257968    0.270421    0.274983    0.289757    0.348133
     0.348320    0.352498    0.488630

 Minimum Search - Taking Simple RFO Step
 Searching for Lamda that Minimizes Along All modes
 Value Taken    Lamda =  -0.00000163
 Step Taken.  Stepsize is  0.007654

                             Maximum     Tolerance    Cnvgd?
         Gradient           0.000177      0.000300     YES
         Displacement       0.003714      0.001200      NO
         Energy change     -0.000004      0.000001      NO


 New Cartesian Coordinates Obtained by Inverse Iteration

 Displacement from previous Coordinates is:  0.006647
 ----------------------------------------------------------------
             Standard Nuclear Orientation (Angstroms)
    I     Atom           X                Y                Z
 ----------------------------------------------------------------
    1      C       0.8028361848     1.2085351044     1.1405746082
    2      C       1.3863149036     0.6680330177    -0.1563232964
    3      C      -0.0849301436     0.8860658123    -0.0142936865
    4      H       1.8935229388     1.3656053113    -0.8102575817
    5      Cl      2.1234442879    -0.9367637966    -0.2249051874
    6      F      -0.5843732433     1.9457677782    -0.7209192101
    7      Br     -1.3609853595    -0.5510294775     0.0590263672
    8      H       0.7723624355     0.5381038208     1.9896613750
    9      H       0.9738107290     2.2548738664     1.3674922154
 ----------------------------------------------------------------
 Molecular Point Group                 C1    NOp =  1
 Largest Abelian Subgroup              C1    NOp =  1
 Nuclear Repulsion Energy =   501.3111959261 hartrees
 There are       41 alpha and       41 beta electrons
 Applying Cartesian multipole field
    Component          Value
    ---------          -----
     (2,0,0)        1.00000E-11
     (0,2,0)        2.00000E-11
     (0,0,2)       -3.00000E-11
 Nucleus-field energy     =     0.0000000097 hartrees
 Requested basis set is 6-311++G(d,p)
 There are 71 shells and 187 basis functions
 A cutoff of  1.0D-11 yielded   2234 shell pairs
 There are     16180 function pairs (     17603 Cartesian)
 Smallest overlap matrix eigenvalue = 3.57E-05
 Guess MOs from SCF MO coefficient file

 -----------------------------------------------------------------------
  General SCF calculation program by
  Eric Jon Sundstrom, Paul Horn, Yuezhi Mao, Dmitri Zuev, Alec White,
  David Stuck, Shaama M.S., Shane Yost, Joonho Lee, David Small,
  Daniel Levine, Susi Lehtola, Hugh Burton, Evgeny Epifanovsky
 -----------------------------------------------------------------------
 Exchange:     0.2000 Hartree-Fock + 0.0800 Slater + 0.7200 B88
 Correlation:  0.1900 VWN1RPA + 0.8100 LYP
 Using SG-1 standard quadrature grid
 A restricted SCF calculation will be
 performed using DIIS
 SCF converges when DIIS error is below 1.0e-08
 ---------------------------------------
  Cycle       Energy         DIIS error
 ---------------------------------------
    1   -3250.3503016471      1.56e-05  
    2   -3250.3503033499      4.27e-06  
    3   -3250.3503033199      5.93e-06  
    4   -3250.3503034130      5.27e-07  
    5   -3250.3503034138      2.16e-07  
    6   -3250.3503034140      8.27e-08  
    7   -3250.3503034140      2.01e-08  
    8   -3250.3503034140      5.38e-09  Convergence criterion met
 ---------------------------------------
 SCF time:   CPU 33.70s  wall 33.00s 
 SCF   energy in the final basis set =    -3250.3503034140
 Total energy in the final basis set =    -3250.3503034140

 --------------------------------------------------------------

                    Orbital Energies (a.u.)
 --------------------------------------------------------------

 Alpha MOs
 -- Occupied --
*******-101.567 -62.500 -56.320 -56.316 -56.316 -24.709 -10.336
-10.270 -10.221  -9.481  -8.708  -7.246  -7.236  -7.236  -6.541
 -6.526  -6.526  -2.651  -2.647  -2.647  -2.636  -2.636  -1.248
 -0.937  -0.846  -0.804  -0.648  -0.622  -0.564  -0.528  -0.490
 -0.463  -0.441  -0.425  -0.383  -0.367  -0.328  -0.309  -0.305
 -0.290
 -- Virtual --
 -0.048  -0.009   0.003   0.008   0.017   0.026   0.048   0.056
  0.064   0.069   0.073   0.085   0.088   0.094   0.101   0.109
  0.117   0.121   0.128   0.132   0.143   0.145   0.159   0.165
  0.184   0.199   0.202   0.214   0.236   0.249   0.264   0.269
  0.321   0.359   0.371   0.382   0.396   0.413   0.426   0.439
  0.450   0.455   0.463   0.485   0.499   0.501   0.542   0.550
  0.569   0.587   0.601   0.617   0.630   0.637   0.665   0.683
  0.705   0.764   0.780   0.827   0.854   0.872   0.877   0.917
  0.935   0.971   1.018   1.046   1.117   1.257   1.288   1.321
  1.392   1.417   1.438   1.462   1.483   1.525   1.529   1.556
  1.648   1.689   1.717   1.790   1.814   1.842   1.893   1.949
  1.993   2.005   2.052   2.096   2.117   2.143   2.174   2.185
  2.261   2.301   2.324   2.474   2.487   2.545   2.585   2.687
  2.699   2.805   2.823   2.841   2.975   3.157   3.293   3.404
  3.687   3.747   3.781   3.811   3.990   4.007   4.026   4.038
  4.122   4.217   4.259   4.398   4.856   6.340   6.409   6.617
  6.693   7.567   7.585   7.681   9.739  23.590  23.745  23.865
 25.871  25.940  26.401  47.922  66.766 215.724 289.762 289.779
289.9031020.717
 --------------------------------------------------------------

          Ground-State Mulliken Net Atomic Charges

     Atom                 Charge (a.u.)
  ----------------------------------------
      1 C                    -0.428447
      2 C                    -0.112420
      3 C                    -0.089705
      4 H                     0.269556
      5 Cl                    0.104959
      6 F                    -0.068600
      7 Br                   -0.028534
      8 H                     0.162322
      9 H                     0.190869
  ----------------------------------------
  Sum of atomic charges =    -0.000000

 -----------------------------------------------------------------
                    Cartesian Multipole Moments
 -----------------------------------------------------------------
    Charge (ESU x 10^10)
                -0.0000
    Dipole Moment (Debye)
         X       1.0514      Y       1.0645      Z       1.2570
       Tot       1.9541
    Quadrupole Moments (Debye-Ang)
        XX     -55.4441     XY       4.8605     YY     -53.1992
        XZ      -0.2032     YZ       1.6115     ZZ     -53.0715
    Octopole Moments (Debye-Ang^2)
       XXX     -43.9445    XXY      -5.0768    XYY      -6.7666
       YYY     -17.9214    XXZ      -3.0509    XYZ      -1.0388
       YYZ       2.8467    XZZ      -9.8790    YZZ      -2.9247
       ZZZ      -0.2409
    Hexadecapole Moments (Debye-Ang^3)
      XXXX    -732.1794   XXXY      25.4046   XXYY    -168.6145
      XYYY      23.4767   YYYY    -376.6983   XXXZ      -2.1779
      XXYZ      -6.3195   XYYZ      -1.0581   YYYZ       0.2664
      XXZZ    -146.9061   XYZZ       8.5678   YYZZ     -87.8930
      XZZZ       5.7747   YZZZ      -9.6562   ZZZZ    -142.7838
 -----------------------------------------------------------------
 Calculating analytic gradient of the SCF energy
 Gradient of SCF Energy
            1           2           3           4           5           6
    1   0.0000379  -0.0000006   0.0000136  -0.0000332  -0.0000461  -0.0000126
    2   0.0000762  -0.0001998  -0.0000600   0.0000119   0.0000253   0.0000763
    3   0.0000663   0.0000144  -0.0000350   0.0000275  -0.0000006  -0.0000735
            7           8           9
    1   0.0000139  -0.0000138   0.0000410
    2   0.0000377   0.0000351  -0.0000028
    3   0.0000392  -0.0000145  -0.0000238
 Max gradient component =       1.998E-04
 RMS gradient           =       5.441E-05
 Gradient time:  CPU 14.12 s  wall 14.13 s
 Geometry Optimization Parameters
   NAtoms,    NIC,     NZ,  NCons,   NDum,   NFix, NCnnct, MaxDiis
        9      69       9       0       0       0       0       0

 Cartesian Hessian Update
 Hessian Updated using BFGS Update


** GEOMETRY OPTIMIZATION IN DELOCALIZED INTERNAL COORDINATES **
   Searching for a Minimum

   Optimization Cycle:   7

                       Coordinates (Angstroms)
     ATOM                X               Y               Z
      1  C         0.8028361848    1.2085351044    1.1405746082
      2  C         1.3863149036    0.6680330177   -0.1563232964
      3  C        -0.0849301436    0.8860658123   -0.0142936865
      4  H         1.8935229388    1.3656053113   -0.8102575817
      5  Cl        2.1234442879   -0.9367637966   -0.2249051874
      6  F        -0.5843732433    1.9457677782   -0.7209192101
      7  Br       -1.3609853595   -0.5510294775    0.0590263672
      8  H         0.7723624355    0.5381038208    1.9896613750
      9  H         0.9738107290    2.2548738664    1.3674922154
   Point Group: c1    Number of degrees of freedom:    21


   Energy is  -3250.350303414

 Hessian Updated using BFGS Update

 21 Hessian modes will be used to form the next step
  Hessian Eigenvalues:
     0.013709    0.019065    0.021918    0.027520    0.031530    0.048377
     0.070522    0.076781    0.088042    0.094393    0.105956    0.136700
     0.181464    0.248076    0.267475    0.275059    0.295422    0.348155
     0.348380    0.356016    0.480815

 Minimum Search - Taking Simple RFO Step
 Searching for Lamda that Minimizes Along All modes
 Value Taken    Lamda =   0.00000000
 Step Taken.  Stepsize is  0.003603

                             Maximum     Tolerance    Cnvgd?
         Gradient           0.000084      0.000300     YES
         Displacement       0.002097      0.001200      NO
         Energy change     -0.000001      0.000001     YES


                       Distance Matrix (Angstroms)
             C (  1)   C (  2)   C (  3)   H (  4)   Cl(  5)   F (  6)
   C (  2)  1.521359
   C (  3)  1.491924  1.494079
   H (  4)  2.240539  1.082357  2.185816
   Cl(  5)  2.865458  1.767325  2.871234  2.386714
   F (  6)  2.435779  2.415572  1.368112  2.546476  3.985887
   Br(  7)  2.991310  3.013328  1.923262  3.875689  3.517195  2.728633
   H (  8)  1.082292  2.235860  2.207230  3.127508  2.984118  3.342080
   H (  9)  1.084227  2.238356  2.214475  2.525720  3.747524  2.623918
             Br(  7)   H (  8)
   H (  8)  3.076481
   H (  9)  3.877686  1.837111

 Final energy is   -3250.3503034140099     


 ******************************
 **  OPTIMIZATION CONVERGED  **
 ******************************

                       Coordinates (Angstroms)
     ATOM                X               Y               Z
      1  C         0.8028361848    1.2085351044    1.1405746082
      2  C         1.3863149036    0.6680330177   -0.1563232964
      3  C        -0.0849301436    0.8860658123   -0.0142936865
      4  H         1.8935229388    1.3656053113   -0.8102575817
      5  Cl        2.1234442879   -0.9367637966   -0.2249051874
      6  F        -0.5843732433    1.9457677782   -0.7209192101
      7  Br       -1.3609853595   -0.5510294775    0.0590263672
      8  H         0.7723624355    0.5381038208    1.9896613750
      9  H         0.9738107290    2.2548738664    1.3674922154

Z-matrix Print:
$molecule
0 1
Br
C  1 1.923262
F  2 1.368112 1 110.870237
C  2 1.491924 1 121.789598 3 143.361287 0
H  4 1.082292 2 117.170557 1 6.024351 0
H  4 1.084227 2 117.673452 1 -139.580887 0
C  2 1.494079 1 123.224876 3 -142.319539 0
H  7 1.082357 2 115.140196 1 140.311487 0
Cl 7 1.767325 2 123.155506 1 -1.867326 0
$end


 --------------------------------------------------------------

                    Orbital Energies (a.u.)
 --------------------------------------------------------------

 Alpha MOs
 -- Occupied --
*******-101.567 -62.500 -56.320 -56.316 -56.316 -24.709 -10.336
-10.270 -10.221  -9.481  -8.708  -7.246  -7.236  -7.236  -6.541
 -6.526  -6.526  -2.651  -2.647  -2.647  -2.636  -2.636  -1.248
 -0.937  -0.846  -0.804  -0.648  -0.622  -0.564  -0.528  -0.490
 -0.463  -0.441  -0.425  -0.383  -0.367  -0.328  -0.309  -0.305
 -0.290
 -- Virtual --
 -0.048  -0.009   0.003   0.008   0.017   0.026   0.048   0.056
  0.064   0.069   0.073   0.085   0.088   0.094   0.101   0.109
  0.117   0.121   0.128   0.132   0.143   0.145   0.159   0.165
  0.184   0.199   0.202   0.214   0.236   0.249   0.264   0.269
  0.321   0.359   0.371   0.382   0.396   0.413   0.426   0.439
  0.450   0.455   0.463   0.485   0.499   0.501   0.542   0.550
  0.569   0.587   0.601   0.617   0.630   0.637   0.665   0.683
  0.705   0.764   0.780   0.827   0.854   0.872   0.877   0.917
  0.935   0.971   1.018   1.046   1.117   1.257   1.288   1.321
  1.392   1.417   1.438   1.462   1.483   1.525   1.529   1.556
  1.648   1.689   1.717   1.790   1.814   1.842   1.893   1.949
  1.993   2.005   2.052   2.096   2.117   2.143   2.174   2.185
  2.261   2.301   2.324   2.474   2.487   2.545   2.585   2.687
  2.699   2.805   2.823   2.841   2.975   3.157   3.293   3.404
  3.687   3.747   3.781   3.811   3.990   4.007   4.026   4.038
  4.122   4.217   4.259   4.398   4.856   6.340   6.409   6.617
  6.693   7.567   7.585   7.681   9.739  23.590  23.745  23.865
 25.871  25.940  26.401  47.922  66.766 215.724 289.762 289.779
289.9031020.717
 --------------------------------------------------------------

          Ground-State Mulliken Net Atomic Charges

     Atom                 Charge (a.u.)
  ----------------------------------------
      1 C                    -0.428447
      2 C                    -0.112420
      3 C                    -0.089705
      4 H                     0.269556
      5 Cl                    0.104959
      6 F                    -0.068600
      7 Br                   -0.028534
      8 H                     0.162322
      9 H                     0.190869
  ----------------------------------------
  Sum of atomic charges =    -0.000000

 -----------------------------------------------------------------
                    Cartesian Multipole Moments
 -----------------------------------------------------------------
    Charge (ESU x 10^10)
                -0.0000
    Dipole Moment (Debye)
         X       1.0514      Y       1.0645      Z       1.2570
       Tot       1.9541
    Quadrupole Moments (Debye-Ang)
        XX     -55.4441     XY       4.8605     YY     -53.1992
        XZ      -0.2032     YZ       1.6115     ZZ     -53.0715
    Octopole Moments (Debye-Ang^2)
       XXX     -43.9445    XXY      -5.0768    XYY      -6.7666
       YYY     -17.9214    XXZ      -3.0509    XYZ      -1.0388
       YYZ       2.8467    XZZ      -9.8790    YZZ      -2.9247
       ZZZ      -0.2409
    Hexadecapole Moments (Debye-Ang^3)
      XXXX    -732.1794   XXXY      25.4046   XXYY    -168.6145
      XYYY      23.4767   YYYY    -376.6983   XXXZ      -2.1779
      XXYZ      -6.3195   XYYZ      -1.0581   YYYZ       0.2664
      XXZZ    -146.9061   XYZZ       8.5678   YYZZ     -87.8930
      XZZZ       5.7747   YZZZ      -9.6562   ZZZZ    -142.7838
 -----------------------------------------------------------------
Archival summary:
1\1\TWL02\OPT\ProcedureUnspecified\BasisUnspecified\r1l1133\taweetha\ThuOct1103:07:582018ThuOct1103:07:582018\0\\#,OPT,ProcedureUnspecified,BasisUnspecified,\\0,1\Br\C,1,1.92326\F,2,1.36811,1,110.87\C,2,1.49192,1,121.79,3,143.361,0\H,4,1.08229,2,117.171,1,6.02435,0\H,4,1.08423,2,117.673,1,-139.581,0\C,2,1.49408,1,123.225,3,-142.32,0\H,7,1.08236,2,115.14,1,140.311,0\Cl,7,1.76732,2,123.156,1,-1.86733,0\\\@

 Total job time:  502.82s(wall), 401.51s(cpu) 
 Thu Oct 11 03:07:58 2018

        *************************************************************
        *                                                           *
        *  Thank you very much for using Q-Chem.  Have a nice day.  *
        *                                                           *
        *************************************************************


 
User input: 2 of 2 
 
Q-Chem Developer Version!
                  Welcome to Q-Chem
     A Quantum Leap Into The Future Of Chemistry


 Q-Chem 5.1, Q-Chem, Inc., Pleasanton, CA (2018)

 Yihan Shao,  Zhengting Gan,  E. Epifanovsky,  A. T. B. Gilbert,  M. Wormit,  
 J. Kussmann,  A. W. Lange,  A. Behn,  Jia Deng,  Xintian Feng,  D. Ghosh,  
 M. Goldey,  P. R. Horn,  L. D. Jacobson,  I. Kaliman,  T. Kus,  A. Landau,  
 Jie Liu,  E. I. Proynov,  R. M. Richard,  R. P. Steele,  E. J. Sundstrom,  
 H. L. Woodcock III,  P. M. Zimmerman,  D. Zuev,  B. Albrecht,  E. Alguire,  
 S. A. Baeppler,  D. Barton,  Z. Benda,  Y. A. Bernard,  E. J. Berquist,  
 K. B. Bravaya,  H. Burton,  D. Casanova,  Chun-Min Chang,  Yunqing Chen,  
 A. Chien,  K. D. Closser,  M. P. Coons,  S. Coriani,  S. Dasgupta,  
 A. L. Dempwolff,  M. Diedenhofen,  Hainam Do,  R. G. Edgar,  Po-Tung Fang,  
 S. Faraji,  S. Fatehi,  Qingguo Feng,  K. D. Fenk,  J. Fosso-Tande,  
 Qinghui Ge,  A. Ghysels,  G. Gidofalvi,  J. Gomes,  J. Gonthier,  A. Gunina,  
 D. Hait,  M. W. D. Hanson-Heine,  P. H. P. Harbach,  A. W. Hauser,  
 J. E. Herr,  E. G. Hohenstein,  Z. C. Holden,  Kerwin Hui,  B. C. Huynh,  
 T.-C. Jagau,  Hyunjun Ji,  B. Kaduk,  K. Khistyaev,  Jaehoon Kim,  
 P. Klunzinger,  K. Koh,  D. Kosenkov,  L. Koulias,  T. Kowalczyk,  
 C. M. Krauter,  A. Kunitsa,  Ka Un Lao,  A. Laurent,  K. V. Lawler,  
 Joonho Lee,  D. Lefrancois,  S. Lehtola,  D. S. Levine,  Yi-Pei Li,  
 You-Sheng Lin,  Fenglai Liu,  E. Livshits,  A. Luenser,  P. Manohar,  
 E. Mansoor,  S. F. Manzer,  Shan-Ping Mao,  Yuezhi Mao,  N. Mardirossian,  
 A. V. Marenich,  T. Markovich,  L. A. Martinez-Martinez,  S. A. Maurer,  
 N. J. Mayhall,  S. C. McKenzie,  J.-M. Mewes,  A. F. Morrison,  
 J. W. Mullinax,  K. Nanda,  T. S. Nguyen-Beck,  R. Olivares-Amaya,  
 J. A. Parkhill,  T. M. Perrine,  F. Plasser,  P. Pokhilko,  S. Prager,  
 A. Prociuk,  E. Ramos,  D. R. Rehn,  F. Rob,  M. Schneider,  N. Sergueev,  
 S. M. Sharada,  S. Sharma,  D. W. Small,  T. Stauch,  T. Stein,  
 Yu-Chuan Su,  A. J. W. Thom,  A. Tkatchenko,  T. Tsuchimochi,  N. M. Tubman,  
 L. Vogt,  M. L. Vidal,  O. Vydrov,  M. A. Watson,  J. Wenzel,  
 M. de Wergifosse,  T. A. Wesolowski,  A. White,  J. Witte,  A. Yamada,  
 Jun Yang,  K. Yao,  S. Yeganeh,  S. R. Yost,  Zhi-Qiang You,  A. Zech,  
 Igor Ying Zhang,  Xing Zhang,  Yan Zhao,  Ying Zhu,  B. R. Brooks,  
 G. K. L. Chan,  C. J. Cramer,  M. S. Gordon,  W. J. Hehre,  A. Klamt,  
 M. W. Schmidt,  C. D. Sherrill,  D. G. Truhlar,  A. Aspuru-Guzik,  R. Baer,  
 A. T. Bell,  N. A. Besley,  Jeng-Da Chai,  A. E. DePrince, III,  
 R. A. DiStasio Jr.,  A. Dreuw,  B. D. Dunietz,  T. R. Furlani,  
 Chao-Ping Hsu,  Yousung Jung,  Jing Kong,  D. S. Lambrecht,  WanZhen Liang,  
 C. Ochsenfeld,  V. A. Rassolov,  L. V. Slipchenko,  J. E. Subotnik,  
 T. Van Voorhis,  J. M. Herbert,  A. I. Krylov,  P. M. W. Gill,  M. Head-Gordon

 Contributors to earlier versions of Q-Chem not listed above: 
 R. D. Adamson,  B. Austin,  J. Baker,  G. J. O. Beran,  K. Brandhorst,  
 S. T. Brown,  E. F. C. Byrd,  A. K. Chakraborty,  C.-L. Cheng,  
 Siu Hung Chien,  D. M. Chipman,  D. L. Crittenden,  H. Dachsel,  
 R. J. Doerksen,  A. D. Dutoi,  L. Fusti-Molnar,  W. A. Goddard III,  
 A. Golubeva-Zadorozhnaya,  S. R. Gwaltney,  G. Hawkins,  A. Heyden,  
 S. Hirata,  G. Kedziora,  F. J. Keil,  C. Kelley,  Jihan Kim,  R. A. King,  
 R. Z. Khaliullin,  P. P. Korambath,  W. Kurlancheek,  A. M. Lee,  M. S. Lee,  
 S. V. Levchenko,  Ching Yeh Lin,  D. Liotard,  R. C. Lochan,  I. Lotan,  
 P. E. Maslen,  N. Nair,  D. P. O'Neill,  D. Neuhauser,  E. Neuscamman,  
 C. M. Oana,  R. Olson,  B. Peters,  R. Peverati,  P. A. Pieniazek,  
 Y. M. Rhee,  J. Ritchie,  M. A. Rohrdanz,  E. Rosta,  N. J. Russ,  
 H. F. Schaefer III,  N. E. Schultz,  N. Shenvi,  A. C. Simmonett,  A. Sodt,  
 D. Stuck,  K. S. Thanthiriwatte,  V. Vanovschi,  Tao Wang,  A. Warshel,  
 C. F. Williams,  Q. Wu,  X. Xu,  W. Zhang

 Please cite Q-Chem as follows:
 Y. Shao et al., Mol. Phys. 113, 184-215 (2015)
 DOI: 10.1080/00268976.2014.952696

 Q-Chem 5.1.1 for Intel X86 EM64T Linux

 Parts of Q-Chem use Armadillo 8.300.2 (Tropical Shenanigans).
 http://arma.sourceforge.net/

 Q-Chem begins on Thu Oct 11 03:07:58 2018  

Host: 
0

     Scratch files written to /scratch/taweetham/qchem2334//
The previous job contains 0 fragments, simply inherited here
Input Ideriv = 2
Curr. Ideriv = -1
Max.  Ideriv = 2

Checking the input file for inconsistencies... 	...done.

--------------------------------------------------------------
User input:
--------------------------------------------------------------

$molecule
read
$end

$rem
   job_type 	frequency
   basis 	6-311++g**
   method	b3lyp	
$end


--------------------------------------------------------------
 ----------------------------------------------------------------
             Standard Nuclear Orientation (Angstroms)
    I     Atom           X                Y                Z
 ----------------------------------------------------------------
    1      C       0.7727729231     1.1948689368     1.1402142651
    2      C       1.3814164823     0.6581114916    -0.1466340395
    3      C      -0.0954192604     0.8471683204    -0.0221896622
    4      H       1.8816594435     1.3616711656    -0.7995183402
    5      Cl      2.1515302885    -0.9318140648    -0.1966087399
    6      F      -0.6082902743     1.8920355351    -0.7411800124
    7      Br     -1.3429185723    -0.6150074647     0.0465348340
    8      H       0.7464222563     0.5293433859     1.9932889842
    9      H       0.9200450261     2.2458735056     1.3621354769
 ----------------------------------------------------------------
 Molecular Point Group                 C1    NOp =  1
 Largest Abelian Subgroup              C1    NOp =  1
 Nuclear Repulsion Energy =   501.3111959261 hartrees
 There are       41 alpha and       41 beta electrons
 Requested basis set is 6-311++G(d,p)
 There are 71 shells and 187 basis functions

 Total QAlloc Memory Limit   2000 MB
 Mega-Array Size       188 MB
 MEM_STATIC part       192 MB

                       Distance Matrix (Angstroms)
             C (  1)   C (  2)   C (  3)   H (  4)   Cl(  5)   F (  6)
   C (  2)  1.521359
   C (  3)  1.491924  1.494079
   H (  4)  2.240539  1.082357  2.185816
   Cl(  5)  2.865458  1.767325  2.871234  2.386714
   F (  6)  2.435779  2.415572  1.368112  2.546476  3.985887
   Br(  7)  2.991310  3.013328  1.923262  3.875689  3.517195  2.728633
   H (  8)  1.082292  2.235860  2.207230  3.127508  2.984118  3.342080
   H (  9)  1.084227  2.238356  2.214475  2.525720  3.747524  2.623918
             Br(  7)   H (  8)
   H (  8)  3.076481
   H (  9)  3.877686  1.837111

 A cutoff of  1.0D-11 yielded   2234 shell pairs
 There are     16180 function pairs (     17603 Cartesian)
 Smallest overlap matrix eigenvalue = 3.57E-05
 Guess from superposition of atomic densities
 Warning:  Energy on first SCF cycle will be non-variational
 SAD guess density has 82.000000 electrons

 -----------------------------------------------------------------------
  General SCF calculation program by
  Eric Jon Sundstrom, Paul Horn, Yuezhi Mao, Dmitri Zuev, Alec White,
  David Stuck, Shaama M.S., Shane Yost, Joonho Lee, David Small,
  Daniel Levine, Susi Lehtola, Hugh Burton, Evgeny Epifanovsky
 -----------------------------------------------------------------------
 Exchange:     0.2000 Hartree-Fock + 0.0800 Slater + 0.7200 B88
 Correlation:  0.1900 VWN1RPA + 0.8100 LYP
 Using SG-1 standard quadrature grid
 A restricted SCF calculation will be
 performed using DIIS
 SCF converges when DIIS error is below 1.0e-08
 ---------------------------------------
  Cycle       Energy         DIIS error
 ---------------------------------------
    1   -3251.3840120819      4.15e-02  
    2   -3250.2953412887      4.07e-03  
    3   -3250.2674569594      4.90e-03  
    4   -3250.3489571043      6.28e-04  
    5   -3250.3501142822      2.43e-04  
    6   -3250.3502904187      7.55e-05  
    7   -3250.3503126832      1.99e-05  
    8   -3250.3503139866      6.08e-06  
    9   -3250.3503141285      1.52e-06  
   10   -3250.3503141377      3.25e-07  
   11   -3250.3503141382      1.43e-07  
   12   -3250.3503141382      3.02e-08  
   13   -3250.3503141382      9.83e-09  Convergence criterion met
 ---------------------------------------
 SCF time:   CPU 52.21s  wall 52.00s 
 SCF   energy in the final basis set =    -3250.3503141382
 Total energy in the final basis set =    -3250.3503141382

 --------------------------------------------------------------

                    Orbital Energies (a.u.)
 --------------------------------------------------------------

 Alpha MOs
 -- Occupied --
*******-101.567 -62.500 -56.320 -56.316 -56.316 -24.709 -10.336
-10.270 -10.221  -9.481  -8.708  -7.246  -7.236  -7.236  -6.540
 -6.527  -6.526  -2.651  -2.647  -2.647  -2.636  -2.636  -1.248
 -0.937  -0.846  -0.804  -0.648  -0.622  -0.564  -0.528  -0.490
 -0.463  -0.441  -0.425  -0.383  -0.367  -0.328  -0.309  -0.305
 -0.290
 -- Virtual --
 -0.048  -0.009   0.003   0.008   0.017   0.026   0.048   0.056
  0.064   0.069   0.073   0.085   0.088   0.094   0.101   0.109
  0.117   0.121   0.128   0.132   0.143   0.145   0.159   0.165
  0.184   0.199   0.202   0.214   0.236   0.249   0.264   0.269
  0.321   0.359   0.371   0.382   0.396   0.414   0.426   0.439
  0.450   0.455   0.463   0.485   0.499   0.501   0.542   0.550
  0.569   0.587   0.601   0.617   0.630   0.637   0.665   0.683
  0.705   0.764   0.780   0.827   0.854   0.872   0.877   0.917
  0.935   0.971   1.018   1.046   1.117   1.257   1.288   1.321
  1.392   1.417   1.438   1.462   1.483   1.525   1.529   1.556
  1.648   1.689   1.717   1.790   1.814   1.842   1.893   1.949
  1.993   2.005   2.052   2.096   2.117   2.143   2.174   2.185
  2.261   2.301   2.324   2.474   2.487   2.545   2.585   2.687
  2.699   2.805   2.823   2.841   2.975   3.157   3.293   3.404
  3.687   3.747   3.781   3.811   3.990   4.007   4.026   4.038
  4.122   4.217   4.259   4.398   4.856   6.340   6.409   6.617
  6.693   7.567   7.585   7.681   9.739  23.590  23.745  23.865
 25.871  25.940  26.401  47.922  66.766 215.724 289.762 289.779
289.9031020.717
 --------------------------------------------------------------

          Ground-State Mulliken Net Atomic Charges

     Atom                 Charge (a.u.)
  ----------------------------------------
      1 C                    -0.428579
      2 C                    -0.112199
      3 C                    -0.089701
      4 H                     0.269555
      5 Cl                    0.104859
      6 F                    -0.068621
      7 Br                   -0.028551
      8 H                     0.162385
      9 H                     0.190851
  ----------------------------------------
  Sum of atomic charges =    -0.000000

 -----------------------------------------------------------------
                    Cartesian Multipole Moments
 -----------------------------------------------------------------
    Charge (ESU x 10^10)
                -0.0000
    Dipole Moment (Debye)
         X       1.0153      Y       1.0938      Z       1.2613
       Tot       1.9540
    Quadrupole Moments (Debye-Ang)
        XX     -55.6190     XY       4.7618     YY     -53.0636
        XZ      -0.2865     YZ       1.6120     ZZ     -53.1009
    Octopole Moments (Debye-Ang^2)
       XXX     -44.7223    XXY      -3.5640    XYY      -7.4001
       YYY     -12.4068    XXZ      -3.1754    XYZ      -1.1888
       YYZ       2.7453    XZZ     -10.2517    YZZ      -1.2332
       ZZZ      -0.3237
    Hexadecapole Moments (Debye-Ang^3)
      XXXX    -735.1712   XXXY      22.5157   XXYY    -168.3750
      XYYY      21.4727   YYYY    -372.6230   XXXZ      -5.1897
      XXYZ      -6.0018   XYYZ      -2.1393   YYYZ       0.8444
      XXZZ    -147.4595   XYZZ       7.7371   YYZZ     -87.5761
      XZZZ       2.5377   YZZZ      -8.5070   ZZZZ    -142.3642
 -----------------------------------------------------------------
 Calculating MO derivatives via CPSCF
   1         3          27      0.139658    0.028478
   2         3          27      0.018715    0.003423
   3         3          27      0.001791    0.000408
   4         5          25      0.000126    0.000034
   5        28           2      0.000004    0.000002
   6        30           0      0.000000    0.000000    Roots Converged
 Time for AOints: 25.3 s (CPU) 25.3 s (wall)
 ------------------------------------------------------------------------------
                     AOints        : Timing summary (seconds)
 ------------------------------------------------------------------------------
     job step          cpu (% of tot)      sys (% of tot)     wall (% of tot)
 ------------------------------------------------------------------------------
  cpscf_lag         0.2160E+03 (46.7)   0.3310E-03 (17.0)   0.2162E+03 (46.7)
  iterzp            0.2210E+03 (47.8)   0.1619E-02 (82.9)   0.2212E+03 (47.8)
  make_fx           0.0000E+00 ( 0.0)   0.0000E+00 ( 0.0)   0.0000E+00 ( 0.0)
  AOints            0.2530E+02 ( 5.5)   0.0000E+00 ( 0.0)   0.2533E+02 ( 5.5)
 ------------------------------------------------------------------------------
   Grand Totals     0.4627E+03          0.1952E-02          0.4631E+03
 ------------------------------------------------------------------------------
 Calculating analytic Hessian of the SCF energy
 Polarizability Matrix (a.u.)
            1           2           3
    1 -73.1344159  -1.7815239   0.3216477
    2  -1.7815239 -69.4406251  -2.9110159
    3   0.3216477  -2.9110159 -54.2357033

 Direct stationary perturbation theory relativistic correction:

 rels  =      17.644608554118
 relv  =     -60.038362501494
 rel2e =       9.786958368527
 E_rel =     -32.606795578849

 Hessian of the SCF Energy
            1           2           3           4           5           6
    1   0.2236709   0.0550704   0.0406183  -0.0431531   0.0068696   0.0367142
    2   0.0550704   0.6478619  -0.0326048   0.0256732  -0.0764582  -0.0329357
    3   0.0406183  -0.0326048   0.6145639   0.0780214  -0.0329208  -0.1571091
    4  -0.0431531   0.0256732   0.0780214   0.4436989   0.0099659  -0.1672971
    5   0.0068696  -0.0764582  -0.0329208   0.0099659   0.4443271  -0.1019842
    6   0.0367142  -0.0329357  -0.1571091  -0.1672971  -0.1019842   0.3833016
    7  -0.0789449  -0.0442877  -0.1028694  -0.2212880   0.0164244   0.0467525
    8  -0.0196237  -0.0774244  -0.0244130   0.0144831  -0.0438384   0.0129589
    9  -0.0743483  -0.0469025  -0.1522717   0.0100393   0.0187858  -0.0314648
   10  -0.0005722   0.0054300  -0.0018614  -0.1076077  -0.0913293   0.0869849
   11   0.0048948   0.0090832  -0.0096291  -0.0930944  -0.1662534   0.1209101
   12   0.0122721   0.0180638  -0.0138802   0.0883685   0.1178041  -0.1484088
   13  -0.0062577   0.0042671   0.0054942  -0.0504829   0.0453962   0.0010886
   14   0.0093436  -0.0157649  -0.0029332   0.0433367  -0.1375788   0.0060479
   15   0.0077568  -0.0204787   0.0056573   0.0021965   0.0023514  -0.0306018
   16  -0.0059843   0.0081535  -0.0142238  -0.0120440   0.0272975  -0.0178598
   17   0.0027937   0.0055151   0.0064315   0.0067528  -0.0167357   0.0098194
   18  -0.0097172   0.0345783  -0.0193468  -0.0077994  -0.0034191   0.0068731
   19  -0.0107241  -0.0066975  -0.0004894  -0.0111387  -0.0187845  -0.0031708
   20  -0.0124368  -0.0074418   0.0027248  -0.0040828  -0.0044562  -0.0046184
   21  -0.0081367  -0.0120287   0.0041450   0.0023518   0.0065356  -0.0002900
   22  -0.0344272  -0.0074002   0.0045441  -0.0037580  -0.0177367   0.0187447
   23  -0.0060711  -0.1634359   0.1467282  -0.0005313   0.0057995  -0.0099393
   24   0.0046055   0.1428256  -0.2254343  -0.0013701   0.0088119  -0.0139554
   25  -0.0436074  -0.0402088  -0.0092340   0.0057735   0.0218969  -0.0019572
   26  -0.0408405  -0.3219349  -0.0533836  -0.0025031  -0.0048059  -0.0002587
   27  -0.0097647  -0.0505173  -0.0563240  -0.0045110  -0.0159647  -0.0083448
            7           8           9          10          11          12
    1  -0.0789449  -0.0196237  -0.0743483  -0.0005722   0.0048948   0.0122721
    2  -0.0442877  -0.0774244  -0.0469025   0.0054300   0.0090832   0.0180638
    3  -0.1028694  -0.0244130  -0.1522717  -0.0018614  -0.0096291  -0.0138802
    4  -0.2212880   0.0144831   0.0100393  -0.1076077  -0.0930944   0.0883685
    5   0.0164244  -0.0438384   0.0187858  -0.0913293  -0.1662534   0.1178041
    6   0.0467525   0.0129589  -0.0314648   0.0869849   0.1209101  -0.1484088
    7   0.4823598   0.0051276   0.1022992  -0.0124989  -0.0010601  -0.0052618
    8   0.0051276   0.3777323  -0.0473099  -0.0179612  -0.0012365  -0.0078216
    9   0.1022992  -0.0473099   0.3443108   0.0193553   0.0015202   0.0030644
   10  -0.0124989  -0.0179612   0.0193553   0.1155564   0.0878487  -0.0956138
   11  -0.0010601  -0.0012365   0.0015202   0.0878487   0.1801490  -0.1205745
   12  -0.0052618  -0.0078216   0.0030644  -0.0956138  -0.1205745   0.1542136
   13  -0.0036617   0.0223003   0.0023832   0.0030934  -0.0017884  -0.0013468
   14   0.0037190  -0.0099390  -0.0022549   0.0168801  -0.0226547  -0.0044059
   15   0.0042165   0.0040132  -0.0038356  -0.0076312   0.0093805   0.0036884
   16  -0.0910508   0.0520416  -0.0418168   0.0035332   0.0021516   0.0020988
   17   0.0734836  -0.1675593   0.0854589  -0.0007230   0.0005012  -0.0013051
   18  -0.0502413   0.0735709  -0.1153053  -0.0019769  -0.0001472   0.0004977
   19  -0.0745314  -0.0477353  -0.0011797  -0.0020489  -0.0004274  -0.0023177
   20  -0.0557229  -0.0763747  -0.0041894   0.0001742  -0.0001028  -0.0005205
   21   0.0010748  -0.0009072  -0.0252985   0.0010103   0.0000838   0.0006141
   22   0.0024478   0.0181976  -0.0162954   0.0001473   0.0026845   0.0041265
   23   0.0005758   0.0003053  -0.0051970  -0.0002963  -0.0006943  -0.0017646
   24   0.0028204   0.0060768  -0.0113703  -0.0016774  -0.0014455  -0.0017371
   25  -0.0028320  -0.0268299  -0.0004368   0.0003975  -0.0012093  -0.0023258
   26   0.0017404  -0.0016651   0.0000888  -0.0000231   0.0012084   0.0005242
   27   0.0012092  -0.0161682  -0.0078289   0.0014102  -0.0000983   0.0019479
           13          14          15          16          17          18
    1  -0.0062577   0.0093436   0.0077568  -0.0059843   0.0027937  -0.0097172
    2   0.0042671  -0.0157649  -0.0204787   0.0081535   0.0055151   0.0345783
    3   0.0054942  -0.0029332   0.0056573  -0.0142238   0.0064315  -0.0193468
    4  -0.0504829   0.0433367   0.0021965  -0.0120440   0.0067528  -0.0077994
    5   0.0453962  -0.1375788   0.0023514   0.0272975  -0.0167357  -0.0034191
    6   0.0010886   0.0060479  -0.0306018  -0.0178598   0.0098194   0.0068731
    7  -0.0036617   0.0037190   0.0042165  -0.0910508   0.0734836  -0.0502413
    8   0.0223003  -0.0099390   0.0040132   0.0520416  -0.1675593   0.0735709
    9   0.0023832  -0.0022549  -0.0038356  -0.0418168   0.0854589  -0.1153053
   10   0.0030934   0.0168801  -0.0076312   0.0035332  -0.0007230  -0.0019769
   11  -0.0017884  -0.0226547   0.0093805   0.0021516   0.0005012  -0.0001472
   12  -0.0013468  -0.0044059   0.0036884   0.0020988  -0.0013051   0.0004977
   13   0.0636343  -0.0761603  -0.0062382  -0.0042893   0.0041911   0.0003597
   14  -0.0761603   0.1827559   0.0030257   0.0020427  -0.0010258  -0.0003161
   15  -0.0062382   0.0030257   0.0225524  -0.0030711   0.0013514   0.0006585
   16  -0.0042893   0.0020427  -0.0030711   0.1035266  -0.0817244   0.0675890
   17   0.0041911  -0.0010258   0.0013514  -0.0817244   0.2140384  -0.1177783
   18   0.0003597  -0.0003161   0.0006585   0.0675890  -0.1177783   0.1250642
   19  -0.0024051  -0.0005127   0.0019072   0.0070617  -0.0064387   0.0053937
   20   0.0013730   0.0026801   0.0006373  -0.0106468  -0.0366671   0.0136037
   21  -0.0010873   0.0005133   0.0007333   0.0071743   0.0148765  -0.0000312
   22   0.0020515  -0.0026899  -0.0029613  -0.0036135   0.0008063  -0.0079570
   23   0.0005206   0.0012900   0.0003959   0.0005133   0.0006703  -0.0001923
   24   0.0003537   0.0007255   0.0021419   0.0007350  -0.0006199  -0.0005682
   25  -0.0016825   0.0040409   0.0038248   0.0028604   0.0008586   0.0043495
   26  -0.0000995   0.0002373  -0.0006767   0.0001710   0.0012630   0.0001001
   27  -0.0010071  -0.0004023  -0.0009943  -0.0006256   0.0017656   0.0021581
           19          20          21          22          23          24
    1  -0.0107241  -0.0124368  -0.0081367  -0.0344272  -0.0060711   0.0046055
    2  -0.0066975  -0.0074418  -0.0120287  -0.0074002  -0.1634359   0.1428256
    3  -0.0004894   0.0027248   0.0041450   0.0045441   0.1467282  -0.2254343
    4  -0.0111387  -0.0040828   0.0023518  -0.0037580  -0.0005313  -0.0013701
    5  -0.0187845  -0.0044562   0.0065356  -0.0177367   0.0057995   0.0088119
    6  -0.0031708  -0.0046184  -0.0002900   0.0187447  -0.0099393  -0.0139554
    7  -0.0745314  -0.0557229   0.0010748   0.0024478   0.0005758   0.0028204
    8  -0.0477353  -0.0763747  -0.0009072   0.0181976   0.0003053   0.0060768
    9  -0.0011797  -0.0041894  -0.0252985  -0.0162954  -0.0051970  -0.0113703
   10  -0.0020489   0.0001742   0.0010103   0.0001473  -0.0002963  -0.0016774
   11  -0.0004274  -0.0001028   0.0000838   0.0026845  -0.0006943  -0.0014455
   12  -0.0023177  -0.0005205   0.0006141   0.0041265  -0.0017646  -0.0017371
   13  -0.0024051   0.0013730  -0.0010873   0.0020515   0.0005206   0.0003537
   14  -0.0005127   0.0026801   0.0005133  -0.0026899   0.0012900   0.0007255
   15   0.0019072   0.0006373   0.0007333  -0.0029613   0.0003959   0.0021419
   16   0.0070617  -0.0106468   0.0071743  -0.0036135   0.0005133   0.0007350
   17  -0.0064387  -0.0366671   0.0148765   0.0008063   0.0006703  -0.0006199
   18   0.0053937   0.0136037  -0.0000312  -0.0079570  -0.0001923  -0.0005682
   19   0.0944927   0.0818142  -0.0006909   0.0013233  -0.0015380  -0.0003612
   20   0.0818142   0.1220107  -0.0079782   0.0014822  -0.0000063   0.0001137
   21  -0.0006909  -0.0079782   0.0191207   0.0011655  -0.0009075   0.0010363
   22   0.0013233   0.0014822   0.0011655   0.0357399   0.0067807  -0.0050719
   23  -0.0015380  -0.0000063  -0.0009075   0.0067807   0.1671012  -0.1510183
   24  -0.0003612   0.0001137   0.0010363  -0.0050719  -0.1510183   0.2405391
   25  -0.0020294  -0.0019543  -0.0028619   0.0000889   0.0000465  -0.0000341
   26   0.0003200   0.0003581  -0.0001877  -0.0021245  -0.0110298  -0.0054698
   27   0.0009088   0.0002268  -0.0000297   0.0037047   0.0218950   0.0093479
           25          26          27
    1  -0.0436074  -0.0408405  -0.0097647
    2  -0.0402088  -0.3219349  -0.0505173
    3  -0.0092340  -0.0533836  -0.0563240
    4   0.0057735  -0.0025031  -0.0045110
    5   0.0218969  -0.0048059  -0.0159647
    6  -0.0019572  -0.0002587  -0.0083448
    7  -0.0028320   0.0017404   0.0012092
    8  -0.0268299  -0.0016651  -0.0161682
    9  -0.0004368   0.0000888  -0.0078289
   10   0.0003975  -0.0000231   0.0014102
   11  -0.0012093   0.0012084  -0.0000983
   12  -0.0023258   0.0005242   0.0019479
   13  -0.0016825  -0.0000995  -0.0010071
   14   0.0040409   0.0002373  -0.0004023
   15   0.0038248  -0.0006767  -0.0009943
   16   0.0028604   0.0001710  -0.0006256
   17   0.0008586   0.0012630   0.0017656
   18   0.0043495   0.0001001   0.0021581
   19  -0.0020294   0.0003200   0.0009088
   20  -0.0019543   0.0003581   0.0002268
   21  -0.0028619  -0.0001877  -0.0000297
   22   0.0000889  -0.0021245   0.0037047
   23   0.0000465  -0.0110298   0.0218950
   24  -0.0000341  -0.0054698   0.0093479
   25   0.0410310   0.0433594   0.0086755
   26   0.0433594   0.3363690   0.0592634
   27   0.0086755   0.0592634   0.0600679
 Gradient time:  CPU 578.01 s  wall 578.62 s
 **********************************************************************
 **                                                                  **
 **                       VIBRATIONAL ANALYSIS                       **
 **                       --------------------                       **
 **                                                                  **
 **        VIBRATIONAL FREQUENCIES (CM**-1) AND NORMAL MODES         **
 **     FORCE CONSTANTS (mDYN/ANGSTROM) AND REDUCED MASSES (AMU)     **
 **                  INFRARED INTENSITIES (KM/MOL)                   **
 **                                                                  **
 **********************************************************************


 Mode:                 1                      2                      3
 Frequency:       119.24                 189.38                 305.81
 Force Cnst:      0.2363                 0.1153                 0.6481
 Red. Mass:      28.2053                 5.4549                11.7622
 IR Active:          YES                    YES                    YES
 IR Intens:        0.494                  3.543                  0.311
 Raman Active:       YES                    YES                    YES
               X      Y      Z        X      Y      Z        X      Y      Z
 C          0.009 -0.240  0.003    0.241  0.064 -0.191    0.171  0.199  0.006
 C          0.076 -0.116 -0.007    0.010 -0.007 -0.258    0.027  0.130 -0.041
 C          0.038 -0.230 -0.024    0.006 -0.031  0.023    0.075 -0.019  0.113
 H         -0.115  0.035  0.007   -0.073 -0.146 -0.470   -0.174  0.051 -0.279
 Cl         0.641  0.161 -0.056    0.038 -0.018  0.149   -0.155  0.166 -0.020
 F          0.172 -0.178 -0.062   -0.134  0.065  0.249    0.522  0.113 -0.016
 Br        -0.342  0.068  0.043   -0.032 -0.012 -0.049   -0.102 -0.155  0.006
 H          0.026 -0.351 -0.082    0.563  0.115 -0.142    0.494  0.270  0.070
 H         -0.075 -0.259  0.144    0.142  0.102 -0.303   -0.033  0.259 -0.143
 TransDip  -0.019 -0.010  0.007    0.030 -0.006 -0.052   -0.006 -0.016 -0.006

 Mode:                 4                      5                      6
 Frequency:       325.06                 382.24                 473.56
 Force Cnst:      0.4370                 0.3345                 0.6456
 Red. Mass:       7.0192                 3.8855                 4.8857
 IR Active:          YES                    YES                    YES
 IR Intens:        2.348                  1.110                 10.935
 Raman Active:       YES                    YES                    YES
               X      Y      Z        X      Y      Z        X      Y      Z
 C         -0.199 -0.239 -0.140   -0.081  0.274  0.003   -0.036  0.049 -0.043
 C         -0.075 -0.043 -0.151   -0.060 -0.084  0.117    0.376  0.196  0.094
 C         -0.095  0.083 -0.256   -0.070  0.098  0.056    0.229  0.017 -0.211
 H          0.070  0.008  0.015   -0.028 -0.138  0.085    0.660  0.219  0.331
 Cl         0.044 -0.010  0.061    0.109 -0.121 -0.059   -0.026 -0.036 -0.012
 F          0.096  0.386  0.005   -0.004  0.142  0.034   -0.100  0.031  0.056
 Br         0.019 -0.048  0.057   -0.013 -0.035 -0.008   -0.055 -0.036  0.013
 H         -0.358 -0.468 -0.326   -0.215  0.624  0.270   -0.154  0.088 -0.018
 H         -0.136 -0.314  0.162    0.039  0.348 -0.405   -0.233  0.080 -0.040
 TransDip  -0.023 -0.042 -0.012   -0.029  0.013  0.012    0.081  0.069  0.001

 Mode:                 7                      8                      9
 Frequency:       506.91                 688.70                 855.34
 Force Cnst:      0.5758                 0.6973                 1.0370
 Red. Mass:       3.8036                 2.4952                 2.4058
 IR Active:          YES                    YES                    YES
 IR Intens:       13.216                 20.042                 41.010
 Raman Active:       YES                    YES                    YES
               X      Y      Z        X      Y      Z        X      Y      Z
 C          0.264 -0.038  0.103   -0.080  0.073  0.061    0.091 -0.114  0.005
 C          0.006  0.024  0.050   -0.005  0.241 -0.105    0.017  0.096  0.127
 C         -0.017  0.243  0.069   -0.034  0.031  0.090   -0.123 -0.175  0.005
 H          0.095  0.033  0.124   -0.162  0.117 -0.361   -0.036  0.081  0.075
 Cl         0.019 -0.013  0.015    0.038 -0.105 -0.003    0.004 -0.018 -0.003
 F         -0.112  0.088 -0.172    0.022 -0.018 -0.022   -0.040  0.105 -0.086
 Br        -0.031 -0.045 -0.005    0.001  0.001  0.000    0.007  0.008  0.002
 H          0.063 -0.265 -0.073    0.261 -0.324 -0.234    0.678  0.184  0.257
 H          0.691 -0.166  0.432   -0.462  0.029  0.529   -0.397  0.042 -0.393
 TransDip   0.092  0.056  0.044   -0.106  0.093  0.028   -0.060 -0.168  0.101

 Mode:                10                     11                     12
 Frequency:       941.64                 962.39                 994.60
 Force Cnst:      0.9292                 1.9785                 3.1896
 Red. Mass:       1.7787                 3.6256                 5.4725
 IR Active:          YES                    YES                    YES
 IR Intens:       19.796                 59.352                  9.898
 Raman Active:       YES                    YES                    YES
               X      Y      Z        X      Y      Z        X      Y      Z
 C          0.045  0.096 -0.057   -0.064 -0.003  0.256   -0.094 -0.100 -0.242
 C          0.052 -0.084  0.173    0.054 -0.194 -0.178    0.309 -0.133 -0.000
 C          0.005 -0.086 -0.057    0.226 -0.022  0.047   -0.164  0.171  0.388
 H         -0.385 -0.367 -0.461   -0.025 -0.315 -0.375    0.372 -0.272 -0.095
 Cl        -0.009  0.018 -0.010   -0.009  0.033  0.001   -0.014  0.037 -0.007
 F         -0.027  0.040  0.000   -0.084  0.099 -0.084    0.000 -0.003 -0.045
 Br         0.002  0.002 -0.000   -0.004 -0.004  0.001    0.002 -0.001 -0.003
 H         -0.046 -0.283 -0.352    0.233  0.123  0.375   -0.072 -0.048 -0.202
 H         -0.140  0.012  0.460   -0.561  0.122  0.013   -0.552 -0.057 -0.144
 TransDip   0.010 -0.138 -0.034    0.197 -0.146  0.026    0.028  0.000  0.097

 Mode:                13                     14                     15
 Frequency:      1066.96                1099.17                1168.31
 Force Cnst:      0.8536                 1.0040                 1.9552
 Red. Mass:       1.2726                 1.4104                 2.4312
 IR Active:          YES                    YES                    YES
 IR Intens:       21.567                 11.194                109.590
 Raman Active:       YES                    YES                    YES
               X      Y      Z        X      Y      Z        X      Y      Z
 C         -0.128  0.046  0.001   -0.107 -0.042  0.010    0.002 -0.129  0.012
 C          0.003 -0.051  0.024    0.107  0.061 -0.004   -0.021  0.041  0.102
 C         -0.006  0.029 -0.030    0.017 -0.056  0.052    0.016  0.263 -0.128
 H          0.251 -0.141  0.128   -0.464  0.102 -0.412   -0.349 -0.329 -0.552
 Cl         0.000  0.008 -0.005   -0.003 -0.006  0.004    0.005 -0.002 -0.001
 F          0.004 -0.012  0.008   -0.012  0.028 -0.017    0.024 -0.079  0.043
 Br         0.000  0.000  0.000    0.000  0.000 -0.000   -0.003 -0.004  0.001
 H          0.833 -0.168 -0.136   -0.094  0.112  0.131    0.241  0.147  0.231
 H          0.364 -0.036  0.057    0.692 -0.116 -0.196   -0.288 -0.009 -0.353
 TransDip   0.145  0.027 -0.018    0.007 -0.099  0.041    0.023  0.307 -0.133

 Mode:                16                     17                     18
 Frequency:      1257.63                1344.76                1458.41
 Force Cnst:      1.4357                 2.1945                 1.6635
 Red. Mass:       1.5407                 2.0596                 1.3274
 IR Active:          YES                    YES                    YES
 IR Intens:       39.704                  6.458                 22.760
 Raman Active:       YES                    YES                    YES
               X      Y      Z        X      Y      Z        X      Y      Z
 C         -0.019 -0.008 -0.090   -0.024 -0.037 -0.056   -0.023 -0.046 -0.124
 C         -0.048 -0.049  0.045   -0.155  0.117  0.068   -0.059  0.023  0.018
 C          0.161  0.048  0.060    0.175 -0.044  0.113    0.076 -0.008  0.030
 H         -0.574  0.589  0.333    0.439 -0.566 -0.174    0.060 -0.089  0.000
 Cl        -0.001 -0.011  0.004    0.006 -0.000 -0.004    0.001 -0.000 -0.001
 F         -0.018  0.013 -0.013   -0.018  0.028 -0.024   -0.005  0.007 -0.005
 Br        -0.003 -0.003 -0.000   -0.002 -0.002 -0.000   -0.001 -0.001 -0.000
 H          0.202 -0.152 -0.212   -0.167 -0.268 -0.257    0.110  0.580  0.375
 H         -0.184  0.018 -0.151    0.099  0.005 -0.432    0.021 -0.209  0.653
 TransDip   0.193 -0.024  0.053    0.032  0.021  0.072    0.054  0.024  0.141

 Mode:                19                     20                     21
 Frequency:      3133.00                3186.56                3229.76
 Force Cnst:      6.1000                 6.5197                 6.8684
 Red. Mass:       1.0548                 1.0898                 1.1175
 IR Active:          YES                    YES                    YES
 IR Intens:        0.373                  2.789                  0.590
 Raman Active:       YES                    YES                    YES
               X      Y      Z        X      Y      Z        X      Y      Z
 C         -0.009 -0.032 -0.056    0.000  0.008 -0.008    0.009  0.090 -0.041
 C         -0.001  0.002  0.000   -0.041 -0.054  0.052    0.004  0.006 -0.005
 C          0.003 -0.000  0.002    0.002 -0.000  0.001   -0.000  0.001 -0.001
 H         -0.012 -0.013  0.014    0.467  0.638 -0.597   -0.049 -0.064  0.065
 Cl        -0.000  0.000  0.000    0.000  0.000 -0.000    0.000 -0.000 -0.000
 F          0.000  0.000  0.000   -0.000  0.000 -0.000    0.000 -0.000  0.000
 Br         0.000  0.000  0.000    0.000  0.000 -0.000   -0.000 -0.000  0.000
 H         -0.018 -0.393  0.485    0.002 -0.059  0.069   -0.019 -0.475  0.612
 H          0.109  0.756  0.148   -0.009 -0.044 -0.010   -0.086 -0.596 -0.128
 TransDip   0.004 -0.019 -0.002    0.044 -0.030  0.003    0.002  0.000  0.024

 STANDARD THERMODYNAMIC QUANTITIES AT   298.15 K  AND     1.00 ATM

   This Molecule has  0 Imaginary Frequencies
   Zero point vibrational energy:       33.866 kcal/mol

   Atom    1 Element C  Has Mass   12.00000
   Atom    2 Element C  Has Mass   12.00000
   Atom    3 Element C  Has Mass   12.00000
   Atom    4 Element H  Has Mass    1.00783
   Atom    5 Element Cl Has Mass   34.96885
   Atom    6 Element F  Has Mass   18.99840
   Atom    7 Element Br Has Mass   78.91830
   Atom    8 Element H  Has Mass    1.00783
   Atom    9 Element H  Has Mass    1.00783
   Molecular Mass:   171.909040 amu
   Principal axes and moments of inertia in amu*Bohr^2:
                             1           2           3
    Eigenvalues --      715.04899  1354.78263  1826.19571
          X               0.99995     0.00748     0.00656
          Y              -0.00771     0.99935     0.03518
          Z              -0.00629    -0.03523     0.99936
   Rotational Symmetry Number is   1
   The Molecule is an Asymmetric Top
   Translational Enthalpy:        0.889 kcal/mol
   Rotational Enthalpy:           0.889 kcal/mol
   Vibrational Enthalpy:         35.922 kcal/mol
   gas constant (RT):             0.592 kcal/mol
   Translational Entropy:        41.333  cal/mol.K
   Rotational Entropy:           28.960  cal/mol.K
   Vibrational Entropy:          11.474  cal/mol.K

   Total Enthalpy:               38.292 kcal/mol
   Total Entropy:                81.767  cal/mol.K

 ======================================================================

 STANDARD THERMODYNAMIC QUANTITIES FOR ANHARMONIC VIBRATION -- TOSH

   Zero point vibrational energy: ************ kcal/mol

   Vibrational Enthalpy:       Infinity kcal/mol
   Vibrational Entropy:             NaN  cal/mol.K

   Total Enthalpy:             Infinity kcal/mol
   Total Entropy:                   NaN  cal/mol.K

 ======================================================================

 STANDARD THERMODYNAMIC QUANTITIES FOR ANHARMONIC VIBRATION -- VPT2

   Zero point vibrational energy: ************ kcal/mol

   Vibrational Enthalpy:       Infinity kcal/mol
   Vibrational Entropy:             NaN  cal/mol.K

   Total Enthalpy:             Infinity kcal/mol
   Total Entropy:                   NaN  cal/mol.K

 ======================================================================

Archival summary:
1\1\TWL02\FREQ\ProcedureUnspecified\BasisUnspecified\r1l1133\taweetha\ThuOct1103:18:292018ThuOct1103:18:292018\0\\#,FREQ,ProcedureUnspecified,BasisUnspecified,\\0,1\Br\C,1,1.92326\F,2,1.36811,1,110.87\C,2,1.49192,1,121.79,3,143.361,0\H,4,1.08229,2,117.171,1,6.02435,0\H,4,1.08423,2,117.673,1,-139.581,0\C,2,1.49408,1,123.225,3,-142.32,0\H,7,1.08236,2,115.14,1,140.311,0\Cl,7,1.76732,2,123.156,1,-1.86733,0\\\@

 Total job time:  631.04s(wall), 630.33s(cpu) 
 Thu Oct 11 03:18:29 2018

        *************************************************************
        *                                                           *
        *  Thank you very much for using Q-Chem.  Have a nice day.  *
        *                                                           *
        *************************************************************
