# Supplementary material for: Geometric and energetic data from ab initio calculations of haloethene, haloimine, halomethylenephosphine, haloiminophosphine, halodiazene, halodiphosphene and halocyclopropane
Source: Data Brief. 2019 Nov 2;27:104738. doi: 10.1016/j.dib.2019.104738 (PMC6861602; doi:10.1016/j.dib.2019.104738)
Supplement: Multimedia component 3 [file mmc3.zip › CCC/B3LYP/HClCCCFCl.out]

Q-Chem Developer Version!
                  Welcome to Q-Chem
     A Quantum Leap Into The Future Of Chemistry


 Q-Chem 5.1, Q-Chem, Inc., Pleasanton, CA (2018)

 Yihan Shao,  Zhengting Gan,  E. Epifanovsky,  A. T. B. Gilbert,  M. Wormit,  
 J. Kussmann,  A. W. Lange,  A. Behn,  Jia Deng,  Xintian Feng,  D. Ghosh,  
 M. Goldey,  P. R. Horn,  L. D. Jacobson,  I. Kaliman,  T. Kus,  A. Landau,  
 Jie Liu,  E. I. Proynov,  R. M. Richard,  R. P. Steele,  E. J. Sundstrom,  
 H. L. Woodcock III,  P. M. Zimmerman,  D. Zuev,  B. Albrecht,  E. Alguire,  
 S. A. Baeppler,  D. Barton,  Z. Benda,  Y. A. Bernard,  E. J. Berquist,  
 K. B. Bravaya,  H. Burton,  D. Casanova,  Chun-Min Chang,  Yunqing Chen,  
 A. Chien,  K. D. Closser,  M. P. Coons,  S. Coriani,  S. Dasgupta,  
 A. L. Dempwolff,  M. Diedenhofen,  Hainam Do,  R. G. Edgar,  Po-Tung Fang,  
 S. Faraji,  S. Fatehi,  Qingguo Feng,  K. D. Fenk,  J. Fosso-Tande,  
 Qinghui Ge,  A. Ghysels,  G. Gidofalvi,  J. Gomes,  J. Gonthier,  A. Gunina,  
 D. Hait,  M. W. D. Hanson-Heine,  P. H. P. Harbach,  A. W. Hauser,  
 J. E. Herr,  E. G. Hohenstein,  Z. C. Holden,  Kerwin Hui,  B. C. Huynh,  
 T.-C. Jagau,  Hyunjun Ji,  B. Kaduk,  K. Khistyaev,  Jaehoon Kim,  
 P. Klunzinger,  K. Koh,  D. Kosenkov,  L. Koulias,  T. Kowalczyk,  
 C. M. Krauter,  A. Kunitsa,  Ka Un Lao,  A. Laurent,  K. V. Lawler,  
 Joonho Lee,  D. Lefrancois,  S. Lehtola,  D. S. Levine,  Yi-Pei Li,  
 You-Sheng Lin,  Fenglai Liu,  E. Livshits,  A. Luenser,  P. Manohar,  
 E. Mansoor,  S. F. Manzer,  Shan-Ping Mao,  Yuezhi Mao,  N. Mardirossian,  
 A. V. Marenich,  T. Markovich,  L. A. Martinez-Martinez,  S. A. Maurer,  
 N. J. Mayhall,  S. C. McKenzie,  J.-M. Mewes,  A. F. Morrison,  
 J. W. Mullinax,  K. Nanda,  T. S. Nguyen-Beck,  R. Olivares-Amaya,  
 J. A. Parkhill,  T. M. Perrine,  F. Plasser,  P. Pokhilko,  S. Prager,  
 A. Prociuk,  E. Ramos,  D. R. Rehn,  F. Rob,  M. Schneider,  N. Sergueev,  
 S. M. Sharada,  S. Sharma,  D. W. Small,  T. Stauch,  T. Stein,  
 Yu-Chuan Su,  A. J. W. Thom,  A. Tkatchenko,  T. Tsuchimochi,  N. M. Tubman,  
 L. Vogt,  M. L. Vidal,  O. Vydrov,  M. A. Watson,  J. Wenzel,  
 M. de Wergifosse,  T. A. Wesolowski,  A. White,  J. Witte,  A. Yamada,  
 Jun Yang,  K. Yao,  S. Yeganeh,  S. R. Yost,  Zhi-Qiang You,  A. Zech,  
 Igor Ying Zhang,  Xing Zhang,  Yan Zhao,  Ying Zhu,  B. R. Brooks,  
 G. K. L. Chan,  C. J. Cramer,  M. S. Gordon,  W. J. Hehre,  A. Klamt,  
 M. W. Schmidt,  C. D. Sherrill,  D. G. Truhlar,  A. Aspuru-Guzik,  R. Baer,  
 A. T. Bell,  N. A. Besley,  Jeng-Da Chai,  A. E. DePrince, III,  
 R. A. DiStasio Jr.,  A. Dreuw,  B. D. Dunietz,  T. R. Furlani,  
 Chao-Ping Hsu,  Yousung Jung,  Jing Kong,  D. S. Lambrecht,  WanZhen Liang,  
 C. Ochsenfeld,  V. A. Rassolov,  L. V. Slipchenko,  J. E. Subotnik,  
 T. Van Voorhis,  J. M. Herbert,  A. I. Krylov,  P. M. W. Gill,  M. Head-Gordon

 Contributors to earlier versions of Q-Chem not listed above: 
 R. D. Adamson,  B. Austin,  J. Baker,  G. J. O. Beran,  K. Brandhorst,  
 S. T. Brown,  E. F. C. Byrd,  A. K. Chakraborty,  C.-L. Cheng,  
 Siu Hung Chien,  D. M. Chipman,  D. L. Crittenden,  H. Dachsel,  
 R. J. Doerksen,  A. D. Dutoi,  L. Fusti-Molnar,  W. A. Goddard III,  
 A. Golubeva-Zadorozhnaya,  S. R. Gwaltney,  G. Hawkins,  A. Heyden,  
 S. Hirata,  G. Kedziora,  F. J. Keil,  C. Kelley,  Jihan Kim,  R. A. King,  
 R. Z. Khaliullin,  P. P. Korambath,  W. Kurlancheek,  A. M. Lee,  M. S. Lee,  
 S. V. Levchenko,  Ching Yeh Lin,  D. Liotard,  R. C. Lochan,  I. Lotan,  
 P. E. Maslen,  N. Nair,  D. P. O'Neill,  D. Neuhauser,  E. Neuscamman,  
 C. M. Oana,  R. Olson,  B. Peters,  R. Peverati,  P. A. Pieniazek,  
 Y. M. Rhee,  J. Ritchie,  M. A. Rohrdanz,  E. Rosta,  N. J. Russ,  
 H. F. Schaefer III,  N. E. Schultz,  N. Shenvi,  A. C. Simmonett,  A. Sodt,  
 D. Stuck,  K. S. Thanthiriwatte,  V. Vanovschi,  Tao Wang,  A. Warshel,  
 C. F. Williams,  Q. Wu,  X. Xu,  W. Zhang

 Please cite Q-Chem as follows:
 Y. Shao et al., Mol. Phys. 113, 184-215 (2015)
 DOI: 10.1080/00268976.2014.952696

 Q-Chem 5.1.1 for Intel X86 EM64T Linux

 Parts of Q-Chem use Armadillo 8.300.2 (Tropical Shenanigans).
 http://arma.sourceforge.net/

 Q-Chem begins on Thu Oct 11 03:18:29 2018  

Host: 
0

     Scratch files written to /scratch/taweetham/qchem2565//
Input Ideriv = 2
Curr. Ideriv = -1
Max.  Ideriv = 2

Checking the input file for inconsistencies... 	...done.

--------------------------------------------------------------
User input:
--------------------------------------------------------------
$molecule
0 1
C 
C 1 CC 
C 2 CC 1 60.0
H 2 CH 1 ANG  3 pDHA
Cl 2 CCl 1 ANG  3 mDHA
F 3 CF 1 ANG  2 mDHA
Cl 3 CCl 1 ANG  2 pDHA
H 1 CH 2 ANG  3 pDHA
H 1 CH 2 ANG  3 mDHA

CC=1.54
CH=1.09
CF=1.35
CCl=1.77
CBr=1.94
CI=2.14
ANG=118.0
pDHA=107.9
mDHA=-107.9
$end

$rem
   job_type	optimization
   basis	6-311++g**
   method	b3lyp
   mem_total	32000
$end

--------------------------------------------------------------
 ----------------------------------------------------------------
             Standard Nuclear Orientation (Angstroms)
    I     Atom           X                Y                Z
 ----------------------------------------------------------------
    1      C      -0.0971734271    -1.1407996604    -1.1089563367
    2      C       0.6623017972    -0.9004434556     0.2090065909
    3      C      -0.7764022136    -0.3768748390     0.0428540310
    4      H       0.8240396512    -1.7525923563     0.8691453018
    5      Cl      1.9820714378     0.2789998197     0.2043529946
    6      F      -1.7610026556    -1.0010770133     0.7236136179
    7      Cl     -1.0101916860     1.3679347587    -0.1412164723
    8      H       0.2108365856    -0.5742109515    -1.9877094687
    9      H      -0.4401650566    -2.1526836771    -1.3247049838
 ----------------------------------------------------------------
 Molecular Point Group                 C1    NOp =  1
 Largest Abelian Subgroup              C1    NOp =  1
 Nuclear Repulsion Energy =   356.8988646808 hartrees
 There are       32 alpha and       32 beta electrons
 Requested basis set is 6-311++G(d,p)
 There are 65 shells and 169 basis functions

 Total QAlloc Memory Limit  32000 MB
 Mega-Array Size       188 MB
 MEM_STATIC part       192 MB
 A cutoff of  1.0D-11 yielded   1947 shell pairs
 There are     13755 function pairs (     14780 Cartesian)
 Smallest overlap matrix eigenvalue = 3.06E-05

 Scale SEOQF with 1.000000e-01/1.000000e-01/1.000000e-01

 Standard Electronic Orientation quadrupole field applied
 Nucleus-field energy     =     0.0000000067 hartrees
 Guess from superposition of atomic densities
 Warning:  Energy on first SCF cycle will be non-variational
 SAD guess density has 64.000000 electrons

 -----------------------------------------------------------------------
  General SCF calculation program by
  Eric Jon Sundstrom, Paul Horn, Yuezhi Mao, Dmitri Zuev, Alec White,
  David Stuck, Shaama M.S., Shane Yost, Joonho Lee, David Small,
  Daniel Levine, Susi Lehtola, Hugh Burton, Evgeny Epifanovsky
 -----------------------------------------------------------------------
 Exchange:     0.2000 Hartree-Fock + 0.0800 Slater + 0.7200 B88
 Correlation:  0.1900 VWN1RPA + 0.8100 LYP
 Using SG-1 standard quadrature grid
 A restricted SCF calculation will be
 performed using DIIS
 SCF converges when DIIS error is below 1.0e-08
 ---------------------------------------
  Cycle       Energy         DIIS error
 ---------------------------------------
    1   -1137.4360636562      4.23e-02  
    2   -1136.3729281057      4.23e-03  
    3   -1136.3373484677      5.49e-03  
    4   -1136.4270834186      6.31e-04  
    5   -1136.4281776798      2.64e-04  
    6   -1136.4283834785      8.10e-05  
    7   -1136.4284048289      1.84e-05  
    8   -1136.4284056217      6.89e-06  
    9   -1136.4284057624      1.37e-06  
   10   -1136.4284057687      3.62e-07  
   11   -1136.4284057692      6.24e-08  
   12   -1136.4284057692      3.73e-08  
   13   -1136.4284057692      5.12e-09  Convergence criterion met
 ---------------------------------------
 SCF time:   CPU 37.53s  wall 46.00s 
 SCF   energy in the final basis set =    -1136.4284057692
 Total energy in the final basis set =    -1136.4284057692

 --------------------------------------------------------------

                    Orbital Energies (a.u.)
 --------------------------------------------------------------

 Alpha MOs
 -- Occupied --
*******-101.565 -24.718 -10.346 -10.274 -10.223  -9.485  -9.479
 -7.250  -7.244  -7.240  -7.239  -7.234  -7.234  -1.260  -0.933
 -0.862  -0.822  -0.646  -0.628  -0.564  -0.531  -0.499  -0.471
 -0.447  -0.425  -0.391  -0.375  -0.347  -0.323  -0.307  -0.293
 -- Virtual --
 -0.028  -0.011   0.006   0.015   0.019   0.026   0.049   0.062
  0.067   0.070   0.079   0.089   0.095   0.104   0.109   0.114
  0.121   0.124   0.128   0.133   0.141   0.147   0.165   0.176
  0.189   0.198   0.216   0.217   0.241   0.252   0.256   0.269
  0.316   0.341   0.364   0.378   0.414   0.427   0.444   0.450
  0.469   0.477   0.480   0.491   0.505   0.519   0.558   0.569
  0.585   0.595   0.609   0.630   0.651   0.685   0.782   0.813
  0.853   0.863   0.873   0.890   0.895   0.929   0.953   0.967
  0.979   1.010   1.061   1.115   1.163   1.269   1.285   1.319
  1.381   1.409   1.434   1.466   1.494   1.517   1.531   1.552
  1.634   1.691   1.726   1.775   1.817   1.830   1.887   1.929
  1.998   2.032   2.083   2.147   2.167   2.207   2.278   2.288
  2.301   2.327   2.448   2.484   2.515   2.535   2.586   2.687
  2.695   2.788   2.809   2.821   3.036   3.103   3.293   3.364
  3.686   3.762   3.796   3.799   3.986   4.033   4.227   4.838
  6.330   6.371   6.655   9.714   9.759  23.532  23.686  23.825
 25.851  25.866  25.907  25.971  26.407  26.470  66.752 215.699
215.746
 --------------------------------------------------------------

          Ground-State Mulliken Net Atomic Charges

     Atom                 Charge (a.u.)
  ----------------------------------------
      1 C                    -0.537328
      2 C                    -0.011351
      3 C                    -0.280538
      4 H                     0.286835
      5 Cl                    0.043484
      6 F                    -0.039975
      7 Cl                    0.202284
      8 H                     0.146143
      9 H                     0.190446
  ----------------------------------------
  Sum of atomic charges =    -0.000000

 -----------------------------------------------------------------
                    Cartesian Multipole Moments
 -----------------------------------------------------------------
    Charge (ESU x 10^10)
                -0.0000
    Dipole Moment (Debye)
         X       0.4330      Y      -1.7652      Z      -1.0825
       Tot       2.1155
    Quadrupole Moments (Debye-Ang)
        XX     -53.5267     XY      -0.7248     YY     -45.2874
        XZ       1.1140     YZ       0.6022     ZZ     -47.2806
    Octopole Moments (Debye-Ang^2)
       XXX      -6.2486    XXY       4.0361    XYY      -1.1868
       YYY      -3.1451    XXZ       0.4478    XYZ      -2.8184
       YYZ       0.4921    XZZ      -1.8541    YZZ      -2.8602
       ZZZ       1.5023
    Hexadecapole Moments (Debye-Ang^3)
      XXXX    -575.0073   XXXY      15.8990   XXYY    -147.1770
      XYYY       5.4282   YYYY    -303.5119   XXXZ      -4.3559
      XXYZ      -0.6921   XYYZ       3.3758   YYYZ      -5.4650
      XXZZ    -121.6751   XYZZ       2.5375   YYZZ     -75.8307
      XZZZ      -8.2576   YZZZ      -4.4064   ZZZZ    -134.0257
 -----------------------------------------------------------------
 Calculating analytic gradient of the SCF energy
 Gradient of SCF Energy
            1           2           3           4           5           6
    1   0.0061777   0.0214210  -0.0339561   0.0001241  -0.0047194   0.0020927
    2  -0.0077785  -0.0042238   0.0117050  -0.0057973   0.0058030  -0.0015088
    3  -0.0147322   0.0097680   0.0224494   0.0012978  -0.0035126  -0.0026022
            7           8           9
    1   0.0078925   0.0017069  -0.0007394
    2   0.0044069   0.0001717  -0.0027782
    3  -0.0033951  -0.0053616  -0.0039114
 Max gradient component =       3.396E-02
 RMS gradient           =       1.045E-02
 Gradient time:  CPU 10.13 s  wall 12.01 s
 Geometry Optimization Parameters
   NAtoms,    NIC,     NZ,  NCons,   NDum,   NFix, NCnnct, MaxDiis
        9      69       9       0       0       0       0       0


** GEOMETRY OPTIMIZATION IN DELOCALIZED INTERNAL COORDINATES **
   Searching for a Minimum

   Optimization Cycle:   1

                       Coordinates (Angstroms)
     ATOM                X               Y               Z
      1  C        -0.0971734271   -1.1407996604   -1.1089563367
      2  C         0.6623017972   -0.9004434556    0.2090065909
      3  C        -0.7764022136   -0.3768748390    0.0428540310
      4  H         0.8240396512   -1.7525923563    0.8691453018
      5  Cl        1.9820714378    0.2789998197    0.2043529946
      6  F        -1.7610026556   -1.0010770133    0.7236136179
      7  Cl       -1.0101916860    1.3679347587   -0.1412164723
      8  H         0.2108365856   -0.5742109515   -1.9877094687
      9  H        -0.4401650566   -2.1526836771   -1.3247049838
   Point Group: c1    Number of degrees of freedom:    21


   Energy is  -1136.428405769


 Attempting to Generate Delocalized Internal Coordinates

 21 Hessian modes will be used to form the next step
  Hessian Eigenvalues:
     0.016341    0.020947    0.023307    0.030304    0.030782    0.032544
     0.083421    0.087153    0.090379    0.107532    0.134223    0.138421
     0.253751    0.264506    0.285189    0.286300    0.286300    0.348126
     0.348126    0.348126    0.550214

 Minimum Search - Taking Simple RFO Step
 Searching for Lamda that Minimizes Along All modes
 Value Taken    Lamda =  -0.00633157
 Step Taken.  Stepsize is  0.227002

                             Maximum     Tolerance    Cnvgd?
         Gradient           0.017811      0.000300      NO
         Displacement       0.118139      0.001200      NO
         Energy change     *********      0.000001      NO


 New Cartesian Coordinates Obtained by Inverse Iteration

 Displacement from previous Coordinates is:  0.286272
 ----------------------------------------------------------------
             Standard Nuclear Orientation (Angstroms)
    I     Atom           X                Y                Z
 ----------------------------------------------------------------
    1      C      -0.0952339862    -1.1228374435    -1.1042227305
    2      C       0.6584107662    -0.8873901979     0.1992400618
    3      C      -0.7545720954    -0.3770298631     0.0218410946
    4      H       0.7929844930    -1.7234436727     0.8727403898
    5      Cl      2.0470172192     0.2091632545     0.2128122126
    6      F      -1.7240414186    -1.0089003017     0.7210721329
    7      Cl     -1.0897246893     1.3445244947    -0.1606671600
    8      H       0.1992057129    -0.5532661440    -1.9766249578
    9      H      -0.4397315689    -2.1325675009    -1.2998057689
 ----------------------------------------------------------------
 Molecular Point Group                 C1    NOp =  1
 Largest Abelian Subgroup              C1    NOp =  1
 Nuclear Repulsion Energy =   356.3718771235 hartrees
 There are       32 alpha and       32 beta electrons
 Applying Cartesian multipole field
    Component          Value
    ---------          -----
     (2,0,0)        1.00000E-11
     (0,2,0)        2.00000E-11
     (0,0,2)       -3.00000E-11
 Nucleus-field energy     =     0.0000000067 hartrees
 Requested basis set is 6-311++G(d,p)
 There are 65 shells and 169 basis functions
 A cutoff of  1.0D-11 yielded   1939 shell pairs
 There are     13693 function pairs (     14712 Cartesian)
 Smallest overlap matrix eigenvalue = 2.87E-05
 Guess MOs from SCF MO coefficient file

 -----------------------------------------------------------------------
  General SCF calculation program by
  Eric Jon Sundstrom, Paul Horn, Yuezhi Mao, Dmitri Zuev, Alec White,
  David Stuck, Shaama M.S., Shane Yost, Joonho Lee, David Small,
  Daniel Levine, Susi Lehtola, Hugh Burton, Evgeny Epifanovsky
 -----------------------------------------------------------------------
 Exchange:     0.2000 Hartree-Fock + 0.0800 Slater + 0.7200 B88
 Correlation:  0.1900 VWN1RPA + 0.8100 LYP
 Using SG-1 standard quadrature grid
 A restricted SCF calculation will be
 performed using DIIS
 SCF converges when DIIS error is below 1.0e-08
 ---------------------------------------
  Cycle       Energy         DIIS error
 ---------------------------------------
    1   -1136.4284438803      7.94e-04  
    2   -1136.4320699970      2.77e-04  
    3   -1136.4320062240      3.30e-04  
    4   -1136.4323045636      4.55e-05  
    5   -1136.4323107542      7.29e-06  
    6   -1136.4323108838      4.01e-06  
    7   -1136.4323109374      5.32e-07  
    8   -1136.4323109381      2.62e-07  
    9   -1136.4323109383      5.32e-08  
   10   -1136.4323109383      1.91e-08  
   11   -1136.4323109383      3.29e-09  Convergence criterion met
 ---------------------------------------
 SCF time:   CPU 33.09s  wall 43.00s 
 SCF   energy in the final basis set =    -1136.4323109383
 Total energy in the final basis set =    -1136.4323109383

 --------------------------------------------------------------

                    Orbital Energies (a.u.)
 --------------------------------------------------------------

 Alpha MOs
 -- Occupied --
*******-101.566 -24.715 -10.343 -10.271 -10.220  -9.485  -9.480
 -7.250  -7.245  -7.240  -7.240  -7.235  -7.235  -1.258  -0.940
 -0.865  -0.829  -0.649  -0.628  -0.567  -0.534  -0.498  -0.471
 -0.449  -0.426  -0.391  -0.377  -0.344  -0.328  -0.309  -0.295
 -- Virtual --
 -0.029  -0.010   0.007   0.017   0.019   0.027   0.051   0.063
  0.068   0.070   0.079   0.092   0.096   0.105   0.109   0.114
  0.121   0.123   0.130   0.135   0.142   0.148   0.166   0.173
  0.193   0.201   0.217   0.220   0.242   0.255   0.266   0.276
  0.319   0.340   0.365   0.378   0.414   0.432   0.444   0.446
  0.465   0.475   0.477   0.493   0.506   0.525   0.561   0.573
  0.592   0.600   0.615   0.636   0.659   0.687   0.775   0.811
  0.853   0.857   0.865   0.886   0.895   0.929   0.950   0.969
  0.990   1.008   1.072   1.114   1.159   1.271   1.295   1.325
  1.388   1.419   1.429   1.475   1.497   1.521   1.527   1.560
  1.640   1.694   1.727   1.788   1.825   1.846   1.898   1.942
  2.016   2.052   2.101   2.155   2.177   2.209   2.276   2.302
  2.305   2.321   2.452   2.497   2.506   2.550   2.591   2.695
  2.704   2.813   2.825   2.836   3.036   3.152   3.306   3.394
  3.700   3.767   3.805   3.808   3.995   4.052   4.257   4.854
  6.335   6.375   6.665   9.722   9.751  23.568  23.723  23.858
 25.856  25.867  25.924  25.941  26.412  26.424  66.757 215.708
215.737
 --------------------------------------------------------------

          Ground-State Mulliken Net Atomic Charges

     Atom                 Charge (a.u.)
  ----------------------------------------
      1 C                    -0.527513
      2 C                    -0.048591
      3 C                    -0.257428
      4 H                     0.281044
      5 Cl                    0.057886
      6 F                    -0.046232
      7 Cl                    0.202981
      8 H                     0.146710
      9 H                     0.191144
  ----------------------------------------
  Sum of atomic charges =    -0.000000

 -----------------------------------------------------------------
                    Cartesian Multipole Moments
 -----------------------------------------------------------------
    Charge (ESU x 10^10)
                -0.0000
    Dipole Moment (Debye)
         X       0.4121      Y      -1.7120      Z      -1.1284
       Tot       2.0915
    Quadrupole Moments (Debye-Ang)
        XX     -53.4396     XY      -0.7782     YY     -45.4936
        XZ       1.1692     YZ       0.6365     ZZ     -47.1863
    Octopole Moments (Debye-Ang^2)
       XXX      -6.1662    XXY       5.4353    XYY      -1.9819
       YYY      -0.3824    XXZ       0.6773    XYZ      -2.7485
       YYZ       0.7756    XZZ      -1.9584    YZZ      -1.7193
       ZZZ       2.2444
    Hexadecapole Moments (Debye-Ang^3)
      XXXX    -598.5973   XXXY      24.1114   XXYY    -150.0280
      XYYY      12.0797   YYYY    -295.4253   XXXZ      -7.0204
      XXYZ       0.0907   XYYZ       2.3735   YYYZ      -3.6493
      XXZZ    -126.1227   XYZZ       5.2466   YYZZ     -74.3522
      XZZZ     -11.1132   YZZZ      -2.8868   ZZZZ    -133.2467
 -----------------------------------------------------------------
 Calculating analytic gradient of the SCF energy
 Gradient of SCF Energy
            1           2           3           4           5           6
    1   0.0043559   0.0068630  -0.0160707   0.0005262  -0.0004130   0.0037729
    2   0.0016143  -0.0046314  -0.0001762  -0.0001940   0.0009833   0.0027871
    3  -0.0052073   0.0044730   0.0099154  -0.0004818  -0.0019081  -0.0036128
            7           8           9
    1   0.0015495  -0.0004022  -0.0001816
    2   0.0003457  -0.0008388   0.0001100
    3  -0.0020220  -0.0008851  -0.0002714
 Max gradient component =       1.607E-02
 RMS gradient           =       4.483E-03
 Gradient time:  CPU 10.17 s  wall 12.63 s
 Geometry Optimization Parameters
   NAtoms,    NIC,     NZ,  NCons,   NDum,   NFix, NCnnct, MaxDiis
        9      69       9       0       0       0       0       0

 Cartesian Hessian Update
 Hessian Updated using BFGS Update


** GEOMETRY OPTIMIZATION IN DELOCALIZED INTERNAL COORDINATES **
   Searching for a Minimum

   Optimization Cycle:   2

                       Coordinates (Angstroms)
     ATOM                X               Y               Z
      1  C        -0.0952339862   -1.1228374435   -1.1042227305
      2  C         0.6584107662   -0.8873901979    0.1992400618
      3  C        -0.7545720954   -0.3770298631    0.0218410946
      4  H         0.7929844930   -1.7234436727    0.8727403898
      5  Cl        2.0470172192    0.2091632545    0.2128122126
      6  F        -1.7240414186   -1.0089003017    0.7210721329
      7  Cl       -1.0897246893    1.3445244947   -0.1606671600
      8  H         0.1992057129   -0.5532661440   -1.9766249578
      9  H        -0.4397315689   -2.1325675009   -1.2998057689
   Point Group: c1    Number of degrees of freedom:    21


   Energy is  -1136.432310938

 Hessian Updated using BFGS Update

 20 Hessian modes will be used to form the next step
  Hessian Eigenvalues:
     0.016359    0.020990    0.023089    0.030087    0.030621    0.035090
     0.084258    0.086423    0.089595    0.107305    0.115880    0.134850
     0.242966    0.260357    0.269292    0.286298    0.286866    0.348114
     0.351362    0.555411

 Minimum Search - Taking Simple RFO Step
 Searching for Lamda that Minimizes Along All modes
 Value Taken    Lamda =  -0.00111009
 Step Taken.  Stepsize is  0.121813

                             Maximum     Tolerance    Cnvgd?
         Gradient           0.007000      0.000300      NO
         Displacement       0.064366      0.001200      NO
         Energy change     -0.003905      0.000001      NO


 New Cartesian Coordinates Obtained by Inverse Iteration

 Displacement from previous Coordinates is:  0.112695
 ----------------------------------------------------------------
             Standard Nuclear Orientation (Angstroms)
    I     Atom           X                Y                Z
 ----------------------------------------------------------------
    1      C      -0.1002086303    -1.1264817668    -1.1117444142
    2      C       0.6529642089    -0.8797668023     0.1834244018
    3      C      -0.7402028651    -0.3772866076     0.0023281746
    4      H       0.7701225728    -1.7047303437     0.8726014012
    5      Cl      2.0491398043     0.2049731162     0.2335801373
    6      F      -1.6980219105    -1.0122847482     0.7290227411
    7      Cl     -1.0938957462     1.3426384248    -0.1446175294
    8      H       0.1974553075    -0.5601703302    -1.9838396989
    9      H      -0.4430383086    -2.1386383168    -1.2943699389
 ----------------------------------------------------------------
 Molecular Point Group                 C1    NOp =  1
 Largest Abelian Subgroup              C1    NOp =  1
 Nuclear Repulsion Energy =   356.9863523767 hartrees
 There are       32 alpha and       32 beta electrons
 Applying Cartesian multipole field
    Component          Value
    ---------          -----
     (2,0,0)        1.00000E-11
     (0,2,0)        2.00000E-11
     (0,0,2)       -3.00000E-11
 Nucleus-field energy     =     0.0000000067 hartrees
 Requested basis set is 6-311++G(d,p)
 There are 65 shells and 169 basis functions
 A cutoff of  1.0D-11 yielded   1940 shell pairs
 There are     13716 function pairs (     14739 Cartesian)
 Smallest overlap matrix eigenvalue = 2.77E-05
 Guess MOs from SCF MO coefficient file

 -----------------------------------------------------------------------
  General SCF calculation program by
  Eric Jon Sundstrom, Paul Horn, Yuezhi Mao, Dmitri Zuev, Alec White,
  David Stuck, Shaama M.S., Shane Yost, Joonho Lee, David Small,
  Daniel Levine, Susi Lehtola, Hugh Burton, Evgeny Epifanovsky
 -----------------------------------------------------------------------
 Exchange:     0.2000 Hartree-Fock + 0.0800 Slater + 0.7200 B88
 Correlation:  0.1900 VWN1RPA + 0.8100 LYP
 Using SG-1 standard quadrature grid
 A restricted SCF calculation will be
 performed using DIIS
 SCF converges when DIIS error is below 1.0e-08
 ---------------------------------------
  Cycle       Energy         DIIS error
 ---------------------------------------
    1   -1136.4318255447      4.29e-04  
    2   -1136.4327577891      1.55e-04  
    3   -1136.4327392626      1.83e-04  
    4   -1136.4328235686      2.34e-05  
    5   -1136.4328252274      3.33e-06  
    6   -1136.4328252619      1.18e-06  
    7   -1136.4328252655      5.25e-07  
    8   -1136.4328252665      6.92e-08  
    9   -1136.4328252665      3.61e-08  
   10   -1136.4328252665      6.28e-09  Convergence criterion met
 ---------------------------------------
 SCF time:   CPU 30.21s  wall 38.00s 
 SCF   energy in the final basis set =    -1136.4328252665
 Total energy in the final basis set =    -1136.4328252665

 --------------------------------------------------------------

                    Orbital Energies (a.u.)
 --------------------------------------------------------------

 Alpha MOs
 -- Occupied --
*******-101.566 -24.711 -10.342 -10.269 -10.221  -9.486  -9.480
 -7.251  -7.246  -7.240  -7.240  -7.235  -7.235  -1.254  -0.945
 -0.866  -0.833  -0.650  -0.626  -0.568  -0.534  -0.495  -0.470
 -0.449  -0.427  -0.391  -0.378  -0.344  -0.329  -0.310  -0.297
 -- Virtual --
 -0.030  -0.009   0.007   0.017   0.019   0.027   0.052   0.063
  0.067   0.071   0.080   0.092   0.096   0.105   0.109   0.114
  0.121   0.124   0.130   0.134   0.143   0.148   0.167   0.175
  0.193   0.201   0.216   0.221   0.239   0.257   0.269   0.283
  0.323   0.340   0.366   0.379   0.415   0.433   0.443   0.445
  0.464   0.474   0.479   0.492   0.508   0.527   0.561   0.575
  0.595   0.603   0.617   0.639   0.660   0.690   0.773   0.812
  0.851   0.857   0.865   0.885   0.895   0.930   0.947   0.974
  0.994   1.007   1.073   1.116   1.160   1.272   1.294   1.327
  1.395   1.422   1.427   1.482   1.497   1.522   1.528   1.559
  1.645   1.697   1.726   1.793   1.824   1.857   1.904   1.950
  2.022   2.059   2.111   2.158   2.183   2.209   2.275   2.301
  2.308   2.322   2.459   2.493   2.510   2.555   2.590   2.698
  2.709   2.820   2.835   2.846   3.032   3.173   3.318   3.408
  3.700   3.770   3.800   3.812   3.996   4.058   4.265   4.859
  6.338   6.377   6.664   9.724   9.751  23.581  23.750  23.871
 25.855  25.869  25.922  25.936  26.410  26.425  66.762 215.710
215.737
 --------------------------------------------------------------

          Ground-State Mulliken Net Atomic Charges

     Atom                 Charge (a.u.)
  ----------------------------------------
      1 C                    -0.544102
      2 C                    -0.064744
      3 C                    -0.218824
      4 H                     0.278503
      5 Cl                    0.065499
      6 F                    -0.055780
      7 Cl                    0.200480
      8 H                     0.148023
      9 H                     0.190946
  ----------------------------------------
  Sum of atomic charges =     0.000000

 -----------------------------------------------------------------
                    Cartesian Multipole Moments
 -----------------------------------------------------------------
    Charge (ESU x 10^10)
                 0.0000
    Dipole Moment (Debye)
         X       0.4278      Y      -1.6842      Z      -1.1972
       Tot       2.1102
    Quadrupole Moments (Debye-Ang)
        XX     -53.4423     XY      -0.7852     YY     -45.4953
        XZ       1.2224     YZ       0.7849     ZZ     -47.1378
    Octopole Moments (Debye-Ang^2)
       XXX      -6.4052    XXY       5.6558    XYY      -2.2843
       YYY      -0.1812    XXZ       0.4362    XYZ      -2.7452
       YYZ       0.4714    XZZ      -1.9750    YZZ      -1.6757
       ZZZ       1.2640
    Hexadecapole Moments (Debye-Ang^3)
      XXXX    -595.7940   XXXY      24.4615   XXYY    -149.6067
      XYYY      12.4820   YYYY    -294.5905   XXXZ      -7.6643
      XXYZ       0.0899   XYYZ       1.8600   YYYZ      -4.1615
      XXZZ    -125.8336   XYZZ       5.4243   YYZZ     -74.4373
      XZZZ     -12.2932   YZZZ      -4.1810   ZZZZ    -134.0244
 -----------------------------------------------------------------
 Calculating analytic gradient of the SCF energy
 Gradient of SCF Energy
            1           2           3           4           5           6
    1   0.0009375  -0.0018363  -0.0024483   0.0001897  -0.0003157   0.0029017
    2   0.0033292  -0.0014700  -0.0050528   0.0008431   0.0004741   0.0024343
    3   0.0018409  -0.0015622  -0.0005806  -0.0000136   0.0001761  -0.0011809
            7           8           9
    1   0.0008176  -0.0001697  -0.0000765
    2   0.0000101  -0.0005702   0.0000021
    3   0.0002412   0.0004706   0.0006085
 Max gradient component =       5.053E-03
 RMS gradient           =       1.652E-03
 Gradient time:  CPU 10.08 s  wall 12.44 s
 Geometry Optimization Parameters
   NAtoms,    NIC,     NZ,  NCons,   NDum,   NFix, NCnnct, MaxDiis
        9      69       9       0       0       0       0       0

 Cartesian Hessian Update
 Hessian Updated using BFGS Update


** GEOMETRY OPTIMIZATION IN DELOCALIZED INTERNAL COORDINATES **
   Searching for a Minimum

   Optimization Cycle:   3

                       Coordinates (Angstroms)
     ATOM                X               Y               Z
      1  C        -0.1002086303   -1.1264817668   -1.1117444142
      2  C         0.6529642089   -0.8797668023    0.1834244018
      3  C        -0.7402028651   -0.3772866076    0.0023281746
      4  H         0.7701225728   -1.7047303437    0.8726014012
      5  Cl        2.0491398043    0.2049731162    0.2335801373
      6  F        -1.6980219105   -1.0122847482    0.7290227411
      7  Cl       -1.0938957462    1.3426384248   -0.1446175294
      8  H         0.1974553075   -0.5601703302   -1.9838396989
      9  H        -0.4430383086   -2.1386383168   -1.2943699389
   Point Group: c1    Number of degrees of freedom:    21


   Energy is  -1136.432825266

 Hessian Updated using BFGS Update

 21 Hessian modes will be used to form the next step
  Hessian Eigenvalues:
     0.016338    0.020967    0.023470    0.030304    0.032081    0.037813
     0.077791    0.086527    0.089982    0.105946    0.108343    0.135037
     0.258959    0.262297    0.285751    0.286721    0.287895    0.348115
     0.348420    0.351906    0.537067

 Minimum Search - Taking Simple RFO Step
 Searching for Lamda that Minimizes Along All modes
 Value Taken    Lamda =  -0.00014574
 Step Taken.  Stepsize is  0.047079

                             Maximum     Tolerance    Cnvgd?
         Gradient           0.002525      0.000300      NO
         Displacement       0.023831      0.001200      NO
         Energy change     -0.000514      0.000001      NO


 New Cartesian Coordinates Obtained by Inverse Iteration

 Displacement from previous Coordinates is:  0.044305
 ----------------------------------------------------------------
             Standard Nuclear Orientation (Angstroms)
    I     Atom           X                Y                Z
 ----------------------------------------------------------------
    1      C      -0.1005546673    -1.1257248771    -1.1096243943
    2      C       0.6556842739    -0.8765719128     0.1862267287
    3      C      -0.7374605222    -0.3725794698     0.0064807030
    4      H       0.7708180940    -1.7051595235     0.8727899562
    5      Cl      2.0610458292     0.1962883120     0.2305445529
    6      F      -1.7020625208    -1.0159991547     0.7247067797
    7      Cl     -1.1067208097     1.3435378196    -0.1490686928
    8      H       0.1967760009    -0.5577284605    -1.9819391328
    9      H      -0.4432112451    -2.1378101078    -1.2937312260
 ----------------------------------------------------------------
 Molecular Point Group                 C1    NOp =  1
 Largest Abelian Subgroup              C1    NOp =  1
 Nuclear Repulsion Energy =   356.2661208265 hartrees
 There are       32 alpha and       32 beta electrons
 Applying Cartesian multipole field
    Component          Value
    ---------          -----
     (2,0,0)        1.00000E-11
     (0,2,0)        2.00000E-11
     (0,0,2)       -3.00000E-11
 Nucleus-field energy     =     0.0000000067 hartrees
 Requested basis set is 6-311++G(d,p)
 There are 65 shells and 169 basis functions
 A cutoff of  1.0D-11 yielded   1939 shell pairs
 There are     13696 function pairs (     14715 Cartesian)
 Smallest overlap matrix eigenvalue = 2.77E-05
 Guess MOs from SCF MO coefficient file

 -----------------------------------------------------------------------
  General SCF calculation program by
  Eric Jon Sundstrom, Paul Horn, Yuezhi Mao, Dmitri Zuev, Alec White,
  David Stuck, Shaama M.S., Shane Yost, Joonho Lee, David Small,
  Daniel Levine, Susi Lehtola, Hugh Burton, Evgeny Epifanovsky
 -----------------------------------------------------------------------
 Exchange:     0.2000 Hartree-Fock + 0.0800 Slater + 0.7200 B88
 Correlation:  0.1900 VWN1RPA + 0.8100 LYP
 Using SG-1 standard quadrature grid
 A restricted SCF calculation will be
 performed using DIIS
 SCF converges when DIIS error is below 1.0e-08
 ---------------------------------------
  Cycle       Energy         DIIS error
 ---------------------------------------
    1   -1136.4327641638      1.56e-04  
    2   -1136.4328998873      3.19e-05  
    3   -1136.4329001130      3.26e-05  
    4   -1136.4329032635      7.81e-06  
    5   -1136.4329034779      1.73e-06  
    6   -1136.4329034867      6.10e-07  
    7   -1136.4329034875      2.02e-07  
    8   -1136.4329034876      4.82e-08  
    9   -1136.4329034876      1.13e-08  
   10   -1136.4329034876      3.85e-09  Convergence criterion met
 ---------------------------------------
 SCF time:   CPU 30.18s  wall 38.00s 
 SCF   energy in the final basis set =    -1136.4329034876
 Total energy in the final basis set =    -1136.4329034876

 --------------------------------------------------------------

                    Orbital Energies (a.u.)
 --------------------------------------------------------------

 Alpha MOs
 -- Occupied --
*******-101.567 -24.711 -10.342 -10.270 -10.221  -9.486  -9.481
 -7.251  -7.246  -7.241  -7.241  -7.236  -7.235  -1.252  -0.945
 -0.866  -0.833  -0.650  -0.625  -0.568  -0.534  -0.494  -0.470
 -0.448  -0.427  -0.391  -0.378  -0.344  -0.330  -0.310  -0.297
 -- Virtual --
 -0.031  -0.010   0.007   0.016   0.019   0.027   0.052   0.063
  0.067   0.070   0.079   0.092   0.096   0.104   0.109   0.114
  0.121   0.123   0.130   0.134   0.143   0.148   0.167   0.174
  0.193   0.201   0.216   0.221   0.239   0.256   0.268   0.282
  0.322   0.340   0.366   0.379   0.414   0.434   0.443   0.445
  0.464   0.474   0.478   0.492   0.508   0.527   0.562   0.574
  0.595   0.602   0.616   0.638   0.660   0.690   0.772   0.812
  0.851   0.855   0.865   0.884   0.895   0.929   0.945   0.973
  0.994   1.006   1.073   1.114   1.158   1.272   1.296   1.326
  1.394   1.422   1.427   1.481   1.495   1.522   1.526   1.560
  1.645   1.697   1.726   1.791   1.824   1.855   1.901   1.950
  2.020   2.059   2.109   2.157   2.182   2.209   2.274   2.301
  2.309   2.321   2.456   2.495   2.506   2.554   2.589   2.697
  2.709   2.816   2.834   2.844   3.029   3.170   3.316   3.407
  3.698   3.770   3.795   3.812   3.993   4.056   4.263   4.855
  6.339   6.378   6.658   9.724   9.750  23.577  23.746  23.868
 25.853  25.870  25.919  25.936  26.405  26.422  66.762 215.709
215.735
 --------------------------------------------------------------

          Ground-State Mulliken Net Atomic Charges

     Atom                 Charge (a.u.)
  ----------------------------------------
      1 C                    -0.536801
      2 C                    -0.069025
      3 C                    -0.224230
      4 H                     0.276630
      5 Cl                    0.068147
      6 F                    -0.058010
      7 Cl                    0.204409
      8 H                     0.146932
      9 H                     0.191948
  ----------------------------------------
  Sum of atomic charges =    -0.000000

 -----------------------------------------------------------------
                    Cartesian Multipole Moments
 -----------------------------------------------------------------
    Charge (ESU x 10^10)
                -0.0000
    Dipole Moment (Debye)
         X       0.4524      Y      -1.6556      Z      -1.1893
       Tot       2.0881
    Quadrupole Moments (Debye-Ang)
        XX     -53.4583     XY      -0.8396     YY     -45.5212
        XZ       1.2360     YZ       0.7732     ZZ     -47.1588
    Octopole Moments (Debye-Ang^2)
       XXX      -6.1815    XXY       5.8644    XYY      -2.3229
       YYY       0.0358    XXZ       0.4780    XYZ      -2.7514
       YYZ       0.4870    XZZ      -1.9744    YZZ      -1.5692
       ZZZ       1.4894
    Hexadecapole Moments (Debye-Ang^3)
      XXXX    -601.5554   XXXY      25.4854   XXYY    -150.5932
      XYYY      13.3547   YYYY    -294.4633   XXXZ      -7.8250
      XXYZ       0.1686   XYYZ       1.8818   YYYZ      -3.8094
      XXZZ    -126.8867   XYZZ       5.8108   YYZZ     -74.3326
      XZZZ     -12.4151   YZZZ      -3.7395   ZZZZ    -133.8246
 -----------------------------------------------------------------
 Calculating analytic gradient of the SCF energy
 Gradient of SCF Energy
            1           2           3           4           5           6
    1   0.0000484  -0.0010997   0.0001103   0.0002808   0.0003352   0.0005092
    2   0.0013669  -0.0000512  -0.0024999   0.0001744   0.0000856   0.0008455
    3   0.0010295  -0.0010624   0.0008950   0.0000373   0.0000999  -0.0010157
            7           8           9
    1  -0.0001037  -0.0001088   0.0000284
    2   0.0004779  -0.0001916  -0.0002076
    3  -0.0002168  -0.0000173   0.0002504
 Max gradient component =       2.500E-03
 RMS gradient           =       7.459E-04
 Gradient time:  CPU 10.20 s  wall 13.14 s
 Geometry Optimization Parameters
   NAtoms,    NIC,     NZ,  NCons,   NDum,   NFix, NCnnct, MaxDiis
        9      69       9       0       0       0       0       0

 Cartesian Hessian Update
 Hessian Updated using BFGS Update


** GEOMETRY OPTIMIZATION IN DELOCALIZED INTERNAL COORDINATES **
   Searching for a Minimum

   Optimization Cycle:   4

                       Coordinates (Angstroms)
     ATOM                X               Y               Z
      1  C        -0.1005546673   -1.1257248771   -1.1096243943
      2  C         0.6556842739   -0.8765719128    0.1862267287
      3  C        -0.7374605222   -0.3725794698    0.0064807030
      4  H         0.7708180940   -1.7051595235    0.8727899562
      5  Cl        2.0610458292    0.1962883120    0.2305445529
      6  F        -1.7020625208   -1.0159991547    0.7247067797
      7  Cl       -1.1067208097    1.3435378196   -0.1490686928
      8  H         0.1967760009   -0.5577284605   -1.9819391328
      9  H        -0.4432112451   -2.1378101078   -1.2937312260
   Point Group: c1    Number of degrees of freedom:    21


   Energy is  -1136.432903488

 Hessian Updated using BFGS Update

 21 Hessian modes will be used to form the next step
  Hessian Eigenvalues:
     0.016410    0.020995    0.023446    0.029759    0.030352    0.048418
     0.076010    0.086483    0.089667    0.105668    0.109588    0.133418
     0.243222    0.263512    0.266465    0.286456    0.291384    0.347444
     0.348149    0.352219    0.481237

 Minimum Search - Taking Simple RFO Step
 Searching for Lamda that Minimizes Along All modes
 Value Taken    Lamda =  -0.00002798
 Step Taken.  Stepsize is  0.021381

                             Maximum     Tolerance    Cnvgd?
         Gradient           0.000924      0.000300      NO
         Displacement       0.010688      0.001200      NO
         Energy change     -0.000078      0.000001      NO


 New Cartesian Coordinates Obtained by Inverse Iteration

 Displacement from previous Coordinates is:  0.018077
 ----------------------------------------------------------------
             Standard Nuclear Orientation (Angstroms)
    I     Atom           X                Y                Z
 ----------------------------------------------------------------
    1      C      -0.0999529993    -1.1268592307    -1.1111955857
    2      C       0.6556330770    -0.8757646489     0.1869225480
    3      C      -0.7376873572    -0.3708201005     0.0053845124
    4      H       0.7676787280    -1.7046642049     0.8739806548
    5      Cl      2.0618460754     0.1949476172     0.2304803027
    6      F      -1.6990420681    -1.0164337468     0.7300309519
    7      Cl     -1.1098024550     1.3437013001    -0.1493307105
    8      H       0.1994461735    -0.5579324185    -1.9825876896
    9      H      -0.4438047414    -2.1379219417    -1.2972997095
 ----------------------------------------------------------------
 Molecular Point Group                 C1    NOp =  1
 Largest Abelian Subgroup              C1    NOp =  1
 Nuclear Repulsion Energy =   356.1038968768 hartrees
 There are       32 alpha and       32 beta electrons
 Applying Cartesian multipole field
    Component          Value
    ---------          -----
     (2,0,0)        1.00000E-11
     (0,2,0)        2.00000E-11
     (0,0,2)       -3.00000E-11
 Nucleus-field energy     =     0.0000000067 hartrees
 Requested basis set is 6-311++G(d,p)
 There are 65 shells and 169 basis functions
 A cutoff of  1.0D-11 yielded   1940 shell pairs
 There are     13716 function pairs (     14739 Cartesian)
 Smallest overlap matrix eigenvalue = 2.79E-05
 Guess MOs from SCF MO coefficient file

 -----------------------------------------------------------------------
  General SCF calculation program by
  Eric Jon Sundstrom, Paul Horn, Yuezhi Mao, Dmitri Zuev, Alec White,
  David Stuck, Shaama M.S., Shane Yost, Joonho Lee, David Small,
  Daniel Levine, Susi Lehtola, Hugh Burton, Evgeny Epifanovsky
 -----------------------------------------------------------------------
 Exchange:     0.2000 Hartree-Fock + 0.0800 Slater + 0.7200 B88
 Correlation:  0.1900 VWN1RPA + 0.8100 LYP
 Using SG-1 standard quadrature grid
 A restricted SCF calculation will be
 performed using DIIS
 SCF converges when DIIS error is below 1.0e-08
 ---------------------------------------
  Cycle       Energy         DIIS error
 ---------------------------------------
    1   -1136.4328946092      6.85e-05  
    2   -1136.4329184870      1.61e-05  
    3   -1136.4329183540      1.76e-05  
    4   -1136.4329192271      3.16e-06  
    5   -1136.4329192610      7.80e-07  
    6   -1136.4329192628      2.56e-07  
    7   -1136.4329192630      7.77e-08  
    8   -1136.4329192630      2.51e-08  
    9   -1136.4329192630      5.82e-09  Convergence criterion met
 ---------------------------------------
 SCF time:   CPU 27.12s  wall 34.00s 
 SCF   energy in the final basis set =    -1136.4329192630
 Total energy in the final basis set =    -1136.4329192630

 --------------------------------------------------------------

                    Orbital Energies (a.u.)
 --------------------------------------------------------------

 Alpha MOs
 -- Occupied --
*******-101.567 -24.710 -10.342 -10.270 -10.221  -9.487  -9.481
 -7.252  -7.246  -7.241  -7.241  -7.236  -7.236  -1.250  -0.944
 -0.867  -0.833  -0.650  -0.625  -0.567  -0.533  -0.494  -0.470
 -0.448  -0.427  -0.391  -0.378  -0.344  -0.330  -0.310  -0.297
 -- Virtual --
 -0.030  -0.009   0.007   0.016   0.019   0.027   0.051   0.063
  0.067   0.070   0.079   0.092   0.096   0.104   0.109   0.114
  0.121   0.123   0.130   0.134   0.143   0.148   0.166   0.174
  0.193   0.201   0.215   0.221   0.238   0.256   0.268   0.282
  0.323   0.340   0.366   0.379   0.414   0.434   0.443   0.445
  0.464   0.473   0.478   0.492   0.508   0.527   0.562   0.574
  0.595   0.602   0.616   0.638   0.660   0.690   0.771   0.812
  0.851   0.855   0.864   0.884   0.895   0.929   0.944   0.973
  0.994   1.006   1.073   1.113   1.158   1.272   1.296   1.326
  1.395   1.422   1.427   1.481   1.494   1.522   1.527   1.559
  1.645   1.697   1.726   1.790   1.823   1.855   1.900   1.951
  2.020   2.059   2.109   2.157   2.181   2.209   2.274   2.300
  2.309   2.321   2.456   2.494   2.505   2.553   2.588   2.697
  2.708   2.814   2.833   2.842   3.027   3.168   3.316   3.405
  3.697   3.770   3.793   3.813   3.991   4.056   4.262   4.853
  6.339   6.378   6.655   9.724   9.749  23.575  23.744  23.865
 25.853  25.870  25.918  25.936  26.404  26.421  66.763 215.709
215.735
 --------------------------------------------------------------

          Ground-State Mulliken Net Atomic Charges

     Atom                 Charge (a.u.)
  ----------------------------------------
      1 C                    -0.534659
      2 C                    -0.070889
      3 C                    -0.224319
      4 H                     0.276508
      5 Cl                    0.068282
      6 F                    -0.059527
      7 Cl                    0.206044
      8 H                     0.146642
      9 H                     0.191920
  ----------------------------------------
  Sum of atomic charges =     0.000000

 -----------------------------------------------------------------
                    Cartesian Multipole Moments
 -----------------------------------------------------------------
    Charge (ESU x 10^10)
                 0.0000
    Dipole Moment (Debye)
         X       0.4554      Y      -1.6408      Z      -1.1984
       Tot       2.0823
    Quadrupole Moments (Debye-Ang)
        XX     -53.4582     XY      -0.8516     YY     -45.5237
        XZ       1.2464     YZ       0.7872     ZZ     -47.1657
    Octopole Moments (Debye-Ang^2)
       XXX      -6.1233    XXY       5.9130    XYY      -2.3359
       YYY       0.1123    XXZ       0.4480    XYZ      -2.7671
       YYZ       0.4564    XZZ      -1.9371    YZZ      -1.5560
       ZZZ       1.4462
    Hexadecapole Moments (Debye-Ang^3)
      XXXX    -601.9492   XXXY      25.7356   XXYY    -150.6650
      XYYY      13.6005   YYYY    -294.4726   XXXZ      -7.7222
      XXYZ       0.2074   XYYZ       1.9289   YYYZ      -3.7164
      XXZZ    -127.0552   XYZZ       5.9019   YYZZ     -74.3681
      XZZZ     -12.3337   YZZZ      -3.6557   ZZZZ    -134.2545
 -----------------------------------------------------------------
 Calculating analytic gradient of the SCF energy
 Gradient of SCF Energy
            1           2           3           4           5           6
    1   0.0001811  -0.0002659  -0.0001897   0.0002030   0.0002287  -0.0000328
    2   0.0002772   0.0002056  -0.0009438  -0.0000580   0.0000064   0.0002421
    3  -0.0002007  -0.0000802   0.0003569   0.0000283   0.0000984   0.0000199
            7           8           9
    1  -0.0001400   0.0000094   0.0000061
    2   0.0004381  -0.0001147  -0.0000529
    3  -0.0001279  -0.0001711   0.0000765
 Max gradient component =       9.438E-04
 RMS gradient           =       2.560E-04
 Gradient time:  CPU 10.16 s  wall 12.55 s
 Geometry Optimization Parameters
   NAtoms,    NIC,     NZ,  NCons,   NDum,   NFix, NCnnct, MaxDiis
        9      69       9       0       0       0       0       0

 Cartesian Hessian Update
 Hessian Updated using BFGS Update


** GEOMETRY OPTIMIZATION IN DELOCALIZED INTERNAL COORDINATES **
   Searching for a Minimum

   Optimization Cycle:   5

                       Coordinates (Angstroms)
     ATOM                X               Y               Z
      1  C        -0.0999529993   -1.1268592307   -1.1111955857
      2  C         0.6556330770   -0.8757646489    0.1869225480
      3  C        -0.7376873572   -0.3708201005    0.0053845124
      4  H         0.7676787280   -1.7046642049    0.8739806548
      5  Cl        2.0618460754    0.1949476172    0.2304803027
      6  F        -1.6990420681   -1.0164337468    0.7300309519
      7  Cl       -1.1098024550    1.3437013001   -0.1493307105
      8  H         0.1994461735   -0.5579324185   -1.9825876896
      9  H        -0.4438047414   -2.1379219417   -1.2972997095
   Point Group: c1    Number of degrees of freedom:    21


   Energy is  -1136.432919263

 Hessian Updated using BFGS Update

 21 Hessian modes will be used to form the next step
  Hessian Eigenvalues:
     0.016885    0.020851    0.021509    0.028954    0.030581    0.049970
     0.071640    0.086226    0.088982    0.099528    0.107602    0.131180
     0.247472    0.261600    0.268094    0.286405    0.302699    0.348148
     0.348667    0.353656    0.490113

 Minimum Search - Taking Simple RFO Step
 Searching for Lamda that Minimizes Along All modes
 Value Taken    Lamda =  -0.00000543
 Step Taken.  Stepsize is  0.011392

                             Maximum     Tolerance    Cnvgd?
         Gradient           0.000339      0.000300      NO
         Displacement       0.005562      0.001200      NO
         Energy change     -0.000016      0.000001      NO


 New Cartesian Coordinates Obtained by Inverse Iteration

 Displacement from previous Coordinates is:  0.008437
 ----------------------------------------------------------------
             Standard Nuclear Orientation (Angstroms)
    I     Atom           X                Y                Z
 ----------------------------------------------------------------
    1      C      -0.0998991278    -1.1274805297    -1.1112800985
    2      C       0.6559143451    -0.8757683688     0.1868752211
    3      C      -0.7368897451    -0.3701221226     0.0048565844
    4      H       0.7655334706    -1.7033820752     0.8757072952
    5      Cl      2.0614960953     0.1950027462     0.2290705683
    6      F      -1.6977881259    -1.0176473285     0.7296925396
    7      Cl     -1.1094309632     1.3432059181    -0.1484425732
    8      H       0.1998320017    -0.5575274538    -1.9817929001
    9      H      -0.4444535177    -2.1380281601    -1.2983013622
 ----------------------------------------------------------------
 Molecular Point Group                 C1    NOp =  1
 Largest Abelian Subgroup              C1    NOp =  1
 Nuclear Repulsion Energy =   356.1735808753 hartrees
 There are       32 alpha and       32 beta electrons
 Applying Cartesian multipole field
    Component          Value
    ---------          -----
     (2,0,0)        1.00000E-11
     (0,2,0)        2.00000E-11
     (0,0,2)       -3.00000E-11
 Nucleus-field energy     =     0.0000000067 hartrees
 Requested basis set is 6-311++G(d,p)
 There are 65 shells and 169 basis functions
 A cutoff of  1.0D-11 yielded   1940 shell pairs
 There are     13716 function pairs (     14739 Cartesian)
 Smallest overlap matrix eigenvalue = 2.78E-05
 Guess MOs from SCF MO coefficient file

 -----------------------------------------------------------------------
  General SCF calculation program by
  Eric Jon Sundstrom, Paul Horn, Yuezhi Mao, Dmitri Zuev, Alec White,
  David Stuck, Shaama M.S., Shane Yost, Joonho Lee, David Small,
  Daniel Levine, Susi Lehtola, Hugh Burton, Evgeny Epifanovsky
 -----------------------------------------------------------------------
 Exchange:     0.2000 Hartree-Fock + 0.0800 Slater + 0.7200 B88
 Correlation:  0.1900 VWN1RPA + 0.8100 LYP
 Using SG-1 standard quadrature grid
 A restricted SCF calculation will be
 performed using DIIS
 SCF converges when DIIS error is below 1.0e-08
 ---------------------------------------
  Cycle       Energy         DIIS error
 ---------------------------------------
    1   -1136.4329185947      2.70e-05  
    2   -1136.4329223048      9.62e-06  
    3   -1136.4329222133      1.18e-05  
    4   -1136.4329225291      1.10e-06  
    5   -1136.4329225320      3.81e-07  
    6   -1136.4329225325      1.01e-07  
    7   -1136.4329225325      3.45e-08  
    8   -1136.4329225325      8.80e-09  Convergence criterion met
 ---------------------------------------
 SCF time:   CPU 24.24s  wall 32.00s 
 SCF   energy in the final basis set =    -1136.4329225325
 Total energy in the final basis set =    -1136.4329225325

 --------------------------------------------------------------

                    Orbital Energies (a.u.)
 --------------------------------------------------------------

 Alpha MOs
 -- Occupied --
*******-101.567 -24.710 -10.342 -10.270 -10.221  -9.487  -9.481
 -7.252  -7.246  -7.241  -7.241  -7.236  -7.236  -1.250  -0.944
 -0.867  -0.833  -0.650  -0.625  -0.567  -0.533  -0.493  -0.470
 -0.448  -0.427  -0.391  -0.378  -0.344  -0.330  -0.310  -0.297
 -- Virtual --
 -0.030  -0.009   0.007   0.016   0.019   0.027   0.051   0.063
  0.067   0.070   0.079   0.092   0.096   0.104   0.109   0.114
  0.121   0.123   0.130   0.134   0.143   0.148   0.166   0.174
  0.193   0.201   0.215   0.221   0.238   0.256   0.268   0.282
  0.323   0.340   0.366   0.379   0.414   0.434   0.443   0.446
  0.464   0.473   0.478   0.492   0.508   0.528   0.562   0.574
  0.595   0.602   0.616   0.638   0.660   0.690   0.771   0.812
  0.851   0.855   0.864   0.884   0.894   0.929   0.944   0.973
  0.994   1.006   1.073   1.113   1.158   1.272   1.296   1.326
  1.396   1.422   1.427   1.481   1.494   1.522   1.527   1.559
  1.645   1.697   1.726   1.790   1.823   1.855   1.899   1.951
  2.020   2.059   2.110   2.157   2.181   2.209   2.274   2.300
  2.309   2.321   2.457   2.494   2.505   2.554   2.589   2.697
  2.708   2.815   2.833   2.843   3.026   3.168   3.317   3.405
  3.697   3.770   3.793   3.813   3.991   4.056   4.262   4.852
  6.340   6.378   6.655   9.724   9.750  23.575  23.744  23.865
 25.853  25.870  25.918  25.935  26.405  26.422  66.763 215.710
215.735
 --------------------------------------------------------------

          Ground-State Mulliken Net Atomic Charges

     Atom                 Charge (a.u.)
  ----------------------------------------
      1 C                    -0.534794
      2 C                    -0.071058
      3 C                    -0.224616
      4 H                     0.276768
      5 Cl                    0.068187
      6 F                    -0.060224
      7 Cl                    0.207167
      8 H                     0.146522
      9 H                     0.192048
  ----------------------------------------
  Sum of atomic charges =     0.000000

 -----------------------------------------------------------------
                    Cartesian Multipole Moments
 -----------------------------------------------------------------
    Charge (ESU x 10^10)
                 0.0000
    Dipole Moment (Debye)
         X       0.4560      Y      -1.6310      Z      -1.1982
       Tot       2.0746
    Quadrupole Moments (Debye-Ang)
        XX     -53.4581     XY      -0.8565     YY     -45.5247
        XZ       1.2516     YZ       0.7887     ZZ     -47.1635
    Octopole Moments (Debye-Ang^2)
       XXX      -6.1555    XXY       5.9472    XYY      -2.3565
       YYY       0.1751    XXZ       0.4506    XYZ      -2.7766
       YYZ       0.4614    XZZ      -1.9485    YZZ      -1.5463
       ZZZ       1.4920
    Hexadecapole Moments (Debye-Ang^3)
      XXXX    -601.6107   XXXY      25.6573   XXYY    -150.6099
      XYYY      13.5577   YYYY    -294.4556   XXXZ      -7.6008
      XXYZ       0.1968   XYYZ       1.9711   YYYZ      -3.7248
      XXZZ    -126.9866   XYZZ       5.8844   YYZZ     -74.3333
      XZZZ     -12.1823   YZZZ      -3.7080   ZZZZ    -134.2097
 -----------------------------------------------------------------
 Calculating analytic gradient of the SCF energy
 Gradient of SCF Energy
            1           2           3           4           5           6
    1   0.0000545  -0.0000081   0.0000828   0.0000115   0.0000346  -0.0001204
    2  -0.0000624   0.0002200  -0.0002199   0.0000125  -0.0000038  -0.0000032
    3  -0.0002412   0.0000267   0.0001653   0.0000256   0.0000513   0.0000651
            7           8           9
    1  -0.0000283  -0.0000633   0.0000367
    2   0.0001190  -0.0000378  -0.0000244
    3  -0.0000556  -0.0000605   0.0000234
 Max gradient component =       2.412E-04
 RMS gradient           =       9.620E-05
 Gradient time:  CPU 10.07 s  wall 12.49 s
 Geometry Optimization Parameters
   NAtoms,    NIC,     NZ,  NCons,   NDum,   NFix, NCnnct, MaxDiis
        9      69       9       0       0       0       0       0

 Cartesian Hessian Update
 Hessian Updated using BFGS Update


** GEOMETRY OPTIMIZATION IN DELOCALIZED INTERNAL COORDINATES **
   Searching for a Minimum

   Optimization Cycle:   6

                       Coordinates (Angstroms)
     ATOM                X               Y               Z
      1  C        -0.0998991278   -1.1274805297   -1.1112800985
      2  C         0.6559143451   -0.8757683688    0.1868752211
      3  C        -0.7368897451   -0.3701221226    0.0048565844
      4  H         0.7655334706   -1.7033820752    0.8757072952
      5  Cl        2.0614960953    0.1950027462    0.2290705683
      6  F        -1.6977881259   -1.0176473285    0.7296925396
      7  Cl       -1.1094309632    1.3432059181   -0.1484425732
      8  H         0.1998320017   -0.5575274538   -1.9817929001
      9  H        -0.4444535177   -2.1380281601   -1.2983013622
   Point Group: c1    Number of degrees of freedom:    21


   Energy is  -1136.432922533

 Hessian Updated using BFGS Update

 21 Hessian modes will be used to form the next step
  Hessian Eigenvalues:
     0.017635    0.018468    0.021509    0.028288    0.030679    0.049961
     0.069503    0.084500    0.088489    0.093858    0.106612    0.130981
     0.255512    0.264572    0.273142    0.282107    0.287491    0.348147
     0.348401    0.352390    0.492198

 Minimum Search - Taking Simple RFO Step
 Searching for Lamda that Minimizes Along All modes
 Value Taken    Lamda =  -0.00000112
 Step Taken.  Stepsize is  0.005887

                             Maximum     Tolerance    Cnvgd?
         Gradient           0.000172      0.000300     YES
         Displacement       0.002966      0.001200      NO
         Energy change     -0.000003      0.000001      NO


 New Cartesian Coordinates Obtained by Inverse Iteration

 Displacement from previous Coordinates is:  0.005012
 ----------------------------------------------------------------
             Standard Nuclear Orientation (Angstroms)
    I     Atom           X                Y                Z
 ----------------------------------------------------------------
    1      C      -0.0999780793    -1.1275020270    -1.1109670007
    2      C       0.6558521690    -0.8759413561     0.1869170482
    3      C      -0.7368911366    -0.3697780395     0.0046541645
    4      H       0.7651151210    -1.7033148972     0.8760401619
    5      Cl      2.0611429885     0.1950441174     0.2277598661
    6      F      -1.6973102056    -1.0180539118     0.7295459127
    7      Cl     -1.1097801264     1.3429848994    -0.1481976842
    8      H       0.2013618073    -0.5574835486    -1.9808427906
    9      H      -0.4451981051    -2.1377026114    -1.2985244031
 ----------------------------------------------------------------
 Molecular Point Group                 C1    NOp =  1
 Largest Abelian Subgroup              C1    NOp =  1
 Nuclear Repulsion Energy =   356.2153624834 hartrees
 There are       32 alpha and       32 beta electrons
 Applying Cartesian multipole field
    Component          Value
    ---------          -----
     (2,0,0)        1.00000E-11
     (0,2,0)        2.00000E-11
     (0,0,2)       -3.00000E-11
 Nucleus-field energy     =     0.0000000067 hartrees
 Requested basis set is 6-311++G(d,p)
 There are 65 shells and 169 basis functions
 A cutoff of  1.0D-11 yielded   1940 shell pairs
 There are     13716 function pairs (     14739 Cartesian)
 Smallest overlap matrix eigenvalue = 2.78E-05
 Guess MOs from SCF MO coefficient file

 -----------------------------------------------------------------------
  General SCF calculation program by
  Eric Jon Sundstrom, Paul Horn, Yuezhi Mao, Dmitri Zuev, Alec White,
  David Stuck, Shaama M.S., Shane Yost, Joonho Lee, David Small,
  Daniel Levine, Susi Lehtola, Hugh Burton, Evgeny Epifanovsky
 -----------------------------------------------------------------------
 Exchange:     0.2000 Hartree-Fock + 0.0800 Slater + 0.7200 B88
 Correlation:  0.1900 VWN1RPA + 0.8100 LYP
 Using SG-1 standard quadrature grid
 A restricted SCF calculation will be
 performed using DIIS
 SCF converges when DIIS error is below 1.0e-08
 ---------------------------------------
  Cycle       Energy         DIIS error
 ---------------------------------------
    1   -1136.4329220852      1.35e-05  
    2   -1136.4329231308      4.11e-06  
    3   -1136.4329231045      5.60e-06  
    4   -1136.4329231783      4.86e-07  
    5   -1136.4329231788      1.56e-07  
    6   -1136.4329231789      5.36e-08  
    7   -1136.4329231789      1.58e-08  
    8   -1136.4329231789      2.77e-09  Convergence criterion met
 ---------------------------------------
 SCF time:   CPU 24.18s  wall 30.00s 
 SCF   energy in the final basis set =    -1136.4329231789
 Total energy in the final basis set =    -1136.4329231789

 --------------------------------------------------------------

                    Orbital Energies (a.u.)
 --------------------------------------------------------------

 Alpha MOs
 -- Occupied --
*******-101.567 -24.710 -10.342 -10.270 -10.221  -9.487  -9.481
 -7.252  -7.246  -7.242  -7.241  -7.236  -7.236  -1.250  -0.944
 -0.867  -0.833  -0.650  -0.625  -0.567  -0.533  -0.493  -0.470
 -0.448  -0.427  -0.391  -0.378  -0.345  -0.330  -0.310  -0.297
 -- Virtual --
 -0.030  -0.009   0.007   0.016   0.019   0.027   0.051   0.063
  0.067   0.070   0.079   0.092   0.096   0.104   0.109   0.114
  0.121   0.123   0.130   0.134   0.143   0.148   0.166   0.174
  0.193   0.201   0.215   0.221   0.238   0.256   0.268   0.282
  0.323   0.340   0.366   0.379   0.415   0.434   0.443   0.446
  0.464   0.473   0.478   0.492   0.508   0.528   0.562   0.574
  0.595   0.602   0.616   0.638   0.660   0.690   0.771   0.812
  0.851   0.855   0.864   0.884   0.894   0.929   0.945   0.973
  0.994   1.006   1.073   1.113   1.158   1.272   1.296   1.326
  1.396   1.422   1.427   1.481   1.494   1.522   1.527   1.560
  1.645   1.697   1.726   1.791   1.823   1.855   1.899   1.951
  2.021   2.059   2.110   2.157   2.182   2.210   2.274   2.300
  2.309   2.320   2.457   2.494   2.504   2.554   2.589   2.697
  2.708   2.815   2.833   2.843   3.027   3.168   3.318   3.405
  3.697   3.770   3.793   3.813   3.991   4.057   4.262   4.852
  6.340   6.378   6.655   9.724   9.750  23.575  23.744  23.865
 25.853  25.870  25.918  25.935  26.405  26.422  66.763 215.710
215.735
 --------------------------------------------------------------

          Ground-State Mulliken Net Atomic Charges

     Atom                 Charge (a.u.)
  ----------------------------------------
      1 C                    -0.534573
      2 C                    -0.071162
      3 C                    -0.225063
      4 H                     0.276879
      5 Cl                    0.068009
      6 F                    -0.060391
      7 Cl                    0.207739
      8 H                     0.146404
      9 H                     0.192158
  ----------------------------------------
  Sum of atomic charges =     0.000000

 -----------------------------------------------------------------
                    Cartesian Multipole Moments
 -----------------------------------------------------------------
    Charge (ESU x 10^10)
                 0.0000
    Dipole Moment (Debye)
         X       0.4557      Y      -1.6283      Z      -1.1978
       Tot       2.0721
    Quadrupole Moments (Debye-Ang)
        XX     -53.4552     XY      -0.8583     YY     -45.5236
        XZ       1.2510     YZ       0.7889     ZZ     -47.1652
    Octopole Moments (Debye-Ang^2)
       XXX      -6.1436    XXY       5.9537    XYY      -2.3534
       YYY       0.1936    XXZ       0.4577    XYZ      -2.7801
       YYZ       0.4725    XZZ      -1.9383    YZZ      -1.5426
       ZZZ       1.5420
    Hexadecapole Moments (Debye-Ang^3)
      XXXX    -601.5190   XXXY      25.6508   XXYY    -150.5784
      XYYY      13.5618   YYYY    -294.4333   XXXZ      -7.5056
      XXYZ       0.1947   XYYZ       2.0068   YYYZ      -3.7159
      XXZZ    -126.9502   XYZZ       5.8838   YYZZ     -74.3093
      XZZZ     -12.0787   YZZZ      -3.7056   ZZZZ    -134.1488
 -----------------------------------------------------------------
 Calculating analytic gradient of the SCF energy
 Gradient of SCF Energy
            1           2           3           4           5           6
    1  -0.0000135   0.0000605   0.0000250  -0.0000300  -0.0000406  -0.0000366
    2  -0.0000671   0.0001725  -0.0000054  -0.0000053   0.0000059  -0.0000282
    3  -0.0000551  -0.0000082   0.0000363  -0.0000174   0.0000120   0.0000446
            7           8           9
    1   0.0000048   0.0000002   0.0000302
    2  -0.0000359  -0.0000200  -0.0000166
    3  -0.0000420   0.0000101   0.0000198
 Max gradient component =       1.725E-04
 RMS gradient           =       4.534E-05
 Gradient time:  CPU 10.18 s  wall 12.00 s
 Geometry Optimization Parameters
   NAtoms,    NIC,     NZ,  NCons,   NDum,   NFix, NCnnct, MaxDiis
        9      69       9       0       0       0       0       0

 Cartesian Hessian Update
 Hessian Updated using BFGS Update


** GEOMETRY OPTIMIZATION IN DELOCALIZED INTERNAL COORDINATES **
   Searching for a Minimum

   Optimization Cycle:   7

                       Coordinates (Angstroms)
     ATOM                X               Y               Z
      1  C        -0.0999780793   -1.1275020270   -1.1109670007
      2  C         0.6558521690   -0.8759413561    0.1869170482
      3  C        -0.7368911366   -0.3697780395    0.0046541645
      4  H         0.7651151210   -1.7033148972    0.8760401619
      5  Cl        2.0611429885    0.1950441174    0.2277598661
      6  F        -1.6973102056   -1.0180539118    0.7295459127
      7  Cl       -1.1097801264    1.3429848994   -0.1481976842
      8  H         0.2013618073   -0.5574835486   -1.9808427906
      9  H        -0.4451981051   -2.1377026114   -1.2985244031
   Point Group: c1    Number of degrees of freedom:    21


   Energy is  -1136.432923179

 Hessian Updated using BFGS Update

 21 Hessian modes will be used to form the next step
  Hessian Eigenvalues:
     0.015146    0.018509    0.022217    0.027792    0.030493    0.050153
     0.070112    0.080293    0.087992    0.094458    0.107941    0.132684
     0.247661    0.264324    0.265589    0.284867    0.301430    0.348173
     0.348603    0.353684    0.483730

 Minimum Search - Taking Simple RFO Step
 Searching for Lamda that Minimizes Along All modes
 Value Taken    Lamda =   0.00000000
 Step Taken.  Stepsize is  0.002672

                             Maximum     Tolerance    Cnvgd?
         Gradient           0.000055      0.000300     YES
         Displacement       0.001543      0.001200      NO
         Energy change     -0.000001      0.000001     YES


                       Distance Matrix (Angstroms)
             C (  1)   C (  2)   C (  3)   H (  4)   Cl(  5)   F (  6)
   C (  2)  1.522848
   C (  3)  1.491447  1.493035
   H (  4)  2.242352  1.082301  2.189442
   Cl(  5)  2.865617  1.767348  2.863179  2.388247
   F (  6)  2.439454  2.419094  1.366797  2.560192  3.981126
   Cl(  7)  2.837240  2.855415  1.759536  3.720785  3.393209  2.586529
   H (  8)  1.082779  2.237668  2.204030  3.129301  2.983791  3.341151
   H (  9)  1.083910  2.238502  2.215607  2.526318  3.748733  2.633338
             Cl(  7)   H (  8)
   H (  8)  2.947789
   H (  9)  3.725601  1.838665

 Final energy is   -1136.4329231789407     


 ******************************
 **  OPTIMIZATION CONVERGED  **
 ******************************

                       Coordinates (Angstroms)
     ATOM                X               Y               Z
      1  C        -0.0999780793   -1.1275020270   -1.1109670007
      2  C         0.6558521690   -0.8759413561    0.1869170482
      3  C        -0.7368911366   -0.3697780395    0.0046541645
      4  H         0.7651151210   -1.7033148972    0.8760401619
      5  Cl        2.0611429885    0.1950441174    0.2277598661
      6  F        -1.6973102056   -1.0180539118    0.7295459127
      7  Cl       -1.1097801264    1.3429848994   -0.1481976842
      8  H         0.2013618073   -0.5574835486   -1.9808427906
      9  H        -0.4451981051   -2.1377026114   -1.2985244031

Z-matrix Print:
$molecule
0 1
Cl
C  1 1.759536
F  2 1.366797 1 111.029729
C  2 1.491447 1 121.336397 3 143.691397 0
H  4 1.082779 2 116.892924 1 5.306205 0
H  4 1.083910 2 117.834598 1 -140.387273 0
C  2 1.493035 1 122.567853 3 -142.384962 0
H  7 1.082301 2 115.535123 1 140.741284 0
Cl 7 1.767348 2 122.623149 1 -1.478724 0
$end


 --------------------------------------------------------------

                    Orbital Energies (a.u.)
 --------------------------------------------------------------

 Alpha MOs
 -- Occupied --
*******-101.567 -24.710 -10.342 -10.270 -10.221  -9.487  -9.481
 -7.252  -7.246  -7.242  -7.241  -7.236  -7.236  -1.250  -0.944
 -0.867  -0.833  -0.650  -0.625  -0.567  -0.533  -0.493  -0.470
 -0.448  -0.427  -0.391  -0.378  -0.345  -0.330  -0.310  -0.297
 -- Virtual --
 -0.030  -0.009   0.007   0.016   0.019   0.027   0.051   0.063
  0.067   0.070   0.079   0.092   0.096   0.104   0.109   0.114
  0.121   0.123   0.130   0.134   0.143   0.148   0.166   0.174
  0.193   0.201   0.215   0.221   0.238   0.256   0.268   0.282
  0.323   0.340   0.366   0.379   0.415   0.434   0.443   0.446
  0.464   0.473   0.478   0.492   0.508   0.528   0.562   0.574
  0.595   0.602   0.616   0.638   0.660   0.690   0.771   0.812
  0.851   0.855   0.864   0.884   0.894   0.929   0.945   0.973
  0.994   1.006   1.073   1.113   1.158   1.272   1.296   1.326
  1.396   1.422   1.427   1.481   1.494   1.522   1.527   1.560
  1.645   1.697   1.726   1.791   1.823   1.855   1.899   1.951
  2.021   2.059   2.110   2.157   2.182   2.210   2.274   2.300
  2.309   2.320   2.457   2.494   2.504   2.554   2.589   2.697
  2.708   2.815   2.833   2.843   3.027   3.168   3.318   3.405
  3.697   3.770   3.793   3.813   3.991   4.057   4.262   4.852
  6.340   6.378   6.655   9.724   9.750  23.575  23.744  23.865
 25.853  25.870  25.918  25.935  26.405  26.422  66.763 215.710
215.735
 --------------------------------------------------------------

          Ground-State Mulliken Net Atomic Charges

     Atom                 Charge (a.u.)
  ----------------------------------------
      1 C                    -0.534573
      2 C                    -0.071162
      3 C                    -0.225063
      4 H                     0.276879
      5 Cl                    0.068009
      6 F                    -0.060391
      7 Cl                    0.207739
      8 H                     0.146404
      9 H                     0.192158
  ----------------------------------------
  Sum of atomic charges =     0.000000

 -----------------------------------------------------------------
                    Cartesian Multipole Moments
 -----------------------------------------------------------------
    Charge (ESU x 10^10)
                 0.0000
    Dipole Moment (Debye)
         X       0.4557      Y      -1.6283      Z      -1.1978
       Tot       2.0721
    Quadrupole Moments (Debye-Ang)
        XX     -53.4552     XY      -0.8583     YY     -45.5236
        XZ       1.2510     YZ       0.7889     ZZ     -47.1652
    Octopole Moments (Debye-Ang^2)
       XXX      -6.1436    XXY       5.9537    XYY      -2.3534
       YYY       0.1936    XXZ       0.4577    XYZ      -2.7801
       YYZ       0.4725    XZZ      -1.9383    YZZ      -1.5426
       ZZZ       1.5420
    Hexadecapole Moments (Debye-Ang^3)
      XXXX    -601.5190   XXXY      25.6508   XXYY    -150.5784
      XYYY      13.5618   YYYY    -294.4333   XXXZ      -7.5056
      XXYZ       0.1947   XYYZ       2.0068   YYYZ      -3.7159
      XXZZ    -126.9502   XYZZ       5.8838   YYZZ     -74.3093
      XZZZ     -12.0787   YZZZ      -3.7056   ZZZZ    -134.1488
 -----------------------------------------------------------------
Archival summary:
1\1\TWL02\OPT\ProcedureUnspecified\BasisUnspecified\l2133\taweetha\ThuOct1103:24:162018ThuOct1103:24:162018\0\\#,OPT,ProcedureUnspecified,BasisUnspecified,\\0,1\Cl\C,1,1.75954\F,2,1.3668,1,111.03\C,2,1.49145,1,121.336,3,143.691,0\H,4,1.08278,2,116.893,1,5.3062,0\H,4,1.08391,2,117.835,1,-140.387,0\C,2,1.49304,1,122.568,3,-142.385,0\H,7,1.0823,2,115.535,1,140.741,0\Cl,7,1.76735,2,122.623,1,-1.47872,0\\\@

 Total job time:  347.49s(wall), 278.10s(cpu) 
 Thu Oct 11 03:24:16 2018

        *************************************************************
        *                                                           *
        *  Thank you very much for using Q-Chem.  Have a nice day.  *
        *                                                           *
        *************************************************************


 
User input: 2 of 2 
 
Q-Chem Developer Version!
                  Welcome to Q-Chem
     A Quantum Leap Into The Future Of Chemistry


 Q-Chem 5.1, Q-Chem, Inc., Pleasanton, CA (2018)

 Yihan Shao,  Zhengting Gan,  E. Epifanovsky,  A. T. B. Gilbert,  M. Wormit,  
 J. Kussmann,  A. W. Lange,  A. Behn,  Jia Deng,  Xintian Feng,  D. Ghosh,  
 M. Goldey,  P. R. Horn,  L. D. Jacobson,  I. Kaliman,  T. Kus,  A. Landau,  
 Jie Liu,  E. I. Proynov,  R. M. Richard,  R. P. Steele,  E. J. Sundstrom,  
 H. L. Woodcock III,  P. M. Zimmerman,  D. Zuev,  B. Albrecht,  E. Alguire,  
 S. A. Baeppler,  D. Barton,  Z. Benda,  Y. A. Bernard,  E. J. Berquist,  
 K. B. Bravaya,  H. Burton,  D. Casanova,  Chun-Min Chang,  Yunqing Chen,  
 A. Chien,  K. D. Closser,  M. P. Coons,  S. Coriani,  S. Dasgupta,  
 A. L. Dempwolff,  M. Diedenhofen,  Hainam Do,  R. G. Edgar,  Po-Tung Fang,  
 S. Faraji,  S. Fatehi,  Qingguo Feng,  K. D. Fenk,  J. Fosso-Tande,  
 Qinghui Ge,  A. Ghysels,  G. Gidofalvi,  J. Gomes,  J. Gonthier,  A. Gunina,  
 D. Hait,  M. W. D. Hanson-Heine,  P. H. P. Harbach,  A. W. Hauser,  
 J. E. Herr,  E. G. Hohenstein,  Z. C. Holden,  Kerwin Hui,  B. C. Huynh,  
 T.-C. Jagau,  Hyunjun Ji,  B. Kaduk,  K. Khistyaev,  Jaehoon Kim,  
 P. Klunzinger,  K. Koh,  D. Kosenkov,  L. Koulias,  T. Kowalczyk,  
 C. M. Krauter,  A. Kunitsa,  Ka Un Lao,  A. Laurent,  K. V. Lawler,  
 Joonho Lee,  D. Lefrancois,  S. Lehtola,  D. S. Levine,  Yi-Pei Li,  
 You-Sheng Lin,  Fenglai Liu,  E. Livshits,  A. Luenser,  P. Manohar,  
 E. Mansoor,  S. F. Manzer,  Shan-Ping Mao,  Yuezhi Mao,  N. Mardirossian,  
 A. V. Marenich,  T. Markovich,  L. A. Martinez-Martinez,  S. A. Maurer,  
 N. J. Mayhall,  S. C. McKenzie,  J.-M. Mewes,  A. F. Morrison,  
 J. W. Mullinax,  K. Nanda,  T. S. Nguyen-Beck,  R. Olivares-Amaya,  
 J. A. Parkhill,  T. M. Perrine,  F. Plasser,  P. Pokhilko,  S. Prager,  
 A. Prociuk,  E. Ramos,  D. R. Rehn,  F. Rob,  M. Schneider,  N. Sergueev,  
 S. M. Sharada,  S. Sharma,  D. W. Small,  T. Stauch,  T. Stein,  
 Yu-Chuan Su,  A. J. W. Thom,  A. Tkatchenko,  T. Tsuchimochi,  N. M. Tubman,  
 L. Vogt,  M. L. Vidal,  O. Vydrov,  M. A. Watson,  J. Wenzel,  
 M. de Wergifosse,  T. A. Wesolowski,  A. White,  J. Witte,  A. Yamada,  
 Jun Yang,  K. Yao,  S. Yeganeh,  S. R. Yost,  Zhi-Qiang You,  A. Zech,  
 Igor Ying Zhang,  Xing Zhang,  Yan Zhao,  Ying Zhu,  B. R. Brooks,  
 G. K. L. Chan,  C. J. Cramer,  M. S. Gordon,  W. J. Hehre,  A. Klamt,  
 M. W. Schmidt,  C. D. Sherrill,  D. G. Truhlar,  A. Aspuru-Guzik,  R. Baer,  
 A. T. Bell,  N. A. Besley,  Jeng-Da Chai,  A. E. DePrince, III,  
 R. A. DiStasio Jr.,  A. Dreuw,  B. D. Dunietz,  T. R. Furlani,  
 Chao-Ping Hsu,  Yousung Jung,  Jing Kong,  D. S. Lambrecht,  WanZhen Liang,  
 C. Ochsenfeld,  V. A. Rassolov,  L. V. Slipchenko,  J. E. Subotnik,  
 T. Van Voorhis,  J. M. Herbert,  A. I. Krylov,  P. M. W. Gill,  M. Head-Gordon

 Contributors to earlier versions of Q-Chem not listed above: 
 R. D. Adamson,  B. Austin,  J. Baker,  G. J. O. Beran,  K. Brandhorst,  
 S. T. Brown,  E. F. C. Byrd,  A. K. Chakraborty,  C.-L. Cheng,  
 Siu Hung Chien,  D. M. Chipman,  D. L. Crittenden,  H. Dachsel,  
 R. J. Doerksen,  A. D. Dutoi,  L. Fusti-Molnar,  W. A. Goddard III,  
 A. Golubeva-Zadorozhnaya,  S. R. Gwaltney,  G. Hawkins,  A. Heyden,  
 S. Hirata,  G. Kedziora,  F. J. Keil,  C. Kelley,  Jihan Kim,  R. A. King,  
 R. Z. Khaliullin,  P. P. Korambath,  W. Kurlancheek,  A. M. Lee,  M. S. Lee,  
 S. V. Levchenko,  Ching Yeh Lin,  D. Liotard,  R. C. Lochan,  I. Lotan,  
 P. E. Maslen,  N. Nair,  D. P. O'Neill,  D. Neuhauser,  E. Neuscamman,  
 C. M. Oana,  R. Olson,  B. Peters,  R. Peverati,  P. A. Pieniazek,  
 Y. M. Rhee,  J. Ritchie,  M. A. Rohrdanz,  E. Rosta,  N. J. Russ,  
 H. F. Schaefer III,  N. E. Schultz,  N. Shenvi,  A. C. Simmonett,  A. Sodt,  
 D. Stuck,  K. S. Thanthiriwatte,  V. Vanovschi,  Tao Wang,  A. Warshel,  
 C. F. Williams,  Q. Wu,  X. Xu,  W. Zhang

 Please cite Q-Chem as follows:
 Y. Shao et al., Mol. Phys. 113, 184-215 (2015)
 DOI: 10.1080/00268976.2014.952696

 Q-Chem 5.1.1 for Intel X86 EM64T Linux

 Parts of Q-Chem use Armadillo 8.300.2 (Tropical Shenanigans).
 http://arma.sourceforge.net/

 Q-Chem begins on Thu Oct 11 03:24:16 2018  

Host: 
0

     Scratch files written to /scratch/taweetham/qchem2565//
The previous job contains 0 fragments, simply inherited here
Input Ideriv = 2
Curr. Ideriv = -1
Max.  Ideriv = 2

Checking the input file for inconsistencies... 	...done.

--------------------------------------------------------------
User input:
--------------------------------------------------------------

$molecule
read
$end

$rem
   job_type 	frequency
   basis 	6-311++g**
   method	b3lyp	
$end


--------------------------------------------------------------
 ----------------------------------------------------------------
             Standard Nuclear Orientation (Angstroms)
    I     Atom           X                Y                Z
 ----------------------------------------------------------------
    1      C      -0.0474266508     1.0990012481     1.1175287982
    2      C       0.7118619026     0.8035234320    -0.1690320797
    3      C      -0.7159537247     0.3952204224    -0.0148044428
    4      H       0.8910814013     1.6256936974    -0.8496879847
    5      Cl      2.0391306356    -0.3632056829    -0.1939557725
    6      F      -1.6155336672     1.1140867151    -0.7510935312
    7      Cl     -1.2106369350    -1.2880981033     0.1182144805
    8      H       0.1977077962     0.5035248209     1.9880043064
    9      H      -0.3242682644     2.1296947962     1.3069737693
 ----------------------------------------------------------------
 Molecular Point Group                 C1    NOp =  1
 Largest Abelian Subgroup              C1    NOp =  1
 Nuclear Repulsion Energy =   356.2153624834 hartrees
 There are       32 alpha and       32 beta electrons
 Requested basis set is 6-311++G(d,p)
 There are 65 shells and 169 basis functions

 Total QAlloc Memory Limit   2000 MB
 Mega-Array Size       188 MB
 MEM_STATIC part       192 MB

                       Distance Matrix (Angstroms)
             C (  1)   C (  2)   C (  3)   H (  4)   Cl(  5)   F (  6)
   C (  2)  1.522848
   C (  3)  1.491447  1.493035
   H (  4)  2.242352  1.082301  2.189442
   Cl(  5)  2.865617  1.767348  2.863179  2.388247
   F (  6)  2.439454  2.419094  1.366797  2.560192  3.981126
   Cl(  7)  2.837240  2.855415  1.759536  3.720785  3.393209  2.586529
   H (  8)  1.082779  2.237668  2.204030  3.129301  2.983791  3.341151
   H (  9)  1.083910  2.238502  2.215607  2.526318  3.748733  2.633338
             Cl(  7)   H (  8)
   H (  8)  2.947789
   H (  9)  3.725601  1.838665

 A cutoff of  1.0D-11 yielded   1940 shell pairs
 There are     13716 function pairs (     14739 Cartesian)
 Smallest overlap matrix eigenvalue = 2.78E-05
 Guess from superposition of atomic densities
 Warning:  Energy on first SCF cycle will be non-variational
 SAD guess density has 64.000000 electrons

 -----------------------------------------------------------------------
  General SCF calculation program by
  Eric Jon Sundstrom, Paul Horn, Yuezhi Mao, Dmitri Zuev, Alec White,
  David Stuck, Shaama M.S., Shane Yost, Joonho Lee, David Small,
  Daniel Levine, Susi Lehtola, Hugh Burton, Evgeny Epifanovsky
 -----------------------------------------------------------------------
 Exchange:     0.2000 Hartree-Fock + 0.0800 Slater + 0.7200 B88
 Correlation:  0.1900 VWN1RPA + 0.8100 LYP
 Using SG-1 standard quadrature grid
 A restricted SCF calculation will be
 performed using DIIS
 SCF converges when DIIS error is below 1.0e-08
 ---------------------------------------
  Cycle       Energy         DIIS error
 ---------------------------------------
    1   -1137.5318136467      4.37e-02  
    2   -1136.3780905418      4.24e-03  
    3   -1136.3520567528      5.24e-03  
    4   -1136.4317085567      6.25e-04  
    5   -1136.4326786845      2.62e-04  
    6   -1136.4328518598      8.25e-05  
    7   -1136.4328721184      1.77e-05  
    8   -1136.4328728275      6.51e-06  
    9   -1136.4328729605      1.21e-06  
   10   -1136.4328729655      3.25e-07  
   11   -1136.4328729658      5.64e-08  
   12   -1136.4328729658      3.31e-08  
   13   -1136.4328729658      5.16e-09  Convergence criterion met
 ---------------------------------------
 SCF time:   CPU 38.30s  wall 48.00s 
 SCF   energy in the final basis set =    -1136.4328729658
 Total energy in the final basis set =    -1136.4328729658

 --------------------------------------------------------------

                    Orbital Energies (a.u.)
 --------------------------------------------------------------

 Alpha MOs
 -- Occupied --
*******-101.567 -24.710 -10.342 -10.270 -10.221  -9.487  -9.481
 -7.252  -7.246  -7.242  -7.241  -7.236  -7.236  -1.250  -0.944
 -0.867  -0.833  -0.650  -0.625  -0.567  -0.533  -0.493  -0.470
 -0.448  -0.427  -0.391  -0.378  -0.345  -0.330  -0.310  -0.297
 -- Virtual --
 -0.030  -0.009   0.007   0.016   0.019   0.027   0.051   0.063
  0.067   0.070   0.079   0.092   0.096   0.104   0.109   0.114
  0.121   0.123   0.130   0.134   0.143   0.148   0.166   0.174
  0.193   0.201   0.215   0.221   0.238   0.256   0.268   0.282
  0.323   0.340   0.366   0.379   0.414   0.434   0.443   0.446
  0.464   0.473   0.478   0.492   0.508   0.528   0.562   0.574
  0.595   0.602   0.616   0.638   0.660   0.690   0.771   0.812
  0.851   0.855   0.864   0.884   0.895   0.929   0.945   0.973
  0.994   1.006   1.073   1.113   1.158   1.272   1.296   1.326
  1.396   1.422   1.427   1.481   1.494   1.522   1.527   1.560
  1.645   1.697   1.726   1.791   1.823   1.855   1.899   1.951
  2.021   2.059   2.110   2.157   2.182   2.210   2.274   2.300
  2.309   2.320   2.457   2.494   2.504   2.554   2.589   2.697
  2.708   2.815   2.833   2.843   3.027   3.168   3.317   3.405
  3.697   3.770   3.793   3.813   3.991   4.057   4.262   4.852
  6.340   6.378   6.655   9.724   9.750  23.575  23.744  23.865
 25.853  25.871  25.918  25.935  26.405  26.422  66.763 215.710
215.735
 --------------------------------------------------------------

          Ground-State Mulliken Net Atomic Charges

     Atom                 Charge (a.u.)
  ----------------------------------------
      1 C                    -0.534783
      2 C                    -0.071129
      3 C                    -0.225155
      4 H                     0.276866
      5 Cl                    0.068100
      6 F                    -0.060302
      7 Cl                    0.207742
      8 H                     0.146445
      9 H                     0.192215
  ----------------------------------------
  Sum of atomic charges =     0.000000

 -----------------------------------------------------------------
                    Cartesian Multipole Moments
 -----------------------------------------------------------------
    Charge (ESU x 10^10)
                 0.0000
    Dipole Moment (Debye)
         X       0.5477      Y       1.5843      Z       1.2184
       Tot       2.0723
    Quadrupole Moments (Debye-Ang)
        XX     -53.2602     XY       1.3713     YY     -45.7755
        XZ      -1.3003     YZ       0.8779     ZZ     -47.1982
    Octopole Moments (Debye-Ang^2)
       XXX      -6.2133    XXY      -4.3112    XYY      -1.2382
       YYY       3.7038    XXZ      -0.9142    XYZ      -2.8552
       YYZ      -0.1616    XZZ      -1.5356    YZZ       2.7822
       ZZZ      -1.5633
    Hexadecapole Moments (Debye-Ang^3)
      XXXX    -607.4047   XXXY     -14.4530   XXYY    -148.4825
      XYYY      -2.3920   YYYY    -292.2781   XXXZ       3.3910
      XXYZ      -0.8898   XYYZ      -3.3975   YYYZ      -3.7675
      XXZZ    -127.6482   XYZZ      -2.1546   YYZZ     -73.9400
      XZZZ       7.3329   YZZZ      -5.1970   ZZZZ    -133.5948
 -----------------------------------------------------------------
 Calculating MO derivatives via CPSCF
   1         3          27      0.157424    0.028815
   2         3          27      0.021466    0.003742
   3         3          27      0.001730    0.000360
   4         3          27      0.000117    0.000023
   5        28           2      0.000002    0.000001
   6        30           0      0.000000    0.000000    Roots Converged
 Time for AOints: 18.2 s (CPU) 18.2 s (wall)
 ------------------------------------------------------------------------------
                     AOints        : Timing summary (seconds)
 ------------------------------------------------------------------------------
     job step          cpu (% of tot)      sys (% of tot)     wall (% of tot)
 ------------------------------------------------------------------------------
  cpscf_lag         0.1805E+03 (46.7)   0.3060E-03 (17.2)   0.2206E+03 (51.5)
  iterzp            0.1873E+03 (48.5)   0.1469E-02 (82.7)   0.1895E+03 (44.2)
  make_fx           0.0000E+00 ( 0.0)   0.0000E+00 ( 0.0)   0.0000E+00 ( 0.0)
  AOints            0.1821E+02 ( 4.7)   0.2000E-05 ( 0.1)   0.1822E+02 ( 4.3)
 ------------------------------------------------------------------------------
   Grand Totals     0.3863E+03          0.1777E-02          0.4286E+03
 ------------------------------------------------------------------------------
 Calculating analytic Hessian of the SCF energy
 Polarizability Matrix (a.u.)
            1           2           3
    1 -64.0371071   0.7851979   1.6930859
    2   0.7851979 -61.9880276  -1.8370429
    3   1.6930859  -1.8370429 -48.9870632

 Direct stationary perturbation theory relativistic correction:

 rels  =       1.627737105153
 relv  =      -5.973114701733
 rel2e =       1.426237536003
 E_rel =      -2.919140060577

 Hessian of the SCF Energy
            1           2           3           4           5           6
    1   0.2511271  -0.1131549   0.0581009  -0.0585879   0.0154704   0.0449699
    2  -0.1131549   0.6259684  -0.0125837   0.0356014  -0.0599438  -0.0190612
    3   0.0581009  -0.0125837   0.6121547   0.0820822  -0.0020509  -0.1560708
    4  -0.0585879   0.0356014   0.0820822   0.4379429   0.0044312  -0.1153266
    5   0.0154704  -0.0599438  -0.0020509   0.0044312   0.4432315  -0.1623447
    6   0.0449699  -0.0190612  -0.1560708  -0.1153266  -0.1623447   0.3946078
    7  -0.0579675  -0.0389961  -0.0845490  -0.2070436  -0.0482420   0.0407658
    8  -0.0138716  -0.1049088  -0.0652173  -0.0559430  -0.0596145   0.0311614
    9  -0.0501782  -0.0696322  -0.1482262   0.0052698   0.0202053  -0.0338779
   10  -0.0028207   0.0007652   0.0020708  -0.0503460  -0.0396312   0.0334221
   11  -0.0001101   0.0116235  -0.0102941  -0.0413578  -0.2146480   0.1477918
   12   0.0041433   0.0204719  -0.0143942   0.0358855   0.1458727  -0.1588545
   13  -0.0122428   0.0054329   0.0061038  -0.0962338   0.0624040  -0.0022097
   14   0.0111172  -0.0098632  -0.0001177   0.0611057  -0.0912394   0.0072215
   15   0.0150317  -0.0154178   0.0060655   0.0000156   0.0044733  -0.0303756
   16  -0.0086019   0.0020033  -0.0153530  -0.0248981   0.0220007  -0.0211945
   17  -0.0038190   0.0085330  -0.0005414   0.0032068  -0.0032782   0.0022039
   18  -0.0228447   0.0260930  -0.0193463  -0.0049594  -0.0059725   0.0071265
   19  -0.0028174  -0.0061447  -0.0017880  -0.0023597  -0.0212848   0.0005143
   20  -0.0103911  -0.0188227   0.0023196  -0.0039147  -0.0157661  -0.0033655
   21  -0.0027492  -0.0168811   0.0056607  -0.0001255   0.0093618  -0.0004347
   22  -0.0509452   0.0407323  -0.0565520   0.0045488  -0.0176881   0.0213825
   23   0.0421532  -0.1401762   0.1331578  -0.0015111  -0.0020739  -0.0021844
   24  -0.0547960   0.1294845  -0.2322375  -0.0050927   0.0072781  -0.0141832
   25  -0.0571438   0.0737607   0.0098842  -0.0030226   0.0225398  -0.0023238
   26   0.0726059  -0.3124100  -0.0446724  -0.0016186   0.0033325  -0.0014228
   27   0.0083222  -0.0424735  -0.0536059   0.0022511  -0.0168232  -0.0079376
            7           8           9          10          11          12
    1  -0.0579675  -0.0138716  -0.0501782  -0.0028207  -0.0001101   0.0041433
    2  -0.0389961  -0.1049088  -0.0696322   0.0007652   0.0116235   0.0204719
    3  -0.0845490  -0.0652173  -0.1482262   0.0020708  -0.0102941  -0.0143942
    4  -0.2070436  -0.0559430   0.0052698  -0.0503460  -0.0413578   0.0358855
    5  -0.0482420  -0.0596145   0.0202053  -0.0396312  -0.2146480   0.1458727
    6   0.0407658   0.0311614  -0.0338779   0.0334221   0.1477918  -0.1588545
    7   0.4823172   0.0496868   0.1128529  -0.0026622  -0.0015692  -0.0013113
    8   0.0496868   0.4096017  -0.0021069  -0.0183709  -0.0096893  -0.0087291
    9   0.1128529  -0.0021069   0.3551203   0.0175924   0.0092145   0.0028180
   10  -0.0026622  -0.0183709   0.0175924   0.0613605   0.0350199  -0.0412785
   11  -0.0015692  -0.0096893   0.0092145   0.0350199   0.2241722  -0.1509133
   12  -0.0013113  -0.0087291   0.0028180  -0.0412785  -0.1509133   0.1648734
   13  -0.0143077   0.0213844   0.0031193  -0.0062322   0.0051187   0.0004320
   14   0.0016726   0.0000484  -0.0013060   0.0233495  -0.0131432  -0.0042959
   15   0.0022148   0.0050269  -0.0041868  -0.0112891   0.0060758   0.0036965
   16  -0.1549338   0.0576316  -0.0756614   0.0026117   0.0029715   0.0023436
   17   0.0755076  -0.1036764   0.0566209   0.0002565   0.0014187  -0.0003647
   18  -0.0789839   0.0445483  -0.1200623  -0.0019644  -0.0009609   0.0006399
   19  -0.0474157  -0.0332571  -0.0001046  -0.0021290  -0.0014283  -0.0022736
   20  -0.0422691  -0.1278106  -0.0012603  -0.0009461  -0.0006534  -0.0016437
   21   0.0011460   0.0029586  -0.0328123   0.0011098   0.0006187   0.0008020
   22  -0.0047269   0.0158990  -0.0138211  -0.0008115   0.0027399   0.0044145
   23  -0.0014633   0.0072235  -0.0121174  -0.0003828   0.0002592  -0.0000332
   24   0.0004690   0.0060641  -0.0115840  -0.0009666  -0.0020567  -0.0016820
   25   0.0067403  -0.0231593   0.0009310   0.0010295  -0.0013847  -0.0023554
   26   0.0056725  -0.0111740   0.0003820  -0.0000602   0.0006602  -0.0003646
   27   0.0073958  -0.0137061  -0.0071889   0.0013035   0.0005242   0.0021010
           13          14          15          16          17          18
    1  -0.0122428   0.0111172   0.0150317  -0.0086019  -0.0038190  -0.0228447
    2   0.0054329  -0.0098632  -0.0154178   0.0020033   0.0085330   0.0260930
    3   0.0061038  -0.0001177   0.0060655  -0.0153530  -0.0005414  -0.0193463
    4  -0.0962338   0.0611057   0.0000156  -0.0248981   0.0032068  -0.0049594
    5   0.0624040  -0.0912394   0.0044733   0.0220007  -0.0032782  -0.0059725
    6  -0.0022097   0.0072215  -0.0303756  -0.0211945   0.0022039   0.0071265
    7  -0.0143077   0.0016726   0.0022148  -0.1549338   0.0755076  -0.0789839
    8   0.0213844   0.0000484   0.0050269   0.0576316  -0.1036764   0.0445483
    9   0.0031193  -0.0013060  -0.0041868  -0.0756614   0.0566209  -0.1200623
   10  -0.0062322   0.0233495  -0.0112891   0.0026117   0.0002565  -0.0019644
   11   0.0051187  -0.0131432   0.0060758   0.0029715   0.0014187  -0.0009609
   12   0.0004320  -0.0042959   0.0036965   0.0023436  -0.0003647   0.0006399
   13   0.1367540  -0.0956876  -0.0054133  -0.0061078   0.0019451   0.0001155
   14  -0.0956876   0.1088943  -0.0013929  -0.0000556   0.0006889  -0.0000771
   15  -0.0054133  -0.0013929   0.0223671  -0.0032055  -0.0000088   0.0007419
   16  -0.0061078  -0.0000556  -0.0032055   0.1853271  -0.0936577   0.1132533
   17   0.0019451   0.0006889  -0.0000088  -0.0936577   0.1345171  -0.0805662
   18   0.0001155  -0.0000771   0.0007419   0.1132533  -0.0805662   0.1309071
   19  -0.0014818  -0.0022090   0.0017510   0.0078960   0.0162927  -0.0014453
   20  -0.0004048   0.0026895   0.0012237   0.0099240  -0.0404880   0.0183901
   21  -0.0013734  -0.0000118   0.0006578   0.0002685   0.0215207  -0.0015423
   22   0.0026143  -0.0021520  -0.0028223  -0.0034966  -0.0012503  -0.0070203
   23   0.0012317   0.0005477  -0.0007752  -0.0013173   0.0003066  -0.0032172
   24  -0.0000054   0.0008349   0.0020690   0.0008966  -0.0002645  -0.0004124
   25  -0.0027622   0.0028592   0.0037170   0.0022035   0.0015184   0.0038491
   26  -0.0014244   0.0013770   0.0007950   0.0004994   0.0019782   0.0017623
   27  -0.0007689  -0.0008549  -0.0010353  -0.0013475   0.0014000   0.0019479
           19          20          21          22          23          24
    1  -0.0028174  -0.0103911  -0.0027492  -0.0509452   0.0421532  -0.0547960
    2  -0.0061447  -0.0188227  -0.0168811   0.0407323  -0.1401762   0.1294845
    3  -0.0017880   0.0023196   0.0056607  -0.0565520   0.1331578  -0.2322375
    4  -0.0023597  -0.0039147  -0.0001255   0.0045488  -0.0015111  -0.0050927
    5  -0.0212848  -0.0157661   0.0093618  -0.0176881  -0.0020739   0.0072781
    6   0.0005143  -0.0033655  -0.0004347   0.0213825  -0.0021844  -0.0141832
    7  -0.0474157  -0.0422691   0.0011460  -0.0047269  -0.0014633   0.0004690
    8  -0.0332571  -0.1278106   0.0029586   0.0158990   0.0072235   0.0060641
    9  -0.0001046  -0.0012603  -0.0328123  -0.0138211  -0.0121174  -0.0115840
   10  -0.0021290  -0.0009461   0.0011098  -0.0008115  -0.0003828  -0.0009666
   11  -0.0014283  -0.0006534   0.0006187   0.0027399   0.0002592  -0.0020567
   12  -0.0022736  -0.0016437   0.0008020   0.0044145  -0.0000332  -0.0016820
   13  -0.0014818  -0.0004048  -0.0013734   0.0026143   0.0012317  -0.0000054
   14  -0.0022090   0.0026895  -0.0000118  -0.0021520   0.0005477   0.0008349
   15   0.0017510   0.0012237   0.0006578  -0.0028223  -0.0007752   0.0020690
   16   0.0078960   0.0099240   0.0002685  -0.0034966  -0.0013173   0.0008966
   17   0.0162927  -0.0404880   0.0215207  -0.0012503   0.0003066  -0.0002645
   18  -0.0014453   0.0183901  -0.0015423  -0.0070203  -0.0032172  -0.0004124
   19   0.0484573   0.0492674   0.0029325   0.0011893  -0.0009079  -0.0003397
   20   0.0492674   0.2013097  -0.0161226   0.0021835   0.0003837   0.0000899
   21   0.0029325  -0.0161226   0.0265970   0.0017653   0.0000590   0.0010776
   22   0.0011893   0.0021835   0.0017653   0.0525969  -0.0424026   0.0577828
   23  -0.0009079   0.0003837   0.0000590  -0.0424026   0.1428802  -0.1369822
   24  -0.0003397   0.0000899   0.0010776   0.0577828  -0.1369822   0.2480957
   25  -0.0013390  -0.0034492  -0.0029740  -0.0009691   0.0046001   0.0020519
   26  -0.0003283  -0.0008421  -0.0015034   0.0019384  -0.0093509  -0.0044480
   27   0.0007533   0.0003688  -0.0000057  -0.0051294   0.0220928   0.0088570
           25          26          27
    1  -0.0571438   0.0726059   0.0083222
    2   0.0737607  -0.3124100  -0.0424735
    3   0.0098842  -0.0446724  -0.0536059
    4  -0.0030226  -0.0016186   0.0022511
    5   0.0225398   0.0033325  -0.0168232
    6  -0.0023238  -0.0014228  -0.0079376
    7   0.0067403   0.0056725   0.0073958
    8  -0.0231593  -0.0111740  -0.0137061
    9   0.0009310   0.0003820  -0.0071889
   10   0.0010295  -0.0000602   0.0013035
   11  -0.0013847   0.0006602   0.0005242
   12  -0.0023554  -0.0003646   0.0021010
   13  -0.0027622  -0.0014244  -0.0007689
   14   0.0028592   0.0013770  -0.0008549
   15   0.0037170   0.0007950  -0.0010353
   16   0.0022035   0.0004994  -0.0013475
   17   0.0015184   0.0019782   0.0014000
   18   0.0038491   0.0017623   0.0019479
   19  -0.0013390  -0.0003283   0.0007533
   20  -0.0034492  -0.0008421   0.0003688
   21  -0.0029740  -0.0015034  -0.0000057
   22  -0.0009691   0.0019384  -0.0051294
   23   0.0046001  -0.0093509   0.0220928
   24   0.0020519  -0.0044480   0.0088570
   25   0.0552635  -0.0772849  -0.0127799
   26  -0.0772849   0.3264289   0.0494719
   27  -0.0127799   0.0494719   0.0568675
 Gradient time:  CPU 473.91 s  wall 516.33 s
 **********************************************************************
 **                                                                  **
 **                       VIBRATIONAL ANALYSIS                       **
 **                       --------------------                       **
 **                                                                  **
 **        VIBRATIONAL FREQUENCIES (CM**-1) AND NORMAL MODES         **
 **     FORCE CONSTANTS (mDYN/ANGSTROM) AND REDUCED MASSES (AMU)     **
 **                  INFRARED INTENSITIES (KM/MOL)                   **
 **                                                                  **
 **********************************************************************


 Mode:                 1                      2                      3
 Frequency:       146.08                 197.46                 336.48
 Force Cnst:      0.2737                 0.1465                 0.5306
 Red. Mass:      21.7686                 6.3783                 7.9541
 IR Active:          YES                    YES                    YES
 IR Intens:        0.733                  3.162                  0.570
 Raman Active:       YES                    YES                    YES
               X      Y      Z        X      Y      Z        X      Y      Z
 C         -0.021  0.246 -0.018    0.189  0.088 -0.217    0.116  0.150  0.007
 C         -0.022  0.173 -0.012    0.000 -0.034 -0.285   -0.055  0.070 -0.074
 C         -0.001  0.189  0.008    0.002 -0.046 -0.010    0.100 -0.125  0.157
 H          0.189  0.117 -0.021   -0.017 -0.188 -0.475   -0.298 -0.109 -0.353
 Cl        -0.416 -0.280  0.074    0.068  0.010  0.164   -0.210  0.102 -0.001
 F         -0.182  0.032  0.093   -0.169  0.039  0.268    0.391  0.059  0.009
 Cl         0.526  0.033 -0.113   -0.057 -0.037 -0.106   -0.058 -0.176 -0.022
 H         -0.015  0.363  0.059    0.476  0.233 -0.199    0.504  0.353  0.036
 H         -0.039  0.267 -0.157    0.074  0.070 -0.287   -0.175  0.092 -0.104
 TransDip   0.010  0.024 -0.009    0.028 -0.004 -0.050   -0.000 -0.022 -0.011

 Mode:                 4                      5                      6
 Frequency:       367.26                 400.75                 506.77
 Force Cnst:      0.5066                 0.3623                 0.6459
 Red. Mass:       6.3748                 3.8291                 4.2686
 IR Active:          YES                    YES                    YES
 IR Intens:        3.475                  2.417                  2.597
 Raman Active:       YES                    YES                    YES
               X      Y      Z        X      Y      Z        X      Y      Z
 C         -0.043 -0.304 -0.107   -0.216  0.187 -0.033   -0.170 -0.033 -0.099
 C         -0.072 -0.051 -0.169   -0.051 -0.106  0.075    0.219  0.254  0.028
 C         -0.081 -0.012 -0.202   -0.090 -0.003  0.043    0.216 -0.051 -0.206
 H         -0.031  0.030 -0.060   -0.051 -0.172 -0.001    0.373  0.337  0.167
 Cl        -0.037  0.041  0.057    0.106 -0.051 -0.051   -0.027 -0.024 -0.014
 F          0.031  0.336 -0.035    0.022  0.189  0.055    0.009 -0.019  0.134
 Cl         0.088 -0.071  0.130    0.024 -0.095 -0.001   -0.057 -0.033  0.038
 H          0.000 -0.600 -0.324   -0.379  0.503  0.227   -0.195  0.091 -0.011
 H         -0.003 -0.362  0.241   -0.249  0.260 -0.462   -0.580 -0.117 -0.230
 TransDip  -0.012 -0.054 -0.021   -0.045 -0.022  0.003    0.018  0.036 -0.032

 Mode:                 7                      8                      9
 Frequency:       562.79                 689.49                 863.64
 Force Cnst:      1.1421                 0.7084                 0.9995
 Red. Mass:       6.1200                 2.5290                 2.2744
 IR Active:          YES                    YES                    YES
 IR Intens:       25.811                 21.506                 41.826
 Raman Active:       YES                    YES                    YES
               X      Y      Z        X      Y      Z        X      Y      Z
 C         -0.232 -0.131 -0.062   -0.096  0.037  0.065   -0.117  0.080 -0.004
 C         -0.121 -0.196 -0.111   -0.103  0.221 -0.111    0.020 -0.086 -0.111
 C          0.042 -0.227  0.037   -0.043  0.018  0.089    0.037  0.199 -0.019
 H         -0.316 -0.284 -0.262   -0.202  0.039 -0.360    0.059 -0.059 -0.073
 Cl        -0.018  0.022 -0.003    0.077 -0.083 -0.001   -0.009  0.013  0.002
 F          0.160 -0.093  0.146    0.026 -0.008 -0.024    0.076 -0.072  0.085
 Cl         0.066  0.230 -0.014   -0.000  0.001  0.001   -0.010 -0.030 -0.005
 H         -0.106  0.080  0.041    0.369 -0.200 -0.225   -0.534 -0.440 -0.244
 H         -0.544 -0.174 -0.312   -0.427 -0.137  0.538    0.404  0.142  0.405
 TransDip  -0.083 -0.135 -0.037   -0.138  0.046  0.030   -0.018  0.177 -0.105

 Mode:                10                     11                     12
 Frequency:       943.73                 965.67                1000.77
 Force Cnst:      0.9229                 2.0840                 3.1628
 Red. Mass:       1.7587                 3.7932                 5.3599
 IR Active:          YES                    YES                    YES
 IR Intens:       24.766                 58.987                 11.171
 Raman Active:       YES                    YES                    YES
               X      Y      Z        X      Y      Z        X      Y      Z
 C          0.004  0.101 -0.047   -0.059 -0.023  0.265   -0.045 -0.121 -0.247
 C          0.078 -0.055  0.168    0.140 -0.159 -0.197    0.321 -0.004  0.009
 C          0.050 -0.079 -0.057    0.207  0.086  0.054   -0.225  0.109  0.381
 H         -0.228 -0.508 -0.454    0.151 -0.274 -0.339    0.454 -0.134 -0.104
 Cl        -0.015  0.013 -0.009   -0.022  0.027  0.001   -0.026  0.028 -0.008
 F         -0.046  0.028 -0.004   -0.114  0.050 -0.086    0.008 -0.009 -0.039
 Cl         0.004  0.007 -0.001   -0.008 -0.017  0.003    0.006 -0.002 -0.008
 H          0.084 -0.270 -0.321    0.138  0.225  0.390   -0.052 -0.113 -0.240
 H         -0.161 -0.036  0.456   -0.564 -0.107  0.009   -0.472 -0.268 -0.079
 TransDip   0.071 -0.139 -0.031    0.240 -0.050  0.025    0.002  0.017  0.106

 Mode:                13                     14                     15
 Frequency:      1069.96                1099.98                1174.03
 Force Cnst:      0.8597                 1.0073                 2.0215
 Red. Mass:       1.2746                 1.4130                 2.4893
 IR Active:          YES                    YES                    YES
 IR Intens:       19.018                 10.796                111.140
 Raman Active:       YES                    YES                    YES
               X      Y      Z        X      Y      Z        X      Y      Z
 C         -0.139 -0.010  0.004   -0.076 -0.082  0.011    0.050 -0.118  0.016
 C          0.026 -0.041  0.023    0.078  0.099 -0.007   -0.038  0.028  0.102
 C         -0.015  0.017 -0.029    0.036 -0.040  0.056   -0.088  0.252 -0.140
 H          0.277 -0.030  0.112   -0.484 -0.104 -0.416   -0.190 -0.455 -0.523
 Cl        -0.003  0.007 -0.005   -0.001 -0.006  0.005    0.006 -0.000 -0.001
 F          0.007 -0.007  0.007   -0.022  0.019 -0.018    0.054 -0.060  0.045
 Cl         0.001  0.001  0.001   -0.001  0.001 -0.001   -0.002 -0.013  0.004
 H          0.824  0.168 -0.147   -0.158  0.068  0.138    0.189  0.240  0.218
 H          0.374  0.118  0.053    0.655  0.150 -0.215   -0.269 -0.135 -0.350
 TransDip   0.120  0.067 -0.024    0.047 -0.079  0.051   -0.115  0.279 -0.151

 Mode:                16                     17                     18
 Frequency:      1263.02                1353.44                1462.52
 Force Cnst:      1.4004                 2.2696                 1.7166
 Red. Mass:       1.4900                 2.1029                 1.3622
 IR Active:          YES                    YES                    YES
 IR Intens:       45.779                 12.928                 27.068
 Raman Active:       YES                    YES                    YES
               X      Y      Z        X      Y      Z        X      Y      Z
 C          0.017  0.013  0.082   -0.010 -0.042 -0.051   -0.005 -0.057 -0.124
 C          0.013  0.064 -0.038   -0.187  0.045  0.068   -0.068 -0.001  0.019
 C         -0.122 -0.108 -0.052    0.189  0.039  0.114    0.081  0.027  0.031
 H          0.753 -0.343 -0.337    0.588 -0.340 -0.155    0.096 -0.061  0.002
 Cl        -0.003  0.010 -0.004    0.006  0.002 -0.004    0.001  0.000 -0.001
 F          0.021 -0.004  0.013   -0.030  0.017 -0.026   -0.009  0.005 -0.006
 Cl         0.004  0.009  0.001   -0.005 -0.007 -0.001   -0.002 -0.002 -0.000
 H         -0.246  0.063  0.205   -0.036 -0.346 -0.268   -0.124  0.588  0.356
 H          0.176  0.056  0.131    0.081  0.036 -0.464    0.108 -0.163  0.655
 TransDip  -0.202 -0.058 -0.051    0.060  0.058  0.079    0.058  0.061  0.144

 Mode:                19                     20                     21
 Frequency:      3133.88                3188.18                3230.71
 Force Cnst:      6.1002                 6.5277                 6.8770
 Red. Mass:       1.0542                 1.0900                 1.1183
 IR Active:          YES                    YES                    YES
 IR Intens:        0.369                  2.806                  0.482
 Raman Active:       YES                    YES                    YES
               X      Y      Z        X      Y      Z        X      Y      Z
 C          0.003 -0.031 -0.057   -0.003  0.008 -0.007    0.028 -0.086  0.042
 C         -0.002  0.001  0.000   -0.017 -0.064  0.054   -0.002 -0.007  0.005
 C          0.003  0.001  0.002    0.002  0.000  0.001    0.001 -0.000  0.001
 H         -0.005 -0.012  0.012    0.175  0.751 -0.623    0.019  0.076 -0.067
 Cl        -0.000  0.000  0.000    0.000  0.000 -0.000   -0.000  0.000  0.000
 F          0.000  0.000  0.000   -0.000  0.000 -0.000   -0.000  0.000 -0.000
 Cl         0.000  0.000  0.000    0.000  0.000 -0.000    0.000  0.000  0.000
 H          0.149 -0.367  0.516    0.024 -0.048  0.066   -0.171  0.412 -0.606
 H         -0.192  0.722  0.120    0.011 -0.051 -0.010   -0.162  0.611  0.113
 TransDip   0.014 -0.013 -0.001    0.052 -0.012  0.004   -0.001 -0.002 -0.022

 STANDARD THERMODYNAMIC QUANTITIES AT   298.15 K  AND     1.00 ATM

   This Molecule has  0 Imaginary Frequencies
   Zero point vibrational energy:       34.248 kcal/mol

   Atom    1 Element C  Has Mass   12.00000
   Atom    2 Element C  Has Mass   12.00000
   Atom    3 Element C  Has Mass   12.00000
   Atom    4 Element H  Has Mass    1.00783
   Atom    5 Element Cl Has Mass   34.96885
   Atom    6 Element F  Has Mass   18.99840
   Atom    7 Element Cl Has Mass   34.96885
   Atom    8 Element H  Has Mass    1.00783
   Atom    9 Element H  Has Mass    1.00783
   Molecular Mass:   127.959590 amu
   Principal axes and moments of inertia in amu*Bohr^2:
                             1           2           3
    Eigenvalues --      542.13930  1048.16334  1347.07234
          X               0.99989     0.01390    -0.00600
          Y              -0.01364     0.99908     0.04073
          Z               0.00656    -0.04064     0.99915
   Rotational Symmetry Number is   1
   The Molecule is an Asymmetric Top
   Translational Enthalpy:        0.889 kcal/mol
   Rotational Enthalpy:           0.889 kcal/mol
   Vibrational Enthalpy:         36.159 kcal/mol
   gas constant (RT):             0.592 kcal/mol
   Translational Entropy:        40.453  cal/mol.K
   Rotational Entropy:           28.128  cal/mol.K
   Vibrational Entropy:          10.363  cal/mol.K

   Total Enthalpy:               38.529 kcal/mol
   Total Entropy:                78.944  cal/mol.K

 ======================================================================

 STANDARD THERMODYNAMIC QUANTITIES FOR ANHARMONIC VIBRATION -- TOSH

   Zero point vibrational energy: ************ kcal/mol

   Vibrational Enthalpy:       Infinity kcal/mol
   Vibrational Entropy:             NaN  cal/mol.K

   Total Enthalpy:             Infinity kcal/mol
   Total Entropy:                   NaN  cal/mol.K

 ======================================================================

 STANDARD THERMODYNAMIC QUANTITIES FOR ANHARMONIC VIBRATION -- VPT2

   Zero point vibrational energy: ************ kcal/mol

   Vibrational Enthalpy:       Infinity kcal/mol
   Vibrational Entropy:             NaN  cal/mol.K

   Total Enthalpy:             Infinity kcal/mol
   Total Entropy:                   NaN  cal/mol.K

 ======================================================================

Archival summary:
1\1\TWL02\FREQ\ProcedureUnspecified\BasisUnspecified\l2133\taweetha\ThuOct1103:33:412018ThuOct1103:33:412018\0\\#,FREQ,ProcedureUnspecified,BasisUnspecified,\\0,1\Cl\C,1,1.75954\F,2,1.3668,1,111.03\C,2,1.49145,1,121.336,3,143.691,0\H,4,1.08278,2,116.893,1,5.3062,0\H,4,1.08391,2,117.835,1,-140.387,0\C,2,1.49304,1,122.568,3,-142.385,0\H,7,1.0823,2,115.535,1,140.741,0\Cl,7,1.76735,2,122.623,1,-1.47872,0\\\@

 Total job time:  564.54s(wall), 512.30s(cpu) 
 Thu Oct 11 03:33:41 2018

        *************************************************************
        *                                                           *
        *  Thank you very much for using Q-Chem.  Have a nice day.  *
        *                                                           *
        *************************************************************
