# Supplementary material for: Geometric and energetic data from ab initio calculations of haloethene, haloimine, halomethylenephosphine, haloiminophosphine, halodiazene, halodiphosphene and halocyclopropane
Source: Data Brief. 2019 Nov 2;27:104738. doi: 10.1016/j.dib.2019.104738 (PMC6861602; doi:10.1016/j.dib.2019.104738)
Supplement: Multimedia component 3 [file mmc3.zip › CCC/B3LYP/HClCCCFF.out]

Q-Chem Developer Version!
                  Welcome to Q-Chem
     A Quantum Leap Into The Future Of Chemistry


 Q-Chem 5.1, Q-Chem, Inc., Pleasanton, CA (2018)

 Yihan Shao,  Zhengting Gan,  E. Epifanovsky,  A. T. B. Gilbert,  M. Wormit,  
 J. Kussmann,  A. W. Lange,  A. Behn,  Jia Deng,  Xintian Feng,  D. Ghosh,  
 M. Goldey,  P. R. Horn,  L. D. Jacobson,  I. Kaliman,  T. Kus,  A. Landau,  
 Jie Liu,  E. I. Proynov,  R. M. Richard,  R. P. Steele,  E. J. Sundstrom,  
 H. L. Woodcock III,  P. M. Zimmerman,  D. Zuev,  B. Albrecht,  E. Alguire,  
 S. A. Baeppler,  D. Barton,  Z. Benda,  Y. A. Bernard,  E. J. Berquist,  
 K. B. Bravaya,  H. Burton,  D. Casanova,  Chun-Min Chang,  Yunqing Chen,  
 A. Chien,  K. D. Closser,  M. P. Coons,  S. Coriani,  S. Dasgupta,  
 A. L. Dempwolff,  M. Diedenhofen,  Hainam Do,  R. G. Edgar,  Po-Tung Fang,  
 S. Faraji,  S. Fatehi,  Qingguo Feng,  K. D. Fenk,  J. Fosso-Tande,  
 Qinghui Ge,  A. Ghysels,  G. Gidofalvi,  J. Gomes,  J. Gonthier,  A. Gunina,  
 D. Hait,  M. W. D. Hanson-Heine,  P. H. P. Harbach,  A. W. Hauser,  
 J. E. Herr,  E. G. Hohenstein,  Z. C. Holden,  Kerwin Hui,  B. C. Huynh,  
 T.-C. Jagau,  Hyunjun Ji,  B. Kaduk,  K. Khistyaev,  Jaehoon Kim,  
 P. Klunzinger,  K. Koh,  D. Kosenkov,  L. Koulias,  T. Kowalczyk,  
 C. M. Krauter,  A. Kunitsa,  Ka Un Lao,  A. Laurent,  K. V. Lawler,  
 Joonho Lee,  D. Lefrancois,  S. Lehtola,  D. S. Levine,  Yi-Pei Li,  
 You-Sheng Lin,  Fenglai Liu,  E. Livshits,  A. Luenser,  P. Manohar,  
 E. Mansoor,  S. F. Manzer,  Shan-Ping Mao,  Yuezhi Mao,  N. Mardirossian,  
 A. V. Marenich,  T. Markovich,  L. A. Martinez-Martinez,  S. A. Maurer,  
 N. J. Mayhall,  S. C. McKenzie,  J.-M. Mewes,  A. F. Morrison,  
 J. W. Mullinax,  K. Nanda,  T. S. Nguyen-Beck,  R. Olivares-Amaya,  
 J. A. Parkhill,  T. M. Perrine,  F. Plasser,  P. Pokhilko,  S. Prager,  
 A. Prociuk,  E. Ramos,  D. R. Rehn,  F. Rob,  M. Schneider,  N. Sergueev,  
 S. M. Sharada,  S. Sharma,  D. W. Small,  T. Stauch,  T. Stein,  
 Yu-Chuan Su,  A. J. W. Thom,  A. Tkatchenko,  T. Tsuchimochi,  N. M. Tubman,  
 L. Vogt,  M. L. Vidal,  O. Vydrov,  M. A. Watson,  J. Wenzel,  
 M. de Wergifosse,  T. A. Wesolowski,  A. White,  J. Witte,  A. Yamada,  
 Jun Yang,  K. Yao,  S. Yeganeh,  S. R. Yost,  Zhi-Qiang You,  A. Zech,  
 Igor Ying Zhang,  Xing Zhang,  Yan Zhao,  Ying Zhu,  B. R. Brooks,  
 G. K. L. Chan,  C. J. Cramer,  M. S. Gordon,  W. J. Hehre,  A. Klamt,  
 M. W. Schmidt,  C. D. Sherrill,  D. G. Truhlar,  A. Aspuru-Guzik,  R. Baer,  
 A. T. Bell,  N. A. Besley,  Jeng-Da Chai,  A. E. DePrince, III,  
 R. A. DiStasio Jr.,  A. Dreuw,  B. D. Dunietz,  T. R. Furlani,  
 Chao-Ping Hsu,  Yousung Jung,  Jing Kong,  D. S. Lambrecht,  WanZhen Liang,  
 C. Ochsenfeld,  V. A. Rassolov,  L. V. Slipchenko,  J. E. Subotnik,  
 T. Van Voorhis,  J. M. Herbert,  A. I. Krylov,  P. M. W. Gill,  M. Head-Gordon

 Contributors to earlier versions of Q-Chem not listed above: 
 R. D. Adamson,  B. Austin,  J. Baker,  G. J. O. Beran,  K. Brandhorst,  
 S. T. Brown,  E. F. C. Byrd,  A. K. Chakraborty,  C.-L. Cheng,  
 Siu Hung Chien,  D. M. Chipman,  D. L. Crittenden,  H. Dachsel,  
 R. J. Doerksen,  A. D. Dutoi,  L. Fusti-Molnar,  W. A. Goddard III,  
 A. Golubeva-Zadorozhnaya,  S. R. Gwaltney,  G. Hawkins,  A. Heyden,  
 S. Hirata,  G. Kedziora,  F. J. Keil,  C. Kelley,  Jihan Kim,  R. A. King,  
 R. Z. Khaliullin,  P. P. Korambath,  W. Kurlancheek,  A. M. Lee,  M. S. Lee,  
 S. V. Levchenko,  Ching Yeh Lin,  D. Liotard,  R. C. Lochan,  I. Lotan,  
 P. E. Maslen,  N. Nair,  D. P. O'Neill,  D. Neuhauser,  E. Neuscamman,  
 C. M. Oana,  R. Olson,  B. Peters,  R. Peverati,  P. A. Pieniazek,  
 Y. M. Rhee,  J. Ritchie,  M. A. Rohrdanz,  E. Rosta,  N. J. Russ,  
 H. F. Schaefer III,  N. E. Schultz,  N. Shenvi,  A. C. Simmonett,  A. Sodt,  
 D. Stuck,  K. S. Thanthiriwatte,  V. Vanovschi,  Tao Wang,  A. Warshel,  
 C. F. Williams,  Q. Wu,  X. Xu,  W. Zhang

 Please cite Q-Chem as follows:
 Y. Shao et al., Mol. Phys. 113, 184-215 (2015)
 DOI: 10.1080/00268976.2014.952696

 Q-Chem 5.1.1 for Intel X86 EM64T Linux

 Parts of Q-Chem use Armadillo 8.300.2 (Tropical Shenanigans).
 http://arma.sourceforge.net/

 Q-Chem begins on Thu Oct 11 03:18:29 2018  

Host: 
0

     Scratch files written to /scratch/taweetham/qchem2566//
Input Ideriv = 2
Curr. Ideriv = -1
Max.  Ideriv = 2

Checking the input file for inconsistencies... 	...done.

--------------------------------------------------------------
User input:
--------------------------------------------------------------
$molecule
0 1
C 
C 1 CC 
C 2 CC 1 60.0
H 2 CH 1 ANG  3 pDHA
Cl 2 CCl 1 ANG  3 mDHA
F 3 CF 1 ANG  2 mDHA
F 3 CF 1 ANG  2 pDHA
H 1 CH 2 ANG  3 pDHA
H 1 CH 2 ANG  3 mDHA

CC=1.54
CH=1.09
CF=1.35
CCl=1.77
CBr=1.94
CI=2.14
ANG=118.0
pDHA=107.9
mDHA=-107.9
$end

$rem
   job_type	optimization
   basis	6-311++g**
   method	b3lyp
   mem_total	32000
$end

--------------------------------------------------------------
 ----------------------------------------------------------------
             Standard Nuclear Orientation (Angstroms)
    I     Atom           X                Y                Z
 ----------------------------------------------------------------
    1      C      -0.4260201256    -1.0425565414    -0.9260031655
    2      C       0.3517429500    -0.6731244359     0.3507914608
    3      C      -0.9319852755     0.0935516020    -0.0177864769
    4      H       0.3114513043    -1.3644172662     1.1925698200
    5      Cl      1.9010948518     0.1628025442     0.1673936191
    6      F      -2.0391675385    -0.1312016647     0.7212219166
    7      F      -0.8075559638     1.3625581286    -0.4612273206
    8      H       0.0112173752    -0.7732925928    -1.8874709465
    9      H      -0.9831949332    -1.9793653148    -0.9327526735
 ----------------------------------------------------------------
 Molecular Point Group                 C1    NOp =  1
 Largest Abelian Subgroup              C1    NOp =  1
 Nuclear Repulsion Energy =   296.4640313244 hartrees
 There are       28 alpha and       28 beta electrons
 Requested basis set is 6-311++G(d,p)
 There are 58 shells and 161 basis functions

 Total QAlloc Memory Limit  32000 MB
 Mega-Array Size       188 MB
 MEM_STATIC part       192 MB
 A cutoff of  1.0D-11 yielded   1590 shell pairs
 There are     12654 function pairs (     13625 Cartesian)
 Smallest overlap matrix eigenvalue = 5.23E-05

 Scale SEOQF with 1.000000e-01/1.000000e-01/1.000000e-01

 Standard Electronic Orientation quadrupole field applied
 Nucleus-field energy     =     0.0000000044 hartrees
 Guess from superposition of atomic densities
 Warning:  Energy on first SCF cycle will be non-variational
 SAD guess density has 56.000000 electrons

 -----------------------------------------------------------------------
  General SCF calculation program by
  Eric Jon Sundstrom, Paul Horn, Yuezhi Mao, Dmitri Zuev, Alec White,
  David Stuck, Shaama M.S., Shane Yost, Joonho Lee, David Small,
  Daniel Levine, Susi Lehtola, Hugh Burton, Evgeny Epifanovsky
 -----------------------------------------------------------------------
 Exchange:     0.2000 Hartree-Fock + 0.0800 Slater + 0.7200 B88
 Correlation:  0.1900 VWN1RPA + 0.8100 LYP
 Using SG-1 standard quadrature grid
 A restricted SCF calculation will be
 performed using DIIS
 SCF converges when DIIS error is below 1.0e-08
 ---------------------------------------
  Cycle       Energy         DIIS error
 ---------------------------------------
    1    -777.0609695805      4.48e-02  
    2    -776.0058148968      5.32e-03  
    3    -775.9566476341      6.99e-03  
    4    -776.0773780751      6.11e-04  
    5    -776.0782229553      2.68e-04  
    6    -776.0783993342      8.07e-05  
    7    -776.0784166747      2.11e-05  
    8    -776.0784175607      5.83e-06  
    9    -776.0784176533      1.36e-06  
   10    -776.0784176585      4.79e-07  
   11    -776.0784176592      1.17e-07  
   12    -776.0784176592      1.80e-08  
   13    -776.0784176592      8.75e-09  Convergence criterion met
 ---------------------------------------
 SCF time:   CPU 31.71s  wall 38.00s 
 SCF   energy in the final basis set =     -776.0784176592
 Total energy in the final basis set =     -776.0784176592

 --------------------------------------------------------------

                    Orbital Energies (a.u.)
 --------------------------------------------------------------

 Alpha MOs
 -- Occupied --
******* -24.721 -24.718 -10.371 -10.271 -10.221  -9.480  -7.245
 -7.234  -7.234  -1.285  -1.236  -0.917  -0.832  -0.663  -0.639
 -0.592  -0.558  -0.522  -0.492  -0.471  -0.460  -0.436  -0.417
 -0.396  -0.346  -0.312  -0.295
 -- Virtual --
 -0.013  -0.011   0.008   0.020   0.029   0.053   0.059   0.068
  0.070   0.076   0.090   0.103   0.110   0.113   0.118   0.123
  0.132   0.141   0.148   0.162   0.170   0.184   0.199   0.219
  0.221   0.250   0.262   0.267   0.280   0.297   0.338   0.350
  0.357   0.365   0.389   0.401   0.425   0.451   0.468   0.480
  0.488   0.524   0.542   0.554   0.581   0.595   0.613   0.629
  0.657   0.686   0.714   0.774   0.844   0.873   0.897   0.919
  0.950   0.964   1.011   1.102   1.223   1.234   1.297   1.323
  1.358   1.381   1.401   1.423   1.434   1.463   1.476   1.518
  1.538   1.545   1.633   1.693   1.726   1.772   1.804   1.825
  1.888   1.938   1.963   2.007   2.034   2.091   2.148   2.166
  2.213   2.290   2.312   2.462   2.485   2.529   2.581   2.672
  2.684   2.761   2.796   2.799   2.995   3.087   3.268   3.338
  3.678   3.730   3.752   3.764   3.784   3.819   3.913   3.959
  4.020   4.157   4.230   4.775   4.899   6.308   6.331   6.335
  6.357   6.572   6.777   9.735  23.558  23.688  23.828  25.859
 25.916  26.409  66.746  66.758 215.720
 --------------------------------------------------------------

          Ground-State Mulliken Net Atomic Charges

     Atom                 Charge (a.u.)
  ----------------------------------------
      1 C                    -0.380991
      2 C                     0.065283
      3 C                    -0.182358
      4 H                     0.265045
      5 Cl                    0.051427
      6 F                    -0.089615
      7 F                    -0.078010
      8 H                     0.170356
      9 H                     0.178864
  ----------------------------------------
  Sum of atomic charges =    -0.000000

 -----------------------------------------------------------------
                    Cartesian Multipole Moments
 -----------------------------------------------------------------
    Charge (ESU x 10^10)
                -0.0000
    Dipole Moment (Debye)
         X      -0.0799      Y      -2.2308      Z      -0.5366
       Tot       2.2958
    Quadrupole Moments (Debye-Ang)
        XX     -45.1690     XY       1.4777     YY     -39.9637
        XZ       0.9559     YZ       0.4202     ZZ     -39.1953
    Octopole Moments (Debye-Ang^2)
       XXX      -7.2849    XXY       5.0631    XYY      -5.1194
       YYY       3.2928    XXZ      -2.4173    XYZ      -1.8919
       YYZ       1.9777    XZZ      -3.4893    YZZ       0.2275
       ZZZ       0.0325
    Hexadecapole Moments (Debye-Ang^3)
      XXXX    -509.0952   XXXY       4.0196   XXYY    -111.0294
      XYYY       2.6346   YYYY    -168.3595   XXXZ      -3.4339
      XXYZ      -1.0307   XYYZ      -0.7869   YYYZ      -4.8370
      XXZZ    -108.3488   XYZZ      -1.7954   YYZZ     -46.0560
      XZZZ      -7.6350   YZZZ      -5.3401   ZZZZ    -113.0471
 -----------------------------------------------------------------
 Calculating analytic gradient of the SCF energy
 Gradient of SCF Energy
            1           2           3           4           5           6
    1   0.0093171   0.0214761  -0.0359609  -0.0017879  -0.0011158  -0.0010618
    2  -0.0141266  -0.0090657   0.0354765  -0.0045198   0.0023379  -0.0093533
    3  -0.0101533   0.0072229   0.0169083   0.0029640  -0.0032703   0.0013540
            7           8           9
    1   0.0098883   0.0012383  -0.0019933
    2   0.0045237  -0.0020611  -0.0032116
    3  -0.0072046  -0.0050898  -0.0027312
 Max gradient component =       3.596E-02
 RMS gradient           =       1.245E-02
 Gradient time:  CPU 8.64 s  wall 10.01 s
 Geometry Optimization Parameters
   NAtoms,    NIC,     NZ,  NCons,   NDum,   NFix, NCnnct, MaxDiis
        9      69       9       0       0       0       0       0


** GEOMETRY OPTIMIZATION IN DELOCALIZED INTERNAL COORDINATES **
   Searching for a Minimum

   Optimization Cycle:   1

                       Coordinates (Angstroms)
     ATOM                X               Y               Z
      1  C        -0.4260201256   -1.0425565414   -0.9260031655
      2  C         0.3517429500   -0.6731244359    0.3507914608
      3  C        -0.9319852755    0.0935516020   -0.0177864769
      4  H         0.3114513043   -1.3644172662    1.1925698200
      5  Cl        1.9010948518    0.1628025442    0.1673936191
      6  F        -2.0391675385   -0.1312016647    0.7212219166
      7  F        -0.8075559638    1.3625581286   -0.4612273206
      8  H         0.0112173752   -0.7732925928   -1.8874709465
      9  H        -0.9831949332   -1.9793653148   -0.9327526735
   Point Group: c1    Number of degrees of freedom:    21


   Energy is   -776.078417659


 Attempting to Generate Delocalized Internal Coordinates

 21 Hessian modes will be used to form the next step
  Hessian Eigenvalues:
     0.016341    0.020947    0.023307    0.030304    0.030782    0.032544
     0.083421    0.087153    0.090379    0.107532    0.134223    0.138421
     0.253751    0.264506    0.285189    0.286300    0.348126    0.348126
     0.348126    0.550214    0.550214

 Minimum Search - Taking Simple RFO Step
 Searching for Lamda that Minimizes Along All modes
 Value Taken    Lamda =  -0.00629761
 Step Taken.  Stepsize is  0.190954

                             Maximum     Tolerance    Cnvgd?
         Gradient           0.019730      0.000300      NO
         Displacement       0.108862      0.001200      NO
         Energy change     *********      0.000001      NO


 New Cartesian Coordinates Obtained by Inverse Iteration

 Displacement from previous Coordinates is:  0.152058
 ----------------------------------------------------------------
             Standard Nuclear Orientation (Angstroms)
    I     Atom           X                Y                Z
 ----------------------------------------------------------------
    1      C      -0.4306308043    -1.0373350844    -0.9281384274
    2      C       0.3445773588    -0.6692208302     0.3399998393
    3      C      -0.9091965709     0.0649130072    -0.0366212307
    4      H       0.2996501223    -1.3414955091     1.1868693980
    5      Cl      1.9062348409     0.1484880263     0.1899756559
    6      F      -2.0080653264    -0.1228830935     0.7194061733
    7      F      -0.8295444943     1.3364553573    -0.4609669574
    8      H      -0.0043971403    -0.7523937062    -1.8824318157
    9      H      -0.9810453410    -1.9715737085    -0.9213564017
 ----------------------------------------------------------------
 Molecular Point Group                 C1    NOp =  1
 Largest Abelian Subgroup              C1    NOp =  1
 Nuclear Repulsion Energy =   298.6209238883 hartrees
 There are       28 alpha and       28 beta electrons
 Applying Cartesian multipole field
    Component          Value
    ---------          -----
     (2,0,0)        1.00000E-11
     (0,2,0)        2.00000E-11
     (0,0,2)       -3.00000E-11
 Nucleus-field energy     =     0.0000000043 hartrees
 Requested basis set is 6-311++G(d,p)
 There are 58 shells and 161 basis functions
 A cutoff of  1.0D-11 yielded   1590 shell pairs
 There are     12662 function pairs (     13637 Cartesian)
 Smallest overlap matrix eigenvalue = 4.85E-05
 Guess MOs from SCF MO coefficient file

 -----------------------------------------------------------------------
  General SCF calculation program by
  Eric Jon Sundstrom, Paul Horn, Yuezhi Mao, Dmitri Zuev, Alec White,
  David Stuck, Shaama M.S., Shane Yost, Joonho Lee, David Small,
  Daniel Levine, Susi Lehtola, Hugh Burton, Evgeny Epifanovsky
 -----------------------------------------------------------------------
 Exchange:     0.2000 Hartree-Fock + 0.0800 Slater + 0.7200 B88
 Correlation:  0.1900 VWN1RPA + 0.8100 LYP
 Using SG-1 standard quadrature grid
 A restricted SCF calculation will be
 performed using DIIS
 SCF converges when DIIS error is below 1.0e-08
 ---------------------------------------
  Cycle       Energy         DIIS error
 ---------------------------------------
    1    -776.0801155279      7.42e-04  
    2    -776.0821681137      3.11e-04  
    3    -776.0821533741      3.34e-04  
    4    -776.0824091644      3.89e-05  
    5    -776.0824123274      1.07e-05  
    6    -776.0824126143      3.34e-06  
    7    -776.0824126469      7.61e-07  
    8    -776.0824126483      2.42e-07  
    9    -776.0824126485      5.74e-08  
   10    -776.0824126485      1.80e-08  
   11    -776.0824126485      5.80e-09  Convergence criterion met
 ---------------------------------------
 SCF time:   CPU 28.11s  wall 35.00s 
 SCF   energy in the final basis set =     -776.0824126485
 Total energy in the final basis set =     -776.0824126485

 --------------------------------------------------------------

                    Orbital Energies (a.u.)
 --------------------------------------------------------------

 Alpha MOs
 -- Occupied --
******* -24.716 -24.715 -10.366 -10.268 -10.219  -9.480  -7.245
 -7.235  -7.234  -1.288  -1.232  -0.928  -0.838  -0.662  -0.644
 -0.593  -0.561  -0.523  -0.492  -0.473  -0.458  -0.431  -0.418
 -0.397  -0.349  -0.314  -0.298
 -- Virtual --
 -0.015  -0.010   0.007   0.020   0.031   0.054   0.060   0.067
  0.071   0.076   0.092   0.105   0.112   0.116   0.118   0.126
  0.132   0.141   0.153   0.161   0.179   0.187   0.200   0.220
  0.224   0.254   0.270   0.274   0.292   0.298   0.342   0.351
  0.361   0.367   0.390   0.403   0.426   0.450   0.469   0.479
  0.487   0.523   0.546   0.563   0.583   0.598   0.616   0.633
  0.660   0.685   0.713   0.770   0.847   0.872   0.898   0.921
  0.950   0.971   1.016   1.102   1.227   1.237   1.294   1.331
  1.366   1.385   1.406   1.429   1.441   1.471   1.478   1.522
  1.537   1.551   1.641   1.696   1.733   1.784   1.813   1.849
  1.899   1.948   1.971   2.016   2.051   2.110   2.160   2.177
  2.218   2.291   2.315   2.472   2.506   2.542   2.587   2.672
  2.696   2.785   2.815   2.823   3.004   3.142   3.282   3.368
  3.691   3.747   3.756   3.766   3.784   3.830   3.918   3.976
  4.031   4.179   4.268   4.808   4.912   6.315   6.335   6.344
  6.361   6.604   6.786   9.736  23.608  23.732  23.861  25.858
 25.915  26.409  66.752  66.762 215.721
 --------------------------------------------------------------

          Ground-State Mulliken Net Atomic Charges

     Atom                 Charge (a.u.)
  ----------------------------------------
      1 C                    -0.367182
      2 C                     0.050872
      3 C                    -0.187298
      4 H                     0.263099
      5 Cl                    0.063528
      6 F                    -0.096003
      7 F                    -0.080345
      8 H                     0.173284
      9 H                     0.180046
  ----------------------------------------
  Sum of atomic charges =     0.000000

 -----------------------------------------------------------------
                    Cartesian Multipole Moments
 -----------------------------------------------------------------
    Charge (ESU x 10^10)
                 0.0000
    Dipole Moment (Debye)
         X      -0.0343      Y      -2.2793      Z      -0.6148
       Tot       2.3610
    Quadrupole Moments (Debye-Ang)
        XX     -45.1860     XY       1.6351     YY     -39.9405
        XZ       1.0588     YZ       0.4322     ZZ     -39.0479
    Octopole Moments (Debye-Ang^2)
       XXX      -7.5938    XXY       5.1789    XYY      -5.3981
       YYY       4.2298    XXZ      -2.5551    XYZ      -1.8407
       YYZ       1.8316    XZZ      -3.7188    YZZ       0.5900
       ZZZ      -0.5039
    Hexadecapole Moments (Debye-Ang^3)
      XXXX    -505.4688   XXXY       5.0107   XXYY    -110.1303
      XYYY       3.4749   YYYY    -164.1683   XXXZ      -5.2789
      XXYZ      -0.8630   XYYZ      -1.5637   YYYZ      -4.9799
      XXZZ    -107.8247   XYZZ      -1.4910   YYZZ     -45.6180
      XZZZ      -9.9073   YZZZ      -5.6681   ZZZZ    -112.5828
 -----------------------------------------------------------------
 Calculating analytic gradient of the SCF energy
 Gradient of SCF Energy
            1           2           3           4           5           6
    1   0.0060014   0.0052490  -0.0151311  -0.0005659  -0.0012814   0.0041264
    2  -0.0023822  -0.0054898   0.0116128   0.0000330   0.0009414  -0.0013749
    3  -0.0020661   0.0020412   0.0050309   0.0001622  -0.0014562  -0.0020883
            7           8           9
    1   0.0029023  -0.0006109  -0.0006897
    2  -0.0023868  -0.0010780   0.0001246
    3  -0.0004090  -0.0006965  -0.0005182
 Max gradient component =       1.513E-02
 RMS gradient           =       4.482E-03
 Gradient time:  CPU 8.70 s  wall 10.88 s
 Geometry Optimization Parameters
   NAtoms,    NIC,     NZ,  NCons,   NDum,   NFix, NCnnct, MaxDiis
        9      69       9       0       0       0       0       0

 Cartesian Hessian Update
 Hessian Updated using BFGS Update


** GEOMETRY OPTIMIZATION IN DELOCALIZED INTERNAL COORDINATES **
   Searching for a Minimum

   Optimization Cycle:   2

                       Coordinates (Angstroms)
     ATOM                X               Y               Z
      1  C        -0.4306308043   -1.0373350844   -0.9281384274
      2  C         0.3445773588   -0.6692208302    0.3399998393
      3  C        -0.9091965709    0.0649130072   -0.0366212307
      4  H         0.2996501223   -1.3414955091    1.1868693980
      5  Cl        1.9062348409    0.1484880263    0.1899756559
      6  F        -2.0080653264   -0.1228830935    0.7194061733
      7  F        -0.8295444943    1.3364553573   -0.4609669574
      8  H        -0.0043971403   -0.7523937062   -1.8824318157
      9  H        -0.9810453410   -1.9715737085   -0.9213564017
   Point Group: c1    Number of degrees of freedom:    21


   Energy is   -776.082412649

 Hessian Updated using BFGS Update

 20 Hessian modes will be used to form the next step
  Hessian Eigenvalues:
     0.016370    0.020941    0.023360    0.030188    0.031118    0.032194
     0.083464    0.085690    0.088871    0.106932    0.116789    0.137221
     0.244324    0.254650    0.275334    0.286801    0.348118    0.350275
     0.549345    0.573967

 Minimum Search - Taking Simple RFO Step
 Searching for Lamda that Minimizes Along All modes
 Value Taken    Lamda =  -0.00084250
 Step Taken.  Stepsize is  0.101214

                             Maximum     Tolerance    Cnvgd?
         Gradient           0.007069      0.000300      NO
         Displacement       0.051097      0.001200      NO
         Energy change     -0.003995      0.000001      NO


 New Cartesian Coordinates Obtained by Inverse Iteration

 Displacement from previous Coordinates is:  0.075095
 ----------------------------------------------------------------
             Standard Nuclear Orientation (Angstroms)
    I     Atom           X                Y                Z
 ----------------------------------------------------------------
    1      C      -0.4378888185    -1.0326272485    -0.9281461620
    2      C       0.3430394527    -0.6621806360     0.3367380960
    3      C      -0.8995200540     0.0580885794    -0.0406856978
    4      H       0.2986766231    -1.3379329013     1.1800765821
    5      Cl      1.9190028250     0.1333772263     0.2018593671
    6      F      -2.0034458180    -0.1205666524     0.7198050522
    7      F      -0.8477121257     1.3318208189    -0.4696221493
    8      H      -0.0092559721    -0.7415321428    -1.8789291875
    9      H      -0.9753134679    -1.9734925846    -0.9143596672
 ----------------------------------------------------------------
 Molecular Point Group                 C1    NOp =  1
 Largest Abelian Subgroup              C1    NOp =  1
 Nuclear Repulsion Energy =   298.5792756580 hartrees
 There are       28 alpha and       28 beta electrons
 Applying Cartesian multipole field
    Component          Value
    ---------          -----
     (2,0,0)        1.00000E-11
     (0,2,0)        2.00000E-11
     (0,0,2)       -3.00000E-11
 Nucleus-field energy     =     0.0000000043 hartrees
 Requested basis set is 6-311++G(d,p)
 There are 58 shells and 161 basis functions
 A cutoff of  1.0D-11 yielded   1589 shell pairs
 There are     12650 function pairs (     13625 Cartesian)
 Smallest overlap matrix eigenvalue = 4.71E-05
 Guess MOs from SCF MO coefficient file

 -----------------------------------------------------------------------
  General SCF calculation program by
  Eric Jon Sundstrom, Paul Horn, Yuezhi Mao, Dmitri Zuev, Alec White,
  David Stuck, Shaama M.S., Shane Yost, Joonho Lee, David Small,
  Daniel Levine, Susi Lehtola, Hugh Burton, Evgeny Epifanovsky
 -----------------------------------------------------------------------
 Exchange:     0.2000 Hartree-Fock + 0.0800 Slater + 0.7200 B88
 Correlation:  0.1900 VWN1RPA + 0.8100 LYP
 Using SG-1 standard quadrature grid
 A restricted SCF calculation will be
 performed using DIIS
 SCF converges when DIIS error is below 1.0e-08
 ---------------------------------------
  Cycle       Energy         DIIS error
 ---------------------------------------
    1    -776.0822485964      3.60e-04  
    2    -776.0828122378      1.09e-04  
    3    -776.0828006590      1.37e-04  
    4    -776.0828403360      1.50e-05  
    5    -776.0828408133      4.48e-06  
    6    -776.0828408632      1.39e-06  
    7    -776.0828408686      3.74e-07  
    8    -776.0828408690      9.21e-08  
    9    -776.0828408690      2.37e-08  
   10    -776.0828408690      7.29e-09  Convergence criterion met
 ---------------------------------------
 SCF time:   CPU 25.65s  wall 32.00s 
 SCF   energy in the final basis set =     -776.0828408690
 Total energy in the final basis set =     -776.0828408690

 --------------------------------------------------------------

                    Orbital Energies (a.u.)
 --------------------------------------------------------------

 Alpha MOs
 -- Occupied --
******* -24.714 -24.714 -10.366 -10.268 -10.219  -9.481  -7.246
 -7.236  -7.235  -1.286  -1.229  -0.932  -0.841  -0.662  -0.646
 -0.592  -0.562  -0.522  -0.492  -0.473  -0.456  -0.428  -0.419
 -0.398  -0.351  -0.315  -0.301
 -- Virtual --
 -0.018  -0.010   0.007   0.019   0.031   0.054   0.060   0.067
  0.070   0.077   0.092   0.105   0.112   0.116   0.118   0.127
  0.132   0.141   0.153   0.160   0.179   0.188   0.200   0.219
  0.223   0.253   0.272   0.277   0.296   0.298   0.343   0.352
  0.363   0.368   0.391   0.403   0.426   0.450   0.470   0.479
  0.488   0.522   0.544   0.564   0.585   0.599   0.617   0.634
  0.659   0.682   0.714   0.766   0.847   0.871   0.897   0.920
  0.949   0.972   1.018   1.099   1.227   1.240   1.295   1.333
  1.366   1.386   1.407   1.429   1.443   1.474   1.479   1.520
  1.537   1.552   1.640   1.699   1.737   1.784   1.815   1.858
  1.901   1.953   1.974   2.020   2.056   2.116   2.157   2.183
  2.216   2.290   2.316   2.472   2.511   2.545   2.584   2.674
  2.698   2.784   2.818   2.834   3.001   3.158   3.285   3.378
  3.690   3.746   3.758   3.767   3.781   3.833   3.917   3.979
  4.030   4.178   4.279   4.815   4.910   6.317   6.337   6.346
  6.363   6.612   6.779   9.735  23.617  23.750  23.874  25.855
 25.912  26.401  66.754  66.764 215.719
 --------------------------------------------------------------

          Ground-State Mulliken Net Atomic Charges

     Atom                 Charge (a.u.)
  ----------------------------------------
      1 C                    -0.357985
      2 C                     0.045028
      3 C                    -0.190766
      4 H                     0.260070
      5 Cl                    0.072555
      6 F                    -0.100658
      7 F                    -0.084002
      8 H                     0.173541
      9 H                     0.182217
  ----------------------------------------
  Sum of atomic charges =     0.000000

 -----------------------------------------------------------------
                    Cartesian Multipole Moments
 -----------------------------------------------------------------
    Charge (ESU x 10^10)
                 0.0000
    Dipole Moment (Debye)
         X       0.0415      Y      -2.3121      Z      -0.6399
       Tot       2.3994
    Quadrupole Moments (Debye-Ang)
        XX     -45.2768     XY       1.6912     YY     -39.9095
        XZ       1.0954     YZ       0.4559     ZZ     -39.0516
    Octopole Moments (Debye-Ang^2)
       XXX      -7.4211    XXY       5.2567    XYY      -5.5274
       YYY       4.5092    XXZ      -2.6288    XYZ      -1.8380
       YYZ       1.7599    XZZ      -3.7687    YZZ       0.7705
       ZZZ      -0.8111
    Hexadecapole Moments (Debye-Ang^3)
      XXXX    -508.5952   XXXY       6.1857   XXYY    -110.7693
      XYYY       4.6753   YYYY    -162.2574   XXXZ      -6.2930
      XXYZ      -0.6710   XYYZ      -1.9833   YYYZ      -4.6493
      XXZZ    -108.5740   XYZZ      -1.0902   YYZZ     -45.4897
      XZZZ     -11.2025   YZZZ      -5.4398   ZZZZ    -112.9710
 -----------------------------------------------------------------
 Calculating analytic gradient of the SCF energy
 Gradient of SCF Energy
            1           2           3           4           5           6
    1   0.0013677  -0.0019314  -0.0009441   0.0003552  -0.0000389   0.0018388
    2   0.0026543  -0.0014824  -0.0001371   0.0001068   0.0002312   0.0006098
    3   0.0015818  -0.0006425   0.0009388  -0.0002160  -0.0004319  -0.0018335
            7           8           9
    1  -0.0003458  -0.0001850  -0.0001165
    2  -0.0015313  -0.0004973   0.0000461
    3   0.0002588   0.0000963   0.0002482
 Max gradient component =       2.654E-03
 RMS gradient           =       1.054E-03
 Gradient time:  CPU 8.74 s  wall 10.75 s
 Geometry Optimization Parameters
   NAtoms,    NIC,     NZ,  NCons,   NDum,   NFix, NCnnct, MaxDiis
        9      69       9       0       0       0       0       0

 Cartesian Hessian Update
 Hessian Updated using BFGS Update


** GEOMETRY OPTIMIZATION IN DELOCALIZED INTERNAL COORDINATES **
   Searching for a Minimum

   Optimization Cycle:   3

                       Coordinates (Angstroms)
     ATOM                X               Y               Z
      1  C        -0.4378888185   -1.0326272485   -0.9281461620
      2  C         0.3430394527   -0.6621806360    0.3367380960
      3  C        -0.8995200540    0.0580885794   -0.0406856978
      4  H         0.2986766231   -1.3379329013    1.1800765821
      5  Cl        1.9190028250    0.1333772263    0.2018593671
      6  F        -2.0034458180   -0.1205666524    0.7198050522
      7  F        -0.8477121257    1.3318208189   -0.4696221493
      8  H        -0.0092559721   -0.7415321428   -1.8789291875
      9  H        -0.9753134679   -1.9734925846   -0.9143596672
   Point Group: c1    Number of degrees of freedom:    21


   Energy is   -776.082840869

 Hessian Updated using BFGS Update

 21 Hessian modes will be used to form the next step
  Hessian Eigenvalues:
     0.016328    0.020961    0.023525    0.029435    0.031328    0.032529
     0.079206    0.085718    0.088463    0.104922    0.118474    0.137164
     0.246119    0.254977    0.286661    0.298865    0.348125    0.348167
     0.350671    0.546462    0.561591

 Minimum Search - Taking Simple RFO Step
 Searching for Lamda that Minimizes Along All modes
 Value Taken    Lamda =  -0.00006283
 Step Taken.  Stepsize is  0.029462

                             Maximum     Tolerance    Cnvgd?
         Gradient           0.002663      0.000300      NO
         Displacement       0.014081      0.001200      NO
         Energy change     -0.000428      0.000001      NO


 New Cartesian Coordinates Obtained by Inverse Iteration

 Displacement from previous Coordinates is:  0.026380
 ----------------------------------------------------------------
             Standard Nuclear Orientation (Angstroms)
    I     Atom           X                Y                Z
 ----------------------------------------------------------------
    1      C      -0.4393029215    -1.0355543616    -0.9312805110
    2      C       0.3433451888    -0.6605702107     0.3352510676
    3      C      -0.8995531686     0.0572417075    -0.0432270391
    4      H       0.2953115081    -1.3333169212     1.1811474422
    5      Cl      1.9207517303     0.1328808139     0.2067671054
    6      F      -2.0005947221    -0.1202237097     0.7265867922
    7      F      -0.8471756886     1.3335721150    -0.4692119632
    8      H      -0.0112657252    -0.7411921110    -1.8817214638
    9      H      -0.9739335566    -1.9778828632    -0.9175751967
 ----------------------------------------------------------------
 Molecular Point Group                 C1    NOp =  1
 Largest Abelian Subgroup              C1    NOp =  1
 Nuclear Repulsion Energy =   298.3125449771 hartrees
 There are       28 alpha and       28 beta electrons
 Applying Cartesian multipole field
    Component          Value
    ---------          -----
     (2,0,0)        1.00000E-11
     (0,2,0)        2.00000E-11
     (0,0,2)       -3.00000E-11
 Nucleus-field energy     =     0.0000000043 hartrees
 Requested basis set is 6-311++G(d,p)
 There are 58 shells and 161 basis functions
 A cutoff of  1.0D-11 yielded   1589 shell pairs
 There are     12650 function pairs (     13625 Cartesian)
 Smallest overlap matrix eigenvalue = 4.73E-05
 Guess MOs from SCF MO coefficient file

 -----------------------------------------------------------------------
  General SCF calculation program by
  Eric Jon Sundstrom, Paul Horn, Yuezhi Mao, Dmitri Zuev, Alec White,
  David Stuck, Shaama M.S., Shane Yost, Joonho Lee, David Small,
  Daniel Levine, Susi Lehtola, Hugh Burton, Evgeny Epifanovsky
 -----------------------------------------------------------------------
 Exchange:     0.2000 Hartree-Fock + 0.0800 Slater + 0.7200 B88
 Correlation:  0.1900 VWN1RPA + 0.8100 LYP
 Using SG-1 standard quadrature grid
 A restricted SCF calculation will be
 performed using DIIS
 SCF converges when DIIS error is below 1.0e-08
 ---------------------------------------
  Cycle       Energy         DIIS error
 ---------------------------------------
    1    -776.0828278795      1.02e-04  
    2    -776.0828752349      1.96e-05  
    3    -776.0828752947      2.07e-05  
    4    -776.0828763810      4.96e-06  
    5    -776.0828764323      1.43e-06  
    6    -776.0828764367      3.04e-07  
    7    -776.0828764370      8.06e-08  
    8    -776.0828764370      1.47e-08  
    9    -776.0828764370      6.72e-09  Convergence criterion met
 ---------------------------------------
 SCF time:   CPU 23.05s  wall 28.00s 
 SCF   energy in the final basis set =     -776.0828764370
 Total energy in the final basis set =     -776.0828764370

 --------------------------------------------------------------

                    Orbital Energies (a.u.)
 --------------------------------------------------------------

 Alpha MOs
 -- Occupied --
******* -24.714 -24.713 -10.366 -10.268 -10.220  -9.481  -7.246
 -7.236  -7.236  -1.285  -1.228  -0.932  -0.842  -0.662  -0.645
 -0.592  -0.561  -0.521  -0.492  -0.473  -0.456  -0.428  -0.419
 -0.397  -0.351  -0.315  -0.301
 -- Virtual --
 -0.018  -0.010   0.007   0.019   0.031   0.054   0.060   0.067
  0.070   0.076   0.092   0.105   0.112   0.116   0.117   0.126
  0.132   0.141   0.153   0.159   0.179   0.187   0.200   0.219
  0.223   0.252   0.271   0.276   0.296   0.299   0.343   0.352
  0.363   0.368   0.391   0.403   0.426   0.450   0.469   0.478
  0.488   0.522   0.545   0.564   0.584   0.598   0.617   0.634
  0.659   0.682   0.714   0.765   0.848   0.870   0.897   0.919
  0.948   0.972   1.018   1.099   1.226   1.238   1.294   1.333
  1.367   1.386   1.407   1.428   1.443   1.473   1.478   1.519
  1.536   1.550   1.640   1.698   1.736   1.784   1.812   1.859
  1.899   1.953   1.974   2.020   2.056   2.114   2.156   2.182
  2.215   2.289   2.316   2.473   2.510   2.544   2.582   2.673
  2.697   2.784   2.816   2.833   2.998   3.154   3.284   3.377
  3.688   3.742   3.759   3.768   3.780   3.832   3.915   3.977
  4.027   4.174   4.277   4.814   4.908   6.318   6.337   6.345
  6.363   6.610   6.775   9.734  23.614  23.748  23.871  25.854
 25.912  26.399  66.754  66.765 215.719
 --------------------------------------------------------------

          Ground-State Mulliken Net Atomic Charges

     Atom                 Charge (a.u.)
  ----------------------------------------
      1 C                    -0.353603
      2 C                     0.039165
      3 C                    -0.188694
      4 H                     0.259231
      5 Cl                    0.074894
      6 F                    -0.102036
      7 F                    -0.084455
      8 H                     0.173385
      9 H                     0.182112
  ----------------------------------------
  Sum of atomic charges =     0.000000

 -----------------------------------------------------------------
                    Cartesian Multipole Moments
 -----------------------------------------------------------------
    Charge (ESU x 10^10)
                 0.0000
    Dipole Moment (Debye)
         X       0.0486      Y      -2.3168      Z      -0.6592
       Tot       2.4092
    Quadrupole Moments (Debye-Ang)
        XX     -45.2870     XY       1.7076     YY     -39.9166
        XZ       1.1208     YZ       0.4735     ZZ     -39.0533
    Octopole Moments (Debye-Ang^2)
       XXX      -7.4290    XXY       5.2669    XYY      -5.5763
       YYY       4.4960    XXZ      -2.6951    XYZ      -1.8326
       YYZ       1.6659    XZZ      -3.7740    YZZ       0.7652
       ZZZ      -1.0118
    Hexadecapole Moments (Debye-Ang^3)
      XXXX    -508.7141   XXXY       6.1739   XXYY    -110.8738
      XYYY       4.7394   YYYY    -162.4418   XXXZ      -6.4090
      XXYZ      -0.6769   XYYZ      -2.0486   YYYZ      -4.6927
      XXZZ    -108.7655   XYZZ      -1.0736   YYZZ     -45.6444
      XZZZ     -11.4562   YZZZ      -5.5827   ZZZZ    -113.6032
 -----------------------------------------------------------------
 Calculating analytic gradient of the SCF energy
 Gradient of SCF Energy
            1           2           3           4           5           6
    1   0.0006659  -0.0012837  -0.0004246   0.0003232   0.0002283   0.0005793
    2   0.0011061  -0.0007116  -0.0009123   0.0001863   0.0002351   0.0004167
    3   0.0004031  -0.0001395  -0.0005605   0.0000761  -0.0000744  -0.0002058
            7           8           9
    1   0.0000441  -0.0000941  -0.0000383
    2  -0.0000049  -0.0002862  -0.0000291
    3   0.0003672  -0.0000364   0.0001702
 Max gradient component =       1.284E-03
 RMS gradient           =       4.868E-04
 Gradient time:  CPU 8.74 s  wall 11.17 s
 Geometry Optimization Parameters
   NAtoms,    NIC,     NZ,  NCons,   NDum,   NFix, NCnnct, MaxDiis
        9      69       9       0       0       0       0       0

 Cartesian Hessian Update
 Hessian Updated using BFGS Update


** GEOMETRY OPTIMIZATION IN DELOCALIZED INTERNAL COORDINATES **
   Searching for a Minimum

   Optimization Cycle:   4

                       Coordinates (Angstroms)
     ATOM                X               Y               Z
      1  C        -0.4393029215   -1.0355543616   -0.9312805110
      2  C         0.3433451888   -0.6605702107    0.3352510676
      3  C        -0.8995531686    0.0572417075   -0.0432270391
      4  H         0.2953115081   -1.3333169212    1.1811474422
      5  Cl        1.9207517303    0.1328808139    0.2067671054
      6  F        -2.0005947221   -0.1202237097    0.7265867922
      7  F        -0.8471756886    1.3335721150   -0.4692119632
      8  H        -0.0112657252   -0.7411921110   -1.8817214638
      9  H        -0.9739335566   -1.9778828632   -0.9175751967
   Point Group: c1    Number of degrees of freedom:    21


   Energy is   -776.082876437

 Hessian Updated using BFGS Update

 21 Hessian modes will be used to form the next step
  Hessian Eigenvalues:
     0.016175    0.021025    0.023522    0.025340    0.031147    0.044065
     0.072416    0.086716    0.088329    0.106038    0.119431    0.134015
     0.244564    0.253284    0.263502    0.290504    0.347741    0.348132
     0.350232    0.511400    0.557793

 Minimum Search - Taking Simple RFO Step
 Searching for Lamda that Minimizes Along All modes
 Value Taken    Lamda =  -0.00001872
 Step Taken.  Stepsize is  0.021127

                             Maximum     Tolerance    Cnvgd?
         Gradient           0.000629      0.000300      NO
         Displacement       0.009508      0.001200      NO
         Energy change     -0.000036      0.000001      NO


 New Cartesian Coordinates Obtained by Inverse Iteration

 Displacement from previous Coordinates is:  0.016318
 ----------------------------------------------------------------
             Standard Nuclear Orientation (Angstroms)
    I     Atom           X                Y                Z
 ----------------------------------------------------------------
    1      C      -0.4399049024    -1.0360794749    -0.9311642200
    2      C       0.3451874601    -0.6592720653     0.3356752253
    3      C      -0.8985359354     0.0580483596    -0.0420363556
    4      H       0.2942845650    -1.3324586056     1.1812476780
    5      Cl      1.9239654378     0.1300153530     0.2084560373
    6      F      -2.0009060205    -0.1215453322     0.7278849513
    7      F      -0.8499474869     1.3332396111    -0.4734464770
    8      H      -0.0128018969    -0.7382880268    -1.8811665364
    9      H      -0.9737585760    -1.9787053601    -0.9187140693
 ----------------------------------------------------------------
 Molecular Point Group                 C1    NOp =  1
 Largest Abelian Subgroup              C1    NOp =  1
 Nuclear Repulsion Energy =   298.1099013288 hartrees
 There are       28 alpha and       28 beta electrons
 Applying Cartesian multipole field
    Component          Value
    ---------          -----
     (2,0,0)        1.00000E-11
     (0,2,0)        2.00000E-11
     (0,0,2)       -3.00000E-11
 Nucleus-field energy     =     0.0000000043 hartrees
 Requested basis set is 6-311++G(d,p)
 There are 58 shells and 161 basis functions
 A cutoff of  1.0D-11 yielded   1588 shell pairs
 There are     12638 function pairs (     13613 Cartesian)
 Smallest overlap matrix eigenvalue = 4.73E-05
 Guess MOs from SCF MO coefficient file

 -----------------------------------------------------------------------
  General SCF calculation program by
  Eric Jon Sundstrom, Paul Horn, Yuezhi Mao, Dmitri Zuev, Alec White,
  David Stuck, Shaama M.S., Shane Yost, Joonho Lee, David Small,
  Daniel Levine, Susi Lehtola, Hugh Burton, Evgeny Epifanovsky
 -----------------------------------------------------------------------
 Exchange:     0.2000 Hartree-Fock + 0.0800 Slater + 0.7200 B88
 Correlation:  0.1900 VWN1RPA + 0.8100 LYP
 Using SG-1 standard quadrature grid
 A restricted SCF calculation will be
 performed using DIIS
 SCF converges when DIIS error is below 1.0e-08
 ---------------------------------------
  Cycle       Energy         DIIS error
 ---------------------------------------
    1    -776.0828644267      6.51e-05  
    2    -776.0828846748      1.29e-05  
    3    -776.0828846007      1.54e-05  
    4    -776.0828851711      2.92e-06  
    5    -776.0828851873      8.61e-07  
    6    -776.0828851891      1.90e-07  
    7    -776.0828851891      5.90e-08  
    8    -776.0828851892      1.54e-08  
    9    -776.0828851892      5.25e-09  Convergence criterion met
 ---------------------------------------
 SCF time:   CPU 23.07s  wall 30.00s 
 SCF   energy in the final basis set =     -776.0828851892
 Total energy in the final basis set =     -776.0828851892

 --------------------------------------------------------------

                    Orbital Energies (a.u.)
 --------------------------------------------------------------

 Alpha MOs
 -- Occupied --
******* -24.714 -24.713 -10.366 -10.269 -10.220  -9.481  -7.247
 -7.236  -7.236  -1.284  -1.228  -0.931  -0.842  -0.661  -0.646
 -0.591  -0.561  -0.521  -0.492  -0.473  -0.456  -0.428  -0.419
 -0.397  -0.352  -0.315  -0.301
 -- Virtual --
 -0.018  -0.010   0.007   0.019   0.031   0.054   0.059   0.067
  0.070   0.076   0.092   0.105   0.112   0.116   0.117   0.126
  0.132   0.141   0.153   0.159   0.178   0.187   0.200   0.219
  0.222   0.251   0.271   0.276   0.295   0.298   0.343   0.352
  0.363   0.368   0.391   0.403   0.426   0.450   0.470   0.478
  0.488   0.522   0.545   0.563   0.584   0.598   0.617   0.634
  0.659   0.682   0.714   0.765   0.847   0.870   0.897   0.919
  0.947   0.972   1.018   1.098   1.226   1.239   1.294   1.332
  1.367   1.386   1.406   1.428   1.443   1.473   1.477   1.519
  1.536   1.550   1.640   1.698   1.736   1.783   1.812   1.858
  1.898   1.954   1.974   2.021   2.055   2.114   2.155   2.182
  2.215   2.289   2.315   2.473   2.508   2.544   2.581   2.673
  2.697   2.782   2.815   2.833   2.997   3.152   3.285   3.376
  3.687   3.740   3.759   3.768   3.779   3.831   3.915   3.976
  4.026   4.172   4.276   4.813   4.907   6.317   6.337   6.344
  6.363   6.608   6.774   9.734  23.612  23.746  23.869  25.854
 25.911  26.398  66.753  66.765 215.719
 --------------------------------------------------------------

          Ground-State Mulliken Net Atomic Charges

     Atom                 Charge (a.u.)
  ----------------------------------------
      1 C                    -0.353110
      2 C                     0.038610
      3 C                    -0.188856
      4 H                     0.258502
      5 Cl                    0.076440
      6 F                    -0.102526
      7 F                    -0.084649
      8 H                     0.173286
      9 H                     0.182303
  ----------------------------------------
  Sum of atomic charges =     0.000000

 -----------------------------------------------------------------
                    Cartesian Multipole Moments
 -----------------------------------------------------------------
    Charge (ESU x 10^10)
                 0.0000
    Dipole Moment (Debye)
         X       0.0615      Y      -2.3084      Z      -0.6546
       Tot       2.4002
    Quadrupole Moments (Debye-Ang)
        XX     -45.2963     XY       1.7112     YY     -39.9220
        XZ       1.1234     YZ       0.4764     ZZ     -39.0674
    Octopole Moments (Debye-Ang^2)
       XXX      -7.4370    XXY       5.3013    XYY      -5.6193
       YYY       4.6030    XXZ      -2.7120    XYZ      -1.8430
       YYZ       1.6558    XZZ      -3.8003    YZZ       0.8099
       ZZZ      -1.0524
    Hexadecapole Moments (Debye-Ang^3)
      XXXX    -509.6950   XXXY       6.3763   XXYY    -111.0768
      XYYY       4.9617   YYYY    -162.3372   XXXZ      -6.5605
      XXYZ      -0.6198   XYYZ      -2.0997   YYYZ      -4.5709
      XXZZ    -109.0161   XYZZ      -0.9816   YYZZ     -45.6755
      XZZZ     -11.6227   YZZZ      -5.4969   ZZZZ    -113.8896
 -----------------------------------------------------------------
 Calculating analytic gradient of the SCF energy
 Gradient of SCF Energy
            1           2           3           4           5           6
    1   0.0000805  -0.0003414   0.0003949   0.0002004   0.0002254  -0.0004005
    2   0.0000662  -0.0002916  -0.0002108   0.0000741   0.0001039  -0.0000319
    3  -0.0003260   0.0002005   0.0001929   0.0000680   0.0000239   0.0001051
            7           8           9
    1  -0.0000489  -0.0000511  -0.0000593
    2   0.0004024  -0.0001138   0.0000016
    3  -0.0002246  -0.0000845   0.0000447
 Max gradient component =       4.024E-04
 RMS gradient           =       2.041E-04
 Gradient time:  CPU 8.71 s  wall 11.09 s
 Geometry Optimization Parameters
   NAtoms,    NIC,     NZ,  NCons,   NDum,   NFix, NCnnct, MaxDiis
        9      69       9       0       0       0       0       0

 Cartesian Hessian Update
 Hessian Updated using BFGS Update


** GEOMETRY OPTIMIZATION IN DELOCALIZED INTERNAL COORDINATES **
   Searching for a Minimum

   Optimization Cycle:   5

                       Coordinates (Angstroms)
     ATOM                X               Y               Z
      1  C        -0.4399049024   -1.0360794749   -0.9311642200
      2  C         0.3451874601   -0.6592720653    0.3356752253
      3  C        -0.8985359354    0.0580483596   -0.0420363556
      4  H         0.2942845650   -1.3324586056    1.1812476780
      5  Cl        1.9239654378    0.1300153530    0.2084560373
      6  F        -2.0009060205   -0.1215453322    0.7278849513
      7  F        -0.8499474869    1.3332396111   -0.4734464770
      8  H        -0.0128018969   -0.7382880268   -1.8811665364
      9  H        -0.9737585760   -1.9787053601   -0.9187140693
   Point Group: c1    Number of degrees of freedom:    21


   Energy is   -776.082885189

 Hessian Updated using BFGS Update

 21 Hessian modes will be used to form the next step
  Hessian Eigenvalues:
     0.016002    0.020633    0.021922    0.023642    0.030992    0.053180
     0.068703    0.085131    0.088280    0.105938    0.117080    0.133752
     0.246065    0.252758    0.268887    0.298557    0.347718    0.348187
     0.350303    0.535809    0.583288

 Minimum Search - Taking Simple RFO Step
 Searching for Lamda that Minimizes Along All modes
 Value Taken    Lamda =  -0.00000261
 Step Taken.  Stepsize is  0.007007

                             Maximum     Tolerance    Cnvgd?
         Gradient           0.000454      0.000300      NO
         Displacement       0.004457      0.001200      NO
         Energy change     -0.000009      0.000001      NO


 New Cartesian Coordinates Obtained by Inverse Iteration

 Displacement from previous Coordinates is:  0.005575
 ----------------------------------------------------------------
             Standard Nuclear Orientation (Angstroms)
    I     Atom           X                Y                Z
 ----------------------------------------------------------------
    1      C      -0.4400458163    -1.0362237189    -0.9310239312
    2      C       0.3450403874    -0.6587416016     0.3354317023
    3      C      -0.8987866973     0.0581290417    -0.0423460860
    4      H       0.2927698318    -1.3322843283     1.1806816058
    5      Cl      1.9237472165     0.1294902674     0.2080207539
    6      F      -1.9999375449    -0.1213227081     0.7290205741
    7      F      -0.8500914898     1.3329931966    -0.4736537860
    8      H      -0.0122991031    -0.7376639631    -1.8804817139
    9      H      -0.9728141397    -1.9794217268    -0.9189128855
 ----------------------------------------------------------------
 Molecular Point Group                 C1    NOp =  1
 Largest Abelian Subgroup              C1    NOp =  1
 Nuclear Repulsion Energy =   298.1525304727 hartrees
 There are       28 alpha and       28 beta electrons
 Applying Cartesian multipole field
    Component          Value
    ---------          -----
     (2,0,0)        1.00000E-11
     (0,2,0)        2.00000E-11
     (0,0,2)       -3.00000E-11
 Nucleus-field energy     =     0.0000000042 hartrees
 Requested basis set is 6-311++G(d,p)
 There are 58 shells and 161 basis functions
 A cutoff of  1.0D-11 yielded   1588 shell pairs
 There are     12638 function pairs (     13613 Cartesian)
 Smallest overlap matrix eigenvalue = 4.73E-05
 Guess MOs from SCF MO coefficient file

 -----------------------------------------------------------------------
  General SCF calculation program by
  Eric Jon Sundstrom, Paul Horn, Yuezhi Mao, Dmitri Zuev, Alec White,
  David Stuck, Shaama M.S., Shane Yost, Joonho Lee, David Small,
  Daniel Levine, Susi Lehtola, Hugh Burton, Evgeny Epifanovsky
 -----------------------------------------------------------------------
 Exchange:     0.2000 Hartree-Fock + 0.0800 Slater + 0.7200 B88
 Correlation:  0.1900 VWN1RPA + 0.8100 LYP
 Using SG-1 standard quadrature grid
 A restricted SCF calculation will be
 performed using DIIS
 SCF converges when DIIS error is below 1.0e-08
 ---------------------------------------
  Cycle       Energy         DIIS error
 ---------------------------------------
    1    -776.0828853312      1.79e-05  
    2    -776.0828868770      3.20e-06  
    3    -776.0828868741      3.65e-06  
    4    -776.0828869109      8.31e-07  
    5    -776.0828869125      1.91e-07  
    6    -776.0828869125      6.41e-08  
    7    -776.0828869125      1.90e-08  
    8    -776.0828869125      3.61e-09  Convergence criterion met
 ---------------------------------------
 SCF time:   CPU 20.44s  wall 26.00s 
 SCF   energy in the final basis set =     -776.0828869125
 Total energy in the final basis set =     -776.0828869125

 --------------------------------------------------------------

                    Orbital Energies (a.u.)
 --------------------------------------------------------------

 Alpha MOs
 -- Occupied --
******* -24.714 -24.713 -10.366 -10.268 -10.220  -9.481  -7.247
 -7.236  -7.236  -1.284  -1.228  -0.931  -0.842  -0.662  -0.645
 -0.591  -0.561  -0.521  -0.492  -0.473  -0.456  -0.428  -0.420
 -0.397  -0.352  -0.315  -0.301
 -- Virtual --
 -0.018  -0.010   0.007   0.019   0.031   0.054   0.059   0.067
  0.070   0.076   0.092   0.105   0.112   0.116   0.117   0.126
  0.132   0.141   0.153   0.159   0.178   0.187   0.200   0.219
  0.222   0.251   0.271   0.276   0.295   0.298   0.343   0.352
  0.363   0.368   0.391   0.403   0.426   0.450   0.470   0.478
  0.488   0.522   0.545   0.563   0.584   0.598   0.617   0.634
  0.659   0.682   0.714   0.765   0.847   0.870   0.897   0.919
  0.947   0.972   1.018   1.099   1.226   1.239   1.294   1.333
  1.367   1.386   1.406   1.428   1.443   1.473   1.477   1.519
  1.536   1.550   1.640   1.698   1.736   1.783   1.812   1.858
  1.898   1.955   1.974   2.021   2.055   2.114   2.155   2.182
  2.215   2.289   2.316   2.473   2.508   2.544   2.581   2.674
  2.697   2.782   2.815   2.833   2.997   3.153   3.286   3.376
  3.688   3.740   3.759   3.768   3.780   3.832   3.915   3.976
  4.027   4.173   4.276   4.813   4.907   6.317   6.337   6.344
  6.363   6.609   6.774   9.734  23.612  23.746  23.870  25.854
 25.911  26.398  66.753  66.765 215.719
 --------------------------------------------------------------

          Ground-State Mulliken Net Atomic Charges

     Atom                 Charge (a.u.)
  ----------------------------------------
      1 C                    -0.352444
      2 C                     0.037438
      3 C                    -0.188588
      4 H                     0.258282
      5 Cl                    0.076868
      6 F                    -0.102498
      7 F                    -0.084526
      8 H                     0.173134
      9 H                     0.182335
  ----------------------------------------
  Sum of atomic charges =     0.000000

 -----------------------------------------------------------------
                    Cartesian Multipole Moments
 -----------------------------------------------------------------
    Charge (ESU x 10^10)
                 0.0000
    Dipole Moment (Debye)
         X       0.0607      Y      -2.3062      Z      -0.6558
       Tot       2.3984
    Quadrupole Moments (Debye-Ang)
        XX     -45.2899     XY       1.7110     YY     -39.9181
        XZ       1.1219     YZ       0.4766     ZZ     -39.0736
    Octopole Moments (Debye-Ang^2)
       XXX      -7.4369    XXY       5.3079    XYY      -5.6218
       YYY       4.6111    XXZ      -2.7098    XYZ      -1.8383
       YYZ       1.6558    XZZ      -3.7948    YZZ       0.8223
       ZZZ      -1.0359
    Hexadecapole Moments (Debye-Ang^3)
      XXXX    -509.4707   XXXY       6.4019   XXYY    -111.0503
      XYYY       5.0024   YYYY    -162.2632   XXXZ      -6.5058
      XXYZ      -0.6230   XYYZ      -2.0872   YYYZ      -4.5570
      XXZZ    -108.9930   XYZZ      -0.9661   YYZZ     -45.6771
      XZZZ     -11.5729   YZZZ      -5.5005   ZZZZ    -113.9414
 -----------------------------------------------------------------
 Calculating analytic gradient of the SCF energy
 Gradient of SCF Energy
            1           2           3           4           5           6
    1   0.0000101  -0.0001980   0.0001992   0.0000865   0.0000843  -0.0001937
    2   0.0000167  -0.0000507  -0.0000855   0.0000074   0.0000360  -0.0000279
    3  -0.0001799   0.0001272  -0.0000344   0.0000220   0.0000046   0.0001158
            7           8           9
    1   0.0000175   0.0000104  -0.0000163
    2   0.0001841  -0.0000663  -0.0000138
    3  -0.0000874  -0.0000197   0.0000517
 Max gradient component =       1.992E-04
 RMS gradient           =       9.755E-05
 Gradient time:  CPU 8.76 s  wall 11.35 s
 Geometry Optimization Parameters
   NAtoms,    NIC,     NZ,  NCons,   NDum,   NFix, NCnnct, MaxDiis
        9      69       9       0       0       0       0       0

 Cartesian Hessian Update
 Hessian Updated using BFGS Update


** GEOMETRY OPTIMIZATION IN DELOCALIZED INTERNAL COORDINATES **
   Searching for a Minimum

   Optimization Cycle:   6

                       Coordinates (Angstroms)
     ATOM                X               Y               Z
      1  C        -0.4400458163   -1.0362237189   -0.9310239312
      2  C         0.3450403874   -0.6587416016    0.3354317023
      3  C        -0.8987866973    0.0581290417   -0.0423460860
      4  H         0.2927698318   -1.3322843283    1.1806816058
      5  Cl        1.9237472165    0.1294902674    0.2080207539
      6  F        -1.9999375449   -0.1213227081    0.7290205741
      7  F        -0.8500914898    1.3329931966   -0.4736537860
      8  H        -0.0122991031   -0.7376639631   -1.8804817139
      9  H        -0.9728141397   -1.9794217268   -0.9189128855
   Point Group: c1    Number of degrees of freedom:    21


   Energy is   -776.082886913

 Hessian Updated using BFGS Update

 21 Hessian modes will be used to form the next step
  Hessian Eigenvalues:
     0.014650    0.019435    0.021620    0.024374    0.031258    0.055822
     0.065902    0.082081    0.088451    0.105441    0.116385    0.134153
     0.242879    0.253803    0.269082    0.282474    0.347713    0.348226
     0.350233    0.484156    0.546977

 Minimum Search - Taking Simple RFO Step
 Searching for Lamda that Minimizes Along All modes
 Value Taken    Lamda =   0.00000000
 Step Taken.  Stepsize is  0.004982

                             Maximum     Tolerance    Cnvgd?
         Gradient           0.000253      0.000300     YES
         Displacement       0.002933      0.001200      NO
         Energy change     -0.000002      0.000001      NO


 New Cartesian Coordinates Obtained by Inverse Iteration

 Displacement from previous Coordinates is:  0.003679
 ----------------------------------------------------------------
             Standard Nuclear Orientation (Angstroms)
    I     Atom           X                Y                Z
 ----------------------------------------------------------------
    1      C      -0.4400062812    -1.0363613850    -0.9308073391
    2      C       0.3452655887    -0.6586126906     0.3352824030
    3      C      -0.8987700852     0.0580574751    -0.0423815477
    4      H       0.2917655772    -1.3317897046     1.1807603630
    5      Cl      1.9238653081     0.1290301313     0.2078105631
    6      F      -1.9993401237    -0.1213141122     0.7293638026
    7      F      -0.8503091014     1.3325428713    -0.4739656193
    8      H      -0.0125061002    -0.7368523229    -1.8800738855
    9      H      -0.9723821376    -1.9797458035    -0.9192525066
 ----------------------------------------------------------------
 Molecular Point Group                 C1    NOp =  1
 Largest Abelian Subgroup              C1    NOp =  1
 Nuclear Repulsion Energy =   298.1817535437 hartrees
 There are       28 alpha and       28 beta electrons
 Applying Cartesian multipole field
    Component          Value
    ---------          -----
     (2,0,0)        1.00000E-11
     (0,2,0)        2.00000E-11
     (0,0,2)       -3.00000E-11
 Nucleus-field energy     =     0.0000000042 hartrees
 Requested basis set is 6-311++G(d,p)
 There are 58 shells and 161 basis functions
 A cutoff of  1.0D-11 yielded   1588 shell pairs
 There are     12638 function pairs (     13613 Cartesian)
 Smallest overlap matrix eigenvalue = 4.72E-05
 Guess MOs from SCF MO coefficient file

 -----------------------------------------------------------------------
  General SCF calculation program by
  Eric Jon Sundstrom, Paul Horn, Yuezhi Mao, Dmitri Zuev, Alec White,
  David Stuck, Shaama M.S., Shane Yost, Joonho Lee, David Small,
  Daniel Levine, Susi Lehtola, Hugh Burton, Evgeny Epifanovsky
 -----------------------------------------------------------------------
 Exchange:     0.2000 Hartree-Fock + 0.0800 Slater + 0.7200 B88
 Correlation:  0.1900 VWN1RPA + 0.8100 LYP
 Using SG-1 standard quadrature grid
 A restricted SCF calculation will be
 performed using DIIS
 SCF converges when DIIS error is below 1.0e-08
 ---------------------------------------
  Cycle       Energy         DIIS error
 ---------------------------------------
    1    -776.0828867653      1.06e-05  
    2    -776.0828873014      1.89e-06  
    3    -776.0828873015      2.14e-06  
    4    -776.0828873145      4.88e-07  
    5    -776.0828873150      1.24e-07  
    6    -776.0828873150      3.67e-08  
    7    -776.0828873150      1.13e-08  
    8    -776.0828873151      2.28e-09  Convergence criterion met
 ---------------------------------------
 SCF time:   CPU 20.55s  wall 26.00s 
 SCF   energy in the final basis set =     -776.0828873151
 Total energy in the final basis set =     -776.0828873151

 --------------------------------------------------------------

                    Orbital Energies (a.u.)
 --------------------------------------------------------------

 Alpha MOs
 -- Occupied --
******* -24.714 -24.713 -10.366 -10.268 -10.220  -9.482  -7.247
 -7.236  -7.236  -1.284  -1.228  -0.931  -0.842  -0.662  -0.645
 -0.591  -0.561  -0.521  -0.492  -0.473  -0.456  -0.428  -0.420
 -0.397  -0.352  -0.315  -0.301
 -- Virtual --
 -0.018  -0.010   0.007   0.019   0.031   0.054   0.059   0.067
  0.070   0.076   0.092   0.105   0.112   0.116   0.117   0.126
  0.132   0.141   0.153   0.159   0.179   0.187   0.200   0.219
  0.222   0.251   0.271   0.276   0.295   0.298   0.343   0.352
  0.363   0.368   0.391   0.403   0.426   0.450   0.470   0.478
  0.488   0.522   0.546   0.563   0.584   0.598   0.617   0.634
  0.659   0.682   0.714   0.765   0.847   0.870   0.897   0.919
  0.947   0.972   1.018   1.099   1.226   1.239   1.294   1.333
  1.367   1.386   1.406   1.428   1.443   1.473   1.477   1.519
  1.536   1.550   1.640   1.698   1.736   1.783   1.812   1.858
  1.898   1.955   1.974   2.021   2.055   2.114   2.155   2.182
  2.216   2.289   2.316   2.473   2.508   2.544   2.581   2.674
  2.697   2.783   2.815   2.833   2.998   3.153   3.286   3.376
  3.688   3.740   3.759   3.768   3.780   3.832   3.916   3.977
  4.027   4.173   4.276   4.813   4.907   6.317   6.337   6.344
  6.363   6.609   6.774   9.735  23.612  23.747  23.870  25.854
 25.911  26.398  66.753  66.765 215.719
 --------------------------------------------------------------

          Ground-State Mulliken Net Atomic Charges

     Atom                 Charge (a.u.)
  ----------------------------------------
      1 C                    -0.352331
      2 C                     0.036925
      3 C                    -0.188412
      4 H                     0.258121
      5 Cl                    0.077126
      6 F                    -0.102402
      7 F                    -0.084439
      8 H                     0.173089
      9 H                     0.182322
  ----------------------------------------
  Sum of atomic charges =     0.000000

 -----------------------------------------------------------------
                    Cartesian Multipole Moments
 -----------------------------------------------------------------
    Charge (ESU x 10^10)
                 0.0000
    Dipole Moment (Debye)
         X       0.0596      Y      -2.3038      Z      -0.6555
       Tot       2.3960
    Quadrupole Moments (Debye-Ang)
        XX     -45.2853     XY       1.7122     YY     -39.9181
        XZ       1.1211     YZ       0.4763     ZZ     -39.0750
    Octopole Moments (Debye-Ang^2)
       XXX      -7.4554    XXY       5.3171    XYY      -5.6303
       YYY       4.6394    XXZ      -2.7074    XYZ      -1.8371
       YYZ       1.6566    XZZ      -3.8015    YZZ       0.8353
       ZZZ      -1.0233
    Hexadecapole Moments (Debye-Ang^3)
      XXXX    -509.3957   XXXY       6.4287   XXYY    -111.0412
      XYYY       5.0352   YYYY    -162.2111   XXXZ      -6.4944
      XXYZ      -0.6203   XYYZ      -2.0849   YYYZ      -4.5412
      XXZZ    -108.9862   XYZZ      -0.9504   YYZZ     -45.6739
      XZZZ     -11.5555   YZZZ      -5.5008   ZZZZ    -113.9530
 -----------------------------------------------------------------
 Calculating analytic gradient of the SCF energy
 Gradient of SCF Energy
            1           2           3           4           5           6
    1  -0.0000112  -0.0000125   0.0000480  -0.0000138  -0.0000096  -0.0000181
    2  -0.0000106   0.0000130   0.0000375   0.0000167  -0.0000014  -0.0000029
    3  -0.0000524   0.0000510  -0.0000578   0.0000152  -0.0000064   0.0000042
            7           8           9
    1   0.0000189   0.0000038  -0.0000054
    2  -0.0000349  -0.0000153  -0.0000020
    3  -0.0000000   0.0000084   0.0000377
 Max gradient component =       5.776E-05
 RMS gradient           =       2.546E-05
 Gradient time:  CPU 8.70 s  wall 11.02 s
 Geometry Optimization Parameters
   NAtoms,    NIC,     NZ,  NCons,   NDum,   NFix, NCnnct, MaxDiis
        9      69       9       0       0       0       0       0

 Cartesian Hessian Update
 Hessian Updated using BFGS Update


** GEOMETRY OPTIMIZATION IN DELOCALIZED INTERNAL COORDINATES **
   Searching for a Minimum

   Optimization Cycle:   7

                       Coordinates (Angstroms)
     ATOM                X               Y               Z
      1  C        -0.4400062812   -1.0363613850   -0.9308073391
      2  C         0.3452655887   -0.6586126906    0.3352824030
      3  C        -0.8987700852    0.0580574751   -0.0423815477
      4  H         0.2917655772   -1.3317897046    1.1807603630
      5  Cl        1.9238653081    0.1290301313    0.2078105631
      6  F        -1.9993401237   -0.1213141122    0.7293638026
      7  F        -0.8503091014    1.3325428713   -0.4739656193
      8  H        -0.0125061002   -0.7368523229   -1.8800738855
      9  H        -0.9723821376   -1.9797458035   -0.9192525066
   Point Group: c1    Number of degrees of freedom:    21


   Energy is   -776.082887315

 Hessian Updated using BFGS Update

 21 Hessian modes will be used to form the next step
  Hessian Eigenvalues:
     0.014394    0.018401    0.021706    0.024633    0.031253    0.056193
     0.066851    0.079954    0.088706    0.107612    0.116014    0.133531
     0.232198    0.253238    0.269357    0.287038    0.347711    0.348276
     0.350294    0.487786    0.562693

 Minimum Search - Taking Simple RFO Step
 Searching for Lamda that Minimizes Along All modes
 Value Taken    Lamda =   0.00000000
 Step Taken.  Stepsize is  0.000917

                             Maximum     Tolerance    Cnvgd?
         Gradient           0.000037      0.000300     YES
         Displacement       0.000473      0.001200     YES
         Energy change     -0.000000      0.000001     YES


                       Distance Matrix (Angstroms)
             C (  1)   C (  2)   C (  3)   H (  4)   Cl(  5)   F (  6)
   C (  2)  1.536987
   C (  3)  1.482403  1.484544
   H (  4)  2.254215  1.082064  2.201165
   Cl(  5)  2.870971  1.768787  2.834591  2.396743
   F (  6)  2.454588  2.437451  1.356105  2.630242  3.965631
   F (  7)  2.447194  2.459468  1.346450  3.337832  3.099888  2.209519
   H (  8)  1.083314  2.245423  2.189625  3.132928  2.976331  3.336999
   H (  9)  1.083297  2.248432  2.219676  2.535344  3.755723  2.688187
             F (  7)   H (  8)
   H (  8)  2.638456
   H (  9)  3.344314  1.841012

 Final energy is   -776.08288731505888     


 ******************************
 **  OPTIMIZATION CONVERGED  **
 ******************************

                       Coordinates (Angstroms)
     ATOM                X               Y               Z
      1  C        -0.4400062812   -1.0363613850   -0.9308073391
      2  C         0.3452655887   -0.6586126906    0.3352824030
      3  C        -0.8987700852    0.0580574751   -0.0423815477
      4  H         0.2917655772   -1.3317897046    1.1807603630
      5  Cl        1.9238653081    0.1290301313    0.2078105631
      6  F        -1.9993401237   -0.1213141122    0.7293638026
      7  F        -0.8503091014    1.3325428713   -0.4739656193
      8  H        -0.0125061002   -0.7368523229   -1.8800738855
      9  H        -0.9723821376   -1.9797458035   -0.9192525066

Z-matrix Print:
$molecule
0 1
Cl
C  1 1.768787
H  2 1.082064 1 112.176978
C  2 1.484544 1 120.969561 3 145.189121 0
F  4 1.346450 2 120.552985 1 -0.895159 0
F  4 1.356105 2 118.128979 1 -140.278428 0
C  4 1.482403 2 62.401243 1 109.029397 0
H  7 1.083297 4 118.975951 2 105.956929 0
H  7 1.083314 4 116.306163 2 -106.904709 0
$end


 --------------------------------------------------------------

                    Orbital Energies (a.u.)
 --------------------------------------------------------------

 Alpha MOs
 -- Occupied --
******* -24.714 -24.713 -10.366 -10.268 -10.220  -9.482  -7.247
 -7.236  -7.236  -1.284  -1.228  -0.931  -0.842  -0.662  -0.645
 -0.591  -0.561  -0.521  -0.492  -0.473  -0.456  -0.428  -0.420
 -0.397  -0.352  -0.315  -0.301
 -- Virtual --
 -0.018  -0.010   0.007   0.019   0.031   0.054   0.059   0.067
  0.070   0.076   0.092   0.105   0.112   0.116   0.117   0.126
  0.132   0.141   0.153   0.159   0.179   0.187   0.200   0.219
  0.222   0.251   0.271   0.276   0.295   0.298   0.343   0.352
  0.363   0.368   0.391   0.403   0.426   0.450   0.470   0.478
  0.488   0.522   0.546   0.563   0.584   0.598   0.617   0.634
  0.659   0.682   0.714   0.765   0.847   0.870   0.897   0.919
  0.947   0.972   1.018   1.099   1.226   1.239   1.294   1.333
  1.367   1.386   1.406   1.428   1.443   1.473   1.477   1.519
  1.536   1.550   1.640   1.698   1.736   1.783   1.812   1.858
  1.898   1.955   1.974   2.021   2.055   2.114   2.155   2.182
  2.216   2.289   2.316   2.473   2.508   2.544   2.581   2.674
  2.697   2.783   2.815   2.833   2.998   3.153   3.286   3.376
  3.688   3.740   3.759   3.768   3.780   3.832   3.916   3.977
  4.027   4.173   4.276   4.813   4.907   6.317   6.337   6.344
  6.363   6.609   6.774   9.735  23.612  23.747  23.870  25.854
 25.911  26.398  66.753  66.765 215.719
 --------------------------------------------------------------

          Ground-State Mulliken Net Atomic Charges

     Atom                 Charge (a.u.)
  ----------------------------------------
      1 C                    -0.352331
      2 C                     0.036925
      3 C                    -0.188412
      4 H                     0.258121
      5 Cl                    0.077126
      6 F                    -0.102402
      7 F                    -0.084439
      8 H                     0.173089
      9 H                     0.182322
  ----------------------------------------
  Sum of atomic charges =     0.000000

 -----------------------------------------------------------------
                    Cartesian Multipole Moments
 -----------------------------------------------------------------
    Charge (ESU x 10^10)
                 0.0000
    Dipole Moment (Debye)
         X       0.0596      Y      -2.3038      Z      -0.6555
       Tot       2.3960
    Quadrupole Moments (Debye-Ang)
        XX     -45.2853     XY       1.7122     YY     -39.9181
        XZ       1.1211     YZ       0.4763     ZZ     -39.0750
    Octopole Moments (Debye-Ang^2)
       XXX      -7.4554    XXY       5.3171    XYY      -5.6303
       YYY       4.6394    XXZ      -2.7074    XYZ      -1.8371
       YYZ       1.6566    XZZ      -3.8015    YZZ       0.8353
       ZZZ      -1.0233
    Hexadecapole Moments (Debye-Ang^3)
      XXXX    -509.3957   XXXY       6.4287   XXYY    -111.0412
      XYYY       5.0352   YYYY    -162.2111   XXXZ      -6.4944
      XXYZ      -0.6203   XYYZ      -2.0849   YYYZ      -4.5412
      XXZZ    -108.9862   XYZZ      -0.9504   YYZZ     -45.6739
      XZZZ     -11.5555   YZZZ      -5.5008   ZZZZ    -113.9530
 -----------------------------------------------------------------
Archival summary:
1\1\TWL02\OPT\ProcedureUnspecified\BasisUnspecified\l1233\taweetha\ThuOct1103:23:222018ThuOct1103:23:222018\0\\#,OPT,ProcedureUnspecified,BasisUnspecified,\\0,1\Cl\C,1,1.76879\H,2,1.08206,1,112.177\C,2,1.48454,1,120.97,3,145.189,0\F,4,1.34645,2,120.553,1,-0.895159,0\F,4,1.3561,2,118.129,1,-140.278,0\C,4,1.4824,2,62.4012,1,109.029,0\H,7,1.0833,4,118.976,2,105.957,0\H,7,1.08331,4,116.306,2,-106.905,0\\\@

 Total job time:  292.75s(wall), 234.05s(cpu) 
 Thu Oct 11 03:23:22 2018

        *************************************************************
        *                                                           *
        *  Thank you very much for using Q-Chem.  Have a nice day.  *
        *                                                           *
        *************************************************************


 
User input: 2 of 2 
 
Q-Chem Developer Version!
                  Welcome to Q-Chem
     A Quantum Leap Into The Future Of Chemistry


 Q-Chem 5.1, Q-Chem, Inc., Pleasanton, CA (2018)

 Yihan Shao,  Zhengting Gan,  E. Epifanovsky,  A. T. B. Gilbert,  M. Wormit,  
 J. Kussmann,  A. W. Lange,  A. Behn,  Jia Deng,  Xintian Feng,  D. Ghosh,  
 M. Goldey,  P. R. Horn,  L. D. Jacobson,  I. Kaliman,  T. Kus,  A. Landau,  
 Jie Liu,  E. I. Proynov,  R. M. Richard,  R. P. Steele,  E. J. Sundstrom,  
 H. L. Woodcock III,  P. M. Zimmerman,  D. Zuev,  B. Albrecht,  E. Alguire,  
 S. A. Baeppler,  D. Barton,  Z. Benda,  Y. A. Bernard,  E. J. Berquist,  
 K. B. Bravaya,  H. Burton,  D. Casanova,  Chun-Min Chang,  Yunqing Chen,  
 A. Chien,  K. D. Closser,  M. P. Coons,  S. Coriani,  S. Dasgupta,  
 A. L. Dempwolff,  M. Diedenhofen,  Hainam Do,  R. G. Edgar,  Po-Tung Fang,  
 S. Faraji,  S. Fatehi,  Qingguo Feng,  K. D. Fenk,  J. Fosso-Tande,  
 Qinghui Ge,  A. Ghysels,  G. Gidofalvi,  J. Gomes,  J. Gonthier,  A. Gunina,  
 D. Hait,  M. W. D. Hanson-Heine,  P. H. P. Harbach,  A. W. Hauser,  
 J. E. Herr,  E. G. Hohenstein,  Z. C. Holden,  Kerwin Hui,  B. C. Huynh,  
 T.-C. Jagau,  Hyunjun Ji,  B. Kaduk,  K. Khistyaev,  Jaehoon Kim,  
 P. Klunzinger,  K. Koh,  D. Kosenkov,  L. Koulias,  T. Kowalczyk,  
 C. M. Krauter,  A. Kunitsa,  Ka Un Lao,  A. Laurent,  K. V. Lawler,  
 Joonho Lee,  D. Lefrancois,  S. Lehtola,  D. S. Levine,  Yi-Pei Li,  
 You-Sheng Lin,  Fenglai Liu,  E. Livshits,  A. Luenser,  P. Manohar,  
 E. Mansoor,  S. F. Manzer,  Shan-Ping Mao,  Yuezhi Mao,  N. Mardirossian,  
 A. V. Marenich,  T. Markovich,  L. A. Martinez-Martinez,  S. A. Maurer,  
 N. J. Mayhall,  S. C. McKenzie,  J.-M. Mewes,  A. F. Morrison,  
 J. W. Mullinax,  K. Nanda,  T. S. Nguyen-Beck,  R. Olivares-Amaya,  
 J. A. Parkhill,  T. M. Perrine,  F. Plasser,  P. Pokhilko,  S. Prager,  
 A. Prociuk,  E. Ramos,  D. R. Rehn,  F. Rob,  M. Schneider,  N. Sergueev,  
 S. M. Sharada,  S. Sharma,  D. W. Small,  T. Stauch,  T. Stein,  
 Yu-Chuan Su,  A. J. W. Thom,  A. Tkatchenko,  T. Tsuchimochi,  N. M. Tubman,  
 L. Vogt,  M. L. Vidal,  O. Vydrov,  M. A. Watson,  J. Wenzel,  
 M. de Wergifosse,  T. A. Wesolowski,  A. White,  J. Witte,  A. Yamada,  
 Jun Yang,  K. Yao,  S. Yeganeh,  S. R. Yost,  Zhi-Qiang You,  A. Zech,  
 Igor Ying Zhang,  Xing Zhang,  Yan Zhao,  Ying Zhu,  B. R. Brooks,  
 G. K. L. Chan,  C. J. Cramer,  M. S. Gordon,  W. J. Hehre,  A. Klamt,  
 M. W. Schmidt,  C. D. Sherrill,  D. G. Truhlar,  A. Aspuru-Guzik,  R. Baer,  
 A. T. Bell,  N. A. Besley,  Jeng-Da Chai,  A. E. DePrince, III,  
 R. A. DiStasio Jr.,  A. Dreuw,  B. D. Dunietz,  T. R. Furlani,  
 Chao-Ping Hsu,  Yousung Jung,  Jing Kong,  D. S. Lambrecht,  WanZhen Liang,  
 C. Ochsenfeld,  V. A. Rassolov,  L. V. Slipchenko,  J. E. Subotnik,  
 T. Van Voorhis,  J. M. Herbert,  A. I. Krylov,  P. M. W. Gill,  M. Head-Gordon

 Contributors to earlier versions of Q-Chem not listed above: 
 R. D. Adamson,  B. Austin,  J. Baker,  G. J. O. Beran,  K. Brandhorst,  
 S. T. Brown,  E. F. C. Byrd,  A. K. Chakraborty,  C.-L. Cheng,  
 Siu Hung Chien,  D. M. Chipman,  D. L. Crittenden,  H. Dachsel,  
 R. J. Doerksen,  A. D. Dutoi,  L. Fusti-Molnar,  W. A. Goddard III,  
 A. Golubeva-Zadorozhnaya,  S. R. Gwaltney,  G. Hawkins,  A. Heyden,  
 S. Hirata,  G. Kedziora,  F. J. Keil,  C. Kelley,  Jihan Kim,  R. A. King,  
 R. Z. Khaliullin,  P. P. Korambath,  W. Kurlancheek,  A. M. Lee,  M. S. Lee,  
 S. V. Levchenko,  Ching Yeh Lin,  D. Liotard,  R. C. Lochan,  I. Lotan,  
 P. E. Maslen,  N. Nair,  D. P. O'Neill,  D. Neuhauser,  E. Neuscamman,  
 C. M. Oana,  R. Olson,  B. Peters,  R. Peverati,  P. A. Pieniazek,  
 Y. M. Rhee,  J. Ritchie,  M. A. Rohrdanz,  E. Rosta,  N. J. Russ,  
 H. F. Schaefer III,  N. E. Schultz,  N. Shenvi,  A. C. Simmonett,  A. Sodt,  
 D. Stuck,  K. S. Thanthiriwatte,  V. Vanovschi,  Tao Wang,  A. Warshel,  
 C. F. Williams,  Q. Wu,  X. Xu,  W. Zhang

 Please cite Q-Chem as follows:
 Y. Shao et al., Mol. Phys. 113, 184-215 (2015)
 DOI: 10.1080/00268976.2014.952696

 Q-Chem 5.1.1 for Intel X86 EM64T Linux

 Parts of Q-Chem use Armadillo 8.300.2 (Tropical Shenanigans).
 http://arma.sourceforge.net/

 Q-Chem begins on Thu Oct 11 03:23:22 2018  

Host: 
0

     Scratch files written to /scratch/taweetham/qchem2566//
The previous job contains 0 fragments, simply inherited here
Input Ideriv = 2
Curr. Ideriv = -1
Max.  Ideriv = 2

Checking the input file for inconsistencies... 	...done.

--------------------------------------------------------------
User input:
--------------------------------------------------------------

$molecule
read
$end

$rem
   job_type 	frequency
   basis 	6-311++g**
   method	b3lyp	
$end


--------------------------------------------------------------
 ----------------------------------------------------------------
             Standard Nuclear Orientation (Angstroms)
    I     Atom           X                Y                Z
 ----------------------------------------------------------------
    1      C      -0.4515761025    -1.0355304667    -0.9211801284
    2      C       0.3540574716    -0.6374741882     0.3257500879
    3      C      -0.9077674470     0.0585227169    -0.0309810806
    4      H       0.3277691868    -1.3052739685     1.1767582569
    5      Cl      1.9180973903     0.1718349286     0.1602047910
    6      F      -1.9894792680    -0.1311080270     0.7646062364
    7      F      -0.8867132426     1.3304471490    -0.4722194088
    8      H      -0.0481224617    -0.7367206302    -1.8811316378
    9      H      -0.9698532968    -1.9863596567    -0.8921227882
 ----------------------------------------------------------------
 Molecular Point Group                 C1    NOp =  1
 Largest Abelian Subgroup              C1    NOp =  1
 Nuclear Repulsion Energy =   298.1817535437 hartrees
 There are       28 alpha and       28 beta electrons
 Requested basis set is 6-311++G(d,p)
 There are 58 shells and 161 basis functions

 Total QAlloc Memory Limit   2000 MB
 Mega-Array Size       188 MB
 MEM_STATIC part       192 MB

                       Distance Matrix (Angstroms)
             C (  1)   C (  2)   C (  3)   H (  4)   Cl(  5)   F (  6)
   C (  2)  1.536987
   C (  3)  1.482403  1.484544
   H (  4)  2.254215  1.082064  2.201165
   Cl(  5)  2.870971  1.768787  2.834591  2.396743
   F (  6)  2.454588  2.437451  1.356105  2.630242  3.965631
   F (  7)  2.447194  2.459468  1.346450  3.337832  3.099888  2.209519
   H (  8)  1.083314  2.245423  2.189625  3.132928  2.976331  3.336999
   H (  9)  1.083297  2.248432  2.219676  2.535344  3.755723  2.688187
             F (  7)   H (  8)
   H (  8)  2.638456
   H (  9)  3.344314  1.841012

 A cutoff of  1.0D-11 yielded   1588 shell pairs
 There are     12638 function pairs (     13613 Cartesian)
 Smallest overlap matrix eigenvalue = 4.72E-05
 Guess from superposition of atomic densities
 Warning:  Energy on first SCF cycle will be non-variational
 SAD guess density has 56.000000 electrons

 -----------------------------------------------------------------------
  General SCF calculation program by
  Eric Jon Sundstrom, Paul Horn, Yuezhi Mao, Dmitri Zuev, Alec White,
  David Stuck, Shaama M.S., Shane Yost, Joonho Lee, David Small,
  Daniel Levine, Susi Lehtola, Hugh Burton, Evgeny Epifanovsky
 -----------------------------------------------------------------------
 Exchange:     0.2000 Hartree-Fock + 0.0800 Slater + 0.7200 B88
 Correlation:  0.1900 VWN1RPA + 0.8100 LYP
 Using SG-1 standard quadrature grid
 A restricted SCF calculation will be
 performed using DIIS
 SCF converges when DIIS error is below 1.0e-08
 ---------------------------------------
  Cycle       Energy         DIIS error
 ---------------------------------------
    1    -777.1724876656      4.64e-02  
    2    -776.0141161533      5.24e-03  
    3    -775.9818693467      6.49e-03  
    4    -776.0818951801      6.28e-04  
    5    -776.0826886756      2.77e-04  
    6    -776.0828648541      7.89e-05  
    7    -776.0828817111      1.82e-05  
    8    -776.0828824291      5.42e-06  
    9    -776.0828825123      1.23e-06  
   10    -776.0828825167      3.55e-07  
   11    -776.0828825171      6.66e-08  
   12    -776.0828825171      1.94e-08  
   13    -776.0828825172      2.67e-09  Convergence criterion met
 ---------------------------------------
 SCF time:   CPU 31.60s  wall 40.00s 
 SCF   energy in the final basis set =     -776.0828825172
 Total energy in the final basis set =     -776.0828825172

 --------------------------------------------------------------

                    Orbital Energies (a.u.)
 --------------------------------------------------------------

 Alpha MOs
 -- Occupied --
******* -24.714 -24.713 -10.366 -10.268 -10.220  -9.481  -7.247
 -7.236  -7.236  -1.284  -1.228  -0.931  -0.842  -0.662  -0.645
 -0.591  -0.561  -0.521  -0.492  -0.473  -0.456  -0.428  -0.420
 -0.397  -0.352  -0.315  -0.301
 -- Virtual --
 -0.018  -0.010   0.007   0.019   0.031   0.054   0.059   0.067
  0.070   0.076   0.092   0.105   0.112   0.116   0.117   0.126
  0.132   0.141   0.153   0.159   0.179   0.187   0.200   0.219
  0.222   0.251   0.271   0.276   0.295   0.298   0.343   0.352
  0.363   0.368   0.391   0.403   0.426   0.450   0.470   0.478
  0.488   0.522   0.546   0.563   0.584   0.598   0.617   0.634
  0.659   0.682   0.714   0.764   0.847   0.870   0.897   0.919
  0.947   0.972   1.018   1.099   1.226   1.239   1.294   1.333
  1.367   1.386   1.406   1.428   1.443   1.473   1.477   1.519
  1.536   1.550   1.640   1.698   1.736   1.783   1.812   1.858
  1.898   1.955   1.974   2.021   2.055   2.114   2.155   2.182
  2.216   2.289   2.316   2.473   2.508   2.544   2.581   2.674
  2.697   2.783   2.815   2.833   2.998   3.153   3.286   3.376
  3.688   3.740   3.759   3.768   3.780   3.832   3.916   3.977
  4.027   4.173   4.276   4.813   4.907   6.317   6.337   6.344
  6.363   6.609   6.774   9.735  23.612  23.747  23.870  25.854
 25.911  26.398  66.753  66.765 215.719
 --------------------------------------------------------------

          Ground-State Mulliken Net Atomic Charges

     Atom                 Charge (a.u.)
  ----------------------------------------
      1 C                    -0.352419
      2 C                     0.037098
      3 C                    -0.188447
      4 H                     0.258135
      5 Cl                    0.077064
      6 F                    -0.102393
      7 F                    -0.084453
      8 H                     0.173078
      9 H                     0.182337
  ----------------------------------------
  Sum of atomic charges =     0.000000

 -----------------------------------------------------------------
                    Cartesian Multipole Moments
 -----------------------------------------------------------------
    Charge (ESU x 10^10)
                 0.0000
    Dipole Moment (Debye)
         X       0.0795      Y      -2.3073      Z      -0.6408
       Tot       2.3960
    Quadrupole Moments (Debye-Ang)
        XX     -45.2865     XY       1.6707     YY     -39.9261
        XZ       1.2346     YZ       0.4710     ZZ     -39.1214
    Octopole Moments (Debye-Ang^2)
       XXX      -6.8247    XXY       4.6251    XYY      -5.1875
       YYY       2.7944    XXZ      -2.3959    XYZ      -1.9777
       YYZ       1.9817    XZZ      -3.4150    YZZ       0.2880
       ZZZ      -0.0074
    Hexadecapole Moments (Debye-Ang^3)
      XXXX    -509.8509   XXXY       3.5888   XXYY    -110.8525
      XYYY       2.1941   YYYY    -161.9248   XXXZ      -2.6188
      XXYZ      -0.8374   XYYZ      -0.7671   YYYZ      -4.4521
      XXZZ    -109.0390   XYZZ      -2.0205   YYZZ     -45.6808
      XZZZ      -6.9538   YZZZ      -5.3956   ZZZZ    -113.0206
 -----------------------------------------------------------------
 Calculating MO derivatives via CPSCF
   1         3          27      0.154138    0.027509
   2         3          27      0.020311    0.003319
   3         3          27      0.001511    0.000318
   4         5          25      0.000098    0.000022
   5        29           1      0.000001    0.000001
   6        30           0      0.000000    0.000000    Roots Converged
 Time for AOints: 15.2 s (CPU) 15.2 s (wall)
 ------------------------------------------------------------------------------
                     AOints        : Timing summary (seconds)
 ------------------------------------------------------------------------------
     job step          cpu (% of tot)      sys (% of tot)     wall (% of tot)
 ------------------------------------------------------------------------------
  cpscf_lag         0.1604E+03 (46.2)   0.2660E-03 (16.1)   0.1990E+03 (49.1)
  iterzp            0.1715E+03 (49.4)   0.1384E-02 (83.9)   0.1905E+03 (47.0)
  make_fx           0.0000E+00 ( 0.0)   0.0000E+00 ( 0.0)   0.0000E+00 ( 0.0)
  AOints            0.1521E+02 ( 4.4)   0.0000E+00 ( 0.0)   0.1522E+02 ( 3.8)
 ------------------------------------------------------------------------------
   Grand Totals     0.3474E+03          0.1650E-02          0.4050E+03
 ------------------------------------------------------------------------------
 Calculating analytic Hessian of the SCF energy
 Polarizability Matrix (a.u.)
            1           2           3
    1 -56.0582069  -4.6860462  -1.4015987
    2  -4.6860462 -43.4967106  -1.2697511
    3  -1.4015987  -1.2697511 -41.7781570

 Direct stationary perturbation theory relativistic correction:

 rels  =       0.901239784248
 relv  =      -3.347405177357
 rel2e =       0.837033710122
 E_rel =      -1.609131682987

 Hessian of the SCF Energy
            1           2           3           4           5           6
    1   0.3263621   0.1643932  -0.1140322  -0.0660052  -0.0199846  -0.0380651
    2   0.1643932   0.5699907   0.0228134  -0.0469590  -0.0480344  -0.0305444
    3  -0.1140322   0.0228134   0.5936724  -0.0626529  -0.0039792  -0.1422938
    4  -0.0660052  -0.0469590  -0.0626529   0.4411969   0.0033835   0.0699757
    5  -0.0199846  -0.0480344  -0.0039792   0.0033835   0.3688416  -0.1879945
    6  -0.0380651  -0.0305444  -0.1422938   0.0699757  -0.1879945   0.4715438
    7  -0.0508179   0.0420299   0.0576276  -0.1864898   0.0634656  -0.0485937
    8   0.0172624  -0.1580739  -0.0879993   0.0894603  -0.0836758   0.0471960
    9   0.0339353  -0.0742635  -0.1216968  -0.0284399   0.0293544  -0.0497529
   10  -0.0024895   0.0009184  -0.0047705  -0.0419635  -0.0023250   0.0042250
   11   0.0038770   0.0123667  -0.0151412  -0.0006992  -0.1557959   0.1512896
   12  -0.0000696   0.0144903  -0.0153079   0.0018375   0.1506601  -0.2275411
   13  -0.0150996  -0.0043703  -0.0058015  -0.1274308  -0.0522413   0.0159416
   14  -0.0137640  -0.0078371   0.0045687  -0.0521025  -0.0589018   0.0136677
   15  -0.0156552  -0.0077618   0.0075055   0.0133045   0.0115785  -0.0347736
   16  -0.0069166   0.0057769   0.0130835  -0.0271503  -0.0065730   0.0228998
   17   0.0143337   0.0086714  -0.0109636   0.0042622   0.0011224  -0.0019480
   18   0.0257826   0.0102158  -0.0180327   0.0012734  -0.0049760   0.0096820
   19   0.0013309   0.0011105   0.0033437   0.0061038   0.0235326  -0.0093277
   20  -0.0034531  -0.0351883   0.0082740  -0.0002060  -0.0217098   0.0119844
   21  -0.0032222  -0.0164553   0.0150493   0.0045173   0.0203488  -0.0078520
   22  -0.0797612  -0.0357882   0.1036560   0.0093305   0.0093237  -0.0236260
   23  -0.0375686  -0.0695434   0.0732186   0.0001168  -0.0051738   0.0013295
   24   0.1007178   0.0711532  -0.2727987   0.0072160   0.0032116  -0.0157215
   25  -0.1066030  -0.1271114   0.0095463  -0.0075917  -0.0185814   0.0065705
   26  -0.1250960  -0.2723518   0.0092085   0.0027440   0.0033274  -0.0049803
   27   0.0106086   0.0103522  -0.0460972  -0.0070316  -0.0182037  -0.0032908
            7           8           9          10          11          12
    1  -0.0508179   0.0172624   0.0339353  -0.0024895   0.0038770  -0.0000696
    2   0.0420299  -0.1580739  -0.0742635   0.0009184   0.0123667   0.0144903
    3   0.0576276  -0.0879993  -0.1216968  -0.0047705  -0.0151412  -0.0153079
    4  -0.1864898   0.0894603  -0.0284399  -0.0419635  -0.0006992   0.0018375
    5   0.0634656  -0.0836758   0.0293544  -0.0023250  -0.1557959   0.1506601
    6  -0.0485937   0.0471960  -0.0497529   0.0042250   0.1512896  -0.2275411
    7   0.5228336  -0.1085850  -0.0916332   0.0048647  -0.0049812  -0.0018696
    8  -0.1085850   0.5926386  -0.0140700   0.0101985  -0.0105441  -0.0051679
    9  -0.0916332  -0.0140700   0.4046660  -0.0166417   0.0147285  -0.0000403
   10   0.0048647   0.0101985  -0.0166417   0.0530011   0.0078241   0.0013696
   11  -0.0049812  -0.0105441   0.0147285   0.0078241   0.1598211  -0.1557568
   12  -0.0018696  -0.0051679  -0.0000403   0.0013696  -0.1557568   0.2360414
   13  -0.0195353  -0.0210740   0.0004272  -0.0125923  -0.0051953  -0.0002879
   14   0.0030593   0.0046673  -0.0028032  -0.0195741  -0.0056940  -0.0019586
   15  -0.0015688   0.0034294  -0.0056201   0.0172960   0.0051600   0.0032769
   16  -0.2057724  -0.0014094   0.0971652   0.0013980  -0.0026470  -0.0016482
   17  -0.0081583  -0.0662597   0.0057991  -0.0000313   0.0017589   0.0002474
   18   0.0978080   0.0004145  -0.1318991   0.0017033  -0.0015909   0.0008832
   19  -0.0671418   0.0100588  -0.0011581  -0.0024368   0.0032892   0.0022712
   20   0.0215784  -0.2735190   0.0571876   0.0025707  -0.0029008  -0.0025635
   21  -0.0037598   0.0617905  -0.0809762  -0.0023311   0.0025159   0.0017797
   22  -0.0079842  -0.0103398   0.0137477  -0.0013393  -0.0031617  -0.0036169
   23   0.0051860   0.0082360  -0.0211468   0.0009247   0.0004162   0.0006507
   24  -0.0003384   0.0020333  -0.0095759   0.0002719  -0.0026813  -0.0013329
   25   0.0100429   0.0144281  -0.0074025   0.0015576   0.0016941   0.0020140
   26  -0.0135948  -0.0134693   0.0052140  -0.0005061   0.0005719  -0.0006017
   27  -0.0076721  -0.0076265  -0.0051047  -0.0011225   0.0014762   0.0022410
           13          14          15          16          17          18
    1  -0.0150996  -0.0137640  -0.0156552  -0.0069166   0.0143337   0.0257826
    2  -0.0043703  -0.0078371  -0.0077618   0.0057769   0.0086714   0.0102158
    3  -0.0058015   0.0045687   0.0075055   0.0130835  -0.0109636  -0.0180327
    4  -0.1274308  -0.0521025   0.0133045  -0.0271503   0.0042622   0.0012734
    5  -0.0522413  -0.0589018   0.0115785  -0.0065730   0.0011224  -0.0049760
    6   0.0159416   0.0136677  -0.0347736   0.0228998  -0.0019480   0.0096820
    7  -0.0195353   0.0030593  -0.0015688  -0.2057724  -0.0081583   0.0978080
    8  -0.0210740   0.0046673   0.0034294  -0.0014094  -0.0662597   0.0004145
    9   0.0004272  -0.0028032  -0.0056201   0.0971652   0.0057991  -0.1318991
   10  -0.0125923  -0.0195741   0.0172960   0.0013980  -0.0000313   0.0017033
   11  -0.0051953  -0.0056940   0.0051600  -0.0026470   0.0017589  -0.0015909
   12  -0.0002879  -0.0019586   0.0032769  -0.0016482   0.0002474   0.0008832
   13   0.1790732   0.0799507  -0.0133307  -0.0063561   0.0003711   0.0003960
   14   0.0799507   0.0623309  -0.0117834   0.0020736   0.0001970   0.0002084
   15  -0.0133307  -0.0117834   0.0263677   0.0023899  -0.0007257   0.0010905
   16  -0.0063561   0.0020736   0.0023899   0.2508912   0.0268558  -0.1507961
   17   0.0003711   0.0001970  -0.0007257   0.0268558   0.0722384  -0.0286121
   18   0.0003960   0.0002084   0.0010905  -0.1507961  -0.0286121   0.1530709
   19   0.0021748   0.0007478  -0.0016203  -0.0051369  -0.0390094   0.0211807
   20   0.0020318   0.0033701   0.0002710  -0.0262949  -0.0186167   0.0269082
   21   0.0019207  -0.0015051   0.0009598   0.0164488   0.0350830  -0.0165732
   22   0.0025614   0.0021555   0.0021196  -0.0025591   0.0036169   0.0049424
   23  -0.0019784   0.0004163  -0.0012159   0.0020071  -0.0019766  -0.0042084
   24   0.0006095   0.0012880   0.0022482  -0.0013770   0.0005195   0.0007425
   25  -0.0027953  -0.0025464  -0.0029351   0.0016021  -0.0022408  -0.0022904
   26   0.0025057   0.0014513   0.0010481   0.0002108   0.0028649   0.0016405
   27   0.0001252  -0.0016824  -0.0010548   0.0018340   0.0006004   0.0010358
           19          20          21          22          23          24
    1   0.0013309  -0.0034531  -0.0032222  -0.0797612  -0.0375686   0.1007178
    2   0.0011105  -0.0351883  -0.0164553  -0.0357882  -0.0695434   0.0711532
    3   0.0033437   0.0082740   0.0150493   0.1036560   0.0732186  -0.2727987
    4   0.0061038  -0.0002060   0.0045173   0.0093305   0.0001168   0.0072160
    5   0.0235326  -0.0217098   0.0203488   0.0093237  -0.0051738   0.0032116
    6  -0.0093277   0.0119844  -0.0078520  -0.0236260   0.0013295  -0.0157215
    7  -0.0671418   0.0215784  -0.0037598  -0.0079842   0.0051860  -0.0003384
    8   0.0100588  -0.2735190   0.0617905  -0.0103398   0.0082360   0.0020333
    9  -0.0011581   0.0571876  -0.0809762   0.0137477  -0.0211468  -0.0095759
   10  -0.0024368   0.0025707  -0.0023311  -0.0013393   0.0009247   0.0002719
   11   0.0032892  -0.0029008   0.0025159  -0.0031617   0.0004162  -0.0026813
   12   0.0022712  -0.0025635   0.0017797  -0.0036169   0.0006507  -0.0013329
   13   0.0021748   0.0020318   0.0019207   0.0025614  -0.0019784   0.0006095
   14   0.0007478   0.0033701  -0.0015051   0.0021555   0.0004163   0.0012880
   15  -0.0016203   0.0002710   0.0009598   0.0021196  -0.0012159   0.0022482
   16  -0.0051369  -0.0262949   0.0164488  -0.0025591   0.0020071  -0.0013770
   17  -0.0390094  -0.0186167   0.0350830   0.0036169  -0.0019766   0.0005195
   18   0.0211807   0.0269082  -0.0165732   0.0049424  -0.0042084   0.0007425
   19   0.0645345  -0.0003517  -0.0140198   0.0009779   0.0006684   0.0001843
   20  -0.0003517   0.3504802  -0.1020668  -0.0027914   0.0019408  -0.0001575
   21  -0.0140198  -0.1020668   0.0851584  -0.0022225   0.0027063   0.0018337
   22   0.0009779  -0.0027914  -0.0022225   0.0820681   0.0377129  -0.1056139
   23   0.0006684   0.0019408   0.0027063   0.0377129   0.0681986  -0.0742850
   24   0.0001843  -0.0001575   0.0018337  -0.1056139  -0.0742850   0.2901040
   25  -0.0004064   0.0069162   0.0026687  -0.0032942  -0.0070689  -0.0016700
   26  -0.0000463  -0.0038566  -0.0024174  -0.0007279  -0.0025142  -0.0010819
   27  -0.0008538   0.0001626   0.0006203   0.0106136   0.0229510   0.0045006
           25          26          27
    1  -0.1066030  -0.1250960   0.0106086
    2  -0.1271114  -0.2723518   0.0103522
    3   0.0095463   0.0092085  -0.0460972
    4  -0.0075917   0.0027440  -0.0070316
    5  -0.0185814   0.0033274  -0.0182037
    6   0.0065705  -0.0049803  -0.0032908
    7   0.0100429  -0.0135948  -0.0076721
    8   0.0144281  -0.0134693  -0.0076265
    9  -0.0074025   0.0052140  -0.0051047
   10   0.0015576  -0.0005061  -0.0011225
   11   0.0016941   0.0005719   0.0014762
   12   0.0020140  -0.0006017   0.0022410
   13  -0.0027953   0.0025057   0.0001252
   14  -0.0025464   0.0014513  -0.0016824
   15  -0.0029351   0.0010481  -0.0010548
   16   0.0016021   0.0002108   0.0018340
   17  -0.0022408   0.0028649   0.0006004
   18  -0.0022904   0.0016405   0.0010358
   19  -0.0004064  -0.0000463  -0.0008538
   20   0.0069162  -0.0038566   0.0001626
   21   0.0026687  -0.0024174   0.0006203
   22  -0.0032942  -0.0007279   0.0106136
   23  -0.0070689  -0.0025142   0.0229510
   24  -0.0016700  -0.0010819   0.0045006
   25   0.1074879   0.1345105  -0.0065014
   26   0.1345105   0.2839766  -0.0080299
   27  -0.0065014  -0.0080299   0.0471498
 Gradient time:  CPU 431.77 s  wall 489.44 s
 **********************************************************************
 **                                                                  **
 **                       VIBRATIONAL ANALYSIS                       **
 **                       --------------------                       **
 **                                                                  **
 **        VIBRATIONAL FREQUENCIES (CM**-1) AND NORMAL MODES         **
 **     FORCE CONSTANTS (mDYN/ANGSTROM) AND REDUCED MASSES (AMU)     **
 **                  INFRARED INTENSITIES (KM/MOL)                   **
 **                                                                  **
 **********************************************************************


 Mode:                 1                      2                      3
 Frequency:       171.92                 203.33                 351.02
 Force Cnst:      0.2654                 0.1837                 0.5022
 Red. Mass:      15.2410                 7.5434                 6.9169
 IR Active:          YES                    YES                    YES
 IR Intens:        1.394                  2.434                  1.705
 Raman Active:       YES                    YES                    YES
               X      Y      Z        X      Y      Z        X      Y      Z
 C         -0.057 -0.167  0.001   -0.154  0.005 -0.237    0.113 -0.028  0.017
 C         -0.009 -0.280  0.019    0.004 -0.106 -0.285   -0.093  0.028  0.123
 C          0.083 -0.155  0.062   -0.006 -0.069 -0.050    0.129  0.126 -0.145
 H          0.178 -0.356 -0.037   -0.045 -0.257 -0.405   -0.310  0.297  0.328
 Cl        -0.291  0.227 -0.092   -0.052  0.059  0.176   -0.228 -0.063 -0.009
 F         -0.063  0.110 -0.095    0.213  0.116  0.277    0.334 -0.147  0.039
 F          0.590 -0.109  0.212    0.007 -0.111 -0.189   -0.010  0.174 -0.043
 H         -0.058 -0.267 -0.029   -0.418  0.197 -0.291    0.521 -0.253  0.121
 H         -0.169 -0.104  0.080   -0.025 -0.065 -0.253   -0.165  0.124 -0.028
 TransDip  -0.016 -0.033  0.008   -0.025 -0.015 -0.041    0.011  0.040  0.008

 Mode:                 4                      5                      6
 Frequency:       408.55                 475.59                 583.19
 Force Cnst:      0.2523                 1.1748                 0.9266
 Red. Mass:       2.5659                 8.8154                 4.6240
 IR Active:          YES                    YES                    YES
 IR Intens:        1.105                 10.115                  4.837
 Raman Active:       YES                    YES                    YES
               X      Y      Z        X      Y      Z        X      Y      Z
 C          0.215  0.135 -0.040    0.218 -0.289 -0.067    0.123 -0.164 -0.090
 C         -0.002 -0.019  0.091    0.067 -0.167 -0.098   -0.164  0.280 -0.078
 C         -0.017 -0.041  0.075    0.068 -0.098 -0.139   -0.212 -0.056 -0.178
 H          0.011 -0.123  0.012    0.052 -0.081 -0.027   -0.269  0.414  0.018
 Cl        -0.061 -0.034 -0.043   -0.022  0.003  0.009    0.032 -0.016 -0.002
 F         -0.043  0.080  0.068    0.081  0.359 -0.088   -0.058 -0.023  0.145
 F         -0.009 -0.089 -0.052   -0.295  0.030  0.270    0.138  0.020  0.083
 H          0.354  0.563  0.148    0.312 -0.486 -0.092    0.138 -0.143 -0.080
 H          0.404  0.023 -0.494    0.216 -0.293  0.017    0.519 -0.380 -0.043
 TransDip   0.029 -0.007  0.015    0.054 -0.080 -0.032   -0.033  0.004 -0.062

 Mode:                 7                      8                      9
 Frequency:       685.19                 729.39                 897.07
 Force Cnst:      0.6921                 2.5143                 0.7493
 Red. Mass:       2.5022                 8.0214                 1.5804
 IR Active:          YES                    YES                    YES
 IR Intens:       21.307                 13.028                 12.957
 Raman Active:       YES                    YES                    YES
               X      Y      Z        X      Y      Z        X      Y      Z
 C          0.116  0.027  0.073    0.190 -0.140  0.063   -0.065 -0.110  0.099
 C          0.159  0.116 -0.158   -0.010 -0.415 -0.113    0.031 -0.005 -0.077
 C          0.035  0.035  0.085   -0.081  0.106  0.010   -0.003 -0.019  0.066
 H          0.223 -0.147 -0.366    0.120 -0.414 -0.100   -0.058  0.264  0.132
 Cl        -0.093 -0.058  0.013    0.049  0.045 -0.003   -0.009 -0.002  0.005
 F         -0.041 -0.017 -0.007   -0.205 -0.090  0.191    0.035 -0.006 -0.054
 F          0.005  0.033 -0.018    0.023  0.332 -0.154    0.003  0.065 -0.006
 H         -0.382 -0.144 -0.186    0.446 -0.300  0.116   -0.214  0.598  0.253
 H          0.382 -0.102  0.573   -0.010 -0.049 -0.109    0.284 -0.316 -0.463
 TransDip   0.145  0.005  0.028    0.014 -0.110 -0.033   -0.058 -0.034  0.094

 Mode:                10                     11                     12
 Frequency:       950.52                1001.53                1035.37
 Force Cnst:      0.9846                 2.7929                 1.9981
 Red. Mass:       1.8496                 4.7259                 3.1636
 IR Active:          YES                    YES                    YES
 IR Intens:       75.609                 45.362                 36.994
 Raman Active:       YES                    YES                    YES
               X      Y      Z        X      Y      Z        X      Y      Z
 C         -0.006 -0.035 -0.052   -0.098 -0.116 -0.252   -0.051 -0.067 -0.179
 C          0.143  0.045 -0.093    0.194  0.102  0.325   -0.160  0.011 -0.004
 C          0.113  0.030  0.005    0.071 -0.173 -0.023    0.210  0.115  0.263
 H          0.025  0.625  0.355    0.449 -0.278  0.050   -0.448  0.048  0.022
 Cl        -0.026 -0.014  0.011   -0.023 -0.017 -0.002    0.017  0.012 -0.009
 F         -0.104 -0.003  0.054   -0.058  0.001  0.044   -0.028 -0.012 -0.015
 F          0.001 -0.036  0.007   -0.011  0.171 -0.047   -0.018 -0.013 -0.020
 H          0.286 -0.090  0.049   -0.425  0.063 -0.346    0.229 -0.299 -0.133
 H         -0.459  0.202 -0.270    0.106 -0.233 -0.190    0.533 -0.376  0.131
 TransDip   0.236  0.143 -0.036    0.167 -0.136  0.010    0.128  0.044  0.140

 Mode:                13                     14                     15
 Frequency:      1060.77                1108.47                1220.87
 Force Cnst:      0.8780                 1.1649                 1.9219
 Red. Mass:       1.3243                 1.6091                 2.1885
 IR Active:          YES                    YES                    YES
 IR Intens:       14.073                  8.312                151.636
 Raman Active:       YES                    YES                    YES
               X      Y      Z        X      Y      Z        X      Y      Z
 C         -0.137  0.042  0.011   -0.052  0.127 -0.006    0.058  0.041 -0.079
 C          0.060  0.028 -0.022    0.090 -0.127  0.023   -0.058 -0.041 -0.034
 C         -0.047 -0.010 -0.006   -0.012 -0.021 -0.097   -0.166 -0.106  0.186
 H          0.379 -0.119 -0.137   -0.389  0.385  0.422    0.552  0.524  0.428
 Cl        -0.008 -0.007  0.007   -0.002  0.003 -0.004    0.002 -0.007  0.006
 F          0.014  0.002 -0.007   -0.016 -0.000  0.017    0.070  0.014 -0.049
 F          0.004  0.002 -0.001    0.001  0.001  0.008    0.008  0.043 -0.027
 H          0.722 -0.243  0.287   -0.133 -0.064 -0.099   -0.031 -0.227 -0.202
 H          0.303 -0.197 -0.046    0.550 -0.183  0.316   -0.087  0.119  0.147
 TransDip   0.078 -0.087  0.027    0.021 -0.006 -0.090   -0.288 -0.130  0.235

 Mode:                16                     17                     18
 Frequency:      1297.10                1389.89                1482.76
 Force Cnst:      1.6915                 1.9114                 2.8799
 Red. Mass:       1.7064                 1.6794                 2.2232
 IR Active:          YES                    YES                    YES
 IR Intens:       46.528                 57.871                110.032
 Raman Active:       YES                    YES                    YES
               X      Y      Z        X      Y      Z        X      Y      Z
 C          0.001 -0.020 -0.011   -0.011  0.009 -0.012    0.002 -0.120 -0.136
 C         -0.079 -0.048  0.025   -0.111  0.004 -0.044    0.123 -0.027  0.043
 C          0.048  0.188 -0.092    0.135 -0.145 -0.050   -0.160  0.169  0.038
 H          0.848  0.125  0.179    0.236  0.097  0.019   -0.172 -0.059  0.031
 Cl        -0.003 -0.005  0.006    0.004  0.000  0.002   -0.004 -0.000 -0.001
 F         -0.016 -0.013  0.016   -0.029  0.005  0.020    0.027 -0.004 -0.017
 F         -0.003 -0.058  0.020   -0.008  0.039 -0.007    0.008 -0.038  0.009
 H         -0.264  0.116 -0.089    0.214  0.556  0.270    0.242  0.593  0.182
 H          0.237 -0.150 -0.056   -0.059  0.079  0.662   -0.182 -0.001  0.617
 TransDip  -0.052  0.173 -0.123    0.158 -0.185 -0.012   -0.170  0.261  0.126

 Mode:                19                     20                     21
 Frequency:      3135.00                3190.73                3232.12
 Force Cnst:      6.1039                 6.5416                 6.8856
 Red. Mass:       1.0541                 1.0906                 1.1187
 IR Active:          YES                    YES                    YES
 IR Intens:        0.389                  3.122                  0.415
 Raman Active:       YES                    YES                    YES
               X      Y      Z        X      Y      Z        X      Y      Z
 C         -0.007 -0.039 -0.051   -0.005 -0.006  0.008    0.050  0.067 -0.055
 C          0.002  0.000  0.000   -0.001  0.053 -0.068   -0.000  0.006 -0.007
 C         -0.002  0.003  0.001    0.002 -0.002 -0.001    0.001  0.000 -0.001
 H          0.002 -0.008  0.013   -0.012 -0.613  0.779   -0.000 -0.063  0.085
 Cl         0.000  0.000  0.000   -0.000 -0.000  0.000   -0.000 -0.000 -0.000
 F         -0.000  0.000  0.000   -0.000 -0.000  0.000   -0.000  0.000  0.000
 F         -0.000  0.000  0.000    0.000 -0.000  0.000   -0.000 -0.000 -0.000
 H         -0.262 -0.197  0.607    0.036  0.023 -0.071   -0.267 -0.193  0.635
 H          0.344  0.633 -0.031    0.027  0.055 -0.001   -0.324 -0.601  0.018
 TransDip  -0.019 -0.000  0.006    0.056  0.002 -0.008    0.003  0.007  0.019

 STANDARD THERMODYNAMIC QUANTITIES AT   298.15 K  AND     1.00 ATM

   This Molecule has  0 Imaginary Frequencies
   Zero point vibrational energy:       35.182 kcal/mol

   Atom    1 Element C  Has Mass   12.00000
   Atom    2 Element C  Has Mass   12.00000
   Atom    3 Element C  Has Mass   12.00000
   Atom    4 Element H  Has Mass    1.00783
   Atom    5 Element Cl Has Mass   34.96885
   Atom    6 Element F  Has Mass   18.99840
   Atom    7 Element F  Has Mass   18.99840
   Atom    8 Element H  Has Mass    1.00783
   Atom    9 Element H  Has Mass    1.00783
   Molecular Mass:   111.989140 amu
   Principal axes and moments of inertia in amu*Bohr^2:
                             1           2           3
    Eigenvalues --      329.05927   953.16989  1045.23695
          X               0.99987     0.01084     0.01156
          Y              -0.01188     0.99544     0.09464
          Z              -0.01048    -0.09477     0.99544
   Rotational Symmetry Number is   1
   The Molecule is an Asymmetric Top
   Translational Enthalpy:        0.889 kcal/mol
   Rotational Enthalpy:           0.889 kcal/mol
   Vibrational Enthalpy:         36.887 kcal/mol
   gas constant (RT):             0.592 kcal/mol
   Translational Entropy:        40.055  cal/mol.K
   Rotational Entropy:           27.285  cal/mol.K
   Vibrational Entropy:           9.069  cal/mol.K

   Total Enthalpy:               39.257 kcal/mol
   Total Entropy:                76.410  cal/mol.K

 ======================================================================

 STANDARD THERMODYNAMIC QUANTITIES FOR ANHARMONIC VIBRATION -- TOSH

   Zero point vibrational energy: ************ kcal/mol

   Vibrational Enthalpy:       Infinity kcal/mol
   Vibrational Entropy:             NaN  cal/mol.K

   Total Enthalpy:             Infinity kcal/mol
   Total Entropy:                   NaN  cal/mol.K

 ======================================================================

 STANDARD THERMODYNAMIC QUANTITIES FOR ANHARMONIC VIBRATION -- VPT2

   Zero point vibrational energy: ************ kcal/mol

   Vibrational Enthalpy:       Infinity kcal/mol
   Vibrational Entropy:             NaN  cal/mol.K

   Total Enthalpy:             Infinity kcal/mol
   Total Entropy:                   NaN  cal/mol.K

 ======================================================================

Archival summary:
1\1\TWL02\FREQ\ProcedureUnspecified\BasisUnspecified\l1233\taweetha\ThuOct1103:32:112018ThuOct1103:32:112018\0\\#,FREQ,ProcedureUnspecified,BasisUnspecified,\\0,1\Cl\C,1,1.76879\H,2,1.08206,1,112.177\C,2,1.48454,1,120.97,3,145.189,0\F,4,1.34645,2,120.553,1,-0.895159,0\F,4,1.3561,2,118.129,1,-140.278,0\C,4,1.4824,2,62.4012,1,109.029,0\H,7,1.0833,4,118.976,2,105.957,0\H,7,1.08331,4,116.306,2,-106.905,0\\\@

 Total job time:  529.68s(wall), 463.46s(cpu) 
 Thu Oct 11 03:32:11 2018

        *************************************************************
        *                                                           *
        *  Thank you very much for using Q-Chem.  Have a nice day.  *
        *                                                           *
        *************************************************************
