# Supplementary material for: Geometric and energetic data from ab initio calculations of haloethene, haloimine, halomethylenephosphine, haloiminophosphine, halodiazene, halodiphosphene and halocyclopropane
Source: Data Brief. 2019 Nov 2;27:104738. doi: 10.1016/j.dib.2019.104738 (PMC6861602; doi:10.1016/j.dib.2019.104738)
Supplement: Multimedia component 3 [file mmc3.zip › CCC/B3LYP/HClCCCFI.out]

Q-Chem Developer Version!
                  Welcome to Q-Chem
     A Quantum Leap Into The Future Of Chemistry


 Q-Chem 5.1, Q-Chem, Inc., Pleasanton, CA (2018)

 Yihan Shao,  Zhengting Gan,  E. Epifanovsky,  A. T. B. Gilbert,  M. Wormit,  
 J. Kussmann,  A. W. Lange,  A. Behn,  Jia Deng,  Xintian Feng,  D. Ghosh,  
 M. Goldey,  P. R. Horn,  L. D. Jacobson,  I. Kaliman,  T. Kus,  A. Landau,  
 Jie Liu,  E. I. Proynov,  R. M. Richard,  R. P. Steele,  E. J. Sundstrom,  
 H. L. Woodcock III,  P. M. Zimmerman,  D. Zuev,  B. Albrecht,  E. Alguire,  
 S. A. Baeppler,  D. Barton,  Z. Benda,  Y. A. Bernard,  E. J. Berquist,  
 K. B. Bravaya,  H. Burton,  D. Casanova,  Chun-Min Chang,  Yunqing Chen,  
 A. Chien,  K. D. Closser,  M. P. Coons,  S. Coriani,  S. Dasgupta,  
 A. L. Dempwolff,  M. Diedenhofen,  Hainam Do,  R. G. Edgar,  Po-Tung Fang,  
 S. Faraji,  S. Fatehi,  Qingguo Feng,  K. D. Fenk,  J. Fosso-Tande,  
 Qinghui Ge,  A. Ghysels,  G. Gidofalvi,  J. Gomes,  J. Gonthier,  A. Gunina,  
 D. Hait,  M. W. D. Hanson-Heine,  P. H. P. Harbach,  A. W. Hauser,  
 J. E. Herr,  E. G. Hohenstein,  Z. C. Holden,  Kerwin Hui,  B. C. Huynh,  
 T.-C. Jagau,  Hyunjun Ji,  B. Kaduk,  K. Khistyaev,  Jaehoon Kim,  
 P. Klunzinger,  K. Koh,  D. Kosenkov,  L. Koulias,  T. Kowalczyk,  
 C. M. Krauter,  A. Kunitsa,  Ka Un Lao,  A. Laurent,  K. V. Lawler,  
 Joonho Lee,  D. Lefrancois,  S. Lehtola,  D. S. Levine,  Yi-Pei Li,  
 You-Sheng Lin,  Fenglai Liu,  E. Livshits,  A. Luenser,  P. Manohar,  
 E. Mansoor,  S. F. Manzer,  Shan-Ping Mao,  Yuezhi Mao,  N. Mardirossian,  
 A. V. Marenich,  T. Markovich,  L. A. Martinez-Martinez,  S. A. Maurer,  
 N. J. Mayhall,  S. C. McKenzie,  J.-M. Mewes,  A. F. Morrison,  
 J. W. Mullinax,  K. Nanda,  T. S. Nguyen-Beck,  R. Olivares-Amaya,  
 J. A. Parkhill,  T. M. Perrine,  F. Plasser,  P. Pokhilko,  S. Prager,  
 A. Prociuk,  E. Ramos,  D. R. Rehn,  F. Rob,  M. Schneider,  N. Sergueev,  
 S. M. Sharada,  S. Sharma,  D. W. Small,  T. Stauch,  T. Stein,  
 Yu-Chuan Su,  A. J. W. Thom,  A. Tkatchenko,  T. Tsuchimochi,  N. M. Tubman,  
 L. Vogt,  M. L. Vidal,  O. Vydrov,  M. A. Watson,  J. Wenzel,  
 M. de Wergifosse,  T. A. Wesolowski,  A. White,  J. Witte,  A. Yamada,  
 Jun Yang,  K. Yao,  S. Yeganeh,  S. R. Yost,  Zhi-Qiang You,  A. Zech,  
 Igor Ying Zhang,  Xing Zhang,  Yan Zhao,  Ying Zhu,  B. R. Brooks,  
 G. K. L. Chan,  C. J. Cramer,  M. S. Gordon,  W. J. Hehre,  A. Klamt,  
 M. W. Schmidt,  C. D. Sherrill,  D. G. Truhlar,  A. Aspuru-Guzik,  R. Baer,  
 A. T. Bell,  N. A. Besley,  Jeng-Da Chai,  A. E. DePrince, III,  
 R. A. DiStasio Jr.,  A. Dreuw,  B. D. Dunietz,  T. R. Furlani,  
 Chao-Ping Hsu,  Yousung Jung,  Jing Kong,  D. S. Lambrecht,  WanZhen Liang,  
 C. Ochsenfeld,  V. A. Rassolov,  L. V. Slipchenko,  J. E. Subotnik,  
 T. Van Voorhis,  J. M. Herbert,  A. I. Krylov,  P. M. W. Gill,  M. Head-Gordon

 Contributors to earlier versions of Q-Chem not listed above: 
 R. D. Adamson,  B. Austin,  J. Baker,  G. J. O. Beran,  K. Brandhorst,  
 S. T. Brown,  E. F. C. Byrd,  A. K. Chakraborty,  C.-L. Cheng,  
 Siu Hung Chien,  D. M. Chipman,  D. L. Crittenden,  H. Dachsel,  
 R. J. Doerksen,  A. D. Dutoi,  L. Fusti-Molnar,  W. A. Goddard III,  
 A. Golubeva-Zadorozhnaya,  S. R. Gwaltney,  G. Hawkins,  A. Heyden,  
 S. Hirata,  G. Kedziora,  F. J. Keil,  C. Kelley,  Jihan Kim,  R. A. King,  
 R. Z. Khaliullin,  P. P. Korambath,  W. Kurlancheek,  A. M. Lee,  M. S. Lee,  
 S. V. Levchenko,  Ching Yeh Lin,  D. Liotard,  R. C. Lochan,  I. Lotan,  
 P. E. Maslen,  N. Nair,  D. P. O'Neill,  D. Neuhauser,  E. Neuscamman,  
 C. M. Oana,  R. Olson,  B. Peters,  R. Peverati,  P. A. Pieniazek,  
 Y. M. Rhee,  J. Ritchie,  M. A. Rohrdanz,  E. Rosta,  N. J. Russ,  
 H. F. Schaefer III,  N. E. Schultz,  N. Shenvi,  A. C. Simmonett,  A. Sodt,  
 D. Stuck,  K. S. Thanthiriwatte,  V. Vanovschi,  Tao Wang,  A. Warshel,  
 C. F. Williams,  Q. Wu,  X. Xu,  W. Zhang

 Please cite Q-Chem as follows:
 Y. Shao et al., Mol. Phys. 113, 184-215 (2015)
 DOI: 10.1080/00268976.2014.952696

 Q-Chem 5.1.1 for Intel X86 EM64T Linux

 Parts of Q-Chem use Armadillo 8.300.2 (Tropical Shenanigans).
 http://arma.sourceforge.net/

 Q-Chem begins on Thu Oct 11 03:18:29 2018  

Host: 
0

     Scratch files written to /scratch/taweetham/qchem2567//
Input Ideriv = 2
Curr. Ideriv = -1
Max.  Ideriv = 2

Checking the input file for inconsistencies... 	...done.

--------------------------------------------------------------
User input:
--------------------------------------------------------------
$molecule
0 1
C 
C 1 CC 
C 2 CC 1 60.0
H 2 CH 1 ANG  3 pDHA
Cl 2 CCl 1 ANG  3 mDHA
F 3 CF 1 ANG  2 mDHA
I 3 CI 1 ANG  2 pDHA
H 1 CH 2 ANG  3 pDHA
H 1 CH 2 ANG  3 mDHA

CC=1.54
CH=1.09
CF=1.35
CCl=1.77
CBr=1.94
CI=2.14
ANG=118.0
pDHA=107.9
mDHA=-107.9
$end

$rem
   job_type	optimization
   basis	6-311++g**
   method	b3lyp
   mem_total	32000
$end

--------------------------------------------------------------
 ----------------------------------------------------------------
             Standard Nuclear Orientation (Angstroms)
    I     Atom           X                Y                Z
 ----------------------------------------------------------------
    1      C      -1.4287989716    -1.0631449493     1.1519403760
    2      C      -1.8738890622    -0.4024962880    -0.1660270582
    3      C      -0.4728602893    -1.0321006948    -0.0550465710
    4      H      -2.6204865343    -0.9179315573    -0.7701948311
    5      Cl     -1.9907474933     1.3630297523    -0.2125233823
    6      F      -0.2436566254    -2.1890266042    -0.7119241246
    7      I       1.2149803703     0.2805037818     0.0336292192
    8      H      -1.2049661666    -0.4149517592     1.9991973994
    9      H      -1.8795999722    -2.0176318782     1.4236629561
 ----------------------------------------------------------------
 Molecular Point Group                 C1    NOp =  1
 Largest Abelian Subgroup              C1    NOp =  1
 Nuclear Repulsion Energy =   635.0347779577 hartrees
 There are       50 alpha and       50 beta electrons
 Requested basis set is 6-311++G(d,p)
 There are 76 shells and 201 basis functions

 Total QAlloc Memory Limit  32000 MB
 Mega-Array Size       188 MB
 MEM_STATIC part       192 MB
 A cutoff of  1.0D-11 yielded   2495 shell pairs
 There are     18228 function pairs (     20105 Cartesian)
 Smallest overlap matrix eigenvalue = 4.95E-05

 Scale SEOQF with 1.000000e-01/1.000000e-01/1.000000e-01

 Standard Electronic Orientation quadrupole field applied
 Nucleus-field energy     =     0.0000000117 hartrees
 Guess from superposition of atomic densities
 Warning:  Energy on first SCF cycle will be non-variational
 SAD guess density has 100.000000 electrons

 -----------------------------------------------------------------------
  General SCF calculation program by
  Eric Jon Sundstrom, Paul Horn, Yuezhi Mao, Dmitri Zuev, Alec White,
  David Stuck, Shaama M.S., Shane Yost, Joonho Lee, David Small,
  Daniel Levine, Susi Lehtola, Hugh Burton, Evgeny Epifanovsky
 -----------------------------------------------------------------------
 Exchange:     0.2000 Hartree-Fock + 0.0800 Slater + 0.7200 B88
 Correlation:  0.1900 VWN1RPA + 0.8100 LYP
 Using SG-1 standard quadrature grid
 A restricted SCF calculation will be
 performed using DIIS
 SCF converges when DIIS error is below 1.0e-08
 ---------------------------------------
  Cycle       Energy         DIIS error
 ---------------------------------------
    1   -7596.6401355946      3.83e-02  
    2   -7595.6669217558      3.46e-03  
    3   -7595.6357799592      4.36e-03  
    4   -7595.7167624280      5.22e-04  
    5   -7595.7176914079      2.51e-04  
    6   -7595.7179655172      7.25e-05  
    7   -7595.7179924074      2.16e-05  
    8   -7595.7179943405      6.19e-06  
    9   -7595.7179945129      1.61e-06  
   10   -7595.7179945244      3.21e-07  
   11   -7595.7179945251      1.04e-07  
   12   -7595.7179945253      1.78e-08  
   13   -7595.7179945252      9.65e-09  Convergence criterion met
 ---------------------------------------
 SCF time:   CPU 54.42s  wall 71.00s 
 SCF   energy in the final basis set =    -7595.7179945252
 Total energy in the final basis set =    -7595.7179945252

 --------------------------------------------------------------

                    Orbital Energies (a.u.)
 --------------------------------------------------------------

 Alpha MOs
 -- Occupied --
*******-176.308-165.712-165.710-165.710-101.565 -35.805 -31.298
-31.292 -31.292 -24.715 -22.949 -22.947 -22.947 -22.943 -22.943
-10.329 -10.273 -10.222  -9.480  -7.245  -7.234  -7.234  -6.354
 -4.767  -4.752  -4.752  -2.033  -2.028  -2.028  -2.015  -2.015
 -1.256  -0.921  -0.833  -0.694  -0.641  -0.612  -0.555  -0.516
 -0.493  -0.462  -0.429  -0.423  -0.371  -0.355  -0.319  -0.300
 -0.273  -0.268
 -- Virtual --
 -0.065  -0.010  -0.001   0.009   0.020   0.029   0.051   0.066
  0.070   0.073   0.079   0.085   0.094   0.108   0.113   0.119
  0.122   0.125   0.139   0.149   0.163   0.167   0.187   0.207
  0.216   0.219   0.241   0.243   0.254   0.267   0.280   0.304
  0.326   0.360   0.368   0.405   0.409   0.418   0.434   0.445
  0.454   0.478   0.481   0.498   0.506   0.545   0.568   0.588
  0.595   0.603   0.610   0.647   0.665   0.694   0.710   0.760
  0.798   0.850   0.875   0.900   0.922   0.960   0.993   1.018
  1.093   1.237   1.248   1.304   1.329   1.339   1.363   1.388
  1.407   1.420   1.453   1.502   1.523   1.542   1.584   1.633
  1.678   1.705   1.774   1.803   1.822   1.892   1.948   1.997
  2.025   2.080   2.140   2.172   2.210   2.289   2.318   2.463
  2.468   2.527   2.579   2.659   2.682   2.764   2.794   2.812
  2.920   3.102   3.267   3.363   3.678   3.728   3.778   3.796
  3.982   3.987   4.005   4.007   4.073   4.140   4.226   4.267
  4.431   4.843   6.026   6.049   6.088   6.328   6.361   6.660
  9.735  23.558  23.686  23.824  25.866  25.944  26.416  27.872
 28.363  28.378  28.393  28.545  28.554  28.581  28.612  28.698
 66.754 127.902 127.916 127.942 151.668 215.7211901.831
 --------------------------------------------------------------

          Ground-State Mulliken Net Atomic Charges

     Atom                 Charge (a.u.)
  ----------------------------------------
      1 C                    -0.476835
      2 C                     0.011688
      3 C                    -0.240692
      4 H                     0.278022
      5 Cl                    0.044068
      6 F                    -0.053489
      7 I                     0.097267
      8 H                     0.153663
      9 H                     0.186307
  ----------------------------------------
  Sum of atomic charges =    -0.000000

 -----------------------------------------------------------------
                    Cartesian Multipole Moments
 -----------------------------------------------------------------
    Charge (ESU x 10^10)
                -0.0000
    Dipole Moment (Debye)
         X      -1.2979      Y      -0.6608      Z       1.1556
       Tot       1.8592
    Quadrupole Moments (Debye-Ang)
        XX     -61.6734     XY       5.9204     YY     -65.4151
        XZ      -0.5411     YZ      -1.5349     ZZ     -63.6134
    Octopole Moments (Debye-Ang^2)
       XXX      49.4506    XXY      -5.2789    XYY      13.5930
       YYY      11.5612    XXZ      -2.9861    XYZ       1.1634
       YYZ       3.2945    XZZ      11.9793    YZZ      -0.6160
       ZZZ      -0.2442
    Hexadecapole Moments (Debye-Ang^3)
      XXXX    -851.3899   XXXY      48.3745   XXYY    -209.4418
      XYYY      14.3455   YYYY    -467.8565   XXXZ      14.0932
      XXYZ       4.7455   XYYZ      -2.5844   YYYZ      -1.5997
      XXZZ    -170.2630   XYZZ       8.9369   YYZZ    -106.9783
      XZZZ      -0.3190   YZZZ       9.1775   ZZZZ    -162.8368
 -----------------------------------------------------------------
 Calculating analytic gradient of the SCF energy
 Gradient of SCF Energy
            1           2           3           4           5           6
    1  -0.0074203  -0.0180158   0.0327762  -0.0043704   0.0104111   0.0000543
    2  -0.0018625   0.0123069  -0.0146780  -0.0041485   0.0007100   0.0042622
    3   0.0153794  -0.0108206  -0.0222768  -0.0007584   0.0031781   0.0038485
            7           8           9
    1  -0.0125553   0.0001110  -0.0009907
    2   0.0034089   0.0022180  -0.0022169
    3   0.0023424   0.0051184   0.0039891
 Max gradient component =       3.278E-02
 RMS gradient           =       1.070E-02
 Gradient time:  CPU 15.36 s  wall 20.23 s
 Geometry Optimization Parameters
   NAtoms,    NIC,     NZ,  NCons,   NDum,   NFix, NCnnct, MaxDiis
        9      69       9       0       0       0       0       0


** GEOMETRY OPTIMIZATION IN DELOCALIZED INTERNAL COORDINATES **
   Searching for a Minimum

   Optimization Cycle:   1

                       Coordinates (Angstroms)
     ATOM                X               Y               Z
      1  C        -1.4287989716   -1.0631449493    1.1519403760
      2  C        -1.8738890622   -0.4024962880   -0.1660270582
      3  C        -0.4728602893   -1.0321006948   -0.0550465710
      4  H        -2.6204865343   -0.9179315573   -0.7701948311
      5  Cl       -1.9907474933    1.3630297523   -0.2125233823
      6  F        -0.2436566254   -2.1890266042   -0.7119241246
      7  I         1.2149803703    0.2805037818    0.0336292192
      8  H        -1.2049661666   -0.4149517592    1.9991973994
      9  H        -1.8795999722   -2.0176318782    1.4236629561
   Point Group: c1    Number of degrees of freedom:    21


   Energy is  -7595.717994525


 Attempting to Generate Delocalized Internal Coordinates

 21 Hessian modes will be used to form the next step
  Hessian Eigenvalues:
     0.016341    0.020947    0.023307    0.030304    0.030782    0.032544
     0.083421    0.087153    0.090379    0.107532    0.108095    0.134223
     0.138421    0.253751    0.264506    0.285189    0.286300    0.348126
     0.348126    0.348126    0.550214

 Minimum Search - Taking Simple RFO Step
 Searching for Lamda that Minimizes Along All modes
 Value Taken    Lamda =  -0.00982606
 Calculated Step too Large.  Step scaled by  0.973492
 Step Taken.  Stepsize is  0.300000

                             Maximum     Tolerance    Cnvgd?
         Gradient           0.023001      0.000300      NO
         Displacement       0.204002      0.001200      NO
         Energy change     *********      0.000001      NO


 New Cartesian Coordinates Obtained by Inverse Iteration

 Displacement from previous Coordinates is:  0.458861
 ----------------------------------------------------------------
             Standard Nuclear Orientation (Angstroms)
    I     Atom           X                Y                Z
 ----------------------------------------------------------------
    1      C      -1.4161609226    -1.0395873640     1.1423502362
    2      C      -1.8676745657    -0.3929216511    -0.1589863673
    3      C      -0.4806231674    -1.0043217877    -0.0409881551
    4      H      -2.5785420508    -0.9303503464    -0.7732952392
    5      Cl     -2.1519894169     1.3533936119    -0.2064210484
    6      F      -0.2861429185    -2.1673664654    -0.7084605456
    7      I       1.3359695758     0.1859376258     0.0601956172
    8      H      -1.1970415343    -0.3994228801     1.9870781984
    9      H      -1.8578197441    -1.9991109398     1.3912412872
 ----------------------------------------------------------------
 Molecular Point Group                 C1    NOp =  1
 Largest Abelian Subgroup              C1    NOp =  1
 Nuclear Repulsion Energy =   621.0932328367 hartrees
 There are       50 alpha and       50 beta electrons
 Applying Cartesian multipole field
    Component          Value
    ---------          -----
     (2,0,0)        1.00000E-11
     (0,2,0)        2.00000E-11
     (0,0,2)       -3.00000E-11
 Nucleus-field energy     =     0.0000000124 hartrees
 Requested basis set is 6-311++G(d,p)
 There are 76 shells and 201 basis functions
 A cutoff of  1.0D-11 yielded   2480 shell pairs
 There are     18043 function pairs (     19874 Cartesian)
 Smallest overlap matrix eigenvalue = 4.58E-05
 Guess MOs from SCF MO coefficient file

 -----------------------------------------------------------------------
  General SCF calculation program by
  Eric Jon Sundstrom, Paul Horn, Yuezhi Mao, Dmitri Zuev, Alec White,
  David Stuck, Shaama M.S., Shane Yost, Joonho Lee, David Small,
  Daniel Levine, Susi Lehtola, Hugh Burton, Evgeny Epifanovsky
 -----------------------------------------------------------------------
 Exchange:     0.2000 Hartree-Fock + 0.0800 Slater + 0.7200 B88
 Correlation:  0.1900 VWN1RPA + 0.8100 LYP
 Using SG-1 standard quadrature grid
 A restricted SCF calculation will be
 performed using DIIS
 SCF converges when DIIS error is below 1.0e-08
 ---------------------------------------
  Cycle       Energy         DIIS error
 ---------------------------------------
    1   -7595.7163096192      8.88e-04  
    2   -7595.7225242937      2.40e-04  
    3   -7595.7226136748      2.21e-04  
    4   -7595.7228064052      6.07e-05  
    5   -7595.7228212762      1.12e-05  
    6   -7595.7228218205      4.61e-06  
    7   -7595.7228219193      1.24e-06  
    8   -7595.7228219253      4.96e-07  
    9   -7595.7228219264      1.21e-07  
   10   -7595.7228219265      4.35e-08  
   11   -7595.7228219265      9.25e-09  Convergence criterion met
 ---------------------------------------
 SCF time:   CPU 47.42s  wall 59.00s 
 SCF   energy in the final basis set =    -7595.7228219265
 Total energy in the final basis set =    -7595.7228219265

 --------------------------------------------------------------

                    Orbital Energies (a.u.)
 --------------------------------------------------------------

 Alpha MOs
 -- Occupied --
*******-176.310-165.714-165.712-165.712-101.566 -35.807 -31.300
-31.294 -31.294 -24.714 -22.950 -22.949 -22.949 -22.944 -22.944
-10.330 -10.272 -10.220  -9.480  -7.245  -7.235  -7.235  -6.356
 -4.769  -4.753  -4.753  -2.034  -2.030  -2.029  -2.016  -2.016
 -1.255  -0.926  -0.839  -0.690  -0.644  -0.612  -0.558  -0.519
 -0.492  -0.461  -0.432  -0.421  -0.371  -0.355  -0.319  -0.301
 -0.278  -0.271
 -- Virtual --
 -0.073  -0.009  -0.003   0.010   0.020   0.029   0.053   0.066
  0.068   0.073   0.080   0.088   0.097   0.108   0.115   0.119
  0.122   0.125   0.139   0.151   0.160   0.167   0.192   0.207
  0.215   0.223   0.236   0.247   0.261   0.269   0.278   0.307
  0.325   0.359   0.369   0.405   0.413   0.418   0.436   0.447
  0.455   0.469   0.483   0.496   0.507   0.545   0.571   0.590
  0.597   0.605   0.616   0.642   0.665   0.685   0.714   0.748
  0.786   0.850   0.872   0.902   0.924   0.962   0.982   1.032
  1.094   1.234   1.254   1.295   1.327   1.346   1.359   1.386
  1.408   1.416   1.462   1.508   1.516   1.546   1.580   1.643
  1.678   1.710   1.786   1.810   1.835   1.901   1.961   2.011
  2.037   2.097   2.151   2.181   2.211   2.290   2.313   2.464
  2.471   2.535   2.583   2.668   2.691   2.785   2.806   2.824
  2.934   3.135   3.272   3.390   3.687   3.738   3.782   3.806
  3.980   3.991   4.002   4.013   4.064   4.131   4.246   4.269
  4.423   4.852   6.023   6.038   6.083   6.331   6.364   6.661
  9.734  23.582  23.715  23.854  25.857  25.919  26.390  27.865
 28.360  28.370  28.388  28.542  28.549  28.576  28.605  28.692
 66.759 127.899 127.909 127.938 151.661 215.7191901.824
 --------------------------------------------------------------

          Ground-State Mulliken Net Atomic Charges

     Atom                 Charge (a.u.)
  ----------------------------------------
      1 C                    -0.465873
      2 C                    -0.016038
      3 C                    -0.211717
      4 H                     0.267158
      5 Cl                    0.057423
      6 F                    -0.057660
      7 I                     0.086828
      8 H                     0.153832
      9 H                     0.186048
  ----------------------------------------
  Sum of atomic charges =    -0.000000

 -----------------------------------------------------------------
                    Cartesian Multipole Moments
 -----------------------------------------------------------------
    Charge (ESU x 10^10)
                -0.0000
    Dipole Moment (Debye)
         X      -1.1601      Y      -0.7034      Z       1.1994
       Tot       1.8109
    Quadrupole Moments (Debye-Ang)
        XX     -61.4729     XY       5.6329     YY     -65.8082
        XZ      -0.5711     YZ      -1.5268     ZZ     -63.5754
    Octopole Moments (Debye-Ang^2)
       XXX      48.4952    XXY      -2.2864    XYY      11.3648
       YYY      17.8523    XXZ      -3.5914    XYZ       1.2069
       YYZ       2.3173    XZZ      10.6991    YZZ       1.8979
       ZZZ      -2.8887
    Hexadecapole Moments (Debye-Ang^3)
      XXXX    -947.7107   XXXY      62.6348   XXYY    -222.5356
      XYYY      26.8372   YYYY    -453.8627   XXXZ       9.0778
      XXYZ       4.6068   XYYZ      -3.9515   YYYZ      -2.1288
      XXZZ    -187.1803   XYZZ      13.9270   YYZZ    -104.4163
      XZZZ      -5.2847   YZZZ       8.6143   ZZZZ    -161.1796
 -----------------------------------------------------------------
 Calculating analytic gradient of the SCF energy
 Gradient of SCF Energy
            1           2           3           4           5           6
    1  -0.0019888  -0.0098009   0.0114130  -0.0011993  -0.0001364  -0.0002914
    2   0.0042706   0.0022609  -0.0128105   0.0002910   0.0004163   0.0042013
    3   0.0067217  -0.0054838  -0.0133426   0.0010619   0.0020533   0.0037113
            7           8           9
    1   0.0022821  -0.0001767  -0.0001016
    2   0.0020374  -0.0007690   0.0001021
    3   0.0041953   0.0010526   0.0000304
 Max gradient component =       1.334E-02
 RMS gradient           =       5.229E-03
 Gradient time:  CPU 15.13 s  wall 19.07 s
 Geometry Optimization Parameters
   NAtoms,    NIC,     NZ,  NCons,   NDum,   NFix, NCnnct, MaxDiis
        9      69       9       0       0       0       0       0

 Cartesian Hessian Update
 Hessian Updated using BFGS Update


** GEOMETRY OPTIMIZATION IN DELOCALIZED INTERNAL COORDINATES **
   Searching for a Minimum

   Optimization Cycle:   2

                       Coordinates (Angstroms)
     ATOM                X               Y               Z
      1  C        -1.4161609226   -1.0395873640    1.1423502362
      2  C        -1.8676745657   -0.3929216511   -0.1589863673
      3  C        -0.4806231674   -1.0043217877   -0.0409881551
      4  H        -2.5785420508   -0.9303503464   -0.7732952392
      5  Cl       -2.1519894169    1.3533936119   -0.2064210484
      6  F        -0.2861429185   -2.1673664654   -0.7084605456
      7  I         1.3359695758    0.1859376258    0.0601956172
      8  H        -1.1970415343   -0.3994228801    1.9870781984
      9  H        -1.8578197441   -1.9991109398    1.3912412872
   Point Group: c1    Number of degrees of freedom:    21


   Energy is  -7595.722821926

 Hessian Updated using BFGS Update

 20 Hessian modes will be used to form the next step
  Hessian Eigenvalues:
     0.016250    0.020948    0.022881    0.030213    0.030369    0.040545
     0.085832    0.086936    0.089193    0.106828    0.110171    0.122409
     0.135896    0.247648    0.265333    0.272799    0.286338    0.348043
     0.349638    0.548333

 Minimum Search - Taking Simple RFO Step
 Searching for Lamda that Minimizes Along All modes
 Value Taken    Lamda =  -0.00228703
 Step Taken.  Stepsize is  0.203163

                             Maximum     Tolerance    Cnvgd?
         Gradient           0.008017      0.000300      NO
         Displacement       0.098553      0.001200      NO
         Energy change     -0.004827      0.000001      NO


 New Cartesian Coordinates Obtained by Inverse Iteration

 Displacement from previous Coordinates is:  0.213123
 ----------------------------------------------------------------
             Standard Nuclear Orientation (Angstroms)
    I     Atom           X                Y                Z
 ----------------------------------------------------------------
    1      C      -1.4216246906    -1.0481858738     1.1581393078
    2      C      -1.8508913795    -0.3910235108    -0.1351305517
    3      C      -0.4906091705    -0.9938869981    -0.0027520909
    4      H      -2.5218133574    -0.9280183932    -0.7899070770
    5      Cl     -2.1442102362     1.3514975883    -0.2240483679
    6      F      -0.3116457443    -2.1454300127    -0.7075473056
    7      I       1.3239743299     0.1881241611     0.0034346876
    8      H      -1.2192384023    -0.4143082084     2.0083075444
    9      H      -1.8639660936    -2.0125189492     1.3822178367
 ----------------------------------------------------------------
 Molecular Point Group                 C1    NOp =  1
 Largest Abelian Subgroup              C1    NOp =  1
 Nuclear Repulsion Energy =   623.8570252188 hartrees
 There are       50 alpha and       50 beta electrons
 Applying Cartesian multipole field
    Component          Value
    ---------          -----
     (2,0,0)        1.00000E-11
     (0,2,0)        2.00000E-11
     (0,0,2)       -3.00000E-11
 Nucleus-field energy     =     0.0000000122 hartrees
 Requested basis set is 6-311++G(d,p)
 There are 76 shells and 201 basis functions
 A cutoff of  1.0D-11 yielded   2479 shell pairs
 There are     18060 function pairs (     19895 Cartesian)
 Smallest overlap matrix eigenvalue = 4.34E-05
 Guess MOs from SCF MO coefficient file

 -----------------------------------------------------------------------
  General SCF calculation program by
  Eric Jon Sundstrom, Paul Horn, Yuezhi Mao, Dmitri Zuev, Alec White,
  David Stuck, Shaama M.S., Shane Yost, Joonho Lee, David Small,
  Daniel Levine, Susi Lehtola, Hugh Burton, Evgeny Epifanovsky
 -----------------------------------------------------------------------
 Exchange:     0.2000 Hartree-Fock + 0.0800 Slater + 0.7200 B88
 Correlation:  0.1900 VWN1RPA + 0.8100 LYP
 Using SG-1 standard quadrature grid
 A restricted SCF calculation will be
 performed using DIIS
 SCF converges when DIIS error is below 1.0e-08
 ---------------------------------------
  Cycle       Energy         DIIS error
 ---------------------------------------
    1   -7595.7217540025      5.50e-04  
    2   -7595.7235763398      1.99e-04  
    3   -7595.7235035624      2.44e-04  
    4   -7595.7237436894      3.71e-05  
    5   -7595.7237507039      7.88e-06  
    6   -7595.7237509186      4.40e-06  
    7   -7595.7237510015      7.06e-07  
    8   -7595.7237510037      2.25e-07  
    9   -7595.7237510041      5.85e-08  
   10   -7595.7237510041      1.35e-08  
   11   -7595.7237510040      4.57e-09  Convergence criterion met
 ---------------------------------------
 SCF time:   CPU 47.60s  wall 57.00s 
 SCF   energy in the final basis set =    -7595.7237510040
 Total energy in the final basis set =    -7595.7237510040

 --------------------------------------------------------------

                    Orbital Energies (a.u.)
 --------------------------------------------------------------

 Alpha MOs
 -- Occupied --
*******-176.310-165.714-165.712-165.712-101.566 -35.807 -31.300
-31.294 -31.293 -24.710 -22.950 -22.949 -22.949 -22.944 -22.944
-10.327 -10.268 -10.221  -9.480  -7.245  -7.235  -7.235  -6.356
 -4.769  -4.753  -4.753  -2.034  -2.030  -2.029  -2.016  -2.016
 -1.250  -0.933  -0.842  -0.692  -0.646  -0.609  -0.560  -0.520
 -0.490  -0.459  -0.433  -0.422  -0.372  -0.356  -0.320  -0.302
 -0.278  -0.272
 -- Virtual --
 -0.072  -0.008  -0.002   0.010   0.020   0.030   0.054   0.065
  0.069   0.074   0.081   0.089   0.098   0.108   0.115   0.119
  0.123   0.124   0.140   0.151   0.162   0.169   0.190   0.206
  0.214   0.226   0.237   0.249   0.266   0.274   0.280   0.309
  0.326   0.360   0.370   0.408   0.414   0.417   0.437   0.447
  0.457   0.472   0.484   0.498   0.508   0.546   0.576   0.590
  0.602   0.610   0.618   0.643   0.666   0.688   0.715   0.749
  0.783   0.853   0.871   0.903   0.924   0.962   0.989   1.034
  1.096   1.234   1.249   1.293   1.333   1.352   1.362   1.395
  1.405   1.420   1.474   1.509   1.525   1.545   1.578   1.652
  1.677   1.712   1.796   1.816   1.845   1.907   1.968   2.019
  2.040   2.116   2.156   2.187   2.209   2.292   2.316   2.470
  2.475   2.540   2.583   2.673   2.695   2.802   2.819   2.839
  2.941   3.161   3.277   3.410   3.687   3.742   3.781   3.813
  3.980   3.994   4.003   4.018   4.069   4.131   4.256   4.271
  4.428   4.861   6.025   6.039   6.086   6.335   6.367   6.663
  9.735  23.599  23.753  23.871  25.858  25.918  26.393  27.867
 28.361  28.371  28.390  28.542  28.549  28.578  28.605  28.693
 66.764 127.900 127.909 127.939 151.663 215.7201901.826
 --------------------------------------------------------------

          Ground-State Mulliken Net Atomic Charges

     Atom                 Charge (a.u.)
  ----------------------------------------
      1 C                    -0.480457
      2 C                    -0.021049
      3 C                    -0.192138
      4 H                     0.263872
      5 Cl                    0.065838
      6 F                    -0.065339
      7 I                     0.089028
      8 H                     0.155584
      9 H                     0.184662
  ----------------------------------------
  Sum of atomic charges =     0.000000

 -----------------------------------------------------------------
                    Cartesian Multipole Moments
 -----------------------------------------------------------------
    Charge (ESU x 10^10)
                 0.0000
    Dipole Moment (Debye)
         X      -1.1288      Y      -0.6782      Z       1.2482
       Tot       1.8144
    Quadrupole Moments (Debye-Ang)
        XX     -61.5964     XY       5.5733     YY     -65.8024
        XZ      -0.8412     YZ      -1.7633     ZZ     -63.4065
    Octopole Moments (Debye-Ang^2)
       XXX      50.2539    XXY      -2.2259    XYY      11.6808
       YYY      17.2713    XXZ      -2.5111    XYZ       1.1689
       YYZ       3.6972    XZZ      10.7527    YZZ       1.6988
       ZZZ       1.6942
    Hexadecapole Moments (Debye-Ang^3)
      XXXX    -941.0654   XXXY      60.0787   XXYY    -220.3064
      XYYY      25.5210   YYYY    -450.7547   XXXZ      12.9313
      XXYZ       4.3924   XYYZ      -1.9736   YYYZ       0.0806
      XXZZ    -185.1557   XYZZ      13.4046   YYZZ    -103.9352
      XZZZ       0.8503   YZZZ      11.7268   ZZZZ    -161.4485
 -----------------------------------------------------------------
 Calculating analytic gradient of the SCF energy
 Gradient of SCF Energy
            1           2           3           4           5           6
    1   0.0020440   0.0001594  -0.0027749   0.0014127  -0.0001350  -0.0008172
    2   0.0048721  -0.0029976  -0.0083373   0.0012883  -0.0001922   0.0050730
    3  -0.0016931   0.0024363   0.0017421  -0.0000880  -0.0004022   0.0011450
            7           8           9
    1   0.0007575  -0.0006969   0.0000506
    2   0.0013896  -0.0012761   0.0001802
    3  -0.0007141  -0.0010831  -0.0013429
 Max gradient component =       8.337E-03
 RMS gradient           =       2.477E-03
 Gradient time:  CPU 15.26 s  wall 19.53 s
 Geometry Optimization Parameters
   NAtoms,    NIC,     NZ,  NCons,   NDum,   NFix, NCnnct, MaxDiis
        9      69       9       0       0       0       0       0

 Cartesian Hessian Update
 Hessian Updated using BFGS Update


** GEOMETRY OPTIMIZATION IN DELOCALIZED INTERNAL COORDINATES **
   Searching for a Minimum

   Optimization Cycle:   3

                       Coordinates (Angstroms)
     ATOM                X               Y               Z
      1  C        -1.4216246906   -1.0481858738    1.1581393078
      2  C        -1.8508913795   -0.3910235108   -0.1351305517
      3  C        -0.4906091705   -0.9938869981   -0.0027520909
      4  H        -2.5218133574   -0.9280183932   -0.7899070770
      5  Cl       -2.1442102362    1.3514975883   -0.2240483679
      6  F        -0.3116457443   -2.1454300127   -0.7075473056
      7  I         1.3239743299    0.1881241611    0.0034346876
      8  H        -1.2192384023   -0.4143082084    2.0083075444
      9  H        -1.8639660936   -2.0125189492    1.3822178367
   Point Group: c1    Number of degrees of freedom:    21


   Energy is  -7595.723751004

 Hessian Updated using BFGS Update

 21 Hessian modes will be used to form the next step
  Hessian Eigenvalues:
     0.016459    0.020966    0.023602    0.030266    0.033136    0.048653
     0.078967    0.086761    0.090183    0.103025    0.107730    0.124055
     0.135902    0.257506    0.266798    0.275570    0.286375    0.348122
     0.348396    0.350611    0.541050

 Minimum Search - Taking Simple RFO Step
 Searching for Lamda that Minimizes Along All modes
 Value Taken    Lamda =  -0.00030624
 Step Taken.  Stepsize is  0.064877

                             Maximum     Tolerance    Cnvgd?
         Gradient           0.003911      0.000300      NO
         Displacement       0.039333      0.001200      NO
         Energy change     -0.000929      0.000001      NO


 New Cartesian Coordinates Obtained by Inverse Iteration

 Displacement from previous Coordinates is:  0.052168
 ----------------------------------------------------------------
             Standard Nuclear Orientation (Angstroms)
    I     Atom           X                Y                Z
 ----------------------------------------------------------------
    1      C      -1.4208274748    -1.0492077058     1.1536849168
    2      C      -1.8536346210    -0.3871519234    -0.1406360013
    3      C      -0.4907153998    -0.9872789615    -0.0118217296
    4      H      -2.5331889698    -0.9277702601    -0.7867555345
    5      Cl     -2.1481611896     1.3556772456    -0.2224795357
    6      F      -0.3043056914    -2.1519167832    -0.7012160781
    7      I       1.3233427453     0.1814639465     0.0142131540
    8      H      -1.2137138031    -0.4127396682     2.0036517944
    9      H      -1.8588203403    -2.0148260867     1.3840729974
 ----------------------------------------------------------------
 Molecular Point Group                 C1    NOp =  1
 Largest Abelian Subgroup              C1    NOp =  1
 Nuclear Repulsion Energy =   623.8235498248 hartrees
 There are       50 alpha and       50 beta electrons
 Applying Cartesian multipole field
    Component          Value
    ---------          -----
     (2,0,0)        1.00000E-11
     (0,2,0)        2.00000E-11
     (0,0,2)       -3.00000E-11
 Nucleus-field energy     =     0.0000000123 hartrees
 Requested basis set is 6-311++G(d,p)
 There are 76 shells and 201 basis functions
 A cutoff of  1.0D-11 yielded   2478 shell pairs
 There are     18040 function pairs (     19871 Cartesian)
 Smallest overlap matrix eigenvalue = 4.33E-05
 Guess MOs from SCF MO coefficient file

 -----------------------------------------------------------------------
  General SCF calculation program by
  Eric Jon Sundstrom, Paul Horn, Yuezhi Mao, Dmitri Zuev, Alec White,
  David Stuck, Shaama M.S., Shane Yost, Joonho Lee, David Small,
  Daniel Levine, Susi Lehtola, Hugh Burton, Evgeny Epifanovsky
 -----------------------------------------------------------------------
 Exchange:     0.2000 Hartree-Fock + 0.0800 Slater + 0.7200 B88
 Correlation:  0.1900 VWN1RPA + 0.8100 LYP
 Using SG-1 standard quadrature grid
 A restricted SCF calculation will be
 performed using DIIS
 SCF converges when DIIS error is below 1.0e-08
 ---------------------------------------
  Cycle       Energy         DIIS error
 ---------------------------------------
    1   -7595.7237193480      1.73e-04  
    2   -7595.7239120536      3.41e-05  
    3   -7595.7239123803      3.50e-05  
    4   -7595.7239178957      8.89e-06  
    5   -7595.7239182329      2.32e-06  
    6   -7595.7239182561      1.07e-06  
    7   -7595.7239182624      2.14e-07  
    8   -7595.7239182624      6.61e-08  
    9   -7595.7239182626      1.88e-08  
   10   -7595.7239182624      5.58e-09  Convergence criterion met
 ---------------------------------------
 SCF time:   CPU 43.30s  wall 54.00s 
 SCF   energy in the final basis set =    -7595.7239182624
 Total energy in the final basis set =    -7595.7239182624

 --------------------------------------------------------------

                    Orbital Energies (a.u.)
 --------------------------------------------------------------

 Alpha MOs
 -- Occupied --
*******-176.311-165.714-165.712-165.712-101.567 -35.807 -31.300
-31.294 -31.294 -24.709 -22.951 -22.949 -22.949 -22.945 -22.945
-10.327 -10.270 -10.221  -9.481  -7.246  -7.235  -7.235  -6.356
 -4.769  -4.754  -4.753  -2.034  -2.030  -2.030  -2.017  -2.016
 -1.248  -0.932  -0.842  -0.692  -0.646  -0.608  -0.559  -0.519
 -0.488  -0.458  -0.433  -0.423  -0.372  -0.356  -0.320  -0.302
 -0.279  -0.272
 -- Virtual --
 -0.071  -0.008  -0.003   0.010   0.020   0.030   0.054   0.065
  0.069   0.074   0.080   0.089   0.098   0.108   0.115   0.119
  0.123   0.124   0.140   0.151   0.162   0.169   0.190   0.206
  0.214   0.225   0.237   0.248   0.264   0.273   0.280   0.309
  0.326   0.360   0.371   0.408   0.414   0.417   0.437   0.447
  0.458   0.471   0.483   0.497   0.508   0.546   0.575   0.590
  0.600   0.609   0.617   0.644   0.667   0.688   0.714   0.750
  0.782   0.853   0.871   0.902   0.923   0.961   0.989   1.033
  1.096   1.235   1.253   1.294   1.329   1.351   1.362   1.394
  1.406   1.420   1.471   1.508   1.524   1.545   1.579   1.651
  1.679   1.711   1.792   1.816   1.842   1.904   1.968   2.015
  2.041   2.112   2.154   2.186   2.208   2.291   2.315   2.468
  2.473   2.538   2.582   2.671   2.694   2.796   2.817   2.838
  2.939   3.155   3.278   3.407   3.683   3.737   3.780   3.813
  3.980   3.992   4.002   4.015   4.069   4.131   4.253   4.271
  4.430   4.856   6.025   6.039   6.086   6.336   6.368   6.658
  9.735  23.595  23.747  23.866  25.857  25.917  26.391  27.868
 28.360  28.371  28.390  28.542  28.549  28.578  28.605  28.694
 66.765 127.900 127.909 127.939 151.664 215.7191901.827
 --------------------------------------------------------------

          Ground-State Mulliken Net Atomic Charges

     Atom                 Charge (a.u.)
  ----------------------------------------
      1 C                    -0.475465
      2 C                    -0.015528
      3 C                    -0.203725
      4 H                     0.263588
      5 Cl                    0.065049
      6 F                    -0.066818
      7 I                     0.092205
      8 H                     0.154419
      9 H                     0.186274
  ----------------------------------------
  Sum of atomic charges =    -0.000000

 -----------------------------------------------------------------
                    Cartesian Multipole Moments
 -----------------------------------------------------------------
    Charge (ESU x 10^10)
                -0.0000
    Dipole Moment (Debye)
         X      -1.1187      Y      -0.6409      Z       1.2366
       Tot       1.7865
    Quadrupole Moments (Debye-Ang)
        XX     -61.5100     XY       5.5509     YY     -65.8908
        XZ      -0.7684     YZ      -1.7502     ZZ     -63.4479
    Octopole Moments (Debye-Ang^2)
       XXX      50.4147    XXY      -2.1329    XYY      11.6630
       YYY      17.8723    XXZ      -2.7330    XYZ       1.2089
       YYZ       3.5338    XZZ      10.9054    YZZ       1.8307
       ZZZ       0.8393
    Hexadecapole Moments (Debye-Ang^3)
      XXXX    -941.1339   XXXY      61.6048   XXYY    -220.6396
      XYYY      26.9743   YYYY    -452.0593   XXXZ      12.1473
      XXYZ       4.5068   XYYZ      -2.4766   YYYZ      -0.2867
      XXZZ    -185.4142   XYZZ      13.9703   YYZZ    -103.9765
      XZZZ      -0.4340   YZZZ      11.3613   ZZZZ    -161.1357
 -----------------------------------------------------------------
 Calculating analytic gradient of the SCF energy
 Gradient of SCF Energy
            1           2           3           4           5           6
    1   0.0007838   0.0006778  -0.0010941   0.0002011  -0.0002122   0.0002099
    2   0.0014913  -0.0001940  -0.0033453   0.0002715   0.0002291   0.0021091
    3  -0.0011576   0.0014142  -0.0015383  -0.0001848  -0.0001793   0.0016684
            7           8           9
    1  -0.0003622  -0.0001367  -0.0000674
    2   0.0001500  -0.0003958  -0.0003159
    3   0.0003576  -0.0000068  -0.0003734
 Max gradient component =       3.345E-03
 RMS gradient           =       1.049E-03
 Gradient time:  CPU 15.23 s  wall 19.51 s
 Geometry Optimization Parameters
   NAtoms,    NIC,     NZ,  NCons,   NDum,   NFix, NCnnct, MaxDiis
        9      69       9       0       0       0       0       0

 Cartesian Hessian Update
 Hessian Updated using BFGS Update


** GEOMETRY OPTIMIZATION IN DELOCALIZED INTERNAL COORDINATES **
   Searching for a Minimum

   Optimization Cycle:   4

                       Coordinates (Angstroms)
     ATOM                X               Y               Z
      1  C        -1.4208274748   -1.0492077058    1.1536849168
      2  C        -1.8536346210   -0.3871519234   -0.1406360013
      3  C        -0.4907153998   -0.9872789615   -0.0118217296
      4  H        -2.5331889698   -0.9277702601   -0.7867555345
      5  Cl       -2.1481611896    1.3556772456   -0.2224795357
      6  F        -0.3043056914   -2.1519167832   -0.7012160781
      7  I         1.3233427453    0.1814639465    0.0142131540
      8  H        -1.2137138031   -0.4127396682    2.0036517944
      9  H        -1.8588203403   -2.0148260867    1.3840729974
   Point Group: c1    Number of degrees of freedom:    21


   Energy is  -7595.723918262

 Hessian Updated using BFGS Update

 21 Hessian modes will be used to form the next step
  Hessian Eigenvalues:
     0.016234    0.021007    0.023593    0.030283    0.035536    0.052707
     0.076321    0.087340    0.089059    0.102607    0.107190    0.126890
     0.137783    0.239688    0.264936    0.270093    0.287152    0.346454
     0.348155    0.350644    0.481007

 Minimum Search - Taking Simple RFO Step
 Searching for Lamda that Minimizes Along All modes
 Value Taken    Lamda =  -0.00005367
 Step Taken.  Stepsize is  0.027800

                             Maximum     Tolerance    Cnvgd?
         Gradient           0.001255      0.000300      NO
         Displacement       0.013057      0.001200      NO
         Energy change     -0.000167      0.000001      NO


 New Cartesian Coordinates Obtained by Inverse Iteration

 Displacement from previous Coordinates is:  0.022487
 ----------------------------------------------------------------
             Standard Nuclear Orientation (Angstroms)
    I     Atom           X                Y                Z
 ----------------------------------------------------------------
    1      C      -1.4216545430    -1.0502192966     1.1549278083
    2      C      -1.8531663168    -0.3874865169    -0.1420686568
    3      C      -0.4888521662    -0.9847967303    -0.0113753456
    4      H      -2.5338792399    -0.9306881810    -0.7857508600
    5      Cl     -2.1487858830     1.3547140323    -0.2221300739
    6      F      -0.3052792429    -2.1497437179    -0.7081250665
    7      I       1.3279112566     0.1795193627     0.0153398677
    8      H      -1.2168827618    -0.4100658592     2.0036082576
    9      H      -1.8594358476    -2.0149832900     1.3882880527
 ----------------------------------------------------------------
 Molecular Point Group                 C1    NOp =  1
 Largest Abelian Subgroup              C1    NOp =  1
 Nuclear Repulsion Energy =   623.3252326873 hartrees
 There are       50 alpha and       50 beta electrons
 Applying Cartesian multipole field
    Component          Value
    ---------          -----
     (2,0,0)        1.00000E-11
     (0,2,0)        2.00000E-11
     (0,0,2)       -3.00000E-11
 Nucleus-field energy     =     0.0000000123 hartrees
 Requested basis set is 6-311++G(d,p)
 There are 76 shells and 201 basis functions
 A cutoff of  1.0D-11 yielded   2478 shell pairs
 There are     18040 function pairs (     19871 Cartesian)
 Smallest overlap matrix eigenvalue = 4.34E-05
 Guess MOs from SCF MO coefficient file

 -----------------------------------------------------------------------
  General SCF calculation program by
  Eric Jon Sundstrom, Paul Horn, Yuezhi Mao, Dmitri Zuev, Alec White,
  David Stuck, Shaama M.S., Shane Yost, Joonho Lee, David Small,
  Daniel Levine, Susi Lehtola, Hugh Burton, Evgeny Epifanovsky
 -----------------------------------------------------------------------
 Exchange:     0.2000 Hartree-Fock + 0.0800 Slater + 0.7200 B88
 Correlation:  0.1900 VWN1RPA + 0.8100 LYP
 Using SG-1 standard quadrature grid
 A restricted SCF calculation will be
 performed using DIIS
 SCF converges when DIIS error is below 1.0e-08
 ---------------------------------------
  Cycle       Energy         DIIS error
 ---------------------------------------
    1   -7595.7239176302      7.20e-05  
    2   -7595.7239472226      1.73e-05  
    3   -7595.7239465116      2.07e-05  
    4   -7595.7239484033      4.27e-06  
    5   -7595.7239485048      1.19e-06  
    6   -7595.7239485094      4.15e-07  
    7   -7595.7239485101      1.04e-07  
    8   -7595.7239485101      3.27e-08  
    9   -7595.7239485101      8.21e-09  Convergence criterion met
 ---------------------------------------
 SCF time:   CPU 39.05s  wall 49.00s 
 SCF   energy in the final basis set =    -7595.7239485101
 Total energy in the final basis set =    -7595.7239485101

 --------------------------------------------------------------

                    Orbital Energies (a.u.)
 --------------------------------------------------------------

 Alpha MOs
 -- Occupied --
*******-176.311-165.715-165.712-165.712-101.567 -35.807 -31.301
-31.294 -31.294 -24.708 -22.951 -22.950 -22.950 -22.945 -22.945
-10.327 -10.270 -10.221  -9.481  -7.246  -7.236  -7.235  -6.357
 -4.769  -4.754  -4.754  -2.035  -2.031  -2.030  -2.017  -2.017
 -1.246  -0.932  -0.842  -0.693  -0.645  -0.607  -0.559  -0.518
 -0.487  -0.457  -0.432  -0.423  -0.372  -0.356  -0.320  -0.302
 -0.279  -0.272
 -- Virtual --
 -0.072  -0.008  -0.003   0.010   0.020   0.030   0.053   0.065
  0.069   0.074   0.080   0.089   0.098   0.108   0.115   0.119
  0.122   0.124   0.140   0.151   0.162   0.168   0.190   0.206
  0.213   0.225   0.237   0.247   0.264   0.272   0.280   0.309
  0.326   0.360   0.371   0.408   0.414   0.417   0.437   0.447
  0.458   0.471   0.483   0.498   0.508   0.546   0.574   0.589
  0.600   0.609   0.617   0.644   0.666   0.688   0.714   0.750
  0.782   0.853   0.871   0.902   0.923   0.961   0.988   1.033
  1.096   1.235   1.251   1.294   1.329   1.351   1.362   1.395
  1.406   1.420   1.470   1.508   1.524   1.544   1.578   1.651
  1.680   1.712   1.790   1.814   1.842   1.903   1.969   2.014
  2.040   2.112   2.153   2.186   2.207   2.291   2.315   2.467
  2.472   2.537   2.581   2.671   2.693   2.794   2.815   2.837
  2.937   3.150   3.278   3.405   3.680   3.735   3.779   3.813
  3.979   3.989   4.001   4.013   4.068   4.130   4.252   4.270
  4.430   4.852   6.024   6.038   6.086   6.337   6.368   6.653
  9.735  23.592  23.745  23.862  25.858  25.917  26.391  27.868
 28.360  28.370  28.389  28.541  28.549  28.577  28.604  28.693
 66.766 127.900 127.908 127.939 151.663 215.7191901.826
 --------------------------------------------------------------

          Ground-State Mulliken Net Atomic Charges

     Atom                 Charge (a.u.)
  ----------------------------------------
      1 C                    -0.473679
      2 C                    -0.016527
      3 C                    -0.202773
      4 H                     0.263726
      5 Cl                    0.064588
      6 F                    -0.069104
      7 I                     0.093459
      8 H                     0.153744
      9 H                     0.186567
  ----------------------------------------
  Sum of atomic charges =    -0.000000

 -----------------------------------------------------------------
                    Cartesian Multipole Moments
 -----------------------------------------------------------------
    Charge (ESU x 10^10)
                -0.0000
    Dipole Moment (Debye)
         X      -1.1105      Y      -0.6232      Z       1.2486
       Tot       1.7835
    Quadrupole Moments (Debye-Ang)
        XX     -61.4613     XY       5.5525     YY     -65.9303
        XZ      -0.7846     YZ      -1.7764     ZZ     -63.4646
    Octopole Moments (Debye-Ang^2)
       XXX      50.1143    XXY      -2.0965    XYY      11.5306
       YYY      18.1149    XXZ      -2.7103    XYZ       1.2345
       YYZ       3.5923    XZZ      10.7823    YZZ       1.9186
       ZZZ       0.8322
    Hexadecapole Moments (Debye-Ang^3)
      XXXX    -942.8260   XXXY      61.8069   XXYY    -220.8768
      XYYY      27.0333   YYYY    -451.6728   XXXZ      12.0183
      XXYZ       4.4114   XYYZ      -2.5731   YYYZ      -0.6139
      XXZZ    -185.8173   XYZZ      14.0184   YYZZ    -103.9724
      XZZZ      -0.6113   YZZZ      11.1013   ZZZZ    -161.6201
 -----------------------------------------------------------------
 Calculating analytic gradient of the SCF energy
 Gradient of SCF Energy
            1           2           3           4           5           6
    1   0.0000135   0.0004299   0.0000810  -0.0003033  -0.0000742   0.0001733
    2   0.0003123   0.0003704  -0.0012669  -0.0000905   0.0000895   0.0005836
    3  -0.0000169   0.0002131  -0.0008006  -0.0000586  -0.0001405   0.0002129
            7           8           9
    1   0.0000063  -0.0001977  -0.0001288
    2   0.0002097  -0.0000434  -0.0001648
    3   0.0003540   0.0003172  -0.0000805
 Max gradient component =       1.267E-03
 RMS gradient           =       3.668E-04
 Gradient time:  CPU 15.45 s  wall 19.23 s
 Geometry Optimization Parameters
   NAtoms,    NIC,     NZ,  NCons,   NDum,   NFix, NCnnct, MaxDiis
        9      69       9       0       0       0       0       0

 Cartesian Hessian Update
 Hessian Updated using BFGS Update


** GEOMETRY OPTIMIZATION IN DELOCALIZED INTERNAL COORDINATES **
   Searching for a Minimum

   Optimization Cycle:   5

                       Coordinates (Angstroms)
     ATOM                X               Y               Z
      1  C        -1.4216545430   -1.0502192966    1.1549278083
      2  C        -1.8531663168   -0.3874865169   -0.1420686568
      3  C        -0.4888521662   -0.9847967303   -0.0113753456
      4  H        -2.5338792399   -0.9306881810   -0.7857508600
      5  Cl       -2.1487858830    1.3547140323   -0.2221300739
      6  F        -0.3052792429   -2.1497437179   -0.7081250665
      7  I         1.3279112566    0.1795193627    0.0153398677
      8  H        -1.2168827618   -0.4100658592    2.0036082576
      9  H        -1.8594358476   -2.0149832900    1.3882880527
   Point Group: c1    Number of degrees of freedom:    21


   Energy is  -7595.723948510

 Hessian Updated using BFGS Update

 21 Hessian modes will be used to form the next step
  Hessian Eigenvalues:
     0.017563    0.021233    0.023454    0.029072    0.034089    0.052371
     0.067918    0.087112    0.089741    0.097820    0.105756    0.126647
     0.137115    0.258518    0.264501    0.274355    0.286613    0.347759
     0.348262    0.356737    0.451886

 Minimum Search - Taking Simple RFO Step
 Searching for Lamda that Minimizes Along All modes
 Value Taken    Lamda =  -0.00001295
 Step Taken.  Stepsize is  0.019669

                             Maximum     Tolerance    Cnvgd?
         Gradient           0.000476      0.000300      NO
         Displacement       0.008371      0.001200      NO
         Energy change     -0.000030      0.000001      NO


 New Cartesian Coordinates Obtained by Inverse Iteration

 Displacement from previous Coordinates is:  0.015712
 ----------------------------------------------------------------
             Standard Nuclear Orientation (Angstroms)
    I     Atom           X                Y                Z
 ----------------------------------------------------------------
    1      C      -1.4224885205    -1.0505508970     1.1553419820
    2      C      -1.8533977499    -0.3873026878    -0.1421595169
    3      C      -0.4891457548    -0.9826361134    -0.0100959114
    4      H      -2.5298287590    -0.9308912428    -0.7895376014
    5      Cl     -2.1508931430     1.3543838907    -0.2192105299
    6      F      -0.3070917206    -2.1498211157    -0.7071179782
    7      I       1.3290059646     0.1776949515     0.0130987773
    8      H      -1.2173661975    -0.4091887141     2.0028006188
    9      H      -1.8588188638    -2.0154382682     1.3895941433
 ----------------------------------------------------------------
 Molecular Point Group                 C1    NOp =  1
 Largest Abelian Subgroup              C1    NOp =  1
 Nuclear Repulsion Energy =   623.2344632134 hartrees
 There are       50 alpha and       50 beta electrons
 Applying Cartesian multipole field
    Component          Value
    ---------          -----
     (2,0,0)        1.00000E-11
     (0,2,0)        2.00000E-11
     (0,0,2)       -3.00000E-11
 Nucleus-field energy     =     0.0000000123 hartrees
 Requested basis set is 6-311++G(d,p)
 There are 76 shells and 201 basis functions
 A cutoff of  1.0D-11 yielded   2479 shell pairs
 There are     18043 function pairs (     19874 Cartesian)
 Smallest overlap matrix eigenvalue = 4.33E-05
 Guess MOs from SCF MO coefficient file

 -----------------------------------------------------------------------
  General SCF calculation program by
  Eric Jon Sundstrom, Paul Horn, Yuezhi Mao, Dmitri Zuev, Alec White,
  David Stuck, Shaama M.S., Shane Yost, Joonho Lee, David Small,
  Daniel Levine, Susi Lehtola, Hugh Burton, Evgeny Epifanovsky
 -----------------------------------------------------------------------
 Exchange:     0.2000 Hartree-Fock + 0.0800 Slater + 0.7200 B88
 Correlation:  0.1900 VWN1RPA + 0.8100 LYP
 Using SG-1 standard quadrature grid
 A restricted SCF calculation will be
 performed using DIIS
 SCF converges when DIIS error is below 1.0e-08
 ---------------------------------------
  Cycle       Energy         DIIS error
 ---------------------------------------
    1   -7595.7239440620      4.34e-05  
    2   -7595.7239552399      1.35e-05  
    3   -7595.7239549575      1.70e-05  
    4   -7595.7239558327      2.08e-06  
    5   -7595.7239558507      7.30e-07  
    6   -7595.7239558529      2.71e-07  
    7   -7595.7239558534      5.69e-08  
    8   -7595.7239558533      1.93e-08  
    9   -7595.7239558533      4.64e-09  Convergence criterion met
 ---------------------------------------
 SCF time:   CPU 40.16s  wall 51.00s 
 SCF   energy in the final basis set =    -7595.7239558533
 Total energy in the final basis set =    -7595.7239558533

 --------------------------------------------------------------

                    Orbital Energies (a.u.)
 --------------------------------------------------------------

 Alpha MOs
 -- Occupied --
*******-176.311-165.715-165.713-165.713-101.567 -35.807 -31.301
-31.295 -31.294 -24.708 -22.951 -22.950 -22.950 -22.945 -22.945
-10.327 -10.270 -10.221  -9.481  -7.246  -7.236  -7.236  -6.357
 -4.770  -4.754  -4.754  -2.035  -2.031  -2.030  -2.017  -2.017
 -1.245  -0.932  -0.842  -0.693  -0.646  -0.607  -0.558  -0.518
 -0.487  -0.457  -0.432  -0.423  -0.372  -0.357  -0.320  -0.302
 -0.279  -0.272
 -- Virtual --
 -0.071  -0.008  -0.003   0.010   0.020   0.030   0.053   0.065
  0.069   0.074   0.080   0.089   0.098   0.108   0.115   0.119
  0.122   0.124   0.140   0.151   0.162   0.168   0.190   0.206
  0.213   0.225   0.237   0.247   0.264   0.272   0.280   0.309
  0.326   0.360   0.371   0.408   0.414   0.417   0.437   0.447
  0.458   0.471   0.483   0.497   0.508   0.546   0.574   0.590
  0.600   0.609   0.617   0.644   0.666   0.688   0.714   0.750
  0.782   0.853   0.871   0.902   0.923   0.961   0.988   1.033
  1.096   1.235   1.251   1.294   1.329   1.352   1.362   1.395
  1.406   1.420   1.471   1.508   1.524   1.544   1.578   1.652
  1.680   1.711   1.791   1.814   1.842   1.902   1.969   2.013
  2.041   2.113   2.153   2.186   2.207   2.291   2.314   2.467
  2.472   2.537   2.582   2.671   2.693   2.795   2.816   2.837
  2.936   3.150   3.278   3.405   3.679   3.735   3.779   3.813
  3.979   3.989   4.001   4.013   4.068   4.130   4.252   4.270
  4.430   4.851   6.024   6.038   6.086   6.337   6.368   6.651
  9.735  23.592  23.746  23.863  25.858  25.917  26.392  27.868
 28.360  28.370  28.389  28.541  28.548  28.577  28.604  28.693
 66.766 127.899 127.908 127.939 151.663 215.7191901.826
 --------------------------------------------------------------

          Ground-State Mulliken Net Atomic Charges

     Atom                 Charge (a.u.)
  ----------------------------------------
      1 C                    -0.473499
      2 C                    -0.015534
      3 C                    -0.203541
      4 H                     0.264055
      5 Cl                    0.064318
      6 F                    -0.070376
      7 I                     0.094155
      8 H                     0.153606
      9 H                     0.186814
  ----------------------------------------
  Sum of atomic charges =    -0.000000

 -----------------------------------------------------------------
                    Cartesian Multipole Moments
 -----------------------------------------------------------------
    Charge (ESU x 10^10)
                -0.0000
    Dipole Moment (Debye)
         X      -1.1028      Y      -0.6116      Z       1.2482
       Tot       1.7743
    Quadrupole Moments (Debye-Ang)
        XX     -61.4579     XY       5.5398     YY     -65.9578
        XZ      -0.7843     YZ      -1.7875     ZZ     -63.4543
    Octopole Moments (Debye-Ang^2)
       XXX      50.2592    XXY      -2.0294    XYY      11.5317
       YYY      18.3100    XXZ      -2.7288    XYZ       1.2280
       YYZ       3.6403    XZZ      10.7775    YZZ       1.9582
       ZZZ       0.8740
    Hexadecapole Moments (Debye-Ang^3)
      XXXX    -944.0942   XXXY      61.9165   XXYY    -221.0360
      XYYY      27.1941   YYYY    -451.5651   XXXZ      12.4568
      XXYZ       4.3619   XYYZ      -2.4679   YYYZ      -0.7171
      XXZZ    -185.9527   XYZZ      14.1224   YYZZ    -103.8958
      XZZZ      -0.0961   YZZZ      11.0124   ZZZZ    -161.5139
 -----------------------------------------------------------------
 Calculating analytic gradient of the SCF energy
 Gradient of SCF Energy
            1           2           3           4           5           6
    1  -0.0001203   0.0003361  -0.0001843  -0.0000031  -0.0000477   0.0001999
    2  -0.0000990   0.0002829   0.0000695  -0.0000490  -0.0000130  -0.0001462
    3   0.0001887  -0.0000279  -0.0002108  -0.0000923  -0.0000638  -0.0000696
            7           8           9
    1  -0.0000241  -0.0000311  -0.0001254
    2   0.0000748  -0.0001076  -0.0000125
    3   0.0001733   0.0001523  -0.0000498
 Max gradient component =       3.361E-04
 RMS gradient           =       1.375E-04
 Gradient time:  CPU 15.91 s  wall 20.25 s
 Geometry Optimization Parameters
   NAtoms,    NIC,     NZ,  NCons,   NDum,   NFix, NCnnct, MaxDiis
        9      69       9       0       0       0       0       0

 Cartesian Hessian Update
 Hessian Updated using BFGS Update


** GEOMETRY OPTIMIZATION IN DELOCALIZED INTERNAL COORDINATES **
   Searching for a Minimum

   Optimization Cycle:   6

                       Coordinates (Angstroms)
     ATOM                X               Y               Z
      1  C        -1.4224885205   -1.0505508970    1.1553419820
      2  C        -1.8533977499   -0.3873026878   -0.1421595169
      3  C        -0.4891457548   -0.9826361134   -0.0100959114
      4  H        -2.5298287590   -0.9308912428   -0.7895376014
      5  Cl       -2.1508931430    1.3543838907   -0.2192105299
      6  F        -0.3070917206   -2.1498211157   -0.7071179782
      7  I         1.3290059646    0.1776949515    0.0130987773
      8  H        -1.2173661975   -0.4091887141    2.0028006188
      9  H        -1.8588188638   -2.0154382682    1.3895941433
   Point Group: c1    Number of degrees of freedom:    21


   Energy is  -7595.723955853

 Hessian Updated using BFGS Update

 21 Hessian modes will be used to form the next step
  Hessian Eigenvalues:
     0.016968    0.019990    0.021807    0.027882    0.034105    0.053148
     0.068198    0.087117    0.089988    0.094705    0.108125    0.127187
     0.136973    0.256588    0.268266    0.276140    0.287252    0.348010
     0.348275    0.350847    0.475112

 Minimum Search - Taking Simple RFO Step
 Searching for Lamda that Minimizes Along All modes
 Value Taken    Lamda =  -0.00000246
 Step Taken.  Stepsize is  0.009854

                             Maximum     Tolerance    Cnvgd?
         Gradient           0.000217      0.000300     YES
         Displacement       0.005556      0.001200      NO
         Energy change     -0.000007      0.000001      NO


 New Cartesian Coordinates Obtained by Inverse Iteration

 Displacement from previous Coordinates is:  0.008606
 ----------------------------------------------------------------
             Standard Nuclear Orientation (Angstroms)
    I     Atom           X                Y                Z
 ----------------------------------------------------------------
    1      C      -1.4225700322    -1.0504948564     1.1551309431
    2      C      -1.8537752230    -0.3875783510    -0.1421618782
    3      C      -0.4890612458    -0.9821540646    -0.0096284666
    4      H      -2.5290792031    -0.9310116933    -0.7905710684
    5      Cl     -2.1513135567     1.3541285437    -0.2175719740
    6      F      -0.3082452485    -2.1494601738    -0.7071249951
    7      I       1.3299061791     0.1763816598     0.0130205874
    8      H      -1.2190059849    -0.4075151707     2.0015425943
    9      H      -1.8568804295    -2.0160460906     1.3900782409
 ----------------------------------------------------------------
 Molecular Point Group                 C1    NOp =  1
 Largest Abelian Subgroup              C1    NOp =  1
 Nuclear Repulsion Energy =   623.2082700009 hartrees
 There are       50 alpha and       50 beta electrons
 Applying Cartesian multipole field
    Component          Value
    ---------          -----
     (2,0,0)        1.00000E-11
     (0,2,0)        2.00000E-11
     (0,0,2)       -3.00000E-11
 Nucleus-field energy     =     0.0000000123 hartrees
 Requested basis set is 6-311++G(d,p)
 There are 76 shells and 201 basis functions
 A cutoff of  1.0D-11 yielded   2479 shell pairs
 There are     18043 function pairs (     19874 Cartesian)
 Smallest overlap matrix eigenvalue = 4.33E-05
 Guess MOs from SCF MO coefficient file

 -----------------------------------------------------------------------
  General SCF calculation program by
  Eric Jon Sundstrom, Paul Horn, Yuezhi Mao, Dmitri Zuev, Alec White,
  David Stuck, Shaama M.S., Shane Yost, Joonho Lee, David Small,
  Daniel Levine, Susi Lehtola, Hugh Burton, Evgeny Epifanovsky
 -----------------------------------------------------------------------
 Exchange:     0.2000 Hartree-Fock + 0.0800 Slater + 0.7200 B88
 Correlation:  0.1900 VWN1RPA + 0.8100 LYP
 Using SG-1 standard quadrature grid
 A restricted SCF calculation will be
 performed using DIIS
 SCF converges when DIIS error is below 1.0e-08
 ---------------------------------------
  Cycle       Energy         DIIS error
 ---------------------------------------
    1   -7595.7239549504      1.82e-05  
    2   -7595.7239573216      4.62e-06  
    3   -7595.7239572747      6.52e-06  
    4   -7595.7239574070      6.51e-07  
    5   -7595.7239574085      3.15e-07  
    6   -7595.7239574089      1.02e-07  
    7   -7595.7239574090      2.38e-08  
    8   -7595.7239574090      6.26e-09  Convergence criterion met
 ---------------------------------------
 SCF time:   CPU 36.93s  wall 46.00s 
 SCF   energy in the final basis set =    -7595.7239574090
 Total energy in the final basis set =    -7595.7239574090

 --------------------------------------------------------------

                    Orbital Energies (a.u.)
 --------------------------------------------------------------

 Alpha MOs
 -- Occupied --
*******-176.311-165.715-165.713-165.713-101.567 -35.807 -31.301
-31.295 -31.294 -24.708 -22.951 -22.950 -22.950 -22.945 -22.945
-10.327 -10.270 -10.221  -9.481  -7.246  -7.236  -7.236  -6.357
 -4.770  -4.754  -4.754  -2.035  -2.031  -2.030  -2.017  -2.017
 -1.245  -0.932  -0.842  -0.693  -0.646  -0.607  -0.558  -0.518
 -0.487  -0.457  -0.432  -0.423  -0.372  -0.357  -0.320  -0.302
 -0.279  -0.272
 -- Virtual --
 -0.071  -0.008  -0.003   0.010   0.020   0.030   0.053   0.065
  0.069   0.074   0.080   0.089   0.098   0.108   0.115   0.119
  0.122   0.124   0.140   0.151   0.162   0.168   0.190   0.206
  0.213   0.225   0.237   0.247   0.264   0.273   0.280   0.309
  0.326   0.360   0.371   0.408   0.414   0.417   0.437   0.447
  0.458   0.471   0.483   0.497   0.508   0.546   0.574   0.590
  0.600   0.609   0.617   0.644   0.666   0.687   0.714   0.750
  0.782   0.853   0.871   0.903   0.923   0.961   0.988   1.033
  1.096   1.235   1.251   1.294   1.329   1.352   1.362   1.395
  1.405   1.420   1.471   1.508   1.525   1.544   1.578   1.652
  1.680   1.711   1.791   1.814   1.842   1.902   1.969   2.014
  2.041   2.113   2.153   2.186   2.208   2.291   2.314   2.467
  2.472   2.537   2.583   2.671   2.693   2.795   2.816   2.838
  2.937   3.150   3.278   3.406   3.679   3.735   3.780   3.814
  3.979   3.989   4.001   4.013   4.068   4.130   4.252   4.270
  4.430   4.851   6.024   6.038   6.086   6.337   6.368   6.651
  9.735  23.592  23.746  23.863  25.858  25.917  26.392  27.868
 28.360  28.370  28.389  28.541  28.548  28.577  28.604  28.693
 66.766 127.899 127.908 127.939 151.663 215.7191901.826
 --------------------------------------------------------------

          Ground-State Mulliken Net Atomic Charges

     Atom                 Charge (a.u.)
  ----------------------------------------
      1 C                    -0.473024
      2 C                    -0.015515
      3 C                    -0.203846
      4 H                     0.264281
      5 Cl                    0.064012
      6 F                    -0.070611
      7 I                     0.094279
      8 H                     0.153512
      9 H                     0.186910
  ----------------------------------------
  Sum of atomic charges =    -0.000000

 -----------------------------------------------------------------
                    Cartesian Multipole Moments
 -----------------------------------------------------------------
    Charge (ESU x 10^10)
                -0.0000
    Dipole Moment (Debye)
         X      -1.1003      Y      -0.6106      Z       1.2481
       Tot       1.7724
    Quadrupole Moments (Debye-Ang)
        XX     -61.4588     XY       5.5335     YY     -65.9591
        XZ      -0.7843     YZ      -1.7884     ZZ     -63.4537
    Octopole Moments (Debye-Ang^2)
       XXX      50.2640    XXY      -1.9835    XYY      11.5186
       YYY      18.4086    XXZ      -2.7540    XYZ       1.2238
       YYZ       3.6338    XZZ      10.7574    YZZ       1.9966
       ZZZ       0.8062
    Hexadecapole Moments (Debye-Ang^3)
      XXXX    -944.6784   XXXY      61.9800   XXYY    -221.1431
      XYYY      27.2867   YYYY    -451.3532   XXXZ      12.5938
      XXYZ       4.3483   XYYZ      -2.4412   YYYZ      -0.8129
      XXZZ    -186.0193   XYZZ      14.1583   YYZZ    -103.8393
      XZZZ       0.0339   YZZZ      10.9319   ZZZZ    -161.4560
 -----------------------------------------------------------------
 Calculating analytic gradient of the SCF energy
 Gradient of SCF Energy
            1           2           3           4           5           6
    1  -0.0000650   0.0001684  -0.0001409   0.0000817  -0.0000096   0.0001144
    2  -0.0000599   0.0001697   0.0001358  -0.0000236  -0.0000244  -0.0001241
    3   0.0000677  -0.0000152   0.0000590  -0.0000381  -0.0000394  -0.0001267
            7           8           9
    1  -0.0000228  -0.0000831  -0.0000431
    2   0.0000202  -0.0000817  -0.0000119
    3   0.0001609   0.0000052  -0.0000735
 Max gradient component =       1.697E-04
 RMS gradient           =       8.921E-05
 Gradient time:  CPU 16.64 s  wall 21.05 s
 Geometry Optimization Parameters
   NAtoms,    NIC,     NZ,  NCons,   NDum,   NFix, NCnnct, MaxDiis
        9      69       9       0       0       0       0       0

 Cartesian Hessian Update
 Hessian Updated using BFGS Update


** GEOMETRY OPTIMIZATION IN DELOCALIZED INTERNAL COORDINATES **
   Searching for a Minimum

   Optimization Cycle:   7

                       Coordinates (Angstroms)
     ATOM                X               Y               Z
      1  C        -1.4225700322   -1.0504948564    1.1551309431
      2  C        -1.8537752230   -0.3875783510   -0.1421618782
      3  C        -0.4890612458   -0.9821540646   -0.0096284666
      4  H        -2.5290792031   -0.9310116933   -0.7905710684
      5  Cl       -2.1513135567    1.3541285437   -0.2175719740
      6  F        -0.3082452485   -2.1494601738   -0.7071249951
      7  I         1.3299061791    0.1763816598    0.0130205874
      8  H        -1.2190059849   -0.4075151707    2.0015425943
      9  H        -1.8568804295   -2.0160460906    1.3900782409
   Point Group: c1    Number of degrees of freedom:    21


   Energy is  -7595.723957409

 Hessian Updated using BFGS Update

 21 Hessian modes will be used to form the next step
  Hessian Eigenvalues:
     0.013850    0.020267    0.021832    0.027457    0.035570    0.053589
     0.068027    0.083721    0.089405    0.094452    0.105139    0.126713
     0.137273    0.244134    0.264114    0.276308    0.287722    0.347821
     0.348217    0.358283    0.459662

 Minimum Search - Taking Simple RFO Step
 Searching for Lamda that Minimizes Along All modes
 Value Taken    Lamda =   0.00000000
 Step Taken.  Stepsize is  0.005321

                             Maximum     Tolerance    Cnvgd?
         Gradient           0.000133      0.000300     YES
         Displacement       0.002834      0.001200      NO
         Energy change     -0.000002      0.000001      NO


 New Cartesian Coordinates Obtained by Inverse Iteration

 Displacement from previous Coordinates is:  0.005074
 ----------------------------------------------------------------
             Standard Nuclear Orientation (Angstroms)
    I     Atom           X                Y                Z
 ----------------------------------------------------------------
    1      C      -1.4226157244    -1.0504855456     1.1548868851
    2      C      -1.8540623892    -0.3878984678    -0.1423168757
    3      C      -0.4888381823    -0.9821284883    -0.0095219084
    4      H      -2.5290364646    -0.9307625604    -0.7915171677
    5      Cl     -2.1513987809     1.3539590741    -0.2160482025
    6      F      -0.3084470485    -2.1496446735    -0.7063719466
    7      I       1.3304625928     0.1761435604     0.0125147960
    8      H      -1.2198219864    -0.4066744062     2.0008519229
    9      H      -1.8562667610    -2.0162586897     1.3902364804
 ----------------------------------------------------------------
 Molecular Point Group                 C1    NOp =  1
 Largest Abelian Subgroup              C1    NOp =  1
 Nuclear Repulsion Energy =   623.1752810382 hartrees
 There are       50 alpha and       50 beta electrons
 Applying Cartesian multipole field
    Component          Value
    ---------          -----
     (2,0,0)        1.00000E-11
     (0,2,0)        2.00000E-11
     (0,0,2)       -3.00000E-11
 Nucleus-field energy     =     0.0000000123 hartrees
 Requested basis set is 6-311++G(d,p)
 There are 76 shells and 201 basis functions
 A cutoff of  1.0D-11 yielded   2479 shell pairs
 There are     18043 function pairs (     19874 Cartesian)
 Smallest overlap matrix eigenvalue = 4.33E-05
 Guess MOs from SCF MO coefficient file

 -----------------------------------------------------------------------
  General SCF calculation program by
  Eric Jon Sundstrom, Paul Horn, Yuezhi Mao, Dmitri Zuev, Alec White,
  David Stuck, Shaama M.S., Shane Yost, Joonho Lee, David Small,
  Daniel Levine, Susi Lehtola, Hugh Burton, Evgeny Epifanovsky
 -----------------------------------------------------------------------
 Exchange:     0.2000 Hartree-Fock + 0.0800 Slater + 0.7200 B88
 Correlation:  0.1900 VWN1RPA + 0.8100 LYP
 Using SG-1 standard quadrature grid
 A restricted SCF calculation will be
 performed using DIIS
 SCF converges when DIIS error is below 1.0e-08
 ---------------------------------------
  Cycle       Energy         DIIS error
 ---------------------------------------
    1   -7595.7239568027      1.14e-05  
    2   -7595.7239577949      1.85e-06  
    3   -7595.7239577938      2.36e-06  
    4   -7595.7239578169      4.43e-07  
    5   -7595.7239578178      1.47e-07  
    6   -7595.7239578179      7.00e-08  
    7   -7595.7239578178      1.50e-08  
    8   -7595.7239578179      3.74e-09  Convergence criterion met
 ---------------------------------------
 SCF time:   CPU 37.56s  wall 47.00s 
 SCF   energy in the final basis set =    -7595.7239578179
 Total energy in the final basis set =    -7595.7239578179

 --------------------------------------------------------------

                    Orbital Energies (a.u.)
 --------------------------------------------------------------

 Alpha MOs
 -- Occupied --
*******-176.311-165.715-165.713-165.713-101.567 -35.807 -31.301
-31.295 -31.294 -24.708 -22.951 -22.950 -22.950 -22.945 -22.945
-10.327 -10.270 -10.221  -9.481  -7.246  -7.236  -7.236  -6.357
 -4.770  -4.754  -4.754  -2.035  -2.031  -2.030  -2.017  -2.017
 -1.245  -0.932  -0.842  -0.693  -0.646  -0.607  -0.558  -0.518
 -0.487  -0.457  -0.432  -0.423  -0.372  -0.357  -0.320  -0.302
 -0.279  -0.272
 -- Virtual --
 -0.071  -0.008  -0.003   0.010   0.020   0.030   0.053   0.065
  0.069   0.074   0.080   0.089   0.098   0.108   0.115   0.119
  0.122   0.124   0.140   0.151   0.162   0.168   0.190   0.206
  0.213   0.225   0.237   0.248   0.264   0.273   0.280   0.309
  0.326   0.360   0.371   0.408   0.414   0.417   0.437   0.447
  0.458   0.471   0.483   0.497   0.508   0.546   0.574   0.590
  0.600   0.609   0.617   0.644   0.666   0.687   0.714   0.750
  0.782   0.853   0.871   0.903   0.923   0.961   0.988   1.033
  1.096   1.235   1.251   1.294   1.329   1.352   1.362   1.395
  1.405   1.420   1.471   1.508   1.525   1.545   1.578   1.652
  1.680   1.711   1.792   1.814   1.842   1.902   1.969   2.014
  2.040   2.113   2.153   2.186   2.208   2.291   2.314   2.467
  2.472   2.537   2.583   2.671   2.693   2.795   2.816   2.838
  2.937   3.150   3.278   3.406   3.680   3.735   3.780   3.814
  3.979   3.989   4.001   4.014   4.068   4.130   4.252   4.270
  4.430   4.851   6.024   6.038   6.086   6.337   6.368   6.651
  9.735  23.592  23.745  23.863  25.858  25.917  26.392  27.868
 28.360  28.370  28.389  28.541  28.548  28.577  28.604  28.693
 66.766 127.899 127.908 127.939 151.663 215.7191901.826
 --------------------------------------------------------------

          Ground-State Mulliken Net Atomic Charges

     Atom                 Charge (a.u.)
  ----------------------------------------
      1 C                    -0.473012
      2 C                    -0.015287
      3 C                    -0.204032
      4 H                     0.264524
      5 Cl                    0.063636
      6 F                    -0.070521
      7 I                     0.094240
      8 H                     0.153480
      9 H                     0.186972
  ----------------------------------------
  Sum of atomic charges =    -0.000000

 -----------------------------------------------------------------
                    Cartesian Multipole Moments
 -----------------------------------------------------------------
    Charge (ESU x 10^10)
                -0.0000
    Dipole Moment (Debye)
         X      -1.0999      Y      -0.6114      Z       1.2463
       Tot       1.7711
    Quadrupole Moments (Debye-Ang)
        XX     -61.4599     XY       5.5329     YY     -65.9588
        XZ      -0.7827     YZ      -1.7855     ZZ     -63.4527
    Octopole Moments (Debye-Ang^2)
       XXX      50.2374    XXY      -1.9714    XYY      11.5090
       YYY      18.4331    XXZ      -2.7690    XYZ       1.2171
       YYZ       3.6297    XZZ      10.7393    YZZ       2.0043
       ZZZ       0.7784
    Hexadecapole Moments (Debye-Ang^3)
      XXXX    -944.9947   XXXY      61.9797   XXYY    -221.2120
      XYYY      27.2867   YYYY    -451.3220   XXXZ      12.7722
      XXYZ       4.3371   XYYZ      -2.3965   YYYZ      -0.8518
      XXZZ    -186.0423   XYZZ      14.1626   YYZZ    -103.8129
      XZZZ       0.2152   YZZZ      10.8815   ZZZZ    -161.3646
 -----------------------------------------------------------------
 Calculating analytic gradient of the SCF energy
 Gradient of SCF Energy
            1           2           3           4           5           6
    1  -0.0000407   0.0000002   0.0000035   0.0000846   0.0000064   0.0000537
    2  -0.0000346   0.0000887   0.0000289  -0.0000001  -0.0000258  -0.0000149
    3  -0.0000128  -0.0000081   0.0000632  -0.0000611   0.0000059  -0.0000280
            7           8           9
    1   0.0000269  -0.0000791  -0.0000554
    2   0.0000346  -0.0000518  -0.0000250
    3   0.0001415  -0.0000203  -0.0000802
 Max gradient component =       1.415E-04
 RMS gradient           =       5.190E-05
 Gradient time:  CPU 17.01 s  wall 21.92 s
 Geometry Optimization Parameters
   NAtoms,    NIC,     NZ,  NCons,   NDum,   NFix, NCnnct, MaxDiis
        9      69       9       0       0       0       0       0

 Cartesian Hessian Update
 Hessian Updated using BFGS Update


** GEOMETRY OPTIMIZATION IN DELOCALIZED INTERNAL COORDINATES **
   Searching for a Minimum

   Optimization Cycle:   8

                       Coordinates (Angstroms)
     ATOM                X               Y               Z
      1  C        -1.4226157244   -1.0504855456    1.1548868851
      2  C        -1.8540623892   -0.3878984678   -0.1423168757
      3  C        -0.4888381823   -0.9821284883   -0.0095219084
      4  H        -2.5290364646   -0.9307625604   -0.7915171677
      5  Cl       -2.1513987809    1.3539590741   -0.2160482025
      6  F        -0.3084470485   -2.1496446735   -0.7063719466
      7  I         1.3304625928    0.1761435604    0.0125147960
      8  H        -1.2198219864   -0.4066744062    2.0008519229
      9  H        -1.8562667610   -2.0162586897    1.3902364804
   Point Group: c1    Number of degrees of freedom:    21


   Energy is  -7595.723957818

 Hessian Updated using BFGS Update

 21 Hessian modes will be used to form the next step
  Hessian Eigenvalues:
     0.013212    0.021030    0.021921    0.027691    0.034242    0.053365
     0.068082    0.077294    0.089129    0.095402    0.105956    0.126449
     0.138651    0.249372    0.265417    0.279232    0.287355    0.347966
     0.348188    0.357063    0.439425

 Minimum Search - Taking Simple RFO Step
 Searching for Lamda that Minimizes Along All modes
 Value Taken    Lamda =   0.00000000
 Step Taken.  Stepsize is  0.001355

                             Maximum     Tolerance    Cnvgd?
         Gradient           0.000047      0.000300     YES
         Displacement       0.000888      0.001200     YES
         Energy change     -0.000000      0.000001     YES


                       Distance Matrix (Angstroms)
             C (  1)   C (  2)   C (  3)   H (  4)   Cl(  5)   F (  6)
   C (  2)  1.519179
   C (  3)  1.494142  1.494851
   H (  4)  2.242095  1.082475  2.185535
   Cl(  5)  2.862157  1.768591  2.874729  2.386153
   F (  6)  2.431832  2.410567  1.371581  2.534549  3.989001
   I (  7)  3.223209  3.237795  2.156835  4.094807  3.682777  2.934640
   H (  8)  1.082255  2.235125  2.215195  3.128264  2.980321  3.346283
   H (  9)  1.084509  2.236131  2.213280  2.528037  3.745080  2.609464
             I (  7)   H (  8)
   H (  8)  3.285896
   H (  9)  4.106092  1.835395

 Final energy is   -7595.7239578178569     


 ******************************
 **  OPTIMIZATION CONVERGED  **
 ******************************

                       Coordinates (Angstroms)
     ATOM                X               Y               Z
      1  C        -1.4226157244   -1.0504855456    1.1548868851
      2  C        -1.8540623892   -0.3878984678   -0.1423168757
      3  C        -0.4888381823   -0.9821284883   -0.0095219084
      4  H        -2.5290364646   -0.9307625604   -0.7915171677
      5  Cl       -2.1513987809    1.3539590741   -0.2160482025
      6  F        -0.3084470485   -2.1496446735   -0.7063719466
      7  I         1.3304625928    0.1761435604    0.0125147960
      8  H        -1.2198219864   -0.4066744062    2.0008519229
      9  H        -1.8562667610   -2.0162586897    1.3902364804

Z-matrix Print:
$molecule
0 1
I 
C  1 2.156835
F  2 1.371581 1 110.571615
C  2 1.494142 1 122.940137 3 143.334812 0
H  4 1.082255 2 117.700265 1 6.503455 0
H  4 1.084509 2 117.371380 1 -139.096749 0
C  2 1.494851 1 123.903157 3 -141.644861 0
H  7 1.082475 2 115.049237 1 138.741156 0
Cl 7 1.768591 2 123.281599 1 -3.212889 0
$end


 --------------------------------------------------------------

                    Orbital Energies (a.u.)
 --------------------------------------------------------------

 Alpha MOs
 -- Occupied --
*******-176.311-165.715-165.713-165.713-101.567 -35.807 -31.301
-31.295 -31.294 -24.708 -22.951 -22.950 -22.950 -22.945 -22.945
-10.327 -10.270 -10.221  -9.481  -7.246  -7.236  -7.236  -6.357
 -4.770  -4.754  -4.754  -2.035  -2.031  -2.030  -2.017  -2.017
 -1.245  -0.932  -0.842  -0.693  -0.646  -0.607  -0.558  -0.518
 -0.487  -0.457  -0.432  -0.423  -0.372  -0.357  -0.320  -0.302
 -0.279  -0.272
 -- Virtual --
 -0.071  -0.008  -0.003   0.010   0.020   0.030   0.053   0.065
  0.069   0.074   0.080   0.089   0.098   0.108   0.115   0.119
  0.122   0.124   0.140   0.151   0.162   0.168   0.190   0.206
  0.213   0.225   0.237   0.248   0.264   0.273   0.280   0.309
  0.326   0.360   0.371   0.408   0.414   0.417   0.437   0.447
  0.458   0.471   0.483   0.497   0.508   0.546   0.574   0.590
  0.600   0.609   0.617   0.644   0.666   0.687   0.714   0.750
  0.782   0.853   0.871   0.903   0.923   0.961   0.988   1.033
  1.096   1.235   1.251   1.294   1.329   1.352   1.362   1.395
  1.405   1.420   1.471   1.508   1.525   1.545   1.578   1.652
  1.680   1.711   1.792   1.814   1.842   1.902   1.969   2.014
  2.040   2.113   2.153   2.186   2.208   2.291   2.314   2.467
  2.472   2.537   2.583   2.671   2.693   2.795   2.816   2.838
  2.937   3.150   3.278   3.406   3.680   3.735   3.780   3.814
  3.979   3.989   4.001   4.014   4.068   4.130   4.252   4.270
  4.430   4.851   6.024   6.038   6.086   6.337   6.368   6.651
  9.735  23.592  23.745  23.863  25.858  25.917  26.392  27.868
 28.360  28.370  28.389  28.541  28.548  28.577  28.604  28.693
 66.766 127.899 127.908 127.939 151.663 215.7191901.826
 --------------------------------------------------------------

          Ground-State Mulliken Net Atomic Charges

     Atom                 Charge (a.u.)
  ----------------------------------------
      1 C                    -0.473012
      2 C                    -0.015287
      3 C                    -0.204032
      4 H                     0.264524
      5 Cl                    0.063636
      6 F                    -0.070521
      7 I                     0.094240
      8 H                     0.153480
      9 H                     0.186972
  ----------------------------------------
  Sum of atomic charges =    -0.000000

 -----------------------------------------------------------------
                    Cartesian Multipole Moments
 -----------------------------------------------------------------
    Charge (ESU x 10^10)
                -0.0000
    Dipole Moment (Debye)
         X      -1.0999      Y      -0.6114      Z       1.2463
       Tot       1.7711
    Quadrupole Moments (Debye-Ang)
        XX     -61.4599     XY       5.5329     YY     -65.9588
        XZ      -0.7827     YZ      -1.7855     ZZ     -63.4527
    Octopole Moments (Debye-Ang^2)
       XXX      50.2374    XXY      -1.9714    XYY      11.5090
       YYY      18.4331    XXZ      -2.7690    XYZ       1.2171
       YYZ       3.6297    XZZ      10.7393    YZZ       2.0043
       ZZZ       0.7784
    Hexadecapole Moments (Debye-Ang^3)
      XXXX    -944.9947   XXXY      61.9797   XXYY    -221.2120
      XYYY      27.2867   YYYY    -451.3220   XXXZ      12.7722
      XXYZ       4.3371   XYYZ      -2.3965   YYYZ      -0.8518
      XXZZ    -186.0423   XYZZ      14.1626   YYZZ    -103.8129
      XZZZ       0.2152   YZZZ      10.8815   ZZZZ    -161.3646
 -----------------------------------------------------------------
Archival summary:
1\1\TWL02\OPT\ProcedureUnspecified\BasisUnspecified\1l1133\taweetha\ThuOct1103:28:252018ThuOct1103:28:252018\0\\#,OPT,ProcedureUnspecified,BasisUnspecified,\\0,1\I\C,1,2.15683\F,2,1.37158,1,110.572\C,2,1.49414,1,122.94,3,143.335,0\H,4,1.08225,2,117.7,1,6.50345,0\H,4,1.08451,2,117.371,1,-139.097,0\C,2,1.49485,1,123.903,3,-141.645,0\H,7,1.08248,2,115.049,1,138.741,0\Cl,7,1.76859,2,123.282,1,-3.21289,0\\\@

 Total job time:  596.72s(wall), 473.39s(cpu) 
 Thu Oct 11 03:28:25 2018

        *************************************************************
        *                                                           *
        *  Thank you very much for using Q-Chem.  Have a nice day.  *
        *                                                           *
        *************************************************************


 
User input: 2 of 2 
 
Q-Chem Developer Version!
                  Welcome to Q-Chem
     A Quantum Leap Into The Future Of Chemistry


 Q-Chem 5.1, Q-Chem, Inc., Pleasanton, CA (2018)

 Yihan Shao,  Zhengting Gan,  E. Epifanovsky,  A. T. B. Gilbert,  M. Wormit,  
 J. Kussmann,  A. W. Lange,  A. Behn,  Jia Deng,  Xintian Feng,  D. Ghosh,  
 M. Goldey,  P. R. Horn,  L. D. Jacobson,  I. Kaliman,  T. Kus,  A. Landau,  
 Jie Liu,  E. I. Proynov,  R. M. Richard,  R. P. Steele,  E. J. Sundstrom,  
 H. L. Woodcock III,  P. M. Zimmerman,  D. Zuev,  B. Albrecht,  E. Alguire,  
 S. A. Baeppler,  D. Barton,  Z. Benda,  Y. A. Bernard,  E. J. Berquist,  
 K. B. Bravaya,  H. Burton,  D. Casanova,  Chun-Min Chang,  Yunqing Chen,  
 A. Chien,  K. D. Closser,  M. P. Coons,  S. Coriani,  S. Dasgupta,  
 A. L. Dempwolff,  M. Diedenhofen,  Hainam Do,  R. G. Edgar,  Po-Tung Fang,  
 S. Faraji,  S. Fatehi,  Qingguo Feng,  K. D. Fenk,  J. Fosso-Tande,  
 Qinghui Ge,  A. Ghysels,  G. Gidofalvi,  J. Gomes,  J. Gonthier,  A. Gunina,  
 D. Hait,  M. W. D. Hanson-Heine,  P. H. P. Harbach,  A. W. Hauser,  
 J. E. Herr,  E. G. Hohenstein,  Z. C. Holden,  Kerwin Hui,  B. C. Huynh,  
 T.-C. Jagau,  Hyunjun Ji,  B. Kaduk,  K. Khistyaev,  Jaehoon Kim,  
 P. Klunzinger,  K. Koh,  D. Kosenkov,  L. Koulias,  T. Kowalczyk,  
 C. M. Krauter,  A. Kunitsa,  Ka Un Lao,  A. Laurent,  K. V. Lawler,  
 Joonho Lee,  D. Lefrancois,  S. Lehtola,  D. S. Levine,  Yi-Pei Li,  
 You-Sheng Lin,  Fenglai Liu,  E. Livshits,  A. Luenser,  P. Manohar,  
 E. Mansoor,  S. F. Manzer,  Shan-Ping Mao,  Yuezhi Mao,  N. Mardirossian,  
 A. V. Marenich,  T. Markovich,  L. A. Martinez-Martinez,  S. A. Maurer,  
 N. J. Mayhall,  S. C. McKenzie,  J.-M. Mewes,  A. F. Morrison,  
 J. W. Mullinax,  K. Nanda,  T. S. Nguyen-Beck,  R. Olivares-Amaya,  
 J. A. Parkhill,  T. M. Perrine,  F. Plasser,  P. Pokhilko,  S. Prager,  
 A. Prociuk,  E. Ramos,  D. R. Rehn,  F. Rob,  M. Schneider,  N. Sergueev,  
 S. M. Sharada,  S. Sharma,  D. W. Small,  T. Stauch,  T. Stein,  
 Yu-Chuan Su,  A. J. W. Thom,  A. Tkatchenko,  T. Tsuchimochi,  N. M. Tubman,  
 L. Vogt,  M. L. Vidal,  O. Vydrov,  M. A. Watson,  J. Wenzel,  
 M. de Wergifosse,  T. A. Wesolowski,  A. White,  J. Witte,  A. Yamada,  
 Jun Yang,  K. Yao,  S. Yeganeh,  S. R. Yost,  Zhi-Qiang You,  A. Zech,  
 Igor Ying Zhang,  Xing Zhang,  Yan Zhao,  Ying Zhu,  B. R. Brooks,  
 G. K. L. Chan,  C. J. Cramer,  M. S. Gordon,  W. J. Hehre,  A. Klamt,  
 M. W. Schmidt,  C. D. Sherrill,  D. G. Truhlar,  A. Aspuru-Guzik,  R. Baer,  
 A. T. Bell,  N. A. Besley,  Jeng-Da Chai,  A. E. DePrince, III,  
 R. A. DiStasio Jr.,  A. Dreuw,  B. D. Dunietz,  T. R. Furlani,  
 Chao-Ping Hsu,  Yousung Jung,  Jing Kong,  D. S. Lambrecht,  WanZhen Liang,  
 C. Ochsenfeld,  V. A. Rassolov,  L. V. Slipchenko,  J. E. Subotnik,  
 T. Van Voorhis,  J. M. Herbert,  A. I. Krylov,  P. M. W. Gill,  M. Head-Gordon

 Contributors to earlier versions of Q-Chem not listed above: 
 R. D. Adamson,  B. Austin,  J. Baker,  G. J. O. Beran,  K. Brandhorst,  
 S. T. Brown,  E. F. C. Byrd,  A. K. Chakraborty,  C.-L. Cheng,  
 Siu Hung Chien,  D. M. Chipman,  D. L. Crittenden,  H. Dachsel,  
 R. J. Doerksen,  A. D. Dutoi,  L. Fusti-Molnar,  W. A. Goddard III,  
 A. Golubeva-Zadorozhnaya,  S. R. Gwaltney,  G. Hawkins,  A. Heyden,  
 S. Hirata,  G. Kedziora,  F. J. Keil,  C. Kelley,  Jihan Kim,  R. A. King,  
 R. Z. Khaliullin,  P. P. Korambath,  W. Kurlancheek,  A. M. Lee,  M. S. Lee,  
 S. V. Levchenko,  Ching Yeh Lin,  D. Liotard,  R. C. Lochan,  I. Lotan,  
 P. E. Maslen,  N. Nair,  D. P. O'Neill,  D. Neuhauser,  E. Neuscamman,  
 C. M. Oana,  R. Olson,  B. Peters,  R. Peverati,  P. A. Pieniazek,  
 Y. M. Rhee,  J. Ritchie,  M. A. Rohrdanz,  E. Rosta,  N. J. Russ,  
 H. F. Schaefer III,  N. E. Schultz,  N. Shenvi,  A. C. Simmonett,  A. Sodt,  
 D. Stuck,  K. S. Thanthiriwatte,  V. Vanovschi,  Tao Wang,  A. Warshel,  
 C. F. Williams,  Q. Wu,  X. Xu,  W. Zhang

 Please cite Q-Chem as follows:
 Y. Shao et al., Mol. Phys. 113, 184-215 (2015)
 DOI: 10.1080/00268976.2014.952696

 Q-Chem 5.1.1 for Intel X86 EM64T Linux

 Parts of Q-Chem use Armadillo 8.300.2 (Tropical Shenanigans).
 http://arma.sourceforge.net/

 Q-Chem begins on Thu Oct 11 03:28:26 2018  

Host: 
0

     Scratch files written to /scratch/taweetham/qchem2567//
The previous job contains 0 fragments, simply inherited here
Input Ideriv = 2
Curr. Ideriv = -1
Max.  Ideriv = 2

Checking the input file for inconsistencies... 	...done.

--------------------------------------------------------------
User input:
--------------------------------------------------------------

$molecule
read
$end

$rem
   job_type 	frequency
   basis 	6-311++g**
   method	b3lyp	
$end


--------------------------------------------------------------
 ----------------------------------------------------------------
             Standard Nuclear Orientation (Angstroms)
    I     Atom           X                Y                Z
 ----------------------------------------------------------------
    1      C      -1.3868558962    -1.1101870699     1.1436415836
    2      C      -1.8574998549    -0.4584814650    -0.1454199068
    3      C      -0.4569401517    -0.9649091450    -0.0167945657
    4      H      -2.4944765536    -1.0345881637    -0.8042933407
    5      Cl     -2.2668903954     1.2613451901    -0.1955057972
    6      F      -0.1997811208    -2.1082341165    -0.7294741725
    7      I       1.2834527329     0.3082886171     0.0271955593
    8      H      -1.2280336077    -0.4667338093     1.9992222699
    9      H      -1.7575424561    -2.1052698375     1.3640098649
 ----------------------------------------------------------------
 Molecular Point Group                 C1    NOp =  1
 Largest Abelian Subgroup              C1    NOp =  1
 Nuclear Repulsion Energy =   623.1752810382 hartrees
 There are       50 alpha and       50 beta electrons
 Requested basis set is 6-311++G(d,p)
 There are 76 shells and 201 basis functions

 Total QAlloc Memory Limit   2000 MB
 Mega-Array Size       188 MB
 MEM_STATIC part       192 MB

                       Distance Matrix (Angstroms)
             C (  1)   C (  2)   C (  3)   H (  4)   Cl(  5)   F (  6)
   C (  2)  1.519179
   C (  3)  1.494142  1.494851
   H (  4)  2.242095  1.082475  2.185535
   Cl(  5)  2.862157  1.768591  2.874729  2.386153
   F (  6)  2.431832  2.410567  1.371581  2.534549  3.989001
   I (  7)  3.223209  3.237795  2.156835  4.094807  3.682777  2.934640
   H (  8)  1.082255  2.235125  2.215195  3.128264  2.980321  3.346283
   H (  9)  1.084509  2.236131  2.213280  2.528037  3.745080  2.609464
             I (  7)   H (  8)
   H (  8)  3.285896
   H (  9)  4.106092  1.835395

 A cutoff of  1.0D-11 yielded   2479 shell pairs
 There are     18043 function pairs (     19874 Cartesian)
 Smallest overlap matrix eigenvalue = 4.33E-05
 Guess from superposition of atomic densities
 Warning:  Energy on first SCF cycle will be non-variational
 SAD guess density has 100.000000 electrons

 -----------------------------------------------------------------------
  General SCF calculation program by
  Eric Jon Sundstrom, Paul Horn, Yuezhi Mao, Dmitri Zuev, Alec White,
  David Stuck, Shaama M.S., Shane Yost, Joonho Lee, David Small,
  Daniel Levine, Susi Lehtola, Hugh Burton, Evgeny Epifanovsky
 -----------------------------------------------------------------------
 Exchange:     0.2000 Hartree-Fock + 0.0800 Slater + 0.7200 B88
 Correlation:  0.1900 VWN1RPA + 0.8100 LYP
 Using SG-1 standard quadrature grid
 A restricted SCF calculation will be
 performed using DIIS
 SCF converges when DIIS error is below 1.0e-08
 ---------------------------------------
  Cycle       Energy         DIIS error
 ---------------------------------------
    1   -7596.6972853669      3.89e-02  
    2   -7595.6713650799      3.53e-03  
    3   -7595.6436359364      4.36e-03  
    4   -7595.7227713574      5.13e-04  
    5   -7595.7236354947      2.28e-04  
    6   -7595.7238220301      6.49e-05  
    7   -7595.7238403572      2.09e-05  
    8   -7595.7238420063      6.49e-06  
    9   -7595.7238422012      1.72e-06  
   10   -7595.7238422149      4.50e-07  
   11   -7595.7238422158      1.90e-07  
   12   -7595.7238422159      4.80e-08  
   13   -7595.7238422159      9.23e-09  Convergence criterion met
 ---------------------------------------
 SCF time:   CPU 57.11s  wall 63.00s 
 SCF   energy in the final basis set =    -7595.7238422159
 Total energy in the final basis set =    -7595.7238422159

 --------------------------------------------------------------

                    Orbital Energies (a.u.)
 --------------------------------------------------------------

 Alpha MOs
 -- Occupied --
*******-176.311-165.715-165.713-165.713-101.567 -35.808 -31.301
-31.295 -31.294 -24.708 -22.951 -22.950 -22.950 -22.945 -22.945
-10.327 -10.270 -10.221  -9.481  -7.246  -7.236  -7.236  -6.357
 -4.770  -4.754  -4.754  -2.035  -2.031  -2.030  -2.017  -2.017
 -1.245  -0.932  -0.842  -0.693  -0.646  -0.607  -0.558  -0.518
 -0.487  -0.457  -0.432  -0.423  -0.372  -0.357  -0.320  -0.302
 -0.279  -0.272
 -- Virtual --
 -0.071  -0.008  -0.003   0.010   0.020   0.030   0.053   0.065
  0.069   0.074   0.080   0.089   0.098   0.108   0.115   0.119
  0.122   0.124   0.140   0.151   0.162   0.168   0.190   0.205
  0.213   0.225   0.237   0.248   0.264   0.273   0.280   0.309
  0.326   0.360   0.371   0.408   0.414   0.417   0.437   0.447
  0.458   0.470   0.483   0.497   0.508   0.546   0.574   0.590
  0.600   0.609   0.617   0.644   0.666   0.687   0.714   0.750
  0.782   0.853   0.871   0.903   0.923   0.961   0.988   1.033
  1.096   1.235   1.251   1.294   1.329   1.351   1.362   1.395
  1.405   1.420   1.471   1.508   1.525   1.545   1.578   1.652
  1.680   1.711   1.792   1.814   1.842   1.902   1.969   2.014
  2.040   2.113   2.153   2.186   2.208   2.291   2.314   2.467
  2.472   2.537   2.583   2.671   2.693   2.795   2.816   2.838
  2.937   3.150   3.278   3.406   3.680   3.735   3.780   3.814
  3.979   3.989   4.000   4.014   4.068   4.130   4.252   4.270
  4.430   4.851   6.024   6.038   6.086   6.337   6.368   6.651
  9.735  23.592  23.745  23.863  25.858  25.917  26.392  27.868
 28.360  28.370  28.389  28.541  28.548  28.577  28.604  28.693
 66.766 127.899 127.908 127.939 151.663 215.7201901.826
 --------------------------------------------------------------

          Ground-State Mulliken Net Atomic Charges

     Atom                 Charge (a.u.)
  ----------------------------------------
      1 C                    -0.472398
      2 C                    -0.016734
      3 C                    -0.203496
      4 H                     0.264368
      5 Cl                    0.063945
      6 F                    -0.070411
      7 I                     0.094114
      8 H                     0.153601
      9 H                     0.187010
  ----------------------------------------
  Sum of atomic charges =    -0.000000

 -----------------------------------------------------------------
                    Cartesian Multipole Moments
 -----------------------------------------------------------------
    Charge (ESU x 10^10)
                -0.0000
    Dipole Moment (Debye)
         X      -1.0600      Y      -0.7000      Z       1.2335
       Tot       1.7707
    Quadrupole Moments (Debye-Ang)
        XX     -62.1239     XY       5.7641     YY     -65.2384
        XZ      -0.6300     YZ      -1.7928     ZZ     -63.4884
    Octopole Moments (Debye-Ang^2)
       XXX      56.5752    XXY      -3.3472    XYY      12.7502
       YYY      11.2506    XXZ      -3.3001    XYZ       0.8583
       YYZ       3.2974    XZZ      12.6655    YZZ      -0.1902
       ZZZ      -0.5757
    Hexadecapole Moments (Debye-Ang^3)
      XXXX    -965.7885   XXXY      45.3254   XXYY    -218.1092
      XYYY      14.9077   YYYY    -442.9499   XXXZ      12.3000
      XXYZ       4.8241   XYYZ      -1.9471   YYYZ      -2.5610
      XXZZ    -188.1377   XYZZ       9.2013   YYZZ    -102.5010
      XZZZ      -0.7141   YZZZ       8.8798   ZZZZ    -160.8012
 -----------------------------------------------------------------
 Calculating MO derivatives via CPSCF
   1         3          27      0.134316    0.027724
   2         3          27      0.017554    0.003322
   3         3          27      0.001718    0.000477
   4         7          23      0.000131    0.000045
   5        28           2      0.000004    0.000003
   6        30           0      0.000000    0.000000    Roots Converged
 Time for AOints: 29.0 s (CPU) 35.9 s (wall)
 ------------------------------------------------------------------------------
                     AOints        : Timing summary (seconds)
 ------------------------------------------------------------------------------
     job step          cpu (% of tot)      sys (% of tot)     wall (% of tot)
 ------------------------------------------------------------------------------
  cpscf_lag         0.2100E+03 (45.1)   0.3160E-03 (17.0)   0.2102E+03 (41.7)
  iterzp            0.2265E+03 (48.6)   0.1546E-02 (82.9)   0.2571E+03 (51.0)
  make_fx           0.0000E+00 ( 0.0)   0.0000E+00 ( 0.0)   0.0000E+00 ( 0.0)
  AOints            0.2896E+02 ( 6.2)   0.1000E-05 ( 0.1)   0.3586E+02 ( 7.1)
 ------------------------------------------------------------------------------
   Grand Totals     0.4659E+03          0.1864E-02          0.5038E+03
 ------------------------------------------------------------------------------
 Calculating analytic Hessian of the SCF energy
 Polarizability Matrix (a.u.)
            1           2           3
    1 -89.6493009  -3.7890610   0.9700504
    2  -3.7890610 -77.4401956   3.2008993
    3   0.9700504   3.2008993 -62.0275671

 Direct stationary perturbation theory relativistic correction:

 rels  =      97.801882332490
 relv  =    -324.521720246673
 rel2e =      42.496569611866
 E_rel =    -184.223268302318

 Hessian of the SCF Energy
            1           2           3           4           5           6
    1   0.2618829   0.1361103  -0.0329044  -0.0376169  -0.0020620  -0.0287321
    2   0.1361103   0.6039758   0.0412728   0.0159111  -0.0817855   0.0408340
    3  -0.0329044   0.0412728   0.6123483  -0.0704693   0.0512074  -0.1587736
    4  -0.0376169   0.0159111  -0.0704693   0.4401982   0.0098140   0.1875670
    5  -0.0020620  -0.0817855   0.0512074   0.0098140   0.4355287   0.0627225
    6  -0.0287321   0.0408340  -0.1587736   0.1875670   0.0627225   0.3866076
    7  -0.0904934  -0.0410316   0.1065540  -0.2038441   0.0486026  -0.0516565
    8  -0.0161100  -0.0644564   0.0001825   0.0519874  -0.0551724  -0.0030274
    9   0.0846333   0.0327592  -0.1465434  -0.0160017  -0.0190712  -0.0307302
   10   0.0019638   0.0070044   0.0040037  -0.1474291  -0.0944540  -0.1118165
   11   0.0064858   0.0065565   0.0090210  -0.0957842  -0.1231763  -0.0992742
   12  -0.0156472  -0.0150571  -0.0137071  -0.1123018  -0.0956681  -0.1511167
   13  -0.0037335   0.0017525  -0.0048331  -0.0350934   0.0220413  -0.0018360
   14   0.0067395  -0.0186463   0.0042605   0.0191080  -0.1506436  -0.0060589
   15  -0.0031152   0.0217633   0.0053952  -0.0022022  -0.0018244  -0.0304025
   16  -0.0033111   0.0101786   0.0128831  -0.0052629   0.0256634   0.0148668
   17   0.0045774   0.0025337  -0.0096670   0.0035848  -0.0249149  -0.0131064
   18   0.0012292  -0.0365324  -0.0200628   0.0089620   0.0017148   0.0071352
   19  -0.0131285  -0.0024919  -0.0011714  -0.0131447  -0.0134355   0.0056819
   20  -0.0093983  -0.0018151  -0.0029106  -0.0014451  -0.0006194   0.0045421
   21   0.0082039   0.0075755   0.0030410  -0.0028729  -0.0045424  -0.0003430
   22  -0.0424191  -0.0322489  -0.0342047  -0.0070623  -0.0147214  -0.0160788
   23  -0.0309073  -0.1548661  -0.1427790   0.0024428   0.0090319   0.0136657
   24  -0.0335647  -0.1391634  -0.2254156  -0.0007437  -0.0090653  -0.0142540
   25  -0.0731442  -0.0951845   0.0201421   0.0092551   0.0185516   0.0020041
   26  -0.0954355  -0.2914966   0.0494124  -0.0056189  -0.0082486  -0.0002975
   27   0.0198971   0.0465481  -0.0562820   0.0080626   0.0145268  -0.0081228
            7           8           9          10          11          12
    1  -0.0904934  -0.0161100   0.0846333   0.0019638   0.0064858  -0.0156472
    2  -0.0410316  -0.0644564   0.0327592   0.0070044   0.0065565  -0.0150571
    3   0.1065540   0.0001825  -0.1465434   0.0040037   0.0090210  -0.0137071
    4  -0.2038441   0.0519874  -0.0160017  -0.1474291  -0.0957842  -0.1123018
    5   0.0486026  -0.0551724  -0.0190712  -0.0944540  -0.1231763  -0.0956681
    6  -0.0516565  -0.0030274  -0.0307302  -0.1118165  -0.0992742  -0.1511167
    7   0.4449485  -0.0355081  -0.0846358  -0.0170239   0.0024178   0.0070790
    8  -0.0355081   0.3597208   0.0642997  -0.0141117   0.0022722   0.0059634
    9  -0.0846358   0.0642997   0.3345856  -0.0195256   0.0026696   0.0032018
   10  -0.0170239  -0.0141117  -0.0195256   0.1539587   0.0920247   0.1201783
   11   0.0024178   0.0022722   0.0026696   0.0920247   0.1387882   0.0972605
   12   0.0070790   0.0059634   0.0032018   0.1201783   0.0972605   0.1565015
   13   0.0016354   0.0193751  -0.0011464   0.0049994  -0.0079303   0.0022741
   14   0.0017984  -0.0148365   0.0021501   0.0108510  -0.0247607   0.0040315
   15  -0.0051837  -0.0028604  -0.0036015   0.0054172  -0.0109561   0.0037822
   16  -0.0634226   0.0239754   0.0165026   0.0039902   0.0014723  -0.0018181
   17   0.0492843  -0.1935944  -0.0924047  -0.0014605   0.0002674   0.0018532
   18   0.0290880  -0.0814104  -0.1131150   0.0019691  -0.0002080   0.0005375
   19  -0.0687210  -0.0208072   0.0017029  -0.0012556  -0.0001011   0.0017744
   20  -0.0275015  -0.0340742   0.0078434   0.0006268  -0.0002327   0.0000123
   21  -0.0008017   0.0055959  -0.0246517  -0.0008464   0.0001007   0.0004693
   22   0.0057688   0.0170193   0.0166135   0.0006441   0.0024058  -0.0035797
   23  -0.0011263  -0.0033984   0.0019209  -0.0006405  -0.0011538   0.0025668
   24  -0.0032357  -0.0049620  -0.0109304   0.0019802   0.0010638  -0.0017520
   25  -0.0088478  -0.0258203   0.0018572   0.0001524  -0.0009908   0.0020410
   26   0.0030644   0.0035393  -0.0001669   0.0001597   0.0014392  -0.0009626
   27   0.0027923   0.0162188  -0.0082153  -0.0013600   0.0003227   0.0020836
           13          14          15          16          17          18
    1  -0.0037335   0.0067395  -0.0031152  -0.0033111   0.0045774   0.0012292
    2   0.0017525  -0.0186463   0.0217633   0.0101786   0.0025337  -0.0365324
    3  -0.0048331   0.0042605   0.0053952   0.0128831  -0.0096670  -0.0200628
    4  -0.0350934   0.0191080  -0.0022022  -0.0052629   0.0035848   0.0089620
    5   0.0220413  -0.1506436  -0.0018244   0.0256634  -0.0249149   0.0017148
    6  -0.0018360  -0.0060589  -0.0304025   0.0148668  -0.0131064   0.0071352
    7   0.0016354   0.0017984  -0.0051837  -0.0634226   0.0492843   0.0290880
    8   0.0193751  -0.0148365  -0.0028604   0.0239754  -0.1935944  -0.0814104
    9  -0.0011464   0.0021501  -0.0036015   0.0165026  -0.0924047  -0.1131150
   10   0.0049994   0.0108510   0.0054172   0.0039902  -0.0014605   0.0019691
   11  -0.0079303  -0.0247607  -0.0109561   0.0014723   0.0002674  -0.0002080
   12   0.0022741   0.0040315   0.0037822  -0.0018181   0.0018532   0.0005375
   13   0.0365527  -0.0429488   0.0049214  -0.0028588   0.0048051  -0.0006614
   14  -0.0429488   0.2084722  -0.0042766   0.0023490  -0.0023844   0.0008133
   15   0.0049214  -0.0042766   0.0225707   0.0027736  -0.0020226   0.0005956
   16  -0.0028588   0.0023490   0.0027736   0.0708631  -0.0496324  -0.0372130
   17   0.0048051  -0.0023844  -0.0020226  -0.0496324   0.2418028   0.1261460
   18  -0.0006614   0.0008133   0.0005956  -0.0372130   0.1261460   0.1236197
   19  -0.0024082   0.0005463  -0.0017825  -0.0000521  -0.0133613  -0.0068698
   20   0.0023414   0.0017649  -0.0002828  -0.0153454  -0.0251049  -0.0098618
   21   0.0007143  -0.0005358   0.0006543  -0.0075397  -0.0098876  -0.0003507
   22   0.0016630  -0.0027734   0.0027925  -0.0030347   0.0017194   0.0080434
   23   0.0004388   0.0017197  -0.0010069   0.0014428   0.0002031  -0.0014816
   24  -0.0004553  -0.0006527   0.0020139  -0.0006625   0.0008641  -0.0004953
   25  -0.0007567   0.0043299  -0.0036210   0.0030890   0.0004833  -0.0045474
   26   0.0001248  -0.0006854   0.0014666  -0.0001036   0.0011917   0.0008202
   27   0.0010224   0.0002686  -0.0010080   0.0002072  -0.0017750   0.0021358
           19          20          21          22          23          24
    1  -0.0131285  -0.0093983   0.0082039  -0.0424191  -0.0309073  -0.0335647
    2  -0.0024919  -0.0018151   0.0075755  -0.0322489  -0.1548661  -0.1391634
    3  -0.0011714  -0.0029106   0.0030410  -0.0342047  -0.1427790  -0.2254156
    4  -0.0131447  -0.0014451  -0.0028729  -0.0070623   0.0024428  -0.0007437
    5  -0.0134355  -0.0006194  -0.0045424  -0.0147214   0.0090319  -0.0090653
    6   0.0056819   0.0045421  -0.0003430  -0.0160788   0.0136657  -0.0142540
    7  -0.0687210  -0.0275015  -0.0008017   0.0057688  -0.0011263  -0.0032357
    8  -0.0208072  -0.0340742   0.0055959   0.0170193  -0.0033984  -0.0049620
    9   0.0017029   0.0078434  -0.0246517   0.0166135   0.0019209  -0.0109304
   10  -0.0012556   0.0006268  -0.0008464   0.0006441  -0.0006405   0.0019802
   11  -0.0001011  -0.0002327   0.0001007   0.0024058  -0.0011538   0.0010638
   12   0.0017744   0.0000123   0.0004693  -0.0035797   0.0025668  -0.0017520
   13  -0.0024082   0.0023414   0.0007143   0.0016630   0.0004388  -0.0004553
   14   0.0005463   0.0017649  -0.0005358  -0.0027734   0.0017197  -0.0006527
   15  -0.0017825  -0.0002828   0.0006543   0.0027925  -0.0010069   0.0020139
   16  -0.0000521  -0.0153454  -0.0075397  -0.0030347   0.0014428  -0.0006625
   17  -0.0133613  -0.0251049  -0.0098876   0.0017194   0.0002031   0.0008641
   18  -0.0068698  -0.0098618  -0.0003507   0.0080434  -0.0014816  -0.0004953
   19   0.0990831   0.0505864   0.0013508   0.0011368  -0.0016324   0.0003480
   20   0.0505864   0.0596813   0.0009441   0.0009731  -0.0000006  -0.0000680
   21   0.0013508   0.0009441   0.0202895  -0.0004338   0.0011054   0.0009330
   22   0.0011368   0.0009731  -0.0004338   0.0440539   0.0320777   0.0352519
   23  -0.0016324  -0.0000006   0.0011054   0.0320777   0.1586695   0.1467007
   24   0.0003480  -0.0000680   0.0009330   0.0352519   0.1467007   0.2407050
   25  -0.0015098  -0.0008375   0.0022253  -0.0007506  -0.0020955   0.0010817
   26   0.0006969   0.0004005  -0.0003557  -0.0044516  -0.0102052   0.0052829
   27  -0.0010343  -0.0002186  -0.0000418  -0.0084043  -0.0206919   0.0091954
           25          26          27
    1  -0.0731442  -0.0954355   0.0198971
    2  -0.0951845  -0.2914966   0.0465481
    3   0.0201421   0.0494124  -0.0562820
    4   0.0092551  -0.0056189   0.0080626
    5   0.0185516  -0.0082486   0.0145268
    6   0.0020041  -0.0002975  -0.0081228
    7  -0.0088478   0.0030644   0.0027923
    8  -0.0258203   0.0035393   0.0162188
    9   0.0018572  -0.0001669  -0.0082153
   10   0.0001524   0.0001597  -0.0013600
   11  -0.0009908   0.0014392   0.0003227
   12   0.0020410  -0.0009626   0.0020836
   13  -0.0007567   0.0001248   0.0010224
   14   0.0043299  -0.0006854   0.0002686
   15  -0.0036210   0.0014666  -0.0010080
   16   0.0030890  -0.0001036   0.0002072
   17   0.0004833   0.0011917  -0.0017750
   18  -0.0045474   0.0008202   0.0021358
   19  -0.0015098   0.0006969  -0.0010343
   20  -0.0008375   0.0004005  -0.0002186
   21   0.0022253  -0.0003557  -0.0000418
   22  -0.0007506  -0.0044516  -0.0084043
   23  -0.0020955  -0.0102052  -0.0206919
   24   0.0010817   0.0052829   0.0091954
   25   0.0725125   0.1015638  -0.0211831
   26   0.1015638   0.3040652  -0.0551994
   27  -0.0211831  -0.0551994   0.0602552
 Gradient time:  CPU 589.34 s  wall 657.98 s
 **********************************************************************
 **                                                                  **
 **                       VIBRATIONAL ANALYSIS                       **
 **                       --------------------                       **
 **                                                                  **
 **        VIBRATIONAL FREQUENCIES (CM**-1) AND NORMAL MODES         **
 **     FORCE CONSTANTS (mDYN/ANGSTROM) AND REDUCED MASSES (AMU)     **
 **                  INFRARED INTENSITIES (KM/MOL)                   **
 **                                                                  **
 **********************************************************************


 Mode:                 1                      2                      3
 Frequency:       111.55                 183.75                 266.32
 Force Cnst:      0.2180                 0.0963                 0.8025
 Red. Mass:      29.7280                 4.8393                19.2049
 IR Active:          YES                    YES                    YES
 IR Intens:        0.758                  3.651                  0.278
 Raman Active:       YES                    YES                    YES
               X      Y      Z        X      Y      Z        X      Y      Z
 C         -0.005 -0.215 -0.013   -0.275 -0.041 -0.173    0.178  0.168  0.020
 C          0.116 -0.097 -0.007   -0.017  0.002 -0.236    0.129  0.138  0.037
 C          0.035 -0.246  0.018   -0.013  0.025  0.051    0.165  0.174  0.029
 H         -0.038  0.102 -0.029    0.108  0.119 -0.459    0.100  0.082  0.114
 Cl         0.730  0.048  0.056   -0.025  0.018  0.133   -0.090  0.159  0.019
 F          0.122 -0.241  0.057    0.102 -0.065  0.224    0.718  0.287  0.050
 I         -0.232  0.079 -0.023    0.026  0.006 -0.029   -0.131 -0.136 -0.022
 H          0.006 -0.320  0.062   -0.597 -0.041 -0.114    0.261  0.143  0.025
 H         -0.122 -0.200 -0.141   -0.197 -0.099 -0.304    0.142  0.185  0.037
 TransDip  -0.027  0.001 -0.008   -0.031  0.009 -0.052   -0.004 -0.016  0.000

 Mode:                 4                      5                      6
 Frequency:       305.16                 374.61                 435.39
 Force Cnst:      0.3485                 0.3658                 0.5333
 Red. Mass:       6.3516                 4.4247                 4.7752
 IR Active:          YES                    YES                    YES
 IR Intens:        1.576                  0.886                 17.010
 Raman Active:       YES                    YES                    YES
               X      Y      Z        X      Y      Z        X      Y      Z
 C         -0.254 -0.220  0.144    0.005 -0.280  0.019    0.056 -0.028 -0.009
 C         -0.093 -0.055  0.154    0.064  0.078  0.141    0.378  0.104 -0.086
 C         -0.096  0.087  0.255    0.030 -0.154  0.058    0.246  0.065  0.176
 H          0.073 -0.040 -0.021    0.003  0.141  0.146    0.696  0.075 -0.362
 Cl         0.073 -0.065 -0.076   -0.094  0.172 -0.062   -0.025 -0.035 -0.004
 F          0.030  0.322 -0.043    0.045 -0.149  0.015   -0.181  0.062  0.012
 I          0.022 -0.007 -0.026    0.010  0.015 -0.006   -0.035 -0.012 -0.005
 H         -0.458 -0.394  0.315    0.135 -0.646  0.270   -0.158 -0.080  0.069
 H         -0.197 -0.307 -0.144   -0.201 -0.290 -0.350    0.048 -0.061 -0.190
 TransDip  -0.022 -0.033  0.008    0.011 -0.024  0.015    0.115  0.063 -0.015

 Mode:                 7                      8                      9
 Frequency:       486.23                 690.22                 838.14
 Force Cnst:      0.4592                 0.6934                 1.2054
 Red. Mass:       3.2966                 2.4705                 2.9123
 IR Active:          YES                    YES                    YES
 IR Intens:        5.456                 19.012                 47.798
 Raman Active:       YES                    YES                    YES
               X      Y      Z        X      Y      Z        X      Y      Z
 C          0.210 -0.130 -0.104   -0.059  0.088 -0.065    0.100 -0.128  0.002
 C         -0.111 -0.020 -0.003    0.043  0.235  0.104    0.052  0.108 -0.161
 C         -0.020  0.214 -0.116   -0.023  0.038 -0.089   -0.190 -0.161  0.004
 H         -0.115 -0.005 -0.009   -0.143  0.147  0.363   -0.025  0.099 -0.083
 Cl         0.019  0.004 -0.021    0.014 -0.109  0.003   -0.001 -0.022  0.004
 F         -0.071  0.058  0.167    0.018 -0.022  0.023   -0.014  0.130  0.095
 I         -0.006 -0.010  0.004    0.001  0.000 -0.000    0.003  0.002 -0.001
 H         -0.000 -0.339  0.086    0.173 -0.373  0.236    0.713  0.016 -0.224
 H          0.612 -0.353 -0.429   -0.436  0.126 -0.537   -0.360  0.124  0.351
 TransDip   0.067  0.009 -0.031   -0.079  0.112 -0.025   -0.119 -0.158 -0.099

 Mode:                10                     11                     12
 Frequency:       938.96                 956.22                 988.54
 Force Cnst:      0.9117                 1.7015                 3.2825
 Red. Mass:       1.7551                 3.1585                 5.7011
 IR Active:          YES                    YES                    YES
 IR Intens:       13.513                 58.459                 10.496
 Raman Active:       YES                    YES                    YES
               X      Y      Z        X      Y      Z        X      Y      Z
 C         -0.057 -0.086 -0.080    0.048 -0.006  0.228    0.134  0.096 -0.230
 C         -0.054  0.098  0.169   -0.001  0.189 -0.134   -0.281  0.183 -0.032
 C          0.024  0.061 -0.040   -0.196  0.085  0.034    0.121 -0.206  0.410
 H          0.428  0.271 -0.442    0.163  0.301 -0.393   -0.364  0.275 -0.026
 Cl         0.005 -0.021 -0.009    0.001 -0.032 -0.001    0.006 -0.035 -0.006
 F          0.014 -0.034  0.007    0.057 -0.116 -0.081   -0.000  0.001 -0.055
 I         -0.001 -0.000 -0.000    0.002  0.001  0.000   -0.001  0.001 -0.001
 H          0.182  0.266 -0.387   -0.278 -0.047  0.330    0.021 -0.011 -0.129
 H          0.089 -0.018  0.469    0.550 -0.242  0.024    0.548 -0.056 -0.220
 TransDip   0.015  0.112 -0.031   -0.156  0.187  0.028   -0.045  0.008  0.093

 Mode:                13                     14                     15
 Frequency:      1067.44                1091.74                1155.66
 Force Cnst:      0.8512                 1.0033                 1.8120
 Red. Mass:       1.2679                 1.4288                 2.3027
 IR Active:          YES                    YES                    YES
 IR Intens:       23.833                 15.098                102.633
 Raman Active:       YES                    YES                    YES
               X      Y      Z        X      Y      Z        X      Y      Z
 C         -0.118  0.068 -0.003   -0.109 -0.017 -0.015   -0.028 -0.130  0.001
 C         -0.005 -0.047 -0.027    0.115  0.040  0.013   -0.005  0.047 -0.110
 C          0.002  0.026  0.029    0.006 -0.071 -0.054    0.067  0.236  0.114
 H          0.186 -0.186 -0.102   -0.423  0.223  0.389   -0.475 -0.169  0.537
 Cl         0.002  0.007  0.004   -0.005 -0.006 -0.005    0.004 -0.005  0.001
 F          0.000 -0.011 -0.006   -0.005  0.035  0.019    0.003 -0.079 -0.039
 I          0.000  0.000 -0.000   -0.000  0.000  0.000   -0.001 -0.001 -0.000
 H          0.788 -0.338  0.135   -0.102  0.145 -0.140    0.273  0.101 -0.226
 H          0.357 -0.119 -0.044    0.653 -0.260  0.195   -0.272  0.044  0.366
 TransDip   0.156 -0.005  0.010   -0.035 -0.113 -0.039    0.110  0.284  0.112

 Mode:                16                     17                     18
 Frequency:      1250.73                1337.98                1457.68
 Force Cnst:      1.4811                 2.1166                 1.5996
 Red. Mass:       1.6070                 2.0067                 1.2777
 IR Active:          YES                    YES                    YES
 IR Intens:       32.752                  4.011                 18.917
 Raman Active:       YES                    YES                    YES
               X      Y      Z        X      Y      Z        X      Y      Z
 C         -0.020 -0.003  0.102    0.031  0.035 -0.061    0.029  0.037 -0.119
 C         -0.068 -0.028 -0.051    0.123 -0.150  0.072    0.047 -0.031  0.016
 C          0.170 -0.009 -0.068   -0.147  0.081  0.107   -0.060  0.023  0.023
 H         -0.413  0.694 -0.353   -0.316  0.694 -0.203   -0.034  0.085  0.003
 Cl        -0.003 -0.011 -0.004   -0.006  0.000 -0.005   -0.001  0.000 -0.000
 F         -0.014  0.022  0.015    0.009 -0.029 -0.022    0.002 -0.007 -0.004
 I         -0.001 -0.001  0.000    0.001  0.000 -0.000    0.000  0.000 -0.000
 H          0.149 -0.199  0.235    0.216  0.181 -0.221   -0.232 -0.540  0.374
 H         -0.170  0.051  0.146   -0.092  0.029 -0.386    0.020  0.205  0.663
 TransDip   0.156 -0.074 -0.061    0.012 -0.014  0.061   -0.034 -0.007  0.135

 Mode:                19                     20                     21
 Frequency:      3131.14                3185.62                3227.66
 Force Cnst:      6.0925                 6.5158                 6.8588
 Red. Mass:       1.0547                 1.0898                 1.1174
 IR Active:          YES                    YES                    YES
 IR Intens:        0.431                  2.626                  0.587
 Raman Active:       YES                    YES                    YES
               X      Y      Z        X      Y      Z        X      Y      Z
 C         -0.016 -0.030  0.056    0.002  0.008  0.008   -0.027 -0.086 -0.042
 C         -0.001  0.002 -0.000   -0.052 -0.043 -0.053   -0.005 -0.005 -0.005
 C          0.002 -0.001 -0.001    0.002 -0.001 -0.001   -0.000 -0.001 -0.001
 H         -0.014 -0.010 -0.014    0.591  0.518  0.603    0.061  0.052  0.066
 Cl        -0.000  0.000 -0.000    0.000  0.000  0.000    0.000  0.000 -0.000
 F          0.000  0.000 -0.000    0.000  0.000  0.000   -0.000  0.000  0.000
 I          0.000  0.000 -0.000    0.000 -0.000  0.000    0.000  0.000  0.000
 H         -0.095 -0.377 -0.479   -0.010 -0.059 -0.070    0.115  0.464  0.617
 H          0.271  0.720 -0.147   -0.018 -0.041  0.010    0.210  0.557 -0.125
 TransDip  -0.005 -0.020  0.004    0.037 -0.036 -0.001   -0.002  0.000  0.024

 STANDARD THERMODYNAMIC QUANTITIES AT   298.15 K  AND     1.00 ATM

   This Molecule has  0 Imaginary Frequencies
   Zero point vibrational energy:       33.567 kcal/mol

   Atom    1 Element C  Has Mass   12.00000
   Atom    2 Element C  Has Mass   12.00000
   Atom    3 Element C  Has Mass   12.00000
   Atom    4 Element H  Has Mass    1.00783
   Atom    5 Element Cl Has Mass   34.96885
   Atom    6 Element F  Has Mass   18.99840
   Atom    7 Element I  Has Mass  126.90440
   Atom    8 Element H  Has Mass    1.00783
   Atom    9 Element H  Has Mass    1.00783
   Molecular Mass:   219.895140 amu
   Principal axes and moments of inertia in amu*Bohr^2:
                             1           2           3
    Eigenvalues --      785.47216  1775.61738  2319.50611
          X               0.99992     0.00716    -0.01067
          Y              -0.00747     0.99952    -0.02997
          Z               0.01045     0.03005     0.99949
   Rotational Symmetry Number is   1
   The Molecule is an Asymmetric Top
   Translational Enthalpy:        0.889 kcal/mol
   Rotational Enthalpy:           0.889 kcal/mol
   Vibrational Enthalpy:         35.726 kcal/mol
   gas constant (RT):             0.592 kcal/mol
   Translational Entropy:        42.067  cal/mol.K
   Rotational Entropy:           29.560  cal/mol.K
   Vibrational Entropy:          12.217  cal/mol.K

   Total Enthalpy:               38.096 kcal/mol
   Total Entropy:                83.844  cal/mol.K

 ======================================================================

 STANDARD THERMODYNAMIC QUANTITIES FOR ANHARMONIC VIBRATION -- TOSH

   Zero point vibrational energy: ************ kcal/mol

   Vibrational Enthalpy:       Infinity kcal/mol
   Vibrational Entropy:             NaN  cal/mol.K

   Total Enthalpy:             Infinity kcal/mol
   Total Entropy:                   NaN  cal/mol.K

 ======================================================================

 STANDARD THERMODYNAMIC QUANTITIES FOR ANHARMONIC VIBRATION -- VPT2

   Zero point vibrational energy: ************ kcal/mol

   Vibrational Enthalpy:       Infinity kcal/mol
   Vibrational Entropy:             NaN  cal/mol.K

   Total Enthalpy:             Infinity kcal/mol
   Total Entropy:                   NaN  cal/mol.K

 ======================================================================

Archival summary:
1\1\TWL02\FREQ\ProcedureUnspecified\BasisUnspecified\1l1133\taweetha\ThuOct1103:40:272018ThuOct1103:40:272018\0\\#,FREQ,ProcedureUnspecified,BasisUnspecified,\\0,1\I\C,1,2.15683\F,2,1.37158,1,110.572\C,2,1.49414,1,122.94,3,143.335,0\H,4,1.08225,2,117.7,1,6.50345,0\H,4,1.08451,2,117.371,1,-139.097,0\C,2,1.49485,1,123.903,3,-141.645,0\H,7,1.08248,2,115.049,1,138.741,0\Cl,7,1.76859,2,123.282,1,-3.21289,0\\\@

 Total job time:  721.66s(wall), 646.59s(cpu) 
 Thu Oct 11 03:40:27 2018

        *************************************************************
        *                                                           *
        *  Thank you very much for using Q-Chem.  Have a nice day.  *
        *                                                           *
        *************************************************************
