# Supplementary material for: Geometric and energetic data from ab initio calculations of haloethene, haloimine, halomethylenephosphine, haloiminophosphine, halodiazene, halodiphosphene and halocyclopropane
Source: Data Brief. 2019 Nov 2;27:104738. doi: 10.1016/j.dib.2019.104738 (PMC6861602; doi:10.1016/j.dib.2019.104738)
Supplement: Multimedia component 3 [file mmc3.zip › CCC/B3LYP/HClCCCHBr.out]

Q-Chem Developer Version!
                  Welcome to Q-Chem
     A Quantum Leap Into The Future Of Chemistry


 Q-Chem 5.1, Q-Chem, Inc., Pleasanton, CA (2018)

 Yihan Shao,  Zhengting Gan,  E. Epifanovsky,  A. T. B. Gilbert,  M. Wormit,  
 J. Kussmann,  A. W. Lange,  A. Behn,  Jia Deng,  Xintian Feng,  D. Ghosh,  
 M. Goldey,  P. R. Horn,  L. D. Jacobson,  I. Kaliman,  T. Kus,  A. Landau,  
 Jie Liu,  E. I. Proynov,  R. M. Richard,  R. P. Steele,  E. J. Sundstrom,  
 H. L. Woodcock III,  P. M. Zimmerman,  D. Zuev,  B. Albrecht,  E. Alguire,  
 S. A. Baeppler,  D. Barton,  Z. Benda,  Y. A. Bernard,  E. J. Berquist,  
 K. B. Bravaya,  H. Burton,  D. Casanova,  Chun-Min Chang,  Yunqing Chen,  
 A. Chien,  K. D. Closser,  M. P. Coons,  S. Coriani,  S. Dasgupta,  
 A. L. Dempwolff,  M. Diedenhofen,  Hainam Do,  R. G. Edgar,  Po-Tung Fang,  
 S. Faraji,  S. Fatehi,  Qingguo Feng,  K. D. Fenk,  J. Fosso-Tande,  
 Qinghui Ge,  A. Ghysels,  G. Gidofalvi,  J. Gomes,  J. Gonthier,  A. Gunina,  
 D. Hait,  M. W. D. Hanson-Heine,  P. H. P. Harbach,  A. W. Hauser,  
 J. E. Herr,  E. G. Hohenstein,  Z. C. Holden,  Kerwin Hui,  B. C. Huynh,  
 T.-C. Jagau,  Hyunjun Ji,  B. Kaduk,  K. Khistyaev,  Jaehoon Kim,  
 P. Klunzinger,  K. Koh,  D. Kosenkov,  L. Koulias,  T. Kowalczyk,  
 C. M. Krauter,  A. Kunitsa,  Ka Un Lao,  A. Laurent,  K. V. Lawler,  
 Joonho Lee,  D. Lefrancois,  S. Lehtola,  D. S. Levine,  Yi-Pei Li,  
 You-Sheng Lin,  Fenglai Liu,  E. Livshits,  A. Luenser,  P. Manohar,  
 E. Mansoor,  S. F. Manzer,  Shan-Ping Mao,  Yuezhi Mao,  N. Mardirossian,  
 A. V. Marenich,  T. Markovich,  L. A. Martinez-Martinez,  S. A. Maurer,  
 N. J. Mayhall,  S. C. McKenzie,  J.-M. Mewes,  A. F. Morrison,  
 J. W. Mullinax,  K. Nanda,  T. S. Nguyen-Beck,  R. Olivares-Amaya,  
 J. A. Parkhill,  T. M. Perrine,  F. Plasser,  P. Pokhilko,  S. Prager,  
 A. Prociuk,  E. Ramos,  D. R. Rehn,  F. Rob,  M. Schneider,  N. Sergueev,  
 S. M. Sharada,  S. Sharma,  D. W. Small,  T. Stauch,  T. Stein,  
 Yu-Chuan Su,  A. J. W. Thom,  A. Tkatchenko,  T. Tsuchimochi,  N. M. Tubman,  
 L. Vogt,  M. L. Vidal,  O. Vydrov,  M. A. Watson,  J. Wenzel,  
 M. de Wergifosse,  T. A. Wesolowski,  A. White,  J. Witte,  A. Yamada,  
 Jun Yang,  K. Yao,  S. Yeganeh,  S. R. Yost,  Zhi-Qiang You,  A. Zech,  
 Igor Ying Zhang,  Xing Zhang,  Yan Zhao,  Ying Zhu,  B. R. Brooks,  
 G. K. L. Chan,  C. J. Cramer,  M. S. Gordon,  W. J. Hehre,  A. Klamt,  
 M. W. Schmidt,  C. D. Sherrill,  D. G. Truhlar,  A. Aspuru-Guzik,  R. Baer,  
 A. T. Bell,  N. A. Besley,  Jeng-Da Chai,  A. E. DePrince, III,  
 R. A. DiStasio Jr.,  A. Dreuw,  B. D. Dunietz,  T. R. Furlani,  
 Chao-Ping Hsu,  Yousung Jung,  Jing Kong,  D. S. Lambrecht,  WanZhen Liang,  
 C. Ochsenfeld,  V. A. Rassolov,  L. V. Slipchenko,  J. E. Subotnik,  
 T. Van Voorhis,  J. M. Herbert,  A. I. Krylov,  P. M. W. Gill,  M. Head-Gordon

 Contributors to earlier versions of Q-Chem not listed above: 
 R. D. Adamson,  B. Austin,  J. Baker,  G. J. O. Beran,  K. Brandhorst,  
 S. T. Brown,  E. F. C. Byrd,  A. K. Chakraborty,  C.-L. Cheng,  
 Siu Hung Chien,  D. M. Chipman,  D. L. Crittenden,  H. Dachsel,  
 R. J. Doerksen,  A. D. Dutoi,  L. Fusti-Molnar,  W. A. Goddard III,  
 A. Golubeva-Zadorozhnaya,  S. R. Gwaltney,  G. Hawkins,  A. Heyden,  
 S. Hirata,  G. Kedziora,  F. J. Keil,  C. Kelley,  Jihan Kim,  R. A. King,  
 R. Z. Khaliullin,  P. P. Korambath,  W. Kurlancheek,  A. M. Lee,  M. S. Lee,  
 S. V. Levchenko,  Ching Yeh Lin,  D. Liotard,  R. C. Lochan,  I. Lotan,  
 P. E. Maslen,  N. Nair,  D. P. O'Neill,  D. Neuhauser,  E. Neuscamman,  
 C. M. Oana,  R. Olson,  B. Peters,  R. Peverati,  P. A. Pieniazek,  
 Y. M. Rhee,  J. Ritchie,  M. A. Rohrdanz,  E. Rosta,  N. J. Russ,  
 H. F. Schaefer III,  N. E. Schultz,  N. Shenvi,  A. C. Simmonett,  A. Sodt,  
 D. Stuck,  K. S. Thanthiriwatte,  V. Vanovschi,  Tao Wang,  A. Warshel,  
 C. F. Williams,  Q. Wu,  X. Xu,  W. Zhang

 Please cite Q-Chem as follows:
 Y. Shao et al., Mol. Phys. 113, 184-215 (2015)
 DOI: 10.1080/00268976.2014.952696

 Q-Chem 5.1.1 for Intel X86 EM64T Linux

 Parts of Q-Chem use Armadillo 8.300.2 (Tropical Shenanigans).
 http://arma.sourceforge.net/

 Q-Chem begins on Thu Oct 11 03:18:29 2018  

Host: 
0

     Scratch files written to /scratch/taweetham/qchem2568//
Input Ideriv = 2
Curr. Ideriv = -1
Max.  Ideriv = 2

Checking the input file for inconsistencies... 	...done.

--------------------------------------------------------------
User input:
--------------------------------------------------------------
$molecule
0 1
C 
C 1 CC 
C 2 CC 1 60.0
H 2 CH 1 ANG  3 pDHA
Cl 2 CCl 1 ANG  3 mDHA
H 3 CH 1 ANG  2 mDHA
Br 3 CBr 1 ANG  2 pDHA
H 1 CH 2 ANG  3 pDHA
H 1 CH 2 ANG  3 mDHA

CC=1.54
CH=1.09
CF=1.35
CCl=1.77
CBr=1.94
CI=2.14
ANG=118.0
pDHA=107.9
mDHA=-107.9
$end

$rem
   job_type	optimization
   basis	6-311++g**
   method	b3lyp
   mem_total	32000
$end

--------------------------------------------------------------
 ----------------------------------------------------------------
             Standard Nuclear Orientation (Angstroms)
    I     Atom           X                Y                Z
 ----------------------------------------------------------------
    1      C      -0.8895530084    -1.6002501224     0.6213863597
    2      C      -1.4385519567    -0.6293844826    -0.4405082039
    3      C       0.0409480317    -1.0551482479    -0.4779915374
    4      H      -2.1060689110    -1.0297349603    -1.2035551296
    5      Cl     -1.8150621155     1.0254785447     0.0620536939
    6      H       0.3572711919    -1.7386237508    -1.2659641862
    7      Br      1.3793307630     0.2547458308     0.0284758037
    8      H      -0.7565633269    -1.2263682949     1.6365839383
    9      H      -1.1922180930    -2.6458152131     0.5640497422
 ----------------------------------------------------------------
 Molecular Point Group                 C1    NOp =  1
 Largest Abelian Subgroup              C1    NOp =  1
 Nuclear Repulsion Energy =   391.3725985922 hartrees
 There are       37 alpha and       37 beta electrons
 Requested basis set is 6-311++G(d,p)
 There are 70 shells and 172 basis functions

 Total QAlloc Memory Limit  32000 MB
 Mega-Array Size       188 MB
 MEM_STATIC part       192 MB
 A cutoff of  1.0D-11 yielded   2242 shell pairs
 There are     14077 function pairs (     15289 Cartesian)
 Smallest overlap matrix eigenvalue = 4.10E-05

 Scale SEOQF with 1.000000e-01/1.000000e-01/1.000000e-01

 Standard Electronic Orientation quadrupole field applied
 Nucleus-field energy     =     0.0000000081 hartrees
 Guess from superposition of atomic densities
 Warning:  Energy on first SCF cycle will be non-variational
 SAD guess density has 74.000000 electrons

 -----------------------------------------------------------------------
  General SCF calculation program by
  Eric Jon Sundstrom, Paul Horn, Yuezhi Mao, Dmitri Zuev, Alec White,
  David Stuck, Shaama M.S., Shane Yost, Joonho Lee, David Small,
  Daniel Levine, Susi Lehtola, Hugh Burton, Evgeny Epifanovsky
 -----------------------------------------------------------------------
 Exchange:     0.2000 Hartree-Fock + 0.0800 Slater + 0.7200 B88
 Correlation:  0.1900 VWN1RPA + 0.8100 LYP
 Using SG-1 standard quadrature grid
 A restricted SCF calculation will be
 performed using DIIS
 SCF converges when DIIS error is below 1.0e-08
 ---------------------------------------
  Cycle       Energy         DIIS error
 ---------------------------------------
    1   -3151.8366344946      4.15e-02  
    2   -3151.0392325388      3.73e-03  
    3   -3151.0159705159      4.42e-03  
    4   -3151.0822016353      7.13e-04  
    5   -3151.0840293089      2.70e-04  
    6   -3151.0842669593      8.50e-05  
    7   -3151.0842918412      1.53e-05  
    8   -3151.0842925795      3.40e-06  
    9   -3151.0842926185      1.08e-06  
   10   -3151.0842926219      3.80e-07  
   11   -3151.0842926224      7.94e-08  
   12   -3151.0842926225      1.40e-08  
   13   -3151.0842926225      2.51e-09  Convergence criterion met
 ---------------------------------------
 SCF time:   CPU 44.68s  wall 57.00s 
 SCF   energy in the final basis set =    -3151.0842926225
 Total energy in the final basis set =    -3151.0842926225

 --------------------------------------------------------------

                    Orbital Energies (a.u.)
 --------------------------------------------------------------

 Alpha MOs
 -- Occupied --
*******-101.555 -62.484 -56.305 -56.301 -56.301 -10.263 -10.257
-10.212  -9.469  -8.693  -7.234  -7.224  -7.224  -6.525  -6.511
 -6.511  -2.636  -2.632  -2.632  -2.621  -2.621  -0.915  -0.830
 -0.780  -0.627  -0.600  -0.533  -0.481  -0.414  -0.403  -0.385
 -0.368  -0.322  -0.296  -0.281  -0.277
 -- Virtual --
 -0.039  -0.015   0.005   0.009   0.021   0.025   0.053   0.059
  0.065   0.072   0.079   0.087   0.089   0.098   0.098   0.109
  0.113   0.119   0.128   0.133   0.139   0.149   0.152   0.169
  0.174   0.199   0.202   0.214   0.228   0.233   0.259   0.268
  0.272   0.394   0.406   0.411   0.435   0.445   0.467   0.469
  0.484   0.490   0.496   0.501   0.545   0.554   0.570   0.586
  0.605   0.631   0.638   0.645   0.653   0.671   0.679   0.780
  0.799   0.806   0.849   0.870   0.892   0.923   0.938   0.949
  0.992   1.040   1.122   1.241   1.282   1.325   1.414   1.425
  1.475   1.507   1.529   1.611   1.614   1.666   1.709   1.779
  1.815   1.841   1.883   1.890   1.946   2.023   2.044   2.062
  2.142   2.180   2.201   2.231   2.250   2.312   2.342   2.379
  2.463   2.531   2.579   2.647   2.680   2.701   2.718   2.823
  2.836   2.849   3.065   3.271   3.315   3.414   3.722   4.020
  4.048   4.125   4.129   4.220   4.266   4.393   6.666   7.581
  7.602   7.696   9.749  23.692  23.714  23.838  25.885  25.978
 26.426  47.941 215.735 289.777 289.797 289.9151020.736
 --------------------------------------------------------------

          Ground-State Mulliken Net Atomic Charges

     Atom                 Charge (a.u.)
  ----------------------------------------
      1 C                    -0.491872
      2 C                    -0.200834
      3 C                    -0.068766
      4 H                     0.243104
      5 Cl                    0.082745
      6 H                     0.240603
      7 Br                   -0.126878
      8 H                     0.168416
      9 H                     0.153482
  ----------------------------------------
  Sum of atomic charges =     0.000000

 -----------------------------------------------------------------
                    Cartesian Multipole Moments
 -----------------------------------------------------------------
    Charge (ESU x 10^10)
                 0.0000
    Dipole Moment (Debye)
         X      -0.7697      Y      -2.5501      Z      -0.4847
       Tot       2.7075
    Quadrupole Moments (Debye-Ang)
        XX     -51.9400     XY       3.6810     YY     -46.0969
        XZ       1.0244     YZ       1.9141     ZZ     -48.4115
    Octopole Moments (Debye-Ang^2)
       XXX      40.3015    XXY       2.6159    XYY       9.4220
       YYY       7.0843    XXZ      -1.9385    XYZ      -0.1713
       YYZ      -0.2609    XZZ      10.1837    YZZ       0.1037
       ZZZ       1.4687
    Hexadecapole Moments (Debye-Ang^3)
      XXXX    -652.9503   XXXY      20.8928   XXYY    -152.3433
      XYYY       9.8005   YYYY    -298.4775   XXXZ      12.6551
      XXYZ       7.6945   XYYZ      -1.9442   YYYZ       7.1304
      XXZZ    -123.8402   XYZZ       4.0928   YYZZ     -68.1763
      XZZZ       1.5876   YZZZ       3.0583   ZZZZ    -105.3423
 -----------------------------------------------------------------
 Calculating analytic gradient of the SCF energy
 Gradient of SCF Energy
            1           2           3           4           5           6
    1  -0.0028607  -0.0200801   0.0224077  -0.0028082   0.0081651  -0.0016374
    2  -0.0106596   0.0165489   0.0022399  -0.0060879   0.0009150  -0.0068209
    3   0.0157039  -0.0122270  -0.0132985  -0.0025346   0.0032713  -0.0028894
            7           8           9
    1  -0.0024736   0.0004220  -0.0011349
    2   0.0079114  -0.0006335  -0.0034133
    3   0.0047236   0.0058576   0.0013931
 Max gradient component =       2.241E-02
 RMS gradient           =       9.041E-03
 Gradient time:  CPU 11.21 s  wall 13.60 s
 Geometry Optimization Parameters
   NAtoms,    NIC,     NZ,  NCons,   NDum,   NFix, NCnnct, MaxDiis
        9      69       9       0       0       0       0       0


** GEOMETRY OPTIMIZATION IN DELOCALIZED INTERNAL COORDINATES **
   Searching for a Minimum

   Optimization Cycle:   1

                       Coordinates (Angstroms)
     ATOM                X               Y               Z
      1  C        -0.8895530084   -1.6002501224    0.6213863597
      2  C        -1.4385519567   -0.6293844826   -0.4405082039
      3  C         0.0409480317   -1.0551482479   -0.4779915374
      4  H        -2.1060689110   -1.0297349603   -1.2035551296
      5  Cl       -1.8150621155    1.0254785447    0.0620536939
      6  H         0.3572711919   -1.7386237508   -1.2659641862
      7  Br        1.3793307630    0.2547458308    0.0284758037
      8  H        -0.7565633269   -1.2263682949    1.6365839383
      9  H        -1.1922180930   -2.6458152131    0.5640497422
   Point Group: c1    Number of degrees of freedom:    21


   Energy is  -3151.084292622


 Attempting to Generate Delocalized Internal Coordinates

 21 Hessian modes will be used to form the next step
  Hessian Eigenvalues:
     0.015566    0.020947    0.022466    0.023621    0.030130    0.032042
     0.080485    0.081934    0.089343    0.095709    0.105237    0.129904
     0.175927    0.253105    0.256595    0.285189    0.286300    0.348126
     0.348126    0.348126    0.348126

 Minimum Search - Taking Simple RFO Step
 Searching for Lamda that Minimizes Along All modes
 Value Taken    Lamda =  -0.00646427
 Step Taken.  Stepsize is  0.252133

                             Maximum     Tolerance    Cnvgd?
         Gradient           0.019444      0.000300      NO
         Displacement       0.147296      0.001200      NO
         Energy change     *********      0.000001      NO


 New Cartesian Coordinates Obtained by Inverse Iteration

 Displacement from previous Coordinates is:  0.341243
 ----------------------------------------------------------------
             Standard Nuclear Orientation (Angstroms)
    I     Atom           X                Y                Z
 ----------------------------------------------------------------
    1      C      -0.8824540282    -1.5781334026     0.6163204888
    2      C      -1.4285178849    -0.6293957040    -0.4277601754
    3      C       0.0330087278    -1.0474068115    -0.4647140035
    4      H      -2.0721102867    -1.0217882804    -1.2032508106
    5      Cl     -1.9274374060     0.9946964549     0.0681207529
    6      H       0.3401747318    -1.7109776835    -1.2611777000
    7      Br      1.4496570134     0.1630946184     0.0218240556
    8      H      -0.7544068407    -1.1952953022     1.6203493115
    9      H      -1.1783814516    -2.6198945856     0.5548185613
 ----------------------------------------------------------------
 Molecular Point Group                 C1    NOp =  1
 Largest Abelian Subgroup              C1    NOp =  1
 Nuclear Repulsion Energy =   387.3962316595 hartrees
 There are       37 alpha and       37 beta electrons
 Applying Cartesian multipole field
    Component          Value
    ---------          -----
     (2,0,0)        1.00000E-11
     (0,2,0)        2.00000E-11
     (0,0,2)       -3.00000E-11
 Nucleus-field energy     =     0.0000000084 hartrees
 Requested basis set is 6-311++G(d,p)
 There are 70 shells and 172 basis functions
 A cutoff of  1.0D-11 yielded   2235 shell pairs
 There are     14020 function pairs (     15227 Cartesian)
 Smallest overlap matrix eigenvalue = 3.84E-05
 Guess MOs from SCF MO coefficient file

 -----------------------------------------------------------------------
  General SCF calculation program by
  Eric Jon Sundstrom, Paul Horn, Yuezhi Mao, Dmitri Zuev, Alec White,
  David Stuck, Shaama M.S., Shane Yost, Joonho Lee, David Small,
  Daniel Levine, Susi Lehtola, Hugh Burton, Evgeny Epifanovsky
 -----------------------------------------------------------------------
 Exchange:     0.2000 Hartree-Fock + 0.0800 Slater + 0.7200 B88
 Correlation:  0.1900 VWN1RPA + 0.8100 LYP
 Using SG-1 standard quadrature grid
 A restricted SCF calculation will be
 performed using DIIS
 SCF converges when DIIS error is below 1.0e-08
 ---------------------------------------
  Cycle       Energy         DIIS error
 ---------------------------------------
    1   -3151.0841586329      7.44e-04  
    2   -3151.0877237900      2.15e-04  
    3   -3151.0876704497      2.50e-04  
    4   -3151.0879085177      5.62e-05  
    5   -3151.0879193380      9.43e-06  
    6   -3151.0879194953      3.62e-06  
    7   -3151.0879195375      1.06e-06  
    8   -3151.0879195412      1.72e-07  
    9   -3151.0879195412      7.76e-08  
   10   -3151.0879195413      1.87e-08  
   11   -3151.0879195413      5.74e-09  Convergence criterion met
 ---------------------------------------
 SCF time:   CPU 39.20s  wall 49.00s 
 SCF   energy in the final basis set =    -3151.0879195413
 Total energy in the final basis set =    -3151.0879195413

 --------------------------------------------------------------

                    Orbital Energies (a.u.)
 --------------------------------------------------------------

 Alpha MOs
 -- Occupied --
*******-101.556 -62.485 -56.306 -56.302 -56.302 -10.260 -10.254
-10.208  -9.470  -8.694  -7.235  -7.224  -7.224  -6.526  -6.512
 -6.512  -2.637  -2.633  -2.632  -2.622  -2.622  -0.922  -0.835
 -0.784  -0.630  -0.601  -0.538  -0.486  -0.413  -0.402  -0.387
 -0.372  -0.320  -0.302  -0.283  -0.277
 -- Virtual --
 -0.036  -0.015   0.006   0.010   0.021   0.024   0.054   0.059
  0.065   0.072   0.082   0.088   0.090   0.096   0.099   0.110
  0.112   0.119   0.128   0.134   0.141   0.150   0.153   0.170
  0.173   0.198   0.204   0.218   0.230   0.237   0.261   0.276
  0.279   0.394   0.404   0.415   0.435   0.445   0.465   0.468
  0.484   0.493   0.496   0.504   0.547   0.558   0.570   0.589
  0.612   0.632   0.640   0.652   0.657   0.673   0.680   0.770
  0.795   0.803   0.857   0.872   0.882   0.924   0.938   0.959
  1.002   1.036   1.121   1.245   1.295   1.332   1.420   1.437
  1.482   1.515   1.529   1.604   1.621   1.674   1.713   1.799
  1.824   1.858   1.900   1.901   1.967   2.033   2.049   2.069
  2.155   2.184   2.209   2.238   2.258   2.316   2.341   2.385
  2.467   2.538   2.593   2.657   2.684   2.712   2.726   2.838
  2.863   2.871   3.089   3.294   3.341   3.450   3.744   4.019
  4.045   4.127   4.146   4.247   4.287   4.393   6.670   7.580
  7.601   7.691   9.747  23.720  23.756  23.869  25.884  25.956
 26.408  47.943 215.733 289.776 289.797 289.9111020.739
 --------------------------------------------------------------

          Ground-State Mulliken Net Atomic Charges

     Atom                 Charge (a.u.)
  ----------------------------------------
      1 C                    -0.470572
      2 C                    -0.191215
      3 C                    -0.091987
      4 H                     0.237181
      5 Cl                    0.087074
      6 H                     0.235200
      7 Br                   -0.126064
      8 H                     0.167867
      9 H                     0.152517
  ----------------------------------------
  Sum of atomic charges =     0.000000

 -----------------------------------------------------------------
                    Cartesian Multipole Moments
 -----------------------------------------------------------------
    Charge (ESU x 10^10)
                 0.0000
    Dipole Moment (Debye)
         X      -0.7121      Y      -2.5443      Z      -0.4913
       Tot       2.6874
    Quadrupole Moments (Debye-Ang)
        XX     -51.9009     XY       3.5643     YY     -46.3731
        XZ       0.9831     YZ       1.8251     ZZ     -48.3365
    Octopole Moments (Debye-Ang^2)
       XXX      41.6490    XXY       5.0221    XYY       9.0559
       YYY      12.1831    XXZ      -1.6278    XYZ      -0.3172
       YYZ      -0.5242    XZZ      10.2096    YZZ       1.9938
       ZZZ       1.1308
    Hexadecapole Moments (Debye-Ang^3)
      XXXX    -702.2779   XXXY      29.1994   XXYY    -158.5066
      XYYY      17.6399   YYYY    -287.5392   XXXZ      13.3473
      XXYZ       7.6495   XYYZ      -1.6358   YYYZ       6.7294
      XXZZ    -132.4147   XYZZ       7.1080   YYZZ     -66.0945
      XZZZ       2.8923   YZZZ       3.0675   ZZZZ    -103.6766
 -----------------------------------------------------------------
 Calculating analytic gradient of the SCF energy
 Gradient of SCF Energy
            1           2           3           4           5           6
    1   0.0006083  -0.0092097   0.0099361   0.0000502   0.0006861  -0.0007006
    2   0.0010159   0.0056236  -0.0015342  -0.0012349  -0.0013825  -0.0011993
    3   0.0082439  -0.0059286  -0.0070733   0.0009212   0.0016418   0.0008812
            7           8           9
    1  -0.0012509  -0.0002951   0.0001757
    2  -0.0002827  -0.0012021   0.0001962
    3   0.0018430   0.0005467  -0.0010760
 Max gradient component =       9.936E-03
 RMS gradient           =       3.802E-03
 Gradient time:  CPU 11.33 s  wall 14.15 s
 Geometry Optimization Parameters
   NAtoms,    NIC,     NZ,  NCons,   NDum,   NFix, NCnnct, MaxDiis
        9      69       9       0       0       0       0       0

 Cartesian Hessian Update
 Hessian Updated using BFGS Update


** GEOMETRY OPTIMIZATION IN DELOCALIZED INTERNAL COORDINATES **
   Searching for a Minimum

   Optimization Cycle:   2

                       Coordinates (Angstroms)
     ATOM                X               Y               Z
      1  C        -0.8824540282   -1.5781334026    0.6163204888
      2  C        -1.4285178849   -0.6293957040   -0.4277601754
      3  C         0.0330087278   -1.0474068115   -0.4647140035
      4  H        -2.0721102867   -1.0217882804   -1.2032508106
      5  Cl       -1.9274374060    0.9946964549    0.0681207529
      6  H         0.3401747318   -1.7109776835   -1.2611777000
      7  Br        1.4496570134    0.1630946184    0.0218240556
      8  H        -0.7544068407   -1.1952953022    1.6203493115
      9  H        -1.1783814516   -2.6198945856    0.5548185613
   Point Group: c1    Number of degrees of freedom:    21


   Energy is  -3151.087919541

 Hessian Updated using BFGS Update

 19 Hessian modes will be used to form the next step
  Hessian Eigenvalues:
     0.015566    0.020943    0.021540    0.023626    0.030132    0.036762
     0.081578    0.082174    0.086881    0.092684    0.105233    0.121993
     0.177688    0.244342    0.256725    0.263682    0.286829    0.348109
     0.353257

 Minimum Search - Taking Simple RFO Step
 Searching for Lamda that Minimizes Along All modes
 Value Taken    Lamda =  -0.00097405
 Step Taken.  Stepsize is  0.136739

                             Maximum     Tolerance    Cnvgd?
         Gradient           0.007461      0.000300      NO
         Displacement       0.102235      0.001200      NO
         Energy change     -0.003627      0.000001      NO


 New Cartesian Coordinates Obtained by Inverse Iteration

 Displacement from previous Coordinates is:  0.109315
 ----------------------------------------------------------------
             Standard Nuclear Orientation (Angstroms)
    I     Atom           X                Y                Z
 ----------------------------------------------------------------
    1      C      -0.8858908392    -1.5891263184     0.6200724063
    2      C      -1.4212740615    -0.6382761322    -0.4110380421
    3      C       0.0237072268    -1.0494890782    -0.4463731143
    4      H      -2.0483645975    -1.0128080778    -1.2076815454
    5      Cl     -1.9224969584     0.9973194164     0.0512528300
    6      H       0.3267238972    -1.6874877674    -1.2638243617
    7      Br      1.4482696559     0.1673013482     0.0015395303
    8      H      -0.7584137242    -1.2022760730     1.6214981881
    9      H      -1.1827280239    -2.6302580143     0.5590845894
 ----------------------------------------------------------------
 Molecular Point Group                 C1    NOp =  1
 Largest Abelian Subgroup              C1    NOp =  1
 Nuclear Repulsion Energy =   387.8944464355 hartrees
 There are       37 alpha and       37 beta electrons
 Applying Cartesian multipole field
    Component          Value
    ---------          -----
     (2,0,0)        1.00000E-11
     (0,2,0)        2.00000E-11
     (0,0,2)       -3.00000E-11
 Nucleus-field energy     =     0.0000000084 hartrees
 Requested basis set is 6-311++G(d,p)
 There are 70 shells and 172 basis functions
 A cutoff of  1.0D-11 yielded   2234 shell pairs
 There are     14008 function pairs (     15215 Cartesian)
 Smallest overlap matrix eigenvalue = 3.69E-05
 Guess MOs from SCF MO coefficient file

 -----------------------------------------------------------------------
  General SCF calculation program by
  Eric Jon Sundstrom, Paul Horn, Yuezhi Mao, Dmitri Zuev, Alec White,
  David Stuck, Shaama M.S., Shane Yost, Joonho Lee, David Small,
  Daniel Levine, Susi Lehtola, Hugh Burton, Evgeny Epifanovsky
 -----------------------------------------------------------------------
 Exchange:     0.2000 Hartree-Fock + 0.0800 Slater + 0.7200 B88
 Correlation:  0.1900 VWN1RPA + 0.8100 LYP
 Using SG-1 standard quadrature grid
 A restricted SCF calculation will be
 performed using DIIS
 SCF converges when DIIS error is below 1.0e-08
 ---------------------------------------
  Cycle       Energy         DIIS error
 ---------------------------------------
    1   -3151.0877868225      3.26e-04  
    2   -3151.0883188076      9.65e-05  
    3   -3151.0883062799      1.14e-04  
    4   -3151.0883542412      2.22e-05  
    5   -3151.0883560533      3.54e-06  
    6   -3151.0883560800      1.48e-06  
    7   -3151.0883560855      4.86e-07  
    8   -3151.0883560863      1.04e-07  
    9   -3151.0883560863      2.05e-08  
   10   -3151.0883560863      5.72e-09  Convergence criterion met
 ---------------------------------------
 SCF time:   CPU 35.68s  wall 45.00s 
 SCF   energy in the final basis set =    -3151.0883560863
 Total energy in the final basis set =    -3151.0883560863

 --------------------------------------------------------------

                    Orbital Energies (a.u.)
 --------------------------------------------------------------

 Alpha MOs
 -- Occupied --
*******-101.555 -62.485 -56.306 -56.301 -56.301 -10.258 -10.252
-10.208  -9.469  -8.694  -7.234  -7.224  -7.224  -6.526  -6.512
 -6.512  -2.636  -2.633  -2.632  -2.622  -2.621  -0.927  -0.835
 -0.785  -0.632  -0.600  -0.541  -0.488  -0.412  -0.403  -0.388
 -0.373  -0.320  -0.302  -0.284  -0.278
 -- Virtual --
 -0.037  -0.015   0.007   0.009   0.021   0.025   0.054   0.059
  0.065   0.072   0.084   0.088   0.090   0.096   0.098   0.111
  0.113   0.119   0.129   0.134   0.143   0.150   0.153   0.170
  0.173   0.198   0.203   0.217   0.230   0.238   0.267   0.280
  0.282   0.395   0.404   0.415   0.435   0.445   0.464   0.468
  0.484   0.495   0.496   0.507   0.544   0.559   0.570   0.592
  0.614   0.634   0.639   0.654   0.658   0.674   0.682   0.772
  0.794   0.803   0.858   0.873   0.884   0.923   0.935   0.961
  1.002   1.040   1.122   1.247   1.290   1.336   1.431   1.440
  1.487   1.512   1.526   1.600   1.628   1.678   1.713   1.804
  1.835   1.864   1.907   1.909   1.969   2.036   2.052   2.071
  2.154   2.185   2.212   2.243   2.264   2.318   2.342   2.384
  2.467   2.541   2.595   2.660   2.685   2.715   2.732   2.848
  2.873   2.891   3.088   3.302   3.364   3.468   3.746   4.018
  4.045   4.129   4.150   4.256   4.291   4.393   6.670   7.580
  7.601   7.690   9.748  23.726  23.786  23.881  25.885  25.957
 26.405  47.942 215.734 289.776 289.798 289.9111020.738
 --------------------------------------------------------------

          Ground-State Mulliken Net Atomic Charges

     Atom                 Charge (a.u.)
  ----------------------------------------
      1 C                    -0.481297
      2 C                    -0.183218
      3 C                    -0.088709
      4 H                     0.236778
      5 Cl                    0.087692
      6 H                     0.235438
      7 Br                   -0.125700
      8 H                     0.169181
      9 H                     0.149834
  ----------------------------------------
  Sum of atomic charges =     0.000000

 -----------------------------------------------------------------
                    Cartesian Multipole Moments
 -----------------------------------------------------------------
    Charge (ESU x 10^10)
                 0.0000
    Dipole Moment (Debye)
         X      -0.7104      Y      -2.5550      Z      -0.4885
       Tot       2.6966
    Quadrupole Moments (Debye-Ang)
        XX     -51.9759     XY       3.6226     YY     -46.3436
        XZ       0.9295     YZ       1.7022     ZZ     -48.2858
    Octopole Moments (Debye-Ang^2)
       XXX      41.9468    XXY       5.1085    XYY       8.9017
       YYY      12.1003    XXZ      -1.2693    XYZ      -0.2851
       YYZ      -0.0515    XZZ      10.1160    YZZ       1.8650
       ZZZ       2.1427
    Hexadecapole Moments (Debye-Ang^3)
      XXXX    -700.2297   XXXY      28.3089   XXYY    -158.2178
      XYYY      17.2275   YYYY    -288.7122   XXXZ      13.4816
      XXYZ       7.4995   XYYZ      -1.3140   YYYZ       7.4543
      XXZZ    -132.0527   XYZZ       6.9125   YYZZ     -66.4364
      XZZZ       3.8253   YZZZ       4.6079   ZZZZ    -102.4182
 -----------------------------------------------------------------
 Calculating analytic gradient of the SCF energy
 Gradient of SCF Energy
            1           2           3           4           5           6
    1   0.0010268  -0.0006954  -0.0000299   0.0009412   0.0007336  -0.0006824
    2   0.0029843  -0.0011825  -0.0016769   0.0003022  -0.0007334   0.0007941
    3   0.0007381   0.0010047   0.0002362   0.0002699  -0.0004058   0.0002373
            7           8           9
    1  -0.0011587  -0.0002160   0.0000808
    2  -0.0002151  -0.0005989   0.0003261
    3  -0.0001488  -0.0008136  -0.0011180
 Max gradient component =       2.984E-03
 RMS gradient           =       9.339E-04
 Gradient time:  CPU 11.25 s  wall 13.58 s
 Geometry Optimization Parameters
   NAtoms,    NIC,     NZ,  NCons,   NDum,   NFix, NCnnct, MaxDiis
        9      69       9       0       0       0       0       0

 Cartesian Hessian Update
 Hessian Updated using BFGS Update


** GEOMETRY OPTIMIZATION IN DELOCALIZED INTERNAL COORDINATES **
   Searching for a Minimum

   Optimization Cycle:   3

                       Coordinates (Angstroms)
     ATOM                X               Y               Z
      1  C        -0.8858908392   -1.5891263184    0.6200724063
      2  C        -1.4212740615   -0.6382761322   -0.4110380421
      3  C         0.0237072268   -1.0494890782   -0.4463731143
      4  H        -2.0483645975   -1.0128080778   -1.2076815454
      5  Cl       -1.9224969584    0.9973194164    0.0512528300
      6  H         0.3267238972   -1.6874877674   -1.2638243617
      7  Br        1.4482696559    0.1673013482    0.0015395303
      8  H        -0.7584137242   -1.2022760730    1.6214981881
      9  H        -1.1827280239   -2.6302580143    0.5590845894
   Point Group: c1    Number of degrees of freedom:    21


   Energy is  -3151.088356086

 Hessian Updated using BFGS Update

 20 Hessian modes will be used to form the next step
  Hessian Eigenvalues:
     0.015568    0.020949    0.023457    0.023631    0.030141    0.039902
     0.070626    0.081937    0.087046    0.092002    0.105061    0.122235
     0.177460    0.256133    0.260664    0.271347    0.291709    0.348121
     0.348443    0.353919

 Minimum Search - Taking Simple RFO Step
 Searching for Lamda that Minimizes Along All modes
 Value Taken    Lamda =  -0.00008958
 Step Taken.  Stepsize is  0.037422

                             Maximum     Tolerance    Cnvgd?
         Gradient           0.002799      0.000300      NO
         Displacement       0.016914      0.001200      NO
         Energy change     -0.000437      0.000001      NO


 New Cartesian Coordinates Obtained by Inverse Iteration

 Displacement from previous Coordinates is:  0.033489
 ----------------------------------------------------------------
             Standard Nuclear Orientation (Angstroms)
    I     Atom           X                Y                Z
 ----------------------------------------------------------------
    1      C      -0.8868250089    -1.5899104676     0.6173814690
    2      C      -1.4211630069    -0.6359236935    -0.4141015865
    3      C       0.0246357779    -1.0470486984    -0.4484628192
    4      H      -2.0534420611    -1.0120172585    -1.2075924070
    5      Cl     -1.9313545046     0.9968655567     0.0551526732
    6      H       0.3318133232    -1.6897127573    -1.2623283046
    7      Br      1.4571240952     0.1639436641     0.0027878252
    8      H      -0.7577935913    -1.1994053822     1.6187258628
    9      H      -1.1834624483    -2.6318916599     0.5629677678
 ----------------------------------------------------------------
 Molecular Point Group                 C1    NOp =  1
 Largest Abelian Subgroup              C1    NOp =  1
 Nuclear Repulsion Energy =   387.0031185327 hartrees
 There are       37 alpha and       37 beta electrons
 Applying Cartesian multipole field
    Component          Value
    ---------          -----
     (2,0,0)        1.00000E-11
     (0,2,0)        2.00000E-11
     (0,0,2)       -3.00000E-11
 Nucleus-field energy     =     0.0000000085 hartrees
 Requested basis set is 6-311++G(d,p)
 There are 70 shells and 172 basis functions
 A cutoff of  1.0D-11 yielded   2231 shell pairs
 There are     13974 function pairs (     15175 Cartesian)
 Smallest overlap matrix eigenvalue = 3.71E-05
 Guess MOs from SCF MO coefficient file

 -----------------------------------------------------------------------
  General SCF calculation program by
  Eric Jon Sundstrom, Paul Horn, Yuezhi Mao, Dmitri Zuev, Alec White,
  David Stuck, Shaama M.S., Shane Yost, Joonho Lee, David Small,
  Daniel Levine, Susi Lehtola, Hugh Burton, Evgeny Epifanovsky
 -----------------------------------------------------------------------
 Exchange:     0.2000 Hartree-Fock + 0.0800 Slater + 0.7200 B88
 Correlation:  0.1900 VWN1RPA + 0.8100 LYP
 Using SG-1 standard quadrature grid
 A restricted SCF calculation will be
 performed using DIIS
 SCF converges when DIIS error is below 1.0e-08
 ---------------------------------------
  Cycle       Energy         DIIS error
 ---------------------------------------
    1   -3151.0883705093      8.09e-05  
    2   -3151.0884052212      2.85e-05  
    3   -3151.0884033227      3.71e-05  
    4   -3151.0884084510      3.48e-06  
    5   -3151.0884084943      8.59e-07  
    6   -3151.0884084964      3.80e-07  
    7   -3151.0884084968      7.31e-08  
    8   -3151.0884084969      2.26e-08  
    9   -3151.0884084969      5.89e-09  Convergence criterion met
 ---------------------------------------
 SCF time:   CPU 32.12s  wall 40.00s 
 SCF   energy in the final basis set =    -3151.0884084969
 Total energy in the final basis set =    -3151.0884084969

 --------------------------------------------------------------

                    Orbital Energies (a.u.)
 --------------------------------------------------------------

 Alpha MOs
 -- Occupied --
*******-101.555 -62.485 -56.306 -56.302 -56.302 -10.259 -10.253
-10.209  -9.470  -8.694  -7.234  -7.224  -7.224  -6.526  -6.512
 -6.512  -2.637  -2.633  -2.632  -2.622  -2.622  -0.926  -0.835
 -0.785  -0.631  -0.600  -0.540  -0.488  -0.412  -0.402  -0.388
 -0.373  -0.320  -0.302  -0.284  -0.279
 -- Virtual --
 -0.038  -0.015   0.007   0.009   0.021   0.025   0.054   0.059
  0.065   0.072   0.083   0.088   0.090   0.096   0.098   0.111
  0.112   0.119   0.129   0.134   0.142   0.150   0.153   0.169
  0.173   0.198   0.203   0.218   0.230   0.238   0.265   0.279
  0.281   0.395   0.404   0.415   0.435   0.445   0.464   0.468
  0.483   0.495   0.496   0.507   0.546   0.560   0.569   0.591
  0.614   0.632   0.639   0.653   0.657   0.673   0.681   0.770
  0.792   0.802   0.858   0.873   0.882   0.923   0.935   0.960
  1.002   1.038   1.121   1.247   1.293   1.335   1.428   1.439
  1.484   1.511   1.527   1.602   1.627   1.678   1.714   1.802
  1.830   1.862   1.904   1.908   1.969   2.035   2.051   2.071
  2.154   2.184   2.211   2.242   2.264   2.317   2.341   2.382
  2.466   2.538   2.593   2.659   2.684   2.713   2.730   2.847
  2.872   2.887   3.086   3.299   3.360   3.465   3.743   4.018
  4.045   4.127   4.148   4.253   4.290   4.393   6.668   7.580
  7.601   7.689   9.746  23.722  23.782  23.877  25.884  25.955
 26.403  47.941 215.732 289.775 289.797 289.9101020.736
 --------------------------------------------------------------

          Ground-State Mulliken Net Atomic Charges

     Atom                 Charge (a.u.)
  ----------------------------------------
      1 C                    -0.479025
      2 C                    -0.181451
      3 C                    -0.089775
      4 H                     0.235767
      5 Cl                    0.087382
      6 H                     0.234000
      7 Br                   -0.125900
      8 H                     0.167884
      9 H                     0.151119
  ----------------------------------------
  Sum of atomic charges =     0.000000

 -----------------------------------------------------------------
                    Cartesian Multipole Moments
 -----------------------------------------------------------------
    Charge (ESU x 10^10)
                 0.0000
    Dipole Moment (Debye)
         X      -0.7089      Y      -2.5578      Z      -0.4907
       Tot       2.6992
    Quadrupole Moments (Debye-Ang)
        XX     -51.9553     XY       3.6188     YY     -46.3502
        XZ       0.9337     YZ       1.7006     ZZ     -48.3225
    Octopole Moments (Debye-Ang^2)
       XXX      41.8234    XXY       5.1629    XYY       8.8201
       YYY      12.1491    XXZ      -1.3051    XYZ      -0.2821
       YYZ      -0.0604    XZZ      10.0855    YZZ       1.9520
       ZZZ       2.0479
    Hexadecapole Moments (Debye-Ang^3)
      XXXX    -705.4226   XXXY      28.8958   XXYY    -159.0151
      XYYY      17.7547   YYYY    -288.3311   XXXZ      13.7245
      XXYZ       7.5090   XYYZ      -1.3872   YYYZ       7.1464
      XXZZ    -132.9995   XYZZ       7.0619   YYZZ     -66.3894
      XZZZ       3.9531   YZZZ       4.3621   ZZZZ    -102.6724
 -----------------------------------------------------------------
 Calculating analytic gradient of the SCF energy
 Gradient of SCF Energy
            1           2           3           4           5           6
    1   0.0002872  -0.0001953  -0.0000222  -0.0000291   0.0000356  -0.0000859
    2   0.0011125  -0.0001046  -0.0005989  -0.0000971  -0.0001640  -0.0000617
    3   0.0000471   0.0004923   0.0000261   0.0000956  -0.0001495   0.0000546
            7           8           9
    1   0.0000364   0.0000306  -0.0000574
    2   0.0001984  -0.0002405  -0.0000441
    3  -0.0000128  -0.0000561  -0.0004975
 Max gradient component =       1.112E-03
 RMS gradient           =       2.990E-04
 Gradient time:  CPU 11.17 s  wall 13.74 s
 Geometry Optimization Parameters
   NAtoms,    NIC,     NZ,  NCons,   NDum,   NFix, NCnnct, MaxDiis
        9      69       9       0       0       0       0       0

 Cartesian Hessian Update
 Hessian Updated using BFGS Update


** GEOMETRY OPTIMIZATION IN DELOCALIZED INTERNAL COORDINATES **
   Searching for a Minimum

   Optimization Cycle:   4

                       Coordinates (Angstroms)
     ATOM                X               Y               Z
      1  C        -0.8868250089   -1.5899104676    0.6173814690
      2  C        -1.4211630069   -0.6359236935   -0.4141015865
      3  C         0.0246357779   -1.0470486984   -0.4484628192
      4  H        -2.0534420611   -1.0120172585   -1.2075924070
      5  Cl       -1.9313545046    0.9968655567    0.0551526732
      6  H         0.3318133232   -1.6897127573   -1.2623283046
      7  Br        1.4571240952    0.1639436641    0.0027878252
      8  H        -0.7577935913   -1.1994053822    1.6187258628
      9  H        -1.1834624483   -2.6318916599    0.5629677678
   Point Group: c1    Number of degrees of freedom:    21


   Energy is  -3151.088408497

 Hessian Updated using BFGS Update

 21 Hessian modes will be used to form the next step
  Hessian Eigenvalues:
     0.015598    0.020942    0.023585    0.024558    0.029977    0.033669
     0.067785    0.081947    0.086994    0.090879    0.104916    0.122154
     0.183315    0.244919    0.256566    0.276444    0.291268    0.347265
     0.348122    0.348127    0.357657

 Minimum Search - Taking Simple RFO Step
 Searching for Lamda that Minimizes Along All modes
 Value Taken    Lamda =  -0.00001310
 Step Taken.  Stepsize is  0.018435

                             Maximum     Tolerance    Cnvgd?
         Gradient           0.000549      0.000300      NO
         Displacement       0.008445      0.001200      NO
         Energy change     -0.000052      0.000001      NO


 New Cartesian Coordinates Obtained by Inverse Iteration

 Displacement from previous Coordinates is:  0.016866
 ----------------------------------------------------------------
             Standard Nuclear Orientation (Angstroms)
    I     Atom           X                Y                Z
 ----------------------------------------------------------------
    1      C      -0.8872965241    -1.5911595543     0.6170428023
    2      C      -1.4210256170    -0.6359210039    -0.4152732027
    3      C       0.0242999057    -1.0465756001    -0.4491765248
    4      H      -2.0528166331    -1.0104164950    -1.2101384597
    5      Cl     -1.9333395155     0.9959505820     0.0574622248
    6      H       0.3320606628    -1.6879695176    -1.2640932947
    7      Br      1.4586756647     0.1613641480     0.0033110439
    8      H      -0.7585935495    -1.1966719907     1.6173271050
    9      H      -1.1824318191    -2.6337012650     0.5680687866
 ----------------------------------------------------------------
 Molecular Point Group                 C1    NOp =  1
 Largest Abelian Subgroup              C1    NOp =  1
 Nuclear Repulsion Energy =   386.8600638020 hartrees
 There are       37 alpha and       37 beta electrons
 Applying Cartesian multipole field
    Component          Value
    ---------          -----
     (2,0,0)        1.00000E-11
     (0,2,0)        2.00000E-11
     (0,0,2)       -3.00000E-11
 Nucleus-field energy     =     0.0000000085 hartrees
 Requested basis set is 6-311++G(d,p)
 There are 70 shells and 172 basis functions
 A cutoff of  1.0D-11 yielded   2231 shell pairs
 There are     13974 function pairs (     15175 Cartesian)
 Smallest overlap matrix eigenvalue = 3.72E-05
 Guess MOs from SCF MO coefficient file

 -----------------------------------------------------------------------
  General SCF calculation program by
  Eric Jon Sundstrom, Paul Horn, Yuezhi Mao, Dmitri Zuev, Alec White,
  David Stuck, Shaama M.S., Shane Yost, Joonho Lee, David Small,
  Daniel Levine, Susi Lehtola, Hugh Burton, Evgeny Epifanovsky
 -----------------------------------------------------------------------
 Exchange:     0.2000 Hartree-Fock + 0.0800 Slater + 0.7200 B88
 Correlation:  0.1900 VWN1RPA + 0.8100 LYP
 Using SG-1 standard quadrature grid
 A restricted SCF calculation will be
 performed using DIIS
 SCF converges when DIIS error is below 1.0e-08
 ---------------------------------------
  Cycle       Energy         DIIS error
 ---------------------------------------
    1   -3151.0884080906      3.71e-05  
    2   -3151.0884161462      7.24e-06  
    3   -3151.0884160910      8.98e-06  
    4   -3151.0884163876      1.44e-06  
    5   -3151.0884163939      5.51e-07  
    6   -3151.0884163948      1.98e-07  
    7   -3151.0884163949      2.94e-08  
    8   -3151.0884163949      1.37e-08  
    9   -3151.0884163949      2.31e-09  Convergence criterion met
 ---------------------------------------
 SCF time:   CPU 32.14s  wall 40.00s 
 SCF   energy in the final basis set =    -3151.0884163949
 Total energy in the final basis set =    -3151.0884163949

 --------------------------------------------------------------

                    Orbital Energies (a.u.)
 --------------------------------------------------------------

 Alpha MOs
 -- Occupied --
*******-101.555 -62.485 -56.306 -56.302 -56.302 -10.259 -10.253
-10.209  -9.470  -8.694  -7.234  -7.224  -7.224  -6.526  -6.512
 -6.512  -2.637  -2.633  -2.632  -2.622  -2.622  -0.926  -0.835
 -0.785  -0.632  -0.600  -0.540  -0.487  -0.412  -0.403  -0.388
 -0.373  -0.320  -0.302  -0.284  -0.279
 -- Virtual --
 -0.038  -0.015   0.007   0.009   0.021   0.025   0.054   0.059
  0.065   0.072   0.083   0.088   0.090   0.096   0.098   0.111
  0.112   0.119   0.129   0.134   0.142   0.150   0.153   0.169
  0.173   0.198   0.204   0.218   0.229   0.238   0.265   0.279
  0.281   0.395   0.404   0.415   0.435   0.445   0.464   0.468
  0.483   0.495   0.496   0.508   0.546   0.560   0.569   0.591
  0.614   0.632   0.639   0.653   0.657   0.673   0.681   0.770
  0.792   0.802   0.858   0.873   0.882   0.922   0.935   0.960
  1.002   1.038   1.120   1.247   1.293   1.334   1.428   1.440
  1.482   1.510   1.527   1.603   1.627   1.678   1.714   1.801
  1.830   1.861   1.903   1.908   1.969   2.035   2.051   2.071
  2.153   2.184   2.211   2.243   2.264   2.317   2.341   2.381
  2.467   2.537   2.593   2.658   2.684   2.712   2.730   2.846
  2.872   2.888   3.084   3.298   3.359   3.464   3.742   4.018
  4.045   4.127   4.147   4.252   4.290   4.393   6.668   7.580
  7.601   7.689   9.746  23.721  23.782  23.875  25.884  25.954
 26.403  47.941 215.732 289.775 289.797 289.9101020.736
 --------------------------------------------------------------

          Ground-State Mulliken Net Atomic Charges

     Atom                 Charge (a.u.)
  ----------------------------------------
      1 C                    -0.478191
      2 C                    -0.180540
      3 C                    -0.091047
      4 H                     0.235919
      5 Cl                    0.086860
      6 H                     0.233862
      7 Br                   -0.125786
      8 H                     0.167426
      9 H                     0.151497
  ----------------------------------------
  Sum of atomic charges =     0.000000

 -----------------------------------------------------------------
                    Cartesian Multipole Moments
 -----------------------------------------------------------------
    Charge (ESU x 10^10)
                 0.0000
    Dipole Moment (Debye)
         X      -0.7070      Y      -2.5560      Z      -0.4953
       Tot       2.6978
    Quadrupole Moments (Debye-Ang)
        XX     -51.9619     XY       3.6143     YY     -46.3600
        XZ       0.9361     YZ       1.6969     ZZ     -48.3152
    Octopole Moments (Debye-Ang^2)
       XXX      41.8717    XXY       5.2405    XYY       8.8132
       YYY      12.3025    XXZ      -1.3302    XYZ      -0.2744
       YYZ      -0.0530    XZZ      10.0750    YZZ       2.0118
       ZZZ       1.9303
    Hexadecapole Moments (Debye-Ang^3)
      XXXX    -706.5151   XXXY      29.0224   XXYY    -159.2193
      XYYY      17.9471   YYYY    -288.1405   XXXZ      13.8670
      XXYZ       7.4866   XYYZ      -1.4160   YYYZ       6.9452
      XXZZ    -133.1684   XYZZ       7.1268   YYZZ     -66.3549
      XZZZ       4.0882   YZZZ       4.3092   ZZZZ    -102.7887
 -----------------------------------------------------------------
 Calculating analytic gradient of the SCF energy
 Gradient of SCF Energy
            1           2           3           4           5           6
    1   0.0000276   0.0000439  -0.0000315  -0.0001121  -0.0000915   0.0000872
    2   0.0002030   0.0001355  -0.0001235  -0.0000759   0.0000205  -0.0000390
    3   0.0001832   0.0001273  -0.0001788   0.0000001  -0.0000534  -0.0000593
            7           8           9
    1   0.0000282   0.0000251   0.0000230
    2   0.0000199  -0.0000933  -0.0000473
    3  -0.0000726   0.0001548  -0.0001012
 Max gradient component =       2.030E-04
 RMS gradient           =       9.730E-05
 Gradient time:  CPU 11.16 s  wall 13.78 s
 Geometry Optimization Parameters
   NAtoms,    NIC,     NZ,  NCons,   NDum,   NFix, NCnnct, MaxDiis
        9      69       9       0       0       0       0       0

 Cartesian Hessian Update
 Hessian Updated using BFGS Update


** GEOMETRY OPTIMIZATION IN DELOCALIZED INTERNAL COORDINATES **
   Searching for a Minimum

   Optimization Cycle:   5

                       Coordinates (Angstroms)
     ATOM                X               Y               Z
      1  C        -0.8872965241   -1.5911595543    0.6170428023
      2  C        -1.4210256170   -0.6359210039   -0.4152732027
      3  C         0.0242999057   -1.0465756001   -0.4491765248
      4  H        -2.0528166331   -1.0104164950   -1.2101384597
      5  Cl       -1.9333395155    0.9959505820    0.0574622248
      6  H         0.3320606628   -1.6879695176   -1.2640932947
      7  Br        1.4586756647    0.1613641480    0.0033110439
      8  H        -0.7585935495   -1.1966719907    1.6173271050
      9  H        -1.1824318191   -2.6337012650    0.5680687866
   Point Group: c1    Number of degrees of freedom:    21


   Energy is  -3151.088416395

 Hessian Updated using BFGS Update

 21 Hessian modes will be used to form the next step
  Hessian Eigenvalues:
     0.015677    0.019236    0.020969    0.023607    0.029743    0.032592
     0.066691    0.082367    0.086745    0.093547    0.104162    0.114268
     0.183936    0.256114    0.262148    0.274919    0.296665    0.348019
     0.348122    0.348562    0.364667

 Minimum Search - Taking Simple RFO Step
 Searching for Lamda that Minimizes Along All modes
 Value Taken    Lamda =  -0.00000213
 Step Taken.  Stepsize is  0.008592

                             Maximum     Tolerance    Cnvgd?
         Gradient           0.000217      0.000300     YES
         Displacement       0.004471      0.001200      NO
         Energy change     -0.000008      0.000001      NO


 New Cartesian Coordinates Obtained by Inverse Iteration

 Displacement from previous Coordinates is:  0.007650
 ----------------------------------------------------------------
             Standard Nuclear Orientation (Angstroms)
    I     Atom           X                Y                Z
 ----------------------------------------------------------------
    1      C      -0.8874244423    -1.5916945278     0.6165988071
    2      C      -1.4209579469    -0.6363017642    -0.4157273534
    3      C       0.0241474678    -1.0465399529    -0.4492428144
    4      H      -2.0522038734    -1.0098388720    -1.2113250911
    5      Cl     -1.9333485106     0.9950803640     0.0589782845
    6      H       0.3316179546    -1.6874974015    -1.2644981866
    7      Br      1.4587497239     0.1609428414     0.0037454239
    8      H      -0.7586362596    -1.1949734838     1.6159019013
    9      H      -1.1824115384    -2.6342779000     0.5700995095
 ----------------------------------------------------------------
 Molecular Point Group                 C1    NOp =  1
 Largest Abelian Subgroup              C1    NOp =  1
 Nuclear Repulsion Energy =   386.8767346949 hartrees
 There are       37 alpha and       37 beta electrons
 Applying Cartesian multipole field
    Component          Value
    ---------          -----
     (2,0,0)        1.00000E-11
     (0,2,0)        2.00000E-11
     (0,0,2)       -3.00000E-11
 Nucleus-field energy     =     0.0000000085 hartrees
 Requested basis set is 6-311++G(d,p)
 There are 70 shells and 172 basis functions
 A cutoff of  1.0D-11 yielded   2231 shell pairs
 There are     13974 function pairs (     15175 Cartesian)
 Smallest overlap matrix eigenvalue = 3.72E-05
 Guess MOs from SCF MO coefficient file

 -----------------------------------------------------------------------
  General SCF calculation program by
  Eric Jon Sundstrom, Paul Horn, Yuezhi Mao, Dmitri Zuev, Alec White,
  David Stuck, Shaama M.S., Shane Yost, Joonho Lee, David Small,
  Daniel Levine, Susi Lehtola, Hugh Burton, Evgeny Epifanovsky
 -----------------------------------------------------------------------
 Exchange:     0.2000 Hartree-Fock + 0.0800 Slater + 0.7200 B88
 Correlation:  0.1900 VWN1RPA + 0.8100 LYP
 Using SG-1 standard quadrature grid
 A restricted SCF calculation will be
 performed using DIIS
 SCF converges when DIIS error is below 1.0e-08
 ---------------------------------------
  Cycle       Energy         DIIS error
 ---------------------------------------
    1   -3151.0884160982      1.60e-05  
    2   -3151.0884176300      2.74e-06  
    3   -3151.0884176335      3.07e-06  
    4   -3151.0884176662      7.67e-07  
    5   -3151.0884176685      1.90e-07  
    6   -3151.0884176686      5.51e-08  
    7   -3151.0884176687      8.65e-09  Convergence criterion met
 ---------------------------------------
 SCF time:   CPU 24.98s  wall 30.00s 
 SCF   energy in the final basis set =    -3151.0884176687
 Total energy in the final basis set =    -3151.0884176687

 --------------------------------------------------------------

                    Orbital Energies (a.u.)
 --------------------------------------------------------------

 Alpha MOs
 -- Occupied --
*******-101.555 -62.485 -56.306 -56.302 -56.302 -10.259 -10.253
-10.209  -9.470  -8.694  -7.234  -7.224  -7.224  -6.526  -6.512
 -6.512  -2.637  -2.633  -2.632  -2.622  -2.622  -0.926  -0.835
 -0.785  -0.632  -0.600  -0.540  -0.487  -0.412  -0.403  -0.388
 -0.373  -0.320  -0.302  -0.284  -0.279
 -- Virtual --
 -0.038  -0.015   0.007   0.009   0.021   0.025   0.054   0.059
  0.065   0.072   0.083   0.088   0.090   0.096   0.098   0.111
  0.112   0.119   0.129   0.134   0.142   0.150   0.153   0.169
  0.173   0.198   0.204   0.218   0.229   0.238   0.266   0.278
  0.281   0.395   0.404   0.415   0.435   0.445   0.464   0.468
  0.483   0.495   0.496   0.507   0.546   0.560   0.569   0.591
  0.614   0.632   0.639   0.653   0.657   0.673   0.681   0.770
  0.792   0.802   0.858   0.873   0.882   0.922   0.935   0.960
  1.002   1.038   1.120   1.247   1.293   1.335   1.428   1.440
  1.482   1.510   1.528   1.603   1.627   1.679   1.714   1.801
  1.829   1.861   1.903   1.908   1.969   2.035   2.051   2.071
  2.153   2.184   2.211   2.243   2.265   2.317   2.341   2.381
  2.467   2.536   2.593   2.658   2.684   2.712   2.731   2.846
  2.872   2.889   3.084   3.298   3.360   3.465   3.742   4.018
  4.045   4.127   4.147   4.253   4.290   4.393   6.668   7.580
  7.601   7.689   9.746  23.721  23.783  23.876  25.884  25.954
 26.403  47.941 215.732 289.775 289.797 289.9101020.736
 --------------------------------------------------------------

          Ground-State Mulliken Net Atomic Charges

     Atom                 Charge (a.u.)
  ----------------------------------------
      1 C                    -0.478052
      2 C                    -0.180367
      3 C                    -0.091362
      4 H                     0.236162
      5 Cl                    0.086598
      6 H                     0.233830
      7 Br                   -0.125727
      8 H                     0.167217
      9 H                     0.151701
  ----------------------------------------
  Sum of atomic charges =     0.000000

 -----------------------------------------------------------------
                    Cartesian Multipole Moments
 -----------------------------------------------------------------
    Charge (ESU x 10^10)
                 0.0000
    Dipole Moment (Debye)
         X      -0.7065      Y      -2.5551      Z      -0.4976
       Tot       2.6973
    Quadrupole Moments (Debye-Ang)
        XX     -51.9635     XY       3.6153     YY     -46.3607
        XZ       0.9390     YZ       1.6969     ZZ     -48.3127
    Octopole Moments (Debye-Ang^2)
       XXX      41.8822    XXY       5.2628    XYY       8.8096
       YYY      12.3541    XXZ      -1.3523    XYZ      -0.2734
       YYZ      -0.0616    XZZ      10.0692    YZZ       2.0373
       ZZZ       1.8444
    Hexadecapole Moments (Debye-Ang^3)
      XXXX    -706.5497   XXXY      28.9711   XXYY    -159.2165
      XYYY      17.9322   YYYY    -288.0181   XXXZ      13.9370
      XXYZ       7.4627   XYYZ      -1.4186   YYYZ       6.8395
      XXZZ    -133.1570   XYZZ       7.1120   YYZZ     -66.3304
      XZZZ       4.1694   YZZZ       4.2612   ZZZZ    -102.8169
 -----------------------------------------------------------------
 Calculating analytic gradient of the SCF energy
 Gradient of SCF Energy
            1           2           3           4           5           6
    1  -0.0000029   0.0001122  -0.0001286  -0.0000554  -0.0000537   0.0000359
    2  -0.0000135   0.0000418   0.0000014  -0.0000368   0.0000099  -0.0000025
    3   0.0000866   0.0000155  -0.0001209   0.0000340  -0.0000054  -0.0000147
            7           8           9
    1   0.0000290   0.0000532   0.0000102
    2   0.0000220  -0.0000247   0.0000024
    3  -0.0000695   0.0000428   0.0000316
 Max gradient component =       1.286E-04
 RMS gradient           =       5.308E-05
 Gradient time:  CPU 11.24 s  wall 14.71 s
 Geometry Optimization Parameters
   NAtoms,    NIC,     NZ,  NCons,   NDum,   NFix, NCnnct, MaxDiis
        9      69       9       0       0       0       0       0

 Cartesian Hessian Update
 Hessian Updated using BFGS Update


** GEOMETRY OPTIMIZATION IN DELOCALIZED INTERNAL COORDINATES **
   Searching for a Minimum

   Optimization Cycle:   6

                       Coordinates (Angstroms)
     ATOM                X               Y               Z
      1  C        -0.8874244423   -1.5916945278    0.6165988071
      2  C        -1.4209579469   -0.6363017642   -0.4157273534
      3  C         0.0241474678   -1.0465399529   -0.4492428144
      4  H        -2.0522038734   -1.0098388720   -1.2113250911
      5  Cl       -1.9333485106    0.9950803640    0.0589782845
      6  H         0.3316179546   -1.6874974015   -1.2644981866
      7  Br        1.4587497239    0.1609428414    0.0037454239
      8  H        -0.7586362596   -1.1949734838    1.6159019013
      9  H        -1.1824115384   -2.6342779000    0.5700995095
   Point Group: c1    Number of degrees of freedom:    21


   Energy is  -3151.088417669

 Hessian Updated using BFGS Update

 21 Hessian modes will be used to form the next step
  Hessian Eigenvalues:
     0.015265    0.016825    0.020972    0.023858    0.029671    0.034467
     0.068218    0.080026    0.084100    0.091707    0.101650    0.110192
     0.184350    0.256103    0.262738    0.277644    0.294546    0.348013
     0.348126    0.348524    0.360455

 Minimum Search - Taking Simple RFO Step
 Searching for Lamda that Minimizes Along All modes
 Value Taken    Lamda =   0.00000000
 Step Taken.  Stepsize is  0.003184

                             Maximum     Tolerance    Cnvgd?
         Gradient           0.000090      0.000300     YES
         Displacement       0.001359      0.001200      NO
         Energy change     -0.000001      0.000001      NO


 New Cartesian Coordinates Obtained by Inverse Iteration

 Displacement from previous Coordinates is:  0.002745
 ----------------------------------------------------------------
             Standard Nuclear Orientation (Angstroms)
    I     Atom           X                Y                Z
 ----------------------------------------------------------------
    1      C      -0.8874218228    -1.5917886684     0.6164646161
    2      C      -1.4210578062    -0.6364775909    -0.4158032754
    3      C       0.0241729458    -1.0466276015    -0.4491781711
    4      H      -2.0520629565    -1.0096686741    -1.2117016906
    5      Cl     -1.9330019694     0.9948501900     0.0594870327
    6      H       0.3312457052    -1.6874763807    -1.2646470428
    7      Br      1.4585920961     0.1608722289     0.0039287086
    8      H      -0.7589609031    -1.1942857601     1.6154685732
    9      H      -1.1819727140    -2.6344984399     0.5705117299
 ----------------------------------------------------------------
 Molecular Point Group                 C1    NOp =  1
 Largest Abelian Subgroup              C1    NOp =  1
 Nuclear Repulsion Energy =   386.9038230753 hartrees
 There are       37 alpha and       37 beta electrons
 Applying Cartesian multipole field
    Component          Value
    ---------          -----
     (2,0,0)        1.00000E-11
     (0,2,0)        2.00000E-11
     (0,0,2)       -3.00000E-11
 Nucleus-field energy     =     0.0000000085 hartrees
 Requested basis set is 6-311++G(d,p)
 There are 70 shells and 172 basis functions
 A cutoff of  1.0D-11 yielded   2231 shell pairs
 There are     13974 function pairs (     15175 Cartesian)
 Smallest overlap matrix eigenvalue = 3.72E-05
 Guess MOs from SCF MO coefficient file

 -----------------------------------------------------------------------
  General SCF calculation program by
  Eric Jon Sundstrom, Paul Horn, Yuezhi Mao, Dmitri Zuev, Alec White,
  David Stuck, Shaama M.S., Shane Yost, Joonho Lee, David Small,
  Daniel Levine, Susi Lehtola, Hugh Burton, Evgeny Epifanovsky
 -----------------------------------------------------------------------
 Exchange:     0.2000 Hartree-Fock + 0.0800 Slater + 0.7200 B88
 Correlation:  0.1900 VWN1RPA + 0.8100 LYP
 Using SG-1 standard quadrature grid
 A restricted SCF calculation will be
 performed using DIIS
 SCF converges when DIIS error is below 1.0e-08
 ---------------------------------------
  Cycle       Energy         DIIS error
 ---------------------------------------
    1   -3151.0884176396      5.73e-06  
    2   -3151.0884178375      1.14e-06  
    3   -3151.0884178373      1.29e-06  
    4   -3151.0884178433      3.06e-07  
    5   -3151.0884178437      7.47e-08  
    6   -3151.0884178437      2.45e-08  
    7   -3151.0884178437      4.21e-09  Convergence criterion met
 ---------------------------------------
 SCF time:   CPU 25.07s  wall 29.00s 
 SCF   energy in the final basis set =    -3151.0884178437
 Total energy in the final basis set =    -3151.0884178437

 --------------------------------------------------------------

                    Orbital Energies (a.u.)
 --------------------------------------------------------------

 Alpha MOs
 -- Occupied --
*******-101.555 -62.485 -56.306 -56.302 -56.302 -10.259 -10.253
-10.209  -9.469  -8.694  -7.234  -7.224  -7.224  -6.526  -6.512
 -6.512  -2.637  -2.633  -2.632  -2.622  -2.622  -0.926  -0.835
 -0.785  -0.632  -0.600  -0.540  -0.487  -0.412  -0.403  -0.388
 -0.373  -0.320  -0.302  -0.284  -0.279
 -- Virtual --
 -0.038  -0.015   0.007   0.009   0.021   0.025   0.054   0.059
  0.065   0.072   0.083   0.088   0.090   0.096   0.098   0.111
  0.112   0.119   0.129   0.134   0.142   0.150   0.153   0.169
  0.173   0.198   0.204   0.218   0.229   0.238   0.266   0.278
  0.281   0.395   0.404   0.415   0.435   0.445   0.464   0.468
  0.483   0.495   0.496   0.507   0.546   0.560   0.569   0.591
  0.614   0.632   0.639   0.653   0.657   0.673   0.681   0.770
  0.792   0.802   0.858   0.873   0.882   0.922   0.935   0.960
  1.002   1.038   1.120   1.247   1.293   1.335   1.428   1.440
  1.482   1.510   1.527   1.603   1.627   1.679   1.714   1.801
  1.830   1.861   1.903   1.908   1.969   2.035   2.051   2.071
  2.153   2.184   2.211   2.243   2.265   2.317   2.341   2.381
  2.467   2.537   2.594   2.658   2.684   2.712   2.731   2.846
  2.872   2.889   3.084   3.298   3.360   3.465   3.742   4.018
  4.045   4.127   4.147   4.253   4.290   4.393   6.668   7.580
  7.601   7.689   9.746  23.721  23.783  23.876  25.884  25.955
 26.403  47.941 215.732 289.775 289.797 289.9101020.736
 --------------------------------------------------------------

          Ground-State Mulliken Net Atomic Charges

     Atom                 Charge (a.u.)
  ----------------------------------------
      1 C                    -0.478078
      2 C                    -0.180270
      3 C                    -0.091509
      4 H                     0.236291
      5 Cl                    0.086478
      6 H                     0.233847
      7 Br                   -0.125681
      8 H                     0.167179
      9 H                     0.151744
  ----------------------------------------
  Sum of atomic charges =     0.000000

 -----------------------------------------------------------------
                    Cartesian Multipole Moments
 -----------------------------------------------------------------
    Charge (ESU x 10^10)
                 0.0000
    Dipole Moment (Debye)
         X      -0.7066      Y      -2.5547      Z      -0.4982
       Tot       2.6970
    Quadrupole Moments (Debye-Ang)
        XX     -51.9645     XY       3.6152     YY     -46.3600
        XZ       0.9400     YZ       1.6977     ZZ     -48.3118
    Octopole Moments (Debye-Ang^2)
       XXX      41.8809    XXY       5.2698    XYY       8.8107
       YYY      12.3668    XXZ      -1.3614    XYZ      -0.2737
       YYZ      -0.0682    XZZ      10.0654    YZZ       2.0447
       ZZZ       1.8117
    Hexadecapole Moments (Debye-Ang^3)
      XXXX    -706.4154   XXXY      28.9419   XXYY    -159.2022
      XYYY      17.9096   YYYY    -287.9801   XXXZ      13.9586
      XXYZ       7.4533   XYYZ      -1.4145   YYYZ       6.8097
      XXZZ    -133.1252   XYZZ       7.1038   YYZZ     -66.3255
      XZZZ       4.1917   YZZZ       4.2445   ZZZZ    -102.8203
 -----------------------------------------------------------------
 Calculating analytic gradient of the SCF energy
 Gradient of SCF Energy
            1           2           3           4           5           6
    1   0.0000083   0.0000416  -0.0000703  -0.0000295  -0.0000164  -0.0000070
    2  -0.0000167   0.0000155  -0.0000125  -0.0000295   0.0000004   0.0000061
    3   0.0000382   0.0000220  -0.0000707   0.0000400   0.0000058  -0.0000199
            7           8           9
    1  -0.0000009   0.0000444   0.0000298
    2   0.0000167   0.0000143   0.0000056
    3  -0.0000599   0.0000027   0.0000418
 Max gradient component =       7.068E-05
 RMS gradient           =       3.173E-05
 Gradient time:  CPU 11.51 s  wall 14.33 s
 Geometry Optimization Parameters
   NAtoms,    NIC,     NZ,  NCons,   NDum,   NFix, NCnnct, MaxDiis
        9      69       9       0       0       0       0       0

 Cartesian Hessian Update
 Hessian Updated using BFGS Update


** GEOMETRY OPTIMIZATION IN DELOCALIZED INTERNAL COORDINATES **
   Searching for a Minimum

   Optimization Cycle:   7

                       Coordinates (Angstroms)
     ATOM                X               Y               Z
      1  C        -0.8874218228   -1.5917886684    0.6164646161
      2  C        -1.4210578062   -0.6364775909   -0.4158032754
      3  C         0.0241729458   -1.0466276015   -0.4491781711
      4  H        -2.0520629565   -1.0096686741   -1.2117016906
      5  Cl       -1.9330019694    0.9948501900    0.0594870327
      6  H         0.3312457052   -1.6874763807   -1.2646470428
      7  Br        1.4585920961    0.1608722289    0.0039287086
      8  H        -0.7589609031   -1.1942857601    1.6154685732
      9  H        -1.1819727140   -2.6344984399    0.5705117299
   Point Group: c1    Number of degrees of freedom:    21


   Energy is  -3151.088417844

 Hessian Updated using BFGS Update

 21 Hessian modes will be used to form the next step
  Hessian Eigenvalues:
     0.015445    0.016436    0.020993    0.023732    0.029454    0.033407
     0.067732    0.070606    0.084956    0.091114    0.101037    0.116003
     0.183326    0.246397    0.256189    0.276923    0.297574    0.348030
     0.348085    0.348582    0.363553

 Minimum Search - Taking Simple RFO Step
 Searching for Lamda that Minimizes Along All modes
 Value Taken    Lamda =   0.00000000
 Step Taken.  Stepsize is  0.001023

                             Maximum     Tolerance    Cnvgd?
         Gradient           0.000025      0.000300     YES
         Displacement       0.000477      0.001200     YES
         Energy change     -0.000000      0.000001     YES


                       Distance Matrix (Angstroms)
             C (  1)   C (  2)   C (  3)   H (  4)   Cl(  5)   H (  6)
   C (  2)  1.504315
   C (  3)  1.504593  1.502674
   H (  4)  2.244425  1.082078  2.212140
   Cl(  5)  2.845024  1.774604  2.873483  2.376593
   H (  6)  2.243410  2.212623  1.081652  2.478384  3.751670
   Br(  7)  2.991789  3.017337  1.928969  3.895205  3.493067  2.509300
   H (  8)  1.082829  2.208073  2.213113  3.114336  2.931172  3.118790
   H (  9)  1.084489  2.240997  2.239618  2.563867  3.741305  2.560174
             Br(  7)   H (  8)
   H (  8)  3.057950
   H (  9)  3.886862  1.828958

 Final energy is   -3151.0884178436718     


 ******************************
 **  OPTIMIZATION CONVERGED  **
 ******************************

                       Coordinates (Angstroms)
     ATOM                X               Y               Z
      1  C        -0.8874218228   -1.5917886684    0.6164646161
      2  C        -1.4210578062   -0.6364775909   -0.4158032754
      3  C         0.0241729458   -1.0466276015   -0.4491781711
      4  H        -2.0520629565   -1.0096686741   -1.2117016906
      5  Cl       -1.9330019694    0.9948501900    0.0594870327
      6  H         0.3312457052   -1.6874763807   -1.2646470428
      7  Br        1.4585920961    0.1608722289    0.0039287086
      8  H        -0.7589609031   -1.1942857601    1.6154685732
      9  H        -1.1819727140   -2.6344984399    0.5705117299

Z-matrix Print:
$molecule
0 1
Br
C  1 1.928969
H  2 1.081652 1 109.685663
C  2 1.502674 1 122.623499 3 -142.973719 0
H  4 1.082078 2 116.767987 1 140.410208 0
C  4 1.504315 2 60.048318 1 -109.343603 0
H  6 1.082829 4 116.234343 2 107.004454 0
H  6 1.084489 4 119.022854 2 -108.473594 0
Cl 4 1.774604 2 122.297416 1 -0.582177 0
$end


 --------------------------------------------------------------

                    Orbital Energies (a.u.)
 --------------------------------------------------------------

 Alpha MOs
 -- Occupied --
*******-101.555 -62.485 -56.306 -56.302 -56.302 -10.259 -10.253
-10.209  -9.469  -8.694  -7.234  -7.224  -7.224  -6.526  -6.512
 -6.512  -2.637  -2.633  -2.632  -2.622  -2.622  -0.926  -0.835
 -0.785  -0.632  -0.600  -0.540  -0.487  -0.412  -0.403  -0.388
 -0.373  -0.320  -0.302  -0.284  -0.279
 -- Virtual --
 -0.038  -0.015   0.007   0.009   0.021   0.025   0.054   0.059
  0.065   0.072   0.083   0.088   0.090   0.096   0.098   0.111
  0.112   0.119   0.129   0.134   0.142   0.150   0.153   0.169
  0.173   0.198   0.204   0.218   0.229   0.238   0.266   0.278
  0.281   0.395   0.404   0.415   0.435   0.445   0.464   0.468
  0.483   0.495   0.496   0.507   0.546   0.560   0.569   0.591
  0.614   0.632   0.639   0.653   0.657   0.673   0.681   0.770
  0.792   0.802   0.858   0.873   0.882   0.922   0.935   0.960
  1.002   1.038   1.120   1.247   1.293   1.335   1.428   1.440
  1.482   1.510   1.527   1.603   1.627   1.679   1.714   1.801
  1.830   1.861   1.903   1.908   1.969   2.035   2.051   2.071
  2.153   2.184   2.211   2.243   2.265   2.317   2.341   2.381
  2.467   2.537   2.594   2.658   2.684   2.712   2.731   2.846
  2.872   2.889   3.084   3.298   3.360   3.465   3.742   4.018
  4.045   4.127   4.147   4.253   4.290   4.393   6.668   7.580
  7.601   7.689   9.746  23.721  23.783  23.876  25.884  25.955
 26.403  47.941 215.732 289.775 289.797 289.9101020.736
 --------------------------------------------------------------

          Ground-State Mulliken Net Atomic Charges

     Atom                 Charge (a.u.)
  ----------------------------------------
      1 C                    -0.478078
      2 C                    -0.180270
      3 C                    -0.091509
      4 H                     0.236291
      5 Cl                    0.086478
      6 H                     0.233847
      7 Br                   -0.125681
      8 H                     0.167179
      9 H                     0.151744
  ----------------------------------------
  Sum of atomic charges =     0.000000

 -----------------------------------------------------------------
                    Cartesian Multipole Moments
 -----------------------------------------------------------------
    Charge (ESU x 10^10)
                 0.0000
    Dipole Moment (Debye)
         X      -0.7066      Y      -2.5547      Z      -0.4982
       Tot       2.6970
    Quadrupole Moments (Debye-Ang)
        XX     -51.9645     XY       3.6152     YY     -46.3600
        XZ       0.9400     YZ       1.6977     ZZ     -48.3118
    Octopole Moments (Debye-Ang^2)
       XXX      41.8809    XXY       5.2698    XYY       8.8107
       YYY      12.3668    XXZ      -1.3614    XYZ      -0.2737
       YYZ      -0.0682    XZZ      10.0654    YZZ       2.0447
       ZZZ       1.8117
    Hexadecapole Moments (Debye-Ang^3)
      XXXX    -706.4154   XXXY      28.9419   XXYY    -159.2022
      XYYY      17.9096   YYYY    -287.9801   XXXZ      13.9586
      XXYZ       7.4533   XYYZ      -1.4145   YYYZ       6.8097
      XXZZ    -133.1252   XYZZ       7.1038   YYZZ     -66.3255
      XZZZ       4.1917   YZZZ       4.2445   ZZZZ    -102.8203
 -----------------------------------------------------------------
Archival summary:
1\1\TWL02\OPT\ProcedureUnspecified\BasisUnspecified\r1l134\taweetha\ThuOct1103:24:592018ThuOct1103:24:592018\0\\#,OPT,ProcedureUnspecified,BasisUnspecified,\\0,1\Br\C,1,1.92897\H,2,1.08165,1,109.686\C,2,1.50267,1,122.623,3,-142.974,0\H,4,1.08208,2,116.768,1,140.41,0\C,4,1.50431,2,60.0483,1,-109.344,0\H,6,1.08283,4,116.234,2,107.004,0\H,6,1.08449,4,119.023,2,-108.474,0\Cl,4,1.7746,2,122.297,1,-0.582177,0\\\@

 Total job time:  389.96s(wall), 313.34s(cpu) 
 Thu Oct 11 03:24:59 2018

        *************************************************************
        *                                                           *
        *  Thank you very much for using Q-Chem.  Have a nice day.  *
        *                                                           *
        *************************************************************


 
User input: 2 of 2 
 
Q-Chem Developer Version!
                  Welcome to Q-Chem
     A Quantum Leap Into The Future Of Chemistry


 Q-Chem 5.1, Q-Chem, Inc., Pleasanton, CA (2018)

 Yihan Shao,  Zhengting Gan,  E. Epifanovsky,  A. T. B. Gilbert,  M. Wormit,  
 J. Kussmann,  A. W. Lange,  A. Behn,  Jia Deng,  Xintian Feng,  D. Ghosh,  
 M. Goldey,  P. R. Horn,  L. D. Jacobson,  I. Kaliman,  T. Kus,  A. Landau,  
 Jie Liu,  E. I. Proynov,  R. M. Richard,  R. P. Steele,  E. J. Sundstrom,  
 H. L. Woodcock III,  P. M. Zimmerman,  D. Zuev,  B. Albrecht,  E. Alguire,  
 S. A. Baeppler,  D. Barton,  Z. Benda,  Y. A. Bernard,  E. J. Berquist,  
 K. B. Bravaya,  H. Burton,  D. Casanova,  Chun-Min Chang,  Yunqing Chen,  
 A. Chien,  K. D. Closser,  M. P. Coons,  S. Coriani,  S. Dasgupta,  
 A. L. Dempwolff,  M. Diedenhofen,  Hainam Do,  R. G. Edgar,  Po-Tung Fang,  
 S. Faraji,  S. Fatehi,  Qingguo Feng,  K. D. Fenk,  J. Fosso-Tande,  
 Qinghui Ge,  A. Ghysels,  G. Gidofalvi,  J. Gomes,  J. Gonthier,  A. Gunina,  
 D. Hait,  M. W. D. Hanson-Heine,  P. H. P. Harbach,  A. W. Hauser,  
 J. E. Herr,  E. G. Hohenstein,  Z. C. Holden,  Kerwin Hui,  B. C. Huynh,  
 T.-C. Jagau,  Hyunjun Ji,  B. Kaduk,  K. Khistyaev,  Jaehoon Kim,  
 P. Klunzinger,  K. Koh,  D. Kosenkov,  L. Koulias,  T. Kowalczyk,  
 C. M. Krauter,  A. Kunitsa,  Ka Un Lao,  A. Laurent,  K. V. Lawler,  
 Joonho Lee,  D. Lefrancois,  S. Lehtola,  D. S. Levine,  Yi-Pei Li,  
 You-Sheng Lin,  Fenglai Liu,  E. Livshits,  A. Luenser,  P. Manohar,  
 E. Mansoor,  S. F. Manzer,  Shan-Ping Mao,  Yuezhi Mao,  N. Mardirossian,  
 A. V. Marenich,  T. Markovich,  L. A. Martinez-Martinez,  S. A. Maurer,  
 N. J. Mayhall,  S. C. McKenzie,  J.-M. Mewes,  A. F. Morrison,  
 J. W. Mullinax,  K. Nanda,  T. S. Nguyen-Beck,  R. Olivares-Amaya,  
 J. A. Parkhill,  T. M. Perrine,  F. Plasser,  P. Pokhilko,  S. Prager,  
 A. Prociuk,  E. Ramos,  D. R. Rehn,  F. Rob,  M. Schneider,  N. Sergueev,  
 S. M. Sharada,  S. Sharma,  D. W. Small,  T. Stauch,  T. Stein,  
 Yu-Chuan Su,  A. J. W. Thom,  A. Tkatchenko,  T. Tsuchimochi,  N. M. Tubman,  
 L. Vogt,  M. L. Vidal,  O. Vydrov,  M. A. Watson,  J. Wenzel,  
 M. de Wergifosse,  T. A. Wesolowski,  A. White,  J. Witte,  A. Yamada,  
 Jun Yang,  K. Yao,  S. Yeganeh,  S. R. Yost,  Zhi-Qiang You,  A. Zech,  
 Igor Ying Zhang,  Xing Zhang,  Yan Zhao,  Ying Zhu,  B. R. Brooks,  
 G. K. L. Chan,  C. J. Cramer,  M. S. Gordon,  W. J. Hehre,  A. Klamt,  
 M. W. Schmidt,  C. D. Sherrill,  D. G. Truhlar,  A. Aspuru-Guzik,  R. Baer,  
 A. T. Bell,  N. A. Besley,  Jeng-Da Chai,  A. E. DePrince, III,  
 R. A. DiStasio Jr.,  A. Dreuw,  B. D. Dunietz,  T. R. Furlani,  
 Chao-Ping Hsu,  Yousung Jung,  Jing Kong,  D. S. Lambrecht,  WanZhen Liang,  
 C. Ochsenfeld,  V. A. Rassolov,  L. V. Slipchenko,  J. E. Subotnik,  
 T. Van Voorhis,  J. M. Herbert,  A. I. Krylov,  P. M. W. Gill,  M. Head-Gordon

 Contributors to earlier versions of Q-Chem not listed above: 
 R. D. Adamson,  B. Austin,  J. Baker,  G. J. O. Beran,  K. Brandhorst,  
 S. T. Brown,  E. F. C. Byrd,  A. K. Chakraborty,  C.-L. Cheng,  
 Siu Hung Chien,  D. M. Chipman,  D. L. Crittenden,  H. Dachsel,  
 R. J. Doerksen,  A. D. Dutoi,  L. Fusti-Molnar,  W. A. Goddard III,  
 A. Golubeva-Zadorozhnaya,  S. R. Gwaltney,  G. Hawkins,  A. Heyden,  
 S. Hirata,  G. Kedziora,  F. J. Keil,  C. Kelley,  Jihan Kim,  R. A. King,  
 R. Z. Khaliullin,  P. P. Korambath,  W. Kurlancheek,  A. M. Lee,  M. S. Lee,  
 S. V. Levchenko,  Ching Yeh Lin,  D. Liotard,  R. C. Lochan,  I. Lotan,  
 P. E. Maslen,  N. Nair,  D. P. O'Neill,  D. Neuhauser,  E. Neuscamman,  
 C. M. Oana,  R. Olson,  B. Peters,  R. Peverati,  P. A. Pieniazek,  
 Y. M. Rhee,  J. Ritchie,  M. A. Rohrdanz,  E. Rosta,  N. J. Russ,  
 H. F. Schaefer III,  N. E. Schultz,  N. Shenvi,  A. C. Simmonett,  A. Sodt,  
 D. Stuck,  K. S. Thanthiriwatte,  V. Vanovschi,  Tao Wang,  A. Warshel,  
 C. F. Williams,  Q. Wu,  X. Xu,  W. Zhang

 Please cite Q-Chem as follows:
 Y. Shao et al., Mol. Phys. 113, 184-215 (2015)
 DOI: 10.1080/00268976.2014.952696

 Q-Chem 5.1.1 for Intel X86 EM64T Linux

 Parts of Q-Chem use Armadillo 8.300.2 (Tropical Shenanigans).
 http://arma.sourceforge.net/

 Q-Chem begins on Thu Oct 11 03:24:59 2018  

Host: 
0

     Scratch files written to /scratch/taweetham/qchem2568//
The previous job contains 0 fragments, simply inherited here
Input Ideriv = 2
Curr. Ideriv = -1
Max.  Ideriv = 2

Checking the input file for inconsistencies... 	...done.

--------------------------------------------------------------
User input:
--------------------------------------------------------------

$molecule
read
$end

$rem
   job_type 	frequency
   basis 	6-311++g**
   method	b3lyp	
$end


--------------------------------------------------------------
 ----------------------------------------------------------------
             Standard Nuclear Orientation (Angstroms)
    I     Atom           X                Y                Z
 ----------------------------------------------------------------
    1      C      -0.8291744356    -1.5927133502     0.5947008674
    2      C      -1.3986700311    -0.6492080936    -0.4292308758
    3      C       0.0647906182    -0.9893254186    -0.4543699823
    4      H      -2.0039012908    -1.0406080667    -1.2363210534
    5      Cl     -1.9924203957     0.9487815016     0.0638287455
    6      H       0.4095199941    -1.6029542786    -1.2757052351
    7      Br      1.4355926463     0.2786644944     0.0293896311
    8      H      -0.7288785861    -1.2039662082     1.6003529337
    9      H      -1.0730129211    -2.6475331032     0.5313475367
 ----------------------------------------------------------------
 Molecular Point Group                 C1    NOp =  1
 Largest Abelian Subgroup              C1    NOp =  1
 Nuclear Repulsion Energy =   386.9038230753 hartrees
 There are       37 alpha and       37 beta electrons
 Requested basis set is 6-311++G(d,p)
 There are 70 shells and 172 basis functions

 Total QAlloc Memory Limit   2000 MB
 Mega-Array Size       188 MB
 MEM_STATIC part       192 MB

                       Distance Matrix (Angstroms)
             C (  1)   C (  2)   C (  3)   H (  4)   Cl(  5)   H (  6)
   C (  2)  1.504315
   C (  3)  1.504593  1.502674
   H (  4)  2.244425  1.082078  2.212140
   Cl(  5)  2.845024  1.774604  2.873483  2.376593
   H (  6)  2.243410  2.212623  1.081652  2.478384  3.751670
   Br(  7)  2.991789  3.017337  1.928969  3.895205  3.493067  2.509300
   H (  8)  1.082829  2.208073  2.213113  3.114336  2.931172  3.118790
   H (  9)  1.084489  2.240997  2.239618  2.563867  3.741305  2.560174
             Br(  7)   H (  8)
   H (  8)  3.057950
   H (  9)  3.886862  1.828958

 A cutoff of  1.0D-11 yielded   2231 shell pairs
 There are     13974 function pairs (     15175 Cartesian)
 Smallest overlap matrix eigenvalue = 3.72E-05
 Guess from superposition of atomic densities
 Warning:  Energy on first SCF cycle will be non-variational
 SAD guess density has 74.000000 electrons

 -----------------------------------------------------------------------
  General SCF calculation program by
  Eric Jon Sundstrom, Paul Horn, Yuezhi Mao, Dmitri Zuev, Alec White,
  David Stuck, Shaama M.S., Shane Yost, Joonho Lee, David Small,
  Daniel Levine, Susi Lehtola, Hugh Burton, Evgeny Epifanovsky
 -----------------------------------------------------------------------
 Exchange:     0.2000 Hartree-Fock + 0.0800 Slater + 0.7200 B88
 Correlation:  0.1900 VWN1RPA + 0.8100 LYP
 Using SG-1 standard quadrature grid
 A restricted SCF calculation will be
 performed using DIIS
 SCF converges when DIIS error is below 1.0e-08
 ---------------------------------------
  Cycle       Energy         DIIS error
 ---------------------------------------
    1   -3151.9428655409      4.30e-02  
    2   -3151.0383087631      3.93e-03  
    3   -3151.0093971480      4.75e-03  
    4   -3151.0859064201      7.90e-04  
    5   -3151.0881619046      2.76e-04  
    6   -3151.0884080009      7.91e-05  
    7   -3151.0884296766      1.49e-05  
    8   -3151.0884303486      3.26e-06  
    9   -3151.0884303825      1.12e-06  
   10   -3151.0884303863      3.43e-07  
   11   -3151.0884303866      7.65e-08  
   12   -3151.0884303867      1.41e-08  
   13   -3151.0884303867      2.64e-09  Convergence criterion met
 ---------------------------------------
 SCF time:   CPU 45.85s  wall 58.00s 
 SCF   energy in the final basis set =    -3151.0884303867
 Total energy in the final basis set =    -3151.0884303867

 --------------------------------------------------------------

                    Orbital Energies (a.u.)
 --------------------------------------------------------------

 Alpha MOs
 -- Occupied --
*******-101.555 -62.485 -56.306 -56.302 -56.302 -10.259 -10.253
-10.209  -9.469  -8.694  -7.234  -7.224  -7.224  -6.526  -6.512
 -6.512  -2.637  -2.633  -2.632  -2.622  -2.622  -0.926  -0.835
 -0.785  -0.632  -0.600  -0.540  -0.487  -0.412  -0.403  -0.388
 -0.373  -0.320  -0.302  -0.284  -0.279
 -- Virtual --
 -0.038  -0.015   0.007   0.009   0.021   0.025   0.054   0.059
  0.065   0.072   0.083   0.088   0.090   0.096   0.098   0.111
  0.113   0.119   0.129   0.134   0.142   0.150   0.153   0.169
  0.173   0.198   0.204   0.218   0.229   0.238   0.266   0.278
  0.281   0.395   0.403   0.415   0.435   0.445   0.464   0.468
  0.483   0.495   0.496   0.507   0.546   0.560   0.569   0.591
  0.614   0.632   0.639   0.653   0.657   0.673   0.681   0.770
  0.792   0.802   0.858   0.873   0.882   0.922   0.935   0.960
  1.002   1.038   1.120   1.247   1.293   1.335   1.428   1.440
  1.482   1.510   1.527   1.603   1.627   1.679   1.714   1.801
  1.830   1.861   1.903   1.908   1.969   2.035   2.051   2.071
  2.153   2.184   2.211   2.243   2.265   2.317   2.341   2.381
  2.467   2.537   2.594   2.658   2.684   2.712   2.731   2.846
  2.872   2.889   3.084   3.298   3.360   3.465   3.742   4.018
  4.045   4.127   4.147   4.253   4.290   4.393   6.668   7.579
  7.601   7.689   9.746  23.721  23.783  23.876  25.884  25.954
 26.403  47.941 215.732 289.775 289.797 289.9101020.736
 --------------------------------------------------------------

          Ground-State Mulliken Net Atomic Charges

     Atom                 Charge (a.u.)
  ----------------------------------------
      1 C                    -0.478194
      2 C                    -0.179779
      3 C                    -0.091721
      4 H                     0.236263
      5 Cl                    0.086234
      6 H                     0.233918
      7 Br                   -0.125674
      8 H                     0.167213
      9 H                     0.151740
  ----------------------------------------
  Sum of atomic charges =     0.000000

 -----------------------------------------------------------------
                    Cartesian Multipole Moments
 -----------------------------------------------------------------
    Charge (ESU x 10^10)
                 0.0000
    Dipole Moment (Debye)
         X      -0.5792      Y      -2.5780      Z      -0.5407
       Tot       2.6970
    Quadrupole Moments (Debye-Ang)
        XX     -52.2975     XY       3.3099     YY     -46.3282
        XZ       0.8709     YZ       1.7527     ZZ     -48.2549
    Octopole Moments (Debye-Ang^2)
       XXX      43.1936    XXY       3.8186    XYY       9.7011
       YYY       6.9213    XXZ      -1.5501    XYZ      -0.2676
       YYZ      -0.1445    XZZ      10.5758    YZZ       0.1878
       ZZZ       0.8663
    Hexadecapole Moments (Debye-Ang^3)
      XXXX    -713.5886   XXXY      19.2537   XXYY    -158.2035
      XYYY      10.0440   YYYY    -283.7814   XXXZ      10.7305
      XXYZ       7.9311   XYYZ      -1.7467   YYYZ       5.5339
      XXZZ    -133.5598   XYZZ       4.3832   YYZZ     -65.6308
      XZZZ       1.7373   YZZZ       3.2903   ZZZZ    -102.4458
 -----------------------------------------------------------------
 Calculating MO derivatives via CPSCF
   1         3          27      0.143901    0.030144
   2         3          27      0.017931    0.003656
   3         3          27      0.001803    0.000475
   4         6          24      0.000116    0.000034
   5        28           2      0.000003    0.000002
   6        30           0      0.000000    0.000000    Roots Converged
 Time for AOints: 17.6 s (CPU) 17.7 s (wall)
 ------------------------------------------------------------------------------
                     AOints        : Timing summary (seconds)
 ------------------------------------------------------------------------------
     job step          cpu (% of tot)      sys (% of tot)     wall (% of tot)
 ------------------------------------------------------------------------------
  cpscf_lag         0.1879E+03 (46.9)   0.3110E-03 (16.8)   0.2243E+03 (51.3)
  iterzp            0.1949E+03 (48.6)   0.1541E-02 (83.2)   0.1950E+03 (44.6)
  make_fx           0.0000E+00 ( 0.0)   0.0000E+00 ( 0.0)   0.0000E+00 ( 0.0)
  AOints            0.1764E+02 ( 4.4)   0.0000E+00 ( 0.0)   0.1766E+02 ( 4.0)
 ------------------------------------------------------------------------------
   Grand Totals     0.4007E+03          0.1852E-02          0.4372E+03
 ------------------------------------------------------------------------------
 Calculating analytic Hessian of the SCF energy
 Polarizability Matrix (a.u.)
            1           2           3
    1 -74.2652845  -2.1317777  -0.2239087
    2  -2.1317777 -68.3155000  -0.6024449
    3  -0.2239087  -0.6024449 -52.5066839

 Direct stationary perturbation theory relativistic correction:

 rels  =      17.593992521479
 relv  =     -59.695888453973
 rel2e =       9.580776082045
 E_rel =     -32.521119850448

 Hessian of the SCF Energy
            1           2           3           4           5           6
    1   0.2356160   0.0909423   0.0109097  -0.0445231   0.0195304  -0.0389033
    2   0.0909423   0.6163569   0.0229855   0.0532797  -0.1188834   0.0609300
    3   0.0109097   0.0229855   0.6286107  -0.0744742   0.0614192  -0.1356452
    4  -0.0445231   0.0532797  -0.0744742   0.4478819  -0.0409842   0.1825325
    5   0.0195304  -0.1188834   0.0614192  -0.0409842   0.3806112   0.0684969
    6  -0.0389033   0.0609300  -0.1356452   0.1825325   0.0684969   0.4373072
    7  -0.0813809  -0.0686919   0.0916668  -0.2056657   0.0482042  -0.0212693
    8  -0.0352270  -0.0777506   0.0227709   0.0270946  -0.0466840  -0.0182400
    9   0.0622910   0.0429413  -0.1381060   0.0132041  -0.0280292  -0.0360281
   10  -0.0002513   0.0044063   0.0035881  -0.1352547  -0.0608263  -0.1281762
   11   0.0094003   0.0088269   0.0158994  -0.0623647  -0.0786345  -0.0821852
   12  -0.0109509  -0.0102764  -0.0133661  -0.1283038  -0.0796177  -0.2087774
   13  -0.0042773   0.0049965  -0.0018489  -0.0399714   0.0306423   0.0075629
   14   0.0088927  -0.0231645  -0.0066430   0.0296641  -0.1254337  -0.0372968
   15  -0.0033140   0.0128183   0.0095276   0.0059835  -0.0353210  -0.0432412
   16  -0.0037731   0.0011163   0.0038357  -0.0072050   0.0116013   0.0173966
   17  -0.0027080   0.0123503   0.0163952   0.0001233  -0.0062378  -0.0102472
   18   0.0044834  -0.0140723  -0.0137635  -0.0006621   0.0077271   0.0065831
   19  -0.0121302  -0.0073372  -0.0005882  -0.0163166  -0.0174779  -0.0047941
   20  -0.0123544  -0.0114540  -0.0057921  -0.0020970   0.0012039   0.0022723
   21   0.0076542   0.0085947   0.0075723  -0.0033912  -0.0058252  -0.0046082
   22  -0.0349442  -0.0141667  -0.0274056  -0.0057983  -0.0092172  -0.0232808
   23  -0.0143343  -0.0882337  -0.1042225   0.0004834   0.0046733   0.0180554
   24  -0.0261451  -0.0992559  -0.2949192   0.0008660  -0.0033250  -0.0121420
   25  -0.0543359  -0.0645452  -0.0056834   0.0068529   0.0185273   0.0089316
   26  -0.0641419  -0.3180480  -0.0228128  -0.0051992  -0.0106151  -0.0017854
   27  -0.0060248  -0.0246652  -0.0499105   0.0042452   0.0144750  -0.0034482
            7           8           9          10          11          12
    1  -0.0813809  -0.0352270   0.0622910  -0.0002513   0.0094003  -0.0109509
    2  -0.0686919  -0.0777506   0.0429413   0.0044063   0.0088269  -0.0102764
    3   0.0916668   0.0227709  -0.1381060   0.0035881   0.0158994  -0.0133661
    4  -0.2056657   0.0270946   0.0132041  -0.1352547  -0.0623647  -0.1283038
    5   0.0482042  -0.0466840  -0.0280292  -0.0608263  -0.0786345  -0.0796177
    6  -0.0212693  -0.0182400  -0.0360281  -0.1281762  -0.0821852  -0.2087774
    7   0.4524397   0.0033784  -0.1343261  -0.0133283   0.0017944   0.0048281
    8   0.0033784   0.3539366   0.1391896  -0.0077195  -0.0014649   0.0065529
    9  -0.1343261   0.1391896   0.4392194  -0.0197672  -0.0015984   0.0072281
   10  -0.0133283  -0.0077195  -0.0197672   0.1446934   0.0538780   0.1339255
   11   0.0017944  -0.0014649  -0.0015984   0.0538780   0.0914780   0.0852333
   12   0.0048281   0.0065529   0.0072281   0.1339255   0.0852333   0.2142824
   13  -0.0057603   0.0233183   0.0075114   0.0044257  -0.0051231   0.0000659
   14   0.0067686  -0.0098612  -0.0013607   0.0112798  -0.0206240  -0.0044822
   15   0.0008881  -0.0083416  -0.0055415   0.0105651  -0.0186111  -0.0018362
   16  -0.0686826   0.0537847   0.0725982   0.0012242   0.0014600  -0.0009141
   17   0.0581831  -0.1380113  -0.1342837  -0.0013653   0.0011883   0.0008797
   18   0.0768379  -0.1309430  -0.2166814   0.0010748   0.0003236   0.0001157
   19  -0.0751437  -0.0531541  -0.0216308  -0.0022087  -0.0009102   0.0027617
   20  -0.0519891  -0.0772214  -0.0257482   0.0006955  -0.0002946   0.0002616
   21  -0.0194407  -0.0243972  -0.0340709  -0.0013975   0.0000252   0.0012414
   22  -0.0000454   0.0114299   0.0280366   0.0002002   0.0036505  -0.0029083
   23   0.0017766  -0.0006514   0.0062945  -0.0007106  -0.0018181   0.0020361
   24  -0.0021935  -0.0025691  -0.0124389   0.0013746   0.0009505  -0.0006707
   25  -0.0024327  -0.0229053  -0.0079171   0.0004995  -0.0017853   0.0014959
   26   0.0005757  -0.0022919   0.0025949   0.0003621   0.0013428  -0.0005872
   27   0.0030087   0.0159775  -0.0035808  -0.0011872  -0.0000373   0.0017827
           13          14          15          16          17          18
    1  -0.0042773   0.0088927  -0.0033140  -0.0037731  -0.0027080   0.0044834
    2   0.0049965  -0.0231645   0.0128183   0.0011163   0.0123503  -0.0140723
    3  -0.0018489  -0.0066430   0.0095276   0.0038357   0.0163952  -0.0137635
    4  -0.0399714   0.0296641   0.0059835  -0.0072050   0.0001233  -0.0006621
    5   0.0306423  -0.1254337  -0.0353210   0.0116013  -0.0062378   0.0077271
    6   0.0075629  -0.0372968  -0.0432412   0.0173966  -0.0102472   0.0065831
    7  -0.0057603   0.0067686   0.0008881  -0.0686826   0.0581831   0.0768379
    8   0.0233183  -0.0098612  -0.0083416   0.0537847  -0.1380113  -0.1309430
    9   0.0075114  -0.0013607  -0.0055415   0.0725982  -0.1342837  -0.2166814
   10   0.0044257   0.0112798   0.0105651   0.0012242  -0.0013653   0.0010748
   11  -0.0051231  -0.0206240  -0.0186111   0.0014600   0.0011883   0.0003236
   12   0.0000659  -0.0044822  -0.0018362  -0.0009141   0.0008797   0.0001157
   13   0.0492469  -0.0585858  -0.0134978  -0.0023030   0.0022224  -0.0027664
   14  -0.0585858   0.1771504   0.0488257   0.0003122  -0.0009637   0.0016433
   15  -0.0134978   0.0488257   0.0377846   0.0016304  -0.0007915   0.0014847
   16  -0.0023030   0.0003122   0.0016304   0.0848336  -0.0510122  -0.0796836
   17   0.0022224  -0.0009637  -0.0007915  -0.0510122   0.1422341   0.1367262
   18  -0.0027664   0.0016433   0.0014847  -0.0796836   0.1367262   0.2217973
   19  -0.0015262  -0.0001455  -0.0020015  -0.0041470  -0.0033942  -0.0012858
   20   0.0017951   0.0023709   0.0004914  -0.0175535  -0.0110154  -0.0021086
   21   0.0020497  -0.0002846   0.0006345  -0.0150134  -0.0095867  -0.0006633
   22   0.0012056  -0.0030528   0.0019674  -0.0012507  -0.0039134   0.0037335
   23   0.0008124   0.0014633  -0.0002603   0.0005194  -0.0003005   0.0006183
   24  -0.0000327  -0.0007497   0.0015253  -0.0008564   0.0015427  -0.0007442
   25  -0.0010401   0.0048667  -0.0022212   0.0013036   0.0018643  -0.0017319
   26  -0.0000780  -0.0009375   0.0011902  -0.0002282   0.0007560   0.0000853
   27   0.0009558   0.0003481  -0.0003379   0.0010065  -0.0006347   0.0018717
           19          20          21          22          23          24
    1  -0.0121302  -0.0123544   0.0076542  -0.0349442  -0.0143343  -0.0261451
    2  -0.0073372  -0.0114540   0.0085947  -0.0141667  -0.0882337  -0.0992559
    3  -0.0005882  -0.0057921   0.0075723  -0.0274056  -0.1042225  -0.2949192
    4  -0.0163166  -0.0020970  -0.0033912  -0.0057983   0.0004834   0.0008660
    5  -0.0174779   0.0012039  -0.0058252  -0.0092172   0.0046733  -0.0033250
    6  -0.0047941   0.0022723  -0.0046082  -0.0232808   0.0180554  -0.0121420
    7  -0.0751437  -0.0519891  -0.0194407  -0.0000454   0.0017766  -0.0021935
    8  -0.0531541  -0.0772214  -0.0243972   0.0114299  -0.0006514  -0.0025691
    9  -0.0216308  -0.0257482  -0.0340709   0.0280366   0.0062945  -0.0124389
   10  -0.0022087   0.0006955  -0.0013975   0.0002002  -0.0007106   0.0013746
   11  -0.0009102  -0.0002946   0.0000252   0.0036505  -0.0018181   0.0009505
   12   0.0027617   0.0002616   0.0012414  -0.0029083   0.0020361  -0.0006707
   13  -0.0015262   0.0017951   0.0020497   0.0012056   0.0008124  -0.0000327
   14  -0.0001455   0.0023709  -0.0002846  -0.0030528   0.0014633  -0.0007497
   15  -0.0020015   0.0004914   0.0006345   0.0019674  -0.0002603   0.0015253
   16  -0.0041470  -0.0175535  -0.0150134  -0.0012507   0.0005194  -0.0008564
   17  -0.0033942  -0.0110154  -0.0095867  -0.0039134  -0.0003005   0.0015427
   18  -0.0012858  -0.0021086  -0.0006633   0.0037335   0.0006183  -0.0007442
   19   0.1118671   0.0823848   0.0286559   0.0019871  -0.0009845  -0.0003022
   20   0.0823848   0.0951339   0.0308799   0.0024004   0.0004248  -0.0008221
   21   0.0286559   0.0308799   0.0289499  -0.0012964   0.0004515   0.0013339
   22   0.0019871   0.0024004  -0.0012964   0.0391170   0.0141752   0.0270238
   23  -0.0009845   0.0004248   0.0004515   0.0141752   0.0904138   0.1030376
   24  -0.0003022  -0.0008221   0.0013339   0.0270238   0.1030376   0.3149156
   25  -0.0023818  -0.0032819   0.0021796  -0.0004713  -0.0017374   0.0002654
   26   0.0010187   0.0008519   0.0001425  -0.0013060  -0.0059715   0.0011910
   27  -0.0008151   0.0005657  -0.0003895  -0.0058703  -0.0260106   0.0031401
           25          26          27
    1  -0.0543359  -0.0641419  -0.0060248
    2  -0.0645452  -0.3180480  -0.0246652
    3  -0.0056834  -0.0228128  -0.0499105
    4   0.0068529  -0.0051992   0.0042452
    5   0.0185273  -0.0106151   0.0144750
    6   0.0089316  -0.0017854  -0.0034482
    7  -0.0024327   0.0005757   0.0030087
    8  -0.0229053  -0.0022919   0.0159775
    9  -0.0079171   0.0025949  -0.0035808
   10   0.0004995   0.0003621  -0.0011872
   11  -0.0017853   0.0013428  -0.0000373
   12   0.0014959  -0.0005872   0.0017827
   13  -0.0010401  -0.0000780   0.0009558
   14   0.0048667  -0.0009375   0.0003481
   15  -0.0022212   0.0011902  -0.0003379
   16   0.0013036  -0.0002282   0.0010065
   17   0.0018643   0.0007560  -0.0006347
   18  -0.0017319   0.0000853   0.0018717
   19  -0.0023818   0.0010187  -0.0008151
   20  -0.0032819   0.0008519   0.0005657
   21   0.0021796   0.0001425  -0.0003895
   22  -0.0004713  -0.0013060  -0.0058703
   23  -0.0017374  -0.0059715  -0.0260106
   24   0.0002654   0.0011910   0.0031401
   25   0.0520058   0.0689966   0.0046811
   26   0.0689966   0.3349135   0.0199816
   27   0.0046811   0.0199816   0.0508724
 Gradient time:  CPU 491.00 s  wall 527.59 s
 **********************************************************************
 **                                                                  **
 **                       VIBRATIONAL ANALYSIS                       **
 **                       --------------------                       **
 **                                                                  **
 **        VIBRATIONAL FREQUENCIES (CM**-1) AND NORMAL MODES         **
 **     FORCE CONSTANTS (mDYN/ANGSTROM) AND REDUCED MASSES (AMU)     **
 **                  INFRARED INTENSITIES (KM/MOL)                   **
 **                                                                  **
 **********************************************************************


 Mode:                 1                      2                      3
 Frequency:       122.42                 249.03                 364.03
 Force Cnst:      0.2403                 0.1242                 0.2539
 Red. Mass:      27.2170                 3.3985                 3.2523
 IR Active:          YES                    YES                    YES
 IR Intens:        0.178                  0.836                  0.378
 Raman Active:       YES                    YES                    YES
               X      Y      Z        X      Y      Z        X      Y      Z
 C          0.029 -0.234 -0.012    0.299  0.011  0.010    0.051  0.310  0.033
 C          0.092 -0.172  0.005   -0.004 -0.002  0.162    0.062  0.047 -0.184
 C          0.047 -0.267 -0.020    0.003  0.053 -0.207    0.055  0.027 -0.093
 H         -0.063 -0.048  0.063   -0.139 -0.151  0.334    0.034 -0.019 -0.130
 Cl         0.673  0.042  0.002   -0.033  0.067 -0.057    0.025 -0.083  0.057
 H          0.152 -0.250  0.013   -0.072  0.179 -0.332    0.079 -0.139  0.040
 Br        -0.325  0.094  0.003   -0.039 -0.040  0.030   -0.039 -0.032  0.009
 H          0.066 -0.324  0.017    0.683 -0.017 -0.018    0.027  0.706 -0.118
 H         -0.051 -0.211 -0.103    0.226  0.024  0.075    0.079  0.284  0.436
 TransDip  -0.011 -0.007 -0.001    0.028 -0.005  0.009    0.005  0.019  0.002

 Mode:                 4                      5                      6
 Frequency:       428.98                 583.10                 648.72
 Force Cnst:      0.7176                 0.7669                 0.6950
 Red. Mass:       6.6185                 3.8282                 2.8031
 IR Active:          YES                    YES                    YES
 IR Intens:        4.105                 11.241                 20.144
 Raman Active:       YES                    YES                    YES
               X      Y      Z        X      Y      Z        X      Y      Z
 C          0.075 -0.064 -0.013    0.080  0.012  0.009   -0.145  0.057  0.012
 C          0.405  0.169 -0.029    0.038  0.106  0.050    0.104  0.208  0.176
 C          0.317 -0.191  0.156   -0.011  0.375  0.200   -0.014 -0.025 -0.085
 H          0.517  0.255 -0.148    0.283  0.141 -0.148    0.079  0.079  0.259
 Cl        -0.126  0.113  0.035    0.041 -0.068 -0.035    0.025 -0.112 -0.034
 H          0.271 -0.194  0.135   -0.084  0.390  0.166   -0.166  0.157 -0.283
 Br        -0.073 -0.035 -0.031   -0.039 -0.048 -0.021    0.003  0.010  0.001
 H          0.038 -0.214  0.048   -0.269 -0.233  0.137    0.306 -0.171  0.054
 H         -0.182  0.004 -0.179    0.434 -0.044 -0.375   -0.689  0.194 -0.133
 TransDip   0.064 -0.002 -0.009    0.059  0.089 -0.011   -0.099  0.104 -0.000

 Mode:                 7                      8                      9
 Frequency:       822.65                 901.23                 959.97
 Force Cnst:      0.5186                 1.8019                 2.1732
 Red. Mass:       1.3007                 3.7654                 4.0025
 IR Active:          YES                    YES                    YES
 IR Intens:        8.543                  9.344                  2.729
 Raman Active:       YES                    YES                    YES
               X      Y      Z        X      Y      Z        X      Y      Z
 C         -0.020 -0.120  0.042    0.198 -0.034  0.013   -0.026 -0.069  0.275
 C          0.065 -0.000 -0.013   -0.076  0.295 -0.102    0.246 -0.029 -0.189
 C         -0.070  0.021 -0.006   -0.218 -0.202  0.093   -0.199  0.107 -0.202
 H          0.339  0.203 -0.317   -0.104  0.429 -0.145   -0.095 -0.276  0.179
 Cl         0.001  0.007 -0.002    0.007 -0.046 -0.017   -0.011  0.020  0.016
 H         -0.244  0.323 -0.304   -0.330 -0.406  0.196   -0.015 -0.291  0.163
 Br         0.001  0.003 -0.000    0.010  0.014  0.007    0.005  0.003  0.005
 H          0.080  0.346 -0.143    0.190 -0.119  0.046   -0.160 -0.436  0.427
 H         -0.007 -0.152  0.540    0.404 -0.076 -0.085   -0.013 -0.037 -0.317
 TransDip   0.011  0.048 -0.079   -0.091  0.037  0.003    0.018 -0.034 -0.036

 Mode:                10                     11                     12
 Frequency:      1035.23                1074.85                1117.89
 Force Cnst:      0.8887                 0.8823                 0.8740
 Red. Mass:       1.4074                 1.2961                 1.1870
 IR Active:          YES                    YES                    YES
 IR Intens:        8.334                  8.176                  0.297
 Raman Active:       YES                    YES                    YES
               X      Y      Z        X      Y      Z        X      Y      Z
 C          0.007 -0.008  0.004   -0.149  0.039  0.007   -0.061  0.001 -0.008
 C         -0.028 -0.004 -0.136    0.007 -0.016  0.029    0.057  0.044 -0.046
 C         -0.031  0.021  0.123    0.019  0.003 -0.032    0.032 -0.044  0.048
 H         -0.062 -0.340  0.041    0.176  0.137 -0.172   -0.431 -0.227  0.454
 Cl         0.003  0.005  0.010   -0.001  0.000  0.000   -0.001 -0.002 -0.002
 H          0.210  0.332  0.004    0.058 -0.185  0.123   -0.213  0.342 -0.343
 Br         0.000 -0.003 -0.004   -0.000  0.000  0.000   -0.000 -0.000  0.000
 H          0.726 -0.153 -0.012    0.619 -0.161  0.006   -0.131  0.067 -0.026
 H         -0.361  0.075  0.030    0.643 -0.142 -0.022    0.471 -0.125  0.034
 TransDip   0.088 -0.025 -0.015    0.088 -0.026 -0.003   -0.014  0.006  0.009

 Mode:                13                     14                     15
 Frequency:      1126.90                1215.81                1295.14
 Force Cnst:      0.9912                 1.4249                 1.2841
 Red. Mass:       1.3248                 1.6361                 1.2993
 IR Active:          YES                    YES                    YES
 IR Intens:        1.128                  2.583                 34.183
 Raman Active:       YES                    YES                    YES
               X      Y      Z        X      Y      Z        X      Y      Z
 C         -0.026 -0.109 -0.047   -0.003 -0.027  0.146    0.002  0.032 -0.020
 C          0.035  0.073  0.022   -0.112  0.054 -0.047    0.013  0.038  0.054
 C         -0.012  0.079 -0.016    0.111 -0.020 -0.063   -0.116 -0.080 -0.020
 H         -0.365  0.096  0.316   -0.248  0.506 -0.177    0.393 -0.370 -0.028
 Cl        -0.001 -0.009 -0.007    0.000 -0.012 -0.006    0.001  0.004  0.004
 H          0.485 -0.229  0.428    0.520  0.389 -0.208    0.668  0.344  0.004
 Br        -0.001 -0.003 -0.002   -0.002 -0.004 -0.002    0.001 -0.001 -0.002
 H          0.063  0.270 -0.201   -0.102 -0.222  0.249   -0.214  0.096 -0.027
 H         -0.027 -0.136  0.350    0.023 -0.040  0.080    0.223 -0.009 -0.108
 TransDip  -0.008  0.009  0.032   -0.039  0.011 -0.032   -0.181 -0.042 -0.023

 Mode:                16                     17                     18
 Frequency:      1327.92                1469.86                3125.87
 Force Cnst:      1.7824                 1.5418                 6.0744
 Red. Mass:       1.7156                 1.2112                 1.0551
 IR Active:          YES                    YES                    YES
 IR Intens:       30.373                 10.548                  4.202
 Raman Active:       YES                    YES                    YES
               X      Y      Z        X      Y      Z        X      Y      Z
 C          0.017  0.075 -0.036    0.015  0.072 -0.093   -0.010 -0.048  0.044
 C          0.124 -0.145  0.032    0.041 -0.024  0.007   -0.000  0.002  0.001
 C         -0.123 -0.034  0.057   -0.044 -0.002  0.008    0.001  0.002  0.001
 H         -0.384  0.730  0.011   -0.026  0.057  0.024   -0.022 -0.012 -0.028
 Cl        -0.006 -0.001 -0.005   -0.001  0.000 -0.000   -0.000  0.000 -0.000
 H          0.175  0.258 -0.016    0.030  0.029  0.021    0.013 -0.017 -0.025
 Br         0.002  0.000 -0.000    0.000  0.000 -0.000    0.000  0.000 -0.000
 H          0.115  0.150 -0.084   -0.150 -0.662  0.215   -0.060 -0.229 -0.554
 H         -0.042  0.121 -0.314    0.010  0.012  0.684    0.178  0.771  0.062
 TransDip   0.030 -0.163 -0.061   -0.006 -0.069  0.077   -0.018 -0.059  0.021

 Mode:                19                     20                     21
 Frequency:      3177.28                3188.13                3218.60
 Force Cnst:      6.4729                 6.5467                 6.8067
 Red. Mass:       1.0883                 1.0932                 1.1152
 IR Active:          YES                    YES                    YES
 IR Intens:        1.411                  3.747                  2.588
 Raman Active:       YES                    YES                    YES
               X      Y      Z        X      Y      Z        X      Y      Z
 C          0.001  0.002  0.004    0.003  0.011  0.018   -0.017 -0.072 -0.063
 C         -0.042 -0.026 -0.056   -0.025 -0.013 -0.031   -0.007 -0.004 -0.009
 C         -0.013  0.024  0.032    0.026 -0.041 -0.057    0.005 -0.008 -0.011
 H          0.486  0.307  0.645    0.268  0.170  0.352    0.079  0.046  0.106
 Cl         0.000 -0.000  0.000   -0.000  0.000  0.000   -0.000  0.000  0.000
 H          0.160 -0.276 -0.376   -0.278  0.480  0.646   -0.054  0.087  0.124
 Br         0.000 -0.000 -0.000    0.000  0.000  0.000    0.000  0.000  0.000
 H          0.001 -0.018 -0.039   -0.020 -0.071 -0.174    0.072  0.275  0.720
 H         -0.006 -0.011 -0.000   -0.019 -0.085 -0.004    0.132  0.573  0.034
 TransDip   0.020 -0.024 -0.022   -0.021 -0.037 -0.045   -0.012 -0.049  0.011

 STANDARD THERMODYNAMIC QUANTITIES AT   298.15 K  AND     1.00 ATM

   This Molecule has  0 Imaginary Frequencies
   Zero point vibrational energy:       39.247 kcal/mol

   Atom    1 Element C  Has Mass   12.00000
   Atom    2 Element C  Has Mass   12.00000
   Atom    3 Element C  Has Mass   12.00000
   Atom    4 Element H  Has Mass    1.00783
   Atom    5 Element Cl Has Mass   34.96885
   Atom    6 Element H  Has Mass    1.00783
   Atom    7 Element Br Has Mass   78.91830
   Atom    8 Element H  Has Mass    1.00783
   Atom    9 Element H  Has Mass    1.00783
   Molecular Mass:   153.918470 amu
   Principal axes and moments of inertia in amu*Bohr^2:
                             1           2           3
    Eigenvalues --      398.30437  1260.92164  1550.76555
          X               0.99984     0.01773     0.00007
          Y              -0.01773     0.99984    -0.00109
          Z              -0.00009     0.00109     1.00000
   Rotational Symmetry Number is   1
   The Molecule is an Asymmetric Top
   Translational Enthalpy:        0.889 kcal/mol
   Rotational Enthalpy:           0.889 kcal/mol
   Vibrational Enthalpy:         40.772 kcal/mol
   gas constant (RT):             0.592 kcal/mol
   Translational Entropy:        41.003  cal/mol.K
   Rotational Entropy:           28.145  cal/mol.K
   Vibrational Entropy:           8.425  cal/mol.K

   Total Enthalpy:               43.142 kcal/mol
   Total Entropy:                77.574  cal/mol.K

 ======================================================================

 STANDARD THERMODYNAMIC QUANTITIES FOR ANHARMONIC VIBRATION -- TOSH

   Zero point vibrational energy: ************ kcal/mol

   Vibrational Enthalpy:       Infinity kcal/mol
   Vibrational Entropy:             NaN  cal/mol.K

   Total Enthalpy:             Infinity kcal/mol
   Total Entropy:                   NaN  cal/mol.K

 ======================================================================

 STANDARD THERMODYNAMIC QUANTITIES FOR ANHARMONIC VIBRATION -- VPT2

   Zero point vibrational energy: ************ kcal/mol

   Vibrational Enthalpy:       Infinity kcal/mol
   Vibrational Entropy:             NaN  cal/mol.K

   Total Enthalpy:             Infinity kcal/mol
   Total Entropy:                   NaN  cal/mol.K

 ======================================================================

Archival summary:
1\1\TWL02\FREQ\ProcedureUnspecified\BasisUnspecified\r1l134\taweetha\ThuOct1103:34:452018ThuOct1103:34:452018\0\\#,FREQ,ProcedureUnspecified,BasisUnspecified,\\0,1\Br\C,1,1.92897\H,2,1.08165,1,109.686\C,2,1.50267,1,122.623,3,-142.974,0\H,4,1.08208,2,116.768,1,140.41,0\C,4,1.50431,2,60.0483,1,-109.344,0\H,6,1.08283,4,116.234,2,107.004,0\H,6,1.08449,4,119.023,2,-108.474,0\Cl,4,1.7746,2,122.297,1,-0.582177,0\\\@

 Total job time:  585.91s(wall), 536.95s(cpu) 
 Thu Oct 11 03:34:45 2018

        *************************************************************
        *                                                           *
        *  Thank you very much for using Q-Chem.  Have a nice day.  *
        *                                                           *
        *************************************************************
