# Supplementary material for: Geometric and energetic data from ab initio calculations of haloethene, haloimine, halomethylenephosphine, haloiminophosphine, halodiazene, halodiphosphene and halocyclopropane
Source: Data Brief. 2019 Nov 2;27:104738. doi: 10.1016/j.dib.2019.104738 (PMC6861602; doi:10.1016/j.dib.2019.104738)
Supplement: Multimedia component 3 [file mmc3.zip › CCC/B3LYP/HClCCCHCl.out]

Q-Chem Developer Version!
                  Welcome to Q-Chem
     A Quantum Leap Into The Future Of Chemistry


 Q-Chem 5.1, Q-Chem, Inc., Pleasanton, CA (2018)

 Yihan Shao,  Zhengting Gan,  E. Epifanovsky,  A. T. B. Gilbert,  M. Wormit,  
 J. Kussmann,  A. W. Lange,  A. Behn,  Jia Deng,  Xintian Feng,  D. Ghosh,  
 M. Goldey,  P. R. Horn,  L. D. Jacobson,  I. Kaliman,  T. Kus,  A. Landau,  
 Jie Liu,  E. I. Proynov,  R. M. Richard,  R. P. Steele,  E. J. Sundstrom,  
 H. L. Woodcock III,  P. M. Zimmerman,  D. Zuev,  B. Albrecht,  E. Alguire,  
 S. A. Baeppler,  D. Barton,  Z. Benda,  Y. A. Bernard,  E. J. Berquist,  
 K. B. Bravaya,  H. Burton,  D. Casanova,  Chun-Min Chang,  Yunqing Chen,  
 A. Chien,  K. D. Closser,  M. P. Coons,  S. Coriani,  S. Dasgupta,  
 A. L. Dempwolff,  M. Diedenhofen,  Hainam Do,  R. G. Edgar,  Po-Tung Fang,  
 S. Faraji,  S. Fatehi,  Qingguo Feng,  K. D. Fenk,  J. Fosso-Tande,  
 Qinghui Ge,  A. Ghysels,  G. Gidofalvi,  J. Gomes,  J. Gonthier,  A. Gunina,  
 D. Hait,  M. W. D. Hanson-Heine,  P. H. P. Harbach,  A. W. Hauser,  
 J. E. Herr,  E. G. Hohenstein,  Z. C. Holden,  Kerwin Hui,  B. C. Huynh,  
 T.-C. Jagau,  Hyunjun Ji,  B. Kaduk,  K. Khistyaev,  Jaehoon Kim,  
 P. Klunzinger,  K. Koh,  D. Kosenkov,  L. Koulias,  T. Kowalczyk,  
 C. M. Krauter,  A. Kunitsa,  Ka Un Lao,  A. Laurent,  K. V. Lawler,  
 Joonho Lee,  D. Lefrancois,  S. Lehtola,  D. S. Levine,  Yi-Pei Li,  
 You-Sheng Lin,  Fenglai Liu,  E. Livshits,  A. Luenser,  P. Manohar,  
 E. Mansoor,  S. F. Manzer,  Shan-Ping Mao,  Yuezhi Mao,  N. Mardirossian,  
 A. V. Marenich,  T. Markovich,  L. A. Martinez-Martinez,  S. A. Maurer,  
 N. J. Mayhall,  S. C. McKenzie,  J.-M. Mewes,  A. F. Morrison,  
 J. W. Mullinax,  K. Nanda,  T. S. Nguyen-Beck,  R. Olivares-Amaya,  
 J. A. Parkhill,  T. M. Perrine,  F. Plasser,  P. Pokhilko,  S. Prager,  
 A. Prociuk,  E. Ramos,  D. R. Rehn,  F. Rob,  M. Schneider,  N. Sergueev,  
 S. M. Sharada,  S. Sharma,  D. W. Small,  T. Stauch,  T. Stein,  
 Yu-Chuan Su,  A. J. W. Thom,  A. Tkatchenko,  T. Tsuchimochi,  N. M. Tubman,  
 L. Vogt,  M. L. Vidal,  O. Vydrov,  M. A. Watson,  J. Wenzel,  
 M. de Wergifosse,  T. A. Wesolowski,  A. White,  J. Witte,  A. Yamada,  
 Jun Yang,  K. Yao,  S. Yeganeh,  S. R. Yost,  Zhi-Qiang You,  A. Zech,  
 Igor Ying Zhang,  Xing Zhang,  Yan Zhao,  Ying Zhu,  B. R. Brooks,  
 G. K. L. Chan,  C. J. Cramer,  M. S. Gordon,  W. J. Hehre,  A. Klamt,  
 M. W. Schmidt,  C. D. Sherrill,  D. G. Truhlar,  A. Aspuru-Guzik,  R. Baer,  
 A. T. Bell,  N. A. Besley,  Jeng-Da Chai,  A. E. DePrince, III,  
 R. A. DiStasio Jr.,  A. Dreuw,  B. D. Dunietz,  T. R. Furlani,  
 Chao-Ping Hsu,  Yousung Jung,  Jing Kong,  D. S. Lambrecht,  WanZhen Liang,  
 C. Ochsenfeld,  V. A. Rassolov,  L. V. Slipchenko,  J. E. Subotnik,  
 T. Van Voorhis,  J. M. Herbert,  A. I. Krylov,  P. M. W. Gill,  M. Head-Gordon

 Contributors to earlier versions of Q-Chem not listed above: 
 R. D. Adamson,  B. Austin,  J. Baker,  G. J. O. Beran,  K. Brandhorst,  
 S. T. Brown,  E. F. C. Byrd,  A. K. Chakraborty,  C.-L. Cheng,  
 Siu Hung Chien,  D. M. Chipman,  D. L. Crittenden,  H. Dachsel,  
 R. J. Doerksen,  A. D. Dutoi,  L. Fusti-Molnar,  W. A. Goddard III,  
 A. Golubeva-Zadorozhnaya,  S. R. Gwaltney,  G. Hawkins,  A. Heyden,  
 S. Hirata,  G. Kedziora,  F. J. Keil,  C. Kelley,  Jihan Kim,  R. A. King,  
 R. Z. Khaliullin,  P. P. Korambath,  W. Kurlancheek,  A. M. Lee,  M. S. Lee,  
 S. V. Levchenko,  Ching Yeh Lin,  D. Liotard,  R. C. Lochan,  I. Lotan,  
 P. E. Maslen,  N. Nair,  D. P. O'Neill,  D. Neuhauser,  E. Neuscamman,  
 C. M. Oana,  R. Olson,  B. Peters,  R. Peverati,  P. A. Pieniazek,  
 Y. M. Rhee,  J. Ritchie,  M. A. Rohrdanz,  E. Rosta,  N. J. Russ,  
 H. F. Schaefer III,  N. E. Schultz,  N. Shenvi,  A. C. Simmonett,  A. Sodt,  
 D. Stuck,  K. S. Thanthiriwatte,  V. Vanovschi,  Tao Wang,  A. Warshel,  
 C. F. Williams,  Q. Wu,  X. Xu,  W. Zhang

 Please cite Q-Chem as follows:
 Y. Shao et al., Mol. Phys. 113, 184-215 (2015)
 DOI: 10.1080/00268976.2014.952696

 Q-Chem 5.1.1 for Intel X86 EM64T Linux

 Parts of Q-Chem use Armadillo 8.300.2 (Tropical Shenanigans).
 http://arma.sourceforge.net/

 Q-Chem begins on Thu Oct 11 03:34:45 2018  

Host: 
0

     Scratch files written to /scratch/taweetham/qchem2795//
Input Ideriv = 2
Curr. Ideriv = -1
Max.  Ideriv = 2

Checking the input file for inconsistencies... 	...done.

--------------------------------------------------------------
User input:
--------------------------------------------------------------
$molecule
0 1
C 
C 1 CC 
C 2 CC 1 60.0
H 2 CH 1 ANG  3 pDHA
Cl 2 CCl 1 ANG  3 mDHA
H 3 CH 1 ANG  2 mDHA
Cl 3 CCl 1 ANG  2 pDHA
H 1 CH 2 ANG  3 pDHA
H 1 CH 2 ANG  3 mDHA

CC=1.54
CH=1.09
CF=1.35
CCl=1.77
CBr=1.94
CI=2.14
ANG=118.0
pDHA=107.9
mDHA=-107.9
$end

$rem
   job_type	optimization
   basis	6-311++g**
   method	b3lyp
   mem_total	32000
$end

--------------------------------------------------------------
 ----------------------------------------------------------------
             Standard Nuclear Orientation (Angstroms)
    I     Atom           X                Y                Z
 ----------------------------------------------------------------
    1      C      -0.0000332858    -1.5558117997     0.6030145542
    2      C      -0.7700044172    -0.7461288588    -0.4567769309
    3      C       0.7699955823    -0.7461682247    -0.4567650567
    4      H      -1.2820480930    -1.2946101430    -1.2473966594
    5      Cl     -1.6014416906     0.7267240437     0.0650624966
    6      H       1.2820234087    -1.2946756865    -1.2473768890
    7      Cl      1.6015001061     0.7266421692     0.0650871930
    8      H      -0.0003435119    -1.1868970488     1.6286859491
    9      H      -0.0003721436    -2.6423894424     0.5167074772
 ----------------------------------------------------------------
 Molecular Point Group                 C1    NOp =  1
 Largest Abelian Subgroup              C1    NOp =  1
 Nuclear Repulsion Energy =   269.0653975672 hartrees
 There are       28 alpha and       28 beta electrons
 Requested basis set is 6-311++G(d,p)
 There are 64 shells and 154 basis functions

 Total QAlloc Memory Limit  32000 MB
 Mega-Array Size       188 MB
 MEM_STATIC part       192 MB
 A cutoff of  1.0D-11 yielded   1928 shell pairs
 There are     11615 function pairs (     12425 Cartesian)
 Smallest overlap matrix eigenvalue = 2.94E-05

 Scale SEOQF with 1.000000e-01/1.000000e-01/1.000000e-01

 Standard Electronic Orientation quadrupole field applied
 Nucleus-field energy     =     0.0000000060 hartrees
 Guess from superposition of atomic densities
 Warning:  Energy on first SCF cycle will be non-variational
 SAD guess density has 56.000000 electrons

 -----------------------------------------------------------------------
  General SCF calculation program by
  Eric Jon Sundstrom, Paul Horn, Yuezhi Mao, Dmitri Zuev, Alec White,
  David Stuck, Shaama M.S., Shane Yost, Joonho Lee, David Small,
  Daniel Levine, Susi Lehtola, Hugh Burton, Evgeny Epifanovsky
 -----------------------------------------------------------------------
 Exchange:     0.2000 Hartree-Fock + 0.0800 Slater + 0.7200 B88
 Correlation:  0.1900 VWN1RPA + 0.8100 LYP
 Using SG-1 standard quadrature grid
 A restricted SCF calculation will be
 performed using DIIS
 SCF converges when DIIS error is below 1.0e-08
 ---------------------------------------
  Cycle       Energy         DIIS error
 ---------------------------------------
    1   -1037.9851017220      4.37e-02  
    2   -1037.1237405811      3.67e-03  
    3   -1037.1104988143      4.24e-03  
    4   -1037.1648012594      6.24e-04  
    5   -1037.1658544082      2.27e-04  
    6   -1037.1659759183      8.45e-05  
    7   -1037.1659958470      1.67e-05  
    8   -1037.1659965958      3.51e-06  
    9   -1037.1659966330      4.86e-07  
   10   -1037.1659966337      6.18e-08  
   11   -1037.1659966337      1.37e-08  
   12   -1037.1659966337      2.34e-09  Convergence criterion met
 ---------------------------------------
 SCF time:   CPU 28.71s  wall 36.00s 
 SCF   energy in the final basis set =    -1037.1659966337
 Total energy in the final basis set =    -1037.1659966337

 --------------------------------------------------------------

                    Orbital Energies (a.u.)
 --------------------------------------------------------------

 Alpha MOs
 -- Occupied --
*******-101.555 -10.262 -10.262 -10.211  -9.469  -9.469  -7.234
 -7.234  -7.224  -7.224  -7.224  -7.224  -0.924  -0.849  -0.806
 -0.628  -0.602  -0.535  -0.487  -0.420  -0.413  -0.396  -0.379
 -0.331  -0.311  -0.288  -0.286
 -- Virtual --
 -0.019  -0.015   0.009   0.009   0.023   0.031   0.055   0.064
  0.070   0.076   0.080   0.094   0.097   0.105   0.110   0.118
  0.119   0.120   0.134   0.134   0.141   0.150   0.160   0.171
  0.189   0.203   0.216   0.224   0.229   0.234   0.263   0.272
  0.279   0.397   0.429   0.436   0.450   0.473   0.481   0.485
  0.491   0.492   0.518   0.520   0.555   0.567   0.593   0.598
  0.618   0.641   0.648   0.657   0.799   0.827   0.868   0.874
  0.875   0.887   0.903   0.920   0.949   0.957   0.964   1.021
  1.024   1.107   1.172   1.245   1.294   1.334   1.429   1.430
  1.503   1.509   1.530   1.614   1.617   1.666   1.711   1.788
  1.826   1.862   1.891   1.897   1.962   2.038   2.134   2.192
  2.195   2.225   2.286   2.322   2.327   2.341   2.366   2.467
  2.471   2.536   2.590   2.656   2.695   2.707   2.721   2.841
  2.844   2.855   3.116   3.304   3.347   3.416   3.728   4.169
  4.253   9.723   9.770  23.690  23.701  23.841  25.861  25.873
 25.910  25.968  26.413  26.459 215.709 215.756
 --------------------------------------------------------------

          Ground-State Mulliken Net Atomic Charges

     Atom                 Charge (a.u.)
  ----------------------------------------
      1 C                    -0.617263
      2 C                    -0.146211
      3 C                    -0.145973
      4 H                     0.251519
      5 Cl                    0.049619
      6 H                     0.251527
      7 Cl                    0.049573
      8 H                     0.152255
      9 H                     0.154953
  ----------------------------------------
  Sum of atomic charges =     0.000000

 -----------------------------------------------------------------
                    Cartesian Multipole Moments
 -----------------------------------------------------------------
    Charge (ESU x 10^10)
                 0.0000
    Dipole Moment (Debye)
         X      -0.0003      Y      -2.7455      Z      -0.5939
       Tot       2.8090
    Quadrupole Moments (Debye-Ang)
        XX     -47.5808     XY       0.0012     YY     -40.6631
        XZ      -0.0008     YZ       1.8105     ZZ     -42.4242
    Octopole Moments (Debye-Ang^2)
       XXX       0.0008    XXY       1.7264    XYY      -0.0024
       YYY       1.0393    XXZ      -2.0756    XYZ       0.0013
       YYZ      -0.0304    XZZ      -0.0009    YZZ      -1.8655
       ZZZ       0.6679
    Hexadecapole Moments (Debye-Ang^3)
      XXXX    -512.9731   XXXY       0.0016   XXYY    -123.4945
      XYYY       0.0076   YYYY    -266.5814   XXXZ       0.0002
      XXYZ       8.6614   XYYZ      -0.0026   YYYZ       5.2933
      XXZZ     -98.7317   XYZZ       0.0016   YYZZ     -61.7149
      XZZZ      -0.0024   YZZZ       2.7395   ZZZZ     -96.0693
 -----------------------------------------------------------------
 Calculating analytic gradient of the SCF energy
 Gradient of SCF Energy
            1           2           3           4           5           6
    1   0.0000420  -0.0225685   0.0225698  -0.0008864   0.0058464   0.0008856
    2  -0.0104686   0.0112256   0.0112359  -0.0064391   0.0028834  -0.0064369
    3   0.0155845  -0.0120043  -0.0120219  -0.0029724   0.0036470  -0.0029743
            7           8           9
    1  -0.0058460  -0.0000212  -0.0000218
    2   0.0028860  -0.0011033  -0.0037831
    3   0.0036463   0.0057897   0.0013054
 Max gradient component =       2.257E-02
 RMS gradient           =       8.979E-03
 Gradient time:  CPU 7.75 s  wall 9.87 s
 Geometry Optimization Parameters
   NAtoms,    NIC,     NZ,  NCons,   NDum,   NFix, NCnnct, MaxDiis
        9      69       9       0       0       0       0       0


** GEOMETRY OPTIMIZATION IN DELOCALIZED INTERNAL COORDINATES **
   Searching for a Minimum

   Optimization Cycle:   1

                       Coordinates (Angstroms)
     ATOM                X               Y               Z
      1  C        -0.0000332858   -1.5558117997    0.6030145542
      2  C        -0.7700044172   -0.7461288588   -0.4567769309
      3  C         0.7699955823   -0.7461682247   -0.4567650567
      4  H        -1.2820480930   -1.2946101430   -1.2473966594
      5  Cl       -1.6014416906    0.7267240437    0.0650624966
      6  H         1.2820234087   -1.2946756865   -1.2473768890
      7  Cl        1.6015001061    0.7266421692    0.0650871930
      8  H        -0.0003435119   -1.1868970488    1.6286859491
      9  H        -0.0003721436   -2.6423894424    0.5167074772
   Point Group: c1    Number of degrees of freedom:    21


   Energy is  -1037.165996634


 Attempting to Generate Delocalized Internal Coordinates

 21 Hessian modes will be used to form the next step
  Hessian Eigenvalues:
     0.015566    0.020947    0.022466    0.023621    0.030130    0.032042
     0.080485    0.081934    0.089343    0.095709    0.105237    0.129904
     0.253105    0.256595    0.285189    0.286300    0.286300    0.348126
     0.348126    0.348126    0.348126

 Minimum Search - Taking Simple RFO Step
 Searching for Lamda that Minimizes Along All modes
 Value Taken    Lamda =  -0.00512595
 Step Taken.  Stepsize is  0.214185

                             Maximum     Tolerance    Cnvgd?
         Gradient           0.019252      0.000300      NO
         Displacement       0.110814      0.001200      NO
         Energy change     *********      0.000001      NO


 New Cartesian Coordinates Obtained by Inverse Iteration

 Displacement from previous Coordinates is:  0.263160
 ----------------------------------------------------------------
             Standard Nuclear Orientation (Angstroms)
    I     Atom           X                Y                Z
 ----------------------------------------------------------------
    1      C      -0.0001288246    -1.5396277255     0.5984067261
    2      C      -0.7596750330    -0.7475598893    -0.4428393619
    3      C       0.7595462079    -0.7476475976    -0.4427642993
    4      H      -1.2554444496    -1.2778081321    -1.2442309503
    5      Cl     -1.6741046848     0.6795806760     0.0624776848
    6      H       1.2553448023    -1.2779718834    -1.2440874517
    7      Cl      1.6741035626     0.6793712748     0.0626533960
    8      H      -0.0001731589    -1.1612662899     1.6125004012
    9      H      -0.0001924668    -2.6203854238     0.5081259892
 ----------------------------------------------------------------
 Molecular Point Group                 C1    NOp =  1
 Largest Abelian Subgroup              C1    NOp =  1
 Nuclear Repulsion Energy =   267.8676721445 hartrees
 There are       28 alpha and       28 beta electrons
 Applying Cartesian multipole field
    Component          Value
    ---------          -----
     (2,0,0)        1.00000E-11
     (0,2,0)        2.00000E-11
     (0,0,2)       -3.00000E-11
 Nucleus-field energy     =     0.0000000061 hartrees
 Requested basis set is 6-311++G(d,p)
 There are 64 shells and 154 basis functions
 A cutoff of  1.0D-11 yielded   1920 shell pairs
 There are     11561 function pairs (     12365 Cartesian)
 Smallest overlap matrix eigenvalue = 2.78E-05
 Guess MOs from SCF MO coefficient file

 -----------------------------------------------------------------------
  General SCF calculation program by
  Eric Jon Sundstrom, Paul Horn, Yuezhi Mao, Dmitri Zuev, Alec White,
  David Stuck, Shaama M.S., Shane Yost, Joonho Lee, David Small,
  Daniel Levine, Susi Lehtola, Hugh Burton, Evgeny Epifanovsky
 -----------------------------------------------------------------------
 Exchange:     0.2000 Hartree-Fock + 0.0800 Slater + 0.7200 B88
 Correlation:  0.1900 VWN1RPA + 0.8100 LYP
 Using SG-1 standard quadrature grid
 A restricted SCF calculation will be
 performed using DIIS
 SCF converges when DIIS error is below 1.0e-08
 ---------------------------------------
  Cycle       Energy         DIIS error
 ---------------------------------------
    1   -1037.1662941191      7.20e-04  
    2   -1037.1688948961      2.13e-04  
    3   -1037.1688656504      2.41e-04  
    4   -1037.1690383717      4.61e-05  
    5   -1037.1690444174      6.49e-06  
    6   -1037.1690444964      3.84e-06  
    7   -1037.1690445398      3.40e-07  
    8   -1037.1690445401      1.04e-07  
    9   -1037.1690445401      2.57e-08  
   10   -1037.1690445401      4.15e-09  Convergence criterion met
 ---------------------------------------
 SCF time:   CPU 24.84s  wall 31.00s 
 SCF   energy in the final basis set =    -1037.1690445401
 Total energy in the final basis set =    -1037.1690445401

 --------------------------------------------------------------

                    Orbital Energies (a.u.)
 --------------------------------------------------------------

 Alpha MOs
 -- Occupied --
*******-101.555 -10.259 -10.259 -10.207  -9.470  -9.470  -7.235
 -7.235  -7.224  -7.224  -7.224  -7.224  -0.931  -0.852  -0.812
 -0.631  -0.604  -0.541  -0.492  -0.420  -0.411  -0.398  -0.383
 -0.329  -0.316  -0.290  -0.286
 -- Virtual --
 -0.020  -0.014   0.009   0.010   0.023   0.031   0.056   0.065
  0.070   0.076   0.084   0.094   0.097   0.107   0.109   0.118
  0.119   0.121   0.134   0.135   0.143   0.149   0.162   0.173
  0.186   0.205   0.218   0.226   0.233   0.238   0.267   0.281
  0.284   0.396   0.427   0.439   0.449   0.470   0.477   0.485
  0.489   0.492   0.516   0.525   0.557   0.569   0.601   0.604
  0.626   0.648   0.649   0.665   0.794   0.827   0.869   0.869
  0.874   0.879   0.902   0.929   0.945   0.960   0.965   1.023
  1.031   1.106   1.167   1.250   1.305   1.341   1.436   1.445
  1.507   1.518   1.530   1.606   1.623   1.674   1.715   1.805
  1.835   1.882   1.908   1.909   1.984   2.051   2.150   2.190
  2.201   2.242   2.285   2.320   2.332   2.352   2.377   2.456
  2.486   2.542   2.603   2.666   2.703   2.716   2.727   2.857
  2.869   2.880   3.142   3.343   3.348   3.452   3.750   4.206
  4.280   9.730   9.761  23.717  23.746  23.871  25.866  25.875
 25.933  25.938  26.410  26.423 215.716 215.746
 --------------------------------------------------------------

          Ground-State Mulliken Net Atomic Charges

     Atom                 Charge (a.u.)
  ----------------------------------------
      1 C                    -0.603382
      2 C                    -0.152479
      3 C                    -0.152418
      4 H                     0.246943
      5 Cl                    0.054426
      6 H                     0.246946
      7 Cl                    0.054414
      8 H                     0.151214
      9 H                     0.154337
  ----------------------------------------
  Sum of atomic charges =     0.000000

 -----------------------------------------------------------------
                    Cartesian Multipole Moments
 -----------------------------------------------------------------
    Charge (ESU x 10^10)
                 0.0000
    Dipole Moment (Debye)
         X      -0.0001      Y      -2.7335      Z      -0.5920
       Tot       2.7969
    Quadrupole Moments (Debye-Ang)
        XX     -47.6120     XY       0.0003     YY     -40.8000
        XZ      -0.0001     YZ       1.7289     ZZ     -42.3588
    Octopole Moments (Debye-Ang^2)
       XXX       0.0059    XXY       3.3170    XYY       0.0014
       YYY       3.7473    XXZ      -1.8304    XYZ       0.0002
       YYZ      -0.2687    XZZ       0.0012    YZZ      -0.7850
       ZZZ       0.3594
    Hexadecapole Moments (Debye-Ang^3)
      XXXX    -546.0277   XXXY       0.0095   XXYY    -126.5243
      XYYY       0.0078   YYYY    -255.6198   XXXZ      -0.0108
      XXYZ       8.5886   XYYZ      -0.0044   YYYZ       5.1730
      XXZZ    -104.4487   XYZZ       0.0040   YYZZ     -59.6322
      XZZZ      -0.0116   YZZZ       3.0565   ZZZZ     -94.3269
 -----------------------------------------------------------------
 Calculating analytic gradient of the SCF energy
 Gradient of SCF Energy
            1           2           3           4           5           6
    1   0.0000107  -0.0095070   0.0094987   0.0005399   0.0013098  -0.0005395
    2   0.0004093   0.0023371   0.0023335  -0.0011062  -0.0008486  -0.0011082
    3   0.0075700  -0.0057502  -0.0057447   0.0007669   0.0014488   0.0007693
            7           8           9
    1  -0.0013115  -0.0000008  -0.0000005
    2  -0.0008520  -0.0013272   0.0001622
    3   0.0014498   0.0004287  -0.0009386
 Max gradient component =       9.507E-03
 RMS gradient           =       3.502E-03
 Gradient time:  CPU 7.75 s  wall 9.57 s
 Geometry Optimization Parameters
   NAtoms,    NIC,     NZ,  NCons,   NDum,   NFix, NCnnct, MaxDiis
        9      69       9       0       0       0       0       0

 Cartesian Hessian Update
 Hessian Updated using BFGS Update


** GEOMETRY OPTIMIZATION IN DELOCALIZED INTERNAL COORDINATES **
   Searching for a Minimum

   Optimization Cycle:   2

                       Coordinates (Angstroms)
     ATOM                X               Y               Z
      1  C        -0.0001288246   -1.5396277255    0.5984067261
      2  C        -0.7596750330   -0.7475598893   -0.4428393619
      3  C         0.7595462079   -0.7476475976   -0.4427642993
      4  H        -1.2554444496   -1.2778081321   -1.2442309503
      5  Cl       -1.6741046848    0.6795806760    0.0624776848
      6  H         1.2553448023   -1.2779718834   -1.2440874517
      7  Cl        1.6741035626    0.6793712748    0.0626533960
      8  H        -0.0001731589   -1.1612662899    1.6125004012
      9  H        -0.0001924668   -2.6203854238    0.5081259892
   Point Group: c1    Number of degrees of freedom:    21


   Energy is  -1037.169044540

 Hessian Updated using BFGS Update

 18 Hessian modes will be used to form the next step
  Hessian Eigenvalues:
     0.015566    0.020947    0.021531    0.023621    0.030130    0.034912
     0.080916    0.081934    0.086075    0.092736    0.105237    0.123591
     0.242227    0.256595    0.260534    0.288179    0.348116    0.356342

 Minimum Search - Taking Simple RFO Step
 Searching for Lamda that Minimizes Along All modes
 Value Taken    Lamda =  -0.00073376
 Step Taken.  Stepsize is  0.115159

                             Maximum     Tolerance    Cnvgd?
         Gradient           0.006960      0.000300      NO
         Displacement       0.087662      0.001200      NO
         Energy change     -0.003048      0.000001      NO


 New Cartesian Coordinates Obtained by Inverse Iteration

 Displacement from previous Coordinates is:  0.085335
 ----------------------------------------------------------------
             Standard Nuclear Orientation (Angstroms)
    I     Atom           X                Y                Z
 ----------------------------------------------------------------
    1      C      -0.0001493260    -1.5487030286     0.6001405811
    2      C      -0.7517519855    -0.7530095051    -0.4288914744
    3      C       0.7516485312    -0.7531015334    -0.4288085561
    4      H      -1.2396354430    -1.2639083404    -1.2471136095
    5      Cl     -1.6732907705     0.6815206540     0.0490727356
    6      H       1.2395445438    -1.2640489339    -1.2469941059
    7      Cl      1.6733038502     0.6813351166     0.0492254366
    8      H      -0.0001861739    -1.1640707817     1.6112257207
    9      H      -0.0002072714    -2.6293286383     0.5123854062
 ----------------------------------------------------------------
 Molecular Point Group                 C1    NOp =  1
 Largest Abelian Subgroup              C1    NOp =  1
 Nuclear Repulsion Energy =   268.1850490926 hartrees
 There are       28 alpha and       28 beta electrons
 Applying Cartesian multipole field
    Component          Value
    ---------          -----
     (2,0,0)        1.00000E-11
     (0,2,0)        2.00000E-11
     (0,0,2)       -3.00000E-11
 Nucleus-field energy     =     0.0000000061 hartrees
 Requested basis set is 6-311++G(d,p)
 There are 64 shells and 154 basis functions
 A cutoff of  1.0D-11 yielded   1918 shell pairs
 There are     11537 function pairs (     12341 Cartesian)
 Smallest overlap matrix eigenvalue = 2.76E-05
 Guess MOs from SCF MO coefficient file

 -----------------------------------------------------------------------
  General SCF calculation program by
  Eric Jon Sundstrom, Paul Horn, Yuezhi Mao, Dmitri Zuev, Alec White,
  David Stuck, Shaama M.S., Shane Yost, Joonho Lee, David Small,
  Daniel Levine, Susi Lehtola, Hugh Burton, Evgeny Epifanovsky
 -----------------------------------------------------------------------
 Exchange:     0.2000 Hartree-Fock + 0.0800 Slater + 0.7200 B88
 Correlation:  0.1900 VWN1RPA + 0.8100 LYP
 Using SG-1 standard quadrature grid
 A restricted SCF calculation will be
 performed using DIIS
 SCF converges when DIIS error is below 1.0e-08
 ---------------------------------------
  Cycle       Energy         DIIS error
 ---------------------------------------
    1   -1037.1689438821      3.05e-04  
    2   -1037.1693403064      9.16e-05  
    3   -1037.1693351861      1.02e-04  
    4   -1037.1693655791      1.93e-05  
    5   -1037.1693667042      2.21e-06  
    6   -1037.1693667184      5.68e-07  
    7   -1037.1693667192      1.72e-07  
    8   -1037.1693667193      3.05e-08  
    9   -1037.1693667193      1.49e-08  
   10   -1037.1693667193      2.45e-09  Convergence criterion met
 ---------------------------------------
 SCF time:   CPU 24.91s  wall 32.00s 
 SCF   energy in the final basis set =    -1037.1693667193
 Total energy in the final basis set =    -1037.1693667193

 --------------------------------------------------------------

                    Orbital Energies (a.u.)
 --------------------------------------------------------------

 Alpha MOs
 -- Occupied --
*******-101.555 -10.258 -10.257 -10.208  -9.469  -9.469  -7.234
 -7.234  -7.224  -7.224  -7.224  -7.224  -0.934  -0.851  -0.815
 -0.632  -0.603  -0.543  -0.494  -0.418  -0.412  -0.398  -0.384
 -0.329  -0.315  -0.292  -0.287
 -- Virtual --
 -0.022  -0.014   0.009   0.011   0.023   0.032   0.057   0.065
  0.070   0.076   0.085   0.095   0.097   0.107   0.109   0.118
  0.119   0.121   0.134   0.135   0.144   0.149   0.162   0.174
  0.186   0.204   0.217   0.226   0.233   0.239   0.271   0.283
  0.289   0.396   0.427   0.441   0.449   0.470   0.475   0.485
  0.488   0.493   0.521   0.525   0.554   0.568   0.605   0.608
  0.629   0.648   0.650   0.668   0.793   0.828   0.867   0.869
  0.875   0.879   0.901   0.936   0.949   0.957   0.964   1.021
  1.030   1.111   1.168   1.251   1.302   1.345   1.444   1.451
  1.508   1.516   1.527   1.603   1.628   1.678   1.714   1.809
  1.844   1.888   1.914   1.916   1.988   2.054   2.154   2.189
  2.204   2.249   2.285   2.321   2.334   2.352   2.375   2.460
  2.481   2.544   2.605   2.669   2.704   2.718   2.732   2.866
  2.877   2.898   3.142   3.351   3.365   3.469   3.752   4.216
  4.285   9.731   9.761  23.722  23.774  23.881  25.866  25.875
 25.933  25.938  26.414  26.415 215.717 215.746
 --------------------------------------------------------------

          Ground-State Mulliken Net Atomic Charges

     Atom                 Charge (a.u.)
  ----------------------------------------
      1 C                    -0.622522
      2 C                    -0.143301
      3 C                    -0.143295
      4 H                     0.247526
      5 Cl                    0.054841
      6 H                     0.247523
      7 Cl                    0.054840
      8 H                     0.152515
      9 H                     0.151872
  ----------------------------------------
  Sum of atomic charges =     0.000000

 -----------------------------------------------------------------
                    Cartesian Multipole Moments
 -----------------------------------------------------------------
    Charge (ESU x 10^10)
                 0.0000
    Dipole Moment (Debye)
         X      -0.0001      Y      -2.7468      Z      -0.5851
       Tot       2.8084
    Quadrupole Moments (Debye-Ang)
        XX     -47.6934     XY       0.0004     YY     -40.7567
        XZ      -0.0002     YZ       1.6335     ZZ     -42.3200
    Octopole Moments (Debye-Ang^2)
       XXX       0.0051    XXY       3.5210    XYY       0.0010
       YYY       3.7157    XXZ      -1.6314    XYZ       0.0002
       YYZ      -0.0176    XZZ       0.0010    YZZ      -0.8166
       ZZZ       0.7839
    Hexadecapole Moments (Debye-Ang^3)
      XXXX    -544.8290   XXXY       0.0075   XXYY    -126.5934
      XYYY       0.0064   YYYY    -256.3678   XXXZ      -0.0091
      XXYZ       8.4819   XYYZ      -0.0037   YYYZ       5.7572
      XXZZ    -104.2873   XYZZ       0.0030   YYZZ     -59.9296
      XZZZ      -0.0100   YZZZ       4.2247   ZZZZ     -93.2096
 -----------------------------------------------------------------
 Calculating analytic gradient of the SCF energy
 Gradient of SCF Energy
            1           2           3           4           5           6
    1   0.0000013  -0.0002277   0.0002266   0.0006874   0.0009300  -0.0006879
    2   0.0023849  -0.0011041  -0.0011085   0.0004215  -0.0003641   0.0004221
    3   0.0003302   0.0008314   0.0008366   0.0001775  -0.0003680   0.0001760
            7           8           9
    1  -0.0009295  -0.0000002   0.0000000
    2  -0.0003626  -0.0005216   0.0002325
    3  -0.0003684  -0.0006159  -0.0009996
 Max gradient component =       2.385E-03
 RMS gradient           =       7.471E-04
 Gradient time:  CPU 7.73 s  wall 9.53 s
 Geometry Optimization Parameters
   NAtoms,    NIC,     NZ,  NCons,   NDum,   NFix, NCnnct, MaxDiis
        9      69       9       0       0       0       0       0

 Cartesian Hessian Update
 Hessian Updated using BFGS Update


** GEOMETRY OPTIMIZATION IN DELOCALIZED INTERNAL COORDINATES **
   Searching for a Minimum

   Optimization Cycle:   3

                       Coordinates (Angstroms)
     ATOM                X               Y               Z
      1  C        -0.0001493260   -1.5487030286    0.6001405811
      2  C        -0.7517519855   -0.7530095051   -0.4288914744
      3  C         0.7516485312   -0.7531015334   -0.4288085561
      4  H        -1.2396354430   -1.2639083404   -1.2471136095
      5  Cl       -1.6732907705    0.6815206540    0.0490727356
      6  H         1.2395445438   -1.2640489339   -1.2469941059
      7  Cl        1.6733038502    0.6813351166    0.0492254366
      8  H        -0.0001861739   -1.1640707817    1.6112257207
      9  H        -0.0002072714   -2.6293286383    0.5123854062
   Point Group: c1    Number of degrees of freedom:    21


   Energy is  -1037.169366719

 Hessian Updated using BFGS Update

 20 Hessian modes will be used to form the next step
  Hessian Eigenvalues:
     0.015566    0.020947    0.023144    0.023621    0.030130    0.037240
     0.072791    0.081934    0.086025    0.091762    0.105237    0.124088
     0.256594    0.257889    0.265871    0.286300    0.295739    0.348115
     0.348436    0.356781

 Minimum Search - Taking Simple RFO Step
 Searching for Lamda that Minimizes Along All modes
 Value Taken    Lamda =  -0.00007423
 Step Taken.  Stepsize is  0.036992

                             Maximum     Tolerance    Cnvgd?
         Gradient           0.002425      0.000300      NO
         Displacement       0.016667      0.001200      NO
         Energy change     -0.000322      0.000001      NO


 New Cartesian Coordinates Obtained by Inverse Iteration

 Displacement from previous Coordinates is:  0.036365
 ----------------------------------------------------------------
             Standard Nuclear Orientation (Angstroms)
    I     Atom           X                Y                Z
 ----------------------------------------------------------------
    1      C      -0.0001498247    -1.5483917861     0.5975820036
    2      C      -0.7521727725    -0.7507450701    -0.4318393652
    3      C       0.7520662999    -0.7508321488    -0.4317632667
    4      H      -1.2441364260    -1.2644328999    -1.2471613099
    5      Cl     -1.6829685022     0.6775523202     0.0528158894
    6      H       1.2440490374    -1.2645774374    -1.2470378576
    7      Cl      1.6829805064     0.6773647698     0.0529687906
    8      H      -0.0001849096    -1.1594477878     1.6081876714
    9      H      -0.0002074538    -2.6298049505     0.5164895786
 ----------------------------------------------------------------
 Molecular Point Group                 C1    NOp =  1
 Largest Abelian Subgroup              C1    NOp =  1
 Nuclear Repulsion Energy =   267.7005980839 hartrees
 There are       28 alpha and       28 beta electrons
 Applying Cartesian multipole field
    Component          Value
    ---------          -----
     (2,0,0)        1.00000E-11
     (0,2,0)        2.00000E-11
     (0,0,2)       -3.00000E-11
 Nucleus-field energy     =     0.0000000061 hartrees
 Requested basis set is 6-311++G(d,p)
 There are 64 shells and 154 basis functions
 A cutoff of  1.0D-11 yielded   1918 shell pairs
 There are     11537 function pairs (     12341 Cartesian)
 Smallest overlap matrix eigenvalue = 2.76E-05
 Guess MOs from SCF MO coefficient file

 -----------------------------------------------------------------------
  General SCF calculation program by
  Eric Jon Sundstrom, Paul Horn, Yuezhi Mao, Dmitri Zuev, Alec White,
  David Stuck, Shaama M.S., Shane Yost, Joonho Lee, David Small,
  Daniel Levine, Susi Lehtola, Hugh Burton, Evgeny Epifanovsky
 -----------------------------------------------------------------------
 Exchange:     0.2000 Hartree-Fock + 0.0800 Slater + 0.7200 B88
 Correlation:  0.1900 VWN1RPA + 0.8100 LYP
 Using SG-1 standard quadrature grid
 A restricted SCF calculation will be
 performed using DIIS
 SCF converges when DIIS error is below 1.0e-08
 ---------------------------------------
  Cycle       Energy         DIIS error
 ---------------------------------------
    1   -1037.1693582117      9.99e-05  
    2   -1037.1694069709      2.66e-05  
    3   -1037.1694057465      3.49e-05  
    4   -1037.1694093613      4.16e-06  
    5   -1037.1694094125      7.62e-07  
    6   -1037.1694094141      2.70e-07  
    7   -1037.1694094143      5.09e-08  
    8   -1037.1694094143      1.84e-08  
    9   -1037.1694094143      3.12e-09  Convergence criterion met
 ---------------------------------------
 SCF time:   CPU 22.42s  wall 28.00s 
 SCF   energy in the final basis set =    -1037.1694094143
 Total energy in the final basis set =    -1037.1694094143

 --------------------------------------------------------------

                    Orbital Energies (a.u.)
 --------------------------------------------------------------

 Alpha MOs
 -- Occupied --
*******-101.555 -10.258 -10.258 -10.208  -9.469  -9.469  -7.234
 -7.234  -7.224  -7.224  -7.224  -7.224  -0.934  -0.851  -0.814
 -0.632  -0.603  -0.542  -0.493  -0.417  -0.411  -0.398  -0.383
 -0.329  -0.316  -0.292  -0.287
 -- Virtual --
 -0.022  -0.014   0.009   0.010   0.023   0.031   0.056   0.065
  0.070   0.076   0.085   0.095   0.097   0.107   0.109   0.118
  0.118   0.121   0.134   0.135   0.144   0.149   0.162   0.174
  0.186   0.205   0.218   0.226   0.233   0.239   0.270   0.282
  0.288   0.397   0.426   0.441   0.449   0.470   0.476   0.484
  0.488   0.492   0.521   0.525   0.555   0.568   0.604   0.607
  0.628   0.648   0.650   0.667   0.792   0.828   0.867   0.869
  0.875   0.879   0.900   0.935   0.947   0.957   0.964   1.020
  1.030   1.109   1.166   1.251   1.305   1.344   1.442   1.451
  1.505   1.515   1.528   1.605   1.627   1.678   1.715   1.807
  1.839   1.886   1.912   1.915   1.989   2.054   2.152   2.189
  2.202   2.249   2.285   2.320   2.334   2.353   2.373   2.457
  2.485   2.542   2.603   2.668   2.704   2.717   2.730   2.866
  2.875   2.895   3.140   3.347   3.362   3.467   3.749   4.212
  4.284   9.730   9.759  23.718  23.771  23.878  25.865  25.876
 25.934  25.936  26.406  26.417 215.717 215.744
 --------------------------------------------------------------

          Ground-State Mulliken Net Atomic Charges

     Atom                 Charge (a.u.)
  ----------------------------------------
      1 C                    -0.614537
      2 C                    -0.146203
      3 C                    -0.146204
      4 H                     0.246143
      5 Cl                    0.055193
      6 H                     0.246141
      7 Cl                    0.055194
      8 H                     0.150980
      9 H                     0.153293
  ----------------------------------------
  Sum of atomic charges =     0.000000

 -----------------------------------------------------------------
                    Cartesian Multipole Moments
 -----------------------------------------------------------------
    Charge (ESU x 10^10)
                 0.0000
    Dipole Moment (Debye)
         X      -0.0001      Y      -2.7461      Z      -0.5897
       Tot       2.8087
    Quadrupole Moments (Debye-Ang)
        XX     -47.6834     XY       0.0004     YY     -40.7720
        XZ      -0.0002     YZ       1.6381     ZZ     -42.3452
    Octopole Moments (Debye-Ang^2)
       XXX       0.0053    XXY       3.6078    XYY       0.0011
       YYY       3.8526    XXZ      -1.6811    XYZ       0.0003
       YYZ      -0.0528    XZZ       0.0010    YZZ      -0.7101
       ZZZ       0.6257
    Hexadecapole Moments (Debye-Ang^3)
      XXXX    -549.6850   XXXY       0.0076   XXYY    -127.1883
      XYYY       0.0065   YYYY    -255.4075   XXXZ      -0.0091
      XXYZ       8.5368   XYYZ      -0.0038   YYYZ       5.3906
      XXZZ    -105.1197   XYZZ       0.0031   YYZZ     -59.7557
      XZZZ      -0.0099   YZZZ       3.9606   ZZZZ     -93.4875
 -----------------------------------------------------------------
 Calculating analytic gradient of the SCF energy
 Gradient of SCF Energy
            1           2           3           4           5           6
    1   0.0000004  -0.0000524   0.0000517  -0.0000321   0.0000625   0.0000321
    2   0.0010625  -0.0002062  -0.0002078  -0.0000655  -0.0001206  -0.0000654
    3  -0.0000085   0.0003136   0.0003146   0.0000448  -0.0000935   0.0000444
            7           8           9
    1  -0.0000620  -0.0000003  -0.0000001
    2  -0.0001198  -0.0002332  -0.0000440
    3  -0.0000937  -0.0000171  -0.0005047
 Max gradient component =       1.063E-03
 RMS gradient           =       2.580E-04
 Gradient time:  CPU 7.75 s  wall 9.27 s
 Geometry Optimization Parameters
   NAtoms,    NIC,     NZ,  NCons,   NDum,   NFix, NCnnct, MaxDiis
        9      69       9       0       0       0       0       0

 Cartesian Hessian Update
 Hessian Updated using BFGS Update


** GEOMETRY OPTIMIZATION IN DELOCALIZED INTERNAL COORDINATES **
   Searching for a Minimum

   Optimization Cycle:   4

                       Coordinates (Angstroms)
     ATOM                X               Y               Z
      1  C        -0.0001498247   -1.5483917861    0.5975820036
      2  C        -0.7521727725   -0.7507450701   -0.4318393652
      3  C         0.7520662999   -0.7508321488   -0.4317632667
      4  H        -1.2441364260   -1.2644328999   -1.2471613099
      5  Cl       -1.6829685022    0.6775523202    0.0528158894
      6  H         1.2440490374   -1.2645774374   -1.2470378576
      7  Cl        1.6829805064    0.6773647698    0.0529687906
      8  H        -0.0001849096   -1.1594477878    1.6081876714
      9  H        -0.0002074538   -2.6298049505    0.5164895786
   Point Group: c1    Number of degrees of freedom:    21


   Energy is  -1037.169409414

 Hessian Updated using BFGS Update

 21 Hessian modes will be used to form the next step
  Hessian Eigenvalues:
     0.015566    0.020947    0.023342    0.023621    0.030130    0.033493
     0.071457    0.081934    0.086112    0.091014    0.105237    0.123947
     0.244106    0.256595    0.271315    0.286300    0.292081    0.347600
     0.348122    0.348126    0.359433

 Minimum Search - Taking Simple RFO Step
 Searching for Lamda that Minimizes Along All modes
 Value Taken    Lamda =  -0.00001017
 Step Taken.  Stepsize is  0.015757

                             Maximum     Tolerance    Cnvgd?
         Gradient           0.000536      0.000300      NO
         Displacement       0.008567      0.001200      NO
         Energy change     -0.000043      0.000001      NO


 New Cartesian Coordinates Obtained by Inverse Iteration

 Displacement from previous Coordinates is:  0.014562
 ----------------------------------------------------------------
             Standard Nuclear Orientation (Angstroms)
    I     Atom           X                Y                Z
 ----------------------------------------------------------------
    1      C      -0.0001508717    -1.5497266047     0.5973225265
    2      C      -0.7519775331    -0.7508253323    -0.4327280581
    3      C       0.7518669486    -0.7509105084    -0.4326540716
    4      H      -1.2436495249    -1.2629063094    -1.2493150963
    5      Cl     -1.6841381107     0.6764581744     0.0542587209
    6      H       1.2435614120    -1.2630529747    -1.2491887803
    7      Cl      1.6841475794     0.6762655901     0.0544182954
    8      H      -0.0001790222    -1.1572383125     1.6068452222
    9      H      -0.0002049223    -2.6313787132     0.5212833755
 ----------------------------------------------------------------
 Molecular Point Group                 C1    NOp =  1
 Largest Abelian Subgroup              C1    NOp =  1
 Nuclear Repulsion Energy =   267.6171760291 hartrees
 There are       28 alpha and       28 beta electrons
 Applying Cartesian multipole field
    Component          Value
    ---------          -----
     (2,0,0)        1.00000E-11
     (0,2,0)        2.00000E-11
     (0,0,2)       -3.00000E-11
 Nucleus-field energy     =     0.0000000061 hartrees
 Requested basis set is 6-311++G(d,p)
 There are 64 shells and 154 basis functions
 A cutoff of  1.0D-11 yielded   1918 shell pairs
 There are     11537 function pairs (     12341 Cartesian)
 Smallest overlap matrix eigenvalue = 2.77E-05
 Guess MOs from SCF MO coefficient file

 -----------------------------------------------------------------------
  General SCF calculation program by
  Eric Jon Sundstrom, Paul Horn, Yuezhi Mao, Dmitri Zuev, Alec White,
  David Stuck, Shaama M.S., Shane Yost, Joonho Lee, David Small,
  Daniel Levine, Susi Lehtola, Hugh Burton, Evgeny Epifanovsky
 -----------------------------------------------------------------------
 Exchange:     0.2000 Hartree-Fock + 0.0800 Slater + 0.7200 B88
 Correlation:  0.1900 VWN1RPA + 0.8100 LYP
 Using SG-1 standard quadrature grid
 A restricted SCF calculation will be
 performed using DIIS
 SCF converges when DIIS error is below 1.0e-08
 ---------------------------------------
  Cycle       Energy         DIIS error
 ---------------------------------------
    1   -1037.1694096870      3.48e-05  
    2   -1037.1694155534      6.52e-06  
    3   -1037.1694155147      8.15e-06  
    4   -1037.1694157157      1.36e-06  
    5   -1037.1694157205      4.00e-07  
    6   -1037.1694157209      1.53e-07  
    7   -1037.1694157210      1.74e-08  
    8   -1037.1694157210      2.78e-09  Convergence criterion met
 ---------------------------------------
 SCF time:   CPU 19.96s  wall 25.00s 
 SCF   energy in the final basis set =    -1037.1694157210
 Total energy in the final basis set =    -1037.1694157210

 --------------------------------------------------------------

                    Orbital Energies (a.u.)
 --------------------------------------------------------------

 Alpha MOs
 -- Occupied --
*******-101.555 -10.258 -10.258 -10.208  -9.469  -9.469  -7.234
 -7.234  -7.224  -7.224  -7.224  -7.224  -0.933  -0.851  -0.814
 -0.632  -0.603  -0.542  -0.493  -0.417  -0.411  -0.398  -0.383
 -0.329  -0.316  -0.292  -0.287
 -- Virtual --
 -0.022  -0.014   0.009   0.010   0.023   0.031   0.056   0.065
  0.070   0.076   0.085   0.095   0.097   0.107   0.109   0.117
  0.118   0.121   0.134   0.135   0.144   0.149   0.162   0.173
  0.186   0.205   0.218   0.226   0.233   0.239   0.270   0.281
  0.288   0.397   0.426   0.441   0.449   0.470   0.476   0.483
  0.488   0.492   0.521   0.526   0.555   0.568   0.604   0.607
  0.628   0.648   0.649   0.667   0.792   0.829   0.867   0.869
  0.875   0.879   0.900   0.935   0.947   0.957   0.963   1.020
  1.030   1.108   1.166   1.251   1.305   1.344   1.442   1.451
  1.504   1.514   1.528   1.605   1.627   1.679   1.715   1.807
  1.839   1.885   1.910   1.915   1.989   2.054   2.151   2.190
  2.201   2.250   2.285   2.319   2.333   2.353   2.373   2.456
  2.485   2.541   2.603   2.668   2.704   2.715   2.730   2.866
  2.875   2.896   3.138   3.346   3.361   3.466   3.748   4.212
  4.284   9.730   9.759  23.717  23.771  23.877  25.865  25.877
 25.933  25.936  26.405  26.417 215.717 215.744
 --------------------------------------------------------------

          Ground-State Mulliken Net Atomic Charges

     Atom                 Charge (a.u.)
  ----------------------------------------
      1 C                    -0.612986
      2 C                    -0.146790
      3 C                    -0.146796
      4 H                     0.246226
      5 Cl                    0.054956
      6 H                     0.246225
      7 Cl                    0.054958
      8 H                     0.150563
      9 H                     0.153642
  ----------------------------------------
  Sum of atomic charges =     0.000000

 -----------------------------------------------------------------
                    Cartesian Multipole Moments
 -----------------------------------------------------------------
    Charge (ESU x 10^10)
                 0.0000
    Dipole Moment (Debye)
         X      -0.0001      Y      -2.7446      Z      -0.5945
       Tot       2.8083
    Quadrupole Moments (Debye-Ang)
        XX     -47.6924     XY       0.0004     YY     -40.7776
        XZ      -0.0001     YZ       1.6354     ZZ     -42.3368
    Octopole Moments (Debye-Ang^2)
       XXX       0.0055    XXY       3.6563    XYY       0.0012
       YYY       3.9294    XXZ      -1.7070    XYZ       0.0002
       YYZ      -0.0463    XZZ       0.0011    YZZ      -0.6805
       ZZZ       0.5126
    Hexadecapole Moments (Debye-Ang^3)
      XXXX    -550.2854   XXXY       0.0080   XXYY    -127.3034
      XYYY       0.0067   YYYY    -255.2610   XXXZ      -0.0095
      XXYZ       8.5392   XYYZ      -0.0039   YYYZ       5.2157
      XXZZ    -105.2147   XYZZ       0.0032   YYZZ     -59.7301
      XZZZ      -0.0103   YZZZ       3.9285   ZZZZ     -93.5946
 -----------------------------------------------------------------
 Calculating analytic gradient of the SCF energy
 Gradient of SCF Energy
            1           2           3           4           5           6
    1  -0.0000001  -0.0000102   0.0000096  -0.0000610  -0.0000695   0.0000612
    2   0.0002298  -0.0000227  -0.0000228  -0.0000113   0.0000003  -0.0000115
    3   0.0002305  -0.0000559  -0.0000560  -0.0000198  -0.0000142  -0.0000194
            7           8           9
    1   0.0000698   0.0000001   0.0000002
    2   0.0000002  -0.0001359  -0.0000260
    3  -0.0000141   0.0001034  -0.0001546
 Max gradient component =       2.305E-04
 RMS gradient           =       8.294E-05
 Gradient time:  CPU 7.74 s  wall 9.63 s
 Geometry Optimization Parameters
   NAtoms,    NIC,     NZ,  NCons,   NDum,   NFix, NCnnct, MaxDiis
        9      69       9       0       0       0       0       0

 Cartesian Hessian Update
 Hessian Updated using BFGS Update


** GEOMETRY OPTIMIZATION IN DELOCALIZED INTERNAL COORDINATES **
   Searching for a Minimum

   Optimization Cycle:   5

                       Coordinates (Angstroms)
     ATOM                X               Y               Z
      1  C        -0.0001508717   -1.5497266047    0.5973225265
      2  C        -0.7519775331   -0.7508253323   -0.4327280581
      3  C         0.7518669486   -0.7509105084   -0.4326540716
      4  H        -1.2436495249   -1.2629063094   -1.2493150963
      5  Cl       -1.6841381107    0.6764581744    0.0542587209
      6  H         1.2435614120   -1.2630529747   -1.2491887803
      7  Cl        1.6841475794    0.6762655901    0.0544182954
      8  H        -0.0001790222   -1.1572383125    1.6068452222
      9  H        -0.0002049223   -2.6313787132    0.5212833755
   Point Group: c1    Number of degrees of freedom:    21


   Energy is  -1037.169415721

 Hessian Updated using BFGS Update

 21 Hessian modes will be used to form the next step
  Hessian Eigenvalues:
     0.015566    0.018968    0.020947    0.023621    0.030130    0.032506
     0.068483    0.081934    0.084137    0.092836    0.105237    0.111713
     0.256595    0.264055    0.268115    0.286300    0.302277    0.348071
     0.348126    0.348577    0.362400

 Minimum Search - Taking Simple RFO Step
 Searching for Lamda that Minimizes Along All modes
 Value Taken    Lamda =  -0.00000184
 Step Taken.  Stepsize is  0.007640

                             Maximum     Tolerance    Cnvgd?
         Gradient           0.000245      0.000300     YES
         Displacement       0.004497      0.001200      NO
         Energy change     -0.000006      0.000001      NO


 New Cartesian Coordinates Obtained by Inverse Iteration

 Displacement from previous Coordinates is:  0.006972
 ----------------------------------------------------------------
             Standard Nuclear Orientation (Angstroms)
    I     Atom           X                Y                Z
 ----------------------------------------------------------------
    1      C      -0.0001502355    -1.5503877751     0.5968250135
    2      C      -0.7518213500    -0.7510331385    -0.4329688495
    3      C       0.7517141310    -0.7511180967    -0.4328951654
    4      H      -1.2433279404    -1.2623979977    -1.2500276673
    5      Cl     -1.6837562264     0.6761005512     0.0551611773
    6      H       1.2432406766    -1.2625417335    -1.2499050665
    7      Cl      1.6837656250     0.6759096596     0.0553201625
    8      H      -0.0001800176    -1.1557128526     1.6054622903
    9      H      -0.0002087077    -2.6321336077     0.5232702393
 ----------------------------------------------------------------
 Molecular Point Group                 C1    NOp =  1
 Largest Abelian Subgroup              C1    NOp =  1
 Nuclear Repulsion Energy =   267.6414506202 hartrees
 There are       28 alpha and       28 beta electrons
 Applying Cartesian multipole field
    Component          Value
    ---------          -----
     (2,0,0)        1.00000E-11
     (0,2,0)        2.00000E-11
     (0,0,2)       -3.00000E-11
 Nucleus-field energy     =     0.0000000061 hartrees
 Requested basis set is 6-311++G(d,p)
 There are 64 shells and 154 basis functions
 A cutoff of  1.0D-11 yielded   1918 shell pairs
 There are     11537 function pairs (     12341 Cartesian)
 Smallest overlap matrix eigenvalue = 2.76E-05
 Guess MOs from SCF MO coefficient file

 -----------------------------------------------------------------------
  General SCF calculation program by
  Eric Jon Sundstrom, Paul Horn, Yuezhi Mao, Dmitri Zuev, Alec White,
  David Stuck, Shaama M.S., Shane Yost, Joonho Lee, David Small,
  Daniel Levine, Susi Lehtola, Hugh Burton, Evgeny Epifanovsky
 -----------------------------------------------------------------------
 Exchange:     0.2000 Hartree-Fock + 0.0800 Slater + 0.7200 B88
 Correlation:  0.1900 VWN1RPA + 0.8100 LYP
 Using SG-1 standard quadrature grid
 A restricted SCF calculation will be
 performed using DIIS
 SCF converges when DIIS error is below 1.0e-08
 ---------------------------------------
  Cycle       Energy         DIIS error
 ---------------------------------------
    1   -1037.1694155412      1.58e-05  
    2   -1037.1694167365      2.85e-06  
    3   -1037.1694167425      2.97e-06  
    4   -1037.1694167666      7.32e-07  
    5   -1037.1694167683      1.62e-07  
    6   -1037.1694167683      4.02e-08  
    7   -1037.1694167683      7.04e-09  Convergence criterion met
 ---------------------------------------
 SCF time:   CPU 17.46s  wall 21.00s 
 SCF   energy in the final basis set =    -1037.1694167683
 Total energy in the final basis set =    -1037.1694167683

 --------------------------------------------------------------

                    Orbital Energies (a.u.)
 --------------------------------------------------------------

 Alpha MOs
 -- Occupied --
*******-101.555 -10.258 -10.258 -10.208  -9.469  -9.469  -7.234
 -7.234  -7.224  -7.224  -7.224  -7.224  -0.933  -0.851  -0.814
 -0.632  -0.603  -0.542  -0.493  -0.417  -0.411  -0.398  -0.383
 -0.329  -0.316  -0.292  -0.288
 -- Virtual --
 -0.022  -0.014   0.009   0.010   0.023   0.031   0.056   0.065
  0.070   0.076   0.085   0.095   0.097   0.107   0.110   0.117
  0.118   0.121   0.134   0.135   0.144   0.149   0.162   0.173
  0.186   0.205   0.218   0.226   0.233   0.239   0.271   0.281
  0.288   0.397   0.426   0.441   0.449   0.470   0.476   0.483
  0.488   0.492   0.521   0.526   0.555   0.568   0.605   0.606
  0.628   0.649   0.649   0.667   0.792   0.829   0.867   0.869
  0.875   0.879   0.900   0.935   0.947   0.957   0.963   1.020
  1.030   1.109   1.166   1.251   1.305   1.344   1.442   1.452
  1.504   1.513   1.528   1.605   1.627   1.679   1.715   1.807
  1.839   1.885   1.910   1.915   1.989   2.054   2.151   2.190
  2.202   2.250   2.285   2.319   2.333   2.353   2.373   2.457
  2.485   2.540   2.604   2.668   2.704   2.715   2.730   2.866
  2.875   2.897   3.138   3.346   3.362   3.466   3.748   4.212
  4.284   9.730   9.759  23.717  23.771  23.877  25.865  25.877
 25.933  25.936  26.405  26.418 215.717 215.744
 --------------------------------------------------------------

          Ground-State Mulliken Net Atomic Charges

     Atom                 Charge (a.u.)
  ----------------------------------------
      1 C                    -0.612630
      2 C                    -0.146991
      3 C                    -0.146997
      4 H                     0.246328
      5 Cl                    0.054897
      6 H                     0.246327
      7 Cl                    0.054899
      8 H                     0.150298
      9 H                     0.153870
  ----------------------------------------
  Sum of atomic charges =     0.000000

 -----------------------------------------------------------------
                    Cartesian Multipole Moments
 -----------------------------------------------------------------
    Charge (ESU x 10^10)
                 0.0000
    Dipole Moment (Debye)
         X      -0.0001      Y      -2.7440      Z      -0.5967
       Tot       2.8081
    Quadrupole Moments (Debye-Ang)
        XX     -47.6941     XY       0.0004     YY     -40.7758
        XZ      -0.0001     YZ       1.6353     ZZ     -42.3355
    Octopole Moments (Debye-Ang^2)
       XXX       0.0054    XXY       3.6706    XYY       0.0011
       YYY       3.9552    XXZ      -1.7249    XYZ       0.0003
       YYZ      -0.0506    XZZ       0.0011    YZZ      -0.6636
       ZZZ       0.4405
    Hexadecapole Moments (Debye-Ang^3)
      XXXX    -550.0873   XXXY       0.0079   XXYY    -127.2841
      XYYY       0.0067   YYYY    -255.2029   XXXZ      -0.0095
      XXYZ       8.5259   XYYZ      -0.0039   YYYZ       5.1196
      XXZZ    -105.1711   XYZZ       0.0032   YYZZ     -59.7236
      XZZZ      -0.0103   YZZZ       3.8951   ZZZZ     -93.6243
 -----------------------------------------------------------------
 Calculating analytic gradient of the SCF energy
 Gradient of SCF Energy
            1           2           3           4           5           6
    1  -0.0000001   0.0000996  -0.0000994  -0.0000261  -0.0000409   0.0000261
    2  -0.0000149   0.0000033   0.0000036   0.0000056   0.0000257   0.0000055
    3   0.0000751  -0.0000566  -0.0000567   0.0000046   0.0000129   0.0000046
            7           8           9
    1   0.0000411  -0.0000001  -0.0000001
    2   0.0000256  -0.0000458  -0.0000085
    3   0.0000129   0.0000189  -0.0000157
 Max gradient component =       9.963E-05
 RMS gradient           =       3.914E-05
 Gradient time:  CPU 7.68 s  wall 9.44 s
 Geometry Optimization Parameters
   NAtoms,    NIC,     NZ,  NCons,   NDum,   NFix, NCnnct, MaxDiis
        9      69       9       0       0       0       0       0

 Cartesian Hessian Update
 Hessian Updated using BFGS Update


** GEOMETRY OPTIMIZATION IN DELOCALIZED INTERNAL COORDINATES **
   Searching for a Minimum

   Optimization Cycle:   6

                       Coordinates (Angstroms)
     ATOM                X               Y               Z
      1  C        -0.0001502355   -1.5503877751    0.5968250135
      2  C        -0.7518213500   -0.7510331385   -0.4329688495
      3  C         0.7517141310   -0.7511180967   -0.4328951654
      4  H        -1.2433279404   -1.2623979977   -1.2500276673
      5  Cl       -1.6837562264    0.6761005512    0.0551611773
      6  H         1.2432406766   -1.2625417335   -1.2499050665
      7  Cl        1.6837656250    0.6759096596    0.0553201625
      8  H        -0.0001800176   -1.1557128526    1.6054622903
      9  H        -0.0002087077   -2.6321336077    0.5232702393
   Point Group: c1    Number of degrees of freedom:    21


   Energy is  -1037.169416768

 Hessian Updated using BFGS Update

 20 Hessian modes will be used to form the next step
  Hessian Eigenvalues:
     0.015566    0.017147    0.020947    0.023621    0.030130    0.033953
     0.069094    0.079893    0.091760    0.105237    0.106470    0.256595
     0.263650    0.278694    0.286300    0.295681    0.348070    0.348126
     0.348580    0.360436

 Minimum Search - Taking Simple RFO Step
 Searching for Lamda that Minimizes Along All modes
 Value Taken    Lamda =   0.00000000
 Step Taken.  Stepsize is  0.001805

                             Maximum     Tolerance    Cnvgd?
         Gradient           0.000080      0.000300     YES
         Displacement       0.000950      0.001200     YES
         Energy change     -0.000001      0.000001      NO


                       Distance Matrix (Angstroms)
             C (  1)   C (  2)   C (  3)   H (  4)   Cl(  5)   H (  6)
   C (  2)  1.504810
   C (  3)  1.504811  1.503535
   H (  4)  2.244837  1.081969  2.215695
   Cl(  5)  2.843445  1.772987  2.864728  2.378081
   H (  6)  2.244836  2.215694  1.081969  2.486569  3.745510
   Cl(  7)  2.843449  2.864730  1.772987  3.745510  3.367522  2.378081
   H (  8)  1.083105  2.209962  2.209964  3.116187  2.931451  3.116188
   H (  9)  1.084244  2.240057  2.240058  2.562442  3.741373  2.562440
             Cl(  7)   H (  8)
   H (  8)  2.931459
   H (  9)  3.741376  1.830562

 Final energy is   -1037.1694167683336     


 ******************************
 **  OPTIMIZATION CONVERGED  **
 ******************************

                       Coordinates (Angstroms)
     ATOM                X               Y               Z
      1  C        -0.0001502355   -1.5503877751    0.5968250135
      2  C        -0.7518213500   -0.7510331385   -0.4329688495
      3  C         0.7517141310   -0.7511180967   -0.4328951654
      4  H        -1.2433279404   -1.2623979977   -1.2500276673
      5  Cl       -1.6837562264    0.6761005512    0.0551611773
      6  H         1.2432406766   -1.2625417335   -1.2499050665
      7  Cl        1.6837656250    0.6759096596    0.0553201625
      8  H        -0.0001800176   -1.1557128526    1.6054622903
      9  H        -0.0002087077   -2.6321336077    0.5232702393

Z-matrix Print:
$molecule
0 1
Cl
C  1 1.772987
H  2 1.081969 1 110.460327
C  2 1.503535 1 121.712801 3 143.179071 0
H  4 1.081969 2 117.018521 1 -140.927955 0
C  2 1.504810 1 120.114549 3 -145.513185 0
H  6 1.083105 2 116.340530 1 -4.940019 0
H  6 1.084244 2 118.915813 1 139.893246 0
Cl 4 1.772987 2 121.712932 1 -0.000000 0
$end


 --------------------------------------------------------------

                    Orbital Energies (a.u.)
 --------------------------------------------------------------

 Alpha MOs
 -- Occupied --
*******-101.555 -10.258 -10.258 -10.208  -9.469  -9.469  -7.234
 -7.234  -7.224  -7.224  -7.224  -7.224  -0.933  -0.851  -0.814
 -0.632  -0.603  -0.542  -0.493  -0.417  -0.411  -0.398  -0.383
 -0.329  -0.316  -0.292  -0.288
 -- Virtual --
 -0.022  -0.014   0.009   0.010   0.023   0.031   0.056   0.065
  0.070   0.076   0.085   0.095   0.097   0.107   0.110   0.117
  0.118   0.121   0.134   0.135   0.144   0.149   0.162   0.173
  0.186   0.205   0.218   0.226   0.233   0.239   0.271   0.281
  0.288   0.397   0.426   0.441   0.449   0.470   0.476   0.483
  0.488   0.492   0.521   0.526   0.555   0.568   0.605   0.606
  0.628   0.649   0.649   0.667   0.792   0.829   0.867   0.869
  0.875   0.879   0.900   0.935   0.947   0.957   0.963   1.020
  1.030   1.109   1.166   1.251   1.305   1.344   1.442   1.452
  1.504   1.513   1.528   1.605   1.627   1.679   1.715   1.807
  1.839   1.885   1.910   1.915   1.989   2.054   2.151   2.190
  2.202   2.250   2.285   2.319   2.333   2.353   2.373   2.457
  2.485   2.540   2.604   2.668   2.704   2.715   2.730   2.866
  2.875   2.897   3.138   3.346   3.362   3.466   3.748   4.212
  4.284   9.730   9.759  23.717  23.771  23.877  25.865  25.877
 25.933  25.936  26.405  26.418 215.717 215.744
 --------------------------------------------------------------

          Ground-State Mulliken Net Atomic Charges

     Atom                 Charge (a.u.)
  ----------------------------------------
      1 C                    -0.612630
      2 C                    -0.146991
      3 C                    -0.146997
      4 H                     0.246328
      5 Cl                    0.054897
      6 H                     0.246327
      7 Cl                    0.054899
      8 H                     0.150298
      9 H                     0.153870
  ----------------------------------------
  Sum of atomic charges =     0.000000

 -----------------------------------------------------------------
                    Cartesian Multipole Moments
 -----------------------------------------------------------------
    Charge (ESU x 10^10)
                 0.0000
    Dipole Moment (Debye)
         X      -0.0001      Y      -2.7440      Z      -0.5967
       Tot       2.8081
    Quadrupole Moments (Debye-Ang)
        XX     -47.6941     XY       0.0004     YY     -40.7758
        XZ      -0.0001     YZ       1.6353     ZZ     -42.3355
    Octopole Moments (Debye-Ang^2)
       XXX       0.0054    XXY       3.6706    XYY       0.0011
       YYY       3.9552    XXZ      -1.7249    XYZ       0.0003
       YYZ      -0.0506    XZZ       0.0011    YZZ      -0.6636
       ZZZ       0.4405
    Hexadecapole Moments (Debye-Ang^3)
      XXXX    -550.0873   XXXY       0.0079   XXYY    -127.2841
      XYYY       0.0067   YYYY    -255.2029   XXXZ      -0.0095
      XXYZ       8.5259   XYYZ      -0.0039   YYYZ       5.1196
      XXZZ    -105.1711   XYZZ       0.0032   YYZZ     -59.7236
      XZZZ      -0.0103   YZZZ       3.8951   ZZZZ     -93.6243
 -----------------------------------------------------------------
Archival summary:
1\1\TWL02\OPT\ProcedureUnspecified\BasisUnspecified\l234\taweetha\ThuOct1103:38:362018ThuOct1103:38:362018\0\\#,OPT,ProcedureUnspecified,BasisUnspecified,\\0,1\Cl\C,1,1.77299\H,2,1.08197,1,110.46\C,2,1.50354,1,121.713,3,143.179,0\H,4,1.08197,2,117.019,1,-140.928,0\C,2,1.50481,1,120.115,3,-145.513,0\H,6,1.08311,2,116.341,1,-4.94002,0\H,6,1.08424,2,118.916,1,139.893,0\Cl,4,1.77299,2,121.713,1,-0,0\\\@

 Total job time:  231.40s(wall), 185.12s(cpu) 
 Thu Oct 11 03:38:36 2018

        *************************************************************
        *                                                           *
        *  Thank you very much for using Q-Chem.  Have a nice day.  *
        *                                                           *
        *************************************************************


 
User input: 2 of 2 
 
Q-Chem Developer Version!
                  Welcome to Q-Chem
     A Quantum Leap Into The Future Of Chemistry


 Q-Chem 5.1, Q-Chem, Inc., Pleasanton, CA (2018)

 Yihan Shao,  Zhengting Gan,  E. Epifanovsky,  A. T. B. Gilbert,  M. Wormit,  
 J. Kussmann,  A. W. Lange,  A. Behn,  Jia Deng,  Xintian Feng,  D. Ghosh,  
 M. Goldey,  P. R. Horn,  L. D. Jacobson,  I. Kaliman,  T. Kus,  A. Landau,  
 Jie Liu,  E. I. Proynov,  R. M. Richard,  R. P. Steele,  E. J. Sundstrom,  
 H. L. Woodcock III,  P. M. Zimmerman,  D. Zuev,  B. Albrecht,  E. Alguire,  
 S. A. Baeppler,  D. Barton,  Z. Benda,  Y. A. Bernard,  E. J. Berquist,  
 K. B. Bravaya,  H. Burton,  D. Casanova,  Chun-Min Chang,  Yunqing Chen,  
 A. Chien,  K. D. Closser,  M. P. Coons,  S. Coriani,  S. Dasgupta,  
 A. L. Dempwolff,  M. Diedenhofen,  Hainam Do,  R. G. Edgar,  Po-Tung Fang,  
 S. Faraji,  S. Fatehi,  Qingguo Feng,  K. D. Fenk,  J. Fosso-Tande,  
 Qinghui Ge,  A. Ghysels,  G. Gidofalvi,  J. Gomes,  J. Gonthier,  A. Gunina,  
 D. Hait,  M. W. D. Hanson-Heine,  P. H. P. Harbach,  A. W. Hauser,  
 J. E. Herr,  E. G. Hohenstein,  Z. C. Holden,  Kerwin Hui,  B. C. Huynh,  
 T.-C. Jagau,  Hyunjun Ji,  B. Kaduk,  K. Khistyaev,  Jaehoon Kim,  
 P. Klunzinger,  K. Koh,  D. Kosenkov,  L. Koulias,  T. Kowalczyk,  
 C. M. Krauter,  A. Kunitsa,  Ka Un Lao,  A. Laurent,  K. V. Lawler,  
 Joonho Lee,  D. Lefrancois,  S. Lehtola,  D. S. Levine,  Yi-Pei Li,  
 You-Sheng Lin,  Fenglai Liu,  E. Livshits,  A. Luenser,  P. Manohar,  
 E. Mansoor,  S. F. Manzer,  Shan-Ping Mao,  Yuezhi Mao,  N. Mardirossian,  
 A. V. Marenich,  T. Markovich,  L. A. Martinez-Martinez,  S. A. Maurer,  
 N. J. Mayhall,  S. C. McKenzie,  J.-M. Mewes,  A. F. Morrison,  
 J. W. Mullinax,  K. Nanda,  T. S. Nguyen-Beck,  R. Olivares-Amaya,  
 J. A. Parkhill,  T. M. Perrine,  F. Plasser,  P. Pokhilko,  S. Prager,  
 A. Prociuk,  E. Ramos,  D. R. Rehn,  F. Rob,  M. Schneider,  N. Sergueev,  
 S. M. Sharada,  S. Sharma,  D. W. Small,  T. Stauch,  T. Stein,  
 Yu-Chuan Su,  A. J. W. Thom,  A. Tkatchenko,  T. Tsuchimochi,  N. M. Tubman,  
 L. Vogt,  M. L. Vidal,  O. Vydrov,  M. A. Watson,  J. Wenzel,  
 M. de Wergifosse,  T. A. Wesolowski,  A. White,  J. Witte,  A. Yamada,  
 Jun Yang,  K. Yao,  S. Yeganeh,  S. R. Yost,  Zhi-Qiang You,  A. Zech,  
 Igor Ying Zhang,  Xing Zhang,  Yan Zhao,  Ying Zhu,  B. R. Brooks,  
 G. K. L. Chan,  C. J. Cramer,  M. S. Gordon,  W. J. Hehre,  A. Klamt,  
 M. W. Schmidt,  C. D. Sherrill,  D. G. Truhlar,  A. Aspuru-Guzik,  R. Baer,  
 A. T. Bell,  N. A. Besley,  Jeng-Da Chai,  A. E. DePrince, III,  
 R. A. DiStasio Jr.,  A. Dreuw,  B. D. Dunietz,  T. R. Furlani,  
 Chao-Ping Hsu,  Yousung Jung,  Jing Kong,  D. S. Lambrecht,  WanZhen Liang,  
 C. Ochsenfeld,  V. A. Rassolov,  L. V. Slipchenko,  J. E. Subotnik,  
 T. Van Voorhis,  J. M. Herbert,  A. I. Krylov,  P. M. W. Gill,  M. Head-Gordon

 Contributors to earlier versions of Q-Chem not listed above: 
 R. D. Adamson,  B. Austin,  J. Baker,  G. J. O. Beran,  K. Brandhorst,  
 S. T. Brown,  E. F. C. Byrd,  A. K. Chakraborty,  C.-L. Cheng,  
 Siu Hung Chien,  D. M. Chipman,  D. L. Crittenden,  H. Dachsel,  
 R. J. Doerksen,  A. D. Dutoi,  L. Fusti-Molnar,  W. A. Goddard III,  
 A. Golubeva-Zadorozhnaya,  S. R. Gwaltney,  G. Hawkins,  A. Heyden,  
 S. Hirata,  G. Kedziora,  F. J. Keil,  C. Kelley,  Jihan Kim,  R. A. King,  
 R. Z. Khaliullin,  P. P. Korambath,  W. Kurlancheek,  A. M. Lee,  M. S. Lee,  
 S. V. Levchenko,  Ching Yeh Lin,  D. Liotard,  R. C. Lochan,  I. Lotan,  
 P. E. Maslen,  N. Nair,  D. P. O'Neill,  D. Neuhauser,  E. Neuscamman,  
 C. M. Oana,  R. Olson,  B. Peters,  R. Peverati,  P. A. Pieniazek,  
 Y. M. Rhee,  J. Ritchie,  M. A. Rohrdanz,  E. Rosta,  N. J. Russ,  
 H. F. Schaefer III,  N. E. Schultz,  N. Shenvi,  A. C. Simmonett,  A. Sodt,  
 D. Stuck,  K. S. Thanthiriwatte,  V. Vanovschi,  Tao Wang,  A. Warshel,  
 C. F. Williams,  Q. Wu,  X. Xu,  W. Zhang

 Please cite Q-Chem as follows:
 Y. Shao et al., Mol. Phys. 113, 184-215 (2015)
 DOI: 10.1080/00268976.2014.952696

 Q-Chem 5.1.1 for Intel X86 EM64T Linux

 Parts of Q-Chem use Armadillo 8.300.2 (Tropical Shenanigans).
 http://arma.sourceforge.net/

 Q-Chem begins on Thu Oct 11 03:38:36 2018  

Host: 
0

     Scratch files written to /scratch/taweetham/qchem2795//
The previous job contains 0 fragments, simply inherited here
Input Ideriv = 2
Curr. Ideriv = -1
Max.  Ideriv = 2

Checking the input file for inconsistencies... 	...done.

--------------------------------------------------------------
User input:
--------------------------------------------------------------

$molecule
read
$end

$rem
   job_type 	frequency
   basis 	6-311++g**
   method	b3lyp	
$end


--------------------------------------------------------------
 ----------------------------------------------------------------
             Standard Nuclear Orientation (Angstroms)
    I     Atom           X                Y                Z
 ----------------------------------------------------------------
    1      C      -0.0000038363    -1.5282313243     0.5801218794
    2      C      -0.7517681484    -0.7164036346    -0.4397991573
    3      C       0.7517673368    -0.7164046724    -0.4397963927
    4      H      -1.2432847165    -1.2177807936    -1.2630186099
    5      Cl     -1.6837596903     0.7046104048     0.0657648552
    6      H       1.2432839076    -1.2177857493    -1.2630133363
    7      Cl      1.6837621703     0.7046075468     0.0657649926
    8      H      -0.0000080887    -1.1459025385     1.5935034222
    9      H      -0.0000053749    -2.6089983089     0.4933631361
 ----------------------------------------------------------------
 Molecular Point Group                 C1    NOp =  1
 Largest Abelian Subgroup              C1    NOp =  1
 Nuclear Repulsion Energy =   267.6414506202 hartrees
 There are       28 alpha and       28 beta electrons
 Requested basis set is 6-311++G(d,p)
 There are 64 shells and 154 basis functions

 Total QAlloc Memory Limit   2000 MB
 Mega-Array Size       188 MB
 MEM_STATIC part       192 MB

                       Distance Matrix (Angstroms)
             C (  1)   C (  2)   C (  3)   H (  4)   Cl(  5)   H (  6)
   C (  2)  1.504810
   C (  3)  1.504811  1.503535
   H (  4)  2.244837  1.081969  2.215695
   Cl(  5)  2.843445  1.772987  2.864728  2.378081
   H (  6)  2.244836  2.215694  1.081969  2.486569  3.745510
   Cl(  7)  2.843449  2.864730  1.772987  3.745510  3.367522  2.378081
   H (  8)  1.083105  2.209962  2.209964  3.116187  2.931451  3.116188
   H (  9)  1.084244  2.240057  2.240058  2.562442  3.741373  2.562440
             Cl(  7)   H (  8)
   H (  8)  2.931459
   H (  9)  3.741376  1.830562

 A cutoff of  1.0D-11 yielded   1918 shell pairs
 There are     11537 function pairs (     12341 Cartesian)
 Smallest overlap matrix eigenvalue = 2.76E-05
 Guess from superposition of atomic densities
 Warning:  Energy on first SCF cycle will be non-variational
 SAD guess density has 56.000000 electrons

 -----------------------------------------------------------------------
  General SCF calculation program by
  Eric Jon Sundstrom, Paul Horn, Yuezhi Mao, Dmitri Zuev, Alec White,
  David Stuck, Shaama M.S., Shane Yost, Joonho Lee, David Small,
  Daniel Levine, Susi Lehtola, Hugh Burton, Evgeny Epifanovsky
 -----------------------------------------------------------------------
 Exchange:     0.2000 Hartree-Fock + 0.0800 Slater + 0.7200 B88
 Correlation:  0.1900 VWN1RPA + 0.8100 LYP
 Using SG-1 standard quadrature grid
 A restricted SCF calculation will be
 performed using DIIS
 SCF converges when DIIS error is below 1.0e-08
 ---------------------------------------
  Cycle       Energy         DIIS error
 ---------------------------------------
    1   -1038.0806686643      4.52e-02  
    2   -1037.1231757039      3.87e-03  
    3   -1037.1074487942      4.50e-03  
    4   -1037.1678814707      7.10e-04  
    5   -1037.1692426850      2.51e-04  
    6   -1037.1693941351      8.39e-05  
    7   -1037.1694137251      1.50e-05  
    8   -1037.1694143036      3.25e-06  
    9   -1037.1694143351      4.87e-07  
   10   -1037.1694143358      5.87e-08  
   11   -1037.1694143358      1.30e-08  
   12   -1037.1694143358      2.16e-09  Convergence criterion met
 ---------------------------------------
 SCF time:   CPU 28.34s  wall 36.00s 
 SCF   energy in the final basis set =    -1037.1694143358
 Total energy in the final basis set =    -1037.1694143358

 --------------------------------------------------------------

                    Orbital Energies (a.u.)
 --------------------------------------------------------------

 Alpha MOs
 -- Occupied --
*******-101.555 -10.258 -10.258 -10.208  -9.469  -9.469  -7.234
 -7.234  -7.224  -7.224  -7.224  -7.224  -0.933  -0.851  -0.814
 -0.632  -0.603  -0.542  -0.493  -0.417  -0.411  -0.398  -0.383
 -0.329  -0.316  -0.292  -0.288
 -- Virtual --
 -0.022  -0.014   0.009   0.010   0.023   0.031   0.056   0.065
  0.070   0.076   0.085   0.095   0.097   0.107   0.109   0.117
  0.118   0.121   0.134   0.135   0.144   0.149   0.162   0.173
  0.186   0.205   0.218   0.226   0.233   0.239   0.271   0.281
  0.288   0.397   0.426   0.441   0.449   0.470   0.476   0.483
  0.488   0.492   0.521   0.526   0.555   0.568   0.605   0.606
  0.628   0.649   0.649   0.667   0.792   0.829   0.867   0.869
  0.875   0.879   0.900   0.935   0.947   0.957   0.963   1.020
  1.030   1.109   1.166   1.251   1.305   1.344   1.442   1.452
  1.504   1.513   1.528   1.605   1.627   1.679   1.715   1.807
  1.839   1.885   1.910   1.915   1.989   2.054   2.151   2.190
  2.202   2.250   2.285   2.319   2.333   2.353   2.373   2.457
  2.485   2.540   2.604   2.668   2.704   2.715   2.730   2.866
  2.875   2.897   3.138   3.346   3.362   3.466   3.748   4.212
  4.284   9.730   9.759  23.717  23.771  23.877  25.865  25.877
 25.933  25.936  26.405  26.418 215.717 215.744
 --------------------------------------------------------------

          Ground-State Mulliken Net Atomic Charges

     Atom                 Charge (a.u.)
  ----------------------------------------
      1 C                    -0.612626
      2 C                    -0.147017
      3 C                    -0.147020
      4 H                     0.246324
      5 Cl                    0.054915
      6 H                     0.246323
      7 Cl                    0.054917
      8 H                     0.150305
      9 H                     0.153879
  ----------------------------------------
  Sum of atomic charges =     0.000000

 -----------------------------------------------------------------
                    Cartesian Multipole Moments
 -----------------------------------------------------------------
    Charge (ESU x 10^10)
                 0.0000
    Dipole Moment (Debye)
         X      -0.0000      Y      -2.7365      Z      -0.6302
       Tot       2.8082
    Quadrupole Moments (Debye-Ang)
        XX     -47.6942     XY       0.0000     YY     -40.9765
        XZ      -0.0000     YZ       1.6291     ZZ     -42.2983
    Octopole Moments (Debye-Ang^2)
       XXX       0.0000    XXY       2.2927    XYY      -0.0000
       YYY       0.3572    XXZ      -1.7885    XYZ       0.0000
       YYZ       0.0172    XZZ      -0.0000    YZZ      -1.9024
       ZZZ       0.1274
    Hexadecapole Moments (Debye-Ang^3)
      XXXX    -550.0895   XXXY       0.0001   XXYY    -127.3139
      XYYY       0.0000   YYYY    -255.1771   XXXZ       0.0000
      XXYZ       8.2094   XYYZ      -0.0000   YYYZ       4.1954
      XXZZ    -104.9744   XYZZ       0.0000   YYZZ     -59.7678
      XZZZ      -0.0000   YZZZ       2.8491   ZZZZ     -93.4577
 -----------------------------------------------------------------
 Calculating MO derivatives via CPSCF
   1         3          27      0.164101    0.032581
   2         3          27      0.020661    0.004147
   3         3          27      0.001564    0.000364
   4         4          26      0.000096    0.000023
   5        28           2      0.000002    0.000001
   6        30           0      0.000000    0.000000    Roots Converged
 Time for AOints: 12.6 s (CPU) 12.6 s (wall)
 ------------------------------------------------------------------------------
                     AOints        : Timing summary (seconds)
 ------------------------------------------------------------------------------
     job step          cpu (% of tot)      sys (% of tot)     wall (% of tot)
 ------------------------------------------------------------------------------
  cpscf_lag         0.1594E+03 (48.3)   0.2520E-03 (16.0)   0.1754E+03 (50.7)
  iterzp            0.1579E+03 (47.8)   0.1322E-02 (84.0)   0.1580E+03 (45.6)
  make_fx           0.0000E+00 ( 0.0)   0.0000E+00 ( 0.0)   0.0000E+00 ( 0.0)
  AOints            0.1256E+02 ( 3.8)   0.0000E+00 ( 0.0)   0.1258E+02 ( 3.6)
 ------------------------------------------------------------------------------
   Grand Totals     0.3300E+03          0.1574E-02          0.3462E+03
 ------------------------------------------------------------------------------
 Calculating analytic Hessian of the SCF energy
 Polarizability Matrix (a.u.)
            1           2           3
    1 -63.5507372  -0.0000223   0.0000131
    2  -0.0000223 -62.2145913  -0.9923242
    3   0.0000131  -0.9923242 -47.4228222

 Direct stationary perturbation theory relativistic correction:

 rels  =       1.577883331719
 relv  =      -5.723819455134
 rel2e =       1.312323057273
 E_rel =      -2.833613066142

 Hessian of the SCF Energy
            1           2           3           4           5           6
    1   0.2160184  -0.0000002  -0.0000011  -0.0617796   0.0326176  -0.0501359
    2  -0.0000002   0.6384595   0.0264015   0.0671321  -0.1010075   0.0517749
    3  -0.0000011   0.0264015   0.6311174  -0.0825077   0.0433926  -0.1368544
    4  -0.0617796   0.0671321  -0.0825077   0.4592829  -0.0261848   0.1613815
    5   0.0326176  -0.1010075   0.0433926  -0.0261848   0.3685109   0.1076335
    6  -0.0501359   0.0517749  -0.1368544   0.1613815   0.1076335   0.4478371
    7  -0.0617800  -0.0671320   0.0825076  -0.2140549   0.0131816  -0.0162707
    8  -0.0326176  -0.1010069   0.0433917  -0.0131813  -0.0406076  -0.0219730
    9   0.0501359   0.0517739  -0.1368533   0.0162698  -0.0219730  -0.0360136
   10  -0.0027162   0.0019843  -0.0001849  -0.1029303  -0.0638322  -0.1060542
   11   0.0066387   0.0111580   0.0170259  -0.0653093  -0.1039903  -0.1078671
   12  -0.0080214  -0.0118277  -0.0134229  -0.1072395  -0.1056711  -0.2155610
   13  -0.0080793   0.0081173  -0.0005406  -0.0575495   0.0470087   0.0166056
   14   0.0124493  -0.0193880  -0.0072130   0.0465534  -0.1106158  -0.0366604
   15  -0.0061431   0.0115579   0.0096512   0.0149950  -0.0350528  -0.0455048
   16  -0.0027162  -0.0019842   0.0001850  -0.0101196   0.0100287   0.0192743
   17  -0.0066388   0.0111580   0.0170260   0.0002119  -0.0034318  -0.0061555
   18   0.0080215  -0.0118277  -0.0134230  -0.0026710   0.0073620   0.0070283
   19  -0.0080793  -0.0081172   0.0005405  -0.0127714  -0.0234690  -0.0075658
   20  -0.0124491  -0.0193878  -0.0072130  -0.0057043  -0.0038503   0.0002444
   21   0.0061431   0.0115578   0.0096513  -0.0027537  -0.0080668  -0.0057578
   22  -0.0315272   0.0000004   0.0000012  -0.0029215  -0.0107315  -0.0267262
   23   0.0000004  -0.0875059  -0.1033759  -0.0015292   0.0022082   0.0127567
   24   0.0000011  -0.0980748  -0.2988193   0.0017613  -0.0029604  -0.0121708
   25  -0.0393407  -0.0000004   0.0000000   0.0028439   0.0213809   0.0094913
   26  -0.0000003  -0.3324793  -0.0294357  -0.0019885  -0.0072158   0.0002467
   27  -0.0000000  -0.0313358  -0.0510472   0.0007644   0.0153360  -0.0030031
            7           8           9          10          11          12
    1  -0.0617800  -0.0326176   0.0501359  -0.0027162   0.0066387  -0.0080214
    2  -0.0671320  -0.1010069   0.0517739   0.0019843   0.0111580  -0.0118277
    3   0.0825076   0.0433917  -0.1368533  -0.0001849   0.0170259  -0.0134229
    4  -0.2140549  -0.0131813   0.0162698  -0.1029303  -0.0653093  -0.1072395
    5   0.0131816  -0.0406076  -0.0219730  -0.0638322  -0.1039903  -0.1056711
    6  -0.0162707  -0.0219730  -0.0360136  -0.1060542  -0.1078671  -0.2155610
    7   0.4592837   0.0261841  -0.1613803  -0.0101195  -0.0002118   0.0026710
    8   0.0261841   0.3685115   0.1076351  -0.0100286  -0.0034317   0.0073620
    9  -0.1613803   0.1076351   0.4478347  -0.0192743  -0.0061555   0.0070283
   10  -0.0101195  -0.0100286  -0.0192743   0.1148669   0.0571263   0.1113591
   11  -0.0002118  -0.0034317  -0.0061555   0.0571263   0.1132217   0.1119782
   12   0.0026710   0.0073620   0.0070283   0.1113591   0.1119782   0.2213111
   13  -0.0127714   0.0234691   0.0075658   0.0018166  -0.0000577   0.0010625
   14   0.0057043  -0.0038504   0.0002444   0.0160937  -0.0175745  -0.0043778
   15   0.0027538  -0.0080667  -0.0057578   0.0147236  -0.0161090  -0.0020767
   16  -0.1029304   0.0638327   0.1060539   0.0013944   0.0013197  -0.0011668
   17   0.0653098  -0.1039913  -0.1078677  -0.0013197   0.0011466   0.0006015
   18   0.1072393  -0.1056718  -0.2155599   0.0011668   0.0006015   0.0001085
   19  -0.0575498  -0.0470090  -0.0166057  -0.0026502  -0.0015877   0.0030020
   20  -0.0465536  -0.1106160  -0.0366604   0.0001342  -0.0004577   0.0009027
   21  -0.0149951  -0.0350527  -0.0455047  -0.0016735  -0.0003840   0.0014556
   22  -0.0029217   0.0107316   0.0267262  -0.0005253   0.0040116  -0.0032556
   23   0.0015292   0.0022082   0.0127566  -0.0004460  -0.0011280   0.0013323
   24  -0.0017613  -0.0029603  -0.0121705   0.0011141   0.0012809  -0.0006199
   25   0.0028439  -0.0213809  -0.0094913   0.0008638  -0.0019299   0.0015888
   26   0.0019885  -0.0072157   0.0002467   0.0002880   0.0010560  -0.0003001
   27  -0.0007643   0.0153358  -0.0030032  -0.0011767  -0.0003709   0.0017769
           13          14          15          16          17          18
    1  -0.0080793   0.0124493  -0.0061431  -0.0027162  -0.0066388   0.0080215
    2   0.0081173  -0.0193880   0.0115579  -0.0019842   0.0111580  -0.0118277
    3  -0.0005406  -0.0072130   0.0096512   0.0001850   0.0170260  -0.0134230
    4  -0.0575495   0.0465534   0.0149950  -0.0101196   0.0002119  -0.0026710
    5   0.0470087  -0.1106158  -0.0350528   0.0100287  -0.0034318   0.0073620
    6   0.0166056  -0.0366604  -0.0455048   0.0192743  -0.0061555   0.0070283
    7  -0.0127714   0.0057043   0.0027538  -0.1029304   0.0653098   0.1072393
    8   0.0234691  -0.0038504  -0.0080667   0.0638327  -0.1039913  -0.1056718
    9   0.0075658   0.0002444  -0.0057578   0.1060539  -0.1078677  -0.2155599
   10   0.0018166   0.0160937   0.0147236   0.0013944  -0.0013197   0.0011668
   11  -0.0000577  -0.0175745  -0.0161090   0.0013197   0.0011466   0.0006015
   12   0.0010625  -0.0043778  -0.0020767  -0.0011668   0.0006015   0.0001085
   13   0.0810410  -0.0814716  -0.0251690  -0.0026502   0.0015877  -0.0030020
   14  -0.0814716   0.1482544   0.0469208  -0.0001342  -0.0004577   0.0009027
   15  -0.0251690   0.0469208   0.0402863   0.0016735  -0.0003840   0.0014557
   16  -0.0026502  -0.0001342   0.0016735   0.1148671  -0.0571269  -0.1113588
   17   0.0015877  -0.0004577  -0.0003840  -0.0571269   0.1132228   0.1119788
   18  -0.0030020   0.0009027   0.0014557  -0.1113588   0.1119788   0.2213101
   19  -0.0015699  -0.0008948  -0.0024440   0.0018165   0.0000577  -0.0010625
   20   0.0008948   0.0026242   0.0003468  -0.0160938  -0.0175746  -0.0043778
   21   0.0024440   0.0003468   0.0007686  -0.0147236  -0.0161090  -0.0020767
   22   0.0018183  -0.0029880   0.0020209  -0.0005253  -0.0040116   0.0032556
   23   0.0008496   0.0009383   0.0000790   0.0004460  -0.0011280   0.0013323
   24   0.0001539  -0.0007933   0.0015463  -0.0011141   0.0012809  -0.0006199
   25  -0.0020556   0.0046880  -0.0024107   0.0008638   0.0019299  -0.0015889
   26  -0.0003978   0.0000695   0.0007080  -0.0002880   0.0010560  -0.0003001
   27   0.0008798   0.0006297  -0.0003689   0.0011767  -0.0003709   0.0017769
           19          20          21          22          23          24
    1  -0.0080793  -0.0124491   0.0061431  -0.0315272   0.0000004   0.0000011
    2  -0.0081172  -0.0193878   0.0115578   0.0000004  -0.0875059  -0.0980748
    3   0.0005405  -0.0072130   0.0096513   0.0000012  -0.1033759  -0.2988193
    4  -0.0127714  -0.0057043  -0.0027537  -0.0029215  -0.0015292   0.0017613
    5  -0.0234690  -0.0038503  -0.0080668  -0.0107315   0.0022082  -0.0029604
    6  -0.0075658   0.0002444  -0.0057578  -0.0267262   0.0127567  -0.0121708
    7  -0.0575498  -0.0465536  -0.0149951  -0.0029217   0.0015292  -0.0017613
    8  -0.0470090  -0.1106160  -0.0350527   0.0107316   0.0022082  -0.0029603
    9  -0.0166057  -0.0366604  -0.0455047   0.0267262   0.0127566  -0.0121705
   10  -0.0026502   0.0001342  -0.0016735  -0.0005253  -0.0004460   0.0011141
   11  -0.0015877  -0.0004577  -0.0003840   0.0040116  -0.0011280   0.0012809
   12   0.0030020   0.0009027   0.0014556  -0.0032556   0.0013323  -0.0006199
   13  -0.0015699   0.0008948   0.0024440   0.0018183   0.0008496   0.0001539
   14  -0.0008948   0.0026242   0.0003468  -0.0029880   0.0009383  -0.0007933
   15  -0.0024440   0.0003468   0.0007686   0.0020209   0.0000790   0.0015463
   16   0.0018165  -0.0160938  -0.0147236  -0.0005253   0.0004460  -0.0011141
   17   0.0000577  -0.0175746  -0.0161090  -0.0040116  -0.0011280   0.0012809
   18  -0.0010625  -0.0043778  -0.0020767   0.0032556   0.0013323  -0.0006199
   19   0.0810414   0.0814718   0.0251692   0.0018183  -0.0008495  -0.0001539
   20   0.0814718   0.1482543   0.0469209   0.0029880   0.0009384  -0.0007932
   21   0.0251692   0.0469209   0.0402862  -0.0020210   0.0000789   0.0015463
   22   0.0018183   0.0029880  -0.0020210   0.0348527  -0.0000004  -0.0000011
   23  -0.0008495   0.0009384   0.0000789  -0.0000004   0.0892105   0.1019324
   24  -0.0001539  -0.0007932   0.0015463  -0.0000011   0.1019324   0.3186119
   25  -0.0020556  -0.0046880   0.0024107  -0.0000682   0.0000001  -0.0000000
   26   0.0003978   0.0000695   0.0007080  -0.0000000  -0.0057417   0.0010877
   27  -0.0008798   0.0006297  -0.0003689  -0.0000000  -0.0268924   0.0026957
           25          26          27
    1  -0.0393407  -0.0000003  -0.0000000
    2  -0.0000004  -0.3324793  -0.0313358
    3   0.0000000  -0.0294357  -0.0510472
    4   0.0028439  -0.0019885   0.0007644
    5   0.0213809  -0.0072158   0.0153360
    6   0.0094913   0.0002467  -0.0030031
    7   0.0028439   0.0019885  -0.0007643
    8  -0.0213809  -0.0072157   0.0153358
    9  -0.0094913   0.0002467  -0.0030032
   10   0.0008638   0.0002880  -0.0011767
   11  -0.0019299   0.0010560  -0.0003709
   12   0.0015888  -0.0003001   0.0017769
   13  -0.0020556  -0.0003978   0.0008798
   14   0.0046880   0.0000695   0.0006297
   15  -0.0024107   0.0007080  -0.0003689
   16   0.0008638  -0.0002880   0.0011767
   17   0.0019299   0.0010560  -0.0003709
   18  -0.0015889  -0.0003001   0.0017769
   19  -0.0020556   0.0003978  -0.0008798
   20  -0.0046880   0.0000695   0.0006297
   21   0.0024107   0.0007080  -0.0003689
   22  -0.0000682  -0.0000000  -0.0000000
   23   0.0000001  -0.0057417  -0.0268924
   24  -0.0000000   0.0010877   0.0026957
   25   0.0361046   0.0000003  -0.0000000
   26   0.0000003   0.3504016   0.0270387
   27  -0.0000000   0.0270387   0.0515416
 Gradient time:  CPU 401.61 s  wall 418.51 s
 **********************************************************************
 **                                                                  **
 **                       VIBRATIONAL ANALYSIS                       **
 **                       --------------------                       **
 **                                                                  **
 **        VIBRATIONAL FREQUENCIES (CM**-1) AND NORMAL MODES         **
 **     FORCE CONSTANTS (mDYN/ANGSTROM) AND REDUCED MASSES (AMU)     **
 **                  INFRARED INTENSITIES (KM/MOL)                   **
 **                                                                  **
 **********************************************************************


 Mode:                 1                      2                      3
 Frequency:       149.88                 266.77                 385.78
 Force Cnst:      0.2999                 0.1411                 0.2696
 Red. Mass:      22.6583                 3.3652                 3.0748
 IR Active:          YES                    YES                    YES
 IR Intens:        0.215                  0.671                  0.459
 Raman Active:       YES                    YES                    YES
               X      Y      Z        X      Y      Z        X      Y      Z
 C         -0.000 -0.236 -0.015    0.267  0.000  0.000   -0.000  0.294  0.032
 C          0.013 -0.203 -0.004   -0.025 -0.022  0.187    0.000  0.022 -0.147
 C         -0.013 -0.203 -0.004   -0.025  0.022 -0.187   -0.000  0.022 -0.147
 H         -0.152 -0.128  0.051   -0.124 -0.182  0.342   -0.051 -0.086 -0.051
 Cl         0.531  0.122  0.004   -0.046  0.072 -0.065    0.050 -0.070  0.041
 H          0.152 -0.128  0.051   -0.124  0.182 -0.342    0.051 -0.086 -0.051
 Cl        -0.531  0.122  0.004   -0.046 -0.072  0.065   -0.050 -0.070  0.041
 H         -0.000 -0.339  0.022    0.690  0.000  0.000   -0.000  0.716 -0.126
 H         -0.000 -0.227 -0.133    0.160  0.000  0.000   -0.000  0.263  0.475
 TransDip  -0.000 -0.015 -0.003    0.026  0.000  0.000    0.000  0.021 -0.003

 Mode:                 4                      5                      6
 Frequency:       467.41                 639.95                 660.02
 Force Cnst:      0.9387                 1.1562                 0.6320
 Red. Mass:       7.2924                 4.7918                 2.4623
 IR Active:          YES                    YES                    YES
 IR Intens:        5.612                 23.734                 17.337
 Raman Active:       YES                    YES                    YES
               X      Y      Z        X      Y      Z        X      Y      Z
 C          0.072  0.000 -0.000    0.000  0.056  0.030    0.169  0.000 -0.000
 C          0.361  0.226 -0.072    0.087  0.285  0.140   -0.032 -0.125 -0.138
 C          0.361 -0.226  0.072   -0.087  0.285  0.140   -0.032  0.125  0.138
 H          0.368  0.289 -0.107    0.329  0.310 -0.015    0.054  0.030 -0.283
 Cl        -0.145  0.086  0.054    0.069 -0.113 -0.049   -0.025  0.066  0.018
 H          0.368 -0.289  0.107   -0.329  0.310 -0.015    0.054 -0.030  0.283
 Cl        -0.145 -0.086 -0.054   -0.069 -0.113 -0.049   -0.025 -0.066 -0.018
 H          0.134  0.000 -0.000   -0.000 -0.324  0.171   -0.355 -0.000 -0.000
 H         -0.283  0.000  0.000    0.000  0.098 -0.431    0.772 -0.000  0.000
 TransDip   0.076  0.000 -0.000    0.000  0.156 -0.003    0.133 -0.000  0.000

 Mode:                 7                      8                      9
 Frequency:       817.88                 913.55                 967.79
 Force Cnst:      0.5111                 1.9826                 2.2987
 Red. Mass:       1.2969                 4.0321                 4.1655
 IR Active:          YES                    YES                    YES
 IR Intens:        8.250                  9.935                  3.419
 Raman Active:       YES                    YES                    YES
               X      Y      Z        X      Y      Z        X      Y      Z
 C         -0.000 -0.125  0.038   -0.193 -0.000  0.000    0.000 -0.084  0.278
 C          0.066  0.007 -0.008    0.159 -0.276  0.097    0.234  0.044 -0.206
 C         -0.066  0.007 -0.008    0.159  0.276 -0.097   -0.234  0.044 -0.206
 H          0.299  0.268 -0.306    0.210 -0.430  0.159   -0.056 -0.310  0.174
 Cl        -0.001  0.009 -0.001   -0.018  0.045  0.019   -0.014  0.015  0.016
 H         -0.299  0.268 -0.306    0.210  0.430 -0.159    0.056 -0.310  0.174
 Cl         0.001  0.009 -0.001   -0.018 -0.045 -0.019    0.014  0.015  0.016
 H          0.000  0.357 -0.139   -0.322 -0.000  0.000   -0.000 -0.450  0.414
 H         -0.000 -0.164  0.539   -0.353 -0.000 -0.000    0.000 -0.041 -0.283
 TransDip   0.000  0.048 -0.078    0.101  0.000 -0.000   -0.000 -0.034 -0.049

 Mode:                10                     11                     12
 Frequency:      1041.31                1073.59                1117.22
 Force Cnst:      0.8907                 0.9073                 0.8796
 Red. Mass:       1.3941                 1.3360                 1.1960
 IR Active:          YES                    YES                    YES
 IR Intens:       11.268                  7.850                  0.259
 Raman Active:       YES                    YES                    YES
               X      Y      Z        X      Y      Z        X      Y      Z
 C         -0.017 -0.000  0.000   -0.155 -0.000 -0.000   -0.064  0.000  0.000
 C         -0.024 -0.023 -0.126    0.017 -0.012  0.050    0.044  0.048 -0.047
 C         -0.024  0.023  0.126    0.017  0.012 -0.050    0.044 -0.048  0.047
 H          0.085 -0.333 -0.014    0.131  0.226 -0.161   -0.326 -0.309  0.393
 Cl         0.001  0.007  0.010   -0.001 -0.001 -0.001   -0.000 -0.001 -0.001
 H          0.085  0.333  0.014    0.131 -0.226  0.161   -0.326  0.309 -0.393
 Cl         0.001 -0.007 -0.010   -0.001  0.001  0.001   -0.000  0.001  0.001
 H          0.805 -0.000  0.000    0.553 -0.000  0.000   -0.117 -0.000  0.000
 H         -0.286  0.000 -0.000    0.690 -0.000  0.000    0.507  0.000 -0.000
 TransDip   0.108 -0.000 -0.000    0.090  0.000  0.000   -0.016 -0.000 -0.000

 Mode:                13                     14                     15
 Frequency:      1124.61                1213.89                1303.16
 Force Cnst:      1.0076                 1.4418                 1.2070
 Red. Mass:       1.3522                 1.6607                 1.2063
 IR Active:          YES                    YES                    YES
 IR Intens:        1.829                  1.661                 25.176
 Raman Active:       YES                    YES                    YES
               X      Y      Z        X      Y      Z        X      Y      Z
 C          0.000  0.114  0.054    0.000 -0.034  0.146   -0.003 -0.000  0.000
 C         -0.023 -0.082 -0.009   -0.119  0.023 -0.055   -0.048  0.072  0.037
 C          0.023 -0.082 -0.009    0.119  0.023 -0.055   -0.048 -0.072 -0.037
 H          0.443  0.065 -0.383   -0.392  0.470 -0.177    0.534 -0.397 -0.029
 Cl        -0.002  0.009  0.007    0.003 -0.012 -0.006    0.002  0.003  0.004
 H         -0.443  0.065 -0.383    0.392  0.470 -0.177    0.534  0.397  0.029
 Cl         0.002  0.009  0.007   -0.003 -0.012 -0.006    0.002 -0.003 -0.004
 H          0.000 -0.291  0.206    0.000 -0.243  0.243   -0.224 -0.000 -0.000
 H         -0.000  0.149 -0.352   -0.000 -0.041  0.097    0.210 -0.000  0.000
 TransDip   0.000 -0.021 -0.038    0.000  0.029 -0.030   -0.161  0.000  0.000

 Mode:                16                     17                     18
 Frequency:      1329.32                1467.57                3126.34
 Force Cnst:      1.9020                 1.5541                 6.0741
 Red. Mass:       1.8269                 1.2247                 1.0548
 IR Active:          YES                    YES                    YES
 IR Intens:       30.959                 11.499                  3.611
 Raman Active:       YES                    YES                    YES
               X      Y      Z        X      Y      Z        X      Y      Z
 C          0.000 -0.081  0.035    0.000  0.077 -0.093   -0.000 -0.048  0.045
 C         -0.148  0.096 -0.046    0.047 -0.015  0.008   -0.001  0.002  0.001
 C          0.148  0.096 -0.046   -0.047 -0.015  0.008    0.001  0.002  0.001
 H          0.348 -0.497 -0.004   -0.037  0.049  0.025   -0.017 -0.014 -0.025
 Cl         0.006  0.000  0.004   -0.001  0.000 -0.000   -0.000  0.000 -0.000
 H         -0.348 -0.497 -0.004    0.037  0.049  0.025    0.017 -0.014 -0.025
 Cl        -0.006  0.000  0.004    0.001  0.000 -0.000    0.000  0.000 -0.000
 H          0.000 -0.202  0.090   -0.000 -0.681  0.200    0.000 -0.233 -0.580
 H         -0.000 -0.125  0.354   -0.000  0.001  0.684    0.000  0.773  0.077
 TransDip   0.000  0.167  0.063   -0.000 -0.080  0.074    0.000 -0.058  0.019

 Mode:                19                     20                     21
 Frequency:      3175.82                3185.51                3218.48
 Force Cnst:      6.4661                 6.5371                 6.8106
 Red. Mass:       1.0881                 1.0934                 1.1159
 IR Active:          YES                    YES                    YES
 IR Intens:        0.438                  6.331                  2.844
 Raman Active:       YES                    YES                    YES
               X      Y      Z        X      Y      Z        X      Y      Z
 C          0.000  0.000  0.000   -0.000  0.011  0.018    0.000 -0.074 -0.064
 C         -0.028 -0.028 -0.046   -0.029 -0.026 -0.046   -0.006 -0.005 -0.009
 C         -0.028  0.028  0.046    0.029 -0.026 -0.046    0.006 -0.005 -0.009
 H          0.323  0.323  0.537    0.318  0.318  0.523    0.066  0.062  0.110
 Cl         0.000 -0.000  0.000   -0.000  0.000  0.000   -0.000  0.000  0.000
 H          0.323 -0.323 -0.537   -0.318  0.318  0.523   -0.066  0.062  0.110
 Cl         0.000  0.000 -0.000    0.000  0.000  0.000    0.000  0.000  0.000
 H          0.006 -0.000 -0.000    0.000 -0.067 -0.167   -0.000  0.263  0.711
 H         -0.003 -0.000 -0.000    0.000 -0.088 -0.006    0.000  0.610  0.049
 TransDip   0.021 -0.000 -0.000   -0.000 -0.051 -0.062    0.000 -0.053  0.009

 STANDARD THERMODYNAMIC QUANTITIES AT   298.15 K  AND     1.00 ATM

   This Molecule has  0 Imaginary Frequencies
   Zero point vibrational energy:       39.522 kcal/mol

   Atom    1 Element C  Has Mass   12.00000
   Atom    2 Element C  Has Mass   12.00000
   Atom    3 Element C  Has Mass   12.00000
   Atom    4 Element H  Has Mass    1.00783
   Atom    5 Element Cl Has Mass   34.96885
   Atom    6 Element H  Has Mass    1.00783
   Atom    7 Element Cl Has Mass   34.96885
   Atom    8 Element H  Has Mass    1.00783
   Atom    9 Element H  Has Mass    1.00783
   Molecular Mass:   109.969020 amu
   Principal axes and moments of inertia in amu*Bohr^2:
                             1           2           3
    Eigenvalues --      359.69941   821.18897  1073.75670
          X               1.00000     0.00000    -0.00000
          Y              -0.00000     1.00000    -0.00125
          Z               0.00000     0.00125     1.00000
   Rotational Symmetry Number is   1
   The Molecule is an Asymmetric Top
   Translational Enthalpy:        0.889 kcal/mol
   Rotational Enthalpy:           0.889 kcal/mol
   Vibrational Enthalpy:         40.942 kcal/mol
   gas constant (RT):             0.592 kcal/mol
   Translational Entropy:        40.001  cal/mol.K
   Rotational Entropy:           27.252  cal/mol.K
   Vibrational Entropy:           7.594  cal/mol.K

   Total Enthalpy:               43.311 kcal/mol
   Total Entropy:                74.847  cal/mol.K

 ======================================================================

 STANDARD THERMODYNAMIC QUANTITIES FOR ANHARMONIC VIBRATION -- TOSH

   Zero point vibrational energy: ************ kcal/mol

   Vibrational Enthalpy:       Infinity kcal/mol
   Vibrational Entropy:             NaN  cal/mol.K

   Total Enthalpy:             Infinity kcal/mol
   Total Entropy:                   NaN  cal/mol.K

 ======================================================================

 STANDARD THERMODYNAMIC QUANTITIES FOR ANHARMONIC VIBRATION -- VPT2

   Zero point vibrational energy: ************ kcal/mol

   Vibrational Enthalpy:       Infinity kcal/mol
   Vibrational Entropy:             NaN  cal/mol.K

   Total Enthalpy:             Infinity kcal/mol
   Total Entropy:                   NaN  cal/mol.K

 ======================================================================

Archival summary:
1\1\TWL02\FREQ\ProcedureUnspecified\BasisUnspecified\l234\taweetha\ThuOct1103:46:112018ThuOct1103:46:112018\0\\#,FREQ,ProcedureUnspecified,BasisUnspecified,\\0,1\Cl\C,1,1.77299\H,2,1.08197,1,110.46\C,2,1.50354,1,121.713,3,143.179,0\H,4,1.08197,2,117.019,1,-140.928,0\C,2,1.50481,1,120.115,3,-145.513,0\H,6,1.08311,2,116.341,1,-4.94002,0\H,6,1.08424,2,118.916,1,139.893,0\Cl,4,1.77299,2,121.713,1,-0,0\\\@

 Total job time:  454.59s(wall), 430.03s(cpu) 
 Thu Oct 11 03:46:11 2018

        *************************************************************
        *                                                           *
        *  Thank you very much for using Q-Chem.  Have a nice day.  *
        *                                                           *
        *************************************************************
