# Supplementary material for: Geometric and energetic data from ab initio calculations of haloethene, haloimine, halomethylenephosphine, haloiminophosphine, halodiazene, halodiphosphene and halocyclopropane
Source: Data Brief. 2019 Nov 2;27:104738. doi: 10.1016/j.dib.2019.104738 (PMC6861602; doi:10.1016/j.dib.2019.104738)
Supplement: Multimedia component 3 [file mmc3.zip › CCC/B3LYP/HClCCCHI.out]

Q-Chem Developer Version!
                  Welcome to Q-Chem
     A Quantum Leap Into The Future Of Chemistry


 Q-Chem 5.1, Q-Chem, Inc., Pleasanton, CA (2018)

 Yihan Shao,  Zhengting Gan,  E. Epifanovsky,  A. T. B. Gilbert,  M. Wormit,  
 J. Kussmann,  A. W. Lange,  A. Behn,  Jia Deng,  Xintian Feng,  D. Ghosh,  
 M. Goldey,  P. R. Horn,  L. D. Jacobson,  I. Kaliman,  T. Kus,  A. Landau,  
 Jie Liu,  E. I. Proynov,  R. M. Richard,  R. P. Steele,  E. J. Sundstrom,  
 H. L. Woodcock III,  P. M. Zimmerman,  D. Zuev,  B. Albrecht,  E. Alguire,  
 S. A. Baeppler,  D. Barton,  Z. Benda,  Y. A. Bernard,  E. J. Berquist,  
 K. B. Bravaya,  H. Burton,  D. Casanova,  Chun-Min Chang,  Yunqing Chen,  
 A. Chien,  K. D. Closser,  M. P. Coons,  S. Coriani,  S. Dasgupta,  
 A. L. Dempwolff,  M. Diedenhofen,  Hainam Do,  R. G. Edgar,  Po-Tung Fang,  
 S. Faraji,  S. Fatehi,  Qingguo Feng,  K. D. Fenk,  J. Fosso-Tande,  
 Qinghui Ge,  A. Ghysels,  G. Gidofalvi,  J. Gomes,  J. Gonthier,  A. Gunina,  
 D. Hait,  M. W. D. Hanson-Heine,  P. H. P. Harbach,  A. W. Hauser,  
 J. E. Herr,  E. G. Hohenstein,  Z. C. Holden,  Kerwin Hui,  B. C. Huynh,  
 T.-C. Jagau,  Hyunjun Ji,  B. Kaduk,  K. Khistyaev,  Jaehoon Kim,  
 P. Klunzinger,  K. Koh,  D. Kosenkov,  L. Koulias,  T. Kowalczyk,  
 C. M. Krauter,  A. Kunitsa,  Ka Un Lao,  A. Laurent,  K. V. Lawler,  
 Joonho Lee,  D. Lefrancois,  S. Lehtola,  D. S. Levine,  Yi-Pei Li,  
 You-Sheng Lin,  Fenglai Liu,  E. Livshits,  A. Luenser,  P. Manohar,  
 E. Mansoor,  S. F. Manzer,  Shan-Ping Mao,  Yuezhi Mao,  N. Mardirossian,  
 A. V. Marenich,  T. Markovich,  L. A. Martinez-Martinez,  S. A. Maurer,  
 N. J. Mayhall,  S. C. McKenzie,  J.-M. Mewes,  A. F. Morrison,  
 J. W. Mullinax,  K. Nanda,  T. S. Nguyen-Beck,  R. Olivares-Amaya,  
 J. A. Parkhill,  T. M. Perrine,  F. Plasser,  P. Pokhilko,  S. Prager,  
 A. Prociuk,  E. Ramos,  D. R. Rehn,  F. Rob,  M. Schneider,  N. Sergueev,  
 S. M. Sharada,  S. Sharma,  D. W. Small,  T. Stauch,  T. Stein,  
 Yu-Chuan Su,  A. J. W. Thom,  A. Tkatchenko,  T. Tsuchimochi,  N. M. Tubman,  
 L. Vogt,  M. L. Vidal,  O. Vydrov,  M. A. Watson,  J. Wenzel,  
 M. de Wergifosse,  T. A. Wesolowski,  A. White,  J. Witte,  A. Yamada,  
 Jun Yang,  K. Yao,  S. Yeganeh,  S. R. Yost,  Zhi-Qiang You,  A. Zech,  
 Igor Ying Zhang,  Xing Zhang,  Yan Zhao,  Ying Zhu,  B. R. Brooks,  
 G. K. L. Chan,  C. J. Cramer,  M. S. Gordon,  W. J. Hehre,  A. Klamt,  
 M. W. Schmidt,  C. D. Sherrill,  D. G. Truhlar,  A. Aspuru-Guzik,  R. Baer,  
 A. T. Bell,  N. A. Besley,  Jeng-Da Chai,  A. E. DePrince, III,  
 R. A. DiStasio Jr.,  A. Dreuw,  B. D. Dunietz,  T. R. Furlani,  
 Chao-Ping Hsu,  Yousung Jung,  Jing Kong,  D. S. Lambrecht,  WanZhen Liang,  
 C. Ochsenfeld,  V. A. Rassolov,  L. V. Slipchenko,  J. E. Subotnik,  
 T. Van Voorhis,  J. M. Herbert,  A. I. Krylov,  P. M. W. Gill,  M. Head-Gordon

 Contributors to earlier versions of Q-Chem not listed above: 
 R. D. Adamson,  B. Austin,  J. Baker,  G. J. O. Beran,  K. Brandhorst,  
 S. T. Brown,  E. F. C. Byrd,  A. K. Chakraborty,  C.-L. Cheng,  
 Siu Hung Chien,  D. M. Chipman,  D. L. Crittenden,  H. Dachsel,  
 R. J. Doerksen,  A. D. Dutoi,  L. Fusti-Molnar,  W. A. Goddard III,  
 A. Golubeva-Zadorozhnaya,  S. R. Gwaltney,  G. Hawkins,  A. Heyden,  
 S. Hirata,  G. Kedziora,  F. J. Keil,  C. Kelley,  Jihan Kim,  R. A. King,  
 R. Z. Khaliullin,  P. P. Korambath,  W. Kurlancheek,  A. M. Lee,  M. S. Lee,  
 S. V. Levchenko,  Ching Yeh Lin,  D. Liotard,  R. C. Lochan,  I. Lotan,  
 P. E. Maslen,  N. Nair,  D. P. O'Neill,  D. Neuhauser,  E. Neuscamman,  
 C. M. Oana,  R. Olson,  B. Peters,  R. Peverati,  P. A. Pieniazek,  
 Y. M. Rhee,  J. Ritchie,  M. A. Rohrdanz,  E. Rosta,  N. J. Russ,  
 H. F. Schaefer III,  N. E. Schultz,  N. Shenvi,  A. C. Simmonett,  A. Sodt,  
 D. Stuck,  K. S. Thanthiriwatte,  V. Vanovschi,  Tao Wang,  A. Warshel,  
 C. F. Williams,  Q. Wu,  X. Xu,  W. Zhang

 Please cite Q-Chem as follows:
 Y. Shao et al., Mol. Phys. 113, 184-215 (2015)
 DOI: 10.1080/00268976.2014.952696

 Q-Chem 5.1.1 for Intel X86 EM64T Linux

 Parts of Q-Chem use Armadillo 8.300.2 (Tropical Shenanigans).
 http://arma.sourceforge.net/

 Q-Chem begins on Thu Oct 11 03:34:45 2018  

Host: 
0

     Scratch files written to /scratch/taweetham/qchem2796//
Input Ideriv = 2
Curr. Ideriv = -1
Max.  Ideriv = 2

Checking the input file for inconsistencies... 	...done.

--------------------------------------------------------------
User input:
--------------------------------------------------------------
$molecule
0 1
C 
C 1 CC 
C 2 CC 1 60.0
H 2 CH 1 ANG  3 pDHA
Cl 2 CCl 1 ANG  3 mDHA
H 3 CH 1 ANG  2 mDHA
I 3 CI 1 ANG  2 pDHA
H 1 CH 2 ANG  3 pDHA
H 1 CH 2 ANG  3 mDHA

CC=1.54
CH=1.09
CF=1.35
CCl=1.77
CBr=1.94
CI=2.14
ANG=118.0
pDHA=107.9
mDHA=-107.9
$end

$rem
   job_type	optimization
   basis	6-311++g**
   method	b3lyp
   mem_total	32000
$end

--------------------------------------------------------------
 ----------------------------------------------------------------
             Standard Nuclear Orientation (Angstroms)
    I     Atom           X                Y                Z
 ----------------------------------------------------------------
    1      C      -1.4137321193    -1.5690225534     0.6349054256
    2      C      -1.8725319926    -0.5537503042    -0.4282619819
    3      C      -0.4521803887    -1.1455799961    -0.4910229336
    4      H      -2.5981152129    -0.8838998487    -1.1716530423
    5      Cl     -2.0472907248     1.1386672722     0.0596746254
    6      H      -0.2332560757    -1.8692853341    -1.2761488655
    7      I       1.1908836323     0.1279506130     0.0169735334
    8      H      -1.2164442309    -1.2015255079     1.6419423716
    9      H      -1.8344076670    -2.5738983056     0.5980705756
 ----------------------------------------------------------------
 Molecular Point Group                 C1    NOp =  1
 Largest Abelian Subgroup              C1    NOp =  1
 Nuclear Repulsion Energy =   499.2077193803 hartrees
 There are       46 alpha and       46 beta electrons
 Requested basis set is 6-311++G(d,p)
 There are 75 shells and 186 basis functions

 Total QAlloc Memory Limit  32000 MB
 Mega-Array Size       188 MB
 MEM_STATIC part       192 MB
 A cutoff of  1.0D-11 yielded   2501 shell pairs
 There are     16016 function pairs (     17655 Cartesian)
 Smallest overlap matrix eigenvalue = 5.29E-05

 Scale SEOQF with 1.000000e-01/1.000000e-01/1.000000e-01

 Standard Electronic Orientation quadrupole field applied
 Nucleus-field energy     =     0.0000000099 hartrees
 Guess from superposition of atomic densities
 Warning:  Energy on first SCF cycle will be non-variational
 SAD guess density has 92.000000 electrons

 -----------------------------------------------------------------------
  General SCF calculation program by
  Eric Jon Sundstrom, Paul Horn, Yuezhi Mao, Dmitri Zuev, Alec White,
  David Stuck, Shaama M.S., Shane Yost, Joonho Lee, David Small,
  Daniel Levine, Susi Lehtola, Hugh Burton, Evgeny Epifanovsky
 -----------------------------------------------------------------------
 Exchange:     0.2000 Hartree-Fock + 0.0800 Slater + 0.7200 B88
 Correlation:  0.1900 VWN1RPA + 0.8100 LYP
 Using SG-1 standard quadrature grid
 A restricted SCF calculation will be
 performed using DIIS
 SCF converges when DIIS error is below 1.0e-08
 ---------------------------------------
  Cycle       Energy         DIIS error
 ---------------------------------------
    1   -7497.1880664620      3.94e-02  
    2   -7496.4100961368      3.33e-03  
    3   -7496.3722984597      4.35e-03  
    4   -7496.4557623578      7.20e-04  
    5   -7496.4579506151      2.90e-04  
    6   -7496.4582841077      7.59e-05  
    7   -7496.4583084716      1.48e-05  
    8   -7496.4583092534      3.30e-06  
    9   -7496.4583092948      1.42e-06  
   10   -7496.4583093015      3.53e-07  
   11   -7496.4583093020      1.10e-07  
   12   -7496.4583093019      1.04e-08  
   13   -7496.4583093020      2.27e-09  Convergence criterion met
 ---------------------------------------
 SCF time:   CPU 46.24s  wall 58.00s 
 SCF   energy in the final basis set =    -7496.4583093020
 Total energy in the final basis set =    -7496.4583093020

 --------------------------------------------------------------

                    Orbital Energies (a.u.)
 --------------------------------------------------------------

 Alpha MOs
 -- Occupied --
*******-176.298-165.702-165.700-165.700-101.556 -35.795 -31.288
-31.282 -31.282 -22.938 -22.937 -22.937 -22.933 -22.933 -10.263
-10.248 -10.212  -9.470  -7.235  -7.225  -7.225  -6.344  -4.756
 -4.742  -4.741  -2.022  -2.018  -2.017  -2.005  -2.004  -0.910
 -0.824  -0.679  -0.624  -0.581  -0.530  -0.474  -0.413  -0.396
 -0.372  -0.356  -0.317  -0.292  -0.261  -0.259
 -- Virtual --
 -0.056  -0.014   0.002   0.010   0.022   0.031   0.056   0.068
  0.070   0.077   0.080   0.087   0.102   0.106   0.113   0.119
  0.127   0.134   0.141   0.143   0.153   0.164   0.173   0.197
  0.215   0.218   0.226   0.254   0.263   0.267   0.271   0.293
  0.388   0.407   0.421   0.427   0.438   0.456   0.470   0.484
  0.491   0.497   0.528   0.541   0.554   0.591   0.599   0.609
  0.626   0.640   0.648   0.666   0.704   0.730   0.791   0.856
  0.873   0.908   0.923   0.947   0.981   1.017   1.096   1.233
  1.253   1.316   1.341   1.351   1.360   1.421   1.448   1.500
  1.518   1.551   1.598   1.614   1.662   1.707   1.772   1.815
  1.867   1.886   1.899   1.955   2.033   2.142   2.181   2.203
  2.231   2.305   2.330   2.375   2.454   2.526   2.573   2.644
  2.657   2.687   2.713   2.800   2.833   2.844   3.011   3.250
  3.311   3.414   3.720   3.986   4.008   4.080   4.101   4.177
  4.249   4.269   4.438   6.037   6.060   6.099   9.741  23.691
 23.720  23.836  25.871  25.954  26.411  27.883  28.373  28.390
 28.398  28.551  28.561  28.590  28.612  28.702 127.912 127.926
127.950 151.678 215.7271901.841
 --------------------------------------------------------------

          Ground-State Mulliken Net Atomic Charges

     Atom                 Charge (a.u.)
  ----------------------------------------
      1 C                    -0.516678
      2 C                    -0.005544
      3 C                    -0.356785
      4 H                     0.247406
      5 Cl                    0.039277
      6 H                     0.213273
      7 I                     0.073085
      8 H                     0.151696
      9 H                     0.154271
  ----------------------------------------
  Sum of atomic charges =     0.000000

 -----------------------------------------------------------------
                    Cartesian Multipole Moments
 -----------------------------------------------------------------
    Charge (ESU x 10^10)
                 0.0000
    Dipole Moment (Debye)
         X      -0.9893      Y      -2.2786      Z      -0.3946
       Tot       2.5152
    Quadrupole Moments (Debye-Ang)
        XX     -60.1503     XY       5.6874     YY     -56.7300
        XZ       1.6037     YZ       1.8664     ZZ     -58.9123
    Octopole Moments (Debye-Ang^2)
       XXX      52.4440    XXY      -0.6247    XYY      11.5103
       YYY       6.2470    XXZ      -2.4425    XYZ      -0.4891
       YYZ      -0.3719    XZZ      12.5665    YZZ      -0.2648
       ZZZ       1.4354
    Hexadecapole Moments (Debye-Ang^3)
      XXXX    -872.6133   XXXY      28.7805   XXYY    -193.9638
      XYYY       8.6890   YYYY    -330.6630   XXXZ      19.9246
      XXYZ       6.8232   XYYZ      -1.9077   YYYZ       8.1795
      XXZZ    -163.6144   XYZZ       4.2481   YYZZ     -76.6234
      XZZZ       1.8036   YZZZ       3.0598   ZZZZ    -125.2213
 -----------------------------------------------------------------
 Calculating analytic gradient of the SCF energy
 Gradient of SCF Energy
            1           2           3           4           5           6
    1  -0.0026603  -0.0184944   0.0251600  -0.0034047   0.0102241  -0.0012626
    2  -0.0100175   0.0199327   0.0022843  -0.0059372  -0.0002550  -0.0060306
    3   0.0157032  -0.0123241  -0.0110138  -0.0023906   0.0030777  -0.0030431
            7           8           9
    1  -0.0093627   0.0010231  -0.0012225
    2   0.0034976  -0.0002192  -0.0032551
    3   0.0027612   0.0058047   0.0014247
 Max gradient component =       2.516E-02
 RMS gradient           =       9.379E-03
 Gradient time:  CPU 12.24 s  wall 15.44 s
 Geometry Optimization Parameters
   NAtoms,    NIC,     NZ,  NCons,   NDum,   NFix, NCnnct, MaxDiis
        9      69       9       0       0       0       0       0


** GEOMETRY OPTIMIZATION IN DELOCALIZED INTERNAL COORDINATES **
   Searching for a Minimum

   Optimization Cycle:   1

                       Coordinates (Angstroms)
     ATOM                X               Y               Z
      1  C        -1.4137321193   -1.5690225534    0.6349054256
      2  C        -1.8725319926   -0.5537503042   -0.4282619819
      3  C        -0.4521803887   -1.1455799961   -0.4910229336
      4  H        -2.5981152129   -0.8838998487   -1.1716530423
      5  Cl       -2.0472907248    1.1386672722    0.0596746254
      6  H        -0.2332560757   -1.8692853341   -1.2761488655
      7  I         1.1908836323    0.1279506130    0.0169735334
      8  H        -1.2164442309   -1.2015255079    1.6419423716
      9  H        -1.8344076670   -2.5738983056    0.5980705756
   Point Group: c1    Number of degrees of freedom:    21


   Energy is  -7496.458309302


 Attempting to Generate Delocalized Internal Coordinates

 21 Hessian modes will be used to form the next step
  Hessian Eigenvalues:
     0.015566    0.020947    0.022466    0.023621    0.030130    0.032042
     0.080485    0.081934    0.089343    0.095709    0.105237    0.108095
     0.129904    0.253105    0.256595    0.285189    0.286300    0.348126
     0.348126    0.348126    0.348126

 Minimum Search - Taking Simple RFO Step
 Searching for Lamda that Minimizes Along All modes
 Value Taken    Lamda =  -0.00833057
 Step Taken.  Stepsize is  0.298849

                             Maximum     Tolerance    Cnvgd?
         Gradient           0.021812      0.000300      NO
         Displacement       0.204406      0.001200      NO
         Energy change     *********      0.000001      NO


 New Cartesian Coordinates Obtained by Inverse Iteration

 Displacement from previous Coordinates is:  0.452404
 ----------------------------------------------------------------
             Standard Nuclear Orientation (Angstroms)
    I     Atom           X                Y                Z
 ----------------------------------------------------------------
    1      C      -1.4042248612    -1.5428683901     0.6285528005
    2      C      -1.8660842972    -0.5538900384    -0.4170484107
    3      C      -0.4557167401    -1.1284966623    -0.4792496283
    4      H      -2.5653943019    -0.8873502780    -1.1717232517
    5      Cl     -2.2044793834     1.1137813934     0.0726039943
    6      H      -0.2518503515    -1.8387789718    -1.2685173938
    7      I       1.3074434491     0.0201625236     0.0086114806
    8      H      -1.2198606965    -1.1676801319     1.6264636393
    9      H      -1.8169075969    -2.5452234092     0.5847864780
 ----------------------------------------------------------------
 Molecular Point Group                 C1    NOp =  1
 Largest Abelian Subgroup              C1    NOp =  1
 Nuclear Repulsion Energy =   486.3813000718 hartrees
 There are       46 alpha and       46 beta electrons
 Applying Cartesian multipole field
    Component          Value
    ---------          -----
     (2,0,0)        1.00000E-11
     (0,2,0)        2.00000E-11
     (0,0,2)       -3.00000E-11
 Nucleus-field energy     =     0.0000000107 hartrees
 Requested basis set is 6-311++G(d,p)
 There are 75 shells and 186 basis functions
 A cutoff of  1.0D-11 yielded   2489 shell pairs
 There are     15849 function pairs (     17442 Cartesian)
 Smallest overlap matrix eigenvalue = 4.82E-05
 Guess MOs from SCF MO coefficient file

 -----------------------------------------------------------------------
  General SCF calculation program by
  Eric Jon Sundstrom, Paul Horn, Yuezhi Mao, Dmitri Zuev, Alec White,
  David Stuck, Shaama M.S., Shane Yost, Joonho Lee, David Small,
  Daniel Levine, Susi Lehtola, Hugh Burton, Evgeny Epifanovsky
 -----------------------------------------------------------------------
 Exchange:     0.2000 Hartree-Fock + 0.0800 Slater + 0.7200 B88
 Correlation:  0.1900 VWN1RPA + 0.8100 LYP
 Using SG-1 standard quadrature grid
 A restricted SCF calculation will be
 performed using DIIS
 SCF converges when DIIS error is below 1.0e-08
 ---------------------------------------
  Cycle       Energy         DIIS error
 ---------------------------------------
    1   -7496.4566569271      8.76e-04  
    2   -7496.4620421605      2.20e-04  
    3   -7496.4621427656      1.78e-04  
    4   -7496.4622786047      4.69e-05  
    5   -7496.4622876091      1.16e-05  
    6   -7496.4622880980      3.57e-06  
    7   -7496.4622881491      1.14e-06  
    8   -7496.4622881539      3.06e-07  
    9   -7496.4622881543      1.28e-07  
   10   -7496.4622881544      4.27e-08  
   11   -7496.4622881543      7.81e-09  Convergence criterion met
 ---------------------------------------
 SCF time:   CPU 40.33s  wall 50.00s 
 SCF   energy in the final basis set =    -7496.4622881543
 Total energy in the final basis set =    -7496.4622881543

 --------------------------------------------------------------

                    Orbital Energies (a.u.)
 --------------------------------------------------------------

 Alpha MOs
 -- Occupied --
*******-176.300-165.704-165.702-165.702-101.556 -35.796 -31.290
-31.284 -31.283 -22.940 -22.939 -22.939 -22.934 -22.934 -10.261
-10.248 -10.208  -9.470  -7.235  -7.225  -7.225  -6.346  -4.758
 -4.743  -4.743  -2.024  -2.019  -2.019  -2.006  -2.006  -0.916
 -0.829  -0.679  -0.626  -0.584  -0.535  -0.478  -0.411  -0.395
 -0.375  -0.355  -0.315  -0.295  -0.265  -0.261
 -- Virtual --
 -0.059  -0.015   0.003   0.010   0.022   0.030   0.058   0.069
  0.071   0.077   0.082   0.087   0.103   0.107   0.112   0.121
  0.128   0.136   0.140   0.145   0.153   0.164   0.173   0.199
  0.217   0.221   0.227   0.250   0.266   0.269   0.279   0.290
  0.390   0.410   0.421   0.431   0.442   0.450   0.471   0.481
  0.485   0.498   0.521   0.547   0.558   0.588   0.602   0.614
  0.628   0.648   0.654   0.665   0.692   0.719   0.782   0.854
  0.872   0.911   0.925   0.959   0.973   1.018   1.100   1.237
  1.255   1.319   1.331   1.355   1.359   1.424   1.458   1.505
  1.519   1.550   1.593   1.617   1.669   1.713   1.788   1.823
  1.883   1.900   1.912   1.980   2.049   2.160   2.185   2.201
  2.245   2.308   2.329   2.381   2.457   2.532   2.586   2.641
  2.663   2.701   2.722   2.814   2.857   2.859   3.032   3.274
  3.335   3.448   3.742   3.983   4.002   4.071   4.103   4.205
  4.260   4.274   4.432   6.033   6.051   6.092   9.741  23.716
 23.751  23.866  25.864  25.932  26.394  27.876  28.370  28.384
 28.394  28.549  28.557  28.585  28.609  28.696 127.909 127.920
127.945 151.672 215.7261901.834
 --------------------------------------------------------------

          Ground-State Mulliken Net Atomic Charges

     Atom                 Charge (a.u.)
  ----------------------------------------
      1 C                    -0.485511
      2 C                    -0.014520
      3 C                    -0.352539
      4 H                     0.237911
      5 Cl                    0.042536
      6 H                     0.203088
      7 I                     0.064406
      8 H                     0.150782
      9 H                     0.153849
  ----------------------------------------
  Sum of atomic charges =     0.000000

 -----------------------------------------------------------------
                    Cartesian Multipole Moments
 -----------------------------------------------------------------
    Charge (ESU x 10^10)
                 0.0000
    Dipole Moment (Debye)
         X      -0.8973      Y      -2.3243      Z      -0.3985
       Tot       2.5232
    Quadrupole Moments (Debye-Ang)
        XX     -60.0079     XY       5.5538     YY     -57.1150
        XZ       1.5626     YZ       1.7811     ZZ     -58.8786
    Octopole Moments (Debye-Ang^2)
       XXX      50.6853    XXY       2.9452    XYY       9.2386
       YYY      15.0827    XXZ      -1.9138    XYZ      -0.7748
       YYZ      -0.6628    XZZ      11.0217    YZZ       2.8923
       ZZZ       1.3570
    Hexadecapole Moments (Debye-Ang^3)
      XXXX    -966.6999   XXXY      44.3962   XXYY    -207.8816
      XYYY      23.5955   YYYY    -320.9856   XXXZ      21.5931
      XXYZ       6.8396   XYYZ      -1.2725   YYYZ       7.5021
      XXZZ    -179.9640   XYZZ       9.8580   YYZZ     -74.7493
      XZZZ       4.2596   YZZZ       2.5309   ZZZZ    -123.7025
 -----------------------------------------------------------------
 Calculating analytic gradient of the SCF energy
 Gradient of SCF Energy
            1           2           3           4           5           6
    1   0.0005771  -0.0098935   0.0092138  -0.0003429  -0.0003327  -0.0012284
    2   0.0008049   0.0073797  -0.0047116  -0.0012617  -0.0014048  -0.0015319
    3   0.0086549  -0.0063078  -0.0068081   0.0013608   0.0017313   0.0009675
            7           8           9
    1   0.0024692  -0.0002631  -0.0001995
    2   0.0016317  -0.0013441   0.0004378
    3   0.0009723   0.0006494  -0.0012203
 Max gradient component =       9.894E-03
 RMS gradient           =       4.076E-03
 Gradient time:  CPU 12.09 s  wall 15.16 s
 Geometry Optimization Parameters
   NAtoms,    NIC,     NZ,  NCons,   NDum,   NFix, NCnnct, MaxDiis
        9      69       9       0       0       0       0       0

 Cartesian Hessian Update
 Hessian Updated using BFGS Update


** GEOMETRY OPTIMIZATION IN DELOCALIZED INTERNAL COORDINATES **
   Searching for a Minimum

   Optimization Cycle:   2

                       Coordinates (Angstroms)
     ATOM                X               Y               Z
      1  C        -1.4042248612   -1.5428683901    0.6285528005
      2  C        -1.8660842972   -0.5538900384   -0.4170484107
      3  C        -0.4557167401   -1.1284966623   -0.4792496283
      4  H        -2.5653943019   -0.8873502780   -1.1717232517
      5  Cl       -2.2044793834    1.1137813934    0.0726039943
      6  H        -0.2518503515   -1.8387789718   -1.2685173938
      7  I         1.3074434491    0.0201625236    0.0086114806
      8  H        -1.2198606965   -1.1676801319    1.6264636393
      9  H        -1.8169075969   -2.5452234092    0.5847864780
   Point Group: c1    Number of degrees of freedom:    21


   Energy is  -7496.462288154

 Hessian Updated using BFGS Update

 19 Hessian modes will be used to form the next step
  Hessian Eigenvalues:
     0.015559    0.020965    0.021799    0.023604    0.030074    0.037189
     0.081890    0.083453    0.085283    0.092836    0.105228    0.109750
     0.133327    0.243886    0.256549    0.272242    0.286455    0.348106
     0.351533

 Minimum Search - Taking Simple RFO Step
 Searching for Lamda that Minimizes Along All modes
 Value Taken    Lamda =  -0.00115002
 Step Taken.  Stepsize is  0.141492

                             Maximum     Tolerance    Cnvgd?
         Gradient           0.007898      0.000300      NO
         Displacement       0.093757      0.001200      NO
         Energy change     -0.003979      0.000001      NO


 New Cartesian Coordinates Obtained by Inverse Iteration

 Displacement from previous Coordinates is:  0.116797
 ----------------------------------------------------------------
             Standard Nuclear Orientation (Angstroms)
    I     Atom           X                Y                Z
 ----------------------------------------------------------------
    1      C      -1.4065091807    -1.5521710868     0.6319254944
    2      C      -1.8620379487    -0.5640953569    -0.4008714453
    3      C      -0.4686269873    -1.1265507856    -0.4648010064
    4      H      -2.5441039363    -0.8820104532    -1.1767623743
    5      Cl     -2.1914233146     1.1177854345     0.0507262526
    6      H      -0.2639340085    -1.8090785469    -1.2764088636
    7      I       1.2894618235     0.0129514876     0.0019981303
    8      H      -1.2193085905    -1.1694729916     1.6253272533
    9      H      -1.8105926366    -2.5577016659     0.5933462674
 ----------------------------------------------------------------
 Molecular Point Group                 C1    NOp =  1
 Largest Abelian Subgroup              C1    NOp =  1
 Nuclear Repulsion Energy =   489.0673964541 hartrees
 There are       46 alpha and       46 beta electrons
 Applying Cartesian multipole field
    Component          Value
    ---------          -----
     (2,0,0)        1.00000E-11
     (0,2,0)        2.00000E-11
     (0,0,2)       -3.00000E-11
 Nucleus-field energy     =     0.0000000106 hartrees
 Requested basis set is 6-311++G(d,p)
 There are 75 shells and 186 basis functions
 A cutoff of  1.0D-11 yielded   2492 shell pairs
 There are     15849 function pairs (     17442 Cartesian)
 Smallest overlap matrix eigenvalue = 4.55E-05
 Guess MOs from SCF MO coefficient file

 -----------------------------------------------------------------------
  General SCF calculation program by
  Eric Jon Sundstrom, Paul Horn, Yuezhi Mao, Dmitri Zuev, Alec White,
  David Stuck, Shaama M.S., Shane Yost, Joonho Lee, David Small,
  Daniel Levine, Susi Lehtola, Hugh Burton, Evgeny Epifanovsky
 -----------------------------------------------------------------------
 Exchange:     0.2000 Hartree-Fock + 0.0800 Slater + 0.7200 B88
 Correlation:  0.1900 VWN1RPA + 0.8100 LYP
 Using SG-1 standard quadrature grid
 A restricted SCF calculation will be
 performed using DIIS
 SCF converges when DIIS error is below 1.0e-08
 ---------------------------------------
  Cycle       Energy         DIIS error
 ---------------------------------------
    1   -7496.4622773659      3.32e-04  
    2   -7496.4627701146      1.30e-04  
    3   -7496.4627234587      1.64e-04  
    4   -7496.4628455933      1.67e-05  
    5   -7496.4628469157      3.42e-06  
    6   -7496.4628469502      1.34e-06  
    7   -7496.4628469559      4.55e-07  
    8   -7496.4628469567      8.61e-08  
    9   -7496.4628469567      3.17e-08  
   10   -7496.4628469567      9.44e-09  Convergence criterion met
 ---------------------------------------
 SCF time:   CPU 36.80s  wall 46.00s 
 SCF   energy in the final basis set =    -7496.4628469567
 Total energy in the final basis set =    -7496.4628469567

 --------------------------------------------------------------

                    Orbital Energies (a.u.)
 --------------------------------------------------------------

 Alpha MOs
 -- Occupied --
*******-176.300-165.703-165.701-165.701-101.555 -35.796 -31.289
-31.283 -31.283 -22.940 -22.938 -22.938 -22.934 -22.934 -10.259
-10.245 -10.208  -9.470  -7.234  -7.224  -7.224  -6.345  -4.758
 -4.743  -4.743  -2.023  -2.019  -2.018  -2.006  -2.006  -0.922
 -0.831  -0.681  -0.628  -0.582  -0.538  -0.479  -0.411  -0.396
 -0.377  -0.355  -0.315  -0.296  -0.265  -0.261
 -- Virtual --
 -0.058  -0.015   0.004   0.010   0.022   0.031   0.059   0.069
  0.071   0.078   0.083   0.088   0.103   0.108   0.112   0.121
  0.127   0.138   0.142   0.145   0.154   0.163   0.175   0.200
  0.218   0.221   0.228   0.250   0.269   0.275   0.282   0.293
  0.390   0.411   0.421   0.432   0.441   0.450   0.473   0.481
  0.485   0.498   0.522   0.543   0.557   0.595   0.606   0.618
  0.630   0.649   0.660   0.668   0.696   0.721   0.782   0.856
  0.872   0.911   0.925   0.961   0.975   1.018   1.102   1.239
  1.254   1.319   1.337   1.358   1.362   1.434   1.469   1.503
  1.517   1.551   1.589   1.622   1.675   1.712   1.796   1.833
  1.887   1.908   1.921   1.984   2.052   2.165   2.189   2.201
  2.253   2.310   2.331   2.381   2.460   2.536   2.589   2.639
  2.669   2.704   2.729   2.826   2.868   2.881   3.032   3.283
  3.361   3.467   3.744   3.983   4.004   4.075   4.107   4.215
  4.264   4.279   4.436   6.035   6.052   6.095   9.741  23.723
 23.785  23.879  25.865  25.933  26.395  27.878  28.371  28.385
 28.396  28.549  28.558  28.588  28.611  28.698 127.910 127.921
127.946 151.674 215.7261901.837
 --------------------------------------------------------------

          Ground-State Mulliken Net Atomic Charges

     Atom                 Charge (a.u.)
  ----------------------------------------
      1 C                    -0.494884
      2 C                    -0.003359
      3 C                    -0.360258
      4 H                     0.237323
      5 Cl                    0.044002
      6 H                     0.206888
      7 I                     0.067077
      8 H                     0.151680
      9 H                     0.151531
  ----------------------------------------
  Sum of atomic charges =     0.000000

 -----------------------------------------------------------------
                    Cartesian Multipole Moments
 -----------------------------------------------------------------
    Charge (ESU x 10^10)
                 0.0000
    Dipole Moment (Debye)
         X      -0.8834      Y      -2.3320      Z      -0.4089
       Tot       2.5270
    Quadrupole Moments (Debye-Ang)
        XX     -60.1169     XY       5.5773     YY     -57.1091
        XZ       1.5213     YZ       1.6854     ZZ     -58.7873
    Octopole Moments (Debye-Ang^2)
       XXX      52.3111    XXY       3.1317    XYY       9.5279
       YYY      15.7529    XXZ      -1.6534    XYZ      -0.6994
       YYZ      -0.2751    XZZ      11.3283    YZZ       2.9860
       ZZZ       2.0101
    Hexadecapole Moments (Debye-Ang^3)
      XXXX    -955.7762   XXXY      43.9151   XXYY    -206.1849
      XYYY      23.8188   YYYY    -321.7111   XXXZ      20.3279
      XXYZ       6.8018   XYYZ      -1.3593   YYYZ       8.1054
      XXZZ    -177.7670   XYZZ      10.0098   YYZZ     -75.0146
      XZZZ       3.9419   YZZZ       4.2189   ZZZZ    -122.5205
 -----------------------------------------------------------------
 Calculating analytic gradient of the SCF energy
 Gradient of SCF Energy
            1           2           3           4           5           6
    1   0.0019086  -0.0018028  -0.0008213   0.0008543   0.0005439  -0.0009376
    2   0.0035234  -0.0005276  -0.0025875   0.0001028  -0.0009998   0.0006487
    3   0.0013622   0.0008011  -0.0007424   0.0005220  -0.0005142   0.0003320
            7           8           9
    1   0.0000157  -0.0003080   0.0005472
    2   0.0001555  -0.0006241   0.0003086
    3   0.0000145  -0.0006393  -0.0011358
 Max gradient component =       3.523E-03
 RMS gradient           =       1.164E-03
 Gradient time:  CPU 12.10 s  wall 14.89 s
 Geometry Optimization Parameters
   NAtoms,    NIC,     NZ,  NCons,   NDum,   NFix, NCnnct, MaxDiis
        9      69       9       0       0       0       0       0

 Cartesian Hessian Update
 Hessian Updated using BFGS Update


** GEOMETRY OPTIMIZATION IN DELOCALIZED INTERNAL COORDINATES **
   Searching for a Minimum

   Optimization Cycle:   3

                       Coordinates (Angstroms)
     ATOM                X               Y               Z
      1  C        -1.4065091807   -1.5521710868    0.6319254944
      2  C        -1.8620379487   -0.5640953569   -0.4008714453
      3  C        -0.4686269873   -1.1265507856   -0.4648010064
      4  H        -2.5441039363   -0.8820104532   -1.1767623743
      5  Cl       -2.1914233146    1.1177854345    0.0507262526
      6  H        -0.2639340085   -1.8090785469   -1.2764088636
      7  I         1.2894618235    0.0129514876    0.0019981303
      8  H        -1.2193085905   -1.1694729916    1.6253272533
      9  H        -1.8105926366   -2.5577016659    0.5933462674
   Point Group: c1    Number of degrees of freedom:    21


   Energy is  -7496.462846957

 Hessian Updated using BFGS Update

 20 Hessian modes will be used to form the next step
  Hessian Eigenvalues:
     0.015715    0.020964    0.022778    0.024284    0.030427    0.039031
     0.070592    0.081967    0.085831    0.091723    0.105154    0.110483
     0.133467    0.253833    0.260057    0.272525    0.294699    0.348114
     0.348252    0.350797

 Minimum Search - Taking Simple RFO Step
 Searching for Lamda that Minimizes Along All modes
 Value Taken    Lamda =  -0.00010092
 Step Taken.  Stepsize is  0.040186

                             Maximum     Tolerance    Cnvgd?
         Gradient           0.002582      0.000300      NO
         Displacement       0.021375      0.001200      NO
         Energy change     -0.000559      0.000001      NO


 New Cartesian Coordinates Obtained by Inverse Iteration

 Displacement from previous Coordinates is:  0.031114
 ----------------------------------------------------------------
             Standard Nuclear Orientation (Angstroms)
    I     Atom           X                Y                Z
 ----------------------------------------------------------------
    1      C      -1.4085367391    -1.5554905569     0.6296772647
    2      C      -1.8591655278    -0.5633988337    -0.4030545884
    3      C      -0.4667232578    -1.1255856323    -0.4647816241
    4      H      -2.5454971603    -0.8799605933    -1.1776305484
    5      Cl     -2.1941383491     1.1177976199     0.0556490124
    6      H      -0.2562904992    -1.8103861379    -1.2747488226
    7      I       1.2894432256     0.0146535394    -0.0019478780
    8      H      -1.2175598270    -1.1685649057     1.6222631271
    9      H      -1.8186066449    -2.5594084642     0.5990537653
 ----------------------------------------------------------------
 Molecular Point Group                 C1    NOp =  1
 Largest Abelian Subgroup              C1    NOp =  1
 Nuclear Repulsion Energy =   488.9211110080 hartrees
 There are       46 alpha and       46 beta electrons
 Applying Cartesian multipole field
    Component          Value
    ---------          -----
     (2,0,0)        1.00000E-11
     (0,2,0)        2.00000E-11
     (0,0,2)       -3.00000E-11
 Nucleus-field energy     =     0.0000000106 hartrees
 Requested basis set is 6-311++G(d,p)
 There are 75 shells and 186 basis functions
 A cutoff of  1.0D-11 yielded   2493 shell pairs
 There are     15850 function pairs (     17443 Cartesian)
 Smallest overlap matrix eigenvalue = 4.56E-05
 Guess MOs from SCF MO coefficient file

 -----------------------------------------------------------------------
  General SCF calculation program by
  Eric Jon Sundstrom, Paul Horn, Yuezhi Mao, Dmitri Zuev, Alec White,
  David Stuck, Shaama M.S., Shane Yost, Joonho Lee, David Small,
  Daniel Levine, Susi Lehtola, Hugh Burton, Evgeny Epifanovsky
 -----------------------------------------------------------------------
 Exchange:     0.2000 Hartree-Fock + 0.0800 Slater + 0.7200 B88
 Correlation:  0.1900 VWN1RPA + 0.8100 LYP
 Using SG-1 standard quadrature grid
 A restricted SCF calculation will be
 performed using DIIS
 SCF converges when DIIS error is below 1.0e-08
 ---------------------------------------
  Cycle       Energy         DIIS error
 ---------------------------------------
    1   -7496.4628768766      7.86e-05  
    2   -7496.4629088245      1.54e-05  
    3   -7496.4629083997      1.96e-05  
    4   -7496.4629100506      2.64e-06  
    5   -7496.4629100762      1.17e-06  
    6   -7496.4629100813      4.48e-07  
    7   -7496.4629100822      9.77e-08  
    8   -7496.4629100822      2.99e-08  
    9   -7496.4629100823      8.51e-09  Convergence criterion met
 ---------------------------------------
 SCF time:   CPU 33.00s  wall 41.00s 
 SCF   energy in the final basis set =    -7496.4629100823
 Total energy in the final basis set =    -7496.4629100823

 --------------------------------------------------------------

                    Orbital Energies (a.u.)
 --------------------------------------------------------------

 Alpha MOs
 -- Occupied --
*******-176.300-165.704-165.701-165.701-101.555 -35.796 -31.289
-31.283 -31.283 -22.940 -22.938 -22.938 -22.934 -22.934 -10.259
-10.245 -10.208  -9.470  -7.234  -7.224  -7.224  -6.345  -4.758
 -4.743  -4.743  -2.024  -2.019  -2.019  -2.006  -2.006  -0.921
 -0.830  -0.681  -0.628  -0.582  -0.538  -0.479  -0.410  -0.396
 -0.376  -0.356  -0.315  -0.296  -0.265  -0.261
 -- Virtual --
 -0.058  -0.015   0.003   0.010   0.022   0.031   0.059   0.069
  0.071   0.078   0.083   0.088   0.103   0.108   0.112   0.121
  0.127   0.137   0.142   0.145   0.153   0.162   0.174   0.200
  0.217   0.221   0.228   0.250   0.269   0.274   0.281   0.293
  0.390   0.411   0.421   0.432   0.441   0.451   0.473   0.481
  0.485   0.498   0.522   0.544   0.557   0.594   0.604   0.618
  0.631   0.649   0.659   0.668   0.696   0.720   0.781   0.856
  0.872   0.911   0.925   0.961   0.975   1.017   1.101   1.239
  1.255   1.320   1.336   1.358   1.363   1.434   1.467   1.502
  1.517   1.550   1.591   1.622   1.675   1.713   1.794   1.830
  1.883   1.907   1.921   1.984   2.051   2.163   2.188   2.201
  2.255   2.310   2.330   2.378   2.460   2.533   2.588   2.640
  2.667   2.702   2.728   2.825   2.867   2.880   3.029   3.281
  3.360   3.465   3.741   3.983   4.003   4.075   4.107   4.212
  4.263   4.279   4.436   6.035   6.052   6.095   9.741  23.720
 23.784  23.876  25.865  25.933  26.394  27.878  28.371  28.385
 28.396  28.549  28.558  28.587  28.611  28.698 127.910 127.921
127.946 151.674 215.7261901.837
 --------------------------------------------------------------

          Ground-State Mulliken Net Atomic Charges

     Atom                 Charge (a.u.)
  ----------------------------------------
      1 C                    -0.492983
      2 C                    -0.002315
      3 C                    -0.362006
      4 H                     0.236956
      5 Cl                    0.043278
      6 H                     0.206191
      7 I                     0.067975
      8 H                     0.150166
      9 H                     0.152739
  ----------------------------------------
  Sum of atomic charges =     0.000000

 -----------------------------------------------------------------
                    Cartesian Multipole Moments
 -----------------------------------------------------------------
    Charge (ESU x 10^10)
                 0.0000
    Dipole Moment (Debye)
         X      -0.8731      Y      -2.3338      Z      -0.4134
       Tot       2.5259
    Quadrupole Moments (Debye-Ang)
        XX     -60.0987     XY       5.5895     YY     -57.1071
        XZ       1.5095     YZ       1.6714     ZZ     -58.8192
    Octopole Moments (Debye-Ang^2)
       XXX      52.3488    XXY       3.0424    XYY       9.5396
       YYY      15.5907    XXZ      -1.6122    XYZ      -0.6733
       YYZ      -0.1537    XZZ      11.3890    YZZ       2.9751
       ZZZ       2.2078
    Hexadecapole Moments (Debye-Ang^3)
      XXXX    -956.3702   XXXY      44.0238   XXYY    -206.1003
      XYYY      23.8770   YYYY    -321.9906   XXXZ      21.0699
      XXYZ       6.6483   XYYZ      -1.2922   YYYZ       7.8055
      XXZZ    -177.9640   XYZZ       9.9114   YYZZ     -75.0574
      XZZZ       4.7991   YZZZ       4.0075   ZZZZ    -122.7255
 -----------------------------------------------------------------
 Calculating analytic gradient of the SCF energy
 Gradient of SCF Energy
            1           2           3           4           5           6
    1   0.0009142  -0.0001669  -0.0004592  -0.0000822   0.0001253  -0.0002593
    2   0.0014141  -0.0000057  -0.0006246  -0.0001831  -0.0003188  -0.0001343
    3   0.0001862   0.0005797  -0.0001355   0.0002045  -0.0002132   0.0000428
            7           8           9
    1  -0.0001713   0.0001612  -0.0000619
    2   0.0000149  -0.0001719   0.0000095
    3  -0.0003353  -0.0000157  -0.0003134
 Max gradient component =       1.414E-03
 RMS gradient           =       4.076E-04
 Gradient time:  CPU 12.04 s  wall 15.42 s
 Geometry Optimization Parameters
   NAtoms,    NIC,     NZ,  NCons,   NDum,   NFix, NCnnct, MaxDiis
        9      69       9       0       0       0       0       0

 Cartesian Hessian Update
 Hessian Updated using BFGS Update


** GEOMETRY OPTIMIZATION IN DELOCALIZED INTERNAL COORDINATES **
   Searching for a Minimum

   Optimization Cycle:   4

                       Coordinates (Angstroms)
     ATOM                X               Y               Z
      1  C        -1.4085367391   -1.5554905569    0.6296772647
      2  C        -1.8591655278   -0.5633988337   -0.4030545884
      3  C        -0.4667232578   -1.1255856323   -0.4647816241
      4  H        -2.5454971603   -0.8799605933   -1.1776305484
      5  Cl       -2.1941383491    1.1177976199    0.0556490124
      6  H        -0.2562904992   -1.8103861379   -1.2747488226
      7  I         1.2894432256    0.0146535394   -0.0019478780
      8  H        -1.2175598270   -1.1685649057    1.6222631271
      9  H        -1.8186066449   -2.5594084642    0.5990537653
   Point Group: c1    Number of degrees of freedom:    21


   Energy is  -7496.462910082

 Hessian Updated using BFGS Update

 21 Hessian modes will be used to form the next step
  Hessian Eigenvalues:
     0.016142    0.020995    0.022387    0.026049    0.030366    0.034554
     0.061540    0.082015    0.085624    0.091128    0.104885    0.110189
     0.132119    0.243980    0.253851    0.271833    0.284782    0.347118
     0.348115    0.348126    0.356559

 Minimum Search - Taking Simple RFO Step
 Searching for Lamda that Minimizes Along All modes
 Value Taken    Lamda =  -0.00001895
 Step Taken.  Stepsize is  0.021681

                             Maximum     Tolerance    Cnvgd?
         Gradient           0.000817      0.000300      NO
         Displacement       0.011352      0.001200      NO
         Energy change     -0.000063      0.000001      NO


 New Cartesian Coordinates Obtained by Inverse Iteration

 Displacement from previous Coordinates is:  0.017920
 ----------------------------------------------------------------
             Standard Nuclear Orientation (Angstroms)
    I     Atom           X                Y                Z
 ----------------------------------------------------------------
    1      C      -1.4102235778    -1.5575318855     0.6292817708
    2      C      -1.8586559409    -0.5636569313    -0.4041687902
    3      C      -0.4663849986    -1.1253743355    -0.4646667989
    4      H      -2.5450105808    -0.8781592057    -1.1798378082
    5      Cl     -2.1954991848     1.1174681789     0.0581467470
    6      H      -0.2549255534    -1.8083384835    -1.2762880846
    7      I       1.2912104150     0.0133616864    -0.0030838920
    8      H      -1.2191222616    -1.1659649826     1.6205415125
    9      H      -1.8184630968    -2.5621480058     0.6045550519
 ----------------------------------------------------------------
 Molecular Point Group                 C1    NOp =  1
 Largest Abelian Subgroup              C1    NOp =  1
 Nuclear Repulsion Energy =   488.6621918235 hartrees
 There are       46 alpha and       46 beta electrons
 Applying Cartesian multipole field
    Component          Value
    ---------          -----
     (2,0,0)        1.00000E-11
     (0,2,0)        2.00000E-11
     (0,0,2)       -3.00000E-11
 Nucleus-field energy     =     0.0000000106 hartrees
 Requested basis set is 6-311++G(d,p)
 There are 75 shells and 186 basis functions
 A cutoff of  1.0D-11 yielded   2493 shell pairs
 There are     15850 function pairs (     17443 Cartesian)
 Smallest overlap matrix eigenvalue = 4.56E-05
 Guess MOs from SCF MO coefficient file

 -----------------------------------------------------------------------
  General SCF calculation program by
  Eric Jon Sundstrom, Paul Horn, Yuezhi Mao, Dmitri Zuev, Alec White,
  David Stuck, Shaama M.S., Shane Yost, Joonho Lee, David Small,
  Daniel Levine, Susi Lehtola, Hugh Burton, Evgeny Epifanovsky
 -----------------------------------------------------------------------
 Exchange:     0.2000 Hartree-Fock + 0.0800 Slater + 0.7200 B88
 Correlation:  0.1900 VWN1RPA + 0.8100 LYP
 Using SG-1 standard quadrature grid
 A restricted SCF calculation will be
 performed using DIIS
 SCF converges when DIIS error is below 1.0e-08
 ---------------------------------------
  Cycle       Energy         DIIS error
 ---------------------------------------
    1   -7496.4629106326      4.21e-05  
    2   -7496.4629202869      8.94e-06  
    3   -7496.4629199575      1.28e-05  
    4   -7496.4629206998      1.72e-06  
    5   -7496.4629207108      7.19e-07  
    6   -7496.4629207128      2.07e-07  
    7   -7496.4629207131      4.30e-08  
    8   -7496.4629207131      1.53e-08  
    9   -7496.4629207131      3.06e-09  Convergence criterion met
 ---------------------------------------
 SCF time:   CPU 33.03s  wall 41.00s 
 SCF   energy in the final basis set =    -7496.4629207131
 Total energy in the final basis set =    -7496.4629207131

 --------------------------------------------------------------

                    Orbital Energies (a.u.)
 --------------------------------------------------------------

 Alpha MOs
 -- Occupied --
*******-176.300-165.704-165.701-165.701-101.555 -35.796 -31.290
-31.283 -31.283 -22.940 -22.939 -22.938 -22.934 -22.934 -10.259
-10.245 -10.209  -9.470  -7.234  -7.224  -7.224  -6.345  -4.758
 -4.743  -4.743  -2.024  -2.019  -2.019  -2.006  -2.006  -0.921
 -0.830  -0.681  -0.628  -0.582  -0.538  -0.479  -0.410  -0.396
 -0.376  -0.356  -0.315  -0.296  -0.265  -0.261
 -- Virtual --
 -0.058  -0.015   0.003   0.010   0.022   0.031   0.059   0.069
  0.071   0.078   0.083   0.088   0.103   0.108   0.111   0.121
  0.127   0.137   0.142   0.145   0.153   0.162   0.174   0.200
  0.217   0.221   0.229   0.250   0.269   0.274   0.281   0.293
  0.391   0.411   0.421   0.432   0.441   0.451   0.472   0.480
  0.485   0.498   0.522   0.544   0.557   0.594   0.604   0.618
  0.631   0.649   0.660   0.668   0.696   0.720   0.781   0.856
  0.872   0.910   0.925   0.960   0.975   1.017   1.101   1.239
  1.255   1.321   1.336   1.358   1.363   1.434   1.467   1.501
  1.517   1.550   1.591   1.621   1.676   1.713   1.793   1.829
  1.880   1.907   1.920   1.984   2.051   2.161   2.188   2.202
  2.255   2.310   2.330   2.377   2.459   2.532   2.588   2.640
  2.667   2.701   2.727   2.825   2.867   2.881   3.026   3.279
  3.358   3.464   3.739   3.983   4.003   4.075   4.106   4.211
  4.263   4.279   4.436   6.035   6.052   6.094   9.740  23.719
 23.784  23.874  25.865  25.933  26.393  27.878  28.371  28.385
 28.395  28.549  28.558  28.587  28.611  28.698 127.910 127.921
127.946 151.674 215.7251901.836
 --------------------------------------------------------------

          Ground-State Mulliken Net Atomic Charges

     Atom                 Charge (a.u.)
  ----------------------------------------
      1 C                    -0.491452
      2 C                    -0.001646
      3 C                    -0.363238
      4 H                     0.237130
      5 Cl                    0.042464
      6 H                     0.206029
      7 I                     0.067998
      8 H                     0.149542
      9 H                     0.153171
  ----------------------------------------
  Sum of atomic charges =     0.000000

 -----------------------------------------------------------------
                    Cartesian Multipole Moments
 -----------------------------------------------------------------
    Charge (ESU x 10^10)
                 0.0000
    Dipole Moment (Debye)
         X      -0.8705      Y      -2.3342      Z      -0.4175
       Tot       2.5260
    Quadrupole Moments (Debye-Ang)
        XX     -60.1023     XY       5.5921     YY     -57.1121
        XZ       1.5079     YZ       1.6625     ZZ     -58.8185
    Octopole Moments (Debye-Ang^2)
       XXX      52.3279    XXY       3.0946    XYY       9.4968
       YYY      15.7037    XXZ      -1.6114    XYZ      -0.6579
       YYZ      -0.1040    XZZ      11.3490    YZZ       3.0245
       ZZZ       2.1974
    Hexadecapole Moments (Debye-Ang^3)
      XXXX    -957.7245   XXXY      44.1153   XXYY    -206.3365
      XYYY      24.0693   YYYY    -322.0315   XXXZ      21.4061
      XXYZ       6.5702   XYYZ      -1.2907   YYYZ       7.5919
      XXZZ    -178.1779   XYZZ       9.9473   YYZZ     -75.0677
      XZZZ       5.1732   YZZZ       3.9590   ZZZZ    -122.8405
 -----------------------------------------------------------------
 Calculating analytic gradient of the SCF energy
 Gradient of SCF Energy
            1           2           3           4           5           6
    1   0.0000861   0.0001880  -0.0001253  -0.0002635  -0.0000138  -0.0000695
    2   0.0001290   0.0001760  -0.0001555  -0.0001721   0.0000745  -0.0001376
    3   0.0002157   0.0002105  -0.0002290   0.0001772  -0.0001084  -0.0001350
            7           8           9
    1  -0.0000615   0.0002195   0.0000399
    2   0.0000162   0.0000564   0.0000131
    3  -0.0004574   0.0001578   0.0001687
 Max gradient component =       4.574E-04
 RMS gradient           =       1.703E-04
 Gradient time:  CPU 12.45 s  wall 16.05 s
 Geometry Optimization Parameters
   NAtoms,    NIC,     NZ,  NCons,   NDum,   NFix, NCnnct, MaxDiis
        9      69       9       0       0       0       0       0

 Cartesian Hessian Update
 Hessian Updated using BFGS Update


** GEOMETRY OPTIMIZATION IN DELOCALIZED INTERNAL COORDINATES **
   Searching for a Minimum

   Optimization Cycle:   5

                       Coordinates (Angstroms)
     ATOM                X               Y               Z
      1  C        -1.4102235778   -1.5575318855    0.6292817708
      2  C        -1.8586559409   -0.5636569313   -0.4041687902
      3  C        -0.4663849986   -1.1253743355   -0.4646667989
      4  H        -2.5450105808   -0.8781592057   -1.1798378082
      5  Cl       -2.1954991848    1.1174681789    0.0581467470
      6  H        -0.2549255534   -1.8083384835   -1.2762880846
      7  I         1.2912104150    0.0133616864   -0.0030838920
      8  H        -1.2191222616   -1.1659649826    1.6205415125
      9  H        -1.8184630968   -2.5621480058    0.6045550519
   Point Group: c1    Number of degrees of freedom:    21


   Energy is  -7496.462920713

 Hessian Updated using BFGS Update

 21 Hessian modes will be used to form the next step
  Hessian Eigenvalues:
     0.016237    0.020098    0.020998    0.023633    0.030503    0.032231
     0.063789    0.082615    0.085523    0.091728    0.103729    0.109050
     0.131256    0.253809    0.264192    0.272245    0.290190    0.347837
     0.348122    0.348129    0.360382

 Minimum Search - Taking Simple RFO Step
 Searching for Lamda that Minimizes Along All modes
 Value Taken    Lamda =  -0.00000208
 Step Taken.  Stepsize is  0.008689

                             Maximum     Tolerance    Cnvgd?
         Gradient           0.000175      0.000300     YES
         Displacement       0.004748      0.001200      NO
         Energy change     -0.000011      0.000001      NO


 New Cartesian Coordinates Obtained by Inverse Iteration

 Displacement from previous Coordinates is:  0.008086
 ----------------------------------------------------------------
             Standard Nuclear Orientation (Angstroms)
    I     Atom           X                Y                Z
 ----------------------------------------------------------------
    1      C      -1.4104016216    -1.5576517045     0.6288789383
    2      C      -1.8589951830    -0.5639550917    -0.4046002468
    3      C      -0.4665523452    -1.1250588309    -0.4647323823
    4      H      -2.5444919847    -0.8775374358    -1.1812482877
    5      Cl     -2.1965493542     1.1165635253     0.0597777089
    6      H      -0.2553850267    -1.8081155491    -1.2762250713
    7      I       1.2920661964     0.0121527359    -0.0027250337
    8      H      -1.2190052968    -1.1641885181     1.6192729156
    9      H      -1.8177601638    -2.5625530957     0.6060811673
 ----------------------------------------------------------------
 Molecular Point Group                 C1    NOp =  1
 Largest Abelian Subgroup              C1    NOp =  1
 Nuclear Repulsion Energy =   488.5841181831 hartrees
 There are       46 alpha and       46 beta electrons
 Applying Cartesian multipole field
    Component          Value
    ---------          -----
     (2,0,0)        1.00000E-11
     (0,2,0)        2.00000E-11
     (0,0,2)       -3.00000E-11
 Nucleus-field energy     =     0.0000000106 hartrees
 Requested basis set is 6-311++G(d,p)
 There are 75 shells and 186 basis functions
 A cutoff of  1.0D-11 yielded   2493 shell pairs
 There are     15850 function pairs (     17443 Cartesian)
 Smallest overlap matrix eigenvalue = 4.56E-05
 Guess MOs from SCF MO coefficient file

 -----------------------------------------------------------------------
  General SCF calculation program by
  Eric Jon Sundstrom, Paul Horn, Yuezhi Mao, Dmitri Zuev, Alec White,
  David Stuck, Shaama M.S., Shane Yost, Joonho Lee, David Small,
  Daniel Levine, Susi Lehtola, Hugh Burton, Evgeny Epifanovsky
 -----------------------------------------------------------------------
 Exchange:     0.2000 Hartree-Fock + 0.0800 Slater + 0.7200 B88
 Correlation:  0.1900 VWN1RPA + 0.8100 LYP
 Using SG-1 standard quadrature grid
 A restricted SCF calculation will be
 performed using DIIS
 SCF converges when DIIS error is below 1.0e-08
 ---------------------------------------
  Cycle       Energy         DIIS error
 ---------------------------------------
    1   -7496.4629203742      1.59e-05  
    2   -7496.4629220466      2.11e-06  
    3   -7496.4629220688      1.53e-06  
    4   -7496.4629220788      3.93e-07  
    5   -7496.4629220794      1.92e-07  
    6   -7496.4629220795      6.50e-08  
    7   -7496.4629220795      1.33e-08  
    8   -7496.4629220795      3.59e-09  Convergence criterion met
 ---------------------------------------
 SCF time:   CPU 32.07s  wall 38.00s 
 SCF   energy in the final basis set =    -7496.4629220795
 Total energy in the final basis set =    -7496.4629220795

 --------------------------------------------------------------

                    Orbital Energies (a.u.)
 --------------------------------------------------------------

 Alpha MOs
 -- Occupied --
*******-176.300-165.704-165.701-165.701-101.555 -35.796 -31.290
-31.283 -31.283 -22.940 -22.939 -22.939 -22.934 -22.934 -10.260
-10.245 -10.209  -9.470  -7.234  -7.224  -7.224  -6.346  -4.758
 -4.743  -4.743  -2.024  -2.019  -2.019  -2.006  -2.006  -0.921
 -0.830  -0.681  -0.628  -0.582  -0.538  -0.479  -0.410  -0.396
 -0.376  -0.355  -0.315  -0.296  -0.265  -0.261
 -- Virtual --
 -0.058  -0.015   0.003   0.010   0.022   0.031   0.059   0.069
  0.071   0.078   0.083   0.088   0.103   0.108   0.112   0.121
  0.127   0.137   0.142   0.145   0.153   0.162   0.174   0.200
  0.217   0.221   0.229   0.250   0.269   0.274   0.281   0.293
  0.391   0.411   0.421   0.432   0.441   0.451   0.472   0.480
  0.485   0.498   0.521   0.544   0.557   0.594   0.604   0.618
  0.631   0.649   0.660   0.668   0.696   0.720   0.781   0.856
  0.872   0.910   0.925   0.959   0.975   1.017   1.101   1.239
  1.255   1.321   1.335   1.358   1.363   1.434   1.467   1.501
  1.517   1.550   1.592   1.621   1.677   1.713   1.793   1.829
  1.880   1.907   1.920   1.984   2.052   2.161   2.188   2.202
  2.255   2.310   2.330   2.377   2.460   2.532   2.589   2.639
  2.667   2.701   2.728   2.825   2.867   2.882   3.026   3.279
  3.358   3.465   3.739   3.983   4.003   4.075   4.106   4.211
  4.263   4.279   4.436   6.035   6.052   6.094   9.740  23.719
 23.784  23.874  25.865  25.933  26.394  27.878  28.371  28.385
 28.395  28.549  28.558  28.587  28.611  28.698 127.910 127.921
127.946 151.674 215.7251901.836
 --------------------------------------------------------------

          Ground-State Mulliken Net Atomic Charges

     Atom                 Charge (a.u.)
  ----------------------------------------
      1 C                    -0.490815
      2 C                    -0.001534
      3 C                    -0.363654
      4 H                     0.237358
      5 Cl                    0.042127
      6 H                     0.205838
      7 I                     0.067951
      8 H                     0.149377
      9 H                     0.153352
  ----------------------------------------
  Sum of atomic charges =     0.000000

 -----------------------------------------------------------------
                    Cartesian Multipole Moments
 -----------------------------------------------------------------
    Charge (ESU x 10^10)
                 0.0000
    Dipole Moment (Debye)
         X      -0.8693      Y      -2.3339      Z      -0.4194
       Tot       2.5256
    Quadrupole Moments (Debye-Ang)
        XX     -60.1042     XY       5.5900     YY     -57.1146
        XZ       1.5137     YZ       1.6622     ZZ     -58.8167
    Octopole Moments (Debye-Ang^2)
       XXX      52.3389    XXY       3.1429    XYY       9.4829
       YYY      15.8196    XXZ      -1.6416    XYZ      -0.6599
       YYZ      -0.1202    XZZ      11.3333    YZZ       3.0754
       ZZZ       2.1039
    Hexadecapole Moments (Debye-Ang^3)
      XXXX    -958.5045   XXXY      44.1779   XXYY    -206.4610
      XYYY      24.1806   YYYY    -321.8423   XXXZ      21.5103
      XXYZ       6.5464   XYYZ      -1.2915   YYYZ       7.4900
      XXZZ    -178.2843   XYZZ       9.9776   YYZZ     -75.0340
      XZZZ       5.2763   YZZZ       3.8925   ZZZZ    -122.8674
 -----------------------------------------------------------------
 Calculating analytic gradient of the SCF energy
 Gradient of SCF Energy
            1           2           3           4           5           6
    1   0.0000178   0.0001253  -0.0001599  -0.0001985  -0.0000173  -0.0001005
    2   0.0000149   0.0000461  -0.0000722  -0.0001133   0.0000568  -0.0001176
    3   0.0001375   0.0001286  -0.0002007   0.0001867  -0.0000556  -0.0000601
            7           8           9
    1  -0.0000073   0.0002737   0.0000665
    2   0.0000130   0.0001099   0.0000624
    3  -0.0004560   0.0000713   0.0002484
 Max gradient component =       4.560E-04
 RMS gradient           =       1.511E-04
 Gradient time:  CPU 13.47 s  wall 13.48 s
 Geometry Optimization Parameters
   NAtoms,    NIC,     NZ,  NCons,   NDum,   NFix, NCnnct, MaxDiis
        9      69       9       0       0       0       0       0

 Cartesian Hessian Update
 Hessian Updated using BFGS Update


** GEOMETRY OPTIMIZATION IN DELOCALIZED INTERNAL COORDINATES **
   Searching for a Minimum

   Optimization Cycle:   6

                       Coordinates (Angstroms)
     ATOM                X               Y               Z
      1  C        -1.4104016216   -1.5576517045    0.6288789383
      2  C        -1.8589951830   -0.5639550917   -0.4046002468
      3  C        -0.4665523452   -1.1250588309   -0.4647323823
      4  H        -2.5444919847   -0.8775374358   -1.1812482877
      5  Cl       -2.1965493542    1.1165635253    0.0597777089
      6  H        -0.2553850267   -1.8081155491   -1.2762250713
      7  I         1.2920661964    0.0121527359   -0.0027250337
      8  H        -1.2190052968   -1.1641885181    1.6192729156
      9  H        -1.8177601638   -2.5625530957    0.6060811673
   Point Group: c1    Number of degrees of freedom:    21


   Energy is  -7496.462922079

 Hessian Updated using BFGS Update

 21 Hessian modes will be used to form the next step
  Hessian Eigenvalues:
     0.014062    0.017873    0.021407    0.022857    0.030509    0.033659
     0.064844    0.077332    0.085491    0.091291    0.099053    0.110303
     0.130817    0.253225    0.254421    0.272690    0.288282    0.347719
     0.348125    0.348150    0.356496

 Minimum Search - Taking Simple RFO Step
 Searching for Lamda that Minimizes Along All modes
 Value Taken    Lamda =   0.00000000
 Step Taken.  Stepsize is  0.005838

                             Maximum     Tolerance    Cnvgd?
         Gradient           0.000084      0.000300     YES
         Displacement       0.002981      0.001200      NO
         Energy change     -0.000001      0.000001      NO


 New Cartesian Coordinates Obtained by Inverse Iteration

 Displacement from previous Coordinates is:  0.005339
 ----------------------------------------------------------------
             Standard Nuclear Orientation (Angstroms)
    I     Atom           X                Y                Z
 ----------------------------------------------------------------
    1      C      -1.4102627468    -1.5575746350     0.6286595294
    2      C      -1.8592992788    -0.5641843514    -0.4048202460
    3      C      -0.4665221803    -1.1248337551    -0.4647459139
    4      H      -2.5444370933    -0.8774738020    -1.1818150019
    5      Cl     -2.1968909935     1.1159780119     0.0606629789
    6      H      -0.2560397146    -1.8078357791    -1.2764220439
    7      I       1.2927728170     0.0112176592    -0.0023242390
    8      H      -1.2196277245    -1.1628255951     1.6186410107
    9      H      -1.8167678649    -2.5628117183     0.6066436339
 ----------------------------------------------------------------
 Molecular Point Group                 C1    NOp =  1
 Largest Abelian Subgroup              C1    NOp =  1
 Nuclear Repulsion Energy =   488.5425593792 hartrees
 There are       46 alpha and       46 beta electrons
 Applying Cartesian multipole field
    Component          Value
    ---------          -----
     (2,0,0)        1.00000E-11
     (0,2,0)        2.00000E-11
     (0,0,2)       -3.00000E-11
 Nucleus-field energy     =     0.0000000106 hartrees
 Requested basis set is 6-311++G(d,p)
 There are 75 shells and 186 basis functions
 A cutoff of  1.0D-11 yielded   2493 shell pairs
 There are     15850 function pairs (     17443 Cartesian)
 Smallest overlap matrix eigenvalue = 4.56E-05
 Guess MOs from SCF MO coefficient file

 -----------------------------------------------------------------------
  General SCF calculation program by
  Eric Jon Sundstrom, Paul Horn, Yuezhi Mao, Dmitri Zuev, Alec White,
  David Stuck, Shaama M.S., Shane Yost, Joonho Lee, David Small,
  Daniel Levine, Susi Lehtola, Hugh Burton, Evgeny Epifanovsky
 -----------------------------------------------------------------------
 Exchange:     0.2000 Hartree-Fock + 0.0800 Slater + 0.7200 B88
 Correlation:  0.1900 VWN1RPA + 0.8100 LYP
 Using SG-1 standard quadrature grid
 A restricted SCF calculation will be
 performed using DIIS
 SCF converges when DIIS error is below 1.0e-08
 ---------------------------------------
  Cycle       Energy         DIIS error
 ---------------------------------------
    1   -7496.4629217357      1.03e-05  
    2   -7496.4629224254      1.45e-06  
    3   -7496.4629224341      1.18e-06  
    4   -7496.4629224402      2.93e-07  
    5   -7496.4629224404      1.19e-07  
    6   -7496.4629224405      4.31e-08  
    7   -7496.4629224405      1.01e-08  
    8   -7496.4629224406      2.51e-09  Convergence criterion met
 ---------------------------------------
 SCF time:   CPU 32.98s  wall 34.00s 
 SCF   energy in the final basis set =    -7496.4629224406
 Total energy in the final basis set =    -7496.4629224406

 --------------------------------------------------------------

                    Orbital Energies (a.u.)
 --------------------------------------------------------------

 Alpha MOs
 -- Occupied --
*******-176.300-165.704-165.701-165.701-101.555 -35.796 -31.290
-31.283 -31.283 -22.940 -22.939 -22.939 -22.934 -22.934 -10.260
-10.245 -10.209  -9.470  -7.234  -7.224  -7.224  -6.346  -4.758
 -4.743  -4.743  -2.024  -2.019  -2.019  -2.006  -2.006  -0.921
 -0.830  -0.681  -0.628  -0.582  -0.538  -0.479  -0.410  -0.396
 -0.376  -0.355  -0.315  -0.296  -0.265  -0.261
 -- Virtual --
 -0.058  -0.015   0.003   0.010   0.022   0.031   0.059   0.069
  0.071   0.078   0.083   0.088   0.103   0.108   0.112   0.121
  0.127   0.137   0.142   0.145   0.153   0.162   0.174   0.200
  0.217   0.221   0.229   0.250   0.269   0.274   0.281   0.293
  0.391   0.411   0.421   0.432   0.441   0.451   0.472   0.480
  0.485   0.498   0.521   0.545   0.557   0.594   0.604   0.618
  0.631   0.649   0.660   0.668   0.696   0.719   0.781   0.856
  0.872   0.910   0.925   0.959   0.975   1.017   1.101   1.239
  1.255   1.321   1.335   1.358   1.363   1.434   1.467   1.501
  1.517   1.550   1.591   1.621   1.677   1.713   1.793   1.829
  1.880   1.907   1.920   1.984   2.052   2.161   2.188   2.202
  2.255   2.310   2.330   2.377   2.460   2.532   2.589   2.639
  2.667   2.701   2.728   2.825   2.867   2.883   3.026   3.279
  3.358   3.465   3.739   3.983   4.003   4.075   4.106   4.212
  4.263   4.279   4.436   6.035   6.052   6.094   9.740  23.719
 23.784  23.874  25.865  25.933  26.394  27.878  28.371  28.385
 28.395  28.549  28.558  28.587  28.611  28.698 127.910 127.921
127.946 151.674 215.7251901.836
 --------------------------------------------------------------

          Ground-State Mulliken Net Atomic Charges

     Atom                 Charge (a.u.)
  ----------------------------------------
      1 C                    -0.490434
      2 C                    -0.001582
      3 C                    -0.363834
      4 H                     0.237530
      5 Cl                    0.041896
      6 H                     0.205716
      7 I                     0.067959
      8 H                     0.149318
      9 H                     0.153431
  ----------------------------------------
  Sum of atomic charges =     0.000000

 -----------------------------------------------------------------
                    Cartesian Multipole Moments
 -----------------------------------------------------------------
    Charge (ESU x 10^10)
                 0.0000
    Dipole Moment (Debye)
         X      -0.8692      Y      -2.3334      Z      -0.4202
       Tot       2.5252
    Quadrupole Moments (Debye-Ang)
        XX     -60.1036     XY       5.5888     YY     -57.1173
        XZ       1.5168     YZ       1.6634     ZZ     -58.8152
    Octopole Moments (Debye-Ang^2)
       XXX      52.3137    XXY       3.1768    XYY       9.4647
       YYY      15.9103    XXZ      -1.6600    XYZ      -0.6626
       YYZ      -0.1382    XZZ      11.3128    YZZ       3.1125
       ZZZ       2.0362
    Hexadecapole Moments (Debye-Ang^3)
      XXXX    -958.9264   XXXY      44.2314   XXYY    -206.5434
      XYYY      24.2559   YYYY    -321.7099   XXXZ      21.5503
      XXYZ       6.5359   XYYZ      -1.2900   YYYZ       7.4370
      XXZZ    -178.3409   XYZZ      10.0030   YYZZ     -75.0126
      XZZZ       5.3007   YZZZ       3.8559   ZZZZ    -122.8765
 -----------------------------------------------------------------
 Calculating analytic gradient of the SCF energy
 Gradient of SCF Energy
            1           2           3           4           5           6
    1   0.0000653   0.0000016  -0.0001109  -0.0001730   0.0000119  -0.0001592
    2   0.0000368  -0.0000202  -0.0000750  -0.0001008   0.0000216  -0.0000954
    3   0.0000977   0.0000983  -0.0001540   0.0002084  -0.0000341  -0.0000582
            7           8           9
    1   0.0000278   0.0002445   0.0000920
    2   0.0000074   0.0001593   0.0000663
    3  -0.0004350   0.0000204   0.0002565
 Max gradient component =       4.350E-04
 RMS gradient           =       1.420E-04
 Gradient time:  CPU 14.18 s  wall 14.19 s
 Geometry Optimization Parameters
   NAtoms,    NIC,     NZ,  NCons,   NDum,   NFix, NCnnct, MaxDiis
        9      69       9       0       0       0       0       0

 Cartesian Hessian Update
 Hessian Updated using BFGS Update


** GEOMETRY OPTIMIZATION IN DELOCALIZED INTERNAL COORDINATES **
   Searching for a Minimum

   Optimization Cycle:   7

                       Coordinates (Angstroms)
     ATOM                X               Y               Z
      1  C        -1.4102627468   -1.5575746350    0.6286595294
      2  C        -1.8592992788   -0.5641843514   -0.4048202460
      3  C        -0.4665221803   -1.1248337551   -0.4647459139
      4  H        -2.5444370933   -0.8774738020   -1.1818150019
      5  Cl       -2.1968909935    1.1159780119    0.0606629789
      6  H        -0.2560397146   -1.8078357791   -1.2764220439
      7  I         1.2927728170    0.0112176592   -0.0023242390
      8  H        -1.2196277245   -1.1628255951    1.6186410107
      9  H        -1.8167678649   -2.5628117183    0.6066436339
   Point Group: c1    Number of degrees of freedom:    21


   Energy is  -7496.462922441

 Hessian Updated using BFGS Update

 21 Hessian modes will be used to form the next step
  Hessian Eigenvalues:
     0.014029    0.018082    0.021615    0.022600    0.030784    0.033995
     0.063093    0.071691    0.085398    0.090996    0.097774    0.111980
     0.131618    0.246471    0.257517    0.272825    0.287889    0.347695
     0.348110    0.348140    0.358386

 Minimum Search - Taking Simple RFO Step
 Searching for Lamda that Minimizes Along All modes
 Value Taken    Lamda =   0.00000000
 Step Taken.  Stepsize is  0.001218

                             Maximum     Tolerance    Cnvgd?
         Gradient           0.000028      0.000300     YES
         Displacement       0.000691      0.001200     YES
         Energy change     -0.000000      0.000001     YES


                       Distance Matrix (Angstroms)
             C (  1)   C (  2)   C (  3)   H (  4)   Cl(  5)   H (  6)
   C (  2)  1.502178
   C (  3)  1.507795  1.502580
   H (  4)  2.242032  1.082259  2.212036
   Cl(  5)  2.844167  1.775835  2.879491  2.374529
   H (  6)  2.241472  2.208348  1.081486  2.472102  3.755448
   I (  7)  3.188362  3.229342  2.144660  4.111587  3.660904  2.707601
   H (  8)  1.082697  2.204982  2.215652  3.111125  2.928359  3.118642
   H (  9)  1.084543  2.240397  2.244732  2.562899  3.738460  2.559648
             I (  7)   H (  8)
   H (  8)  3.212174
   H (  9)  4.082366  1.827752

 Final energy is   -7496.4629224405762     


 ******************************
 **  OPTIMIZATION CONVERGED  **
 ******************************

                       Coordinates (Angstroms)
     ATOM                X               Y               Z
      1  C        -1.4102627468   -1.5575746350    0.6286595294
      2  C        -1.8592992788   -0.5641843514   -0.4048202460
      3  C        -0.4665221803   -1.1248337551   -0.4647459139
      4  H        -2.5444370933   -0.8774738020   -1.1818150019
      5  Cl       -2.1968909935    1.1159780119    0.0606629789
      6  H        -0.2560397146   -1.8078357791   -1.2764220439
      7  I         1.2927728170    0.0112176592   -0.0023242390
      8  H        -1.2196277245   -1.1628255951    1.6186410107
      9  H        -1.8167678649   -2.5628117183    0.6066436339

Z-matrix Print:
$molecule
0 1
I 
C  1 2.144660
H  2 1.081486 1 109.676275
C  2 1.502580 1 123.650206 3 -143.803951 0
H  4 1.082259 2 116.753757 1 141.041177 0
C  4 1.502178 2 60.238653 1 -108.709918 0
H  6 1.082697 4 116.141972 2 107.012463 0
H  6 1.084543 4 119.139379 2 -108.651128 0
Cl 4 1.775835 2 122.662371 1 -0.013477 0
$end


 --------------------------------------------------------------

                    Orbital Energies (a.u.)
 --------------------------------------------------------------

 Alpha MOs
 -- Occupied --
*******-176.300-165.704-165.701-165.701-101.555 -35.796 -31.290
-31.283 -31.283 -22.940 -22.939 -22.939 -22.934 -22.934 -10.260
-10.245 -10.209  -9.470  -7.234  -7.224  -7.224  -6.346  -4.758
 -4.743  -4.743  -2.024  -2.019  -2.019  -2.006  -2.006  -0.921
 -0.830  -0.681  -0.628  -0.582  -0.538  -0.479  -0.410  -0.396
 -0.376  -0.355  -0.315  -0.296  -0.265  -0.261
 -- Virtual --
 -0.058  -0.015   0.003   0.010   0.022   0.031   0.059   0.069
  0.071   0.078   0.083   0.088   0.103   0.108   0.112   0.121
  0.127   0.137   0.142   0.145   0.153   0.162   0.174   0.200
  0.217   0.221   0.229   0.250   0.269   0.274   0.281   0.293
  0.391   0.411   0.421   0.432   0.441   0.451   0.472   0.480
  0.485   0.498   0.521   0.545   0.557   0.594   0.604   0.618
  0.631   0.649   0.660   0.668   0.696   0.719   0.781   0.856
  0.872   0.910   0.925   0.959   0.975   1.017   1.101   1.239
  1.255   1.321   1.335   1.358   1.363   1.434   1.467   1.501
  1.517   1.550   1.591   1.621   1.677   1.713   1.793   1.829
  1.880   1.907   1.920   1.984   2.052   2.161   2.188   2.202
  2.255   2.310   2.330   2.377   2.460   2.532   2.589   2.639
  2.667   2.701   2.728   2.825   2.867   2.883   3.026   3.279
  3.358   3.465   3.739   3.983   4.003   4.075   4.106   4.212
  4.263   4.279   4.436   6.035   6.052   6.094   9.740  23.719
 23.784  23.874  25.865  25.933  26.394  27.878  28.371  28.385
 28.395  28.549  28.558  28.587  28.611  28.698 127.910 127.921
127.946 151.674 215.7251901.836
 --------------------------------------------------------------

          Ground-State Mulliken Net Atomic Charges

     Atom                 Charge (a.u.)
  ----------------------------------------
      1 C                    -0.490434
      2 C                    -0.001582
      3 C                    -0.363834
      4 H                     0.237530
      5 Cl                    0.041896
      6 H                     0.205716
      7 I                     0.067959
      8 H                     0.149318
      9 H                     0.153431
  ----------------------------------------
  Sum of atomic charges =     0.000000

 -----------------------------------------------------------------
                    Cartesian Multipole Moments
 -----------------------------------------------------------------
    Charge (ESU x 10^10)
                 0.0000
    Dipole Moment (Debye)
         X      -0.8692      Y      -2.3334      Z      -0.4202
       Tot       2.5252
    Quadrupole Moments (Debye-Ang)
        XX     -60.1036     XY       5.5888     YY     -57.1173
        XZ       1.5168     YZ       1.6634     ZZ     -58.8152
    Octopole Moments (Debye-Ang^2)
       XXX      52.3137    XXY       3.1768    XYY       9.4647
       YYY      15.9103    XXZ      -1.6600    XYZ      -0.6626
       YYZ      -0.1382    XZZ      11.3128    YZZ       3.1125
       ZZZ       2.0362
    Hexadecapole Moments (Debye-Ang^3)
      XXXX    -958.9264   XXXY      44.2314   XXYY    -206.5434
      XYYY      24.2559   YYYY    -321.7099   XXXZ      21.5503
      XXYZ       6.5359   XYYZ      -1.2900   YYYZ       7.4370
      XXZZ    -178.3409   XYZZ      10.0030   YYZZ     -75.0126
      XZZZ       5.3007   YZZZ       3.8559   ZZZZ    -122.8765
 -----------------------------------------------------------------
Archival summary:
1\1\TWL02\OPT\ProcedureUnspecified\BasisUnspecified\1l134\taweetha\ThuOct1103:41:382018ThuOct1103:41:382018\0\\#,OPT,ProcedureUnspecified,BasisUnspecified,\\0,1\I\C,1,2.14466\H,2,1.08149,1,109.676\C,2,1.50258,1,123.65,3,-143.804,0\H,4,1.08226,2,116.754,1,141.041,0\C,4,1.50218,2,60.2387,1,-108.71,0\H,6,1.0827,4,116.142,2,107.012,0\H,6,1.08454,4,119.139,2,-108.651,0\Cl,4,1.77583,2,122.662,1,-0.0134773,0\\\@

 Total job time:  412.93s(wall), 343.72s(cpu) 
 Thu Oct 11 03:41:38 2018

        *************************************************************
        *                                                           *
        *  Thank you very much for using Q-Chem.  Have a nice day.  *
        *                                                           *
        *************************************************************


 
User input: 2 of 2 
 
Q-Chem Developer Version!
                  Welcome to Q-Chem
     A Quantum Leap Into The Future Of Chemistry


 Q-Chem 5.1, Q-Chem, Inc., Pleasanton, CA (2018)

 Yihan Shao,  Zhengting Gan,  E. Epifanovsky,  A. T. B. Gilbert,  M. Wormit,  
 J. Kussmann,  A. W. Lange,  A. Behn,  Jia Deng,  Xintian Feng,  D. Ghosh,  
 M. Goldey,  P. R. Horn,  L. D. Jacobson,  I. Kaliman,  T. Kus,  A. Landau,  
 Jie Liu,  E. I. Proynov,  R. M. Richard,  R. P. Steele,  E. J. Sundstrom,  
 H. L. Woodcock III,  P. M. Zimmerman,  D. Zuev,  B. Albrecht,  E. Alguire,  
 S. A. Baeppler,  D. Barton,  Z. Benda,  Y. A. Bernard,  E. J. Berquist,  
 K. B. Bravaya,  H. Burton,  D. Casanova,  Chun-Min Chang,  Yunqing Chen,  
 A. Chien,  K. D. Closser,  M. P. Coons,  S. Coriani,  S. Dasgupta,  
 A. L. Dempwolff,  M. Diedenhofen,  Hainam Do,  R. G. Edgar,  Po-Tung Fang,  
 S. Faraji,  S. Fatehi,  Qingguo Feng,  K. D. Fenk,  J. Fosso-Tande,  
 Qinghui Ge,  A. Ghysels,  G. Gidofalvi,  J. Gomes,  J. Gonthier,  A. Gunina,  
 D. Hait,  M. W. D. Hanson-Heine,  P. H. P. Harbach,  A. W. Hauser,  
 J. E. Herr,  E. G. Hohenstein,  Z. C. Holden,  Kerwin Hui,  B. C. Huynh,  
 T.-C. Jagau,  Hyunjun Ji,  B. Kaduk,  K. Khistyaev,  Jaehoon Kim,  
 P. Klunzinger,  K. Koh,  D. Kosenkov,  L. Koulias,  T. Kowalczyk,  
 C. M. Krauter,  A. Kunitsa,  Ka Un Lao,  A. Laurent,  K. V. Lawler,  
 Joonho Lee,  D. Lefrancois,  S. Lehtola,  D. S. Levine,  Yi-Pei Li,  
 You-Sheng Lin,  Fenglai Liu,  E. Livshits,  A. Luenser,  P. Manohar,  
 E. Mansoor,  S. F. Manzer,  Shan-Ping Mao,  Yuezhi Mao,  N. Mardirossian,  
 A. V. Marenich,  T. Markovich,  L. A. Martinez-Martinez,  S. A. Maurer,  
 N. J. Mayhall,  S. C. McKenzie,  J.-M. Mewes,  A. F. Morrison,  
 J. W. Mullinax,  K. Nanda,  T. S. Nguyen-Beck,  R. Olivares-Amaya,  
 J. A. Parkhill,  T. M. Perrine,  F. Plasser,  P. Pokhilko,  S. Prager,  
 A. Prociuk,  E. Ramos,  D. R. Rehn,  F. Rob,  M. Schneider,  N. Sergueev,  
 S. M. Sharada,  S. Sharma,  D. W. Small,  T. Stauch,  T. Stein,  
 Yu-Chuan Su,  A. J. W. Thom,  A. Tkatchenko,  T. Tsuchimochi,  N. M. Tubman,  
 L. Vogt,  M. L. Vidal,  O. Vydrov,  M. A. Watson,  J. Wenzel,  
 M. de Wergifosse,  T. A. Wesolowski,  A. White,  J. Witte,  A. Yamada,  
 Jun Yang,  K. Yao,  S. Yeganeh,  S. R. Yost,  Zhi-Qiang You,  A. Zech,  
 Igor Ying Zhang,  Xing Zhang,  Yan Zhao,  Ying Zhu,  B. R. Brooks,  
 G. K. L. Chan,  C. J. Cramer,  M. S. Gordon,  W. J. Hehre,  A. Klamt,  
 M. W. Schmidt,  C. D. Sherrill,  D. G. Truhlar,  A. Aspuru-Guzik,  R. Baer,  
 A. T. Bell,  N. A. Besley,  Jeng-Da Chai,  A. E. DePrince, III,  
 R. A. DiStasio Jr.,  A. Dreuw,  B. D. Dunietz,  T. R. Furlani,  
 Chao-Ping Hsu,  Yousung Jung,  Jing Kong,  D. S. Lambrecht,  WanZhen Liang,  
 C. Ochsenfeld,  V. A. Rassolov,  L. V. Slipchenko,  J. E. Subotnik,  
 T. Van Voorhis,  J. M. Herbert,  A. I. Krylov,  P. M. W. Gill,  M. Head-Gordon

 Contributors to earlier versions of Q-Chem not listed above: 
 R. D. Adamson,  B. Austin,  J. Baker,  G. J. O. Beran,  K. Brandhorst,  
 S. T. Brown,  E. F. C. Byrd,  A. K. Chakraborty,  C.-L. Cheng,  
 Siu Hung Chien,  D. M. Chipman,  D. L. Crittenden,  H. Dachsel,  
 R. J. Doerksen,  A. D. Dutoi,  L. Fusti-Molnar,  W. A. Goddard III,  
 A. Golubeva-Zadorozhnaya,  S. R. Gwaltney,  G. Hawkins,  A. Heyden,  
 S. Hirata,  G. Kedziora,  F. J. Keil,  C. Kelley,  Jihan Kim,  R. A. King,  
 R. Z. Khaliullin,  P. P. Korambath,  W. Kurlancheek,  A. M. Lee,  M. S. Lee,  
 S. V. Levchenko,  Ching Yeh Lin,  D. Liotard,  R. C. Lochan,  I. Lotan,  
 P. E. Maslen,  N. Nair,  D. P. O'Neill,  D. Neuhauser,  E. Neuscamman,  
 C. M. Oana,  R. Olson,  B. Peters,  R. Peverati,  P. A. Pieniazek,  
 Y. M. Rhee,  J. Ritchie,  M. A. Rohrdanz,  E. Rosta,  N. J. Russ,  
 H. F. Schaefer III,  N. E. Schultz,  N. Shenvi,  A. C. Simmonett,  A. Sodt,  
 D. Stuck,  K. S. Thanthiriwatte,  V. Vanovschi,  Tao Wang,  A. Warshel,  
 C. F. Williams,  Q. Wu,  X. Xu,  W. Zhang

 Please cite Q-Chem as follows:
 Y. Shao et al., Mol. Phys. 113, 184-215 (2015)
 DOI: 10.1080/00268976.2014.952696

 Q-Chem 5.1.1 for Intel X86 EM64T Linux

 Parts of Q-Chem use Armadillo 8.300.2 (Tropical Shenanigans).
 http://arma.sourceforge.net/

 Q-Chem begins on Thu Oct 11 03:41:38 2018  

Host: 
0

     Scratch files written to /scratch/taweetham/qchem2796//
The previous job contains 0 fragments, simply inherited here
Input Ideriv = 2
Curr. Ideriv = -1
Max.  Ideriv = 2

Checking the input file for inconsistencies... 	...done.

--------------------------------------------------------------
User input:
--------------------------------------------------------------

$molecule
read
$end

$rem
   job_type 	frequency
   basis 	6-311++g**
   method	b3lyp	
$end


--------------------------------------------------------------
 ----------------------------------------------------------------
             Standard Nuclear Orientation (Angstroms)
    I     Atom           X                Y                Z
 ----------------------------------------------------------------
    1      C      -1.3577686235    -1.5765384589     0.6104743485
    2      C      -1.8557461731    -0.6005738902    -0.4171685999
    3      C      -0.4322476783    -1.0786253659    -0.4707009015
    4      H      -2.5153259458    -0.9453312100    -1.2029051139
    5      Cl     -2.2942908742     1.0523246227     0.0615728930
    6      H      -0.1759470153    -1.7400038113    -1.2870962072
    7      I       1.2541867274     0.1531144405     0.0174809843
    8      H      -1.1982604330    -1.1813768079     1.6057814652
    9      H      -1.7048434471    -2.6034458127     0.5753594260
 ----------------------------------------------------------------
 Molecular Point Group                 C1    NOp =  1
 Largest Abelian Subgroup              C1    NOp =  1
 Nuclear Repulsion Energy =   488.5425593792 hartrees
 There are       46 alpha and       46 beta electrons
 Requested basis set is 6-311++G(d,p)
 There are 75 shells and 186 basis functions

 Total QAlloc Memory Limit   2000 MB
 Mega-Array Size       188 MB
 MEM_STATIC part       192 MB

                       Distance Matrix (Angstroms)
             C (  1)   C (  2)   C (  3)   H (  4)   Cl(  5)   H (  6)
   C (  2)  1.502178
   C (  3)  1.507795  1.502580
   H (  4)  2.242032  1.082259  2.212036
   Cl(  5)  2.844167  1.775835  2.879491  2.374529
   H (  6)  2.241472  2.208348  1.081486  2.472102  3.755448
   I (  7)  3.188362  3.229342  2.144660  4.111587  3.660904  2.707601
   H (  8)  1.082697  2.204982  2.215652  3.111125  2.928359  3.118642
   H (  9)  1.084543  2.240397  2.244732  2.562899  3.738460  2.559648
             I (  7)   H (  8)
   H (  8)  3.212174
   H (  9)  4.082366  1.827752

 A cutoff of  1.0D-11 yielded   2493 shell pairs
 There are     15850 function pairs (     17443 Cartesian)
 Smallest overlap matrix eigenvalue = 4.56E-05
 Guess from superposition of atomic densities
 Warning:  Energy on first SCF cycle will be non-variational
 SAD guess density has 92.000000 electrons

 -----------------------------------------------------------------------
  General SCF calculation program by
  Eric Jon Sundstrom, Paul Horn, Yuezhi Mao, Dmitri Zuev, Alec White,
  David Stuck, Shaama M.S., Shane Yost, Joonho Lee, David Small,
  Daniel Levine, Susi Lehtola, Hugh Burton, Evgeny Epifanovsky
 -----------------------------------------------------------------------
 Exchange:     0.2000 Hartree-Fock + 0.0800 Slater + 0.7200 B88
 Correlation:  0.1900 VWN1RPA + 0.8100 LYP
 Using SG-1 standard quadrature grid
 A restricted SCF calculation will be
 performed using DIIS
 SCF converges when DIIS error is below 1.0e-08
 ---------------------------------------
  Cycle       Energy         DIIS error
 ---------------------------------------
    1   -7497.2740277277      4.04e-02  
    2   -7496.4090631284      3.54e-03  
    3   -7496.3627681641      4.70e-03  
    4   -7496.4600478812      7.91e-04  
    5   -7496.4627420472      2.85e-04  
    6   -7496.4630572898      7.39e-05  
    7   -7496.4630803387      1.53e-05  
    8   -7496.4630811220      3.79e-06  
    9   -7496.4630811740      1.68e-06  
   10   -7496.4630811836      3.22e-07  
   11   -7496.4630811841      1.03e-07  
   12   -7496.4630811841      1.09e-08  
   13   -7496.4630811842      2.58e-09  Convergence criterion met
 ---------------------------------------
 SCF time:   CPU 49.93s  wall 50.00s 
 SCF   energy in the final basis set =    -7496.4630811842
 Total energy in the final basis set =    -7496.4630811842

 --------------------------------------------------------------

                    Orbital Energies (a.u.)
 --------------------------------------------------------------

 Alpha MOs
 -- Occupied --
*******-176.300-165.704-165.701-165.701-101.555 -35.796 -31.289
-31.283 -31.283 -22.940 -22.939 -22.938 -22.934 -22.934 -10.260
-10.245 -10.209  -9.470  -7.234  -7.224  -7.224  -6.346  -4.758
 -4.743  -4.743  -2.024  -2.019  -2.019  -2.006  -2.006  -0.921
 -0.830  -0.681  -0.628  -0.582  -0.538  -0.479  -0.410  -0.396
 -0.376  -0.355  -0.315  -0.296  -0.265  -0.261
 -- Virtual --
 -0.058  -0.015   0.003   0.010   0.022   0.031   0.059   0.069
  0.071   0.078   0.083   0.088   0.103   0.108   0.112   0.121
  0.127   0.137   0.142   0.145   0.153   0.162   0.174   0.200
  0.217   0.221   0.229   0.250   0.269   0.274   0.281   0.293
  0.391   0.411   0.421   0.432   0.441   0.451   0.472   0.480
  0.485   0.498   0.521   0.545   0.557   0.594   0.604   0.618
  0.631   0.649   0.660   0.668   0.696   0.719   0.781   0.856
  0.872   0.910   0.925   0.959   0.974   1.017   1.101   1.239
  1.255   1.321   1.335   1.358   1.363   1.434   1.467   1.501
  1.517   1.550   1.591   1.621   1.677   1.713   1.793   1.829
  1.880   1.907   1.920   1.984   2.052   2.161   2.188   2.202
  2.255   2.310   2.330   2.377   2.460   2.532   2.589   2.639
  2.667   2.701   2.728   2.825   2.867   2.883   3.026   3.279
  3.358   3.465   3.739   3.982   4.003   4.075   4.106   4.212
  4.263   4.279   4.436   6.035   6.053   6.094   9.740  23.719
 23.784  23.874  25.865  25.933  26.394  27.878  28.371  28.385
 28.395  28.549  28.558  28.587  28.611  28.698 127.910 127.921
127.946 151.674 215.7251901.836
 --------------------------------------------------------------

          Ground-State Mulliken Net Atomic Charges

     Atom                 Charge (a.u.)
  ----------------------------------------
      1 C                    -0.490350
      2 C                    -0.002319
      3 C                    -0.363526
      4 H                     0.237533
      5 Cl                    0.042009
      6 H                     0.205813
      7 I                     0.067968
      8 H                     0.149454
      9 H                     0.153418
  ----------------------------------------
  Sum of atomic charges =     0.000000

 -----------------------------------------------------------------
                    Cartesian Multipole Moments
 -----------------------------------------------------------------
    Charge (ESU x 10^10)
                 0.0000
    Dipole Moment (Debye)
         X      -0.7293      Y      -2.3756      Z      -0.4503
       Tot       2.5255
    Quadrupole Moments (Debye-Ang)
        XX     -60.7167     XY       5.3856     YY     -56.8315
        XZ       1.4658     YZ       1.7633     ZZ     -58.7660
    Octopole Moments (Debye-Ang^2)
       XXX      58.1222    XXY       0.7229    XYY      11.7264
       YYY       6.1791    XXZ      -1.9291    XYZ      -0.6766
       YYZ      -0.3073    XZZ      13.1790    YZZ      -0.1610
       ZZZ       0.8644
    Hexadecapole Moments (Debye-Ang^3)
      XXXX    -975.3536   XXXY      26.9892   XXYY    -204.8672
      XYYY       8.6072   YYYY    -315.1911   XXXZ      17.7947
      XXYZ       7.7220   XYYZ      -1.9111   YYYZ       6.4015
      XXZZ    -179.6559   XYZZ       4.6919   YYZZ     -73.9272
      XZZZ       2.1828   YZZZ       3.3981   ZZZZ    -122.5696
 -----------------------------------------------------------------
 Calculating MO derivatives via CPSCF
   1         3          27      0.137026    0.029004
   2         3          27      0.016708    0.003404
   3         3          27      0.001662    0.000513
   4         6          24      0.000130    0.000049
   5        28           2      0.000007    0.000005
   6        30           0      0.000000    0.000000    Roots Converged
 Time for AOints: 22.6 s (CPU) 27.9 s (wall)
 ------------------------------------------------------------------------------
                     AOints        : Timing summary (seconds)
 ------------------------------------------------------------------------------
     job step          cpu (% of tot)      sys (% of tot)     wall (% of tot)
 ------------------------------------------------------------------------------
  cpscf_lag         0.1891E+03 (47.1)   0.2930E-03 (17.1)   0.1892E+03 (45.9)
  iterzp            0.1896E+03 (47.2)   0.1417E-02 (82.9)   0.1949E+03 (47.3)
  make_fx           0.0000E+00 ( 0.0)   0.0000E+00 ( 0.0)   0.0000E+00 ( 0.0)
  AOints            0.2260E+02 ( 5.6)   0.0000E+00 ( 0.0)   0.2791E+02 ( 6.8)
 ------------------------------------------------------------------------------
   Grand Totals     0.4017E+03          0.1710E-02          0.4125E+03
 ------------------------------------------------------------------------------
 Calculating analytic Hessian of the SCF energy
 Polarizability Matrix (a.u.)
            1           2           3
    1 -89.7564410  -3.8643117  -0.1129527
    2  -3.8643117 -76.0920557  -0.4554466
    3  -0.1129527  -0.4554466 -60.3080394

 Direct stationary perturbation theory relativistic correction:

 rels  =      97.750173842641
 relv  =    -324.020840277003
 rel2e =      42.133257217885
 E_rel =    -184.137409216477

 Hessian of the SCF Energy
            1           2           3           4           5           6
    1   0.2544164   0.1244449   0.0216588  -0.0409088   0.0127014  -0.0352228
    2   0.1244449   0.5969193   0.0178942   0.0453452  -0.1240185   0.0645975
    3   0.0216588   0.0178942   0.6258991  -0.0715220   0.0700842  -0.1370490
    4  -0.0409088   0.0453452  -0.0715220   0.4439641  -0.0396759   0.1883716
    5   0.0127014  -0.1240185   0.0700842  -0.0396759   0.3885646   0.0496152
    6  -0.0352228   0.0645975  -0.1370490   0.1883716   0.0496152   0.4282608
    7  -0.0850739  -0.0643083   0.0916622  -0.1974447   0.0581962  -0.0215420
    8  -0.0319582  -0.0685005   0.0118234   0.0434028  -0.0532870  -0.0160772
    9   0.0657082   0.0394549  -0.1375459   0.0132890  -0.0315386  -0.0355776
   10   0.0010020   0.0047617   0.0046581  -0.1517430  -0.0585993  -0.1357255
   11   0.0103491   0.0076500   0.0150017  -0.0601171  -0.0694203  -0.0703242
   12  -0.0124959  -0.0096622  -0.0134298  -0.1352670  -0.0674887  -0.1999308
   13  -0.0032895   0.0037763  -0.0020994  -0.0335998   0.0196311   0.0035260
   14   0.0069632  -0.0244078  -0.0063015   0.0174881  -0.1300215  -0.0364303
   15  -0.0018318   0.0133261   0.0094213   0.0018930  -0.0342461  -0.0421709
   16  -0.0039329   0.0026639   0.0056708  -0.0060398   0.0124906   0.0164963
   17  -0.0008387   0.0123867   0.0157935  -0.0012610  -0.0076102  -0.0115896
   18   0.0024449  -0.0153524  -0.0144689   0.0004349   0.0075670   0.0061064
   19  -0.0131924  -0.0054715  -0.0007166  -0.0153423  -0.0133126  -0.0023394
   20  -0.0110702  -0.0074353  -0.0043871  -0.0004000   0.0016733   0.0027412
   21   0.0074173   0.0065643   0.0052077  -0.0031351  -0.0042447  -0.0036166
   22  -0.0396078  -0.0217616  -0.0431356  -0.0072278  -0.0085021  -0.0215332
   23  -0.0220517  -0.0891134  -0.1044467   0.0023589   0.0056249   0.0198628
   24  -0.0412090  -0.0995218  -0.2890709   0.0001988  -0.0035640  -0.0120769
   25  -0.0694132  -0.0894507  -0.0061764   0.0083421   0.0170706   0.0079690
   26  -0.0885398  -0.3034806  -0.0154618  -0.0071410  -0.0115053  -0.0023955
   27  -0.0064697  -0.0173007  -0.0489636   0.0057368   0.0138157  -0.0039454
            7           8           9          10          11          12
    1  -0.0850739  -0.0319582   0.0657082   0.0010020   0.0103491  -0.0124959
    2  -0.0643083  -0.0685005   0.0394549   0.0047617   0.0076500  -0.0096622
    3   0.0916622   0.0118234  -0.1375459   0.0046581   0.0150017  -0.0134298
    4  -0.1974447   0.0434028   0.0132890  -0.1517430  -0.0601171  -0.1352670
    5   0.0581962  -0.0532870  -0.0315386  -0.0585993  -0.0694203  -0.0674887
    6  -0.0215420  -0.0160772  -0.0355776  -0.1357255  -0.0703242  -0.1999308
    7   0.4057182  -0.0353124  -0.1316226  -0.0152493   0.0031919   0.0063703
    8  -0.0353124   0.3215407   0.1475812  -0.0061000  -0.0007567   0.0059154
    9  -0.1316226   0.1475812   0.4175198  -0.0192963   0.0004138   0.0075476
   10  -0.0152493  -0.0061000  -0.0192963   0.1605396   0.0518873   0.1414470
   11   0.0031919  -0.0007567   0.0004138   0.0518873   0.0838721   0.0730242
   12   0.0063703   0.0059154   0.0075476   0.1414470   0.0730242   0.2053437
   13  -0.0025969   0.0217915   0.0073679   0.0049740  -0.0079203  -0.0004003
   14   0.0069665  -0.0121843  -0.0021723   0.0090265  -0.0216231  -0.0045326
   15  -0.0000740  -0.0084758  -0.0053627   0.0084741  -0.0192419  -0.0016779
   16  -0.0512502   0.0401444   0.0495219   0.0012722   0.0014949  -0.0008094
   17   0.0485732  -0.1553931  -0.1464622  -0.0013345   0.0011956   0.0010225
   18   0.0573558  -0.1414504  -0.2138498   0.0011780   0.0001522   0.0001173
   19  -0.0505788  -0.0209598  -0.0062706  -0.0015216  -0.0006067   0.0023767
   20  -0.0199506  -0.0304952  -0.0136591   0.0008402  -0.0003793   0.0000787
   21  -0.0039124  -0.0127387  -0.0161754  -0.0011002   0.0001416   0.0010367
   22   0.0015122   0.0117298   0.0274271   0.0004531   0.0033608  -0.0027428
   23   0.0016713  -0.0012267   0.0031379  -0.0008697  -0.0019943   0.0023391
   24  -0.0027532  -0.0029804  -0.0126330   0.0014443   0.0007695  -0.0007138
   25  -0.0050365  -0.0227380  -0.0061247   0.0002730  -0.0016399   0.0015214
   26   0.0009723   0.0003028   0.0032444   0.0003878   0.0014561  -0.0006964
   27   0.0045159   0.0164025  -0.0039230  -0.0010794   0.0000631   0.0017070
           13          14          15          16          17          18
    1  -0.0032895   0.0069632  -0.0018318  -0.0039329  -0.0008387   0.0024449
    2   0.0037763  -0.0244078   0.0133261   0.0026639   0.0123867  -0.0153524
    3  -0.0020994  -0.0063015   0.0094213   0.0056708   0.0157935  -0.0144689
    4  -0.0335998   0.0174881   0.0018930  -0.0060398  -0.0012610   0.0004349
    5   0.0196311  -0.1300215  -0.0342461   0.0124906  -0.0076102   0.0075670
    6   0.0035260  -0.0364303  -0.0421709   0.0164963  -0.0115896   0.0061064
    7  -0.0025969   0.0069665  -0.0000740  -0.0512502   0.0485732   0.0573558
    8   0.0217915  -0.0121843  -0.0084758   0.0401444  -0.1553931  -0.1414504
    9   0.0073679  -0.0021723  -0.0053627   0.0495219  -0.1464622  -0.2138498
   10   0.0049740   0.0090265   0.0084741   0.0012722  -0.0013345   0.0011780
   11  -0.0079203  -0.0216231  -0.0192419   0.0014949   0.0011956   0.0001522
   12  -0.0004003  -0.0045326  -0.0016779  -0.0008094   0.0010225   0.0001173
   13   0.0380388  -0.0427651  -0.0082561  -0.0020859   0.0026708  -0.0026824
   14  -0.0427651   0.1875440   0.0483775   0.0004704  -0.0014433   0.0020539
   15  -0.0082561   0.0483775   0.0364802   0.0016407  -0.0010397   0.0015302
   16  -0.0020859   0.0004704   0.0016407   0.0681935  -0.0428525  -0.0603757
   17   0.0026708  -0.0014433  -0.0010397  -0.0428525   0.1566897   0.1468136
   18  -0.0026824   0.0020539   0.0015302  -0.0603757   0.1468136   0.2192478
   19  -0.0020119   0.0000443  -0.0017231  -0.0062323  -0.0030030  -0.0006211
   20   0.0021245   0.0017830   0.0003616  -0.0148405  -0.0065483  -0.0004135
   21   0.0017956  -0.0005044   0.0006009  -0.0123990  -0.0055077   0.0003258
   22   0.0011637  -0.0029732   0.0020021  -0.0013835  -0.0036933   0.0040765
   23   0.0007261   0.0017192  -0.0004127   0.0007032   0.0000549   0.0003142
   24  -0.0001439  -0.0006582   0.0014603  -0.0007169   0.0016837  -0.0009154
   25  -0.0005924   0.0047794  -0.0021249   0.0014589   0.0017389  -0.0018108
   26  -0.0000349  -0.0013661   0.0013509  -0.0002744   0.0006679   0.0003154
   27   0.0008927   0.0001680  -0.0002814   0.0009714  -0.0007143   0.0019065
           19          20          21          22          23          24
    1  -0.0131924  -0.0110702   0.0074173  -0.0396078  -0.0220517  -0.0412090
    2  -0.0054715  -0.0074353   0.0065643  -0.0217616  -0.0891134  -0.0995218
    3  -0.0007166  -0.0043871   0.0052077  -0.0431356  -0.1044467  -0.2890709
    4  -0.0153423  -0.0004000  -0.0031351  -0.0072278   0.0023589   0.0001988
    5  -0.0133126   0.0016733  -0.0042447  -0.0085021   0.0056249  -0.0035640
    6  -0.0023394   0.0027412  -0.0036166  -0.0215332   0.0198628  -0.0120769
    7  -0.0505788  -0.0199506  -0.0039124   0.0015122   0.0016713  -0.0027532
    8  -0.0209598  -0.0304952  -0.0127387   0.0117298  -0.0012267  -0.0029804
    9  -0.0062706  -0.0136591  -0.0161754   0.0274271   0.0031379  -0.0126330
   10  -0.0015216   0.0008402  -0.0011002   0.0004531  -0.0008697   0.0014443
   11  -0.0006067  -0.0003793   0.0001416   0.0033608  -0.0019943   0.0007695
   12   0.0023767   0.0000787   0.0010367  -0.0027428   0.0023391  -0.0007138
   13  -0.0020119   0.0021245   0.0017956   0.0011637   0.0007261  -0.0001439
   14   0.0000443   0.0017830  -0.0005044  -0.0029732   0.0017192  -0.0006582
   15  -0.0017231   0.0003616   0.0006009   0.0020021  -0.0004127   0.0014603
   16  -0.0062323  -0.0148405  -0.0123990  -0.0013835   0.0007032  -0.0007169
   17  -0.0030030  -0.0065483  -0.0055077  -0.0036933   0.0000549   0.0016837
   18  -0.0006211  -0.0004135   0.0003258   0.0040765   0.0003142  -0.0009154
   19   0.0894723   0.0436565   0.0100837   0.0014088  -0.0015444   0.0000206
   20   0.0436565   0.0402552   0.0155697   0.0019049   0.0002665  -0.0006896
   21   0.0100837   0.0155697   0.0122400  -0.0005288   0.0007461   0.0007866
   22   0.0014088   0.0019049  -0.0005288   0.0445981   0.0219575   0.0426637
   23  -0.0015444   0.0002665   0.0007461   0.0219575   0.0908736   0.1036103
   24   0.0000206  -0.0006896   0.0007866   0.0426637   0.1036103   0.3095190
   25  -0.0020018  -0.0022649   0.0017790  -0.0009167  -0.0029511   0.0004955
   26   0.0011971   0.0008801  -0.0000261  -0.0020227  -0.0062047   0.0013504
   27  -0.0008102   0.0003981  -0.0004058  -0.0082291  -0.0251511   0.0036441
           25          26          27
    1  -0.0694132  -0.0885398  -0.0064697
    2  -0.0894507  -0.3034806  -0.0173007
    3  -0.0061764  -0.0154618  -0.0489636
    4   0.0083421  -0.0071410   0.0057368
    5   0.0170706  -0.0115053   0.0138157
    6   0.0079690  -0.0023955  -0.0039454
    7  -0.0050365   0.0009723   0.0045159
    8  -0.0227380   0.0003028   0.0164025
    9  -0.0061247   0.0032444  -0.0039230
   10   0.0002730   0.0003878  -0.0010794
   11  -0.0016399   0.0014561   0.0000631
   12   0.0015214  -0.0006964   0.0017070
   13  -0.0005924  -0.0000349   0.0008927
   14   0.0047794  -0.0013661   0.0001680
   15  -0.0021249   0.0013509  -0.0002814
   16   0.0014589  -0.0002744   0.0009714
   17   0.0017389   0.0006679  -0.0007143
   18  -0.0018108   0.0003154   0.0019065
   19  -0.0020018   0.0011971  -0.0008102
   20  -0.0022649   0.0008801   0.0003981
   21   0.0017790  -0.0000261  -0.0004058
   22  -0.0009167  -0.0020227  -0.0082291
   23  -0.0029511  -0.0062047  -0.0251511
   24   0.0004955   0.0013504   0.0036441
   25   0.0678866   0.0954557   0.0044717
   26   0.0954557   0.3192498   0.0123187
   27   0.0044717   0.0123187   0.0502615
 Gradient time:  CPU 501.64 s  wall 539.96 s
 **********************************************************************
 **                                                                  **
 **                       VIBRATIONAL ANALYSIS                       **
 **                       --------------------                       **
 **                                                                  **
 **        VIBRATIONAL FREQUENCIES (CM**-1) AND NORMAL MODES         **
 **     FORCE CONSTANTS (mDYN/ANGSTROM) AND REDUCED MASSES (AMU)     **
 **                  INFRARED INTENSITIES (KM/MOL)                   **
 **                                                                  **
 **********************************************************************


 Mode:                 1                      2                      3
 Frequency:       109.96                 229.45                 339.87
 Force Cnst:      0.1840                 0.1090                 0.2689
 Red. Mass:      25.8343                 3.5137                 3.9510
 IR Active:          YES                    YES                    YES
 IR Intens:        0.493                  0.904                  0.833
 Raman Active:       YES                    YES                    YES
               X      Y      Z        X      Y      Z        X      Y      Z
 C         -0.010 -0.227 -0.015    0.328  0.028  0.019    0.073  0.294  0.021
 C          0.131 -0.140 -0.011    0.023  0.003  0.143    0.174  0.077 -0.209
 C          0.060 -0.296  0.017    0.029  0.078 -0.211    0.169  0.064  0.028
 H          0.018  0.030  0.011   -0.118 -0.139  0.322    0.244  0.053 -0.255
 Cl         0.701 -0.002  0.008   -0.010  0.055 -0.050    0.001 -0.075  0.069
 H          0.130 -0.305  0.048   -0.047  0.165 -0.305    0.167 -0.126  0.179
 I         -0.210  0.069 -0.001   -0.039 -0.026  0.018   -0.043 -0.027 -0.005
 H         -0.018 -0.322  0.023    0.670  0.009 -0.029   -0.083  0.622 -0.084
 H         -0.118 -0.187 -0.116    0.292  0.037  0.121    0.145  0.265  0.293
 TransDip  -0.022 -0.001 -0.002    0.026 -0.008  0.013    0.022  0.019 -0.005

 Mode:                 4                      5                      6
 Frequency:       378.62                 496.73                 644.83
 Force Cnst:      0.3727                 0.5862                 0.7299
 Red. Mass:       4.4129                 4.0323                 2.9793
 IR Active:          YES                    YES                    YES
 IR Intens:        4.161                  3.259                 21.305
 Raman Active:       YES                    YES                    YES
               X      Y      Z        X      Y      Z        X      Y      Z
 C          0.045 -0.182 -0.031    0.031 -0.023 -0.002   -0.132  0.074  0.016
 C          0.279  0.092  0.072   -0.100  0.006  0.063    0.134  0.219  0.177
 C          0.233 -0.038  0.210   -0.014  0.432  0.172   -0.019  0.011 -0.069
 H          0.440  0.166 -0.091    0.083  0.002 -0.088    0.132  0.094  0.235
 Cl        -0.086  0.114 -0.010    0.063 -0.077 -0.044    0.017 -0.125 -0.037
 H          0.187  0.071  0.106    0.009  0.461  0.162   -0.187  0.211 -0.282
 I         -0.033 -0.016 -0.019   -0.011 -0.019 -0.009    0.000  0.003 -0.001
 H         -0.072 -0.511  0.119   -0.329 -0.207  0.128    0.270 -0.214  0.065
 H         -0.060 -0.135 -0.409    0.437 -0.147 -0.349   -0.637  0.253 -0.154
 TransDip   0.063 -0.002 -0.018    0.038  0.042 -0.008   -0.082  0.123 -0.001

 Mode:                 7                      8                      9
 Frequency:       824.15                 878.98                 947.46
 Force Cnst:      0.5159                 1.5586                 2.0584
 Red. Mass:       1.2892                 3.4239                 3.8919
 IR Active:          YES                    YES                    YES
 IR Intens:        8.363                  9.016                  3.443
 Raman Active:       YES                    YES                    YES
               X      Y      Z        X      Y      Z        X      Y      Z
 C         -0.024 -0.114  0.044    0.206 -0.034  0.003   -0.034 -0.058  0.269
 C          0.063 -0.003 -0.017   -0.034  0.285 -0.089    0.251 -0.058 -0.167
 C         -0.069  0.031  0.005   -0.216 -0.135  0.115   -0.179  0.130 -0.200
 H          0.349  0.172 -0.333   -0.003  0.415 -0.168   -0.046 -0.191  0.134
 Cl         0.002  0.005 -0.002    0.002 -0.047 -0.018   -0.010  0.020  0.014
 H         -0.220  0.356 -0.306   -0.366 -0.331  0.227   -0.064 -0.318  0.192
 I          0.000  0.001 -0.000    0.003  0.003  0.002    0.002  0.001  0.002
 H          0.103  0.333 -0.150    0.052 -0.143  0.070   -0.279 -0.392  0.438
 H          0.022 -0.145  0.529    0.466 -0.114 -0.177    0.054 -0.067 -0.331
 TransDip   0.021  0.042 -0.080   -0.078  0.057 -0.000    0.037 -0.039 -0.026

 Mode:                10                     11                     12
 Frequency:      1020.94                1074.41                1115.23
 Force Cnst:      0.8938                 0.8560                 0.8673
 Red. Mass:       1.4555                 1.2585                 1.1835
 IR Active:          YES                    YES                    YES
 IR Intens:        6.123                  8.144                  0.081
 Raman Active:       YES                    YES                    YES
               X      Y      Z        X      Y      Z        X      Y      Z
 C          0.030 -0.021  0.017   -0.139  0.051  0.010    0.040 -0.044 -0.006
 C         -0.017  0.009 -0.149   -0.003 -0.010  0.009   -0.043 -0.005  0.053
 C         -0.056  0.019  0.112    0.019 -0.001 -0.014   -0.027  0.064 -0.053
 H         -0.156 -0.328  0.103    0.157  0.073 -0.163    0.294  0.241 -0.337
 Cl         0.003  0.004  0.009    0.000  0.000  0.001   -0.000 -0.002 -0.001
 H          0.317  0.323 -0.005    0.053 -0.137  0.106    0.358 -0.413  0.456
 I          0.000 -0.001 -0.002    0.000  0.000 -0.000   -0.000 -0.000 -0.001
 H          0.617 -0.197 -0.008    0.679 -0.244 -0.006    0.153  0.014 -0.047
 H         -0.418  0.128  0.041    0.575 -0.188 -0.025   -0.412  0.102  0.114
 TransDip   0.066 -0.033 -0.029    0.083 -0.038 -0.011   -0.008 -0.005 -0.002

 Mode:                13                     14                     15
 Frequency:      1122.37                1210.09                1260.87
 Force Cnst:      0.9653                 1.2947                 1.4622
 Red. Mass:       1.3006                 1.5007                 1.5610
 IR Active:          YES                    YES                    YES
 IR Intens:        1.977                 11.617                 35.593
 Raman Active:       YES                    YES                    YES
               X      Y      Z        X      Y      Z        X      Y      Z
 C          0.057  0.093  0.036    0.004 -0.004  0.136    0.007  0.064 -0.057
 C         -0.061 -0.085 -0.006   -0.095  0.055 -0.030    0.064 -0.012  0.081
 C         -0.003 -0.040  0.010    0.074 -0.056 -0.066   -0.165 -0.069  0.002
 H          0.489 -0.112 -0.461   -0.126  0.467 -0.196    0.363 -0.322 -0.021
 Cl         0.002  0.010  0.008   -0.001 -0.010 -0.005   -0.000  0.005  0.003
 H         -0.394  0.104 -0.234    0.583  0.371 -0.261    0.675  0.285 -0.001
 I          0.001  0.001  0.001   -0.001 -0.002 -0.001    0.000 -0.001 -0.001
 H          0.013 -0.271  0.185   -0.178 -0.188  0.254   -0.197  0.167 -0.073
 H         -0.186  0.192 -0.331    0.073 -0.032  0.014    0.250 -0.002 -0.205
 TransDip   0.033 -0.005 -0.030   -0.102 -0.009 -0.037   -0.172 -0.077 -0.033

 Mode:                16                     17                     18
 Frequency:      1318.99                1469.87                3125.56
 Force Cnst:      1.6050                 1.5259                 6.0734
 Red. Mass:       1.5658                 1.1987                 1.0552
 IR Active:          YES                    YES                    YES
 IR Intens:       30.706                  9.602                  5.512
 Raman Active:       YES                    YES                    YES
               X      Y      Z        X      Y      Z        X      Y      Z
 C          0.020  0.064 -0.035    0.018  0.068 -0.094   -0.014 -0.046  0.044
 C          0.098 -0.157  0.021    0.036 -0.026  0.006    0.000  0.003  0.001
 C         -0.081  0.000  0.060   -0.038  0.004  0.008    0.001  0.002  0.001
 H         -0.373  0.815  0.008   -0.017  0.051  0.022   -0.026 -0.011 -0.029
 Cl        -0.006 -0.001 -0.006   -0.001  0.000 -0.000   -0.000  0.000 -0.000
 H         -0.014  0.139 -0.016    0.013  0.017  0.019    0.011 -0.020 -0.026
 I          0.000 -0.000 -0.000    0.000 -0.000 -0.000    0.000  0.000 -0.000
 H          0.167  0.083 -0.074   -0.207 -0.639  0.232   -0.093 -0.229 -0.540
 H         -0.081  0.120 -0.256    0.028  0.020  0.687    0.255  0.757  0.043
 TransDip   0.086 -0.145 -0.055    0.004 -0.057  0.081   -0.033 -0.062  0.027

 Mode:                19                     20                     21
 Frequency:      3174.98                3187.26                3218.09
 Force Cnst:      6.4628                 6.5401                 6.8030
 Red. Mass:       1.0882                 1.0927                 1.1149
 IR Active:          YES                    YES                    YES
 IR Intens:        1.883                  2.219                  2.345
 Raman Active:       YES                    YES                    YES
               X      Y      Z        X      Y      Z        X      Y      Z
 C          0.001  0.002  0.005    0.004  0.011  0.018   -0.025 -0.070 -0.062
 C         -0.047 -0.023 -0.056   -0.025 -0.010 -0.028   -0.007 -0.003 -0.009
 C         -0.009  0.024  0.029    0.021 -0.045 -0.057    0.004 -0.008 -0.011
 H          0.541  0.277  0.645    0.265  0.137  0.313    0.083  0.039  0.101
 Cl         0.000 -0.000  0.000   -0.000  0.000  0.000   -0.000  0.000  0.000
 H          0.111 -0.273 -0.343   -0.214  0.532  0.658   -0.042  0.099  0.128
 I          0.000 -0.000  0.000    0.000  0.000  0.000    0.000  0.000  0.000
 H         -0.003 -0.021 -0.044   -0.031 -0.073 -0.176    0.116  0.282  0.718
 H         -0.007 -0.010 -0.000   -0.027 -0.080 -0.001    0.185  0.549  0.019
 TransDip   0.017 -0.031 -0.026   -0.025 -0.024 -0.033   -0.015 -0.045  0.012

 STANDARD THERMODYNAMIC QUANTITIES AT   298.15 K  AND     1.00 ATM

   This Molecule has  0 Imaginary Frequencies
   Zero point vibrational energy:       38.811 kcal/mol

   Atom    1 Element C  Has Mass   12.00000
   Atom    2 Element C  Has Mass   12.00000
   Atom    3 Element C  Has Mass   12.00000
   Atom    4 Element H  Has Mass    1.00783
   Atom    5 Element Cl Has Mass   34.96885
   Atom    6 Element H  Has Mass    1.00783
   Atom    7 Element I  Has Mass  126.90440
   Atom    8 Element H  Has Mass    1.00783
   Atom    9 Element H  Has Mass    1.00783
   Molecular Mass:   201.904570 amu
   Principal axes and moments of inertia in amu*Bohr^2:
                             1           2           3
    Eigenvalues --      416.72389  1683.69213  1990.08421
          X               0.99972     0.02355     0.00027
          Y              -0.02355     0.99972    -0.00112
          Z              -0.00030     0.00111     1.00000
   Rotational Symmetry Number is   1
   The Molecule is an Asymmetric Top
   Translational Enthalpy:        0.889 kcal/mol
   Rotational Enthalpy:           0.889 kcal/mol
   Vibrational Enthalpy:         40.459 kcal/mol
   gas constant (RT):             0.592 kcal/mol
   Translational Entropy:        41.812  cal/mol.K
   Rotational Entropy:           28.725  cal/mol.K
   Vibrational Entropy:           9.292  cal/mol.K

   Total Enthalpy:               42.829 kcal/mol
   Total Entropy:                79.829  cal/mol.K

 ======================================================================

 STANDARD THERMODYNAMIC QUANTITIES FOR ANHARMONIC VIBRATION -- TOSH

   Zero point vibrational energy: ************ kcal/mol

   Vibrational Enthalpy:       Infinity kcal/mol
   Vibrational Entropy:             NaN  cal/mol.K

   Total Enthalpy:             Infinity kcal/mol
   Total Entropy:                   NaN  cal/mol.K

 ======================================================================

 STANDARD THERMODYNAMIC QUANTITIES FOR ANHARMONIC VIBRATION -- VPT2

   Zero point vibrational energy: ************ kcal/mol

   Vibrational Enthalpy:       Infinity kcal/mol
   Vibrational Entropy:             NaN  cal/mol.K

   Total Enthalpy:             Infinity kcal/mol
   Total Entropy:                   NaN  cal/mol.K

 ======================================================================

Archival summary:
1\1\TWL02\FREQ\ProcedureUnspecified\BasisUnspecified\1l134\taweetha\ThuOct1103:51:282018ThuOct1103:51:282018\0\\#,FREQ,ProcedureUnspecified,BasisUnspecified,\\0,1\I\C,1,2.14466\H,2,1.08149,1,109.676\C,2,1.50258,1,123.65,3,-143.804,0\H,4,1.08226,2,116.754,1,141.041,0\C,4,1.50218,2,60.2387,1,-108.71,0\H,6,1.0827,4,116.142,2,107.012,0\H,6,1.08454,4,119.139,2,-108.651,0\Cl,4,1.77583,2,122.662,1,-0.0134773,0\\\@

 Total job time:  590.09s(wall), 551.71s(cpu) 
 Thu Oct 11 03:51:28 2018

        *************************************************************
        *                                                           *
        *  Thank you very much for using Q-Chem.  Have a nice day.  *
        *                                                           *
        *************************************************************
