# Supplementary material for: Geometric and energetic data from ab initio calculations of haloethene, haloimine, halomethylenephosphine, haloiminophosphine, halodiazene, halodiphosphene and halocyclopropane
Source: Data Brief. 2019 Nov 2;27:104738. doi: 10.1016/j.dib.2019.104738 (PMC6861602; doi:10.1016/j.dib.2019.104738)
Supplement: Multimedia component 3 [file mmc3.zip › CCC/B3LYP/HFCCCFH.out]

Q-Chem Developer Version!
                  Welcome to Q-Chem
     A Quantum Leap Into The Future Of Chemistry


 Q-Chem 5.1, Q-Chem, Inc., Pleasanton, CA (2018)

 Yihan Shao,  Zhengting Gan,  E. Epifanovsky,  A. T. B. Gilbert,  M. Wormit,  
 J. Kussmann,  A. W. Lange,  A. Behn,  Jia Deng,  Xintian Feng,  D. Ghosh,  
 M. Goldey,  P. R. Horn,  L. D. Jacobson,  I. Kaliman,  T. Kus,  A. Landau,  
 Jie Liu,  E. I. Proynov,  R. M. Richard,  R. P. Steele,  E. J. Sundstrom,  
 H. L. Woodcock III,  P. M. Zimmerman,  D. Zuev,  B. Albrecht,  E. Alguire,  
 S. A. Baeppler,  D. Barton,  Z. Benda,  Y. A. Bernard,  E. J. Berquist,  
 K. B. Bravaya,  H. Burton,  D. Casanova,  Chun-Min Chang,  Yunqing Chen,  
 A. Chien,  K. D. Closser,  M. P. Coons,  S. Coriani,  S. Dasgupta,  
 A. L. Dempwolff,  M. Diedenhofen,  Hainam Do,  R. G. Edgar,  Po-Tung Fang,  
 S. Faraji,  S. Fatehi,  Qingguo Feng,  K. D. Fenk,  J. Fosso-Tande,  
 Qinghui Ge,  A. Ghysels,  G. Gidofalvi,  J. Gomes,  J. Gonthier,  A. Gunina,  
 D. Hait,  M. W. D. Hanson-Heine,  P. H. P. Harbach,  A. W. Hauser,  
 J. E. Herr,  E. G. Hohenstein,  Z. C. Holden,  Kerwin Hui,  B. C. Huynh,  
 T.-C. Jagau,  Hyunjun Ji,  B. Kaduk,  K. Khistyaev,  Jaehoon Kim,  
 P. Klunzinger,  K. Koh,  D. Kosenkov,  L. Koulias,  T. Kowalczyk,  
 C. M. Krauter,  A. Kunitsa,  Ka Un Lao,  A. Laurent,  K. V. Lawler,  
 Joonho Lee,  D. Lefrancois,  S. Lehtola,  D. S. Levine,  Yi-Pei Li,  
 You-Sheng Lin,  Fenglai Liu,  E. Livshits,  A. Luenser,  P. Manohar,  
 E. Mansoor,  S. F. Manzer,  Shan-Ping Mao,  Yuezhi Mao,  N. Mardirossian,  
 A. V. Marenich,  T. Markovich,  L. A. Martinez-Martinez,  S. A. Maurer,  
 N. J. Mayhall,  S. C. McKenzie,  J.-M. Mewes,  A. F. Morrison,  
 J. W. Mullinax,  K. Nanda,  T. S. Nguyen-Beck,  R. Olivares-Amaya,  
 J. A. Parkhill,  T. M. Perrine,  F. Plasser,  P. Pokhilko,  S. Prager,  
 A. Prociuk,  E. Ramos,  D. R. Rehn,  F. Rob,  M. Schneider,  N. Sergueev,  
 S. M. Sharada,  S. Sharma,  D. W. Small,  T. Stauch,  T. Stein,  
 Yu-Chuan Su,  A. J. W. Thom,  A. Tkatchenko,  T. Tsuchimochi,  N. M. Tubman,  
 L. Vogt,  M. L. Vidal,  O. Vydrov,  M. A. Watson,  J. Wenzel,  
 M. de Wergifosse,  T. A. Wesolowski,  A. White,  J. Witte,  A. Yamada,  
 Jun Yang,  K. Yao,  S. Yeganeh,  S. R. Yost,  Zhi-Qiang You,  A. Zech,  
 Igor Ying Zhang,  Xing Zhang,  Yan Zhao,  Ying Zhu,  B. R. Brooks,  
 G. K. L. Chan,  C. J. Cramer,  M. S. Gordon,  W. J. Hehre,  A. Klamt,  
 M. W. Schmidt,  C. D. Sherrill,  D. G. Truhlar,  A. Aspuru-Guzik,  R. Baer,  
 A. T. Bell,  N. A. Besley,  Jeng-Da Chai,  A. E. DePrince, III,  
 R. A. DiStasio Jr.,  A. Dreuw,  B. D. Dunietz,  T. R. Furlani,  
 Chao-Ping Hsu,  Yousung Jung,  Jing Kong,  D. S. Lambrecht,  WanZhen Liang,  
 C. Ochsenfeld,  V. A. Rassolov,  L. V. Slipchenko,  J. E. Subotnik,  
 T. Van Voorhis,  J. M. Herbert,  A. I. Krylov,  P. M. W. Gill,  M. Head-Gordon

 Contributors to earlier versions of Q-Chem not listed above: 
 R. D. Adamson,  B. Austin,  J. Baker,  G. J. O. Beran,  K. Brandhorst,  
 S. T. Brown,  E. F. C. Byrd,  A. K. Chakraborty,  C.-L. Cheng,  
 Siu Hung Chien,  D. M. Chipman,  D. L. Crittenden,  H. Dachsel,  
 R. J. Doerksen,  A. D. Dutoi,  L. Fusti-Molnar,  W. A. Goddard III,  
 A. Golubeva-Zadorozhnaya,  S. R. Gwaltney,  G. Hawkins,  A. Heyden,  
 S. Hirata,  G. Kedziora,  F. J. Keil,  C. Kelley,  Jihan Kim,  R. A. King,  
 R. Z. Khaliullin,  P. P. Korambath,  W. Kurlancheek,  A. M. Lee,  M. S. Lee,  
 S. V. Levchenko,  Ching Yeh Lin,  D. Liotard,  R. C. Lochan,  I. Lotan,  
 P. E. Maslen,  N. Nair,  D. P. O'Neill,  D. Neuhauser,  E. Neuscamman,  
 C. M. Oana,  R. Olson,  B. Peters,  R. Peverati,  P. A. Pieniazek,  
 Y. M. Rhee,  J. Ritchie,  M. A. Rohrdanz,  E. Rosta,  N. J. Russ,  
 H. F. Schaefer III,  N. E. Schultz,  N. Shenvi,  A. C. Simmonett,  A. Sodt,  
 D. Stuck,  K. S. Thanthiriwatte,  V. Vanovschi,  Tao Wang,  A. Warshel,  
 C. F. Williams,  Q. Wu,  X. Xu,  W. Zhang

 Please cite Q-Chem as follows:
 Y. Shao et al., Mol. Phys. 113, 184-215 (2015)
 DOI: 10.1080/00268976.2014.952696

 Q-Chem 5.1.1 for Intel X86 EM64T Linux

 Parts of Q-Chem use Armadillo 8.300.2 (Tropical Shenanigans).
 http://arma.sourceforge.net/

 Q-Chem begins on Wed Oct 10 06:40:37 2018  

Host: 
0

     Scratch files written to /scratch/taweetham/qchem27034//
Input Ideriv = 2
Curr. Ideriv = -1
Max.  Ideriv = 2

Checking the input file for inconsistencies... 	...done.

--------------------------------------------------------------
User input:
--------------------------------------------------------------
$molecule
0 1
C 
C 1 CC 
C 2 CC 1 60.0
H 2 CH 1 ANG  3 pDHA
F 2 CF 1 ANG  3 mDHA
F 3 CF 1 ANG  2 mDHA
H 3 CH 1 ANG  2 pDHA
H 1 CH 2 ANG  3 pDHA
H 1 CH 2 ANG  3 mDHA

CC=1.54
CH=1.09
CF=1.35
CCl=1.77
CBr=1.94
CI=2.14
ANG=118.0
pDHA=107.9
mDHA=-107.9
$end

$rem
   job_type	optimization
   basis	6-311++g**
   method	b3lyp
   mem_total	32000
$end

--------------------------------------------------------------
 ----------------------------------------------------------------
             Standard Nuclear Orientation (Angstroms)
    I     Atom           X                Y                Z
 ----------------------------------------------------------------
    1      C      -0.0000127015    -1.2167153740     0.0000745129
    2      C      -0.6315410197     0.1169532266    -0.4404933559
    3      C       0.6315714894     0.1169742646     0.4404985787
    4      H      -0.5275886143     0.4121587633    -1.4845946865
    5      F      -1.8005747343     0.4827022606     0.1270344569
    6      F       1.8006205242     0.4826131277    -0.1270686649
    7      H       0.5276314537     0.4122967337     1.4845680726
    8      H      -0.5242002220    -1.8077318760     0.7510917815
    9      H       0.5236386640    -1.8078348186    -0.7512357091
 ----------------------------------------------------------------
 Molecular Point Group                 C1    NOp =  1
 Largest Abelian Subgroup              C1    NOp =  1
 Nuclear Repulsion Energy =   176.0071910890 hartrees
 There are       20 alpha and       20 beta electrons
 Requested basis set is 6-311++G(d,p)
 There are 50 shells and 138 basis functions

 Total QAlloc Memory Limit  32000 MB
 Mega-Array Size       188 MB
 MEM_STATIC part       192 MB
 A cutoff of  1.0D-11 yielded   1243 shell pairs
 There are      9531 function pairs (     10230 Cartesian)

 -------------------------------------------------------
 OpenMP Integral Computing Module                       
 Release: version 1.0, May 2013, Q-Chem Inc. Pittsburgh 
 -------------------------------------------------------
 Integral Job Info:
 Integral job number is                      11
 Integral operator is                         1
 short-range coefficients                     0
 long-range coefficients              100000000
 Omega coefficients                           0
 if combine SR and LR in K                    0
 Integral screening is                        0
 Integral computing path is                   2
 max size of driver memory is            800000
 size of driver memory is                593474
 size of scratch memory is              2361544
 max col of scratch BK array               1296
 max len of scratch array in speh3          155
 max len of scratch index in speh4           18
 max int batch size is                      520
 min int batch size is                       52
 fixed nKL is                                52
 max L of basis functions is                  2
 order of int derivative is                   0
 number of shells is                         50
 number of basis is                         143
 number of cartesian basis is               143
 number of contracted shell pairs          1243
 number of primitive shell pairs           3326
 maxK2 (contraction) of shell pair           36
 max number of K2 of shell pair               1
 max number of CS2 of shell pair            190
 max number of PS2 of shell pair            438
 mem total for path MDJ                  520748
 -------------------------------------------------------
 Smallest overlap matrix eigenvalue = 8.68E-05

 Scale SEOQF with 1.000000e-01/1.000000e-01/1.000000e-01

 Standard Electronic Orientation quadrupole field applied
 Nucleus-field energy     =     0.0000000029 hartrees
 Guess from superposition of atomic densities
 Warning:  Energy on first SCF cycle will be non-variational
 SAD guess density has 40.000000 electrons

 -----------------------------------------------------------------------
  General SCF calculation program by
  Eric Jon Sundstrom, Paul Horn, Yuezhi Mao, Dmitri Zuev, Alec White,
  David Stuck, Shaama M.S., Shane Yost, Joonho Lee, David Small,
  Daniel Levine, Susi Lehtola, Hugh Burton, Evgeny Epifanovsky
 -----------------------------------------------------------------------
 Exchange:     0.2000 Hartree-Fock + 0.0800 Slater + 0.7200 B88
 Correlation:  0.1900 VWN1RPA + 0.8100 LYP
 Using SG-1 standard quadrature grid
 using 4 threads for integral computing
 -------------------------------------------------------
 OpenMP Integral computing Module                
 Release: version 2.0, May 2017, Q-Chem Inc. Pleasanton 
 -------------------------------------------------------
 -------------------------------------------------------
 OpenMP BLAS3 based DFT computing Module                
 Release: version 1.0, May 2013, Q-Chem Inc. Pittsburgh 
 -------------------------------------------------------
 A restricted SCF calculation will be
 performed using DIIS
 SCF converges when DIIS error is below 1.0e-08
 ---------------------------------------
  Cycle       Energy         DIIS error
 ---------------------------------------
    1    -317.2484979019      5.03e-02  
    2    -316.4009912265      5.24e-03  
    3    -316.3874399056      5.93e-03  
    4    -316.4533856211      6.64e-04  
    5    -316.4539397976      3.28e-04  
    6    -316.4541397270      5.77e-05  
    7    -316.4541439662      3.07e-05  
    8    -316.4541458182      1.15e-06  
    9    -316.4541458208      1.93e-07  
   10    -316.4541458209      2.33e-08  
   11    -316.4541458209      3.13e-09  Convergence criterion met
 ---------------------------------------
 SCF time:   CPU 13.28s  wall 3.00s 
 SCF   energy in the final basis set =     -316.4541458209
 Total energy in the final basis set =     -316.4541458209

 --------------------------------------------------------------

                    Orbital Energies (a.u.)
 --------------------------------------------------------------

 Alpha MOs
 -- Occupied --
-24.691 -24.691 -10.277 -10.277 -10.202  -1.235  -1.230  -0.865
 -0.642  -0.638  -0.563  -0.546  -0.501  -0.476  -0.473  -0.433
 -0.416  -0.400  -0.312  -0.293
 -- Virtual --
 -0.001   0.002   0.016   0.026   0.041   0.057   0.065   0.075
  0.083   0.088   0.111   0.119   0.131   0.133   0.140   0.145
  0.160   0.162   0.166   0.228   0.229   0.231   0.240   0.246
  0.261   0.303   0.316   0.357   0.357   0.361   0.382   0.394
  0.435   0.456   0.485   0.526   0.529   0.540   0.586   0.605
  0.616   0.625   0.641   0.653   0.691   0.704   0.768   0.903
  0.941   1.192   1.217   1.246   1.269   1.355   1.368   1.383
  1.400   1.423   1.428   1.434   1.488   1.524   1.545   1.617
  1.637   1.690   1.720   1.749   1.799   1.811   1.864   1.884
  1.919   1.980   2.036   2.117   2.173   2.187   2.187   2.232
  2.405   2.512   2.560   2.591   2.653   2.696   2.735   2.799
  2.818   2.820   3.080   3.170   3.371   3.372   3.696   3.791
  3.797   3.800   3.838   4.000   4.014   4.036   4.073   4.162
  4.270   4.828   4.892   6.325   6.348   6.367   6.383   6.653
  6.726  23.706  23.737  23.850  66.773  66.780
 --------------------------------------------------------------

          Ground-State Mulliken Net Atomic Charges

     Atom                 Charge (a.u.)
  ----------------------------------------
      1 C                    -0.243974
      2 C                    -0.093401
      3 C                    -0.093370
      4 H                     0.182240
      5 F                    -0.130887
      6 F                    -0.130882
      7 H                     0.182244
      8 H                     0.164015
      9 H                     0.164016
  ----------------------------------------
  Sum of atomic charges =     0.000000

 -----------------------------------------------------------------
                    Cartesian Multipole Moments
 -----------------------------------------------------------------
    Charge (ESU x 10^10)
                 0.0000
    Dipole Moment (Debye)
         X      -0.0003      Y      -1.1728      Z      -0.0001
       Tot       1.1728
    Quadrupole Moments (Debye-Ang)
        XX     -35.4106     XY       0.0012     YY     -27.8389
        XZ       0.9831     YZ       0.0008     ZZ     -25.7929
    Octopole Moments (Debye-Ang^2)
       XXX      -0.0003    XXY      -1.0176    XYY      -0.0014
       YYY       3.9271    XXZ       0.0005    XYZ       2.3975
       YYZ      -0.0012    XZZ      -0.0000    YZZ       3.1178
       ZZZ      -0.0010
    Hexadecapole Moments (Debye-Ang^3)
      XXXX    -277.4478   XXXY       0.0013   XXYY     -63.4799
      XYYY       0.0032   YYYY    -113.7071   XXXZ      -1.7253
      XXYZ      -0.0005   XYYZ      -3.3360   YYYZ       0.0034
      XXZZ     -51.5098   XYZZ       0.0004   YYZZ     -28.1783
      XZZZ      -1.6904   YZZZ       0.0023   ZZZZ     -56.1284
 -----------------------------------------------------------------
 Calculating analytic gradient of the SCF energy
 Gradient of SCF Energy
            1           2           3           4           5           6
    1   0.0000331  -0.0410157   0.0410125   0.0018573   0.0132961  -0.0132938
    2  -0.0177644   0.0186525   0.0186681  -0.0004577  -0.0050236  -0.0050192
    3   0.0000255  -0.0067034   0.0067050  -0.0041209  -0.0051913   0.0051890
            7           8           9
    1  -0.0018570  -0.0021969   0.0021642
    2  -0.0004546  -0.0042999  -0.0043013
    3   0.0041201   0.0009742  -0.0009981
 Max gradient component =       4.102E-02
 RMS gradient           =       1.363E-02
 Gradient time:  CPU 3.29 s  wall 0.88 s
 Geometry Optimization Parameters
   NAtoms,    NIC,     NZ,  NCons,   NDum,   NFix, NCnnct, MaxDiis
        9      69       9       0       0       0       0       0


** GEOMETRY OPTIMIZATION IN DELOCALIZED INTERNAL COORDINATES **
   Searching for a Minimum

   Optimization Cycle:   1

                       Coordinates (Angstroms)
     ATOM                X               Y               Z
      1  C        -0.0000127015   -1.2167153740    0.0000745129
      2  C        -0.6315410197    0.1169532266   -0.4404933559
      3  C         0.6315714894    0.1169742646    0.4404985787
      4  H        -0.5275886143    0.4121587633   -1.4845946865
      5  F        -1.8005747343    0.4827022606    0.1270344569
      6  F         1.8006205242    0.4826131277   -0.1270686649
      7  H         0.5276314537    0.4122967337    1.4845680726
      8  H        -0.5242002220   -1.8077318760    0.7510917815
      9  H         0.5236386640   -1.8078348186   -0.7512357091
   Point Group: c1    Number of degrees of freedom:    21


   Energy is   -316.454145821


 Attempting to Generate Delocalized Internal Coordinates

 21 Hessian modes will be used to form the next step
  Hessian Eigenvalues:
     0.015566    0.020947    0.022466    0.023621    0.030130    0.032042
     0.080386    0.082571    0.090112    0.091755    0.110244    0.127284
     0.252960    0.257000    0.285189    0.348126    0.348126    0.348126
     0.348126    0.550214    0.550214

 Minimum Search - Taking Simple RFO Step
 Searching for Lamda that Minimizes Along All modes
 Value Taken    Lamda =  -0.00471061
 Step Taken.  Stepsize is  0.145502

                             Maximum     Tolerance    Cnvgd?
         Gradient           0.019887      0.000300      NO
         Displacement       0.076058      0.001200      NO
         Energy change     *********      0.000001      NO


 New Cartesian Coordinates Obtained by Inverse Iteration

 Displacement from previous Coordinates is:  0.118227
 ----------------------------------------------------------------
             Standard Nuclear Orientation (Angstroms)
    I     Atom           X                Y                Z
 ----------------------------------------------------------------
    1      C      -0.0000893524    -1.2112419981     0.0000165599
    2      C      -0.6126831885     0.1011939059    -0.4324593612
    3      C       0.6126262210     0.1011342975     0.4324038776
    4      H      -0.5079612747     0.4085234326    -1.4666749156
    5      F      -1.7946865916     0.4821317914     0.1325695347
    6      F       1.7946893797     0.4818762881    -0.1326221959
    7      H       0.5079456700     0.4084956713     1.4666143524
    8      H      -0.5133058584    -1.7903021012     0.7590710190
    9      H       0.5130098345    -1.7903949795    -0.7590438848
 ----------------------------------------------------------------
 Molecular Point Group                 C1    NOp =  1
 Largest Abelian Subgroup              C1    NOp =  1
 Nuclear Repulsion Energy =   177.0175098980 hartrees
 There are       20 alpha and       20 beta electrons
 Applying Cartesian multipole field
    Component          Value
    ---------          -----
     (2,0,0)        1.00000E-11
     (0,2,0)        2.00000E-11
     (0,0,2)       -3.00000E-11
 Nucleus-field energy     =     0.0000000028 hartrees
 Requested basis set is 6-311++G(d,p)
 There are 50 shells and 138 basis functions
 A cutoff of  1.0D-11 yielded   1243 shell pairs
 There are      9531 function pairs (     10230 Cartesian)
 Smallest overlap matrix eigenvalue = 7.56E-05
 Guess MOs from SCF MO coefficient file

 -----------------------------------------------------------------------
  General SCF calculation program by
  Eric Jon Sundstrom, Paul Horn, Yuezhi Mao, Dmitri Zuev, Alec White,
  David Stuck, Shaama M.S., Shane Yost, Joonho Lee, David Small,
  Daniel Levine, Susi Lehtola, Hugh Burton, Evgeny Epifanovsky
 -----------------------------------------------------------------------
 Exchange:     0.2000 Hartree-Fock + 0.0800 Slater + 0.7200 B88
 Correlation:  0.1900 VWN1RPA + 0.8100 LYP
 Using SG-1 standard quadrature grid
 using 4 threads for integral computing
 -------------------------------------------------------
 OpenMP Integral computing Module                
 Release: version 2.0, May 2017, Q-Chem Inc. Pleasanton 
 -------------------------------------------------------
 -------------------------------------------------------
 OpenMP BLAS3 based DFT computing Module                
 Release: version 1.0, May 2013, Q-Chem Inc. Pittsburgh 
 -------------------------------------------------------
 A restricted SCF calculation will be
 performed using DIIS
 SCF converges when DIIS error is below 1.0e-08
 ---------------------------------------
  Cycle       Energy         DIIS error
 ---------------------------------------
    1    -316.4561601859      6.36e-04  
    2    -316.4570624207      3.09e-04  
    3    -316.4570958832      2.90e-04  
    4    -316.4572312342      4.25e-05  
    5    -316.4572339292      8.03e-06  
    6    -316.4572340623      8.71e-07  
    7    -316.4572340636      2.29e-07  
    8    -316.4572340637      1.13e-07  
    9    -316.4572340638      8.38e-09  Convergence criterion met
 ---------------------------------------
 SCF time:   CPU 11.22s  wall 3.00s 
 SCF   energy in the final basis set =     -316.4572340638
 Total energy in the final basis set =     -316.4572340638

 --------------------------------------------------------------

                    Orbital Energies (a.u.)
 --------------------------------------------------------------

 Alpha MOs
 -- Occupied --
-24.688 -24.688 -10.274 -10.274 -10.201  -1.228  -1.223  -0.883
 -0.641  -0.641  -0.565  -0.547  -0.497  -0.473  -0.469  -0.434
 -0.415  -0.401  -0.318  -0.299
 -- Virtual --
 -0.001   0.001   0.016   0.026   0.040   0.057   0.065   0.076
  0.083   0.092   0.110   0.119   0.131   0.134   0.140   0.146
  0.161   0.164   0.167   0.228   0.231   0.237   0.244   0.248
  0.259   0.312   0.327   0.357   0.357   0.361   0.383   0.396
  0.436   0.451   0.488   0.524   0.532   0.536   0.588   0.613
  0.622   0.623   0.647   0.653   0.694   0.705   0.767   0.906
  0.942   1.198   1.215   1.250   1.282   1.360   1.372   1.389
  1.410   1.427   1.430   1.435   1.503   1.525   1.541   1.629
  1.634   1.690   1.729   1.759   1.811   1.824   1.875   1.896
  1.932   1.995   2.048   2.115   2.191   2.209   2.210   2.224
  2.414   2.529   2.562   2.611   2.650   2.704   2.755   2.826
  2.840   2.842   3.109   3.150   3.406   3.419   3.709   3.793
  3.799   3.806   3.845   3.997   4.006   4.032   4.067   4.175
  4.299   4.832   4.898   6.331   6.350   6.370   6.385   6.647
  6.720  23.756  23.774  23.875  66.776  66.784
 --------------------------------------------------------------

          Ground-State Mulliken Net Atomic Charges

     Atom                 Charge (a.u.)
  ----------------------------------------
      1 C                    -0.237137
      2 C                    -0.088239
      3 C                    -0.088248
      4 H                     0.185744
      5 F                    -0.145355
      6 F                    -0.145354
      7 H                     0.185744
      8 H                     0.166422
      9 H                     0.166423
  ----------------------------------------
  Sum of atomic charges =     0.000000

 -----------------------------------------------------------------
                    Cartesian Multipole Moments
 -----------------------------------------------------------------
    Charge (ESU x 10^10)
                 0.0000
    Dipole Moment (Debye)
         X      -0.0001      Y      -1.2575      Z       0.0000
       Tot       1.2575
    Quadrupole Moments (Debye-Ang)
        XX     -35.6674     XY       0.0006     YY     -27.7214
        XZ       0.9720     YZ      -0.0000     ZZ     -25.6845
    Octopole Moments (Debye-Ang^2)
       XXX       0.0029    XXY      -1.1033    XYY       0.0013
       YYY       4.1600    XXZ       0.0010    XYZ       2.3565
       YYZ       0.0002    XZZ       0.0008    YZZ       3.0377
       ZZZ       0.0012
    Hexadecapole Moments (Debye-Ang^3)
      XXXX    -275.6899   XXXY       0.0067   XXYY     -62.8637
      XYYY       0.0057   YYYY    -112.0139   XXXZ      -0.8242
      XXYZ      -0.0002   XYYZ      -2.9650   YYYZ       0.0014
      XXZZ     -51.0446   XYZZ       0.0017   YYZZ     -27.4705
      XZZZ      -0.9134   YZZZ       0.0005   ZZZZ     -55.1379
 -----------------------------------------------------------------
 Calculating analytic gradient of the SCF energy
 Gradient of SCF Energy
            1           2           3           4           5           6
    1   0.0000100  -0.0162573   0.0162528   0.0017796   0.0069974  -0.0070002
    2  -0.0037457   0.0057840   0.0057811  -0.0005103  -0.0028100  -0.0028121
    3   0.0000060  -0.0012322   0.0012246  -0.0000959  -0.0022548   0.0022569
            7           8           9
    1  -0.0017791  -0.0002504   0.0002472
    2  -0.0005132  -0.0005871  -0.0005867
    3   0.0000963  -0.0003197   0.0003187
 Max gradient component =       1.626E-02
 RMS gradient           =       5.250E-03
 Gradient time:  CPU 3.30 s  wall 0.88 s
 Geometry Optimization Parameters
   NAtoms,    NIC,     NZ,  NCons,   NDum,   NFix, NCnnct, MaxDiis
        9      69       9       0       0       0       0       0

 Cartesian Hessian Update
 Hessian Updated using BFGS Update


** GEOMETRY OPTIMIZATION IN DELOCALIZED INTERNAL COORDINATES **
   Searching for a Minimum

   Optimization Cycle:   2

                       Coordinates (Angstroms)
     ATOM                X               Y               Z
      1  C        -0.0000893524   -1.2112419981    0.0000165599
      2  C        -0.6126831885    0.1011939059   -0.4324593612
      3  C         0.6126262210    0.1011342975    0.4324038776
      4  H        -0.5079612747    0.4085234326   -1.4666749156
      5  F        -1.7946865916    0.4821317914    0.1325695347
      6  F         1.7946893797    0.4818762881   -0.1326221959
      7  H         0.5079456700    0.4084956713    1.4666143524
      8  H        -0.5133058584   -1.7903021012    0.7590710190
      9  H         0.5130098345   -1.7903949795   -0.7590438848
   Point Group: c1    Number of degrees of freedom:    21


   Energy is   -316.457234064

 Hessian Updated using BFGS Update

 19 Hessian modes will be used to form the next step
  Hessian Eigenvalues:
     0.015786    0.020947    0.022466    0.023618    0.030143    0.032042
     0.077300    0.080386    0.089921    0.091755    0.108360    0.127284
     0.233784    0.256999    0.257956    0.348121    0.351467    0.504123
     0.550214

 Minimum Search - Taking Simple RFO Step
 Searching for Lamda that Minimizes Along All modes
 Value Taken    Lamda =  -0.00082860
 Step Taken.  Stepsize is  0.078009

                             Maximum     Tolerance    Cnvgd?
         Gradient           0.006856      0.000300      NO
         Displacement       0.049074      0.001200      NO
         Energy change     -0.003088      0.000001      NO


 New Cartesian Coordinates Obtained by Inverse Iteration

 Displacement from previous Coordinates is:  0.043465
 ----------------------------------------------------------------
             Standard Nuclear Orientation (Angstroms)
    I     Atom           X                Y                Z
 ----------------------------------------------------------------
    1      C      -0.0001065882    -1.2108043040     0.0000057699
    2      C      -0.6031079689     0.0959212238    -0.4301772105
    3      C       0.6030728569     0.0958492153     0.4301416251
    4      H      -0.5085662624     0.4028750098    -1.4648812040
    5      F      -1.7965377621     0.4885912912     0.1302578675
    6      F       1.7965486957     0.4883603183    -0.1303089146
    7      H       0.5085535392     0.4028848692     1.4648247087
    8      H      -0.5093149123    -1.7860861697     0.7635565380
    9      H       0.5090032416    -1.7861751459    -0.7635441940
 ----------------------------------------------------------------
 Molecular Point Group                 C1    NOp =  1
 Largest Abelian Subgroup              C1    NOp =  1
 Nuclear Repulsion Energy =   177.0259221954 hartrees
 There are       20 alpha and       20 beta electrons
 Applying Cartesian multipole field
    Component          Value
    ---------          -----
     (2,0,0)        1.00000E-11
     (0,2,0)        2.00000E-11
     (0,0,2)       -3.00000E-11
 Nucleus-field energy     =     0.0000000028 hartrees
 Requested basis set is 6-311++G(d,p)
 There are 50 shells and 138 basis functions
 A cutoff of  1.0D-11 yielded   1243 shell pairs
 There are      9531 function pairs (     10230 Cartesian)
 Smallest overlap matrix eigenvalue = 7.14E-05
 Guess MOs from SCF MO coefficient file

 -----------------------------------------------------------------------
  General SCF calculation program by
  Eric Jon Sundstrom, Paul Horn, Yuezhi Mao, Dmitri Zuev, Alec White,
  David Stuck, Shaama M.S., Shane Yost, Joonho Lee, David Small,
  Daniel Levine, Susi Lehtola, Hugh Burton, Evgeny Epifanovsky
 -----------------------------------------------------------------------
 Exchange:     0.2000 Hartree-Fock + 0.0800 Slater + 0.7200 B88
 Correlation:  0.1900 VWN1RPA + 0.8100 LYP
 Using SG-1 standard quadrature grid
 using 4 threads for integral computing
 -------------------------------------------------------
 OpenMP Integral computing Module                
 Release: version 2.0, May 2017, Q-Chem Inc. Pleasanton 
 -------------------------------------------------------
 -------------------------------------------------------
 OpenMP BLAS3 based DFT computing Module                
 Release: version 1.0, May 2013, Q-Chem Inc. Pittsburgh 
 -------------------------------------------------------
 A restricted SCF calculation will be
 performed using DIIS
 SCF converges when DIIS error is below 1.0e-08
 ---------------------------------------
  Cycle       Energy         DIIS error
 ---------------------------------------
    1    -316.4573080690      3.60e-04  
    2    -316.4576357643      1.42e-04  
    3    -316.4576280856      1.61e-04  
    4    -316.4576674872      1.56e-05  
    5    -316.4576678091      4.68e-06  
    6    -316.4576678573      5.64e-07  
    7    -316.4576678580      8.71e-08  
    8    -316.4576678580      3.99e-08  
    9    -316.4576678580      8.44e-09  Convergence criterion met
 ---------------------------------------
 SCF time:   CPU 11.22s  wall 3.00s 
 SCF   energy in the final basis set =     -316.4576678580
 Total energy in the final basis set =     -316.4576678580

 --------------------------------------------------------------

                    Orbital Energies (a.u.)
 --------------------------------------------------------------

 Alpha MOs
 -- Occupied --
-24.686 -24.686 -10.274 -10.274 -10.202  -1.223  -1.218  -0.891
 -0.642  -0.641  -0.565  -0.547  -0.493  -0.471  -0.466  -0.434
 -0.414  -0.401  -0.320  -0.304
 -- Virtual --
 -0.001  -0.001   0.017   0.025   0.038   0.056   0.064   0.075
  0.083   0.093   0.108   0.119   0.130   0.134   0.140   0.147
  0.160   0.163   0.169   0.226   0.230   0.239   0.244   0.248
  0.257   0.315   0.331   0.357   0.358   0.361   0.384   0.397
  0.435   0.448   0.488   0.523   0.532   0.533   0.587   0.615
  0.620   0.624   0.650   0.652   0.694   0.704   0.765   0.908
  0.942   1.198   1.215   1.251   1.282   1.360   1.375   1.391
  1.411   1.428   1.433   1.435   1.508   1.522   1.540   1.633
  1.633   1.691   1.727   1.763   1.815   1.829   1.878   1.903
  1.939   2.000   2.048   2.108   2.198   2.212   2.215   2.222
  2.413   2.531   2.561   2.616   2.651   2.704   2.763   2.830
  2.848   2.851   3.110   3.134   3.418   3.435   3.709   3.794
  3.800   3.808   3.846   3.992   3.998   4.020   4.058   4.176
  4.307   4.827   4.893   6.333   6.352   6.372   6.385   6.637
  6.709  23.755  23.806  23.884  66.778  66.785
 --------------------------------------------------------------

          Ground-State Mulliken Net Atomic Charges

     Atom                 Charge (a.u.)
  ----------------------------------------
      1 C                    -0.231689
      2 C                    -0.086957
      3 C                    -0.086956
      4 H                     0.188250
      5 F                    -0.153051
      6 F                    -0.153051
      7 H                     0.188250
      8 H                     0.167602
      9 H                     0.167602
  ----------------------------------------
  Sum of atomic charges =     0.000000

 -----------------------------------------------------------------
                    Cartesian Multipole Moments
 -----------------------------------------------------------------
    Charge (ESU x 10^10)
                 0.0000
    Dipole Moment (Debye)
         X      -0.0001      Y      -1.3288      Z       0.0000
       Tot       1.3288
    Quadrupole Moments (Debye-Ang)
        XX     -35.8758     XY       0.0006     YY     -27.6915
        XZ       0.9902     YZ       0.0001     ZZ     -25.5911
    Octopole Moments (Debye-Ang^2)
       XXX       0.0026    XXY      -1.2815    XYY       0.0011
       YYY       3.9775    XXZ       0.0009    XYZ       2.3537
       YYZ       0.0002    XZZ       0.0007    YZZ       2.9274
       ZZZ       0.0010
    Hexadecapole Moments (Debye-Ang^3)
      XXXX    -276.4929   XXXY       0.0056   XXYY     -62.9798
      XYYY       0.0047   YYYY    -111.9018   XXXZ      -0.7789
      XXYZ      -0.0003   XYYZ      -2.9332   YYYZ       0.0011
      XXZZ     -51.0138   XYZZ       0.0014   YYZZ     -27.3054
      XZZZ      -0.7177   YZZZ       0.0005   ZZZZ     -54.6156
 -----------------------------------------------------------------
 Calculating analytic gradient of the SCF energy
 Gradient of SCF Energy
            1           2           3           4           5           6
    1   0.0000008  -0.0013372   0.0013390   0.0006132   0.0016182  -0.0016185
    2   0.0021696  -0.0004233  -0.0004306  -0.0002995  -0.0005875  -0.0005850
    3   0.0000016   0.0019408  -0.0019401   0.0000566  -0.0004564   0.0004557
            7           8           9
    1  -0.0006144  -0.0000267   0.0000255
    2  -0.0002970   0.0002266   0.0002266
    3  -0.0000568  -0.0001614   0.0001601
 Max gradient component =       2.170E-03
 RMS gradient           =       9.353E-04
 Gradient time:  CPU 3.31 s  wall 0.89 s
 Geometry Optimization Parameters
   NAtoms,    NIC,     NZ,  NCons,   NDum,   NFix, NCnnct, MaxDiis
        9      69       9       0       0       0       0       0

 Cartesian Hessian Update
 Hessian Updated using BFGS Update


** GEOMETRY OPTIMIZATION IN DELOCALIZED INTERNAL COORDINATES **
   Searching for a Minimum

   Optimization Cycle:   3

                       Coordinates (Angstroms)
     ATOM                X               Y               Z
      1  C        -0.0001065882   -1.2108043040    0.0000057699
      2  C        -0.6031079689    0.0959212238   -0.4301772105
      3  C         0.6030728569    0.0958492153    0.4301416251
      4  H        -0.5085662624    0.4028750098   -1.4648812040
      5  F        -1.7965377621    0.4885912912    0.1302578675
      6  F         1.7965486957    0.4883603183   -0.1303089146
      7  H         0.5085535392    0.4028848692    1.4648247087
      8  H        -0.5093149123   -1.7860861697    0.7635565380
      9  H         0.5090032416   -1.7861751459   -0.7635441940
   Point Group: c1    Number of degrees of freedom:    21


   Energy is   -316.457667858

 Hessian Updated using BFGS Update

 20 Hessian modes will be used to form the next step
  Hessian Eigenvalues:
     0.015800    0.020947    0.022466    0.023577    0.030203    0.032042
     0.069658    0.080386    0.090434    0.091755    0.106991    0.127284
     0.247142    0.257000    0.288261    0.348126    0.348226    0.351778
     0.457528    0.550214

 Minimum Search - Taking Simple RFO Step
 Searching for Lamda that Minimizes Along All modes
 Value Taken    Lamda =  -0.00004357
 Step Taken.  Stepsize is  0.018209

                             Maximum     Tolerance    Cnvgd?
         Gradient           0.002837      0.000300      NO
         Displacement       0.011314      0.001200      NO
         Energy change     -0.000434      0.000001      NO


 New Cartesian Coordinates Obtained by Inverse Iteration

 Displacement from previous Coordinates is:  0.015995
 ----------------------------------------------------------------
             Standard Nuclear Orientation (Angstroms)
    I     Atom           X                Y                Z
 ----------------------------------------------------------------
    1      C      -0.0001116747    -1.2127642291     0.0000018250
    2      C      -0.6027364309     0.0961236594    -0.4312576922
    3      C       0.6026811766     0.0960585107     0.4312089844
    4      H      -0.5111196900     0.4046956193    -1.4657256270
    5      F      -1.7990926337     0.4898084946     0.1280178898
    6      F       1.7990987414     0.4895503326    -0.1280716513
    7      H       0.5111039338     0.4046756658     1.4656673141
    8      H      -0.5076595821    -1.7883215224     0.7647568332
    9      H       0.5073809991    -1.7884102231    -0.7647228901
 ----------------------------------------------------------------
 Molecular Point Group                 C1    NOp =  1
 Largest Abelian Subgroup              C1    NOp =  1
 Nuclear Repulsion Energy =   176.8054112467 hartrees
 There are       20 alpha and       20 beta electrons
 Applying Cartesian multipole field
    Component          Value
    ---------          -----
     (2,0,0)        1.00000E-11
     (0,2,0)        2.00000E-11
     (0,0,2)       -3.00000E-11
 Nucleus-field energy     =     0.0000000028 hartrees
 Requested basis set is 6-311++G(d,p)
 There are 50 shells and 138 basis functions
 A cutoff of  1.0D-11 yielded   1243 shell pairs
 There are      9531 function pairs (     10230 Cartesian)
 Smallest overlap matrix eigenvalue = 7.18E-05
 Guess MOs from SCF MO coefficient file

 -----------------------------------------------------------------------
  General SCF calculation program by
  Eric Jon Sundstrom, Paul Horn, Yuezhi Mao, Dmitri Zuev, Alec White,
  David Stuck, Shaama M.S., Shane Yost, Joonho Lee, David Small,
  Daniel Levine, Susi Lehtola, Hugh Burton, Evgeny Epifanovsky
 -----------------------------------------------------------------------
 Exchange:     0.2000 Hartree-Fock + 0.0800 Slater + 0.7200 B88
 Correlation:  0.1900 VWN1RPA + 0.8100 LYP
 Using SG-1 standard quadrature grid
 using 4 threads for integral computing
 -------------------------------------------------------
 OpenMP Integral computing Module                
 Release: version 2.0, May 2017, Q-Chem Inc. Pleasanton 
 -------------------------------------------------------
 -------------------------------------------------------
 OpenMP BLAS3 based DFT computing Module                
 Release: version 1.0, May 2013, Q-Chem Inc. Pittsburgh 
 -------------------------------------------------------
 A restricted SCF calculation will be
 performed using DIIS
 SCF converges when DIIS error is below 1.0e-08
 ---------------------------------------
  Cycle       Energy         DIIS error
 ---------------------------------------
    1    -316.4576834735      6.42e-05  
    2    -316.4576936849      1.72e-05  
    3    -316.4576938668      1.40e-05  
    4    -316.4576942386      1.22e-06  
    5    -316.4576942405      6.86e-07  
    6    -316.4576942413      1.30e-07  
    7    -316.4576942413      2.47e-08  
    8    -316.4576942413      8.18e-09  Convergence criterion met
 ---------------------------------------
 SCF time:   CPU 9.97s  wall 2.00s 
 SCF   energy in the final basis set =     -316.4576942413
 Total energy in the final basis set =     -316.4576942413

 --------------------------------------------------------------

                    Orbital Energies (a.u.)
 --------------------------------------------------------------

 Alpha MOs
 -- Occupied --
-24.686 -24.686 -10.274 -10.274 -10.202  -1.222  -1.217  -0.891
 -0.642  -0.641  -0.564  -0.547  -0.493  -0.471  -0.465  -0.434
 -0.414  -0.401  -0.320  -0.304
 -- Virtual --
 -0.001  -0.001   0.016   0.025   0.038   0.056   0.064   0.075
  0.083   0.092   0.108   0.119   0.130   0.134   0.140   0.147
  0.160   0.163   0.169   0.225   0.230   0.239   0.243   0.247
  0.256   0.315   0.331   0.358   0.358   0.361   0.384   0.397
  0.435   0.448   0.488   0.523   0.532   0.533   0.586   0.614
  0.620   0.623   0.649   0.652   0.694   0.704   0.765   0.908
  0.942   1.198   1.214   1.250   1.280   1.360   1.376   1.391
  1.411   1.428   1.433   1.435   1.508   1.521   1.540   1.632
  1.633   1.689   1.726   1.764   1.815   1.828   1.878   1.904
  1.939   1.999   2.045   2.106   2.197   2.211   2.214   2.220
  2.411   2.530   2.561   2.615   2.650   2.702   2.762   2.828
  2.847   2.850   3.105   3.130   3.416   3.430   3.708   3.794
  3.800   3.808   3.845   3.990   3.996   4.016   4.055   4.176
  4.306   4.824   4.890   6.333   6.352   6.372   6.385   6.634
  6.705  23.753  23.803  23.881  66.778  66.785
 --------------------------------------------------------------

          Ground-State Mulliken Net Atomic Charges

     Atom                 Charge (a.u.)
  ----------------------------------------
      1 C                    -0.231106
      2 C                    -0.087054
      3 C                    -0.087058
      4 H                     0.188756
      5 F                    -0.153851
      6 F                    -0.153851
      7 H                     0.188756
      8 H                     0.167704
      9 H                     0.167704
  ----------------------------------------
  Sum of atomic charges =     0.000000

 -----------------------------------------------------------------
                    Cartesian Multipole Moments
 -----------------------------------------------------------------
    Charge (ESU x 10^10)
                 0.0000
    Dipole Moment (Debye)
         X      -0.0001      Y      -1.3368      Z       0.0000
       Tot       1.3368
    Quadrupole Moments (Debye-Ang)
        XX     -35.9358     XY       0.0006     YY     -27.6829
        XZ       0.9962     YZ      -0.0000     ZZ     -25.5746
    Octopole Moments (Debye-Ang^2)
       XXX       0.0031    XXY      -1.3026    XYY       0.0015
       YYY       3.9176    XXZ       0.0010    XYZ       2.3605
       YYZ       0.0003    XZZ       0.0009    YZZ       2.9267
       ZZZ       0.0014
    Hexadecapole Moments (Debye-Ang^3)
      XXXX    -277.3588   XXXY       0.0064   XXYY     -63.1778
      XYYY       0.0052   YYYY    -112.1247   XXXZ      -0.9442
      XXYZ      -0.0002   XYYZ      -2.9829   YYYZ       0.0009
      XXZZ     -51.1173   XYZZ       0.0016   YYZZ     -27.3220
      XZZZ      -0.8174   YZZZ       0.0003   ZZZZ     -54.5969
 -----------------------------------------------------------------
 Calculating analytic gradient of the SCF energy
 Gradient of SCF Energy
            1           2           3           4           5           6
    1   0.0000001  -0.0003725   0.0003707   0.0001783   0.0002981  -0.0002978
    2   0.0005107  -0.0001324  -0.0001327  -0.0000418  -0.0001256  -0.0001265
    3  -0.0000002   0.0007091  -0.0007109   0.0000337  -0.0001650   0.0001656
            7           8           9
    1  -0.0001782   0.0000938  -0.0000925
    2  -0.0000424   0.0000453   0.0000454
    3  -0.0000333   0.0000204  -0.0000196
 Max gradient component =       7.109E-04
 RMS gradient           =       2.678E-04
 Gradient time:  CPU 3.30 s  wall 0.88 s
 Geometry Optimization Parameters
   NAtoms,    NIC,     NZ,  NCons,   NDum,   NFix, NCnnct, MaxDiis
        9      69       9       0       0       0       0       0

 Cartesian Hessian Update
 Hessian Updated using BFGS Update


** GEOMETRY OPTIMIZATION IN DELOCALIZED INTERNAL COORDINATES **
   Searching for a Minimum

   Optimization Cycle:   4

                       Coordinates (Angstroms)
     ATOM                X               Y               Z
      1  C        -0.0001116747   -1.2127642291    0.0000018250
      2  C        -0.6027364309    0.0961236594   -0.4312576922
      3  C         0.6026811766    0.0960585107    0.4312089844
      4  H        -0.5111196900    0.4046956193   -1.4657256270
      5  F        -1.7990926337    0.4898084946    0.1280178898
      6  F         1.7990987414    0.4895503326   -0.1280716513
      7  H         0.5111039338    0.4046756658    1.4656673141
      8  H        -0.5076595821   -1.7883215224    0.7647568332
      9  H         0.5073809991   -1.7884102231   -0.7647228901
   Point Group: c1    Number of degrees of freedom:    21


   Energy is   -316.457694241

 Hessian Updated using BFGS Update

 20 Hessian modes will be used to form the next step
  Hessian Eigenvalues:
     0.016375    0.020947    0.022466    0.023866    0.030071    0.032042
     0.060702    0.080386    0.089828    0.091755    0.109485    0.127284
     0.247103    0.257000    0.271093    0.347890    0.348126    0.351726
     0.414474    0.550214

 Minimum Search - Taking Simple RFO Step
 Searching for Lamda that Minimizes Along All modes
 Value Taken    Lamda =  -0.00000477
 Step Taken.  Stepsize is  0.010197

                             Maximum     Tolerance    Cnvgd?
         Gradient           0.000611      0.000300      NO
         Displacement       0.007340      0.001200      NO
         Energy change     -0.000026      0.000001      NO


 New Cartesian Coordinates Obtained by Inverse Iteration

 Displacement from previous Coordinates is:  0.007186
 ----------------------------------------------------------------
             Standard Nuclear Orientation (Angstroms)
    I     Atom           X                Y                Z
 ----------------------------------------------------------------
    1      C      -0.0001100393    -1.2133914523     0.0000038781
    2      C      -0.6025281417     0.0962094330    -0.4318160407
    3      C       0.6024845178     0.0961452571     0.4317758215
    4      H      -0.5126158620     0.4047058844    -1.4664422211
    5      F      -1.7991801918     0.4906864068     0.1280704690
    6      F       1.7991870423     0.4904478377    -0.1281267431
    7      H       0.5126083497     0.4047000687     1.4663877840
    8      H      -0.5090547539    -1.7889983725     0.7638987141
    9      H       0.5087539184    -1.7890887550    -0.7638766759
 ----------------------------------------------------------------
 Molecular Point Group                 C1    NOp =  1
 Largest Abelian Subgroup              C1    NOp =  1
 Nuclear Repulsion Energy =   176.7465846702 hartrees
 There are       20 alpha and       20 beta electrons
 Applying Cartesian multipole field
    Component          Value
    ---------          -----
     (2,0,0)        1.00000E-11
     (0,2,0)        2.00000E-11
     (0,0,2)       -3.00000E-11
 Nucleus-field energy     =     0.0000000028 hartrees
 Requested basis set is 6-311++G(d,p)
 There are 50 shells and 138 basis functions
 A cutoff of  1.0D-11 yielded   1243 shell pairs
 There are      9531 function pairs (     10230 Cartesian)
 Smallest overlap matrix eigenvalue = 7.20E-05
 Guess MOs from SCF MO coefficient file

 -----------------------------------------------------------------------
  General SCF calculation program by
  Eric Jon Sundstrom, Paul Horn, Yuezhi Mao, Dmitri Zuev, Alec White,
  David Stuck, Shaama M.S., Shane Yost, Joonho Lee, David Small,
  Daniel Levine, Susi Lehtola, Hugh Burton, Evgeny Epifanovsky
 -----------------------------------------------------------------------
 Exchange:     0.2000 Hartree-Fock + 0.0800 Slater + 0.7200 B88
 Correlation:  0.1900 VWN1RPA + 0.8100 LYP
 Using SG-1 standard quadrature grid
 using 4 threads for integral computing
 -------------------------------------------------------
 OpenMP Integral computing Module                
 Release: version 2.0, May 2017, Q-Chem Inc. Pleasanton 
 -------------------------------------------------------
 -------------------------------------------------------
 OpenMP BLAS3 based DFT computing Module                
 Release: version 1.0, May 2013, Q-Chem Inc. Pittsburgh 
 -------------------------------------------------------
 A restricted SCF calculation will be
 performed using DIIS
 SCF converges when DIIS error is below 1.0e-08
 ---------------------------------------
  Cycle       Energy         DIIS error
 ---------------------------------------
    1    -316.4576949402      2.47e-05  
    2    -316.4576966107      6.56e-06  
    3    -316.4576966348      5.58e-06  
    4    -316.4576966911      6.11e-07  
    5    -316.4576966914      4.02e-07  
    6    -316.4576966917      3.21e-08  
    7    -316.4576966917      1.34e-08  
    8    -316.4576966917      3.31e-09  Convergence criterion met
 ---------------------------------------
 SCF time:   CPU 9.97s  wall 3.00s 
 SCF   energy in the final basis set =     -316.4576966917
 Total energy in the final basis set =     -316.4576966917

 --------------------------------------------------------------

                    Orbital Energies (a.u.)
 --------------------------------------------------------------

 Alpha MOs
 -- Occupied --
-24.685 -24.685 -10.275 -10.274 -10.202  -1.222  -1.217  -0.891
 -0.642  -0.641  -0.564  -0.547  -0.493  -0.471  -0.465  -0.434
 -0.414  -0.401  -0.320  -0.305
 -- Virtual --
 -0.002  -0.001   0.016   0.025   0.038   0.056   0.064   0.075
  0.083   0.092   0.108   0.119   0.130   0.134   0.140   0.147
  0.160   0.163   0.169   0.225   0.229   0.238   0.243   0.247
  0.256   0.314   0.330   0.358   0.358   0.361   0.384   0.397
  0.435   0.448   0.488   0.523   0.532   0.533   0.586   0.613
  0.620   0.623   0.649   0.652   0.694   0.704   0.765   0.908
  0.942   1.198   1.214   1.250   1.280   1.359   1.376   1.391
  1.411   1.428   1.433   1.435   1.508   1.521   1.540   1.632
  1.633   1.690   1.726   1.764   1.814   1.827   1.878   1.904
  1.939   1.998   2.044   2.105   2.197   2.210   2.214   2.220
  2.410   2.530   2.561   2.615   2.650   2.701   2.761   2.827
  2.846   2.850   3.104   3.129   3.415   3.429   3.707   3.794
  3.800   3.808   3.845   3.989   3.995   4.014   4.055   4.177
  4.306   4.824   4.889   6.333   6.352   6.372   6.385   6.633
  6.704  23.753  23.801  23.880  66.778  66.785
 --------------------------------------------------------------

          Ground-State Mulliken Net Atomic Charges

     Atom                 Charge (a.u.)
  ----------------------------------------
      1 C                    -0.230635
      2 C                    -0.087180
      3 C                    -0.087179
      4 H                     0.188957
      5 F                    -0.154172
      6 F                    -0.154172
      7 H                     0.188957
      8 H                     0.167712
      9 H                     0.167712
  ----------------------------------------
  Sum of atomic charges =     0.000000

 -----------------------------------------------------------------
                    Cartesian Multipole Moments
 -----------------------------------------------------------------
    Charge (ESU x 10^10)
                 0.0000
    Dipole Moment (Debye)
         X      -0.0001      Y      -1.3414      Z       0.0000
       Tot       1.3414
    Quadrupole Moments (Debye-Ang)
        XX     -35.9436     XY       0.0006     YY     -27.6838
        XZ       1.0021     YZ       0.0000     ZZ     -25.5712
    Octopole Moments (Debye-Ang^2)
       XXX       0.0029    XXY      -1.3225    XYY       0.0013
       YYY       3.8856    XXZ       0.0010    XYZ       2.3678
       YYZ       0.0003    XZZ       0.0008    YZZ       2.9290
       ZZZ       0.0013
    Hexadecapole Moments (Debye-Ang^3)
      XXXX    -277.4583   XXXY       0.0058   XXYY     -63.2057
      XYYY       0.0048   YYYY    -112.2299   XXXZ      -0.9543
      XXYZ      -0.0002   XYYZ      -2.9944   YYYZ       0.0011
      XXZZ     -51.1215   XYZZ       0.0015   YYZZ     -27.3555
      XZZZ      -0.8048   YZZZ       0.0004   ZZZZ     -54.6005
 -----------------------------------------------------------------
 Calculating analytic gradient of the SCF energy
 Gradient of SCF Energy
            1           2           3           4           5           6
    1  -0.0000003  -0.0001325   0.0001333  -0.0000109  -0.0000131   0.0000132
    2  -0.0000238  -0.0000324  -0.0000334  -0.0000510   0.0001055   0.0001063
    3   0.0000004   0.0001847  -0.0001843  -0.0000132  -0.0000153   0.0000151
            7           8           9
    1   0.0000106   0.0000231  -0.0000234
    2  -0.0000504  -0.0000105  -0.0000103
    3   0.0000130   0.0000031  -0.0000035
 Max gradient component =       1.847E-04
 RMS gradient           =       7.108E-05
 Gradient time:  CPU 3.31 s  wall 0.88 s
 Geometry Optimization Parameters
   NAtoms,    NIC,     NZ,  NCons,   NDum,   NFix, NCnnct, MaxDiis
        9      69       9       0       0       0       0       0

 Cartesian Hessian Update
 Hessian Updated using BFGS Update


** GEOMETRY OPTIMIZATION IN DELOCALIZED INTERNAL COORDINATES **
   Searching for a Minimum

   Optimization Cycle:   5

                       Coordinates (Angstroms)
     ATOM                X               Y               Z
      1  C        -0.0001100393   -1.2133914523    0.0000038781
      2  C        -0.6025281417    0.0962094330   -0.4318160407
      3  C         0.6024845178    0.0961452571    0.4317758215
      4  H        -0.5126158620    0.4047058844   -1.4664422211
      5  F        -1.7991801918    0.4906864068    0.1280704690
      6  F         1.7991870423    0.4904478377   -0.1281267431
      7  H         0.5126083497    0.4047000687    1.4663877840
      8  H        -0.5090547539   -1.7889983725    0.7638987141
      9  H         0.5087539184   -1.7890887550   -0.7638766759
   Point Group: c1    Number of degrees of freedom:    21


   Energy is   -316.457696692

 Hessian Updated using BFGS Update

 21 Hessian modes will be used to form the next step
  Hessian Eigenvalues:
     0.018187    0.020947    0.021823    0.022466    0.028488    0.032043
     0.058169    0.080386    0.089216    0.091755    0.107649    0.127284
     0.247292    0.257001    0.282114    0.347622    0.348126    0.348126
     0.351811    0.430065    0.550214

 Minimum Search - Taking Simple RFO Step
 Searching for Lamda that Minimizes Along All modes
 Value Taken    Lamda =   0.00000000
 Step Taken.  Stepsize is  0.005632

                             Maximum     Tolerance    Cnvgd?
         Gradient           0.000105      0.000300     YES
         Displacement       0.004072      0.001200      NO
         Energy change     -0.000002      0.000001      NO


 New Cartesian Coordinates Obtained by Inverse Iteration

 Displacement from previous Coordinates is:  0.004575
 ----------------------------------------------------------------
             Standard Nuclear Orientation (Angstroms)
    I     Atom           X                Y                Z
 ----------------------------------------------------------------
    1      C      -0.0001099152    -1.2133224789     0.0000034700
    2      C      -0.6024166160     0.0963647044    -0.4320119461
    3      C       0.6023697145     0.0963020842     0.4319699147
    4      H      -0.5128857504     0.4056485435    -1.4664184474
    5      F      -1.7995096266     0.4894568637     0.1282086196
    6      F       1.7995146855     0.4892143334    -0.1282660224
    7      H       0.5128786193     0.4056376297     1.4663643973
    8      H      -0.5094860504    -1.7888969013     0.7636681940
    9      H       0.5091897789    -1.7889884708    -0.7636431938
 ----------------------------------------------------------------
 Molecular Point Group                 C1    NOp =  1
 Largest Abelian Subgroup              C1    NOp =  1
 Nuclear Repulsion Energy =   176.7445729178 hartrees
 There are       20 alpha and       20 beta electrons
 Applying Cartesian multipole field
    Component          Value
    ---------          -----
     (2,0,0)        1.00000E-11
     (0,2,0)        2.00000E-11
     (0,0,2)       -3.00000E-11
 Nucleus-field energy     =     0.0000000028 hartrees
 Requested basis set is 6-311++G(d,p)
 There are 50 shells and 138 basis functions
 A cutoff of  1.0D-11 yielded   1243 shell pairs
 There are      9531 function pairs (     10230 Cartesian)
 Smallest overlap matrix eigenvalue = 7.20E-05
 Guess MOs from SCF MO coefficient file

 -----------------------------------------------------------------------
  General SCF calculation program by
  Eric Jon Sundstrom, Paul Horn, Yuezhi Mao, Dmitri Zuev, Alec White,
  David Stuck, Shaama M.S., Shane Yost, Joonho Lee, David Small,
  Daniel Levine, Susi Lehtola, Hugh Burton, Evgeny Epifanovsky
 -----------------------------------------------------------------------
 Exchange:     0.2000 Hartree-Fock + 0.0800 Slater + 0.7200 B88
 Correlation:  0.1900 VWN1RPA + 0.8100 LYP
 Using SG-1 standard quadrature grid
 using 4 threads for integral computing
 -------------------------------------------------------
 OpenMP Integral computing Module                
 Release: version 2.0, May 2017, Q-Chem Inc. Pleasanton 
 -------------------------------------------------------
 -------------------------------------------------------
 OpenMP BLAS3 based DFT computing Module                
 Release: version 1.0, May 2013, Q-Chem Inc. Pittsburgh 
 -------------------------------------------------------
 A restricted SCF calculation will be
 performed using DIIS
 SCF converges when DIIS error is below 1.0e-08
 ---------------------------------------
  Cycle       Energy         DIIS error
 ---------------------------------------
    1    -316.4576960524      1.77e-05  
    2    -316.4576972470      3.13e-06  
    3    -316.4576972523      3.42e-06  
    4    -316.4576972676      6.81e-07  
    5    -316.4576972682      2.38e-07  
    6    -316.4576972683      3.11e-08  
    7    -316.4576972683      1.44e-08  
    8    -316.4576972683      1.07e-09  Convergence criterion met
 ---------------------------------------
 SCF time:   CPU 9.96s  wall 3.00s 
 SCF   energy in the final basis set =     -316.4576972683
 Total energy in the final basis set =     -316.4576972683

 --------------------------------------------------------------

                    Orbital Energies (a.u.)
 --------------------------------------------------------------

 Alpha MOs
 -- Occupied --
-24.685 -24.685 -10.275 -10.274 -10.202  -1.222  -1.217  -0.891
 -0.642  -0.641  -0.564  -0.547  -0.493  -0.471  -0.465  -0.434
 -0.414  -0.401  -0.320  -0.305
 -- Virtual --
 -0.001  -0.001   0.016   0.025   0.038   0.056   0.064   0.075
  0.083   0.092   0.108   0.119   0.130   0.134   0.140   0.147
  0.160   0.163   0.169   0.225   0.229   0.238   0.243   0.247
  0.256   0.314   0.330   0.358   0.358   0.361   0.384   0.397
  0.435   0.448   0.487   0.523   0.532   0.533   0.586   0.613
  0.620   0.623   0.649   0.652   0.694   0.704   0.765   0.907
  0.942   1.198   1.214   1.250   1.279   1.359   1.376   1.391
  1.411   1.428   1.433   1.435   1.508   1.521   1.540   1.631
  1.633   1.689   1.726   1.764   1.814   1.827   1.878   1.904
  1.939   1.998   2.044   2.105   2.197   2.210   2.214   2.220
  2.410   2.530   2.561   2.615   2.650   2.701   2.761   2.827
  2.846   2.850   3.103   3.128   3.415   3.428   3.707   3.794
  3.800   3.808   3.845   3.989   3.995   4.013   4.055   4.177
  4.306   4.824   4.889   6.333   6.352   6.372   6.385   6.632
  6.704  23.753  23.801  23.880  66.778  66.785
 --------------------------------------------------------------

          Ground-State Mulliken Net Atomic Charges

     Atom                 Charge (a.u.)
  ----------------------------------------
      1 C                    -0.230987
      2 C                    -0.087001
      3 C                    -0.087000
      4 H                     0.188994
      5 F                    -0.154261
      6 F                    -0.154262
      7 H                     0.188994
      8 H                     0.167761
      9 H                     0.167761
  ----------------------------------------
  Sum of atomic charges =     0.000000

 -----------------------------------------------------------------
                    Cartesian Multipole Moments
 -----------------------------------------------------------------
    Charge (ESU x 10^10)
                 0.0000
    Dipole Moment (Debye)
         X      -0.0001      Y      -1.3377      Z       0.0000
       Tot       1.3377
    Quadrupole Moments (Debye-Ang)
        XX     -35.9478     XY       0.0006     YY     -27.6801
        XZ       1.0037     YZ       0.0000     ZZ     -25.5714
    Octopole Moments (Debye-Ang^2)
       XXX       0.0030    XXY      -1.3072    XYY       0.0013
       YYY       3.9139    XXZ       0.0010    XYZ       2.3701
       YYZ       0.0003    XZZ       0.0008    YZZ       2.9430
       ZZZ       0.0013
    Hexadecapole Moments (Debye-Ang^3)
      XXXX    -277.5531   XXXY       0.0059   XXYY     -63.1981
      XYYY       0.0049   YYYY    -112.1541   XXXZ      -0.9461
      XXYZ      -0.0002   XYYZ      -2.9916   YYYZ       0.0011
      XXZZ     -51.1331   XYZZ       0.0015   YYZZ     -27.3427
      XZZZ      -0.7959   YZZZ       0.0004   ZZZZ     -54.6096
 -----------------------------------------------------------------
 Calculating analytic gradient of the SCF energy
 Gradient of SCF Energy
            1           2           3           4           5           6
    1  -0.0000000  -0.0000205   0.0000207  -0.0000344  -0.0000772   0.0000772
    2  -0.0001140   0.0000649   0.0000651  -0.0000159   0.0000323   0.0000324
    3   0.0000002   0.0000960  -0.0000960  -0.0000002   0.0000057  -0.0000057
            7           8           9
    1   0.0000344   0.0000422  -0.0000423
    2  -0.0000158  -0.0000245  -0.0000245
    3   0.0000002   0.0000345  -0.0000347
 Max gradient component =       1.140E-04
 RMS gradient           =       4.900E-05
 Gradient time:  CPU 3.30 s  wall 0.88 s
 Geometry Optimization Parameters
   NAtoms,    NIC,     NZ,  NCons,   NDum,   NFix, NCnnct, MaxDiis
        9      69       9       0       0       0       0       0

 Cartesian Hessian Update
 Hessian Updated using BFGS Update


** GEOMETRY OPTIMIZATION IN DELOCALIZED INTERNAL COORDINATES **
   Searching for a Minimum

   Optimization Cycle:   6

                       Coordinates (Angstroms)
     ATOM                X               Y               Z
      1  C        -0.0001099152   -1.2133224789    0.0000034700
      2  C        -0.6024166160    0.0963647044   -0.4320119461
      3  C         0.6023697145    0.0963020842    0.4319699147
      4  H        -0.5128857504    0.4056485435   -1.4664184474
      5  F        -1.7995096266    0.4894568637    0.1282086196
      6  F         1.7995146855    0.4892143334   -0.1282660224
      7  H         0.5128786193    0.4056376297    1.4663643973
      8  H        -0.5094860504   -1.7888969013    0.7636681940
      9  H         0.5091897789   -1.7889884708   -0.7636431938
   Point Group: c1    Number of degrees of freedom:    21


   Energy is   -316.457697268

 Hessian Updated using BFGS Update

 20 Hessian modes will be used to form the next step
  Hessian Eigenvalues:
     0.012187    0.019032    0.020947    0.022466    0.032042    0.039576
     0.058033    0.080386    0.088162    0.097211    0.127284    0.248474
     0.257001    0.284060    0.348126    0.348126    0.348500    0.352078
     0.433626    0.550214

 Minimum Search - Taking Simple RFO Step
 Searching for Lamda that Minimizes Along All modes
 Value Taken    Lamda =   0.00000000
 Step Taken.  Stepsize is  0.005649

                             Maximum     Tolerance    Cnvgd?
         Gradient           0.000158      0.000300     YES
         Displacement       0.003988      0.001200      NO
         Energy change     -0.000001      0.000001     YES


                       Distance Matrix (Angstroms)
             C (  1)   C (  2)   C (  3)   H (  4)   F (  5)   F (  6)
   C (  2)  1.504889
   C (  3)  1.504890  1.482557
   H (  4)  2.243747  1.083360  2.223369
   F (  5)  2.480672  1.378913  2.452726  2.050673
   F (  6)  2.480672  2.452726  1.378913  2.672982  3.608151
   H (  7)  2.243748  2.223368  1.083360  3.106993  2.672981  2.050674
   H (  8)  1.083482  2.234390  2.213645  3.128790  2.694228  3.364048
   H (  9)  1.083482  2.213641  2.234389  2.520905  3.364046  2.694225
             H (  7)   H (  8)
   H (  8)  2.520911
   H (  9)  3.128791  1.835860

 Final energy is   -316.45769726831236     


 ******************************
 **  OPTIMIZATION CONVERGED  **
 ******************************

                       Coordinates (Angstroms)
     ATOM                X               Y               Z
      1  C        -0.0001099152   -1.2133224789    0.0000034700
      2  C        -0.6024166160    0.0963647044   -0.4320119461
      3  C         0.6023697145    0.0963020842    0.4319699147
      4  H        -0.5128857504    0.4056485435   -1.4664184474
      5  F        -1.7995096266    0.4894568637    0.1282086196
      6  F         1.7995146855    0.4892143334   -0.1282660224
      7  H         0.5128786193    0.4056376297    1.4663643973
      8  H        -0.5094860504   -1.7888969013    0.7636681940
      9  H         0.5091897789   -1.7889884708   -0.7636431938

Z-matrix Print:
$molecule
0 1
C 
H  1 1.083360
F  1 1.378913 2 112.227122
C  1 1.482557 2 119.293623 3 -144.083288 0
H  4 1.083360 1 119.293574 2 141.781225 0
F  4 1.378913 1 117.952306 2 -0.286168 0
C  1 1.504889 2 119.306504 3 145.354554 0
H  7 1.083482 1 116.627884 2 0.382877 0
H  7 1.083482 1 118.456806 2 -145.293365 0
$end


 --------------------------------------------------------------

                    Orbital Energies (a.u.)
 --------------------------------------------------------------

 Alpha MOs
 -- Occupied --
-24.685 -24.685 -10.275 -10.274 -10.202  -1.222  -1.217  -0.891
 -0.642  -0.641  -0.564  -0.547  -0.493  -0.471  -0.465  -0.434
 -0.414  -0.401  -0.320  -0.305
 -- Virtual --
 -0.001  -0.001   0.016   0.025   0.038   0.056   0.064   0.075
  0.083   0.092   0.108   0.119   0.130   0.134   0.140   0.147
  0.160   0.163   0.169   0.225   0.229   0.238   0.243   0.247
  0.256   0.314   0.330   0.358   0.358   0.361   0.384   0.397
  0.435   0.448   0.487   0.523   0.532   0.533   0.586   0.613
  0.620   0.623   0.649   0.652   0.694   0.704   0.765   0.907
  0.942   1.198   1.214   1.250   1.279   1.359   1.376   1.391
  1.411   1.428   1.433   1.435   1.508   1.521   1.540   1.631
  1.633   1.689   1.726   1.764   1.814   1.827   1.878   1.904
  1.939   1.998   2.044   2.105   2.197   2.210   2.214   2.220
  2.410   2.530   2.561   2.615   2.650   2.701   2.761   2.827
  2.846   2.850   3.103   3.128   3.415   3.428   3.707   3.794
  3.800   3.808   3.845   3.989   3.995   4.013   4.055   4.177
  4.306   4.824   4.889   6.333   6.352   6.372   6.385   6.632
  6.704  23.753  23.801  23.880  66.778  66.785
 --------------------------------------------------------------

          Ground-State Mulliken Net Atomic Charges

     Atom                 Charge (a.u.)
  ----------------------------------------
      1 C                    -0.230987
      2 C                    -0.087001
      3 C                    -0.087000
      4 H                     0.188994
      5 F                    -0.154261
      6 F                    -0.154262
      7 H                     0.188994
      8 H                     0.167761
      9 H                     0.167761
  ----------------------------------------
  Sum of atomic charges =     0.000000

 -----------------------------------------------------------------
                    Cartesian Multipole Moments
 -----------------------------------------------------------------
    Charge (ESU x 10^10)
                 0.0000
    Dipole Moment (Debye)
         X      -0.0001      Y      -1.3377      Z       0.0000
       Tot       1.3377
    Quadrupole Moments (Debye-Ang)
        XX     -35.9478     XY       0.0006     YY     -27.6801
        XZ       1.0037     YZ       0.0000     ZZ     -25.5714
    Octopole Moments (Debye-Ang^2)
       XXX       0.0030    XXY      -1.3072    XYY       0.0013
       YYY       3.9139    XXZ       0.0010    XYZ       2.3701
       YYZ       0.0003    XZZ       0.0008    YZZ       2.9430
       ZZZ       0.0013
    Hexadecapole Moments (Debye-Ang^3)
      XXXX    -277.5531   XXXY       0.0059   XXYY     -63.1981
      XYYY       0.0049   YYYY    -112.1541   XXXZ      -0.9461
      XXYZ      -0.0002   XYYZ      -2.9916   YYYZ       0.0011
      XXZZ     -51.1331   XYZZ       0.0015   YYZZ     -27.3427
      XZZZ      -0.7959   YZZZ       0.0004   ZZZZ     -54.6096
 -----------------------------------------------------------------
Archival summary:
1\1\garfield\OPT\ProcedureUnspecified\BasisUnspecified\234\taweetha\WedOct1006:40:592018WedOct1006:40:592018\0\\#,OPT,ProcedureUnspecified,BasisUnspecified,\\0,1\C\H,1,1.08336\F,1,1.37891,2,112.227\C,1,1.48256,2,119.294,3,-144.083,0\H,4,1.08336,1,119.294,2,141.781,0\F,4,1.37891,1,117.952,2,-0.286168,0\C,1,1.50489,2,119.307,3,145.355,0\H,7,1.08348,1,116.628,2,0.382877,0\H,7,1.08348,1,118.457,2,-145.293,0\\\@

 Total job time:  22.22s(wall), 86.19s(cpu) 
 Wed Oct 10 06:40:59 2018

        *************************************************************
        *                                                           *
        *  Thank you very much for using Q-Chem.  Have a nice day.  *
        *                                                           *
        *************************************************************


 
User input: 2 of 2 
 
Q-Chem Developer Version!
                  Welcome to Q-Chem
     A Quantum Leap Into The Future Of Chemistry


 Q-Chem 5.1, Q-Chem, Inc., Pleasanton, CA (2018)

 Yihan Shao,  Zhengting Gan,  E. Epifanovsky,  A. T. B. Gilbert,  M. Wormit,  
 J. Kussmann,  A. W. Lange,  A. Behn,  Jia Deng,  Xintian Feng,  D. Ghosh,  
 M. Goldey,  P. R. Horn,  L. D. Jacobson,  I. Kaliman,  T. Kus,  A. Landau,  
 Jie Liu,  E. I. Proynov,  R. M. Richard,  R. P. Steele,  E. J. Sundstrom,  
 H. L. Woodcock III,  P. M. Zimmerman,  D. Zuev,  B. Albrecht,  E. Alguire,  
 S. A. Baeppler,  D. Barton,  Z. Benda,  Y. A. Bernard,  E. J. Berquist,  
 K. B. Bravaya,  H. Burton,  D. Casanova,  Chun-Min Chang,  Yunqing Chen,  
 A. Chien,  K. D. Closser,  M. P. Coons,  S. Coriani,  S. Dasgupta,  
 A. L. Dempwolff,  M. Diedenhofen,  Hainam Do,  R. G. Edgar,  Po-Tung Fang,  
 S. Faraji,  S. Fatehi,  Qingguo Feng,  K. D. Fenk,  J. Fosso-Tande,  
 Qinghui Ge,  A. Ghysels,  G. Gidofalvi,  J. Gomes,  J. Gonthier,  A. Gunina,  
 D. Hait,  M. W. D. Hanson-Heine,  P. H. P. Harbach,  A. W. Hauser,  
 J. E. Herr,  E. G. Hohenstein,  Z. C. Holden,  Kerwin Hui,  B. C. Huynh,  
 T.-C. Jagau,  Hyunjun Ji,  B. Kaduk,  K. Khistyaev,  Jaehoon Kim,  
 P. Klunzinger,  K. Koh,  D. Kosenkov,  L. Koulias,  T. Kowalczyk,  
 C. M. Krauter,  A. Kunitsa,  Ka Un Lao,  A. Laurent,  K. V. Lawler,  
 Joonho Lee,  D. Lefrancois,  S. Lehtola,  D. S. Levine,  Yi-Pei Li,  
 You-Sheng Lin,  Fenglai Liu,  E. Livshits,  A. Luenser,  P. Manohar,  
 E. Mansoor,  S. F. Manzer,  Shan-Ping Mao,  Yuezhi Mao,  N. Mardirossian,  
 A. V. Marenich,  T. Markovich,  L. A. Martinez-Martinez,  S. A. Maurer,  
 N. J. Mayhall,  S. C. McKenzie,  J.-M. Mewes,  A. F. Morrison,  
 J. W. Mullinax,  K. Nanda,  T. S. Nguyen-Beck,  R. Olivares-Amaya,  
 J. A. Parkhill,  T. M. Perrine,  F. Plasser,  P. Pokhilko,  S. Prager,  
 A. Prociuk,  E. Ramos,  D. R. Rehn,  F. Rob,  M. Schneider,  N. Sergueev,  
 S. M. Sharada,  S. Sharma,  D. W. Small,  T. Stauch,  T. Stein,  
 Yu-Chuan Su,  A. J. W. Thom,  A. Tkatchenko,  T. Tsuchimochi,  N. M. Tubman,  
 L. Vogt,  M. L. Vidal,  O. Vydrov,  M. A. Watson,  J. Wenzel,  
 M. de Wergifosse,  T. A. Wesolowski,  A. White,  J. Witte,  A. Yamada,  
 Jun Yang,  K. Yao,  S. Yeganeh,  S. R. Yost,  Zhi-Qiang You,  A. Zech,  
 Igor Ying Zhang,  Xing Zhang,  Yan Zhao,  Ying Zhu,  B. R. Brooks,  
 G. K. L. Chan,  C. J. Cramer,  M. S. Gordon,  W. J. Hehre,  A. Klamt,  
 M. W. Schmidt,  C. D. Sherrill,  D. G. Truhlar,  A. Aspuru-Guzik,  R. Baer,  
 A. T. Bell,  N. A. Besley,  Jeng-Da Chai,  A. E. DePrince, III,  
 R. A. DiStasio Jr.,  A. Dreuw,  B. D. Dunietz,  T. R. Furlani,  
 Chao-Ping Hsu,  Yousung Jung,  Jing Kong,  D. S. Lambrecht,  WanZhen Liang,  
 C. Ochsenfeld,  V. A. Rassolov,  L. V. Slipchenko,  J. E. Subotnik,  
 T. Van Voorhis,  J. M. Herbert,  A. I. Krylov,  P. M. W. Gill,  M. Head-Gordon

 Contributors to earlier versions of Q-Chem not listed above: 
 R. D. Adamson,  B. Austin,  J. Baker,  G. J. O. Beran,  K. Brandhorst,  
 S. T. Brown,  E. F. C. Byrd,  A. K. Chakraborty,  C.-L. Cheng,  
 Siu Hung Chien,  D. M. Chipman,  D. L. Crittenden,  H. Dachsel,  
 R. J. Doerksen,  A. D. Dutoi,  L. Fusti-Molnar,  W. A. Goddard III,  
 A. Golubeva-Zadorozhnaya,  S. R. Gwaltney,  G. Hawkins,  A. Heyden,  
 S. Hirata,  G. Kedziora,  F. J. Keil,  C. Kelley,  Jihan Kim,  R. A. King,  
 R. Z. Khaliullin,  P. P. Korambath,  W. Kurlancheek,  A. M. Lee,  M. S. Lee,  
 S. V. Levchenko,  Ching Yeh Lin,  D. Liotard,  R. C. Lochan,  I. Lotan,  
 P. E. Maslen,  N. Nair,  D. P. O'Neill,  D. Neuhauser,  E. Neuscamman,  
 C. M. Oana,  R. Olson,  B. Peters,  R. Peverati,  P. A. Pieniazek,  
 Y. M. Rhee,  J. Ritchie,  M. A. Rohrdanz,  E. Rosta,  N. J. Russ,  
 H. F. Schaefer III,  N. E. Schultz,  N. Shenvi,  A. C. Simmonett,  A. Sodt,  
 D. Stuck,  K. S. Thanthiriwatte,  V. Vanovschi,  Tao Wang,  A. Warshel,  
 C. F. Williams,  Q. Wu,  X. Xu,  W. Zhang

 Please cite Q-Chem as follows:
 Y. Shao et al., Mol. Phys. 113, 184-215 (2015)
 DOI: 10.1080/00268976.2014.952696

 Q-Chem 5.1.1 for Intel X86 EM64T Linux

 Parts of Q-Chem use Armadillo 8.300.2 (Tropical Shenanigans).
 http://arma.sourceforge.net/

 Q-Chem begins on Wed Oct 10 06:40:59 2018  

Host: 
0

     Scratch files written to /scratch/taweetham/qchem27034//
The previous job contains 0 fragments, simply inherited here
Input Ideriv = 2
Curr. Ideriv = -1
Max.  Ideriv = 2

Checking the input file for inconsistencies... 	...done.

--------------------------------------------------------------
User input:
--------------------------------------------------------------

$molecule
read
$end

$rem
   job_type 	frequency
   basis 	6-311++g**
   method	b3lyp	
$end


--------------------------------------------------------------
 Atom   1: ( -0.0000001047,  0.0000007386,  1.2112601675)
         ->(  0.0000000000,  0.0000000000,  1.2112601675)
 Atom   3: (  0.6000199865,  0.4352814342, -0.0983962056)
         ->(  0.6000199241,  0.4352810132, -0.0983952117)
 Atom   7: (  0.5048488011,  1.4691762078, -0.4077069297)
         ->(  0.5048497432,  1.4691764950, -0.4077038737)
 Atom   6: (  1.8001871330, -0.1183873602, -0.4913976168)
         ->(  1.8001869173, -0.1183867885, -0.4913982110)
 Atom   9: (  0.5135092325, -0.7608575278,  1.7868786165)
         ->(  0.5135099777, -0.7608560033,  1.7868821356)
 ----------------------------------------------------------------
             Standard Nuclear Orientation (Angstroms)
    I     Atom           X                Y                Z
 ----------------------------------------------------------------
    1      C       0.0000000000     0.0000000000     1.2112601675
    2      C      -0.6000199241    -0.4352810132    -0.0983952117
    3      C       0.6000199241     0.4352810132    -0.0983952117
    4      H      -0.5048497432    -1.4691764950    -0.4077038737
    5      F      -1.8001869173     0.1183867885    -0.4913982110
    6      F       1.8001869173    -0.1183867885    -0.4913982110
    7      H       0.5048497432     1.4691764950    -0.4077038737
    8      H      -0.5135099777     0.7608560033     1.7868821356
    9      H       0.5135099777    -0.7608560033     1.7868821356
 ----------------------------------------------------------------
 Molecular Point Group                 C2    NOp =  2
 Largest Abelian Subgroup              C2    NOp =  2
 Nuclear Repulsion Energy =   176.7445729178 hartrees
 There are       20 alpha and       20 beta electrons
 Requested basis set is 6-311++G(d,p)
 There are 50 shells and 138 basis functions

 Total QAlloc Memory Limit   2000 MB
 Mega-Array Size       188 MB
 MEM_STATIC part       192 MB

                       Distance Matrix (Angstroms)
             C (  1)   C (  2)   C (  3)   H (  4)   F (  5)   F (  6)
   C (  2)  1.504889
   C (  3)  1.504889  1.482557
   H (  4)  2.243746  1.083360  2.223368
   F (  5)  2.480672  1.378913  2.452726  2.050673
   F (  6)  2.480672  2.452726  1.378913  2.672982  3.608151
   H (  7)  2.243746  2.223368  1.083360  3.106994  2.672982  2.050673
   H (  8)  1.083483  2.234390  2.213644  3.128790  2.694228  3.364049
   H (  9)  1.083483  2.213644  2.234390  2.520909  3.364049  2.694228
             H (  7)   H (  8)
   H (  8)  2.520909
   H (  9)  3.128790  1.835859

 A cutoff of  1.0D-11 yielded   1243 shell pairs
 There are      9531 function pairs (     10230 Cartesian)

 -------------------------------------------------------
 OpenMP Integral Computing Module                       
 Release: version 1.0, May 2013, Q-Chem Inc. Pittsburgh 
 -------------------------------------------------------
 Integral Job Info:
 Integral job number is                      11
 Integral operator is                         1
 short-range coefficients                     0
 long-range coefficients              100000000
 Omega coefficients                           0
 if combine SR and LR in K                    0
 Integral screening is                        0
 Integral computing path is                   2
 max size of driver memory is            800000
 size of driver memory is                593474
 size of scratch memory is              2361544
 max col of scratch BK array               1296
 max len of scratch array in speh3          155
 max len of scratch index in speh4           18
 max int batch size is                      520
 min int batch size is                       52
 fixed nKL is                                52
 max L of basis functions is                  2
 order of int derivative is                   0
 number of shells is                         50
 number of basis is                         143
 number of cartesian basis is               143
 number of contracted shell pairs          1243
 number of primitive shell pairs           3328
 maxK2 (contraction) of shell pair           36
 max number of K2 of shell pair               1
 max number of CS2 of shell pair            190
 max number of PS2 of shell pair            438
 mem total for path MDJ                  520466
 -------------------------------------------------------
 Smallest overlap matrix eigenvalue = 7.20E-05
 Guess from superposition of atomic densities
 Warning:  Energy on first SCF cycle will be non-variational
 SAD guess density has 40.000000 electrons

 -----------------------------------------------------------------------
  General SCF calculation program by
  Eric Jon Sundstrom, Paul Horn, Yuezhi Mao, Dmitri Zuev, Alec White,
  David Stuck, Shaama M.S., Shane Yost, Joonho Lee, David Small,
  Daniel Levine, Susi Lehtola, Hugh Burton, Evgeny Epifanovsky
 -----------------------------------------------------------------------
 Exchange:     0.2000 Hartree-Fock + 0.0800 Slater + 0.7200 B88
 Correlation:  0.1900 VWN1RPA + 0.8100 LYP
 Using SG-1 standard quadrature grid
 using 4 threads for integral computing
 -------------------------------------------------------
 OpenMP Integral computing Module                
 Release: version 2.0, May 2017, Q-Chem Inc. Pleasanton 
 -------------------------------------------------------
 -------------------------------------------------------
 OpenMP BLAS3 based DFT computing Module                
 Release: version 1.0, May 2013, Q-Chem Inc. Pittsburgh 
 -------------------------------------------------------
 A restricted SCF calculation will be
 performed using DIIS
 SCF converges when DIIS error is below 1.0e-08
 ---------------------------------------
  Cycle       Energy         DIIS error
 ---------------------------------------
    1    -317.2992625387      5.13e-02  
    2    -316.4028399036      5.33e-03  
    3    -316.3916303200      5.98e-03  
    4    -316.4569148894      7.04e-04  
    5    -316.4574502069      3.76e-04  
    6    -316.4577005674      5.26e-05  
    7    -316.4577041817      2.85e-05  
    8    -316.4577058512      1.17e-06  
    9    -316.4577058533      1.93e-07  
   10    -316.4577058537      2.21e-08  
   11    -316.4577058539      2.77e-09  Convergence criterion met
 ---------------------------------------
 SCF time:   CPU 10.99s  wall 3.00s 
 SCF   energy in the final basis set =     -316.4577058539
 Total energy in the final basis set =     -316.4577058539

 --------------------------------------------------------------
             Orbital Energies (a.u.) and Symmetries
 --------------------------------------------------------------

 Alpha MOs, Restricted
 -- Occupied --                  
-24.685 -24.685 -10.275 -10.274 -10.202  -1.222  -1.217  -0.891
  1 B     1 A     2 A     2 B     3 A     4 A     3 B     5 A                  
 -0.642  -0.641  -0.564  -0.547  -0.493  -0.471  -0.465  -0.434
  6 A     4 B     5 B     7 A     8 A     9 A     6 B     7 B                  
 -0.414  -0.401  -0.320  -0.305
  8 B    10 A     9 B    11 A                                                  
 -- Virtual --                   
 -0.001  -0.001   0.016   0.025   0.038   0.056   0.064   0.075
 12 A    10 B    13 A    11 B    12 B    14 A    13 B    15 A                  
  0.083   0.092   0.108   0.119   0.130   0.134   0.140   0.147
 16 A    14 B    15 B    17 A    16 B    18 A    17 B    19 A                  
  0.160   0.163   0.169   0.225   0.229   0.238   0.243   0.247
 18 B    20 A    19 B    21 A    20 B    21 B    22 A    22 B                  
  0.256   0.314   0.330   0.358   0.358   0.361   0.384   0.397
 23 A    24 A    23 B    25 A    24 B    26 A    25 B    27 A                  
  0.435   0.448   0.487   0.523   0.532   0.533   0.586   0.613
 26 B    28 A    27 B    29 A    30 A    28 B    29 B    31 A                  
  0.620   0.623   0.649   0.652   0.694   0.704   0.765   0.907
 32 A    30 B    31 B    33 A    32 B    33 B    34 A    35 A                  
  0.942   1.198   1.214   1.250   1.279   1.359   1.376   1.391
 34 B    36 A    37 A    35 B    38 A    36 B    39 A    37 B                  
  1.411   1.428   1.433   1.435   1.508   1.521   1.540   1.631
 40 A    38 B    41 A    39 B    42 A    40 B    41 B    43 A                  
  1.633   1.689   1.726   1.764   1.814   1.827   1.878   1.904
 42 B    44 A    43 B    45 A    46 A    44 B    47 A    45 B                  
  1.939   1.998   2.044   2.105   2.197   2.210   2.214   2.220
 46 B    48 A    47 B    49 A    48 B    50 A    49 B    51 A                  
  2.410   2.530   2.561   2.615   2.650   2.701   2.761   2.827
 50 B    52 A    51 B    53 A    54 A    52 B    55 A    53 B                  
  2.846   2.850   3.103   3.128   3.415   3.428   3.707   3.794
 54 B    56 A    57 A    55 B    56 B    58 A    57 B    58 B                  
  3.800   3.808   3.845   3.989   3.995   4.013   4.055   4.177
 59 A    60 A    59 B    60 B    61 A    61 B    62 A    62 B                  
  4.306   4.824   4.889   6.333   6.352   6.372   6.385   6.632
 63 A    64 A    63 B    65 A    64 B    66 A    65 B    67 A                  
  6.704  23.753  23.801  23.880  66.778  66.785
 66 B    68 A    67 B    69 A    70 A    68 B                                  

 Beta MOs, Restricted
 -- Occupied --                  
-24.685 -24.685 -10.275 -10.274 -10.202  -1.222  -1.217  -0.891
  1 B     1 A     2 A     2 B     3 A     4 A     3 B     5 A                  
 -0.642  -0.641  -0.564  -0.547  -0.493  -0.471  -0.465  -0.434
  6 A     4 B     5 B     7 A     8 A     9 A     6 B     7 B                  
 -0.414  -0.401  -0.320  -0.305
  8 B    10 A     9 B    11 A                                                  
 -- Virtual --                   
 -0.001  -0.001   0.016   0.025   0.038   0.056   0.064   0.075
 12 A    10 B    13 A    11 B    12 B    14 A    13 B    15 A                  
  0.083   0.092   0.108   0.119   0.130   0.134   0.140   0.147
 16 A    14 B    15 B    17 A    16 B    18 A    17 B    19 A                  
  0.160   0.163   0.169   0.225   0.229   0.238   0.243   0.247
 18 B    20 A    19 B    21 A    20 B    21 B    22 A    22 B                  
  0.256   0.314   0.330   0.358   0.358   0.361   0.384   0.397
 23 A    24 A    23 B    25 A    24 B    26 A    25 B    27 A                  
  0.435   0.448   0.487   0.523   0.532   0.533   0.586   0.613
 26 B    28 A    27 B    29 A    30 A    28 B    29 B    31 A                  
  0.620   0.623   0.649   0.652   0.694   0.704   0.765   0.907
 32 A    30 B    31 B    33 A    32 B    33 B    34 A    35 A                  
  0.942   1.198   1.214   1.250   1.279   1.359   1.376   1.391
 34 B    36 A    37 A    35 B    38 A    36 B    39 A    37 B                  
  1.411   1.428   1.433   1.435   1.508   1.521   1.540   1.631
 40 A    38 B    41 A    39 B    42 A    40 B    41 B    43 A                  
  1.633   1.689   1.726   1.764   1.814   1.827   1.878   1.904
 42 B    44 A    43 B    45 A    46 A    44 B    47 A    45 B                  
  1.939   1.998   2.044   2.105   2.197   2.210   2.214   2.220
 46 B    48 A    47 B    49 A    48 B    50 A    49 B    51 A                  
  2.410   2.530   2.561   2.615   2.650   2.701   2.761   2.827
 50 B    52 A    51 B    53 A    54 A    52 B    55 A    53 B                  
  2.846   2.850   3.103   3.128   3.415   3.428   3.707   3.794
 54 B    56 A    57 A    55 B    56 B    58 A    57 B    58 B                  
  3.800   3.808   3.845   3.989   3.995   4.013   4.055   4.177
 59 A    60 A    59 B    60 B    61 A    61 B    62 A    62 B                  
  4.306   4.824   4.889   6.333   6.352   6.372   6.385   6.632
 63 A    64 A    63 B    65 A    64 B    66 A    65 B    67 A                  
  6.704  23.753  23.801  23.880  66.778  66.785
 66 B    68 A    67 B    69 A    70 A    68 B                                  
 --------------------------------------------------------------

          Ground-State Mulliken Net Atomic Charges

     Atom                 Charge (a.u.)
  ----------------------------------------
      1 C                    -0.230964
      2 C                    -0.087018
      3 C                    -0.087018
      4 H                     0.188997
      5 F                    -0.154258
      6 F                    -0.154258
      7 H                     0.188997
      8 H                     0.167761
      9 H                     0.167761
  ----------------------------------------
  Sum of atomic charges =     0.000000

 -----------------------------------------------------------------
                    Cartesian Multipole Moments
 -----------------------------------------------------------------
    Charge (ESU x 10^10)
                 0.0000
    Dipole Moment (Debye)
         X       0.0000      Y      -0.0000      Z       1.3377
       Tot       1.3377
    Quadrupole Moments (Debye-Ang)
        XX     -35.9584     XY       0.9468     YY     -25.5608
        XZ      -0.0000     YZ      -0.0000     ZZ     -27.6856
    Octopole Moments (Debye-Ang^2)
       XXX       0.0000    XXY      -0.0000    XYY       0.0000
       YYY      -0.0000    XXZ       1.4072    XYZ      -2.3487
       YYZ      -2.9161    XZZ       0.0000    YZZ      -0.0000
       ZZZ      -3.7426
    Hexadecapole Moments (Debye-Ang^3)
      XXXX    -277.5249   XXXY      -1.6255   XXYY     -51.1355
      XYYY      -1.3365   YYYY     -54.6329   XXXZ       0.0000
      XXYZ      -0.0000   XYYZ      -0.0000   YYYZ      -0.0000
      XXZZ     -63.1699   XYZZ      -3.1780   YYZZ     -27.3644
      XZZZ      -0.0000   YZZZ      -0.0000   ZZZZ    -112.1223
 -----------------------------------------------------------------
 Calculating MO derivatives via CPSCF
 D1JvT checksum  = 303912 20428.4658209011
 D1KAT checksum  = 607176 2036.5697003544
   1         3          27      0.164353    0.030149
   2         3          27      0.018677    0.003732
   3         3          27      0.001300    0.000306
   4        10          20      0.000067    0.000018
   5        30           0      0.000000    0.000000    Roots Converged
 Time for AOints: 6.1 s (CPU) 1.5 s (wall)
 ------------------------------------------------------------------------------
                     AOints        : Timing summary (seconds)
 ------------------------------------------------------------------------------
     job step          cpu (% of tot)      sys (% of tot)     wall (% of tot)
 ------------------------------------------------------------------------------
  cpscf_lag         0.3874E+02 (28.0)   0.6000E-05 (50.0)   0.9853E+01 (27.8)
  iterzp            0.9343E+02 (67.5)   0.5000E-05 (41.7)   0.2397E+02 (67.6)
  make_fx           0.0000E+00 ( 0.0)   0.0000E+00 ( 0.0)   0.0000E+00 ( 0.0)
  AOints            0.6061E+01 ( 4.4)   0.1000E-05 ( 8.3)   0.1528E+01 ( 4.3)
 ------------------------------------------------------------------------------
   Grand Totals     0.1383E+03          0.1200E-04          0.3545E+02
 ------------------------------------------------------------------------------
 Calculating analytic Hessian of the SCF energy
 Polarizability Matrix (a.u.)
            1           2           3
    1 -36.9976525   0.2159143  -0.0000000
    2   0.2159143 -32.8031770  -0.0000000
    3  -0.0000000  -0.0000000 -35.6705268

 Direct stationary perturbation theory relativistic correction:

 rels  =       0.125107563607
 relv  =      -0.527307778357
 rel2e =       0.188497609837
 E_rel =      -0.213702604913

 Hessian of the SCF Energy
            1           2           3           4           5           6
    1   0.3556045  -0.2132422  -0.0000000  -0.0604432   0.0054520  -0.0332240
    2  -0.2132422   0.5206812   0.0000000   0.0012691  -0.0714794  -0.0495837
    3  -0.0000000   0.0000000   0.6111874  -0.0776392  -0.0659270  -0.1693190
    4  -0.0604432   0.0012691  -0.0776392   0.5017233   0.0010317   0.0962410
    5   0.0054520  -0.0714794  -0.0659270   0.0010317   0.6415650   0.1207239
    6  -0.0332240  -0.0495837  -0.1693190   0.0962410   0.1207239   0.3425366
    7  -0.0604432   0.0012691   0.0776392  -0.1659873  -0.0920126  -0.0186458
    8   0.0054520  -0.0714794   0.0659270  -0.0920126  -0.1512236  -0.0105875
    9   0.0332240   0.0495837  -0.1693190   0.0186458   0.0105875  -0.0192895
   10  -0.0003476  -0.0002514  -0.0012572  -0.0474856   0.0125235   0.0022443
   11  -0.0036506   0.0025481   0.0021666   0.0187717  -0.3134678  -0.0833462
   12   0.0027504  -0.0273896  -0.0069562   0.0028586  -0.0866691  -0.0640382
   13  -0.0124678   0.0007269  -0.0158374  -0.2125996   0.0766622  -0.0480333
   14  -0.0002305  -0.0014445   0.0027021   0.0755713  -0.1004601   0.0190785
   15  -0.0321381   0.0229254  -0.0037898  -0.0490700   0.0218562  -0.0698908
   16  -0.0124678   0.0007269   0.0158374  -0.0248325   0.0205545   0.0090514
   17  -0.0002305  -0.0014445  -0.0027021  -0.0080835   0.0096915   0.0063848
   18   0.0321381  -0.0229254  -0.0037898   0.0010175   0.0136650   0.0013868
   19  -0.0003476  -0.0002514   0.0012572   0.0058730  -0.0211125   0.0059824
   20  -0.0036506   0.0025481  -0.0021666   0.0030795  -0.0135442   0.0069549
   21  -0.0027504   0.0273896  -0.0069562   0.0003296  -0.0157244   0.0010450
   22  -0.1045437   0.1048765   0.0727320   0.0109426  -0.0204431  -0.0103541
   23   0.1050502  -0.1899648  -0.1087484   0.0068023  -0.0133294  -0.0038190
   24   0.0693270  -0.1083859  -0.1255287   0.0119952  -0.0093909  -0.0104556
   25  -0.1045437   0.1048765  -0.0727320  -0.0071907   0.0173443  -0.0032619
   26   0.1050502  -0.1899648   0.1087484  -0.0064294   0.0122480  -0.0058057
   27  -0.0693270   0.1083859  -0.1255287  -0.0043786   0.0108789  -0.0119753
            7           8           9          10          11          12
    1  -0.0604432   0.0054520   0.0332240  -0.0003476  -0.0036506   0.0027504
    2   0.0012691  -0.0714794   0.0495837  -0.0002514   0.0025481  -0.0273896
    3   0.0776392   0.0659270  -0.1693190  -0.0012572   0.0021666  -0.0069562
    4  -0.1659873  -0.0920126   0.0186458  -0.0474856   0.0187717   0.0028586
    5  -0.0920126  -0.1512236   0.0105875   0.0125235  -0.3134678  -0.0866691
    6  -0.0186458  -0.0105875  -0.0192895   0.0022443  -0.0833462  -0.0640382
    7   0.5017233   0.0010317  -0.0962410   0.0058730   0.0030795  -0.0003296
    8   0.0010317   0.6415650  -0.1207239  -0.0211125  -0.0135442   0.0157244
    9  -0.0962410  -0.1207239   0.3425366  -0.0059824  -0.0069549   0.0010450
   10   0.0058730  -0.0211125  -0.0059824   0.0572752  -0.0268944   0.0028202
   11   0.0030795  -0.0135442  -0.0069549  -0.0268944   0.3286617   0.0862259
   12  -0.0003296   0.0157244   0.0010450   0.0028202   0.0862259   0.0655528
   13  -0.0248325   0.0205545  -0.0090514  -0.0154493   0.0089520  -0.0051363
   14  -0.0080835   0.0096915  -0.0063848   0.0357202  -0.0079112   0.0138264
   15  -0.0010175  -0.0136650   0.0013868   0.0033305   0.0014085   0.0037800
   16  -0.2125996   0.0766622   0.0480333   0.0023470   0.0006873  -0.0030100
   17   0.0755713  -0.1004601  -0.0190785   0.0022481   0.0027639  -0.0019138
   18   0.0490700  -0.0218562  -0.0698908   0.0013509   0.0010270   0.0002832
   19  -0.0474856   0.0125235  -0.0022443  -0.0023842  -0.0010058   0.0019759
   20   0.0187717  -0.3134678   0.0833462  -0.0010058  -0.0002780   0.0012318
   21  -0.0028586   0.0866691  -0.0640382  -0.0019759  -0.0012318   0.0006684
   22  -0.0071907   0.0173443   0.0032619  -0.0007802   0.0004491  -0.0040950
   23  -0.0064294   0.0122480   0.0058057  -0.0005053   0.0008701  -0.0026273
   24   0.0043786  -0.0108789  -0.0119753   0.0006931   0.0012459  -0.0019505
   25   0.0109426  -0.0204431   0.0103541   0.0009518  -0.0003888   0.0021656
   26   0.0068023  -0.0133294   0.0038190  -0.0007223   0.0003574   0.0015913
   27  -0.0119952   0.0093909  -0.0104556  -0.0012235  -0.0005410   0.0016155
           13          14          15          16          17          18
    1  -0.0124678  -0.0002305  -0.0321381  -0.0124678  -0.0002305   0.0321381
    2   0.0007269  -0.0014445   0.0229254   0.0007269  -0.0014445  -0.0229254
    3  -0.0158374   0.0027021  -0.0037898   0.0158374  -0.0027021  -0.0037898
    4  -0.2125996   0.0755713  -0.0490700  -0.0248325  -0.0080835   0.0010175
    5   0.0766622  -0.1004601   0.0218562   0.0205545   0.0096915   0.0136650
    6  -0.0480333   0.0190785  -0.0698908   0.0090514   0.0063848   0.0013868
    7  -0.0248325  -0.0080835  -0.0010175  -0.2125996   0.0755713   0.0490700
    8   0.0205545   0.0096915  -0.0136650   0.0766622  -0.1004601  -0.0218562
    9  -0.0090514  -0.0063848   0.0013868   0.0480333  -0.0190785  -0.0698908
   10  -0.0154493   0.0357202   0.0033305   0.0023470   0.0022481   0.0013509
   11   0.0089520  -0.0079112   0.0014085   0.0006873   0.0027639   0.0010270
   12  -0.0051363   0.0138264   0.0037800  -0.0030100  -0.0019138   0.0002832
   13   0.2763840  -0.1046902   0.0787836  -0.0122822  -0.0013909  -0.0027814
   14  -0.1046902   0.0937335  -0.0308123  -0.0013909   0.0006161  -0.0014059
   15   0.0787836  -0.0308123   0.0651808   0.0027814   0.0014059   0.0010770
   16  -0.0122822  -0.0013909   0.0027814   0.2763840  -0.1046902  -0.0787836
   17  -0.0013909   0.0006161   0.0014059  -0.1046902   0.0937335   0.0308123
   18  -0.0027814  -0.0014059   0.0010770  -0.0787836   0.0308123   0.0651808
   19   0.0023470   0.0022481  -0.0013509  -0.0154493   0.0357202  -0.0033305
   20   0.0006873   0.0027639  -0.0010270   0.0089520  -0.0079112  -0.0014085
   21   0.0030100   0.0019138   0.0002832   0.0051363  -0.0138264   0.0037800
   22   0.0020827   0.0009651   0.0047280  -0.0031823  -0.0001095   0.0060470
   23   0.0013378   0.0019352   0.0028092  -0.0028397   0.0010756   0.0049009
   24  -0.0015171   0.0004731   0.0035016  -0.0005634  -0.0006090  -0.0015289
   25  -0.0031823  -0.0001095  -0.0060470   0.0020827   0.0009651  -0.0047280
   26  -0.0028397   0.0010756  -0.0049009   0.0013378   0.0019352  -0.0028092
   27   0.0005634   0.0006090  -0.0015289   0.0015171  -0.0004731   0.0035016
           19          20          21          22          23          24
    1  -0.0003476  -0.0036506  -0.0027504  -0.1045437   0.1050502   0.0693270
    2  -0.0002514   0.0025481   0.0273896   0.1048765  -0.1899648  -0.1083859
    3   0.0012572  -0.0021666  -0.0069562   0.0727320  -0.1087484  -0.1255287
    4   0.0058730   0.0030795   0.0003296   0.0109426   0.0068023   0.0119952
    5  -0.0211125  -0.0135442  -0.0157244  -0.0204431  -0.0133294  -0.0093909
    6   0.0059824   0.0069549   0.0010450  -0.0103541  -0.0038190  -0.0104556
    7  -0.0474856   0.0187717  -0.0028586  -0.0071907  -0.0064294   0.0043786
    8   0.0125235  -0.3134678   0.0866691   0.0173443   0.0122480  -0.0108789
    9  -0.0022443   0.0833462  -0.0640382   0.0032619   0.0058057  -0.0119753
   10  -0.0023842  -0.0010058  -0.0019759  -0.0007802  -0.0005053   0.0006931
   11  -0.0010058  -0.0002780  -0.0012318   0.0004491   0.0008701   0.0012459
   12   0.0019759   0.0012318   0.0006684  -0.0040950  -0.0026273  -0.0019505
   13   0.0023470   0.0006873   0.0030100   0.0020827   0.0013378  -0.0015171
   14   0.0022481   0.0027639   0.0019138   0.0009651   0.0019352   0.0004731
   15  -0.0013509  -0.0010270   0.0002832   0.0047280   0.0028092   0.0035016
   16  -0.0154493   0.0089520   0.0051363  -0.0031823  -0.0028397  -0.0005634
   17   0.0357202  -0.0079112  -0.0138264  -0.0001095   0.0010756  -0.0006090
   18  -0.0033305  -0.0014085   0.0037800   0.0060470   0.0049009  -0.0015289
   19   0.0572752  -0.0268944  -0.0028202   0.0009518  -0.0007223   0.0012235
   20  -0.0268944   0.3286617  -0.0862259  -0.0003888   0.0003574   0.0005410
   21  -0.0028202  -0.0862259   0.0655528  -0.0021656  -0.0015913   0.0016155
   22   0.0009518  -0.0003888  -0.0021656   0.1060820  -0.1090946  -0.0778455
   23  -0.0007223   0.0003574  -0.0015913  -0.1090946   0.1973353   0.1151375
   24   0.0012235   0.0005410   0.0016155  -0.0778455   0.1151375   0.1338439
   25  -0.0007802   0.0004491   0.0040950  -0.0043621   0.0064011  -0.0076914
   26  -0.0005053   0.0008701   0.0026273   0.0064011  -0.0105274   0.0118673
   27  -0.0006931  -0.0012459  -0.0019505   0.0076914  -0.0118673   0.0124780
           25          26          27
    1  -0.1045437   0.1050502  -0.0693270
    2   0.1048765  -0.1899648   0.1083859
    3  -0.0727320   0.1087484  -0.1255287
    4  -0.0071907  -0.0064294  -0.0043786
    5   0.0173443   0.0122480   0.0108789
    6  -0.0032619  -0.0058057  -0.0119753
    7   0.0109426   0.0068023  -0.0119952
    8  -0.0204431  -0.0133294   0.0093909
    9   0.0103541   0.0038190  -0.0104556
   10   0.0009518  -0.0007223  -0.0012235
   11  -0.0003888   0.0003574  -0.0005410
   12   0.0021656   0.0015913   0.0016155
   13  -0.0031823  -0.0028397   0.0005634
   14  -0.0001095   0.0010756   0.0006090
   15  -0.0060470  -0.0049009  -0.0015289
   16   0.0020827   0.0013378   0.0015171
   17   0.0009651   0.0019352  -0.0004731
   18  -0.0047280  -0.0028092   0.0035016
   19  -0.0007802  -0.0005053  -0.0006931
   20   0.0004491   0.0008701  -0.0012459
   21   0.0040950   0.0026273  -0.0019505
   22  -0.0043621   0.0064011   0.0076914
   23   0.0064011  -0.0105274  -0.0118673
   24  -0.0076914   0.0118673   0.0124780
   25   0.1060820  -0.1090946   0.0778455
   26  -0.1090946   0.1973353  -0.1151375
   27   0.0778455  -0.1151375   0.1338439
 Gradient time:  CPU 177.62 s  wall 45.84 s
 **********************************************************************
 **                                                                  **
 **                       VIBRATIONAL ANALYSIS                       **
 **                       --------------------                       **
 **                                                                  **
 **        VIBRATIONAL FREQUENCIES (CM**-1) AND NORMAL MODES         **
 **     FORCE CONSTANTS (mDYN/ANGSTROM) AND REDUCED MASSES (AMU)     **
 **                  INFRARED INTENSITIES (KM/MOL)                   **
 **                                                                  **
 **********************************************************************


 Mode:                 1                      2                      3
 Frequency:       271.37                 303.66                 412.69
 Force Cnst:      0.2566                 0.2054                 0.4675
 Red. Mass:       5.9140                 3.7812                 4.6594
 IR Active:          YES                    YES                    YES
 IR Intens:        9.279                 15.299                  3.339
 Raman Active:       YES                    YES                    YES
               X      Y      Z        X      Y      Z        X      Y      Z
 C         -0.000 -0.000 -0.273    0.025  0.002 -0.000    0.000 -0.000  0.005
 C          0.004 -0.058 -0.216    0.101  0.225 -0.099   -0.150  0.131  0.030
 C         -0.004  0.058 -0.216    0.101  0.225  0.099    0.150 -0.131  0.030
 H         -0.069 -0.012 -0.386    0.431  0.321 -0.323   -0.248  0.051  0.268
 F         -0.126  0.027  0.258   -0.094 -0.158  0.004   -0.268 -0.058 -0.036
 F          0.126 -0.027  0.258   -0.094 -0.158 -0.004    0.268  0.058 -0.036
 H          0.069  0.012 -0.386    0.431  0.321  0.323    0.248 -0.051  0.268
 H         -0.260 -0.169 -0.283   -0.017 -0.037  0.017    0.417  0.268  0.027
 H          0.260  0.169 -0.283   -0.017 -0.037 -0.017   -0.417 -0.268  0.027
 TransDip  -0.000 -0.000 -0.098    0.053  0.113 -0.000   -0.000 -0.000  0.059

 Mode:                 4                      5                      6
 Frequency:       451.48                 789.30                 837.66
 Force Cnst:      0.2711                 0.6884                 0.7708
 Red. Mass:       2.2576                 1.8754                 1.8645
 IR Active:          YES                    YES                    YES
 IR Intens:        1.149                 27.976                 11.531
 Raman Active:       YES                    YES                    YES
               X      Y      Z        X      Y      Z        X      Y      Z
 C          0.228 -0.008 -0.000    0.176  0.007  0.000    0.000  0.000  0.086
 C         -0.069  0.029  0.048    0.006 -0.083 -0.084   -0.007 -0.090  0.063
 C         -0.069  0.029 -0.048    0.006 -0.083  0.084    0.007  0.090  0.063
 H         -0.095  0.009  0.113    0.020 -0.015 -0.305    0.002  0.015 -0.282
 F         -0.048 -0.007 -0.108   -0.064  0.034 -0.029   -0.096  0.041 -0.057
 F         -0.048 -0.007  0.108   -0.064  0.034  0.029    0.096 -0.041 -0.057
 H         -0.095  0.009 -0.113    0.020 -0.015  0.305   -0.002 -0.015 -0.282
 H          0.473 -0.169  0.422    0.077  0.329 -0.507   -0.509 -0.347  0.104
 H          0.473 -0.169 -0.422    0.077  0.329  0.507    0.509  0.347  0.104
 TransDip   0.028  0.020 -0.000    0.169  0.005 -0.000    0.000 -0.000  0.109

 Mode:                 7                      8                      9
 Frequency:       946.00                 970.33                1015.95
 Force Cnst:      1.6091                 1.5228                 0.9577
 Red. Mass:       3.0517                 2.7451                 1.5749
 IR Active:          YES                    YES                    YES
 IR Intens:        1.238                 31.573                 31.949
 Raman Active:       YES                    YES                    YES
               X      Y      Z        X      Y      Z        X      Y      Z
 C          0.008  0.195 -0.000    0.000  0.000  0.253   -0.109  0.019 -0.000
 C          0.066 -0.064 -0.250    0.115  0.124 -0.128   -0.092 -0.010 -0.057
 C          0.066 -0.064  0.250   -0.115 -0.124 -0.128   -0.092 -0.010  0.057
 H         -0.256 -0.246  0.264    0.329  0.233 -0.430    0.084  0.068 -0.282
 F         -0.030  0.000  0.032   -0.033  0.000  0.011    0.061 -0.020  0.025
 F         -0.030  0.000 -0.032    0.033 -0.000  0.011    0.061 -0.020 -0.025
 H         -0.256 -0.246 -0.264   -0.329 -0.233 -0.430    0.084  0.068  0.282
 H         -0.014 -0.150  0.435    0.109  0.093  0.233    0.509  0.321  0.153
 H         -0.014 -0.150 -0.435   -0.109 -0.093  0.233    0.509  0.321 -0.153
 TransDip   0.014 -0.033  0.000   -0.000 -0.000 -0.180   -0.138  0.117  0.000

 Mode:                10                     11                     12
 Frequency:      1076.39                1086.59                1146.09
 Force Cnst:      1.2926                 0.9456                 1.8108
 Red. Mass:       1.8936                 1.3593                 2.3399
 IR Active:          YES                    YES                    YES
 IR Intens:       79.487                  0.004                 14.850
 Raman Active:       YES                    YES                    YES
               X      Y      Z        X      Y      Z        X      Y      Z
 C          0.118  0.144  0.000   -0.000 -0.000  0.090    0.000 -0.000 -0.014
 C         -0.125 -0.023 -0.001    0.047  0.030 -0.094   -0.128  0.170  0.015
 C         -0.125 -0.023  0.001   -0.047 -0.030 -0.094    0.128 -0.170  0.015
 H          0.096  0.117 -0.408   -0.295 -0.180  0.510   -0.314  0.251 -0.289
 F          0.059 -0.022  0.015   -0.005 -0.000  0.001    0.070 -0.065  0.012
 F          0.059 -0.022 -0.015    0.005  0.000  0.001   -0.070  0.065  0.012
 H          0.096  0.117  0.408    0.295  0.180  0.510    0.314 -0.251 -0.289
 H         -0.425 -0.288  0.095   -0.278 -0.155  0.053   -0.377 -0.238 -0.031
 H         -0.425 -0.288 -0.095    0.278  0.155  0.053    0.377  0.238 -0.031
 TransDip  -0.285  0.014  0.000    0.000 -0.000 -0.002   -0.000  0.000 -0.123

 Mode:                13                     14                     15
 Frequency:      1161.26                1225.32                1322.06
 Force Cnst:      1.7264                 1.4704                 1.2088
 Red. Mass:       2.1729                 1.6623                 1.1738
 IR Active:          YES                    YES                    YES
 IR Intens:      121.536                  4.815                 21.810
 Raman Active:       YES                    YES                    YES
               X      Y      Z        X      Y      Z        X      Y      Z
 C         -0.083  0.096  0.000    0.000  0.000 -0.111    0.025 -0.025  0.000
 C          0.107 -0.119  0.087    0.073  0.112  0.063   -0.066 -0.010 -0.043
 C          0.107 -0.119 -0.087   -0.073 -0.112  0.063   -0.066 -0.010  0.043
 H          0.461  0.026 -0.333    0.502  0.108  0.270    0.591 -0.077  0.366
 F         -0.070  0.047 -0.015   -0.027  0.017 -0.006    0.003  0.019  0.006
 F         -0.070  0.047  0.015    0.027 -0.017 -0.006    0.003  0.019 -0.006
 H          0.461  0.026  0.333   -0.502 -0.108  0.270    0.591 -0.077 -0.366
 H          0.073 -0.064  0.343   -0.261 -0.097 -0.238   -0.020 -0.016 -0.054
 H          0.073 -0.064 -0.343    0.261  0.097 -0.238   -0.020 -0.016  0.054
 TransDip   0.344 -0.078 -0.000   -0.000 -0.000  0.070   -0.148 -0.022 -0.000

 Mode:                16                     17                     18
 Frequency:      1409.07                1483.55                3133.04
 Force Cnst:      1.5053                 2.3889                 6.0979
 Red. Mass:       1.2868                 1.8422                 1.0544
 IR Active:          YES                    YES                    YES
 IR Intens:        1.664                 35.950                  0.387
 Raman Active:       YES                    YES                    YES
               X      Y      Z        X      Y      Z        X      Y      Z
 C          0.000  0.000 -0.039   -0.000  0.000  0.148   -0.000 -0.000  0.065
 C         -0.097 -0.006 -0.046   -0.146 -0.044 -0.058   -0.002  0.002 -0.001
 C          0.097  0.006 -0.046    0.146  0.044 -0.058    0.002 -0.002 -0.001
 H          0.355 -0.034  0.155    0.356 -0.064  0.104    0.001 -0.032 -0.010
 F          0.012  0.004  0.008    0.015  0.003  0.007   -0.000 -0.000 -0.000
 F         -0.012 -0.004  0.008   -0.015 -0.003  0.007    0.000  0.000 -0.000
 H         -0.355  0.034  0.155   -0.356  0.064  0.104   -0.001  0.032 -0.010
 H          0.096 -0.310  0.480   -0.226  0.289 -0.432    0.334 -0.501 -0.366
 H         -0.096  0.310  0.480    0.226 -0.289 -0.432   -0.334  0.501 -0.366
 TransDip  -0.000 -0.000 -0.041    0.000  0.000 -0.192   -0.000  0.000  0.020

 Mode:                19                     20                     21
 Frequency:      3181.11                3181.88                3225.81
 Force Cnst:      6.5272                 6.4928                 6.8487
 Red. Mass:       1.0948                 1.0885                 1.1171
 IR Active:          YES                    YES                    YES
 IR Intens:        0.701                 11.077                  1.242
 Raman Active:       YES                    YES                    YES
               X      Y      Z        X      Y      Z        X      Y      Z
 C         -0.000  0.000 -0.006   -0.009  0.013  0.000    0.055 -0.082 -0.000
 C         -0.002  0.060  0.019    0.005 -0.057 -0.017    0.001 -0.008 -0.002
 C          0.002 -0.060  0.019    0.005 -0.057  0.017    0.001 -0.008  0.002
 H          0.059 -0.672 -0.201   -0.053  0.668  0.196   -0.007  0.096  0.031
 F         -0.001 -0.000 -0.000   -0.000  0.000  0.000   -0.000  0.000 -0.000
 F          0.001  0.000 -0.000   -0.000  0.000 -0.000   -0.000  0.000  0.000
 H         -0.059  0.672 -0.201   -0.053  0.668 -0.196   -0.007  0.096 -0.031
 H         -0.021  0.020  0.015    0.048 -0.068 -0.050   -0.327  0.488  0.374
 H          0.021 -0.020  0.015    0.048 -0.068  0.050   -0.327  0.488 -0.374
 TransDip   0.000 -0.000  0.027    0.057 -0.090 -0.000    0.020 -0.030 -0.000

 STANDARD THERMODYNAMIC QUANTITIES AT   298.15 K  AND     1.00 ATM

   This Molecule has  0 Imaginary Frequencies
   Zero point vibrational energy:       40.929 kcal/mol

   Atom    1 Element C  Has Mass   12.00000
   Atom    2 Element C  Has Mass   12.00000
   Atom    3 Element C  Has Mass   12.00000
   Atom    4 Element H  Has Mass    1.00783
   Atom    5 Element F  Has Mass   18.99840
   Atom    6 Element F  Has Mass   18.99840
   Atom    7 Element H  Has Mass    1.00783
   Atom    8 Element H  Has Mass    1.00783
   Atom    9 Element H  Has Mass    1.00783
   Molecular Mass:    78.028120 amu
   Principal axes and moments of inertia in amu*Bohr^2:
                             1           2           3
    Eigenvalues --      157.82061   512.15665   594.36253
          X               0.99996     0.00000     0.00918
          Y              -0.00918     0.00000     0.99996
          Z               0.00000     1.00000    -0.00000
   Rotational Symmetry Number is   2
   The Molecule is an Asymmetric Top
   Translational Enthalpy:        0.889 kcal/mol
   Rotational Enthalpy:           0.889 kcal/mol
   Vibrational Enthalpy:         42.081 kcal/mol
   gas constant (RT):             0.592 kcal/mol
   Translational Entropy:        38.978  cal/mol.K
   Rotational Entropy:           24.000  cal/mol.K
   Vibrational Entropy:           5.724  cal/mol.K

   Total Enthalpy:               44.451 kcal/mol
   Total Entropy:                68.702  cal/mol.K

 ======================================================================

 STANDARD THERMODYNAMIC QUANTITIES FOR ANHARMONIC VIBRATION -- TOSH

   Zero point vibrational energy: ************ kcal/mol

   Vibrational Enthalpy:       Infinity kcal/mol
   Vibrational Entropy:             NaN  cal/mol.K

   Total Enthalpy:             Infinity kcal/mol
   Total Entropy:                   NaN  cal/mol.K

 ======================================================================

 STANDARD THERMODYNAMIC QUANTITIES FOR ANHARMONIC VIBRATION -- VPT2

   Zero point vibrational energy: ************ kcal/mol

   Vibrational Enthalpy:       Infinity kcal/mol
   Vibrational Entropy:             NaN  cal/mol.K

   Total Enthalpy:             Infinity kcal/mol
   Total Entropy:                   NaN  cal/mol.K

 ======================================================================

Archival summary:
1\1\garfield\FREQ\ProcedureUnspecified\BasisUnspecified\234\taweetha\WedOct1006:41:482018WedOct1006:41:482018\0\\#,FREQ,ProcedureUnspecified,BasisUnspecified,\\0,1\C\H,1,1.08336\F,1,1.37891,2,112.227\C,1,1.48256,2,119.294,3,-144.083,0\H,4,1.08336,1,119.294,2,141.781,0\F,4,1.37891,1,117.952,2,-0.28604,0\C,4,1.50489,1,60.4897,2,-109.109,0\H,7,1.08348,4,118.457,1,105.618,0\H,7,1.08348,4,116.628,1,-108.706,0\\\@

 Total job time:  48.70s(wall), 188.77s(cpu) 
 Wed Oct 10 06:41:48 2018

        *************************************************************
        *                                                           *
        *  Thank you very much for using Q-Chem.  Have a nice day.  *
        *                                                           *
        *************************************************************
