# Supplementary material for: Geometric and energetic data from ab initio calculations of haloethene, haloimine, halomethylenephosphine, haloiminophosphine, halodiazene, halodiphosphene and halocyclopropane
Source: Data Brief. 2019 Nov 2;27:104738. doi: 10.1016/j.dib.2019.104738 (PMC6861602; doi:10.1016/j.dib.2019.104738)
Supplement: Multimedia component 3 [file mmc3.zip › CCC/B3LYP/HFCCCHBr.out]

Q-Chem Developer Version!
                  Welcome to Q-Chem
     A Quantum Leap Into The Future Of Chemistry


 Q-Chem 5.1, Q-Chem, Inc., Pleasanton, CA (2018)

 Yihan Shao,  Zhengting Gan,  E. Epifanovsky,  A. T. B. Gilbert,  M. Wormit,  
 J. Kussmann,  A. W. Lange,  A. Behn,  Jia Deng,  Xintian Feng,  D. Ghosh,  
 M. Goldey,  P. R. Horn,  L. D. Jacobson,  I. Kaliman,  T. Kus,  A. Landau,  
 Jie Liu,  E. I. Proynov,  R. M. Richard,  R. P. Steele,  E. J. Sundstrom,  
 H. L. Woodcock III,  P. M. Zimmerman,  D. Zuev,  B. Albrecht,  E. Alguire,  
 S. A. Baeppler,  D. Barton,  Z. Benda,  Y. A. Bernard,  E. J. Berquist,  
 K. B. Bravaya,  H. Burton,  D. Casanova,  Chun-Min Chang,  Yunqing Chen,  
 A. Chien,  K. D. Closser,  M. P. Coons,  S. Coriani,  S. Dasgupta,  
 A. L. Dempwolff,  M. Diedenhofen,  Hainam Do,  R. G. Edgar,  Po-Tung Fang,  
 S. Faraji,  S. Fatehi,  Qingguo Feng,  K. D. Fenk,  J. Fosso-Tande,  
 Qinghui Ge,  A. Ghysels,  G. Gidofalvi,  J. Gomes,  J. Gonthier,  A. Gunina,  
 D. Hait,  M. W. D. Hanson-Heine,  P. H. P. Harbach,  A. W. Hauser,  
 J. E. Herr,  E. G. Hohenstein,  Z. C. Holden,  Kerwin Hui,  B. C. Huynh,  
 T.-C. Jagau,  Hyunjun Ji,  B. Kaduk,  K. Khistyaev,  Jaehoon Kim,  
 P. Klunzinger,  K. Koh,  D. Kosenkov,  L. Koulias,  T. Kowalczyk,  
 C. M. Krauter,  A. Kunitsa,  Ka Un Lao,  A. Laurent,  K. V. Lawler,  
 Joonho Lee,  D. Lefrancois,  S. Lehtola,  D. S. Levine,  Yi-Pei Li,  
 You-Sheng Lin,  Fenglai Liu,  E. Livshits,  A. Luenser,  P. Manohar,  
 E. Mansoor,  S. F. Manzer,  Shan-Ping Mao,  Yuezhi Mao,  N. Mardirossian,  
 A. V. Marenich,  T. Markovich,  L. A. Martinez-Martinez,  S. A. Maurer,  
 N. J. Mayhall,  S. C. McKenzie,  J.-M. Mewes,  A. F. Morrison,  
 J. W. Mullinax,  K. Nanda,  T. S. Nguyen-Beck,  R. Olivares-Amaya,  
 J. A. Parkhill,  T. M. Perrine,  F. Plasser,  P. Pokhilko,  S. Prager,  
 A. Prociuk,  E. Ramos,  D. R. Rehn,  F. Rob,  M. Schneider,  N. Sergueev,  
 S. M. Sharada,  S. Sharma,  D. W. Small,  T. Stauch,  T. Stein,  
 Yu-Chuan Su,  A. J. W. Thom,  A. Tkatchenko,  T. Tsuchimochi,  N. M. Tubman,  
 L. Vogt,  M. L. Vidal,  O. Vydrov,  M. A. Watson,  J. Wenzel,  
 M. de Wergifosse,  T. A. Wesolowski,  A. White,  J. Witte,  A. Yamada,  
 Jun Yang,  K. Yao,  S. Yeganeh,  S. R. Yost,  Zhi-Qiang You,  A. Zech,  
 Igor Ying Zhang,  Xing Zhang,  Yan Zhao,  Ying Zhu,  B. R. Brooks,  
 G. K. L. Chan,  C. J. Cramer,  M. S. Gordon,  W. J. Hehre,  A. Klamt,  
 M. W. Schmidt,  C. D. Sherrill,  D. G. Truhlar,  A. Aspuru-Guzik,  R. Baer,  
 A. T. Bell,  N. A. Besley,  Jeng-Da Chai,  A. E. DePrince, III,  
 R. A. DiStasio Jr.,  A. Dreuw,  B. D. Dunietz,  T. R. Furlani,  
 Chao-Ping Hsu,  Yousung Jung,  Jing Kong,  D. S. Lambrecht,  WanZhen Liang,  
 C. Ochsenfeld,  V. A. Rassolov,  L. V. Slipchenko,  J. E. Subotnik,  
 T. Van Voorhis,  J. M. Herbert,  A. I. Krylov,  P. M. W. Gill,  M. Head-Gordon

 Contributors to earlier versions of Q-Chem not listed above: 
 R. D. Adamson,  B. Austin,  J. Baker,  G. J. O. Beran,  K. Brandhorst,  
 S. T. Brown,  E. F. C. Byrd,  A. K. Chakraborty,  C.-L. Cheng,  
 Siu Hung Chien,  D. M. Chipman,  D. L. Crittenden,  H. Dachsel,  
 R. J. Doerksen,  A. D. Dutoi,  L. Fusti-Molnar,  W. A. Goddard III,  
 A. Golubeva-Zadorozhnaya,  S. R. Gwaltney,  G. Hawkins,  A. Heyden,  
 S. Hirata,  G. Kedziora,  F. J. Keil,  C. Kelley,  Jihan Kim,  R. A. King,  
 R. Z. Khaliullin,  P. P. Korambath,  W. Kurlancheek,  A. M. Lee,  M. S. Lee,  
 S. V. Levchenko,  Ching Yeh Lin,  D. Liotard,  R. C. Lochan,  I. Lotan,  
 P. E. Maslen,  N. Nair,  D. P. O'Neill,  D. Neuhauser,  E. Neuscamman,  
 C. M. Oana,  R. Olson,  B. Peters,  R. Peverati,  P. A. Pieniazek,  
 Y. M. Rhee,  J. Ritchie,  M. A. Rohrdanz,  E. Rosta,  N. J. Russ,  
 H. F. Schaefer III,  N. E. Schultz,  N. Shenvi,  A. C. Simmonett,  A. Sodt,  
 D. Stuck,  K. S. Thanthiriwatte,  V. Vanovschi,  Tao Wang,  A. Warshel,  
 C. F. Williams,  Q. Wu,  X. Xu,  W. Zhang

 Please cite Q-Chem as follows:
 Y. Shao et al., Mol. Phys. 113, 184-215 (2015)
 DOI: 10.1080/00268976.2014.952696

 Q-Chem 5.1.1 for Intel X86 EM64T Linux

 Parts of Q-Chem use Armadillo 8.300.2 (Tropical Shenanigans).
 http://arma.sourceforge.net/

 Q-Chem begins on Wed Oct 10 07:03:54 2018  

Host: 
0

     Scratch files written to /scratch/taweetham/qchem27434//
Input Ideriv = 2
Curr. Ideriv = -1
Max.  Ideriv = 2

Checking the input file for inconsistencies... 	...done.

--------------------------------------------------------------
User input:
--------------------------------------------------------------
$molecule
0 1
C 
C 1 CC 
C 2 CC 1 60.0
H 2 CH 1 ANG  3 pDHA
F 2 CF 1 ANG  3 mDHA
H 3 CH 1 ANG  2 mDHA
Br 3 CBr 1 ANG  2 pDHA
H 1 CH 2 ANG  3 pDHA
H 1 CH 2 ANG  3 mDHA

CC=1.54
CH=1.09
CF=1.35
CCl=1.77
CBr=1.94
CI=2.14
ANG=118.0
pDHA=107.9
mDHA=-107.9
$end

$rem
   job_type	optimization
   basis	6-311++g**
   method	b3lyp
   mem_total	32000
$end

--------------------------------------------------------------
 ----------------------------------------------------------------
             Standard Nuclear Orientation (Angstroms)
    I     Atom           X                Y                Z
 ----------------------------------------------------------------
    1      C      -1.4726423574    -1.1023377316     0.5603188054
    2      C      -1.7389291827     0.0969767315    -0.3683017550
    3      C      -0.4491861300    -0.7292128597    -0.5282192878
    4      H      -2.5115671162    -0.0073005681    -1.1300476894
    5      F      -1.6366105176     1.3377398793     0.1537496809
    6      H      -0.3641687998    -1.3828909490    -1.3963074223
    7      Br      1.2243185827     0.0759771398     0.0327183570
    8      H      -1.2130615089    -0.8975727368     1.5989665224
    9      H      -2.0683122905    -2.0036513929     0.4157123917
 ----------------------------------------------------------------
 Molecular Point Group                 C1    NOp =  1
 Largest Abelian Subgroup              C1    NOp =  1
 Nuclear Repulsion Energy =   319.9005430464 hartrees
 There are       33 alpha and       33 beta electrons
 Requested basis set is 6-311++G(d,p)
 There are 63 shells and 164 basis functions

 Total QAlloc Memory Limit  32000 MB
 Mega-Array Size       188 MB
 MEM_STATIC part       192 MB
 A cutoff of  1.0D-11 yielded   1855 shell pairs
 There are     12875 function pairs (     14001 Cartesian)

 -------------------------------------------------------
 OpenMP Integral Computing Module                       
 Release: version 1.0, May 2013, Q-Chem Inc. Pittsburgh 
 -------------------------------------------------------
 Integral Job Info:
 Integral job number is                      11
 Integral operator is                         1
 short-range coefficients                     0
 long-range coefficients              100000000
 Omega coefficients                           0
 if combine SR and LR in K                    0
 Integral screening is                        0
 Integral computing path is                   2
 max size of driver memory is            800000
 size of driver memory is                593474
 size of scratch memory is             29623520
 max col of scratch BK array               1296
 max len of scratch array in speh3          155
 max len of scratch index in speh4           18
 max int batch size is                      520
 min int batch size is                       52
 fixed nKL is                                45
 max L of basis functions is                  2
 order of int derivative is                   0
 number of shells is                         63
 number of basis is                         171
 number of cartesian basis is               171
 number of contracted shell pairs          1855
 number of primitive shell pairs           4727
 maxK2 (contraction) of shell pair           36
 max number of K2 of shell pair               1
 max number of CS2 of shell pair            239
 max number of PS2 of shell pair            510
 mem total for path MDJ                  521788
 -------------------------------------------------------
 Smallest overlap matrix eigenvalue = 8.77E-05

 Scale SEOQF with 1.000000e-01/1.000000e-01/1.000000e-01

 Standard Electronic Orientation quadrupole field applied
 Nucleus-field energy     =     0.0000000056 hartrees
 Guess from superposition of atomic densities
 Warning:  Energy on first SCF cycle will be non-variational
 SAD guess density has 66.000000 electrons

 -----------------------------------------------------------------------
  General SCF calculation program by
  Eric Jon Sundstrom, Paul Horn, Yuezhi Mao, Dmitri Zuev, Alec White,
  David Stuck, Shaama M.S., Shane Yost, Joonho Lee, David Small,
  Daniel Levine, Susi Lehtola, Hugh Burton, Evgeny Epifanovsky
 -----------------------------------------------------------------------
 Exchange:     0.2000 Hartree-Fock + 0.0800 Slater + 0.7200 B88
 Correlation:  0.1900 VWN1RPA + 0.8100 LYP
 Using SG-1 standard quadrature grid
 using 4 threads for integral computing
 -------------------------------------------------------
 OpenMP Integral computing Module                
 Release: version 2.0, May 2017, Q-Chem Inc. Pleasanton 
 -------------------------------------------------------
 -------------------------------------------------------
 OpenMP BLAS3 based DFT computing Module                
 Release: version 1.0, May 2013, Q-Chem Inc. Pittsburgh 
 -------------------------------------------------------
 A restricted SCF calculation will be
 performed using DIIS
 SCF converges when DIIS error is below 1.0e-08
 ---------------------------------------
  Cycle       Energy         DIIS error
 ---------------------------------------
    1   -2791.4641946702      4.41e-02  
    2   -2790.6764310353      4.42e-03  
    3   -2790.6539857492      5.10e-03  
    4   -2790.7270342927      6.12e-04  
    5   -2790.7280967570      2.61e-04  
    6   -2790.7283007148      7.89e-05  
    7   -2790.7283176700      1.97e-05  
    8   -2790.7283185891      6.02e-06  
    9   -2790.7283186805      1.63e-06  
   10   -2790.7283186859      3.85e-07  
   11   -2790.7283186862      9.60e-08  
   12   -2790.7283186862      2.01e-08  
   13   -2790.7283186862      5.25e-09  Convergence criterion met
 ---------------------------------------
 SCF time:   CPU 26.65s  wall 7.00s 
 SCF   energy in the final basis set =    -2790.7283186862
 Total energy in the final basis set =    -2790.7283186862

 --------------------------------------------------------------

                    Orbital Energies (a.u.)
 --------------------------------------------------------------

 Alpha MOs
 -- Occupied --
******* -62.484 -56.305 -56.301 -56.301 -24.690 -10.284 -10.252
-10.206  -8.693  -6.525  -6.511  -6.511  -2.636  -2.632  -2.632
 -2.621  -2.621  -1.232  -0.885  -0.781  -0.639  -0.614  -0.551
 -0.521  -0.472  -0.449  -0.421  -0.391  -0.352  -0.320  -0.285
 -0.275
 -- Virtual --
 -0.032  -0.013   0.009   0.015   0.025   0.048   0.059   0.061
  0.071   0.073   0.084   0.095   0.100   0.104   0.112   0.127
  0.131   0.140   0.144   0.155   0.161   0.169   0.175   0.215
  0.224   0.237   0.253   0.268   0.275   0.313   0.356   0.365
  0.396   0.410   0.413   0.439   0.444   0.476   0.487   0.506
  0.522   0.554   0.563   0.580   0.600   0.621   0.627   0.644
  0.655   0.663   0.676   0.690   0.793   0.799   0.836   0.893
  0.916   0.981   1.211   1.230   1.292   1.337   1.383   1.387
  1.436   1.455   1.470   1.484   1.538   1.605   1.620   1.662
  1.704   1.779   1.811   1.825   1.873   1.894   1.931   1.955
  2.034   2.061   2.071   2.147   2.185   2.225   2.235   2.267
  2.378   2.522   2.571   2.640   2.653   2.690   2.707   2.806
  2.821   2.828   3.044   3.229   3.301   3.392   3.711   3.795
  3.819   4.013   4.021   4.041   4.062   4.127   4.140   4.216
  4.267   4.398   4.853   6.341   6.384   6.647   6.701   7.576
  7.598   7.697  23.714  23.718  23.841  47.936  66.777 289.772
289.793 289.9151020.731
 --------------------------------------------------------------

          Ground-State Mulliken Net Atomic Charges

     Atom                 Charge (a.u.)
  ----------------------------------------
      1 C                    -0.353565
      2 C                    -0.129833
      3 C                    -0.040228
      4 H                     0.174459
      5 F                    -0.112747
      6 H                     0.224337
      7 Br                   -0.091015
      8 H                     0.187598
      9 H                     0.140995
  ----------------------------------------
  Sum of atomic charges =     0.000000

 -----------------------------------------------------------------
                    Cartesian Multipole Moments
 -----------------------------------------------------------------
    Charge (ESU x 10^10)
                 0.0000
    Dipole Moment (Debye)
         X      -1.6307      Y      -2.1724      Z      -0.7790
       Tot       2.8258
    Quadrupole Moments (Debye-Ang)
        XX     -40.1646     XY       4.2055     YY     -42.9341
        XZ       2.1139     YZ       0.6159     ZZ     -40.2314
    Octopole Moments (Debye-Ang^2)
       XXX      24.6585    XXY       0.8192    XYY       9.0514
       YYY       6.9459    XXZ      -2.4968    XYZ       1.4256
       YYZ      -0.9298    XZZ       5.5786    YZZ       1.6231
       ZZZ       2.2521
    Hexadecapole Moments (Debye-Ang^3)
      XXXX    -491.6966   XXXY       2.5010   XXYY    -115.7569
      XYYY      -0.7583   YYYY    -184.1554   XXXZ      17.5097
      XXYZ       0.0894   XYYZ       0.5696   YYYZ       4.5644
      XXZZ     -97.5202   XYZZ      -2.6790   YYZZ     -44.1415
      XZZZ       0.5215   YZZZ       3.4649   ZZZZ     -89.8997
 -----------------------------------------------------------------
 Calculating analytic gradient of the SCF energy
 Gradient of SCF Energy
            1           2           3           4           5           6
    1  -0.0025776  -0.0157635   0.0217779  -0.0031748   0.0026343  -0.0038109
    2  -0.0123447   0.0368816  -0.0045028  -0.0050360  -0.0091007  -0.0051186
    3   0.0137960  -0.0057035  -0.0107919  -0.0018843  -0.0021760  -0.0039819
            7           8           9
    1   0.0031756   0.0001036  -0.0023647
    2   0.0039928  -0.0019994  -0.0027722
    3   0.0044156   0.0056887   0.0006374
 Max gradient component =       3.688E-02
 RMS gradient           =       1.034E-02
 Gradient time:  CPU 6.12 s  wall 1.59 s
 Geometry Optimization Parameters
   NAtoms,    NIC,     NZ,  NCons,   NDum,   NFix, NCnnct, MaxDiis
        9      69       9       0       0       0       0       0


** GEOMETRY OPTIMIZATION IN DELOCALIZED INTERNAL COORDINATES **
   Searching for a Minimum

   Optimization Cycle:   1

                       Coordinates (Angstroms)
     ATOM                X               Y               Z
      1  C        -1.4726423574   -1.1023377316    0.5603188054
      2  C        -1.7389291827    0.0969767315   -0.3683017550
      3  C        -0.4491861300   -0.7292128597   -0.5282192878
      4  H        -2.5115671162   -0.0073005681   -1.1300476894
      5  F        -1.6366105176    1.3377398793    0.1537496809
      6  H        -0.3641687998   -1.3828909490   -1.3963074223
      7  Br        1.2243185827    0.0759771398    0.0327183570
      8  H        -1.2130615089   -0.8975727368    1.5989665224
      9  H        -2.0683122905   -2.0036513929    0.4157123917
   Point Group: c1    Number of degrees of freedom:    21


   Energy is  -2790.728318686


 Attempting to Generate Delocalized Internal Coordinates

 21 Hessian modes will be used to form the next step
  Hessian Eigenvalues:
     0.015566    0.020947    0.022466    0.023621    0.030130    0.032042
     0.080485    0.081934    0.089343    0.095709    0.105237    0.129904
     0.175927    0.253105    0.256595    0.285189    0.348126    0.348126
     0.348126    0.348126    0.550214

 Minimum Search - Taking Simple RFO Step
 Searching for Lamda that Minimizes Along All modes
 Value Taken    Lamda =  -0.00409293
 Step Taken.  Stepsize is  0.160729

                             Maximum     Tolerance    Cnvgd?
         Gradient           0.018733      0.000300      NO
         Displacement       0.078650      0.001200      NO
         Energy change     *********      0.000001      NO


 New Cartesian Coordinates Obtained by Inverse Iteration

 Displacement from previous Coordinates is:  0.137771
 ----------------------------------------------------------------
             Standard Nuclear Orientation (Angstroms)
    I     Atom           X                Y                Z
 ----------------------------------------------------------------
    1      C      -1.4726581869    -1.0971221417     0.5555418792
    2      C      -1.7309111956     0.0754685723    -0.3573323819
    3      C      -0.4635194098    -0.7303427938    -0.5155263533
    4      H      -2.4818256955    -0.0039653678    -1.1349424169
    5      F      -1.6540907152     1.3253689559     0.1695963140
    6      H      -0.3639472876    -1.3649504827    -1.3850856746
    7      Br      1.2114650881     0.0542851844     0.0114447959
    8      H      -1.2170128007    -0.8718003689     1.5829133640
    9      H      -2.0576591173    -1.9992140454     0.4119800766
 ----------------------------------------------------------------
 Molecular Point Group                 C1    NOp =  1
 Largest Abelian Subgroup              C1    NOp =  1
 Nuclear Repulsion Energy =   322.0327199833 hartrees
 There are       33 alpha and       33 beta electrons
 Applying Cartesian multipole field
    Component          Value
    ---------          -----
     (2,0,0)        1.00000E-11
     (0,2,0)        2.00000E-11
     (0,0,2)       -3.00000E-11
 Nucleus-field energy     =     0.0000000055 hartrees
 Requested basis set is 6-311++G(d,p)
 There are 63 shells and 164 basis functions
 A cutoff of  1.0D-11 yielded   1857 shell pairs
 There are     12883 function pairs (     14009 Cartesian)
 Smallest overlap matrix eigenvalue = 7.77E-05
 Guess MOs from SCF MO coefficient file

 -----------------------------------------------------------------------
  General SCF calculation program by
  Eric Jon Sundstrom, Paul Horn, Yuezhi Mao, Dmitri Zuev, Alec White,
  David Stuck, Shaama M.S., Shane Yost, Joonho Lee, David Small,
  Daniel Levine, Susi Lehtola, Hugh Burton, Evgeny Epifanovsky
 -----------------------------------------------------------------------
 Exchange:     0.2000 Hartree-Fock + 0.0800 Slater + 0.7200 B88
 Correlation:  0.1900 VWN1RPA + 0.8100 LYP
 Using SG-1 standard quadrature grid
 using 4 threads for integral computing
 -------------------------------------------------------
 OpenMP Integral computing Module                
 Release: version 2.0, May 2017, Q-Chem Inc. Pleasanton 
 -------------------------------------------------------
 -------------------------------------------------------
 OpenMP BLAS3 based DFT computing Module                
 Release: version 1.0, May 2013, Q-Chem Inc. Pittsburgh 
 -------------------------------------------------------
 A restricted SCF calculation will be
 performed using DIIS
 SCF converges when DIIS error is below 1.0e-08
 ---------------------------------------
  Cycle       Energy         DIIS error
 ---------------------------------------
    1   -2790.7299554292      4.92e-04  
    2   -2790.7307202399      2.56e-04  
    3   -2790.7307421909      2.44e-04  
    4   -2790.7309172833      3.27e-05  
    5   -2790.7309197556      7.04e-06  
    6   -2790.7309198833      1.92e-06  
    7   -2790.7309198955      8.31e-07  
    8   -2790.7309198965      1.10e-07  
    9   -2790.7309198965      5.35e-08  
   10   -2790.7309198965      1.58e-08  
   11   -2790.7309198964      1.73e-09  Convergence criterion met
 ---------------------------------------
 SCF time:   CPU 23.29s  wall 6.00s 
 SCF   energy in the final basis set =    -2790.7309198964
 Total energy in the final basis set =    -2790.7309198964

 --------------------------------------------------------------

                    Orbital Energies (a.u.)
 --------------------------------------------------------------

 Alpha MOs
 -- Occupied --
******* -62.484 -56.305 -56.301 -56.300 -24.687 -10.279 -10.248
-10.204  -8.693  -6.525  -6.511  -6.511  -2.635  -2.632  -2.632
 -2.621  -2.620  -1.227  -0.898  -0.785  -0.640  -0.616  -0.554
 -0.522  -0.469  -0.450  -0.422  -0.391  -0.354  -0.324  -0.286
 -0.275
 -- Virtual --
 -0.029  -0.014   0.009   0.015   0.025   0.048   0.059   0.062
  0.071   0.073   0.087   0.096   0.100   0.104   0.112   0.127
  0.132   0.141   0.145   0.156   0.163   0.170   0.175   0.217
  0.226   0.245   0.255   0.271   0.284   0.317   0.357   0.366
  0.397   0.409   0.415   0.438   0.445   0.477   0.487   0.506
  0.521   0.552   0.565   0.582   0.605   0.625   0.634   0.649
  0.658   0.665   0.680   0.694   0.793   0.805   0.844   0.899
  0.917   0.982   1.218   1.235   1.299   1.345   1.389   1.392
  1.446   1.458   1.479   1.494   1.536   1.607   1.629   1.669
  1.707   1.795   1.826   1.839   1.889   1.903   1.943   1.965
  2.042   2.068   2.075   2.157   2.188   2.237   2.256   2.274
  2.384   2.536   2.582   2.639   2.680   2.700   2.717   2.827
  2.847   2.856   3.061   3.234   3.348   3.428   3.728   3.798
  3.826   4.012   4.022   4.042   4.063   4.133   4.160   4.239
  4.294   4.401   4.861   6.345   6.386   6.649   6.704   7.577
  7.600   7.699  23.740  23.773  23.871  47.941  66.780 289.773
289.796 289.9171020.737
 --------------------------------------------------------------

          Ground-State Mulliken Net Atomic Charges

     Atom                 Charge (a.u.)
  ----------------------------------------
      1 C                    -0.349384
      2 C                    -0.127238
      3 C                    -0.043834
      4 H                     0.174504
      5 F                    -0.122575
      6 H                     0.224106
      7 Br                   -0.086113
      8 H                     0.190032
      9 H                     0.140502
  ----------------------------------------
  Sum of atomic charges =     0.000000

 -----------------------------------------------------------------
                    Cartesian Multipole Moments
 -----------------------------------------------------------------
    Charge (ESU x 10^10)
                 0.0000
    Dipole Moment (Debye)
         X      -1.5820      Y      -2.2261      Z      -0.7910
       Tot       2.8432
    Quadrupole Moments (Debye-Ang)
        XX     -40.2666     XY       4.3027     YY     -42.9163
        XZ       2.0576     YZ       0.5591     ZZ     -40.1319
    Octopole Moments (Debye-Ang^2)
       XXX      26.1361    XXY       0.9883    XYY       9.3847
       YYY       8.1806    XXZ      -2.2459    XYZ       1.4090
       YYZ      -0.7539    XZZ       5.7579    YZZ       2.1621
       ZZZ       2.7627
    Hexadecapole Moments (Debye-Ang^3)
      XXXX    -489.3955   XXXY       4.1018   XXYY    -115.1254
      XYYY       0.6312   YYYY    -181.3954   XXXZ      18.6135
      XXYZ      -0.2988   XYYZ       1.3187   YYYZ       4.0409
      XXZZ     -96.7474   XYZZ      -2.4076   YYZZ     -43.7291
      XZZZ       2.6880   YZZZ       3.0795   ZZZZ     -88.3140
 -----------------------------------------------------------------
 Calculating analytic gradient of the SCF energy
 Gradient of SCF Energy
            1           2           3           4           5           6
    1   0.0012049  -0.0047467   0.0072076   0.0006200   0.0006997  -0.0015835
    2  -0.0020484   0.0151374  -0.0033640  -0.0024705  -0.0060429  -0.0006072
    3   0.0055721   0.0000640  -0.0048478   0.0000347  -0.0018879   0.0002548
            7           8           9
    1  -0.0026433  -0.0006071  -0.0001515
    2   0.0004237  -0.0011614   0.0001333
    3   0.0011424   0.0003408  -0.0006731
 Max gradient component =       1.514E-02
 RMS gradient           =       4.018E-03
 Gradient time:  CPU 6.15 s  wall 1.60 s
 Geometry Optimization Parameters
   NAtoms,    NIC,     NZ,  NCons,   NDum,   NFix, NCnnct, MaxDiis
        9      69       9       0       0       0       0       0

 Cartesian Hessian Update
 Hessian Updated using BFGS Update


** GEOMETRY OPTIMIZATION IN DELOCALIZED INTERNAL COORDINATES **
   Searching for a Minimum

   Optimization Cycle:   2

                       Coordinates (Angstroms)
     ATOM                X               Y               Z
      1  C        -1.4726581869   -1.0971221417    0.5555418792
      2  C        -1.7309111956    0.0754685723   -0.3573323819
      3  C        -0.4635194098   -0.7303427938   -0.5155263533
      4  H        -2.4818256955   -0.0039653678   -1.1349424169
      5  F        -1.6540907152    1.3253689559    0.1695963140
      6  H        -0.3639472876   -1.3649504827   -1.3850856746
      7  Br        1.2114650881    0.0542851844    0.0114447959
      8  H        -1.2170128007   -0.8718003689    1.5829133640
      9  H        -2.0576591173   -1.9992140454    0.4119800766
   Point Group: c1    Number of degrees of freedom:    21


   Energy is  -2790.730919896

 Hessian Updated using BFGS Update

 19 Hessian modes will be used to form the next step
  Hessian Eigenvalues:
     0.015582    0.020947    0.022376    0.023568    0.029954    0.031658
     0.077944    0.080940    0.083653    0.092169    0.105393    0.127513
     0.183283    0.240218    0.253532    0.267534    0.348088    0.356856
     0.539808

 Minimum Search - Taking Simple RFO Step
 Searching for Lamda that Minimizes Along All modes
 Value Taken    Lamda =  -0.00073245
 Step Taken.  Stepsize is  0.095600

                             Maximum     Tolerance    Cnvgd?
         Gradient           0.007146      0.000300      NO
         Displacement       0.054876      0.001200      NO
         Energy change     -0.002601      0.000001      NO


 New Cartesian Coordinates Obtained by Inverse Iteration

 Displacement from previous Coordinates is:  0.075552
 ----------------------------------------------------------------
             Standard Nuclear Orientation (Angstroms)
    I     Atom           X                Y                Z
 ----------------------------------------------------------------
    1      C      -1.4764693766    -1.0974527349     0.5520652451
    2      C      -1.7302859583     0.0636406705    -0.3548023660
    3      C      -0.4682133914    -0.7281193178    -0.5086619263
    4      H      -2.4771209647     0.0018451363    -1.1379662825
    5      F      -1.6687071776     1.3217972103     0.1772435818
    6      H      -0.3583874085    -1.3541467334    -1.3822608398
    7      Br      1.2261144982     0.0405855046     0.0011189233
    8      H      -1.2211286914    -0.8568400327     1.5755128205
    9      H      -2.0559608502    -2.0035821906     0.4163404469
 ----------------------------------------------------------------
 Molecular Point Group                 C1    NOp =  1
 Largest Abelian Subgroup              C1    NOp =  1
 Nuclear Repulsion Energy =   321.2472547083 hartrees
 There are       33 alpha and       33 beta electrons
 Applying Cartesian multipole field
    Component          Value
    ---------          -----
     (2,0,0)        1.00000E-11
     (0,2,0)        2.00000E-11
     (0,0,2)       -3.00000E-11
 Nucleus-field energy     =     0.0000000056 hartrees
 Requested basis set is 6-311++G(d,p)
 There are 63 shells and 164 basis functions
 A cutoff of  1.0D-11 yielded   1857 shell pairs
 There are     12883 function pairs (     14009 Cartesian)
 Smallest overlap matrix eigenvalue = 7.41E-05
 Guess MOs from SCF MO coefficient file

 -----------------------------------------------------------------------
  General SCF calculation program by
  Eric Jon Sundstrom, Paul Horn, Yuezhi Mao, Dmitri Zuev, Alec White,
  David Stuck, Shaama M.S., Shane Yost, Joonho Lee, David Small,
  Daniel Levine, Susi Lehtola, Hugh Burton, Evgeny Epifanovsky
 -----------------------------------------------------------------------
 Exchange:     0.2000 Hartree-Fock + 0.0800 Slater + 0.7200 B88
 Correlation:  0.1900 VWN1RPA + 0.8100 LYP
 Using SG-1 standard quadrature grid
 using 4 threads for integral computing
 -------------------------------------------------------
 OpenMP Integral computing Module                
 Release: version 2.0, May 2017, Q-Chem Inc. Pleasanton 
 -------------------------------------------------------
 -------------------------------------------------------
 OpenMP BLAS3 based DFT computing Module                
 Release: version 1.0, May 2013, Q-Chem Inc. Pittsburgh 
 -------------------------------------------------------
 A restricted SCF calculation will be
 performed using DIIS
 SCF converges when DIIS error is below 1.0e-08
 ---------------------------------------
  Cycle       Energy         DIIS error
 ---------------------------------------
    1   -2790.7309794533      2.77e-04  
    2   -2790.7313035979      8.69e-05  
    3   -2790.7312973853      1.05e-04  
    4   -2790.7313226212      1.56e-05  
    5   -2790.7313231823      4.57e-06  
    6   -2790.7313232238      1.20e-06  
    7   -2790.7313232276      5.03e-07  
    8   -2790.7313232283      1.02e-07  
    9   -2790.7313232284      3.42e-08  
   10   -2790.7313232283      7.99e-09  Convergence criterion met
 ---------------------------------------
 SCF time:   CPU 21.16s  wall 5.00s 
 SCF   energy in the final basis set =    -2790.7313232283
 Total energy in the final basis set =    -2790.7313232283

 --------------------------------------------------------------

                    Orbital Energies (a.u.)
 --------------------------------------------------------------

 Alpha MOs
 -- Occupied --
******* -62.484 -56.305 -56.301 -56.301 -24.685 -10.279 -10.248
-10.204  -8.693  -6.525  -6.511  -6.511  -2.636  -2.632  -2.632
 -2.621  -2.621  -1.223  -0.903  -0.786  -0.640  -0.616  -0.555
 -0.522  -0.467  -0.449  -0.421  -0.391  -0.355  -0.326  -0.287
 -0.276
 -- Virtual --
 -0.031  -0.014   0.009   0.015   0.025   0.048   0.059   0.062
  0.070   0.073   0.087   0.097   0.100   0.104   0.112   0.127
  0.133   0.142   0.145   0.155   0.164   0.170   0.175   0.218
  0.225   0.247   0.254   0.271   0.287   0.319   0.358   0.367
  0.397   0.409   0.415   0.439   0.446   0.476   0.487   0.507
  0.521   0.552   0.566   0.581   0.608   0.625   0.634   0.650
  0.657   0.665   0.680   0.694   0.791   0.803   0.843   0.897
  0.915   0.981   1.220   1.238   1.301   1.347   1.389   1.394
  1.447   1.458   1.481   1.496   1.534   1.609   1.632   1.672
  1.709   1.800   1.828   1.843   1.897   1.903   1.946   1.970
  2.043   2.068   2.073   2.158   2.191   2.238   2.262   2.276
  2.381   2.536   2.583   2.638   2.687   2.700   2.719   2.835
  2.855   2.871   3.058   3.226   3.368   3.441   3.729   3.799
  3.828   4.008   4.021   4.038   4.058   4.131   4.163   4.244
  4.298   4.400   4.860   6.348   6.387   6.645   6.697   7.576
  7.600   7.696  23.740  23.795  23.883  47.939  66.782 289.772
289.796 289.9151020.734
 --------------------------------------------------------------

          Ground-State Mulliken Net Atomic Charges

     Atom                 Charge (a.u.)
  ----------------------------------------
      1 C                    -0.348784
      2 C                    -0.125273
      3 C                    -0.039808
      4 H                     0.175144
      5 F                    -0.130009
      6 H                     0.221965
      7 Br                   -0.085127
      8 H                     0.190887
      9 H                     0.141004
  ----------------------------------------
  Sum of atomic charges =     0.000000

 -----------------------------------------------------------------
                    Cartesian Multipole Moments
 -----------------------------------------------------------------
    Charge (ESU x 10^10)
                 0.0000
    Dipole Moment (Debye)
         X      -1.5719      Y      -2.2715      Z      -0.7978
       Tot       2.8753
    Quadrupole Moments (Debye-Ang)
        XX     -40.2639     XY       4.4031     YY     -42.9568
        XZ       2.0370     YZ       0.5071     ZZ     -40.1193
    Octopole Moments (Debye-Ang^2)
       XXX      25.8542    XXY       1.0148    XYY       9.1967
       YYY       8.8802    XXZ      -2.1456    XYZ       1.4487
       YYZ      -0.6222    XZZ       5.5201    YZZ       2.4761
       ZZZ       3.0670
    Hexadecapole Moments (Debye-Ang^3)
      XXXX    -494.3233   XXXY       5.4492   XXYY    -116.1419
      XYYY       1.7770   YYYY    -180.5153   XXXZ      19.4185
      XXYZ      -0.6317   XYYZ       1.5740   YYYZ       3.7189
      XXZZ     -97.6163   XYZZ      -2.2017   YYZZ     -43.6542
      XZZZ       3.7200   YZZZ       2.9359   ZZZZ     -87.8383
 -----------------------------------------------------------------
 Calculating analytic gradient of the SCF energy
 Gradient of SCF Energy
            1           2           3           4           5           6
    1   0.0010914   0.0008660  -0.0012190   0.0003707  -0.0002079  -0.0002754
    2   0.0020279   0.0015386  -0.0014247  -0.0007526  -0.0019197   0.0002296
    3  -0.0001167   0.0024158  -0.0008805   0.0001724  -0.0011775   0.0004700
            7           8           9
    1  -0.0003198  -0.0002253  -0.0000807
    2   0.0002614  -0.0004180   0.0004575
    3   0.0004147  -0.0005032  -0.0007950
 Max gradient component =       2.416E-03
 RMS gradient           =       9.894E-04
 Gradient time:  CPU 6.16 s  wall 1.60 s
 Geometry Optimization Parameters
   NAtoms,    NIC,     NZ,  NCons,   NDum,   NFix, NCnnct, MaxDiis
        9      69       9       0       0       0       0       0

 Cartesian Hessian Update
 Hessian Updated using BFGS Update


** GEOMETRY OPTIMIZATION IN DELOCALIZED INTERNAL COORDINATES **
   Searching for a Minimum

   Optimization Cycle:   3

                       Coordinates (Angstroms)
     ATOM                X               Y               Z
      1  C        -1.4764693766   -1.0974527349    0.5520652451
      2  C        -1.7302859583    0.0636406705   -0.3548023660
      3  C        -0.4682133914   -0.7281193178   -0.5086619263
      4  H        -2.4771209647    0.0018451363   -1.1379662825
      5  F        -1.6687071776    1.3217972103    0.1772435818
      6  H        -0.3583874085   -1.3541467334   -1.3822608398
      7  Br        1.2261144982    0.0405855046    0.0011189233
      8  H        -1.2211286914   -0.8568400327    1.5755128205
      9  H        -2.0559608502   -2.0035821906    0.4163404469
   Point Group: c1    Number of degrees of freedom:    21


   Energy is  -2790.731323228

 Hessian Updated using BFGS Update

 20 Hessian modes will be used to form the next step
  Hessian Eigenvalues:
     0.015558    0.020940    0.021788    0.023306    0.028815    0.031223
     0.067935    0.080868    0.083750    0.091227    0.104746    0.130108
     0.185982    0.252860    0.255501    0.293787    0.348080    0.348274
     0.360260    0.515012

 Minimum Search - Taking Simple RFO Step
 Searching for Lamda that Minimizes Along All modes
 Value Taken    Lamda =  -0.00007367
 Step Taken.  Stepsize is  0.037236

                             Maximum     Tolerance    Cnvgd?
         Gradient           0.002579      0.000300      NO
         Displacement       0.019241      0.001200      NO
         Energy change     -0.000403      0.000001      NO


 New Cartesian Coordinates Obtained by Inverse Iteration

 Displacement from previous Coordinates is:  0.032738
 ----------------------------------------------------------------
             Standard Nuclear Orientation (Angstroms)
    I     Atom           X                Y                Z
 ----------------------------------------------------------------
    1      C      -1.4785390645    -1.0995130331     0.5518327770
    2      C      -1.7316685224     0.0624596404    -0.3566296485
    3      C      -0.4683701606    -0.7272369461    -0.5077390771
    4      H      -2.4766514909     0.0084086168    -1.1426893507
    5      F      -1.6723285665     1.3215086493     0.1817834542
    6      H      -0.3555228774    -1.3522626477    -1.3824470219
    7      Br      1.2298817050     0.0362581418    -0.0027011921
    8      H      -1.2240769687    -0.8518046062     1.5746785835
    9      H      -2.0528833745    -2.0100903027     0.4225010785
 ----------------------------------------------------------------
 Molecular Point Group                 C1    NOp =  1
 Largest Abelian Subgroup              C1    NOp =  1
 Nuclear Repulsion Energy =   320.8689599164 hartrees
 There are       33 alpha and       33 beta electrons
 Applying Cartesian multipole field
    Component          Value
    ---------          -----
     (2,0,0)        1.00000E-11
     (0,2,0)        2.00000E-11
     (0,0,2)       -3.00000E-11
 Nucleus-field energy     =     0.0000000056 hartrees
 Requested basis set is 6-311++G(d,p)
 There are 63 shells and 164 basis functions
 A cutoff of  1.0D-11 yielded   1856 shell pairs
 There are     12879 function pairs (     14005 Cartesian)
 Smallest overlap matrix eigenvalue = 7.45E-05
 Guess MOs from SCF MO coefficient file

 -----------------------------------------------------------------------
  General SCF calculation program by
  Eric Jon Sundstrom, Paul Horn, Yuezhi Mao, Dmitri Zuev, Alec White,
  David Stuck, Shaama M.S., Shane Yost, Joonho Lee, David Small,
  Daniel Levine, Susi Lehtola, Hugh Burton, Evgeny Epifanovsky
 -----------------------------------------------------------------------
 Exchange:     0.2000 Hartree-Fock + 0.0800 Slater + 0.7200 B88
 Correlation:  0.1900 VWN1RPA + 0.8100 LYP
 Using SG-1 standard quadrature grid
 using 4 threads for integral computing
 -------------------------------------------------------
 OpenMP Integral computing Module                
 Release: version 2.0, May 2017, Q-Chem Inc. Pleasanton 
 -------------------------------------------------------
 -------------------------------------------------------
 OpenMP BLAS3 based DFT computing Module                
 Release: version 1.0, May 2013, Q-Chem Inc. Pittsburgh 
 -------------------------------------------------------
 A restricted SCF calculation will be
 performed using DIIS
 SCF converges when DIIS error is below 1.0e-08
 ---------------------------------------
  Cycle       Energy         DIIS error
 ---------------------------------------
    1   -2790.7313339309      8.98e-05  
    2   -2790.7313720476      1.78e-05  
    3   -2790.7313721323      1.89e-05  
    4   -2790.7313731356      2.70e-06  
    5   -2790.7313731513      1.04e-06  
    6   -2790.7313731539      3.26e-07  
    7   -2790.7313731542      9.02e-08  
    8   -2790.7313731543      3.01e-08  
    9   -2790.7313731542      7.85e-09  Convergence criterion met
 ---------------------------------------
 SCF time:   CPU 19.07s  wall 5.00s 
 SCF   energy in the final basis set =    -2790.7313731542
 Total energy in the final basis set =    -2790.7313731542

 --------------------------------------------------------------

                    Orbital Energies (a.u.)
 --------------------------------------------------------------

 Alpha MOs
 -- Occupied --
******* -62.484 -56.305 -56.301 -56.301 -24.685 -10.279 -10.248
-10.204  -8.693  -6.525  -6.511  -6.511  -2.636  -2.632  -2.632
 -2.621  -2.621  -1.221  -0.903  -0.786  -0.640  -0.616  -0.554
 -0.522  -0.466  -0.449  -0.421  -0.390  -0.355  -0.327  -0.287
 -0.277
 -- Virtual --
 -0.032  -0.014   0.009   0.015   0.025   0.048   0.059   0.062
  0.070   0.073   0.087   0.097   0.100   0.104   0.112   0.127
  0.133   0.141   0.145   0.155   0.163   0.170   0.174   0.218
  0.224   0.247   0.254   0.270   0.285   0.319   0.358   0.367
  0.398   0.408   0.415   0.439   0.446   0.474   0.487   0.508
  0.521   0.552   0.566   0.581   0.608   0.625   0.634   0.650
  0.656   0.665   0.680   0.694   0.790   0.802   0.843   0.897
  0.914   0.980   1.220   1.238   1.301   1.347   1.389   1.394
  1.446   1.457   1.481   1.494   1.534   1.610   1.632   1.673
  1.708   1.799   1.826   1.843   1.898   1.901   1.945   1.971
  2.043   2.068   2.072   2.156   2.190   2.237   2.261   2.276
  2.378   2.533   2.583   2.638   2.686   2.698   2.718   2.834
  2.854   2.872   3.053   3.221   3.365   3.439   3.727   3.799
  3.829   4.005   4.021   4.036   4.056   4.130   4.162   4.244
  4.296   4.399   4.857   6.349   6.387   6.643   6.694   7.576
  7.600   7.695  23.738  23.793  23.880  47.938  66.782 289.772
289.795 289.9141020.733
 --------------------------------------------------------------

          Ground-State Mulliken Net Atomic Charges

     Atom                 Charge (a.u.)
  ----------------------------------------
      1 C                    -0.348738
      2 C                    -0.123694
      3 C                    -0.040259
      4 H                     0.175845
      5 F                    -0.131987
      6 H                     0.221216
      7 Br                   -0.084525
      8 H                     0.190832
      9 H                     0.141310
  ----------------------------------------
  Sum of atomic charges =     0.000000

 -----------------------------------------------------------------
                    Cartesian Multipole Moments
 -----------------------------------------------------------------
    Charge (ESU x 10^10)
                 0.0000
    Dipole Moment (Debye)
         X      -1.5654      Y      -2.2810      Z      -0.8068
       Tot       2.8817
    Quadrupole Moments (Debye-Ang)
        XX     -40.2820     XY       4.4151     YY     -42.9622
        XZ       2.0458     YZ       0.4801     ZZ     -40.1163
    Octopole Moments (Debye-Ang^2)
       XXX      25.8908    XXY       1.0765    XYY       9.1505
       YYY       9.0582    XXZ      -2.1365    XYZ       1.4975
       YYZ      -0.5542    XZZ       5.4543    YZZ       2.5710
       ZZZ       3.1953
    Hexadecapole Moments (Debye-Ang^3)
      XXXX    -496.1133   XXXY       5.7110   XXYY    -116.5042
      XYYY       2.2307   YYYY    -180.4815   XXXZ      19.8527
      XXYZ      -0.8006   XYYZ       1.6324   YYYZ       3.5954
      XXZZ     -97.8719   XYZZ      -2.1290   YYZZ     -43.7124
      XZZZ       4.1353   YZZZ       2.9216   ZZZZ     -87.9520
 -----------------------------------------------------------------
 Calculating analytic gradient of the SCF energy
 Gradient of SCF Energy
            1           2           3           4           5           6
    1   0.0003323   0.0008817  -0.0010968   0.0000975  -0.0003160   0.0002811
    2   0.0010898   0.0000808  -0.0007303  -0.0002354  -0.0002033   0.0001211
    3   0.0000093   0.0013861  -0.0005433  -0.0000771  -0.0005298   0.0001290
            7           8           9
    1  -0.0000922  -0.0000474  -0.0000402
    2   0.0000102  -0.0002400   0.0001072
    3   0.0000921  -0.0000849  -0.0003813
 Max gradient component =       1.386E-03
 RMS gradient           =       5.048E-04
 Gradient time:  CPU 6.15 s  wall 1.60 s
 Geometry Optimization Parameters
   NAtoms,    NIC,     NZ,  NCons,   NDum,   NFix, NCnnct, MaxDiis
        9      69       9       0       0       0       0       0

 Cartesian Hessian Update
 Hessian Updated using BFGS Update


** GEOMETRY OPTIMIZATION IN DELOCALIZED INTERNAL COORDINATES **
   Searching for a Minimum

   Optimization Cycle:   4

                       Coordinates (Angstroms)
     ATOM                X               Y               Z
      1  C        -1.4785390645   -1.0995130331    0.5518327770
      2  C        -1.7316685224    0.0624596404   -0.3566296485
      3  C        -0.4683701606   -0.7272369461   -0.5077390771
      4  H        -2.4766514909    0.0084086168   -1.1426893507
      5  F        -1.6723285665    1.3215086493    0.1817834542
      6  H        -0.3555228774   -1.3522626477   -1.3824470219
      7  Br        1.2298817050    0.0362581418   -0.0027011921
      8  H        -1.2240769687   -0.8518046062    1.5746785835
      9  H        -2.0528833745   -2.0100903027    0.4225010785
   Point Group: c1    Number of degrees of freedom:    21


   Energy is  -2790.731373154

 Hessian Updated using BFGS Update

 21 Hessian modes will be used to form the next step
  Hessian Eigenvalues:
     0.015182    0.018631    0.021222    0.022791    0.026430    0.031369
     0.060823    0.080751    0.087288    0.091836    0.102957    0.129163
     0.186044    0.251410    0.253020    0.276411    0.347763    0.348103
     0.348178    0.358508    0.514538

 Minimum Search - Taking Simple RFO Step
 Searching for Lamda that Minimizes Along All modes
 Value Taken    Lamda =  -0.00002717
 Step Taken.  Stepsize is  0.030762

                             Maximum     Tolerance    Cnvgd?
         Gradient           0.000825      0.000300      NO
         Displacement       0.017754      0.001200      NO
         Energy change     -0.000050      0.000001      NO


 New Cartesian Coordinates Obtained by Inverse Iteration

 Displacement from previous Coordinates is:  0.024641
 ----------------------------------------------------------------
             Standard Nuclear Orientation (Angstroms)
    I     Atom           X                Y                Z
 ----------------------------------------------------------------
    1      C      -1.4794844142    -1.1014290218     0.5508678000
    2      C      -1.7325076026     0.0614614918    -0.3588850596
    3      C      -0.4675755909    -0.7265653137    -0.5072626262
    4      H      -2.4770666537     0.0128586818    -1.1456993945
    5      F      -1.6723400199     1.3190734108     0.1866057334
    6      H      -0.3551067839    -1.3517528051    -1.3823094455
    7      Br      1.2323633626     0.0353099316    -0.0047747669
    8      H      -1.2275487797    -0.8466276801     1.5730196267
    9      H      -2.0508928382    -2.0146011831     0.4270277356
 ----------------------------------------------------------------
 Molecular Point Group                 C1    NOp =  1
 Largest Abelian Subgroup              C1    NOp =  1
 Nuclear Repulsion Energy =   320.6926625252 hartrees
 There are       33 alpha and       33 beta electrons
 Applying Cartesian multipole field
    Component          Value
    ---------          -----
     (2,0,0)        1.00000E-11
     (0,2,0)        2.00000E-11
     (0,0,2)       -3.00000E-11
 Nucleus-field energy     =     0.0000000056 hartrees
 Requested basis set is 6-311++G(d,p)
 There are 63 shells and 164 basis functions
 A cutoff of  1.0D-11 yielded   1856 shell pairs
 There are     12879 function pairs (     14005 Cartesian)
 Smallest overlap matrix eigenvalue = 7.50E-05
 Guess MOs from SCF MO coefficient file

 -----------------------------------------------------------------------
  General SCF calculation program by
  Eric Jon Sundstrom, Paul Horn, Yuezhi Mao, Dmitri Zuev, Alec White,
  David Stuck, Shaama M.S., Shane Yost, Joonho Lee, David Small,
  Daniel Levine, Susi Lehtola, Hugh Burton, Evgeny Epifanovsky
 -----------------------------------------------------------------------
 Exchange:     0.2000 Hartree-Fock + 0.0800 Slater + 0.7200 B88
 Correlation:  0.1900 VWN1RPA + 0.8100 LYP
 Using SG-1 standard quadrature grid
 using 4 threads for integral computing
 -------------------------------------------------------
 OpenMP Integral computing Module                
 Release: version 2.0, May 2017, Q-Chem Inc. Pleasanton 
 -------------------------------------------------------
 -------------------------------------------------------
 OpenMP BLAS3 based DFT computing Module                
 Release: version 1.0, May 2013, Q-Chem Inc. Pittsburgh 
 -------------------------------------------------------
 A restricted SCF calculation will be
 performed using DIIS
 SCF converges when DIIS error is below 1.0e-08
 ---------------------------------------
  Cycle       Energy         DIIS error
 ---------------------------------------
    1   -2790.7313617513      7.42e-05  
    2   -2790.7313887006      1.34e-05  
    3   -2790.7313887555      1.47e-05  
    4   -2790.7313893161      2.30e-06  
    5   -2790.7313893277      8.99e-07  
    6   -2790.7313893299      2.31e-07  
    7   -2790.7313893301      7.37e-08  
    8   -2790.7313893301      2.55e-08  
    9   -2790.7313893301      6.32e-09  Convergence criterion met
 ---------------------------------------
 SCF time:   CPU 19.06s  wall 5.00s 
 SCF   energy in the final basis set =    -2790.7313893301
 Total energy in the final basis set =    -2790.7313893301

 --------------------------------------------------------------

                    Orbital Energies (a.u.)
 --------------------------------------------------------------

 Alpha MOs
 -- Occupied --
******* -62.484 -56.305 -56.301 -56.301 -24.684 -10.279 -10.248
-10.205  -8.693  -6.525  -6.511  -6.511  -2.636  -2.632  -2.632
 -2.621  -2.621  -1.220  -0.903  -0.786  -0.640  -0.616  -0.554
 -0.521  -0.466  -0.449  -0.421  -0.391  -0.355  -0.326  -0.287
 -0.277
 -- Virtual --
 -0.032  -0.014   0.009   0.015   0.025   0.048   0.059   0.062
  0.070   0.073   0.087   0.097   0.100   0.104   0.112   0.127
  0.132   0.141   0.145   0.155   0.163   0.169   0.174   0.218
  0.224   0.247   0.253   0.269   0.285   0.319   0.358   0.367
  0.398   0.408   0.415   0.439   0.447   0.474   0.487   0.508
  0.522   0.552   0.565   0.581   0.609   0.625   0.633   0.650
  0.656   0.665   0.680   0.694   0.789   0.802   0.843   0.896
  0.913   0.980   1.220   1.239   1.301   1.348   1.389   1.394
  1.445   1.456   1.480   1.492   1.533   1.612   1.632   1.674
  1.708   1.798   1.825   1.842   1.897   1.900   1.944   1.972
  2.043   2.068   2.071   2.156   2.190   2.237   2.262   2.276
  2.377   2.532   2.583   2.638   2.686   2.697   2.718   2.833
  2.854   2.873   3.050   3.219   3.364   3.438   3.725   3.799
  3.829   4.004   4.021   4.034   4.055   4.130   4.162   4.245
  4.295   4.399   4.856   6.349   6.387   6.642   6.693   7.576
  7.600   7.695  23.736  23.792  23.878  47.938  66.782 289.772
289.795 289.9131020.733
 --------------------------------------------------------------

          Ground-State Mulliken Net Atomic Charges

     Atom                 Charge (a.u.)
  ----------------------------------------
      1 C                    -0.349676
      2 C                    -0.121998
      3 C                    -0.040355
      4 H                     0.176366
      5 F                    -0.133079
      6 H                     0.220630
      7 Br                   -0.084189
      8 H                     0.190774
      9 H                     0.141526
  ----------------------------------------
  Sum of atomic charges =     0.000000

 -----------------------------------------------------------------
                    Cartesian Multipole Moments
 -----------------------------------------------------------------
    Charge (ESU x 10^10)
                 0.0000
    Dipole Moment (Debye)
         X      -1.5651      Y      -2.2813      Z      -0.8149
       Tot       2.8840
    Quadrupole Moments (Debye-Ang)
        XX     -40.2739     XY       4.4163     YY     -42.9600
        XZ       2.0583     YZ       0.4647     ZZ     -40.1204
    Octopole Moments (Debye-Ang^2)
       XXX      25.8028    XXY       1.1198    XYY       9.0928
       YYY       9.1372    XXZ      -2.1388    XYZ       1.5312
       YYZ      -0.5218    XZZ       5.3925    YZZ       2.6215
       ZZZ       3.2588
    Hexadecapole Moments (Debye-Ang^3)
      XXXX    -496.8671   XXXY       5.6260   XXYY    -116.6158
      XYYY       2.2651   YYYY    -180.3224   XXXZ      20.1246
      XXYZ      -0.9296   XYYZ       1.6736   YYYZ       3.4711
      XXZZ     -97.9744   XYZZ      -2.1545   YYZZ     -43.7338
      XZZZ       4.3805   YZZZ       2.8829   ZZZZ     -88.0671
 -----------------------------------------------------------------
 Calculating analytic gradient of the SCF energy
 Gradient of SCF Energy
            1           2           3           4           5           6
    1  -0.0000936   0.0003656  -0.0004779  -0.0000540  -0.0001225   0.0003080
    2   0.0001023  -0.0002654  -0.0001538  -0.0000389   0.0003716   0.0000380
    3   0.0001207   0.0001908  -0.0002677  -0.0000402  -0.0000551  -0.0000274
            7           8           9
    1   0.0001527   0.0000196  -0.0000980
    2  -0.0000124  -0.0000577   0.0000164
    3   0.0000158   0.0000653  -0.0000021
 Max gradient component =       4.779E-04
 RMS gradient           =       1.825E-04
 Gradient time:  CPU 6.14 s  wall 1.59 s
 Geometry Optimization Parameters
   NAtoms,    NIC,     NZ,  NCons,   NDum,   NFix, NCnnct, MaxDiis
        9      69       9       0       0       0       0       0

 Cartesian Hessian Update
 Hessian Updated using BFGS Update


** GEOMETRY OPTIMIZATION IN DELOCALIZED INTERNAL COORDINATES **
   Searching for a Minimum

   Optimization Cycle:   5

                       Coordinates (Angstroms)
     ATOM                X               Y               Z
      1  C        -1.4794844142   -1.1014290218    0.5508678000
      2  C        -1.7325076026    0.0614614918   -0.3588850596
      3  C        -0.4675755909   -0.7265653137   -0.5072626262
      4  H        -2.4770666537    0.0128586818   -1.1456993945
      5  F        -1.6723400199    1.3190734108    0.1866057334
      6  H        -0.3551067839   -1.3517528051   -1.3823094455
      7  Br        1.2323633626    0.0353099316   -0.0047747669
      8  H        -1.2275487797   -0.8466276801    1.5730196267
      9  H        -2.0508928382   -2.0146011831    0.4270277356
   Point Group: c1    Number of degrees of freedom:    21


   Energy is  -2790.731389330

 Hessian Updated using BFGS Update

 21 Hessian modes will be used to form the next step
  Hessian Eigenvalues:
     0.013524    0.016408    0.021243    0.022629    0.026527    0.031582
     0.062472    0.080380    0.084527    0.092872    0.100060    0.125084
     0.186591    0.250414    0.253738    0.286030    0.347719    0.348100
     0.348186    0.361177    0.536147

 Minimum Search - Taking Simple RFO Step
 Searching for Lamda that Minimizes Along All modes
 Value Taken    Lamda =  -0.00000415
 Step Taken.  Stepsize is  0.013587

                             Maximum     Tolerance    Cnvgd?
         Gradient           0.000212      0.000300     YES
         Displacement       0.008870      0.001200      NO
         Energy change     -0.000016      0.000001      NO


 New Cartesian Coordinates Obtained by Inverse Iteration

 Displacement from previous Coordinates is:  0.010892
 ----------------------------------------------------------------
             Standard Nuclear Orientation (Angstroms)
    I     Atom           X                Y                Z
 ----------------------------------------------------------------
    1      C      -1.4795832771    -1.1018368751     0.5504288542
    2      C      -1.7328085810     0.0613036693    -0.3595341249
    3      C      -0.4673628548    -0.7263917632    -0.5069325892
    4      H      -2.4765514804     0.0147311817    -1.1471320385
    5      F      -1.6715740513     1.3176695946     0.1886939603
    6      H      -0.3565334424    -1.3524759014    -1.3816014114
    7      Br      1.2323412159     0.0356253836    -0.0055023231
    8      H      -1.2291985992    -0.8444811875     1.5723555991
    9      H      -2.0488882501    -2.0164165897     0.4278136765
 ----------------------------------------------------------------
 Molecular Point Group                 C1    NOp =  1
 Largest Abelian Subgroup              C1    NOp =  1
 Nuclear Repulsion Energy =   320.7273780969 hartrees
 There are       33 alpha and       33 beta electrons
 Applying Cartesian multipole field
    Component          Value
    ---------          -----
     (2,0,0)        1.00000E-11
     (0,2,0)        2.00000E-11
     (0,0,2)       -3.00000E-11
 Nucleus-field energy     =     0.0000000056 hartrees
 Requested basis set is 6-311++G(d,p)
 There are 63 shells and 164 basis functions
 A cutoff of  1.0D-11 yielded   1856 shell pairs
 There are     12879 function pairs (     14005 Cartesian)
 Smallest overlap matrix eigenvalue = 7.51E-05
 Guess MOs from SCF MO coefficient file

 -----------------------------------------------------------------------
  General SCF calculation program by
  Eric Jon Sundstrom, Paul Horn, Yuezhi Mao, Dmitri Zuev, Alec White,
  David Stuck, Shaama M.S., Shane Yost, Joonho Lee, David Small,
  Daniel Levine, Susi Lehtola, Hugh Burton, Evgeny Epifanovsky
 -----------------------------------------------------------------------
 Exchange:     0.2000 Hartree-Fock + 0.0800 Slater + 0.7200 B88
 Correlation:  0.1900 VWN1RPA + 0.8100 LYP
 Using SG-1 standard quadrature grid
 using 4 threads for integral computing
 -------------------------------------------------------
 OpenMP Integral computing Module                
 Release: version 2.0, May 2017, Q-Chem Inc. Pleasanton 
 -------------------------------------------------------
 -------------------------------------------------------
 OpenMP BLAS3 based DFT computing Module                
 Release: version 1.0, May 2013, Q-Chem Inc. Pittsburgh 
 -------------------------------------------------------
 A restricted SCF calculation will be
 performed using DIIS
 SCF converges when DIIS error is below 1.0e-08
 ---------------------------------------
  Cycle       Energy         DIIS error
 ---------------------------------------
    1   -2790.7313872076      2.97e-05  
    2   -2790.7313919395      4.65e-06  
    3   -2790.7313919634      5.26e-06  
    4   -2790.7313920190      1.07e-06  
    5   -2790.7313920213      3.65e-07  
    6   -2790.7313920217      8.48e-08  
    7   -2790.7313920217      2.03e-08  
    8   -2790.7313920217      7.85e-09  Convergence criterion met
 ---------------------------------------
 SCF time:   CPU 16.95s  wall 4.00s 
 SCF   energy in the final basis set =    -2790.7313920217
 Total energy in the final basis set =    -2790.7313920217

 --------------------------------------------------------------

                    Orbital Energies (a.u.)
 --------------------------------------------------------------

 Alpha MOs
 -- Occupied --
******* -62.484 -56.305 -56.301 -56.301 -24.684 -10.279 -10.248
-10.205  -8.693  -6.525  -6.511  -6.511  -2.636  -2.632  -2.632
 -2.621  -2.621  -1.220  -0.903  -0.786  -0.640  -0.616  -0.554
 -0.521  -0.466  -0.449  -0.421  -0.391  -0.355  -0.326  -0.287
 -0.277
 -- Virtual --
 -0.032  -0.014   0.009   0.015   0.025   0.048   0.059   0.062
  0.070   0.074   0.087   0.097   0.100   0.104   0.112   0.127
  0.132   0.141   0.145   0.155   0.163   0.169   0.174   0.218
  0.224   0.247   0.253   0.269   0.285   0.319   0.358   0.367
  0.398   0.408   0.415   0.439   0.447   0.473   0.487   0.508
  0.522   0.553   0.565   0.581   0.609   0.625   0.633   0.650
  0.656   0.665   0.680   0.694   0.789   0.802   0.843   0.896
  0.913   0.980   1.220   1.239   1.301   1.348   1.389   1.394
  1.445   1.456   1.480   1.492   1.533   1.612   1.633   1.674
  1.708   1.798   1.825   1.842   1.896   1.900   1.944   1.972
  2.043   2.068   2.071   2.156   2.190   2.237   2.262   2.276
  2.377   2.532   2.583   2.638   2.686   2.697   2.718   2.833
  2.854   2.874   3.050   3.219   3.364   3.438   3.725   3.799
  3.829   4.004   4.021   4.034   4.054   4.130   4.162   4.245
  4.295   4.399   4.856   6.349   6.387   6.642   6.693   7.576
  7.600   7.695  23.736  23.792  23.878  47.938  66.782 289.772
289.795 289.9131020.733
 --------------------------------------------------------------

          Ground-State Mulliken Net Atomic Charges

     Atom                 Charge (a.u.)
  ----------------------------------------
      1 C                    -0.350047
      2 C                    -0.121105
      3 C                    -0.040821
      4 H                     0.176494
      5 F                    -0.133218
      6 H                     0.220437
      7 Br                   -0.084082
      8 H                     0.190775
      9 H                     0.141568
  ----------------------------------------
  Sum of atomic charges =     0.000000

 -----------------------------------------------------------------
                    Cartesian Multipole Moments
 -----------------------------------------------------------------
    Charge (ESU x 10^10)
                 0.0000
    Dipole Moment (Debye)
         X      -1.5654      Y      -2.2791      Z      -0.8173
       Tot       2.8832
    Quadrupole Moments (Debye-Ang)
        XX     -40.2751     XY       4.4106     YY     -42.9503
        XZ       2.0650     YZ       0.4615     ZZ     -40.1226
    Octopole Moments (Debye-Ang^2)
       XXX      25.8178    XXY       1.1475    XYY       9.0794
       YYY       9.1288    XXZ      -2.1428    XYZ       1.5372
       YYZ      -0.5184    XZZ       5.3791    YZZ       2.6324
       ZZZ       3.2766
    Hexadecapole Moments (Debye-Ang^3)
      XXXX    -496.8698   XXXY       5.4778   XXYY    -116.5797
      XYYY       2.2084   YYYY    -180.1790   XXXZ      20.2089
      XXYZ      -0.9646   XYYZ       1.7054   YYYZ       3.4279
      XXZZ     -97.9421   XYZZ      -2.1825   YYZZ     -43.7311
      XZZZ       4.4711   YZZZ       2.8572   ZZZZ     -88.0970
 -----------------------------------------------------------------
 Calculating analytic gradient of the SCF energy
 Gradient of SCF Energy
            1           2           3           4           5           6
    1  -0.0001113   0.0001094  -0.0002041  -0.0000142  -0.0000021   0.0001634
    2  -0.0000756  -0.0001159  -0.0000147  -0.0000059   0.0002477  -0.0000166
    3   0.0000661  -0.0000373  -0.0001223  -0.0000363   0.0000160  -0.0000184
            7           8           9
    1   0.0000678   0.0000262  -0.0000352
    2  -0.0000239   0.0000141  -0.0000092
    3   0.0000180   0.0000472   0.0000670
 Max gradient component =       2.477E-04
 RMS gradient           =       8.839E-05
 Gradient time:  CPU 6.31 s  wall 1.64 s
 Geometry Optimization Parameters
   NAtoms,    NIC,     NZ,  NCons,   NDum,   NFix, NCnnct, MaxDiis
        9      69       9       0       0       0       0       0

 Cartesian Hessian Update
 Hessian Updated using BFGS Update


** GEOMETRY OPTIMIZATION IN DELOCALIZED INTERNAL COORDINATES **
   Searching for a Minimum

   Optimization Cycle:   6

                       Coordinates (Angstroms)
     ATOM                X               Y               Z
      1  C        -1.4795832771   -1.1018368751    0.5504288542
      2  C        -1.7328085810    0.0613036693   -0.3595341249
      3  C        -0.4673628548   -0.7263917632   -0.5069325892
      4  H        -2.4765514804    0.0147311817   -1.1471320385
      5  F        -1.6715740513    1.3176695946    0.1886939603
      6  H        -0.3565334424   -1.3524759014   -1.3816014114
      7  Br        1.2323412159    0.0356253836   -0.0055023231
      8  H        -1.2291985992   -0.8444811875    1.5723555991
      9  H        -2.0488882501   -2.0164165897    0.4278136765
   Point Group: c1    Number of degrees of freedom:    21


   Energy is  -2790.731392022

 Hessian Updated using BFGS Update

 21 Hessian modes will be used to form the next step
  Hessian Eigenvalues:
     0.011719    0.016051    0.021528    0.022497    0.026438    0.030927
     0.063741    0.072131    0.081370    0.091047    0.100008    0.129371
     0.185531    0.251014    0.255472    0.283915    0.347899    0.348105
     0.348157    0.359204    0.511896

 Minimum Search - Taking Simple RFO Step
 Searching for Lamda that Minimizes Along All modes
 Value Taken    Lamda =  -0.00000107
 Step Taken.  Stepsize is  0.006606

                             Maximum     Tolerance    Cnvgd?
         Gradient           0.000214      0.000300     YES
         Displacement       0.003964      0.001200      NO
         Energy change     -0.000003      0.000001      NO


 New Cartesian Coordinates Obtained by Inverse Iteration

 Displacement from previous Coordinates is:  0.005260
 ----------------------------------------------------------------
             Standard Nuclear Orientation (Angstroms)
    I     Atom           X                Y                Z
 ----------------------------------------------------------------
    1      C      -1.4793855063    -1.1018411161     0.5502480105
    2      C      -1.7327230513     0.0612133042    -0.3596996473
    3      C      -0.4669992144    -0.7264047662    -0.5066450603
    4      H      -2.4761825063     0.0152271316    -1.1475227059
    5      F      -1.6713357278     1.3167912843     0.1896868151
    6      H      -0.3575936875    -1.3529929293    -1.3810908464
    7      Br      1.2324683440     0.0360417180    -0.0061166820
    8      H      -1.2303066540    -0.8435856888     1.5722148847
    9      H      -2.0481013168    -2.0167214254     0.4275148346
 ----------------------------------------------------------------
 Molecular Point Group                 C1    NOp =  1
 Largest Abelian Subgroup              C1    NOp =  1
 Nuclear Repulsion Energy =   320.7548080040 hartrees
 There are       33 alpha and       33 beta electrons
 Applying Cartesian multipole field
    Component          Value
    ---------          -----
     (2,0,0)        1.00000E-11
     (0,2,0)        2.00000E-11
     (0,0,2)       -3.00000E-11
 Nucleus-field energy     =     0.0000000056 hartrees
 Requested basis set is 6-311++G(d,p)
 There are 63 shells and 164 basis functions
 A cutoff of  1.0D-11 yielded   1856 shell pairs
 There are     12879 function pairs (     14005 Cartesian)
 Smallest overlap matrix eigenvalue = 7.51E-05
 Guess MOs from SCF MO coefficient file

 -----------------------------------------------------------------------
  General SCF calculation program by
  Eric Jon Sundstrom, Paul Horn, Yuezhi Mao, Dmitri Zuev, Alec White,
  David Stuck, Shaama M.S., Shane Yost, Joonho Lee, David Small,
  Daniel Levine, Susi Lehtola, Hugh Burton, Evgeny Epifanovsky
 -----------------------------------------------------------------------
 Exchange:     0.2000 Hartree-Fock + 0.0800 Slater + 0.7200 B88
 Correlation:  0.1900 VWN1RPA + 0.8100 LYP
 Using SG-1 standard quadrature grid
 using 4 threads for integral computing
 -------------------------------------------------------
 OpenMP Integral computing Module                
 Release: version 2.0, May 2017, Q-Chem Inc. Pleasanton 
 -------------------------------------------------------
 -------------------------------------------------------
 OpenMP BLAS3 based DFT computing Module                
 Release: version 1.0, May 2013, Q-Chem Inc. Pittsburgh 
 -------------------------------------------------------
 A restricted SCF calculation will be
 performed using DIIS
 SCF converges when DIIS error is below 1.0e-08
 ---------------------------------------
  Cycle       Energy         DIIS error
 ---------------------------------------
    1   -2790.7313915505      1.41e-05  
    2   -2790.7313926077      2.27e-06  
    3   -2790.7313926081      2.96e-06  
    4   -2790.7313926284      4.94e-07  
    5   -2790.7313926290      1.58e-07  
    6   -2790.7313926290      3.68e-08  
    7   -2790.7313926290      1.64e-08  
    8   -2790.7313926290      3.48e-09  Convergence criterion met
 ---------------------------------------
 SCF time:   CPU 16.98s  wall 4.00s 
 SCF   energy in the final basis set =    -2790.7313926290
 Total energy in the final basis set =    -2790.7313926290

 --------------------------------------------------------------

                    Orbital Energies (a.u.)
 --------------------------------------------------------------

 Alpha MOs
 -- Occupied --
******* -62.484 -56.305 -56.301 -56.301 -24.684 -10.279 -10.248
-10.204  -8.693  -6.525  -6.511  -6.511  -2.636  -2.632  -2.632
 -2.621  -2.621  -1.221  -0.903  -0.786  -0.640  -0.616  -0.554
 -0.521  -0.466  -0.449  -0.421  -0.391  -0.355  -0.326  -0.287
 -0.277
 -- Virtual --
 -0.032  -0.014   0.009   0.015   0.025   0.048   0.059   0.062
  0.070   0.074   0.087   0.097   0.100   0.104   0.112   0.127
  0.132   0.141   0.145   0.155   0.163   0.170   0.174   0.218
  0.224   0.247   0.253   0.269   0.285   0.319   0.358   0.367
  0.398   0.409   0.415   0.439   0.447   0.473   0.487   0.508
  0.522   0.553   0.565   0.581   0.609   0.625   0.633   0.650
  0.656   0.665   0.680   0.694   0.789   0.802   0.843   0.896
  0.913   0.980   1.220   1.240   1.301   1.348   1.389   1.394
  1.444   1.456   1.480   1.492   1.533   1.612   1.633   1.674
  1.708   1.798   1.825   1.842   1.896   1.900   1.944   1.973
  2.043   2.068   2.071   2.156   2.190   2.237   2.262   2.276
  2.377   2.532   2.583   2.638   2.686   2.697   2.718   2.833
  2.854   2.874   3.050   3.220   3.364   3.438   3.725   3.799
  3.829   4.005   4.021   4.034   4.055   4.130   4.162   4.245
  4.295   4.399   4.856   6.349   6.387   6.642   6.693   7.576
  7.600   7.695  23.737  23.792  23.878  47.938  66.782 289.772
289.795 289.9131020.733
 --------------------------------------------------------------

          Ground-State Mulliken Net Atomic Charges

     Atom                 Charge (a.u.)
  ----------------------------------------
      1 C                    -0.350225
      2 C                    -0.120703
      3 C                    -0.041005
      4 H                     0.176482
      5 F                    -0.133175
      6 H                     0.220330
      7 Br                   -0.084060
      8 H                     0.190820
      9 H                     0.141536
  ----------------------------------------
  Sum of atomic charges =     0.000000

 -----------------------------------------------------------------
                    Cartesian Multipole Moments
 -----------------------------------------------------------------
    Charge (ESU x 10^10)
                 0.0000
    Dipole Moment (Debye)
         X      -1.5656      Y      -2.2770      Z      -0.8176
       Tot       2.8817
    Quadrupole Moments (Debye-Ang)
        XX     -40.2745     XY       4.4077     YY     -42.9458
        XZ       2.0668     YZ       0.4615     ZZ     -40.1243
    Octopole Moments (Debye-Ang^2)
       XXX      25.8051    XXY       1.1575    XYY       9.0698
       YYY       9.1215    XXZ      -2.1378    XYZ       1.5358
       YYZ      -0.5167    XZZ       5.3669    YZZ       2.6335
       ZZZ       3.3003
    Hexadecapole Moments (Debye-Ang^3)
      XXXX    -496.8528   XXXY       5.4047   XXYY    -116.5551
      XYYY       2.1514   YYYY    -180.0949   XXXZ      20.2566
      XXYZ      -0.9746   XYYZ       1.7372   YYYZ       3.4145
      XXZZ     -97.9282   XYZZ      -2.1988   YYZZ     -43.7239
      XZZZ       4.5313   YZZZ       2.8410   ZZZZ     -88.0990
 -----------------------------------------------------------------
 Calculating analytic gradient of the SCF energy
 Gradient of SCF Energy
            1           2           3           4           5           6
    1  -0.0000334   0.0000221  -0.0000368   0.0000072   0.0000195   0.0000315
    2  -0.0000411   0.0000186  -0.0000294  -0.0000033   0.0000314  -0.0000243
    3   0.0000091  -0.0000530  -0.0000370  -0.0000120  -0.0000002   0.0000110
            7           8           9
    1   0.0000180  -0.0000020  -0.0000262
    2  -0.0000126   0.0000421   0.0000185
    3   0.0000224   0.0000074   0.0000523
 Max gradient component =       5.299E-05
 RMS gradient           =       2.720E-05
 Gradient time:  CPU 6.21 s  wall 1.61 s
 Geometry Optimization Parameters
   NAtoms,    NIC,     NZ,  NCons,   NDum,   NFix, NCnnct, MaxDiis
        9      69       9       0       0       0       0       0

 Cartesian Hessian Update
 Hessian Updated using BFGS Update


** GEOMETRY OPTIMIZATION IN DELOCALIZED INTERNAL COORDINATES **
   Searching for a Minimum

   Optimization Cycle:   7

                       Coordinates (Angstroms)
     ATOM                X               Y               Z
      1  C        -1.4793855063   -1.1018411161    0.5502480105
      2  C        -1.7327230513    0.0612133042   -0.3596996473
      3  C        -0.4669992144   -0.7264047662   -0.5066450603
      4  H        -2.4761825063    0.0152271316   -1.1475227059
      5  F        -1.6713357278    1.3167912843    0.1896868151
      6  H        -0.3575936875   -1.3529929293   -1.3810908464
      7  Br        1.2324683440    0.0360417180   -0.0061166820
      8  H        -1.2303066540   -0.8435856888    1.5722148847
      9  H        -2.0481013168   -2.0167214254    0.4275148346
   Point Group: c1    Number of degrees of freedom:    21


   Energy is  -2790.731392629

 Hessian Updated using BFGS Update

 21 Hessian modes will be used to form the next step
  Hessian Eigenvalues:
     0.011691    0.016142    0.021641    0.022441    0.027316    0.029457
     0.063190    0.066122    0.081155    0.090441    0.100001    0.132085
     0.184667    0.249514    0.253582    0.280255    0.347818    0.348103
     0.348145    0.358502    0.504295

 Minimum Search - Taking Simple RFO Step
 Searching for Lamda that Minimizes Along All modes
 Value Taken    Lamda =   0.00000000
 Step Taken.  Stepsize is  0.001514

                             Maximum     Tolerance    Cnvgd?
         Gradient           0.000061      0.000300     YES
         Displacement       0.000647      0.001200     YES
         Energy change     -0.000001      0.000001     YES


                       Distance Matrix (Angstroms)
             C (  1)   C (  2)   C (  3)   H (  4)   F (  5)   H (  6)
   C (  2)  1.498292
   C (  3)  1.510927  1.497996
   H (  4)  2.263597  1.084210  2.235522
   F (  5)  2.452882  1.371886  2.471832  2.032234
   H (  6)  2.247568  2.221306  1.081313  2.532785  3.364671
   Br(  7)  2.993070  2.986304  1.928741  3.880378  3.179738  2.519577
   H (  8)  1.083122  2.191661  2.217663  3.112353  2.602522  3.121400
   H (  9)  1.084208  2.244322  2.244428  2.606302  3.363156  2.563085
             Br(  7)   H (  8)
   H (  8)  3.054527
   H (  9)  3.894099  1.831768

 Final energy is   -2790.7313926290235     


 ******************************
 **  OPTIMIZATION CONVERGED  **
 ******************************

                       Coordinates (Angstroms)
     ATOM                X               Y               Z
      1  C        -1.4793855063   -1.1018411161    0.5502480105
      2  C        -1.7327230513    0.0612133042   -0.3596996473
      3  C        -0.4669992144   -0.7264047662   -0.5066450603
      4  H        -2.4761825063    0.0152271316   -1.1475227059
      5  F        -1.6713357278    1.3167912843    0.1896868151
      6  H        -0.3575936875   -1.3529929293   -1.3810908464
      7  Br        1.2324683440    0.0360417180   -0.0061166820
      8  H        -1.2303066540   -0.8435856888    1.5722148847
      9  H        -2.0481013168   -2.0167214254    0.4275148346

Z-matrix Print:
$molecule
0 1
Br
C  1 1.928741
H  2 1.081313 1 110.473918
C  2 1.497996 1 120.743947 3 -143.627027 0
H  4 1.084210 2 119.065680 1 138.334228 0
F  4 1.371886 2 118.860608 1 -2.674749 0
C  4 1.498292 2 60.565321 1 -109.632226 0
H  7 1.083122 4 115.266493 2 107.235990 0
H  7 1.084208 4 119.839966 2 -107.961702 0
$end


 --------------------------------------------------------------

                    Orbital Energies (a.u.)
 --------------------------------------------------------------

 Alpha MOs
 -- Occupied --
******* -62.484 -56.305 -56.301 -56.301 -24.684 -10.279 -10.248
-10.204  -8.693  -6.525  -6.511  -6.511  -2.636  -2.632  -2.632
 -2.621  -2.621  -1.221  -0.903  -0.786  -0.640  -0.616  -0.554
 -0.521  -0.466  -0.449  -0.421  -0.391  -0.355  -0.326  -0.287
 -0.277
 -- Virtual --
 -0.032  -0.014   0.009   0.015   0.025   0.048   0.059   0.062
  0.070   0.074   0.087   0.097   0.100   0.104   0.112   0.127
  0.132   0.141   0.145   0.155   0.163   0.170   0.174   0.218
  0.224   0.247   0.253   0.269   0.285   0.319   0.358   0.367
  0.398   0.409   0.415   0.439   0.447   0.473   0.487   0.508
  0.522   0.553   0.565   0.581   0.609   0.625   0.633   0.650
  0.656   0.665   0.680   0.694   0.789   0.802   0.843   0.896
  0.913   0.980   1.220   1.240   1.301   1.348   1.389   1.394
  1.444   1.456   1.480   1.492   1.533   1.612   1.633   1.674
  1.708   1.798   1.825   1.842   1.896   1.900   1.944   1.973
  2.043   2.068   2.071   2.156   2.190   2.237   2.262   2.276
  2.377   2.532   2.583   2.638   2.686   2.697   2.718   2.833
  2.854   2.874   3.050   3.220   3.364   3.438   3.725   3.799
  3.829   4.005   4.021   4.034   4.055   4.130   4.162   4.245
  4.295   4.399   4.856   6.349   6.387   6.642   6.693   7.576
  7.600   7.695  23.737  23.792  23.878  47.938  66.782 289.772
289.795 289.9131020.733
 --------------------------------------------------------------

          Ground-State Mulliken Net Atomic Charges

     Atom                 Charge (a.u.)
  ----------------------------------------
      1 C                    -0.350225
      2 C                    -0.120703
      3 C                    -0.041005
      4 H                     0.176482
      5 F                    -0.133175
      6 H                     0.220330
      7 Br                   -0.084060
      8 H                     0.190820
      9 H                     0.141536
  ----------------------------------------
  Sum of atomic charges =     0.000000

 -----------------------------------------------------------------
                    Cartesian Multipole Moments
 -----------------------------------------------------------------
    Charge (ESU x 10^10)
                 0.0000
    Dipole Moment (Debye)
         X      -1.5656      Y      -2.2770      Z      -0.8176
       Tot       2.8817
    Quadrupole Moments (Debye-Ang)
        XX     -40.2745     XY       4.4077     YY     -42.9458
        XZ       2.0668     YZ       0.4615     ZZ     -40.1243
    Octopole Moments (Debye-Ang^2)
       XXX      25.8051    XXY       1.1575    XYY       9.0698
       YYY       9.1215    XXZ      -2.1378    XYZ       1.5358
       YYZ      -0.5167    XZZ       5.3669    YZZ       2.6335
       ZZZ       3.3003
    Hexadecapole Moments (Debye-Ang^3)
      XXXX    -496.8528   XXXY       5.4047   XXYY    -116.5551
      XYYY       2.1514   YYYY    -180.0949   XXXZ      20.2566
      XXYZ      -0.9746   XYYZ       1.7372   YYYZ       3.4145
      XXZZ     -97.9282   XYZZ      -2.1988   YYZZ     -43.7239
      XZZZ       4.5313   YZZZ       2.8410   ZZZZ     -88.0990
 -----------------------------------------------------------------
Archival summary:
1\1\garfield\OPT\ProcedureUnspecified\BasisUnspecified\r1134\taweetha\WedOct1007:04:422018WedOct1007:04:422018\0\\#,OPT,ProcedureUnspecified,BasisUnspecified,\\0,1\Br\C,1,1.92874\H,2,1.08131,1,110.474\C,2,1.498,1,120.744,3,-143.627,0\H,4,1.08421,2,119.066,1,138.334,0\F,4,1.37189,2,118.861,1,-2.67475,0\C,4,1.49829,2,60.5653,1,-109.632,0\H,7,1.08312,4,115.266,2,107.236,0\H,7,1.08421,4,119.84,2,-107.962,0\\\@

 Total job time:  48.31s(wall), 187.52s(cpu) 
 Wed Oct 10 07:04:42 2018

        *************************************************************
        *                                                           *
        *  Thank you very much for using Q-Chem.  Have a nice day.  *
        *                                                           *
        *************************************************************


 
User input: 2 of 2 
 
Q-Chem Developer Version!
                  Welcome to Q-Chem
     A Quantum Leap Into The Future Of Chemistry


 Q-Chem 5.1, Q-Chem, Inc., Pleasanton, CA (2018)

 Yihan Shao,  Zhengting Gan,  E. Epifanovsky,  A. T. B. Gilbert,  M. Wormit,  
 J. Kussmann,  A. W. Lange,  A. Behn,  Jia Deng,  Xintian Feng,  D. Ghosh,  
 M. Goldey,  P. R. Horn,  L. D. Jacobson,  I. Kaliman,  T. Kus,  A. Landau,  
 Jie Liu,  E. I. Proynov,  R. M. Richard,  R. P. Steele,  E. J. Sundstrom,  
 H. L. Woodcock III,  P. M. Zimmerman,  D. Zuev,  B. Albrecht,  E. Alguire,  
 S. A. Baeppler,  D. Barton,  Z. Benda,  Y. A. Bernard,  E. J. Berquist,  
 K. B. Bravaya,  H. Burton,  D. Casanova,  Chun-Min Chang,  Yunqing Chen,  
 A. Chien,  K. D. Closser,  M. P. Coons,  S. Coriani,  S. Dasgupta,  
 A. L. Dempwolff,  M. Diedenhofen,  Hainam Do,  R. G. Edgar,  Po-Tung Fang,  
 S. Faraji,  S. Fatehi,  Qingguo Feng,  K. D. Fenk,  J. Fosso-Tande,  
 Qinghui Ge,  A. Ghysels,  G. Gidofalvi,  J. Gomes,  J. Gonthier,  A. Gunina,  
 D. Hait,  M. W. D. Hanson-Heine,  P. H. P. Harbach,  A. W. Hauser,  
 J. E. Herr,  E. G. Hohenstein,  Z. C. Holden,  Kerwin Hui,  B. C. Huynh,  
 T.-C. Jagau,  Hyunjun Ji,  B. Kaduk,  K. Khistyaev,  Jaehoon Kim,  
 P. Klunzinger,  K. Koh,  D. Kosenkov,  L. Koulias,  T. Kowalczyk,  
 C. M. Krauter,  A. Kunitsa,  Ka Un Lao,  A. Laurent,  K. V. Lawler,  
 Joonho Lee,  D. Lefrancois,  S. Lehtola,  D. S. Levine,  Yi-Pei Li,  
 You-Sheng Lin,  Fenglai Liu,  E. Livshits,  A. Luenser,  P. Manohar,  
 E. Mansoor,  S. F. Manzer,  Shan-Ping Mao,  Yuezhi Mao,  N. Mardirossian,  
 A. V. Marenich,  T. Markovich,  L. A. Martinez-Martinez,  S. A. Maurer,  
 N. J. Mayhall,  S. C. McKenzie,  J.-M. Mewes,  A. F. Morrison,  
 J. W. Mullinax,  K. Nanda,  T. S. Nguyen-Beck,  R. Olivares-Amaya,  
 J. A. Parkhill,  T. M. Perrine,  F. Plasser,  P. Pokhilko,  S. Prager,  
 A. Prociuk,  E. Ramos,  D. R. Rehn,  F. Rob,  M. Schneider,  N. Sergueev,  
 S. M. Sharada,  S. Sharma,  D. W. Small,  T. Stauch,  T. Stein,  
 Yu-Chuan Su,  A. J. W. Thom,  A. Tkatchenko,  T. Tsuchimochi,  N. M. Tubman,  
 L. Vogt,  M. L. Vidal,  O. Vydrov,  M. A. Watson,  J. Wenzel,  
 M. de Wergifosse,  T. A. Wesolowski,  A. White,  J. Witte,  A. Yamada,  
 Jun Yang,  K. Yao,  S. Yeganeh,  S. R. Yost,  Zhi-Qiang You,  A. Zech,  
 Igor Ying Zhang,  Xing Zhang,  Yan Zhao,  Ying Zhu,  B. R. Brooks,  
 G. K. L. Chan,  C. J. Cramer,  M. S. Gordon,  W. J. Hehre,  A. Klamt,  
 M. W. Schmidt,  C. D. Sherrill,  D. G. Truhlar,  A. Aspuru-Guzik,  R. Baer,  
 A. T. Bell,  N. A. Besley,  Jeng-Da Chai,  A. E. DePrince, III,  
 R. A. DiStasio Jr.,  A. Dreuw,  B. D. Dunietz,  T. R. Furlani,  
 Chao-Ping Hsu,  Yousung Jung,  Jing Kong,  D. S. Lambrecht,  WanZhen Liang,  
 C. Ochsenfeld,  V. A. Rassolov,  L. V. Slipchenko,  J. E. Subotnik,  
 T. Van Voorhis,  J. M. Herbert,  A. I. Krylov,  P. M. W. Gill,  M. Head-Gordon

 Contributors to earlier versions of Q-Chem not listed above: 
 R. D. Adamson,  B. Austin,  J. Baker,  G. J. O. Beran,  K. Brandhorst,  
 S. T. Brown,  E. F. C. Byrd,  A. K. Chakraborty,  C.-L. Cheng,  
 Siu Hung Chien,  D. M. Chipman,  D. L. Crittenden,  H. Dachsel,  
 R. J. Doerksen,  A. D. Dutoi,  L. Fusti-Molnar,  W. A. Goddard III,  
 A. Golubeva-Zadorozhnaya,  S. R. Gwaltney,  G. Hawkins,  A. Heyden,  
 S. Hirata,  G. Kedziora,  F. J. Keil,  C. Kelley,  Jihan Kim,  R. A. King,  
 R. Z. Khaliullin,  P. P. Korambath,  W. Kurlancheek,  A. M. Lee,  M. S. Lee,  
 S. V. Levchenko,  Ching Yeh Lin,  D. Liotard,  R. C. Lochan,  I. Lotan,  
 P. E. Maslen,  N. Nair,  D. P. O'Neill,  D. Neuhauser,  E. Neuscamman,  
 C. M. Oana,  R. Olson,  B. Peters,  R. Peverati,  P. A. Pieniazek,  
 Y. M. Rhee,  J. Ritchie,  M. A. Rohrdanz,  E. Rosta,  N. J. Russ,  
 H. F. Schaefer III,  N. E. Schultz,  N. Shenvi,  A. C. Simmonett,  A. Sodt,  
 D. Stuck,  K. S. Thanthiriwatte,  V. Vanovschi,  Tao Wang,  A. Warshel,  
 C. F. Williams,  Q. Wu,  X. Xu,  W. Zhang

 Please cite Q-Chem as follows:
 Y. Shao et al., Mol. Phys. 113, 184-215 (2015)
 DOI: 10.1080/00268976.2014.952696

 Q-Chem 5.1.1 for Intel X86 EM64T Linux

 Parts of Q-Chem use Armadillo 8.300.2 (Tropical Shenanigans).
 http://arma.sourceforge.net/

 Q-Chem begins on Wed Oct 10 07:04:42 2018  

Host: 
0

     Scratch files written to /scratch/taweetham/qchem27434//
The previous job contains 0 fragments, simply inherited here
Input Ideriv = 2
Curr. Ideriv = -1
Max.  Ideriv = 2

Checking the input file for inconsistencies... 	...done.

--------------------------------------------------------------
User input:
--------------------------------------------------------------

$molecule
read
$end

$rem
   job_type 	frequency
   basis 	6-311++g**
   method	b3lyp	
$end


--------------------------------------------------------------
 ----------------------------------------------------------------
             Standard Nuclear Orientation (Angstroms)
    I     Atom           X                Y                Z
 ----------------------------------------------------------------
    1      C      -1.4716020799    -1.0934414748     0.5478026508
    2      C      -1.7250011874     0.0538096176    -0.3819736983
    3      C      -0.4438563506    -0.7145355985    -0.4929040673
    4      H      -2.4511878801    -0.0143031544    -1.1841740465
    5      F      -1.6954229921     1.3169936192     0.1524056248
    6      H      -0.3062306198    -1.3500985528    -1.3568234025
    7      Br      1.2322739825     0.0821111295     0.0324380859
    8      H      -1.2479159378    -0.8183597017     1.5712512134
    9      H      -2.0226903146    -2.0190659630     0.4252132949
 ----------------------------------------------------------------
 Molecular Point Group                 C1    NOp =  1
 Largest Abelian Subgroup              C1    NOp =  1
 Nuclear Repulsion Energy =   320.7548080040 hartrees
 There are       33 alpha and       33 beta electrons
 Requested basis set is 6-311++G(d,p)
 There are 63 shells and 164 basis functions

 Total QAlloc Memory Limit   2000 MB
 Mega-Array Size       188 MB
 MEM_STATIC part       192 MB

                       Distance Matrix (Angstroms)
             C (  1)   C (  2)   C (  3)   H (  4)   F (  5)   H (  6)
   C (  2)  1.498292
   C (  3)  1.510927  1.497996
   H (  4)  2.263597  1.084210  2.235522
   F (  5)  2.452882  1.371886  2.471832  2.032234
   H (  6)  2.247568  2.221306  1.081313  2.532785  3.364671
   Br(  7)  2.993070  2.986304  1.928741  3.880378  3.179738  2.519577
   H (  8)  1.083122  2.191661  2.217663  3.112353  2.602522  3.121400
   H (  9)  1.084208  2.244322  2.244428  2.606302  3.363156  2.563085
             Br(  7)   H (  8)
   H (  8)  3.054527
   H (  9)  3.894099  1.831768

 A cutoff of  1.0D-11 yielded   1856 shell pairs
 There are     12879 function pairs (     14005 Cartesian)

 -------------------------------------------------------
 OpenMP Integral Computing Module                       
 Release: version 1.0, May 2013, Q-Chem Inc. Pittsburgh 
 -------------------------------------------------------
 Integral Job Info:
 Integral job number is                      11
 Integral operator is                         1
 short-range coefficients                     0
 long-range coefficients              100000000
 Omega coefficients                           0
 if combine SR and LR in K                    0
 Integral screening is                        0
 Integral computing path is                   2
 max size of driver memory is            800000
 size of driver memory is                593474
 size of scratch memory is             29623520
 max col of scratch BK array               1296
 max len of scratch array in speh3          155
 max len of scratch index in speh4           18
 max int batch size is                      520
 min int batch size is                       52
 fixed nKL is                                45
 max L of basis functions is                  2
 order of int derivative is                   0
 number of shells is                         63
 number of basis is                         171
 number of cartesian basis is               171
 number of contracted shell pairs          1856
 number of primitive shell pairs           4735
 maxK2 (contraction) of shell pair           36
 max number of K2 of shell pair               1
 max number of CS2 of shell pair            239
 max number of PS2 of shell pair            510
 mem total for path MDJ                  521580
 -------------------------------------------------------
 Smallest overlap matrix eigenvalue = 7.51E-05
 Guess from superposition of atomic densities
 Warning:  Energy on first SCF cycle will be non-variational
 SAD guess density has 66.000000 electrons

 -----------------------------------------------------------------------
  General SCF calculation program by
  Eric Jon Sundstrom, Paul Horn, Yuezhi Mao, Dmitri Zuev, Alec White,
  David Stuck, Shaama M.S., Shane Yost, Joonho Lee, David Small,
  Daniel Levine, Susi Lehtola, Hugh Burton, Evgeny Epifanovsky
 -----------------------------------------------------------------------
 Exchange:     0.2000 Hartree-Fock + 0.0800 Slater + 0.7200 B88
 Correlation:  0.1900 VWN1RPA + 0.8100 LYP
 Using SG-1 standard quadrature grid
 using 4 threads for integral computing
 -------------------------------------------------------
 OpenMP Integral computing Module                
 Release: version 2.0, May 2017, Q-Chem Inc. Pleasanton 
 -------------------------------------------------------
 -------------------------------------------------------
 OpenMP BLAS3 based DFT computing Module                
 Release: version 1.0, May 2013, Q-Chem Inc. Pittsburgh 
 -------------------------------------------------------
 A restricted SCF calculation will be
 performed using DIIS
 SCF converges when DIIS error is below 1.0e-08
 ---------------------------------------
  Cycle       Energy         DIIS error
 ---------------------------------------
    1   -2791.5565403222      4.55e-02  
    2   -2790.6760771542      4.55e-03  
    3   -2790.6526943628      5.27e-03  
    4   -2790.7300361765      6.32e-04  
    5   -2790.7311542521      2.74e-04  
    6   -2790.7313780758      7.33e-05  
    7   -2790.7313922793      2.15e-05  
    8   -2790.7313932916      6.40e-06  
    9   -2790.7313933937      1.69e-06  
   10   -2790.7313933992      3.56e-07  
   11   -2790.7313933995      4.81e-08  
   12   -2790.7313933995      1.37e-08  
   13   -2790.7313933995      4.49e-09  Convergence criterion met
 ---------------------------------------
 SCF time:   CPU 26.72s  wall 7.00s 
 SCF   energy in the final basis set =    -2790.7313933995
 Total energy in the final basis set =    -2790.7313933995

 --------------------------------------------------------------

                    Orbital Energies (a.u.)
 --------------------------------------------------------------

 Alpha MOs
 -- Occupied --
******* -62.484 -56.305 -56.301 -56.301 -24.684 -10.279 -10.248
-10.204  -8.693  -6.525  -6.511  -6.511  -2.636  -2.632  -2.632
 -2.621  -2.621  -1.221  -0.903  -0.786  -0.640  -0.616  -0.554
 -0.521  -0.466  -0.449  -0.421  -0.391  -0.355  -0.326  -0.287
 -0.277
 -- Virtual --
 -0.032  -0.014   0.009   0.015   0.025   0.048   0.059   0.062
  0.070   0.074   0.087   0.097   0.100   0.104   0.112   0.127
  0.132   0.141   0.145   0.155   0.163   0.170   0.174   0.218
  0.224   0.247   0.253   0.269   0.285   0.319   0.358   0.367
  0.398   0.409   0.415   0.439   0.447   0.473   0.487   0.508
  0.522   0.553   0.565   0.581   0.609   0.625   0.633   0.650
  0.656   0.665   0.680   0.694   0.789   0.802   0.843   0.896
  0.913   0.980   1.220   1.240   1.301   1.348   1.389   1.394
  1.444   1.456   1.480   1.492   1.533   1.612   1.633   1.674
  1.708   1.798   1.825   1.842   1.896   1.900   1.944   1.973
  2.043   2.068   2.071   2.156   2.190   2.237   2.262   2.276
  2.377   2.532   2.583   2.638   2.686   2.697   2.718   2.833
  2.854   2.874   3.050   3.220   3.364   3.438   3.725   3.799
  3.829   4.005   4.021   4.034   4.055   4.130   4.162   4.245
  4.295   4.399   4.856   6.349   6.387   6.642   6.693   7.576
  7.600   7.695  23.737  23.792  23.878  47.938  66.782 289.772
289.795 289.9131020.733
 --------------------------------------------------------------

          Ground-State Mulliken Net Atomic Charges

     Atom                 Charge (a.u.)
  ----------------------------------------
      1 C                    -0.350189
      2 C                    -0.120503
      3 C                    -0.041147
      4 H                     0.176446
      5 F                    -0.133212
      6 H                     0.220313
      7 Br                   -0.084037
      8 H                     0.190788
      9 H                     0.141542
  ----------------------------------------
  Sum of atomic charges =     0.000000

 -----------------------------------------------------------------
                    Cartesian Multipole Moments
 -----------------------------------------------------------------
    Charge (ESU x 10^10)
                 0.0000
    Dipole Moment (Debye)
         X      -1.5109      Y      -2.3125      Z      -0.8202
       Tot       2.8815
    Quadrupole Moments (Debye-Ang)
        XX     -40.5054     XY       4.4224     YY     -42.9055
        XZ       1.9741     YZ       0.5681     ZZ     -40.0772
    Octopole Moments (Debye-Ang^2)
       XXX      25.7879    XXY       0.1613    XYY       9.2012
       YYY       6.2390    XXZ      -2.4431    XYZ       1.5427
       YYZ      -0.8926    XZZ       5.1592    YZZ       1.8189
       ZZZ       1.8590
    Hexadecapole Moments (Debye-Ang^3)
      XXXX    -498.5565   XXXY       3.9073   XXYY    -116.4425
      XYYY       0.0326   YYYY    -179.0419   XXXZ      16.3705
      XXYZ      -0.3112   XYYZ       0.2847   YYYZ       4.1528
      XXZZ     -97.2324   XYZZ      -2.9871   YYZZ     -43.6897
      XZZZ       0.5945   YZZZ       3.4284   ZZZZ     -87.9044
 -----------------------------------------------------------------
 Calculating MO derivatives via CPSCF
 D1JvT checksum  = 433080 28720.2133789959
 D1KAT checksum  = 908928 2007.1709167598
   1         3          27      0.143916    0.029499
   2         3          27      0.017217    0.003268
   3         3          27      0.001743    0.000530
   4         9          21      0.000111    0.000036
   5        28           2      0.000003    0.000002
   6        30           0      0.000000    0.000000    Roots Converged
 Time for AOints: 11.6 s (CPU) 2.9 s (wall)
 ------------------------------------------------------------------------------
                     AOints        : Timing summary (seconds)
 ------------------------------------------------------------------------------
     job step          cpu (% of tot)      sys (% of tot)     wall (% of tot)
 ------------------------------------------------------------------------------
  cpscf_lag         0.6256E+02 (28.9)   0.3000E-05 (10.0)   0.1592E+02 (28.4)
  iterzp            0.1422E+03 (65.7)   0.2400E-04 (80.0)   0.3698E+02 (66.1)
  make_fx           0.0000E+00 ( 0.0)   0.0000E+00 ( 0.0)   0.0000E+00 ( 0.0)
  AOints            0.1155E+02 ( 5.3)   0.2000E-05 ( 6.7)   0.2907E+01 ( 5.2)
 ------------------------------------------------------------------------------
   Grand Totals     0.2165E+03          0.3000E-04          0.5597E+02
 ------------------------------------------------------------------------------
 Calculating analytic Hessian of the SCF energy
 Polarizability Matrix (a.u.)
            1           2           3
    1 -65.9590345  -5.5538800  -0.9801484
    2  -5.5538800 -49.5164223   0.5389925
    3  -0.9801484   0.5389925 -45.9314769

 Direct stationary perturbation theory relativistic correction:

 rels  =      16.867546119944
 relv  =     -57.004426743219
 rel2e =       8.925746829123
 E_rel =     -31.211133794152

 Hessian of the SCF Energy
            1           2           3           4           5           6
    1   0.3180650   0.1802664   0.0377279  -0.0316071   0.0006463  -0.0228233
    2   0.1802664   0.5398386   0.0092588   0.0344545  -0.1441501   0.0623730
    3   0.0377279   0.0092588   0.6259376  -0.0489755   0.0845144  -0.1344454
    4  -0.0316071   0.0344545  -0.0489755   0.4669068  -0.0748127   0.1976803
    5   0.0006463  -0.1441501   0.0845144  -0.0748127   0.5180786   0.0275492
    6  -0.0228233   0.0623730  -0.1344454   0.1976803   0.0275492   0.4814421
    7  -0.1054815  -0.0634723   0.0844431  -0.1800079   0.0936554  -0.0166194
    8  -0.0281974  -0.0478177  -0.0009475   0.0592928  -0.0855500  -0.0108530
    9   0.0672688   0.0277912  -0.1351135   0.0022870  -0.0299553  -0.0354609
   10   0.0046397   0.0043196   0.0084883  -0.1757856  -0.0099641  -0.1482068
   11   0.0115779   0.0034251   0.0138387  -0.0042291  -0.0450475  -0.0054694
   12  -0.0129513  -0.0035631  -0.0109088  -0.1449543  -0.0102045  -0.2010093
   13  -0.0022547  -0.0041546  -0.0056340  -0.0585576  -0.0090366  -0.0118151
   14  -0.0044288  -0.0374359  -0.0101112  -0.0073971  -0.2351517  -0.0817715
   15   0.0012880   0.0167783   0.0176716  -0.0122670  -0.0804230  -0.0960598
   16  -0.0031384   0.0046030   0.0088858  -0.0006049   0.0085540   0.0136610
   17   0.0023840   0.0113725   0.0160003  -0.0042692  -0.0079748  -0.0153374
   18   0.0003009  -0.0132625  -0.0138748   0.0036466   0.0062647   0.0051024
   19  -0.0172029  -0.0048235  -0.0012906  -0.0214150  -0.0138011  -0.0045455
   20  -0.0112926  -0.0060871  -0.0062024   0.0050825   0.0048189   0.0040564
   21   0.0095131   0.0051816   0.0077031  -0.0047708  -0.0048650  -0.0051433
   22  -0.0480587  -0.0231523  -0.0626442  -0.0076397  -0.0049197  -0.0183241
   23  -0.0238062  -0.0640921  -0.0743329   0.0039073   0.0059424   0.0270518
   24  -0.0592266  -0.0709154  -0.3042678   0.0002559  -0.0029595  -0.0119129
   25  -0.1149613  -0.1280409  -0.0210007   0.0087109   0.0096785   0.0109928
   26  -0.1271496  -0.2550533  -0.0320182  -0.0120290  -0.0109660  -0.0075990
   27  -0.0210974  -0.0336418  -0.0527021   0.0070978   0.0100791  -0.0025130
            7           8           9          10          11          12
    1  -0.1054815  -0.0281974   0.0672688   0.0046397   0.0115779  -0.0129513
    2  -0.0634723  -0.0478177   0.0277912   0.0043196   0.0034251  -0.0035631
    3   0.0844431  -0.0009475  -0.1351135   0.0084883   0.0138387  -0.0109088
    4  -0.1800079   0.0592928   0.0022870  -0.1757856  -0.0042291  -0.1449543
    5   0.0936554  -0.0855500  -0.0299553  -0.0099641  -0.0450475  -0.0102045
    6  -0.0166194  -0.0108530  -0.0354609  -0.1482068  -0.0054694  -0.2010093
    7   0.4395258  -0.0287705  -0.0834631  -0.0131889   0.0041209   0.0077200
    8  -0.0287705   0.3473306   0.1719959  -0.0001527  -0.0002901   0.0036400
    9  -0.0834631   0.1719959   0.4592298  -0.0184658   0.0041619   0.0081363
   10  -0.0131889  -0.0001527  -0.0184658   0.1788889   0.0083849   0.1558799
   11   0.0041209  -0.0002901   0.0041619   0.0083849   0.0609920   0.0191302
   12   0.0077200   0.0036400   0.0081363   0.1558799   0.0191302   0.2100944
   13   0.0063239   0.0274949   0.0139339   0.0047579  -0.0222339  -0.0064785
   14   0.0046024  -0.0217276  -0.0122949  -0.0016213  -0.0186821  -0.0108238
   15  -0.0013927  -0.0143198  -0.0114101   0.0021043  -0.0321127  -0.0087196
   16  -0.0428066   0.0222725   0.0281347   0.0012140   0.0012376  -0.0006625
   17   0.0264970  -0.1463049  -0.1462653  -0.0012050   0.0010757   0.0010919
   18   0.0330024  -0.1446543  -0.2346174   0.0010470  -0.0002774   0.0000693
   19  -0.0999578  -0.0398264  -0.0302255  -0.0015961  -0.0002578   0.0022636
   20  -0.0396002  -0.0441545  -0.0189891   0.0010854  -0.0004271  -0.0007177
   21  -0.0282131  -0.0183896  -0.0355107  -0.0011426   0.0004022   0.0011730
   22   0.0044644   0.0080983   0.0287331   0.0008248   0.0030441  -0.0017072
   23   0.0008225  -0.0043587  -0.0021553  -0.0015368  -0.0026450   0.0021841
   24  -0.0033655  -0.0011639  -0.0127781   0.0013724   0.0002411  -0.0004081
   25  -0.0088713  -0.0202114  -0.0082032   0.0002452  -0.0016447   0.0008904
   26   0.0021448   0.0028729   0.0057110   0.0006900   0.0015989  -0.0007370
   27   0.0078883   0.0146924  -0.0024756  -0.0010767   0.0000853   0.0015726
           13          14          15          16          17          18
    1  -0.0022547  -0.0044288   0.0012880  -0.0031384   0.0023840   0.0003009
    2  -0.0041546  -0.0374359   0.0167783   0.0046030   0.0113725  -0.0132625
    3  -0.0056340  -0.0101112   0.0176716   0.0088858   0.0160003  -0.0138748
    4  -0.0585576  -0.0073971  -0.0122670  -0.0006049  -0.0042692   0.0036466
    5  -0.0090366  -0.2351517  -0.0804230   0.0085540  -0.0079748   0.0062647
    6  -0.0118151  -0.0817715  -0.0960598   0.0136610  -0.0153374   0.0051024
    7   0.0063239   0.0046024  -0.0013927  -0.0428066   0.0264970   0.0330024
    8   0.0274949  -0.0217276  -0.0143198   0.0222725  -0.1463049  -0.1446543
    9   0.0139339  -0.0122949  -0.0114101   0.0281347  -0.1462653  -0.2346174
   10   0.0047579  -0.0016213   0.0021043   0.0012140  -0.0012050   0.0010470
   11  -0.0222339  -0.0186821  -0.0321127   0.0012376   0.0010757  -0.0002774
   12  -0.0064785  -0.0108238  -0.0087196  -0.0006625   0.0010919   0.0000693
   13   0.0487583   0.0030096   0.0092863  -0.0023085   0.0040752  -0.0030755
   14   0.0030096   0.3153874   0.1119695   0.0015073  -0.0032996   0.0029570
   15   0.0092863   0.1119695   0.0932655   0.0022948  -0.0023576   0.0023314
   16  -0.0023085   0.0015073   0.0022948   0.0578893  -0.0221828  -0.0350415
   17   0.0040752  -0.0032996  -0.0023576  -0.0221828   0.1479705   0.1505705
   18  -0.0030755   0.0029570   0.0023314  -0.0350415   0.1505705   0.2405123
   19   0.0018659   0.0008798  -0.0020398  -0.0099030  -0.0033031  -0.0018700
   20   0.0006152   0.0022367   0.0013402  -0.0163539  -0.0038132  -0.0015984
   21   0.0027214  -0.0002086   0.0008662  -0.0178956  -0.0045618  -0.0007931
   22   0.0006567  -0.0036171   0.0032165  -0.0022331  -0.0036293   0.0036392
   23   0.0010620   0.0030872  -0.0033098   0.0012159   0.0005382  -0.0005127
   24  -0.0002911  -0.0007355   0.0020800  -0.0003026   0.0018804  -0.0007287
   25   0.0007580   0.0070651  -0.0024904   0.0018911   0.0016332  -0.0016490
   26  -0.0008318  -0.0044144   0.0024349  -0.0008537   0.0004355   0.0005131
   27   0.0013527   0.0010190  -0.0000251   0.0009259  -0.0010210   0.0019986
           19          20          21          22          23          24
    1  -0.0172029  -0.0112926   0.0095131  -0.0480587  -0.0238062  -0.0592266
    2  -0.0048235  -0.0060871   0.0051816  -0.0231523  -0.0640921  -0.0709154
    3  -0.0012906  -0.0062024   0.0077031  -0.0626442  -0.0743329  -0.3042678
    4  -0.0214150   0.0050825  -0.0047708  -0.0076397   0.0039073   0.0002559
    5  -0.0138011   0.0048189  -0.0048650  -0.0049197   0.0059424  -0.0029595
    6  -0.0045455   0.0040564  -0.0051433  -0.0183241   0.0270518  -0.0119129
    7  -0.0999578  -0.0396002  -0.0282131   0.0044644   0.0008225  -0.0033655
    8  -0.0398264  -0.0441545  -0.0183896   0.0080983  -0.0043587  -0.0011639
    9  -0.0302255  -0.0189891  -0.0355107   0.0287331  -0.0021553  -0.0127781
   10  -0.0015961   0.0010854  -0.0011426   0.0008248  -0.0015368   0.0013724
   11  -0.0002578  -0.0004271   0.0004022   0.0030441  -0.0026450   0.0002411
   12   0.0022636  -0.0007177   0.0011730  -0.0017072   0.0021841  -0.0004081
   13   0.0018659   0.0006152   0.0027214   0.0006567   0.0010620  -0.0002911
   14   0.0008798   0.0022367  -0.0002086  -0.0036171   0.0030872  -0.0007355
   15  -0.0020398   0.0013402   0.0008662   0.0032165  -0.0033098   0.0020800
   16  -0.0099030  -0.0163539  -0.0178956  -0.0022331   0.0012159  -0.0003026
   17  -0.0033031  -0.0038132  -0.0045618  -0.0036293   0.0005382   0.0018804
   18  -0.0018700  -0.0015984  -0.0007931   0.0036392  -0.0005127  -0.0007287
   19   0.1487357   0.0608473   0.0388195   0.0022022  -0.0019868  -0.0004875
   20   0.0608473   0.0459720   0.0219011   0.0020147   0.0002110  -0.0007735
   21   0.0388195   0.0219011   0.0306907  -0.0011278   0.0009545   0.0014470
   22   0.0022022   0.0020147  -0.0011278   0.0518036   0.0235817   0.0615856
   23  -0.0019868   0.0002110   0.0009545   0.0235817   0.0642086   0.0736588
   24  -0.0004875  -0.0007735   0.0014470   0.0615856   0.0736588   0.3246091
   25  -0.0027291  -0.0023985   0.0020960  -0.0020201  -0.0032597   0.0004595
   26   0.0022716   0.0012435  -0.0004143  -0.0014205  -0.0028916   0.0007676
   27  -0.0006241   0.0009835  -0.0004329  -0.0133710  -0.0235385   0.0019594
           25          26          27
    1  -0.1149613  -0.1271496  -0.0210974
    2  -0.1280409  -0.2550533  -0.0336418
    3  -0.0210007  -0.0320182  -0.0527021
    4   0.0087109  -0.0120290   0.0070978
    5   0.0096785  -0.0109660   0.0100791
    6   0.0109928  -0.0075990  -0.0025130
    7  -0.0088713   0.0021448   0.0078883
    8  -0.0202114   0.0028729   0.0146924
    9  -0.0082032   0.0057110  -0.0024756
   10   0.0002452   0.0006900  -0.0010767
   11  -0.0016447   0.0015989   0.0000853
   12   0.0008904  -0.0007370   0.0015726
   13   0.0007580  -0.0008318   0.0013527
   14   0.0070651  -0.0044144   0.0010190
   15  -0.0024904   0.0024349  -0.0000251
   16   0.0018911  -0.0008537   0.0009259
   17   0.0016332   0.0004355  -0.0010210
   18  -0.0016490   0.0005131   0.0019986
   19  -0.0027291   0.0022716  -0.0006241
   20  -0.0023985   0.0012435   0.0009835
   21   0.0020960  -0.0004143  -0.0004329
   22  -0.0020201  -0.0014205  -0.0133710
   23  -0.0032597  -0.0028916  -0.0235385
   24   0.0004595   0.0007676   0.0019594
   25   0.1169766   0.1371783   0.0189046
   26   0.1371783   0.2671747   0.0313419
   27   0.0189046   0.0313419   0.0526180
 Gradient time:  CPU 282.24 s  wall 73.33 s
 **********************************************************************
 **                                                                  **
 **                       VIBRATIONAL ANALYSIS                       **
 **                       --------------------                       **
 **                                                                  **
 **        VIBRATIONAL FREQUENCIES (CM**-1) AND NORMAL MODES         **
 **     FORCE CONSTANTS (mDYN/ANGSTROM) AND REDUCED MASSES (AMU)     **
 **                  INFRARED INTENSITIES (KM/MOL)                   **
 **                                                                  **
 **********************************************************************


 Mode:                 1                      2                      3
 Frequency:       149.40                 254.78                 419.80
 Force Cnst:      0.2161                 0.1261                 0.2953
 Red. Mass:      16.4313                 3.2983                 2.8439
 IR Active:          YES                    YES                    YES
 IR Intens:        1.101                  1.379                  2.392
 Raman Active:       YES                    YES                    YES
               X      Y      Z        X      Y      Z        X      Y      Z
 C         -0.010 -0.133 -0.012    0.298  0.000  0.028    0.097  0.221  0.016
 C          0.180 -0.071  0.008   -0.001  0.004  0.109    0.063  0.009 -0.186
 C          0.021 -0.277 -0.039    0.016  0.074 -0.208    0.076  0.013 -0.042
 H          0.057  0.170  0.102   -0.184 -0.173  0.290    0.104  0.078 -0.228
 F          0.737 -0.079  0.007   -0.016  0.084 -0.087   -0.014 -0.124  0.123
 H          0.079 -0.314 -0.000   -0.017  0.177 -0.289    0.046 -0.160  0.078
 Br        -0.206  0.098  0.005   -0.053 -0.031  0.030   -0.038 -0.016  0.001
 H          0.041 -0.266  0.011    0.691 -0.075 -0.039    0.047  0.719 -0.105
 H         -0.182 -0.019 -0.104    0.225  0.024  0.177    0.214  0.106  0.415
 TransDip  -0.033  0.000 -0.003    0.026 -0.013  0.024    0.016  0.033 -0.034

 Mode:                 4                      5                      6
 Frequency:       486.17                 613.62                 778.37
 Force Cnst:      0.7407                 0.6846                 0.9581
 Red. Mass:       5.3186                 3.0861                 2.6840
 IR Active:          YES                    YES                    YES
 IR Intens:       15.788                  2.872                 23.522
 Raman Active:       YES                    YES                    YES
               X      Y      Z        X      Y      Z        X      Y      Z
 C          0.076 -0.065 -0.022    0.091 -0.049  0.012    0.157 -0.087 -0.070
 C          0.364  0.093  0.027   -0.083 -0.022 -0.026   -0.148  0.038 -0.117
 C          0.252 -0.087  0.200    0.040  0.327  0.179   -0.057 -0.175  0.065
 H          0.615  0.029 -0.187    0.024  0.008 -0.126   -0.226  0.258 -0.062
 F         -0.148  0.150  0.028    0.077 -0.050 -0.049   -0.005  0.148  0.048
 H          0.172  0.005  0.116    0.043  0.231  0.259    0.005 -0.499  0.308
 Br        -0.078 -0.024 -0.034   -0.029 -0.026 -0.013    0.006  0.004  0.005
 H         -0.088 -0.318  0.081   -0.393 -0.039  0.114   -0.137  0.119 -0.059
 H         -0.046  0.047 -0.326    0.586 -0.302 -0.292    0.513 -0.313  0.000
 TransDip   0.126 -0.007 -0.015    0.049  0.023  0.003   -0.023 -0.154  0.002

 Mode:                 7                      8                      9
 Frequency:       810.32                 959.39                1012.07
 Force Cnst:      0.5332                 1.5599                 1.2385
 Red. Mass:       1.3783                 2.8764                 2.0522
 IR Active:          YES                    YES                    YES
 IR Intens:        7.617                  7.793                  6.446
 Raman Active:       YES                    YES                    YES
               X      Y      Z        X      Y      Z        X      Y      Z
 C         -0.029 -0.141  0.024   -0.064  0.014 -0.162    0.035  0.077 -0.107
 C          0.045  0.007 -0.031   -0.164 -0.139  0.135   -0.085  0.112 -0.007
 C         -0.083  0.019  0.025    0.241 -0.023  0.057   -0.041 -0.059  0.196
 H          0.350  0.147 -0.319   -0.070 -0.081  0.051    0.054  0.031 -0.129
 F          0.008  0.029 -0.005    0.024  0.081  0.010    0.008 -0.085 -0.023
 H         -0.186  0.368 -0.250    0.446  0.290 -0.136    0.100  0.242  0.009
 Br         0.003  0.003  0.001   -0.010 -0.006 -0.007    0.000 -0.000 -0.003
 H          0.179  0.303 -0.135   -0.066  0.509 -0.290    0.813 -0.333 -0.170
 H          0.056 -0.257  0.527   -0.164 -0.000  0.381   -0.063  0.125 -0.005
 TransDip   0.038  0.028 -0.075   -0.015 -0.073  0.049   -0.011  0.080  0.007

 Mode:                10                     11                     12
 Frequency:      1061.25                1072.10                1111.10
 Force Cnst:      1.0849                 1.0499                 0.8882
 Red. Mass:       1.6350                 1.5504                 1.2211
 IR Active:          YES                    YES                    YES
 IR Intens:       42.695                  2.852                  0.572
 Raman Active:       YES                    YES                    YES
               X      Y      Z        X      Y      Z        X      Y      Z
 C         -0.161 -0.001  0.069   -0.059  0.105 -0.023   -0.058  0.041 -0.011
 C          0.014 -0.055 -0.085   -0.036 -0.008  0.150    0.072  0.024 -0.039
 C          0.052  0.065 -0.049    0.038 -0.056 -0.062    0.014 -0.066  0.047
 H         -0.080 -0.054 -0.007    0.455  0.208 -0.307   -0.440 -0.159  0.443
 F          0.002  0.054  0.034   -0.002 -0.022 -0.025   -0.004 -0.005 -0.003
 H          0.416 -0.225  0.223   -0.386 -0.151 -0.068   -0.190  0.394 -0.326
 Br        -0.002 -0.003 -0.002    0.001  0.003  0.003   -0.000  0.001  0.001
 H          0.596 -0.333 -0.006    0.014 -0.083  0.010   -0.073  0.062 -0.015
 H          0.309 -0.292  0.127    0.581 -0.253 -0.151    0.441 -0.249 -0.047
 TransDip   0.134 -0.151 -0.054   -0.004  0.010  0.053   -0.003  0.018  0.016

 Mode:                13                     14                     15
 Frequency:      1156.16                1223.47                1285.83
 Force Cnst:      1.4064                 1.3838                 1.4357
 Red. Mass:       1.7858                 1.5691                 1.4739
 IR Active:          YES                    YES                    YES
 IR Intens:       16.488                 31.405                 32.392
 Raman Active:       YES                    YES                    YES
               X      Y      Z        X      Y      Z        X      Y      Z
 C          0.044  0.062  0.122   -0.004 -0.036  0.089    0.013  0.047 -0.032
 C         -0.108 -0.099 -0.117   -0.038  0.146  0.028    0.053 -0.016  0.064
 C          0.031 -0.069 -0.008    0.055 -0.048 -0.053   -0.174 -0.033 -0.012
 H          0.177 -0.097 -0.389   -0.105  0.653  0.032    0.248 -0.395 -0.063
 F          0.015  0.058  0.044   -0.017 -0.065 -0.041    0.003  0.010  0.009
 H          0.044  0.507 -0.439    0.609  0.167 -0.130    0.745  0.136  0.025
 Br         0.000 -0.001  0.000   -0.002 -0.002 -0.002    0.002 -0.001 -0.002
 H         -0.104 -0.343  0.266   -0.211 -0.052  0.154   -0.131  0.205 -0.048
 H         -0.040  0.158 -0.252    0.067 -0.092  0.124    0.241 -0.055 -0.198
 TransDip  -0.003 -0.088 -0.096   -0.096  0.150  0.022   -0.147 -0.100 -0.040

 Mode:                16                     17                     18
 Frequency:      1384.38                1465.61                3127.18
 Force Cnst:      1.6784                 1.7221                 6.0782
 Red. Mass:       1.4864                 1.3607                 1.0549
 IR Active:          YES                    YES                    YES
 IR Intens:       28.261                 22.039                  2.862
 Raman Active:       YES                    YES                    YES
               X      Y      Z        X      Y      Z        X      Y      Z
 C          0.009  0.030  0.001    0.036  0.085 -0.098   -0.023 -0.044  0.042
 C          0.066 -0.176  0.007    0.052 -0.084  0.005    0.002  0.003  0.003
 C         -0.067  0.013  0.038   -0.061  0.017  0.015    0.002  0.001  0.001
 H         -0.134  0.791  0.116   -0.028  0.204  0.062   -0.045 -0.003 -0.049
 F         -0.016  0.019 -0.009   -0.005  0.009  0.000   -0.000  0.000 -0.000
 H          0.036  0.097  0.006    0.049  0.030  0.032    0.006 -0.015 -0.021
 Br         0.001 -0.000  0.000    0.001 -0.000  0.000    0.000  0.000 -0.000
 H          0.240  0.224 -0.111   -0.319 -0.592  0.166   -0.134 -0.165 -0.578
 H         -0.025  0.121 -0.393    0.023 -0.020  0.661    0.396  0.666  0.102
 TransDip   0.074 -0.149 -0.036    0.011 -0.134  0.068   -0.033 -0.040  0.016

 Mode:                19                     20                     21
 Frequency:      3162.18                3188.27                3220.31
 Force Cnst:      6.4208                 6.5407                 6.8175
 Red. Mass:       1.0898                 1.0921                 1.1158
 IR Active:          YES                    YES                    YES
 IR Intens:        9.029                  4.431                  2.777
 Raman Active:       YES                    YES                    YES
               X      Y      Z        X      Y      Z        X      Y      Z
 C          0.000 -0.000  0.009    0.005  0.007  0.015   -0.039 -0.060 -0.067
 C         -0.057 -0.004 -0.062   -0.011  0.001 -0.012   -0.005 -0.000 -0.006
 C         -0.000  0.010  0.012    0.013 -0.049 -0.067    0.002 -0.008 -0.010
 H          0.652  0.063  0.721    0.119  0.011  0.128    0.058  0.002  0.067
 F          0.000 -0.001 -0.000   -0.000  0.000  0.000    0.000  0.000  0.000
 H          0.025 -0.110 -0.154   -0.130  0.569  0.770   -0.023  0.087  0.124
 Br         0.000 -0.000  0.000    0.000  0.000  0.000    0.000  0.000  0.000
 H         -0.014 -0.026 -0.076   -0.035 -0.039 -0.140    0.158  0.190  0.727
 H          0.003  0.012  0.002   -0.035 -0.062 -0.007    0.307  0.520  0.068
 TransDip  -0.055 -0.013 -0.078   -0.044 -0.015 -0.049   -0.031 -0.043  0.008

 STANDARD THERMODYNAMIC QUANTITIES AT   298.15 K  AND     1.00 ATM

   This Molecule has  0 Imaginary Frequencies
   Zero point vibrational energy:       39.945 kcal/mol

   Atom    1 Element C  Has Mass   12.00000
   Atom    2 Element C  Has Mass   12.00000
   Atom    3 Element C  Has Mass   12.00000
   Atom    4 Element H  Has Mass    1.00783
   Atom    5 Element F  Has Mass   18.99840
   Atom    6 Element H  Has Mass    1.00783
   Atom    7 Element Br Has Mass   78.91830
   Atom    8 Element H  Has Mass    1.00783
   Atom    9 Element H  Has Mass    1.00783
   Molecular Mass:   137.948020 amu
   Principal axes and moments of inertia in amu*Bohr^2:
                             1           2           3
    Eigenvalues --      266.95878   941.60610  1103.44687
          X               0.99920     0.03989     0.00183
          Y              -0.03987     0.99915    -0.01007
          Z              -0.00223     0.00999     0.99995
   Rotational Symmetry Number is   1
   The Molecule is an Asymmetric Top
   Translational Enthalpy:        0.889 kcal/mol
   Rotational Enthalpy:           0.889 kcal/mol
   Vibrational Enthalpy:         41.314 kcal/mol
   gas constant (RT):             0.592 kcal/mol
   Translational Entropy:        40.677  cal/mol.K
   Rotational Entropy:           27.119  cal/mol.K
   Vibrational Entropy:           7.365  cal/mol.K

   Total Enthalpy:               43.684 kcal/mol
   Total Entropy:                75.161  cal/mol.K

 ======================================================================

 STANDARD THERMODYNAMIC QUANTITIES FOR ANHARMONIC VIBRATION -- TOSH

   Zero point vibrational energy: ************ kcal/mol

   Vibrational Enthalpy:       Infinity kcal/mol
   Vibrational Entropy:             NaN  cal/mol.K

   Total Enthalpy:             Infinity kcal/mol
   Total Entropy:                   NaN  cal/mol.K

 ======================================================================

 STANDARD THERMODYNAMIC QUANTITIES FOR ANHARMONIC VIBRATION -- VPT2

   Zero point vibrational energy: ************ kcal/mol

   Vibrational Enthalpy:       Infinity kcal/mol
   Vibrational Entropy:             NaN  cal/mol.K

   Total Enthalpy:             Infinity kcal/mol
   Total Entropy:                   NaN  cal/mol.K

 ======================================================================

Archival summary:
1\1\garfield\FREQ\ProcedureUnspecified\BasisUnspecified\r1134\taweetha\WedOct1007:06:022018WedOct1007:06:022018\0\\#,FREQ,ProcedureUnspecified,BasisUnspecified,\\0,1\Br\C,1,1.92874\H,2,1.08131,1,110.474\C,2,1.498,1,120.744,3,-143.627,0\H,4,1.08421,2,119.066,1,138.334,0\F,4,1.37189,2,118.861,1,-2.67475,0\C,4,1.49829,2,60.5653,1,-109.632,0\H,7,1.08312,4,115.266,2,107.236,0\H,7,1.08421,4,119.84,2,-107.962,0\\\@

 Total job time:  80.24s(wall), 309.14s(cpu) 
 Wed Oct 10 07:06:02 2018

        *************************************************************
        *                                                           *
        *  Thank you very much for using Q-Chem.  Have a nice day.  *
        *                                                           *
        *************************************************************
