# Supplementary material for: Geometric and energetic data from ab initio calculations of haloethene, haloimine, halomethylenephosphine, haloiminophosphine, halodiazene, halodiphosphene and halocyclopropane
Source: Data Brief. 2019 Nov 2;27:104738. doi: 10.1016/j.dib.2019.104738 (PMC6861602; doi:10.1016/j.dib.2019.104738)
Supplement: Multimedia component 3 [file mmc3.zip › CCC/B3LYP/HFCCCHCl.out]

Q-Chem Developer Version!
                  Welcome to Q-Chem
     A Quantum Leap Into The Future Of Chemistry


 Q-Chem 5.1, Q-Chem, Inc., Pleasanton, CA (2018)

 Yihan Shao,  Zhengting Gan,  E. Epifanovsky,  A. T. B. Gilbert,  M. Wormit,  
 J. Kussmann,  A. W. Lange,  A. Behn,  Jia Deng,  Xintian Feng,  D. Ghosh,  
 M. Goldey,  P. R. Horn,  L. D. Jacobson,  I. Kaliman,  T. Kus,  A. Landau,  
 Jie Liu,  E. I. Proynov,  R. M. Richard,  R. P. Steele,  E. J. Sundstrom,  
 H. L. Woodcock III,  P. M. Zimmerman,  D. Zuev,  B. Albrecht,  E. Alguire,  
 S. A. Baeppler,  D. Barton,  Z. Benda,  Y. A. Bernard,  E. J. Berquist,  
 K. B. Bravaya,  H. Burton,  D. Casanova,  Chun-Min Chang,  Yunqing Chen,  
 A. Chien,  K. D. Closser,  M. P. Coons,  S. Coriani,  S. Dasgupta,  
 A. L. Dempwolff,  M. Diedenhofen,  Hainam Do,  R. G. Edgar,  Po-Tung Fang,  
 S. Faraji,  S. Fatehi,  Qingguo Feng,  K. D. Fenk,  J. Fosso-Tande,  
 Qinghui Ge,  A. Ghysels,  G. Gidofalvi,  J. Gomes,  J. Gonthier,  A. Gunina,  
 D. Hait,  M. W. D. Hanson-Heine,  P. H. P. Harbach,  A. W. Hauser,  
 J. E. Herr,  E. G. Hohenstein,  Z. C. Holden,  Kerwin Hui,  B. C. Huynh,  
 T.-C. Jagau,  Hyunjun Ji,  B. Kaduk,  K. Khistyaev,  Jaehoon Kim,  
 P. Klunzinger,  K. Koh,  D. Kosenkov,  L. Koulias,  T. Kowalczyk,  
 C. M. Krauter,  A. Kunitsa,  Ka Un Lao,  A. Laurent,  K. V. Lawler,  
 Joonho Lee,  D. Lefrancois,  S. Lehtola,  D. S. Levine,  Yi-Pei Li,  
 You-Sheng Lin,  Fenglai Liu,  E. Livshits,  A. Luenser,  P. Manohar,  
 E. Mansoor,  S. F. Manzer,  Shan-Ping Mao,  Yuezhi Mao,  N. Mardirossian,  
 A. V. Marenich,  T. Markovich,  L. A. Martinez-Martinez,  S. A. Maurer,  
 N. J. Mayhall,  S. C. McKenzie,  J.-M. Mewes,  A. F. Morrison,  
 J. W. Mullinax,  K. Nanda,  T. S. Nguyen-Beck,  R. Olivares-Amaya,  
 J. A. Parkhill,  T. M. Perrine,  F. Plasser,  P. Pokhilko,  S. Prager,  
 A. Prociuk,  E. Ramos,  D. R. Rehn,  F. Rob,  M. Schneider,  N. Sergueev,  
 S. M. Sharada,  S. Sharma,  D. W. Small,  T. Stauch,  T. Stein,  
 Yu-Chuan Su,  A. J. W. Thom,  A. Tkatchenko,  T. Tsuchimochi,  N. M. Tubman,  
 L. Vogt,  M. L. Vidal,  O. Vydrov,  M. A. Watson,  J. Wenzel,  
 M. de Wergifosse,  T. A. Wesolowski,  A. White,  J. Witte,  A. Yamada,  
 Jun Yang,  K. Yao,  S. Yeganeh,  S. R. Yost,  Zhi-Qiang You,  A. Zech,  
 Igor Ying Zhang,  Xing Zhang,  Yan Zhao,  Ying Zhu,  B. R. Brooks,  
 G. K. L. Chan,  C. J. Cramer,  M. S. Gordon,  W. J. Hehre,  A. Klamt,  
 M. W. Schmidt,  C. D. Sherrill,  D. G. Truhlar,  A. Aspuru-Guzik,  R. Baer,  
 A. T. Bell,  N. A. Besley,  Jeng-Da Chai,  A. E. DePrince, III,  
 R. A. DiStasio Jr.,  A. Dreuw,  B. D. Dunietz,  T. R. Furlani,  
 Chao-Ping Hsu,  Yousung Jung,  Jing Kong,  D. S. Lambrecht,  WanZhen Liang,  
 C. Ochsenfeld,  V. A. Rassolov,  L. V. Slipchenko,  J. E. Subotnik,  
 T. Van Voorhis,  J. M. Herbert,  A. I. Krylov,  P. M. W. Gill,  M. Head-Gordon

 Contributors to earlier versions of Q-Chem not listed above: 
 R. D. Adamson,  B. Austin,  J. Baker,  G. J. O. Beran,  K. Brandhorst,  
 S. T. Brown,  E. F. C. Byrd,  A. K. Chakraborty,  C.-L. Cheng,  
 Siu Hung Chien,  D. M. Chipman,  D. L. Crittenden,  H. Dachsel,  
 R. J. Doerksen,  A. D. Dutoi,  L. Fusti-Molnar,  W. A. Goddard III,  
 A. Golubeva-Zadorozhnaya,  S. R. Gwaltney,  G. Hawkins,  A. Heyden,  
 S. Hirata,  G. Kedziora,  F. J. Keil,  C. Kelley,  Jihan Kim,  R. A. King,  
 R. Z. Khaliullin,  P. P. Korambath,  W. Kurlancheek,  A. M. Lee,  M. S. Lee,  
 S. V. Levchenko,  Ching Yeh Lin,  D. Liotard,  R. C. Lochan,  I. Lotan,  
 P. E. Maslen,  N. Nair,  D. P. O'Neill,  D. Neuhauser,  E. Neuscamman,  
 C. M. Oana,  R. Olson,  B. Peters,  R. Peverati,  P. A. Pieniazek,  
 Y. M. Rhee,  J. Ritchie,  M. A. Rohrdanz,  E. Rosta,  N. J. Russ,  
 H. F. Schaefer III,  N. E. Schultz,  N. Shenvi,  A. C. Simmonett,  A. Sodt,  
 D. Stuck,  K. S. Thanthiriwatte,  V. Vanovschi,  Tao Wang,  A. Warshel,  
 C. F. Williams,  Q. Wu,  X. Xu,  W. Zhang

 Please cite Q-Chem as follows:
 Y. Shao et al., Mol. Phys. 113, 184-215 (2015)
 DOI: 10.1080/00268976.2014.952696

 Q-Chem 5.1.1 for Intel X86 EM64T Linux

 Parts of Q-Chem use Armadillo 8.300.2 (Tropical Shenanigans).
 http://arma.sourceforge.net/

 Q-Chem begins on Thu Oct 11 03:34:45 2018  

Host: 
0

     Scratch files written to /scratch/taweetham/qchem2797//
Input Ideriv = 2
Curr. Ideriv = -1
Max.  Ideriv = 2

Checking the input file for inconsistencies... 	...done.

--------------------------------------------------------------
User input:
--------------------------------------------------------------
$molecule
0 1
C 
C 1 CC 
C 2 CC 1 60.0
H 2 CH 1 ANG  3 pDHA
F 2 CF 1 ANG  3 mDHA
H 3 CH 1 ANG  2 mDHA
Cl 3 CCl 1 ANG  2 pDHA
H 1 CH 2 ANG  3 pDHA
H 1 CH 2 ANG  3 mDHA

CC=1.54
CH=1.09
CF=1.35
CCl=1.77
CBr=1.94
CI=2.14
ANG=118.0
pDHA=107.9
mDHA=-107.9
$end

$rem
   job_type	optimization
   basis	6-311++g**
   method	b3lyp
   mem_total	32000
$end

--------------------------------------------------------------
 ----------------------------------------------------------------
             Standard Nuclear Orientation (Angstroms)
    I     Atom           X                Y                Z
 ----------------------------------------------------------------
    1      C      -0.8695919573    -1.1522898211     0.5374773225
    2      C      -1.2236860224     0.0305340648    -0.3829275058
    3      C       0.1490673352    -0.6565471550    -0.5056777259
    4      H      -1.9532776169    -0.1379841764    -1.1750119127
    5      F      -1.2684409997     1.2653919109     0.1607848188
    6      H       0.3323313210    -1.2819616931    -1.3793887577
    7      Cl      1.5727320524     0.2205561688     0.0746398874
    8      H      -0.6704048177    -0.9413335585     1.5881542180
    9      H      -1.3638609120    -2.1068851717     0.3570724526
 ----------------------------------------------------------------
 Molecular Point Group                 C1    NOp =  1
 Largest Abelian Subgroup              C1    NOp =  1
 Nuclear Repulsion Energy =   219.1224691181 hartrees
 There are       24 alpha and       24 beta electrons
 Requested basis set is 6-311++G(d,p)
 There are 57 shells and 146 basis functions

 Total QAlloc Memory Limit  32000 MB
 Mega-Array Size       188 MB
 MEM_STATIC part       192 MB
 A cutoff of  1.0D-11 yielded   1565 shell pairs
 There are     10575 function pairs (     11333 Cartesian)
 Smallest overlap matrix eigenvalue = 5.41E-05

 Scale SEOQF with 1.000000e-01/1.000000e-01/1.000000e-01

 Standard Electronic Orientation quadrupole field applied
 Nucleus-field energy     =     0.0000000040 hartrees
 Guess from superposition of atomic densities
 Warning:  Energy on first SCF cycle will be non-variational
 SAD guess density has 48.000000 electrons

 -----------------------------------------------------------------------
  General SCF calculation program by
  Eric Jon Sundstrom, Paul Horn, Yuezhi Mao, Dmitri Zuev, Alec White,
  David Stuck, Shaama M.S., Shane Yost, Joonho Lee, David Small,
  Daniel Levine, Susi Lehtola, Hugh Burton, Evgeny Epifanovsky
 -----------------------------------------------------------------------
 Exchange:     0.2000 Hartree-Fock + 0.0800 Slater + 0.7200 B88
 Correlation:  0.1900 VWN1RPA + 0.8100 LYP
 Using SG-1 standard quadrature grid
 A restricted SCF calculation will be
 performed using DIIS
 SCF converges when DIIS error is below 1.0e-08
 ---------------------------------------
  Cycle       Energy         DIIS error
 ---------------------------------------
    1    -677.6138018819      4.68e-02  
    2    -676.7603350263      4.49e-03  
    3    -676.7469240629      5.10e-03  
    4    -676.8083984757      5.77e-04  
    5    -676.8090798767      1.96e-04  
    6    -676.8091569088      6.37e-05  
    7    -676.8091650495      1.92e-05  
    8    -676.8091658662      3.30e-06  
    9    -676.8091658922      8.52e-07  
   10    -676.8091658937      3.77e-07  
   11    -676.8091658940      4.31e-08  
   12    -676.8091658940      2.99e-08  
   13    -676.8091658940      2.53e-09  Convergence criterion met
 ---------------------------------------
 SCF time:   CPU 26.22s  wall 32.00s 
 SCF   energy in the final basis set =     -676.8091658940
 Total energy in the final basis set =     -676.8091658940

 --------------------------------------------------------------

                    Orbital Energies (a.u.)
 --------------------------------------------------------------

 Alpha MOs
 -- Occupied --
******* -24.690 -10.283 -10.256 -10.206  -9.469  -7.234  -7.224
 -7.223  -1.232  -0.902  -0.820  -0.639  -0.617  -0.552  -0.524
 -0.472  -0.457  -0.424  -0.407  -0.367  -0.336  -0.297  -0.285
 -- Virtual --
 -0.015  -0.005   0.009   0.016   0.027   0.052   0.061   0.070
  0.075   0.080   0.087   0.103   0.112   0.115   0.122   0.128
  0.134   0.144   0.146   0.157   0.161   0.176   0.203   0.217
  0.230   0.240   0.246   0.275   0.277   0.319   0.360   0.365
  0.402   0.427   0.441   0.465   0.479   0.487   0.499   0.534
  0.537   0.552   0.592   0.607   0.613   0.634   0.641   0.666
  0.677   0.791   0.857   0.878   0.908   0.924   0.944   0.961
  1.009   1.108   1.219   1.237   1.308   1.347   1.386   1.400
  1.444   1.459   1.481   1.502   1.538   1.611   1.624   1.664
  1.704   1.786   1.823   1.839   1.887   1.905   1.936   1.978
  2.054   2.143   2.207   2.216   2.229   2.306   2.338   2.375
  2.464   2.530   2.579   2.644   2.671   2.697   2.711   2.818
  2.828   2.835   3.085   3.296   3.310   3.394   3.718   3.796
  3.821   4.016   4.056   4.179   4.252   4.853   6.344   6.381
  6.684   9.743  23.701  23.718  23.847  25.865  25.930  26.409
 66.775 215.728
 --------------------------------------------------------------

          Ground-State Mulliken Net Atomic Charges

     Atom                 Charge (a.u.)
  ----------------------------------------
      1 C                    -0.441218
      2 C                    -0.226328
      3 C                     0.011194
      4 H                     0.172035
      5 F                    -0.112424
      6 H                     0.232522
      7 Cl                    0.045836
      8 H                     0.172156
      9 H                     0.146227
  ----------------------------------------
  Sum of atomic charges =     0.000000

 -----------------------------------------------------------------
                    Cartesian Multipole Moments
 -----------------------------------------------------------------
    Charge (ESU x 10^10)
                 0.0000
    Dipole Moment (Debye)
         X      -1.4034      Y      -2.3796      Z      -0.9101
       Tot       2.9087
    Quadrupole Moments (Debye-Ang)
        XX     -37.1539     XY       2.6486     YY     -36.8054
        XZ       1.3510     YZ       0.6180     ZZ     -34.2532
    Octopole Moments (Debye-Ang^2)
       XXX      -5.1621    XXY       2.2006    XYY      -0.6358
       YYY       4.8482    XXZ      -1.9051    XYZ       1.6183
       YYZ      -0.8674    XZZ      -2.9558    YZZ       0.9309
       ZZZ       1.4262
    Hexadecapole Moments (Debye-Ang^3)
      XXXX    -368.6276   XXXY      -1.1380   XXYY     -91.2097
      XYYY      -1.4273   YYYY    -172.4983   XXXZ      10.3824
      XXYZ       2.2602   XYYZ      -0.4578   YYYZ       4.1007
      XXZZ     -74.5793   XYZZ      -3.2867   YYZZ     -41.4303
      XZZZ      -0.5010   YZZZ       3.1286   ZZZZ     -80.5150
 -----------------------------------------------------------------
 Calculating analytic gradient of the SCF energy
 Gradient of SCF Energy
            1           2           3           4           5           6
    1  -0.0011260  -0.0177676   0.0249911  -0.0025277   0.0026802  -0.0026263
    2  -0.0120911   0.0351468  -0.0000174  -0.0052135  -0.0088191  -0.0050873
    3   0.0137828  -0.0052162  -0.0095430  -0.0022402  -0.0020766  -0.0038661
            7           8           9
    1  -0.0010417  -0.0005187  -0.0020632
    2   0.0017033  -0.0023142  -0.0033074
    3   0.0030108   0.0056518   0.0004968
 Max gradient component =       3.515E-02
 RMS gradient           =       1.032E-02
 Gradient time:  CPU 6.57 s  wall 8.37 s
 Geometry Optimization Parameters
   NAtoms,    NIC,     NZ,  NCons,   NDum,   NFix, NCnnct, MaxDiis
        9      69       9       0       0       0       0       0


** GEOMETRY OPTIMIZATION IN DELOCALIZED INTERNAL COORDINATES **
   Searching for a Minimum

   Optimization Cycle:   1

                       Coordinates (Angstroms)
     ATOM                X               Y               Z
      1  C        -0.8695919573   -1.1522898211    0.5374773225
      2  C        -1.2236860224    0.0305340648   -0.3829275058
      3  C         0.1490673352   -0.6565471550   -0.5056777259
      4  H        -1.9532776169   -0.1379841764   -1.1750119127
      5  F        -1.2684409997    1.2653919109    0.1607848188
      6  H         0.3323313210   -1.2819616931   -1.3793887577
      7  Cl        1.5727320524    0.2205561688    0.0746398874
      8  H        -0.6704048177   -0.9413335585    1.5881542180
      9  H        -1.3638609120   -2.1068851717    0.3570724526
   Point Group: c1    Number of degrees of freedom:    21


   Energy is   -676.809165894


 Attempting to Generate Delocalized Internal Coordinates

 21 Hessian modes will be used to form the next step
  Hessian Eigenvalues:
     0.015566    0.020947    0.022466    0.023621    0.030130    0.032042
     0.080485    0.081934    0.089343    0.095709    0.105237    0.129904
     0.253105    0.256595    0.285189    0.286300    0.348126    0.348126
     0.348126    0.348126    0.550214

 Minimum Search - Taking Simple RFO Step
 Searching for Lamda that Minimizes Along All modes
 Value Taken    Lamda =  -0.00369922
 Step Taken.  Stepsize is  0.149841

                             Maximum     Tolerance    Cnvgd?
         Gradient           0.018107      0.000300      NO
         Displacement       0.081726      0.001200      NO
         Energy change     *********      0.000001      NO


 New Cartesian Coordinates Obtained by Inverse Iteration

 Displacement from previous Coordinates is:  0.115514
 ----------------------------------------------------------------
             Standard Nuclear Orientation (Angstroms)
    I     Atom           X                Y                Z
 ----------------------------------------------------------------
    1      C      -0.8723612068    -1.1490346646     0.5321576684
    2      C      -1.2162383297     0.0081975062    -0.3725581129
    3      C       0.1323555828    -0.6618403499    -0.4937401158
    4      H      -1.9284078999    -0.1323504598    -1.1773238079
    5      F      -1.2757973649     1.2521201027     0.1704878738
    6      H       0.3262609387    -1.2659579130    -1.3697161107
    7      Cl      1.5674651950     0.2094117573     0.0611068789
    8      H      -0.6704898514    -0.9189364465     1.5705950919
    9      H      -1.3579186814    -2.1021289638     0.3541134317
 ----------------------------------------------------------------
 Molecular Point Group                 C1    NOp =  1
 Largest Abelian Subgroup              C1    NOp =  1
 Nuclear Repulsion Energy =   220.3758610854 hartrees
 There are       24 alpha and       24 beta electrons
 Applying Cartesian multipole field
    Component          Value
    ---------          -----
     (2,0,0)        1.00000E-11
     (0,2,0)        2.00000E-11
     (0,0,2)       -3.00000E-11
 Nucleus-field energy     =     0.0000000039 hartrees
 Requested basis set is 6-311++G(d,p)
 There are 57 shells and 146 basis functions
 A cutoff of  1.0D-11 yielded   1565 shell pairs
 There are     10575 function pairs (     11333 Cartesian)
 Smallest overlap matrix eigenvalue = 4.90E-05
 Guess MOs from SCF MO coefficient file

 -----------------------------------------------------------------------
  General SCF calculation program by
  Eric Jon Sundstrom, Paul Horn, Yuezhi Mao, Dmitri Zuev, Alec White,
  David Stuck, Shaama M.S., Shane Yost, Joonho Lee, David Small,
  Daniel Levine, Susi Lehtola, Hugh Burton, Evgeny Epifanovsky
 -----------------------------------------------------------------------
 Exchange:     0.2000 Hartree-Fock + 0.0800 Slater + 0.7200 B88
 Correlation:  0.1900 VWN1RPA + 0.8100 LYP
 Using SG-1 standard quadrature grid
 A restricted SCF calculation will be
 performed using DIIS
 SCF converges when DIIS error is below 1.0e-08
 ---------------------------------------
  Cycle       Energy         DIIS error
 ---------------------------------------
    1    -676.8107568859      5.01e-04  
    2    -676.8113992707      2.58e-04  
    3    -676.8114366308      2.30e-04  
    4    -676.8115492711      3.50e-05  
    5    -676.8115515523      6.73e-06  
    6    -676.8115516498      2.27e-06  
    7    -676.8115516614      5.41e-07  
    8    -676.8115516620      1.71e-07  
    9    -676.8115516620      5.42e-08  
   10    -676.8115516620      1.15e-08  
   11    -676.8115516620      1.00e-09  Convergence criterion met
 ---------------------------------------
 SCF time:   CPU 23.08s  wall 29.00s 
 SCF   energy in the final basis set =     -676.8115516620
 Total energy in the final basis set =     -676.8115516620

 --------------------------------------------------------------

                    Orbital Energies (a.u.)
 --------------------------------------------------------------

 Alpha MOs
 -- Occupied --
******* -24.687 -10.279 -10.253 -10.203  -9.468  -7.233  -7.223
 -7.223  -1.227  -0.912  -0.825  -0.640  -0.618  -0.556  -0.526
 -0.470  -0.457  -0.424  -0.408  -0.368  -0.338  -0.300  -0.286
 -- Virtual --
 -0.016  -0.005   0.009   0.016   0.027   0.053   0.062   0.070
  0.075   0.080   0.090   0.103   0.113   0.116   0.122   0.128
  0.135   0.144   0.147   0.161   0.161   0.177   0.203   0.219
  0.231   0.247   0.250   0.279   0.286   0.324   0.361   0.366
  0.403   0.429   0.439   0.464   0.479   0.488   0.497   0.533
  0.536   0.552   0.600   0.611   0.620   0.639   0.647   0.669
  0.677   0.792   0.857   0.878   0.909   0.925   0.948   0.964
  1.012   1.110   1.228   1.239   1.315   1.356   1.393   1.404
  1.453   1.464   1.487   1.509   1.536   1.610   1.633   1.672
  1.707   1.801   1.836   1.852   1.905   1.917   1.948   1.988
  2.061   2.159   2.209   2.222   2.245   2.311   2.343   2.382
  2.468   2.542   2.593   2.644   2.695   2.707   2.718   2.839
  2.853   2.864   3.101   3.301   3.351   3.430   3.735   3.798
  3.828   4.016   4.056   4.214   4.278   4.861   6.348   6.383
  6.683   9.745  23.734  23.765  23.875  25.866  25.934  26.412
 66.778 215.730
 --------------------------------------------------------------

          Ground-State Mulliken Net Atomic Charges

     Atom                 Charge (a.u.)
  ----------------------------------------
      1 C                    -0.440460
      2 C                    -0.222597
      3 C                     0.007343
      4 H                     0.172529
      5 F                    -0.121894
      6 H                     0.232653
      7 Cl                    0.052411
      8 H                     0.174274
      9 H                     0.145742
  ----------------------------------------
  Sum of atomic charges =     0.000000

 -----------------------------------------------------------------
                    Cartesian Multipole Moments
 -----------------------------------------------------------------
    Charge (ESU x 10^10)
                 0.0000
    Dipole Moment (Debye)
         X      -1.3852      Y      -2.4392      Z      -0.9132
       Tot       2.9500
    Quadrupole Moments (Debye-Ang)
        XX     -37.1951     XY       2.7401     YY     -36.7614
        XZ       1.3258     YZ       0.5695     ZZ     -34.1653
    Octopole Moments (Debye-Ang^2)
       XXX      -4.5333    XXY       2.3252    XYY      -0.5117
       YYY       5.4285    XXZ      -1.8237    XYZ       1.5907
       YYZ      -0.8436    XZZ      -2.8932    YZZ       1.2488
       ZZZ       1.3891
    Hexadecapole Moments (Debye-Ang^3)
      XXXX    -366.7814   XXXY      -0.6520   XXYY     -90.6140
      XYYY      -1.1382   YYYY    -169.9945   XXXZ      10.8792
      XXYZ       1.9650   XYYZ      -0.0549   YYYZ       3.7268
      XXZZ     -74.1130   XYZZ      -3.3026   YYZZ     -41.0404
      XZZZ       0.6029   YZZZ       2.8537   ZZZZ     -78.9105
 -----------------------------------------------------------------
 Calculating analytic gradient of the SCF energy
 Gradient of SCF Energy
            1           2           3           4           5           6
    1   0.0008824  -0.0062928   0.0078908   0.0008184   0.0014250  -0.0017023
    2  -0.0022798   0.0139245  -0.0017599  -0.0023611  -0.0058387  -0.0006118
    3   0.0051413   0.0002351  -0.0038193  -0.0000528  -0.0020988   0.0001614
            7           8           9
    1  -0.0023251  -0.0004956  -0.0002007
    2   0.0002153  -0.0013798   0.0000913
    3   0.0007788   0.0003003  -0.0006462
 Max gradient component =       1.392E-02
 RMS gradient           =       3.872E-03
 Gradient time:  CPU 6.60 s  wall 8.29 s
 Geometry Optimization Parameters
   NAtoms,    NIC,     NZ,  NCons,   NDum,   NFix, NCnnct, MaxDiis
        9      69       9       0       0       0       0       0

 Cartesian Hessian Update
 Hessian Updated using BFGS Update


** GEOMETRY OPTIMIZATION IN DELOCALIZED INTERNAL COORDINATES **
   Searching for a Minimum

   Optimization Cycle:   2

                       Coordinates (Angstroms)
     ATOM                X               Y               Z
      1  C        -0.8723612068   -1.1490346646    0.5321576684
      2  C        -1.2162383297    0.0081975062   -0.3725581129
      3  C         0.1323555828   -0.6618403499   -0.4937401158
      4  H        -1.9284078999   -0.1323504598   -1.1773238079
      5  F        -1.2757973649    1.2521201027    0.1704878738
      6  H         0.3262609387   -1.2659579130   -1.3697161107
      7  Cl        1.5674651950    0.2094117573    0.0611068789
      8  H        -0.6704898514   -0.9189364465    1.5705950919
      9  H        -1.3579186814   -2.1021289638    0.3541134317
   Point Group: c1    Number of degrees of freedom:    21


   Energy is   -676.811551662

 Hessian Updated using BFGS Update

 19 Hessian modes will be used to form the next step
  Hessian Eigenvalues:
     0.015583    0.020949    0.022623    0.023564    0.029942    0.031695
     0.078102    0.080651    0.082985    0.092408    0.105223    0.129118
     0.238095    0.253765    0.263216    0.291298    0.348100    0.358216
     0.539102

 Minimum Search - Taking Simple RFO Step
 Searching for Lamda that Minimizes Along All modes
 Value Taken    Lamda =  -0.00064969
 Step Taken.  Stepsize is  0.090055

                             Maximum     Tolerance    Cnvgd?
         Gradient           0.006907      0.000300      NO
         Displacement       0.053589      0.001200      NO
         Energy change     -0.002386      0.000001      NO


 New Cartesian Coordinates Obtained by Inverse Iteration

 Displacement from previous Coordinates is:  0.071994
 ----------------------------------------------------------------
             Standard Nuclear Orientation (Angstroms)
    I     Atom           X                Y                Z
 ----------------------------------------------------------------
    1      C      -0.8747769768    -1.1485345785     0.5273799968
    2      C      -1.2140315856    -0.0022275586    -0.3717634244
    3      C       0.1271361615    -0.6617658115    -0.4903585644
    4      H      -1.9266774674    -0.1246123742    -1.1790289286
    5      F      -1.2900866099     1.2465762983     0.1802001924
    6      H       0.3321659538    -1.2588702474    -1.3681759667
    7      Cl      1.5783302093     0.1956398977     0.0561707631
    8      H      -0.6725690059    -0.9011100375     1.5614523486
    9      H      -1.3546222965    -2.1056150198     0.3592463806
 ----------------------------------------------------------------
 Molecular Point Group                 C1    NOp =  1
 Largest Abelian Subgroup              C1    NOp =  1
 Nuclear Repulsion Energy =   220.2266128574 hartrees
 There are       24 alpha and       24 beta electrons
 Applying Cartesian multipole field
    Component          Value
    ---------          -----
     (2,0,0)        1.00000E-11
     (0,2,0)        2.00000E-11
     (0,0,2)       -3.00000E-11
 Nucleus-field energy     =     0.0000000040 hartrees
 Requested basis set is 6-311++G(d,p)
 There are 57 shells and 146 basis functions
 A cutoff of  1.0D-11 yielded   1565 shell pairs
 There are     10575 function pairs (     11333 Cartesian)
 Smallest overlap matrix eigenvalue = 4.74E-05
 Guess MOs from SCF MO coefficient file

 -----------------------------------------------------------------------
  General SCF calculation program by
  Eric Jon Sundstrom, Paul Horn, Yuezhi Mao, Dmitri Zuev, Alec White,
  David Stuck, Shaama M.S., Shane Yost, Joonho Lee, David Small,
  Daniel Levine, Susi Lehtola, Hugh Burton, Evgeny Epifanovsky
 -----------------------------------------------------------------------
 Exchange:     0.2000 Hartree-Fock + 0.0800 Slater + 0.7200 B88
 Correlation:  0.1900 VWN1RPA + 0.8100 LYP
 Using SG-1 standard quadrature grid
 A restricted SCF calculation will be
 performed using DIIS
 SCF converges when DIIS error is below 1.0e-08
 ---------------------------------------
  Cycle       Energy         DIIS error
 ---------------------------------------
    1    -676.8115814785      2.95e-04  
    2    -676.8118859973      9.75e-05  
    3    -676.8118801502      1.17e-04  
    4    -676.8119049924      1.54e-05  
    5    -676.8119054385      3.54e-06  
    6    -676.8119054676      8.28e-07  
    7    -676.8119054692      3.28e-07  
    8    -676.8119054694      6.32e-08  
    9    -676.8119054694      1.79e-08  
   10    -676.8119054694      7.98e-09  Convergence criterion met
 ---------------------------------------
 SCF time:   CPU 21.13s  wall 27.00s 
 SCF   energy in the final basis set =     -676.8119054694
 Total energy in the final basis set =     -676.8119054694

 --------------------------------------------------------------

                    Orbital Energies (a.u.)
 --------------------------------------------------------------

 Alpha MOs
 -- Occupied --
******* -24.685 -10.278 -10.253 -10.203  -9.468  -7.233  -7.223
 -7.223  -1.223  -0.915  -0.827  -0.640  -0.619  -0.556  -0.526
 -0.468  -0.455  -0.423  -0.408  -0.369  -0.339  -0.301  -0.288
 -- Virtual --
 -0.017  -0.006   0.009   0.016   0.026   0.053   0.062   0.071
  0.075   0.080   0.092   0.103   0.114   0.117   0.121   0.128
  0.135   0.145   0.147   0.160   0.162   0.176   0.203   0.220
  0.230   0.247   0.252   0.278   0.289   0.325   0.362   0.367
  0.403   0.429   0.438   0.463   0.478   0.488   0.495   0.533
  0.536   0.551   0.603   0.612   0.622   0.640   0.648   0.669
  0.676   0.790   0.856   0.878   0.908   0.925   0.949   0.962
  1.012   1.108   1.231   1.242   1.317   1.358   1.395   1.405
  1.453   1.467   1.488   1.509   1.533   1.612   1.635   1.675
  1.709   1.805   1.836   1.857   1.910   1.920   1.951   1.994
  2.061   2.161   2.209   2.218   2.254   2.312   2.342   2.380
  2.468   2.541   2.596   2.644   2.700   2.709   2.718   2.846
  2.862   2.877   3.097   3.291   3.370   3.441   3.737   3.799
  3.831   4.010   4.048   4.222   4.283   4.859   6.350   6.384
  6.675   9.744  23.736  23.785  23.886  25.864  25.933  26.407
 66.779 215.729
 --------------------------------------------------------------

          Ground-State Mulliken Net Atomic Charges

     Atom                 Charge (a.u.)
  ----------------------------------------
      1 C                    -0.437503
      2 C                    -0.220595
      3 C                     0.004362
      4 H                     0.173474
      5 F                    -0.129012
      6 H                     0.231375
      7 Cl                    0.056582
      8 H                     0.174927
      9 H                     0.146391
  ----------------------------------------
  Sum of atomic charges =     0.000000

 -----------------------------------------------------------------
                    Cartesian Multipole Moments
 -----------------------------------------------------------------
    Charge (ESU x 10^10)
                 0.0000
    Dipole Moment (Debye)
         X      -1.3741      Y      -2.4800      Z      -0.9247
       Tot       2.9822
    Quadrupole Moments (Debye-Ang)
        XX     -37.2193     XY       2.8099     YY     -36.7702
        XZ       1.3227     YZ       0.5332     ZZ     -34.1526
    Octopole Moments (Debye-Ang^2)
       XXX      -4.5712    XXY       2.4097    XYY      -0.5695
       YYY       5.9003    XXZ      -1.8300    XYZ       1.6331
       YYZ      -0.8338    XZZ      -2.9649    YZZ       1.4959
       ZZZ       1.3769
    Hexadecapole Moments (Debye-Ang^3)
      XXXX    -369.9201   XXXY       0.3749   XXYY     -91.2057
      XYYY      -0.2587   YYYY    -168.6492   XXXZ      11.3529
      XXYZ       1.7268   XYYZ       0.0288   YYYZ       3.3563
      XXZZ     -74.6380   XYZZ      -3.1129   YYZZ     -40.9076
      XZZZ       1.0573   YZZZ       2.6551   ZZZZ     -78.5557
 -----------------------------------------------------------------
 Calculating analytic gradient of the SCF energy
 Gradient of SCF Energy
            1           2           3           4           5           6
    1   0.0008548   0.0007186  -0.0007020   0.0002882  -0.0001201  -0.0001522
    2   0.0020373   0.0016827  -0.0009839  -0.0007373  -0.0018235   0.0000884
    3  -0.0001513   0.0020890  -0.0004144   0.0001942  -0.0009495   0.0003656
            7           8           9
    1  -0.0007298  -0.0001451  -0.0000125
    2  -0.0001996  -0.0004465   0.0003824
    3   0.0000442  -0.0003692  -0.0008086
 Max gradient component =       2.089E-03
 RMS gradient           =       8.830E-04
 Gradient time:  CPU 6.62 s  wall 8.09 s
 Geometry Optimization Parameters
   NAtoms,    NIC,     NZ,  NCons,   NDum,   NFix, NCnnct, MaxDiis
        9      69       9       0       0       0       0       0

 Cartesian Hessian Update
 Hessian Updated using BFGS Update


** GEOMETRY OPTIMIZATION IN DELOCALIZED INTERNAL COORDINATES **
   Searching for a Minimum

   Optimization Cycle:   3

                       Coordinates (Angstroms)
     ATOM                X               Y               Z
      1  C        -0.8747769768   -1.1485345785    0.5273799968
      2  C        -1.2140315856   -0.0022275586   -0.3717634244
      3  C         0.1271361615   -0.6617658115   -0.4903585644
      4  H        -1.9266774674   -0.1246123742   -1.1790289286
      5  F        -1.2900866099    1.2465762983    0.1802001924
      6  H         0.3321659538   -1.2588702474   -1.3681759667
      7  Cl        1.5783302093    0.1956398977    0.0561707631
      8  H        -0.6725690059   -0.9011100375    1.5614523486
      9  H        -1.3546222965   -2.1056150198    0.3592463806
   Point Group: c1    Number of degrees of freedom:    21


   Energy is   -676.811905469

 Hessian Updated using BFGS Update

 20 Hessian modes will be used to form the next step
  Hessian Eigenvalues:
     0.015563    0.020946    0.021838    0.023384    0.029388    0.031502
     0.067466    0.080943    0.083795    0.091438    0.105044    0.131085
     0.252169    0.256355    0.275861    0.304041    0.348089    0.348231
     0.361430    0.513203

 Minimum Search - Taking Simple RFO Step
 Searching for Lamda that Minimizes Along All modes
 Value Taken    Lamda =  -0.00006124
 Step Taken.  Stepsize is  0.032708

                             Maximum     Tolerance    Cnvgd?
         Gradient           0.002419      0.000300      NO
         Displacement       0.016285      0.001200      NO
         Energy change     -0.000354      0.000001      NO


 New Cartesian Coordinates Obtained by Inverse Iteration

 Displacement from previous Coordinates is:  0.027620
 ----------------------------------------------------------------
             Standard Nuclear Orientation (Angstroms)
    I     Atom           X                Y                Z
 ----------------------------------------------------------------
    1      C      -0.8765308252    -1.1516437465     0.5273925691
    2      C      -1.2152810226    -0.0044032187    -0.3729881672
    3      C       0.1264644909    -0.6619187090    -0.4898022657
    4      H      -1.9261415712    -0.1182862499    -1.1833942866
    5      F      -1.2902998086     1.2460826652     0.1825731229
    6      H       0.3334229419    -1.2559881137    -1.3697250575
    7      Cl      1.5807595606     0.1948460435     0.0544984148
    8      H      -0.6745325740    -0.8974413943     1.5604904880
    9      H      -1.3529928092    -2.1117667079     0.3660779794
 ----------------------------------------------------------------
 Molecular Point Group                 C1    NOp =  1
 Largest Abelian Subgroup              C1    NOp =  1
 Nuclear Repulsion Energy =   220.0270739805 hartrees
 There are       24 alpha and       24 beta electrons
 Applying Cartesian multipole field
    Component          Value
    ---------          -----
     (2,0,0)        1.00000E-11
     (0,2,0)        2.00000E-11
     (0,0,2)       -3.00000E-11
 Nucleus-field energy     =     0.0000000040 hartrees
 Requested basis set is 6-311++G(d,p)
 There are 57 shells and 146 basis functions
 A cutoff of  1.0D-11 yielded   1565 shell pairs
 There are     10575 function pairs (     11333 Cartesian)
 Smallest overlap matrix eigenvalue = 4.74E-05
 Guess MOs from SCF MO coefficient file

 -----------------------------------------------------------------------
  General SCF calculation program by
  Eric Jon Sundstrom, Paul Horn, Yuezhi Mao, Dmitri Zuev, Alec White,
  David Stuck, Shaama M.S., Shane Yost, Joonho Lee, David Small,
  Daniel Levine, Susi Lehtola, Hugh Burton, Evgeny Epifanovsky
 -----------------------------------------------------------------------
 Exchange:     0.2000 Hartree-Fock + 0.0800 Slater + 0.7200 B88
 Correlation:  0.1900 VWN1RPA + 0.8100 LYP
 Using SG-1 standard quadrature grid
 A restricted SCF calculation will be
 performed using DIIS
 SCF converges when DIIS error is below 1.0e-08
 ---------------------------------------
  Cycle       Energy         DIIS error
 ---------------------------------------
    1    -676.8119201005      8.25e-05  
    2    -676.8119452056      1.75e-05  
    3    -676.8119452098      1.88e-05  
    4    -676.8119459672      2.57e-06  
    5    -676.8119459809      8.90e-07  
    6    -676.8119459827      2.57e-07  
    7    -676.8119459829      4.33e-08  
    8    -676.8119459829      1.38e-08  
    9    -676.8119459829      6.02e-09  Convergence criterion met
 ---------------------------------------
 SCF time:   CPU 18.94s  wall 24.00s 
 SCF   energy in the final basis set =     -676.8119459829
 Total energy in the final basis set =     -676.8119459829

 --------------------------------------------------------------

                    Orbital Energies (a.u.)
 --------------------------------------------------------------

 Alpha MOs
 -- Occupied --
******* -24.685 -10.279 -10.253 -10.204  -9.468  -7.233  -7.223
 -7.223  -1.221  -0.915  -0.827  -0.641  -0.619  -0.556  -0.525
 -0.467  -0.455  -0.423  -0.407  -0.369  -0.339  -0.301  -0.288
 -- Virtual --
 -0.017  -0.007   0.009   0.016   0.026   0.053   0.062   0.070
  0.075   0.079   0.091   0.103   0.114   0.117   0.121   0.128
  0.134   0.145   0.147   0.160   0.162   0.176   0.203   0.219
  0.230   0.247   0.252   0.277   0.288   0.325   0.362   0.367
  0.404   0.429   0.437   0.463   0.478   0.487   0.494   0.534
  0.536   0.552   0.603   0.612   0.622   0.640   0.648   0.669
  0.676   0.790   0.857   0.878   0.908   0.924   0.949   0.961
  1.012   1.107   1.232   1.241   1.317   1.358   1.395   1.406
  1.452   1.468   1.486   1.506   1.533   1.613   1.635   1.676
  1.708   1.804   1.835   1.856   1.909   1.920   1.951   1.994
  2.060   2.160   2.209   2.217   2.254   2.311   2.342   2.379
  2.467   2.540   2.595   2.644   2.698   2.708   2.718   2.845
  2.862   2.879   3.091   3.287   3.368   3.440   3.734   3.799
  3.831   4.008   4.044   4.223   4.282   4.857   6.351   6.384
  6.671   9.743  23.734  23.784  23.883  25.863  25.932  26.405
 66.780 215.728
 --------------------------------------------------------------

          Ground-State Mulliken Net Atomic Charges

     Atom                 Charge (a.u.)
  ----------------------------------------
      1 C                    -0.436419
      2 C                    -0.219214
      3 C                     0.002357
      4 H                     0.174267
      5 F                    -0.130651
      6 H                     0.230915
      7 Cl                    0.057403
      8 H                     0.174837
      9 H                     0.146505
  ----------------------------------------
  Sum of atomic charges =     0.000000

 -----------------------------------------------------------------
                    Cartesian Multipole Moments
 -----------------------------------------------------------------
    Charge (ESU x 10^10)
                 0.0000
    Dipole Moment (Debye)
         X      -1.3741      Y      -2.4894      Z      -0.9321
       Tot       2.9923
    Quadrupole Moments (Debye-Ang)
        XX     -37.2318     XY       2.8221     YY     -36.7734
        XZ       1.3286     YZ       0.5107     ZZ     -34.1416
    Octopole Moments (Debye-Ang^2)
       XXX      -4.5567    XXY       2.4488    XYY      -0.5956
       YYY       5.9318    XXZ      -1.8403    XYZ       1.6682
       YYZ      -0.7903    XZZ      -3.0022    YZZ       1.5353
       ZZZ       1.3659
    Hexadecapole Moments (Debye-Ang^3)
      XXXX    -370.7413   XXXY       0.3049   XXYY     -91.3936
      XYYY      -0.2030   YYYY    -168.7144   XXXZ      11.5282
      XXYZ       1.6604   XYYZ       0.0234   YYYZ       3.2743
      XXZZ     -74.7516   XYZZ      -3.1504   YYZZ     -40.9818
      XZZZ       1.2340   YZZZ       2.6984   ZZZZ     -78.6109
 -----------------------------------------------------------------
 Calculating analytic gradient of the SCF energy
 Gradient of SCF Energy
            1           2           3           4           5           6
    1   0.0002397   0.0005627  -0.0009337   0.0001338  -0.0001098   0.0001653
    2   0.0009106   0.0000421  -0.0005655  -0.0001841  -0.0002428   0.0001908
    3   0.0000215   0.0012819  -0.0002510  -0.0000580  -0.0005257   0.0000546
            7           8           9
    1  -0.0000317  -0.0000080  -0.0000184
    2  -0.0000056  -0.0002516   0.0001060
    3  -0.0000300  -0.0000940  -0.0003992
 Max gradient component =       1.282E-03
 RMS gradient           =       4.224E-04
 Gradient time:  CPU 6.60 s  wall 8.20 s
 Geometry Optimization Parameters
   NAtoms,    NIC,     NZ,  NCons,   NDum,   NFix, NCnnct, MaxDiis
        9      69       9       0       0       0       0       0

 Cartesian Hessian Update
 Hessian Updated using BFGS Update


** GEOMETRY OPTIMIZATION IN DELOCALIZED INTERNAL COORDINATES **
   Searching for a Minimum

   Optimization Cycle:   4

                       Coordinates (Angstroms)
     ATOM                X               Y               Z
      1  C        -0.8765308252   -1.1516437465    0.5273925691
      2  C        -1.2152810226   -0.0044032187   -0.3729881672
      3  C         0.1264644909   -0.6619187090   -0.4898022657
      4  H        -1.9261415712   -0.1182862499   -1.1833942866
      5  F        -1.2902998086    1.2460826652    0.1825731229
      6  H         0.3334229419   -1.2559881137   -1.3697250575
      7  Cl        1.5807595606    0.1948460435    0.0544984148
      8  H        -0.6745325740   -0.8974413943    1.5604904880
      9  H        -1.3529928092   -2.1117667079    0.3660779794
   Point Group: c1    Number of degrees of freedom:    21


   Energy is   -676.811945983

 Hessian Updated using BFGS Update

 21 Hessian modes will be used to form the next step
  Hessian Eigenvalues:
     0.015465    0.019110    0.021062    0.023602    0.027650    0.031270
     0.062823    0.080682    0.085261    0.090839    0.103648    0.127892
     0.251829    0.254712    0.268679    0.294062    0.347755    0.348108
     0.348194    0.358347    0.502400

 Minimum Search - Taking Simple RFO Step
 Searching for Lamda that Minimizes Along All modes
 Value Taken    Lamda =  -0.00002248
 Step Taken.  Stepsize is  0.027402

                             Maximum     Tolerance    Cnvgd?
         Gradient           0.000833      0.000300      NO
         Displacement       0.016504      0.001200      NO
         Energy change     -0.000041      0.000001      NO


 New Cartesian Coordinates Obtained by Inverse Iteration

 Displacement from previous Coordinates is:  0.023554
 ----------------------------------------------------------------
             Standard Nuclear Orientation (Angstroms)
    I     Atom           X                Y                Z
 ----------------------------------------------------------------
    1      C      -0.8769875345    -1.1530220852     0.5259420180
    2      C      -1.2155810065    -0.0050054939    -0.3755867311
    3      C       0.1272665025    -0.6616610766    -0.4904454840
    4      H      -1.9274648853    -0.1138958925    -1.1857836426
    5      F      -1.2916106227     1.2435191601     0.1879295648
    6      H       0.3345195062    -1.2567997936    -1.3698913195
    7      Cl      1.5827544110     0.1938113846     0.0541269969
    8      H      -0.6766274409    -0.8922999011     1.5581186024
    9      H      -1.3514005474    -2.1151657330     0.3707127923
 ----------------------------------------------------------------
 Molecular Point Group                 C1    NOp =  1
 Largest Abelian Subgroup              C1    NOp =  1
 Nuclear Repulsion Energy =   219.9165479231 hartrees
 There are       24 alpha and       24 beta electrons
 Applying Cartesian multipole field
    Component          Value
    ---------          -----
     (2,0,0)        1.00000E-11
     (0,2,0)        2.00000E-11
     (0,0,2)       -3.00000E-11
 Nucleus-field energy     =     0.0000000040 hartrees
 Requested basis set is 6-311++G(d,p)
 There are 57 shells and 146 basis functions
 A cutoff of  1.0D-11 yielded   1564 shell pairs
 There are     10563 function pairs (     11321 Cartesian)
 Smallest overlap matrix eigenvalue = 4.75E-05
 Guess MOs from SCF MO coefficient file

 -----------------------------------------------------------------------
  General SCF calculation program by
  Eric Jon Sundstrom, Paul Horn, Yuezhi Mao, Dmitri Zuev, Alec White,
  David Stuck, Shaama M.S., Shane Yost, Joonho Lee, David Small,
  Daniel Levine, Susi Lehtola, Hugh Burton, Evgeny Epifanovsky
 -----------------------------------------------------------------------
 Exchange:     0.2000 Hartree-Fock + 0.0800 Slater + 0.7200 B88
 Correlation:  0.1900 VWN1RPA + 0.8100 LYP
 Using SG-1 standard quadrature grid
 A restricted SCF calculation will be
 performed using DIIS
 SCF converges when DIIS error is below 1.0e-08
 ---------------------------------------
  Cycle       Energy         DIIS error
 ---------------------------------------
    1    -676.8119310032      8.04e-05  
    2    -676.8119576310      1.40e-05  
    3    -676.8119577327      1.42e-05  
    4    -676.8119581731      2.41e-06  
    5    -676.8119581857      7.20e-07  
    6    -676.8119581869      2.45e-07  
    7    -676.8119581870      4.74e-08  
    8    -676.8119581870      1.89e-08  
    9    -676.8119581870      4.37e-09  Convergence criterion met
 ---------------------------------------
 SCF time:   CPU 19.03s  wall 24.00s 
 SCF   energy in the final basis set =     -676.8119581870
 Total energy in the final basis set =     -676.8119581870

 --------------------------------------------------------------

                    Orbital Energies (a.u.)
 --------------------------------------------------------------

 Alpha MOs
 -- Occupied --
******* -24.685 -10.279 -10.254 -10.204  -9.468  -7.233  -7.223
 -7.223  -1.221  -0.915  -0.827  -0.641  -0.619  -0.556  -0.525
 -0.467  -0.455  -0.423  -0.407  -0.369  -0.339  -0.301  -0.288
 -- Virtual --
 -0.017  -0.007   0.009   0.016   0.026   0.053   0.062   0.070
  0.075   0.079   0.091   0.103   0.114   0.117   0.121   0.128
  0.134   0.145   0.148   0.159   0.162   0.175   0.203   0.220
  0.229   0.247   0.252   0.276   0.288   0.325   0.362   0.367
  0.404   0.429   0.437   0.463   0.477   0.487   0.494   0.534
  0.536   0.552   0.602   0.612   0.621   0.640   0.648   0.669
  0.676   0.790   0.856   0.878   0.908   0.924   0.948   0.961
  1.011   1.107   1.232   1.242   1.317   1.358   1.395   1.405
  1.451   1.468   1.486   1.504   1.533   1.614   1.635   1.677
  1.709   1.804   1.833   1.856   1.907   1.919   1.950   1.994
  2.060   2.158   2.208   2.217   2.255   2.311   2.342   2.378
  2.467   2.539   2.595   2.644   2.696   2.707   2.717   2.844
  2.862   2.880   3.087   3.285   3.366   3.439   3.733   3.799
  3.832   4.007   4.042   4.224   4.281   4.855   6.351   6.385
  6.669   9.743  23.733  23.782  23.882  25.863  25.932  26.404
 66.780 215.728
 --------------------------------------------------------------

          Ground-State Mulliken Net Atomic Charges

     Atom                 Charge (a.u.)
  ----------------------------------------
      1 C                    -0.436687
      2 C                    -0.218196
      3 C                     0.001915
      4 H                     0.174814
      5 F                    -0.131658
      6 H                     0.230421
      7 Cl                    0.057881
      8 H                     0.174762
      9 H                     0.146747
  ----------------------------------------
  Sum of atomic charges =     0.000000

 -----------------------------------------------------------------
                    Cartesian Multipole Moments
 -----------------------------------------------------------------
    Charge (ESU x 10^10)
                 0.0000
    Dipole Moment (Debye)
         X      -1.3725      Y      -2.4899      Z      -0.9420
       Tot       2.9951
    Quadrupole Moments (Debye-Ang)
        XX     -37.2311     XY       2.8224     YY     -36.7684
        XZ       1.3408     YZ       0.5009     ZZ     -34.1471
    Octopole Moments (Debye-Ang^2)
       XXX      -4.6028    XXY       2.4829    XYY      -0.6195
       YYY       5.9911    XXZ      -1.8579    XYZ       1.6997
       YYZ      -0.7881    XZZ      -3.0320    YZZ       1.5762
       ZZZ       1.3493
    Hexadecapole Moments (Debye-Ang^3)
      XXXX    -371.3398   XXXY       0.3162   XXYY     -91.4976
      XYYY      -0.1461   YYYY    -168.5099   XXXZ      11.6797
      XXYZ       1.5753   XYYZ       0.0182   YYYZ       3.1246
      XXZZ     -74.8415   XYZZ      -3.1493   YYZZ     -40.9886
      XZZZ       1.3335   YZZZ       2.6336   ZZZZ     -78.7567
 -----------------------------------------------------------------
 Calculating analytic gradient of the SCF energy
 Gradient of SCF Energy
            1           2           3           4           5           6
    1  -0.0000832   0.0003592  -0.0004551  -0.0000775  -0.0001931   0.0002276
    2   0.0000875  -0.0001914  -0.0002292  -0.0000011   0.0003199   0.0000288
    3   0.0001649   0.0000285  -0.0003326   0.0000200   0.0000885  -0.0000052
            7           8           9
    1   0.0002402   0.0000687  -0.0000868
    2   0.0000538  -0.0000839   0.0000156
    3   0.0000210   0.0000474  -0.0000325
 Max gradient component =       4.551E-04
 RMS gradient           =       1.794E-04
 Gradient time:  CPU 6.64 s  wall 8.37 s
 Geometry Optimization Parameters
   NAtoms,    NIC,     NZ,  NCons,   NDum,   NFix, NCnnct, MaxDiis
        9      69       9       0       0       0       0       0

 Cartesian Hessian Update
 Hessian Updated using BFGS Update


** GEOMETRY OPTIMIZATION IN DELOCALIZED INTERNAL COORDINATES **
   Searching for a Minimum

   Optimization Cycle:   5

                       Coordinates (Angstroms)
     ATOM                X               Y               Z
      1  C        -0.8769875345   -1.1530220852    0.5259420180
      2  C        -1.2155810065   -0.0050054939   -0.3755867311
      3  C         0.1272665025   -0.6616610766   -0.4904454840
      4  H        -1.9274648853   -0.1138958925   -1.1857836426
      5  F        -1.2916106227    1.2435191601    0.1879295648
      6  H         0.3345195062   -1.2567997936   -1.3698913195
      7  Cl        1.5827544110    0.1938113846    0.0541269969
      8  H        -0.6766274409   -0.8922999011    1.5581186024
      9  H        -1.3514005474   -2.1151657330    0.3707127923
   Point Group: c1    Number of degrees of freedom:    21


   Energy is   -676.811958187

 Hessian Updated using BFGS Update

 21 Hessian modes will be used to form the next step
  Hessian Eigenvalues:
     0.014080    0.017085    0.021045    0.023584    0.029522    0.033764
     0.060769    0.079964    0.083349    0.092004    0.101805    0.123563
     0.248726    0.254656    0.269043    0.305096    0.347772    0.348103
     0.348200    0.360932    0.526202

 Minimum Search - Taking Simple RFO Step
 Searching for Lamda that Minimizes Along All modes
 Value Taken    Lamda =  -0.00000311
 Step Taken.  Stepsize is  0.010557

                             Maximum     Tolerance    Cnvgd?
         Gradient           0.000234      0.000300     YES
         Displacement       0.005507      0.001200      NO
         Energy change     -0.000012      0.000001      NO


 New Cartesian Coordinates Obtained by Inverse Iteration

 Displacement from previous Coordinates is:  0.008460
 ----------------------------------------------------------------
             Standard Nuclear Orientation (Angstroms)
    I     Atom           X                Y                Z
 ----------------------------------------------------------------
    1      C      -0.8769982901    -1.1535859328     0.5257198046
    2      C      -1.2158954420    -0.0053351740    -0.3758138524
    3      C       0.1272580648    -0.6615938228    -0.4901880710
    4      H      -1.9271831972    -0.1126877466    -1.1866664580
    5      F      -1.2898884420     1.2427598901     0.1886771332
    6      H       0.3332025204    -1.2566779168    -1.3700150190
    7      Cl      1.5821843233     0.1942093181     0.0540810990
    8      H      -0.6781311818    -0.8908811426     1.5577035167
    9      H      -1.3496799730    -2.1167269038     0.3716246441
 ----------------------------------------------------------------
 Molecular Point Group                 C1    NOp =  1
 Largest Abelian Subgroup              C1    NOp =  1
 Nuclear Repulsion Energy =   219.9583212280 hartrees
 There are       24 alpha and       24 beta electrons
 Applying Cartesian multipole field
    Component          Value
    ---------          -----
     (2,0,0)        1.00000E-11
     (0,2,0)        2.00000E-11
     (0,0,2)       -3.00000E-11
 Nucleus-field energy     =     0.0000000040 hartrees
 Requested basis set is 6-311++G(d,p)
 There are 57 shells and 146 basis functions
 A cutoff of  1.0D-11 yielded   1564 shell pairs
 There are     10563 function pairs (     11321 Cartesian)
 Smallest overlap matrix eigenvalue = 4.75E-05
 Guess MOs from SCF MO coefficient file

 -----------------------------------------------------------------------
  General SCF calculation program by
  Eric Jon Sundstrom, Paul Horn, Yuezhi Mao, Dmitri Zuev, Alec White,
  David Stuck, Shaama M.S., Shane Yost, Joonho Lee, David Small,
  Daniel Levine, Susi Lehtola, Hugh Burton, Evgeny Epifanovsky
 -----------------------------------------------------------------------
 Exchange:     0.2000 Hartree-Fock + 0.0800 Slater + 0.7200 B88
 Correlation:  0.1900 VWN1RPA + 0.8100 LYP
 Using SG-1 standard quadrature grid
 A restricted SCF calculation will be
 performed using DIIS
 SCF converges when DIIS error is below 1.0e-08
 ---------------------------------------
  Cycle       Energy         DIIS error
 ---------------------------------------
    1    -676.8119574548      2.46e-05  
    2    -676.8119599805      3.92e-06  
    3    -676.8119599875      4.46e-06  
    4    -676.8119600224      9.67e-07  
    5    -676.8119600241      2.07e-07  
    6    -676.8119600242      7.90e-08  
    7    -676.8119600242      1.58e-08  
    8    -676.8119600242      4.54e-09  Convergence criterion met
 ---------------------------------------
 SCF time:   CPU 16.92s  wall 21.00s 
 SCF   energy in the final basis set =     -676.8119600242
 Total energy in the final basis set =     -676.8119600242

 --------------------------------------------------------------

                    Orbital Energies (a.u.)
 --------------------------------------------------------------

 Alpha MOs
 -- Occupied --
******* -24.685 -10.279 -10.254 -10.204  -9.468  -7.233  -7.223
 -7.223  -1.221  -0.915  -0.827  -0.641  -0.619  -0.556  -0.525
 -0.467  -0.455  -0.423  -0.407  -0.369  -0.339  -0.301  -0.288
 -- Virtual --
 -0.017  -0.007   0.009   0.016   0.026   0.053   0.062   0.070
  0.075   0.079   0.091   0.103   0.114   0.117   0.121   0.128
  0.134   0.145   0.148   0.159   0.162   0.175   0.203   0.219
  0.229   0.247   0.252   0.276   0.288   0.325   0.362   0.367
  0.404   0.429   0.438   0.463   0.477   0.487   0.494   0.534
  0.536   0.552   0.602   0.613   0.621   0.640   0.648   0.669
  0.676   0.790   0.856   0.878   0.908   0.924   0.948   0.961
  1.011   1.107   1.232   1.242   1.317   1.358   1.395   1.405
  1.450   1.468   1.486   1.503   1.532   1.615   1.635   1.677
  1.708   1.804   1.833   1.856   1.907   1.919   1.950   1.994
  2.060   2.158   2.208   2.218   2.255   2.311   2.342   2.378
  2.467   2.539   2.596   2.644   2.696   2.707   2.718   2.844
  2.862   2.881   3.087   3.286   3.366   3.439   3.733   3.800
  3.832   4.007   4.042   4.224   4.281   4.856   6.351   6.385
  6.669   9.743  23.733  23.782  23.882  25.863  25.932  26.404
 66.780 215.728
 --------------------------------------------------------------

          Ground-State Mulliken Net Atomic Charges

     Atom                 Charge (a.u.)
  ----------------------------------------
      1 C                    -0.436880
      2 C                    -0.217584
      3 C                     0.001388
      4 H                     0.174875
      5 F                    -0.131670
      6 H                     0.230222
      7 Cl                    0.058151
      8 H                     0.174723
      9 H                     0.146774
  ----------------------------------------
  Sum of atomic charges =     0.000000

 -----------------------------------------------------------------
                    Cartesian Multipole Moments
 -----------------------------------------------------------------
    Charge (ESU x 10^10)
                 0.0000
    Dipole Moment (Debye)
         X      -1.3738      Y      -2.4880      Z      -0.9431
       Tot       2.9945
    Quadrupole Moments (Debye-Ang)
        XX     -37.2293     XY       2.8181     YY     -36.7632
        XZ       1.3426     YZ       0.4994     ZZ     -34.1459
    Octopole Moments (Debye-Ang^2)
       XXX      -4.5937    XXY       2.5047    XYY      -0.6234
       YYY       5.9876    XXZ      -1.8577    XYZ       1.7025
       YYZ      -0.7878    XZZ      -3.0397    YZZ       1.5845
       ZZZ       1.3348
    Hexadecapole Moments (Debye-Ang^3)
      XXXX    -371.0976   XXXY       0.1955   XXYY     -91.4546
      XYYY      -0.2142   YYYY    -168.4556   XXXZ      11.6827
      XXYZ       1.5620   XYYZ       0.0215   YYYZ       3.1039
      XXZZ     -74.7875   XYZZ      -3.1716   YYZZ     -40.9969
      XZZZ       1.3450   YZZZ       2.6366   ZZZZ     -78.7622
 -----------------------------------------------------------------
 Calculating analytic gradient of the SCF energy
 Gradient of SCF Energy
            1           2           3           4           5           6
    1  -0.0000630   0.0000738  -0.0002296  -0.0000319   0.0000243   0.0000898
    2  -0.0000904  -0.0001108  -0.0000778   0.0000194   0.0002208   0.0000339
    3   0.0000934   0.0000042  -0.0001974   0.0000084   0.0000364  -0.0000487
            7           8           9
    1   0.0001290   0.0000258  -0.0000182
    2   0.0000332  -0.0000053  -0.0000230
    3   0.0000388   0.0000321   0.0000328
 Max gradient component =       2.296E-04
 RMS gradient           =       9.088E-05
 Gradient time:  CPU 6.63 s  wall 8.53 s
 Geometry Optimization Parameters
   NAtoms,    NIC,     NZ,  NCons,   NDum,   NFix, NCnnct, MaxDiis
        9      69       9       0       0       0       0       0

 Cartesian Hessian Update
 Hessian Updated using BFGS Update


** GEOMETRY OPTIMIZATION IN DELOCALIZED INTERNAL COORDINATES **
   Searching for a Minimum

   Optimization Cycle:   6

                       Coordinates (Angstroms)
     ATOM                X               Y               Z
      1  C        -0.8769982901   -1.1535859328    0.5257198046
      2  C        -1.2158954420   -0.0053351740   -0.3758138524
      3  C         0.1272580648   -0.6615938228   -0.4901880710
      4  H        -1.9271831972   -0.1126877466   -1.1866664580
      5  F        -1.2898884420    1.2427598901    0.1886771332
      6  H         0.3332025204   -1.2566779168   -1.3700150190
      7  Cl        1.5821843233    0.1942093181    0.0540810990
      8  H        -0.6781311818   -0.8908811426    1.5577035167
      9  H        -1.3496799730   -2.1167269038    0.3716246441
   Point Group: c1    Number of degrees of freedom:    21


   Energy is   -676.811960024

 Hessian Updated using BFGS Update

 21 Hessian modes will be used to form the next step
  Hessian Eigenvalues:
     0.012853    0.016554    0.021045    0.023568    0.029786    0.035888
     0.064602    0.070612    0.082209    0.090854    0.100905    0.128958
     0.247161    0.262452    0.268846    0.290995    0.347795    0.348146
     0.348150    0.358422    0.495748

 Minimum Search - Taking Simple RFO Step
 Searching for Lamda that Minimizes Along All modes
 Value Taken    Lamda =   0.00000000
 Step Taken.  Stepsize is  0.005250

                             Maximum     Tolerance    Cnvgd?
         Gradient           0.000189      0.000300     YES
         Displacement       0.003356      0.001200      NO
         Energy change     -0.000002      0.000001      NO


 New Cartesian Coordinates Obtained by Inverse Iteration

 Displacement from previous Coordinates is:  0.004238
 ----------------------------------------------------------------
             Standard Nuclear Orientation (Angstroms)
    I     Atom           X                Y                Z
 ----------------------------------------------------------------
    1      C      -0.8768725502    -1.1535101762     0.5255386957
    2      C      -1.2158353608    -0.0053222392    -0.3759615833
    3      C       0.1275212213    -0.6615481646    -0.4899207147
    4      H      -1.9267224420    -0.1121865991    -1.1871781694
    5      F      -1.2899755331     1.2419943728     0.1896480072
    6      H       0.3324671304    -1.2573012303    -1.3695014873
    7      Cl      1.5821560095     0.1944747934     0.0535016577
    8      H      -0.6786921496    -0.8903198234     1.5574974400
    9      H      -1.3491779429    -2.1168003646     0.3714989513
 ----------------------------------------------------------------
 Molecular Point Group                 C1    NOp =  1
 Largest Abelian Subgroup              C1    NOp =  1
 Nuclear Repulsion Energy =   219.9810020819 hartrees
 There are       24 alpha and       24 beta electrons
 Applying Cartesian multipole field
    Component          Value
    ---------          -----
     (2,0,0)        1.00000E-11
     (0,2,0)        2.00000E-11
     (0,0,2)       -3.00000E-11
 Nucleus-field energy     =     0.0000000040 hartrees
 Requested basis set is 6-311++G(d,p)
 There are 57 shells and 146 basis functions
 A cutoff of  1.0D-11 yielded   1564 shell pairs
 There are     10563 function pairs (     11321 Cartesian)
 Smallest overlap matrix eigenvalue = 4.74E-05
 Guess MOs from SCF MO coefficient file

 -----------------------------------------------------------------------
  General SCF calculation program by
  Eric Jon Sundstrom, Paul Horn, Yuezhi Mao, Dmitri Zuev, Alec White,
  David Stuck, Shaama M.S., Shane Yost, Joonho Lee, David Small,
  Daniel Levine, Susi Lehtola, Hugh Burton, Evgeny Epifanovsky
 -----------------------------------------------------------------------
 Exchange:     0.2000 Hartree-Fock + 0.0800 Slater + 0.7200 B88
 Correlation:  0.1900 VWN1RPA + 0.8100 LYP
 Using SG-1 standard quadrature grid
 A restricted SCF calculation will be
 performed using DIIS
 SCF converges when DIIS error is below 1.0e-08
 ---------------------------------------
  Cycle       Energy         DIIS error
 ---------------------------------------
    1    -676.8119596679      1.40e-05  
    2    -676.8119605041      2.31e-06  
    3    -676.8119605031      2.81e-06  
    4    -676.8119605211      5.45e-07  
    5    -676.8119605217      1.47e-07  
    6    -676.8119605217      5.11e-08  
    7    -676.8119605217      1.53e-08  
    8    -676.8119605217      2.44e-09  Convergence criterion met
 ---------------------------------------
 SCF time:   CPU 16.89s  wall 20.00s 
 SCF   energy in the final basis set =     -676.8119605217
 Total energy in the final basis set =     -676.8119605217

 --------------------------------------------------------------

                    Orbital Energies (a.u.)
 --------------------------------------------------------------

 Alpha MOs
 -- Occupied --
******* -24.685 -10.279 -10.254 -10.204  -9.468  -7.233  -7.223
 -7.223  -1.221  -0.915  -0.827  -0.641  -0.619  -0.556  -0.525
 -0.467  -0.455  -0.423  -0.407  -0.369  -0.339  -0.301  -0.288
 -- Virtual --
 -0.017  -0.007   0.009   0.016   0.026   0.053   0.062   0.070
  0.075   0.079   0.091   0.103   0.114   0.117   0.121   0.128
  0.134   0.145   0.148   0.159   0.162   0.175   0.203   0.219
  0.229   0.247   0.252   0.276   0.288   0.325   0.362   0.367
  0.404   0.429   0.438   0.463   0.477   0.487   0.494   0.534
  0.536   0.552   0.602   0.613   0.621   0.640   0.648   0.669
  0.676   0.790   0.856   0.878   0.908   0.924   0.948   0.961
  1.011   1.107   1.232   1.242   1.317   1.358   1.395   1.405
  1.450   1.468   1.486   1.503   1.532   1.615   1.635   1.677
  1.708   1.804   1.833   1.856   1.907   1.919   1.950   1.994
  2.061   2.158   2.209   2.218   2.255   2.311   2.342   2.378
  2.467   2.539   2.596   2.644   2.696   2.707   2.718   2.844
  2.862   2.881   3.087   3.287   3.367   3.439   3.733   3.800
  3.832   4.008   4.042   4.224   4.281   4.856   6.351   6.385
  6.669   9.743  23.733  23.782  23.882  25.863  25.932  26.405
 66.780 215.728
 --------------------------------------------------------------

          Ground-State Mulliken Net Atomic Charges

     Atom                 Charge (a.u.)
  ----------------------------------------
      1 C                    -0.437122
      2 C                    -0.217243
      3 C                     0.001221
      4 H                     0.174885
      5 F                    -0.131610
      6 H                     0.230021
      7 Cl                    0.058366
      8 H                     0.174746
      9 H                     0.146736
  ----------------------------------------
  Sum of atomic charges =     0.000000

 -----------------------------------------------------------------
                    Cartesian Multipole Moments
 -----------------------------------------------------------------
    Charge (ESU x 10^10)
                 0.0000
    Dipole Moment (Debye)
         X      -1.3730      Y      -2.4861      Z      -0.9434
       Tot       2.9926
    Quadrupole Moments (Debye-Ang)
        XX     -37.2297     XY       2.8156     YY     -36.7595
        XZ       1.3449     YZ       0.4989     ZZ     -34.1475
    Octopole Moments (Debye-Ang^2)
       XXX      -4.5899    XXY       2.5115    XYY      -0.6240
       YYY       5.9892    XXZ      -1.8548    XYZ       1.7026
       YYZ      -0.7889    XZZ      -3.0454    YZZ       1.5870
       ZZZ       1.3451
    Hexadecapole Moments (Debye-Ang^3)
      XXXX    -371.0812   XXXY       0.1669   XXYY     -91.4383
      XYYY      -0.2438   YYYY    -168.3887   XXXZ      11.7218
      XXYZ       1.5500   XYYZ       0.0423   YYYZ       3.0941
      XXZZ     -74.7830   XYZZ      -3.1781   YYZZ     -40.9881
      XZZZ       1.3980   YZZZ       2.6233   ZZZZ     -78.7619
 -----------------------------------------------------------------
 Calculating analytic gradient of the SCF energy
 Gradient of SCF Energy
            1           2           3           4           5           6
    1  -0.0000091   0.0000019  -0.0000660  -0.0000033   0.0000395   0.0000009
    2  -0.0000401   0.0000307  -0.0000518   0.0000250   0.0000189  -0.0000006
    3   0.0000224  -0.0000118  -0.0000790   0.0000127   0.0000348  -0.0000151
            7           8           9
    1   0.0000233   0.0000356  -0.0000229
    2   0.0000076   0.0000030   0.0000073
    3   0.0000048   0.0000006   0.0000306
 Max gradient component =       7.897E-05
 RMS gradient           =       2.988E-05
 Gradient time:  CPU 6.57 s  wall 8.24 s
 Geometry Optimization Parameters
   NAtoms,    NIC,     NZ,  NCons,   NDum,   NFix, NCnnct, MaxDiis
        9      69       9       0       0       0       0       0

 Cartesian Hessian Update
 Hessian Updated using BFGS Update


** GEOMETRY OPTIMIZATION IN DELOCALIZED INTERNAL COORDINATES **
   Searching for a Minimum

   Optimization Cycle:   7

                       Coordinates (Angstroms)
     ATOM                X               Y               Z
      1  C        -0.8768725502   -1.1535101762    0.5255386957
      2  C        -1.2158353608   -0.0053222392   -0.3759615833
      3  C         0.1275212213   -0.6615481646   -0.4899207147
      4  H        -1.9267224420   -0.1121865991   -1.1871781694
      5  F        -1.2899755331    1.2419943728    0.1896480072
      6  H         0.3324671304   -1.2573012303   -1.3695014873
      7  Cl        1.5821560095    0.1944747934    0.0535016577
      8  H        -0.6786921496   -0.8903198234    1.5574974400
      9  H        -1.3491779429   -2.1168003646    0.3714989513
   Point Group: c1    Number of degrees of freedom:    21


   Energy is   -676.811960522

 Hessian Updated using BFGS Update

 21 Hessian modes will be used to form the next step
  Hessian Eigenvalues:
     0.011953    0.017743    0.021046    0.023459    0.029858    0.036521
     0.062642    0.065252    0.081359    0.090426    0.100856    0.129881
     0.245756    0.253330    0.267814    0.285296    0.347776    0.348119
     0.348156    0.358292    0.497633

 Minimum Search - Taking Simple RFO Step
 Searching for Lamda that Minimizes Along All modes
 Value Taken    Lamda =   0.00000000
 Step Taken.  Stepsize is  0.001823

                             Maximum     Tolerance    Cnvgd?
         Gradient           0.000070      0.000300     YES
         Displacement       0.001007      0.001200     YES
         Energy change     -0.000000      0.000001     YES


                       Distance Matrix (Angstroms)
             C (  1)   C (  2)   C (  3)   H (  4)   F (  5)   H (  6)
   C (  2)  1.498644
   C (  3)  1.510626  1.499409
   H (  4)  2.262728  1.083906  2.237830
   F (  5)  2.453960  1.371572  2.468721  2.033446
   H (  6)  2.250434  2.225267  1.081937  2.539383  3.362997
   Cl(  7)  2.843713  2.837801  1.773146  3.734375  3.060224  2.386276
   H (  8)  1.083274  2.193173  2.212292  3.113891  2.606040  3.118404
   H (  9)  1.083849  2.243840  2.245093  2.604133  3.364235  2.568609
             Cl(  7)   H (  8)
   H (  8)  2.924075
   H (  9)  3.746443  1.833139

 Final energy is   -676.81196052169707     


 ******************************
 **  OPTIMIZATION CONVERGED  **
 ******************************

                       Coordinates (Angstroms)
     ATOM                X               Y               Z
      1  C        -0.8768725502   -1.1535101762    0.5255386957
      2  C        -1.2158353608   -0.0053222392   -0.3759615833
      3  C         0.1275212213   -0.6615481646   -0.4899207147
      4  H        -1.9267224420   -0.1121865991   -1.1871781694
      5  F        -1.2899755331    1.2419943728    0.1896480072
      6  H         0.3324671304   -1.2573012303   -1.3695014873
      7  Cl        1.5821560095    0.1944747934    0.0535016577
      8  H        -0.6786921496   -0.8903198234    1.5574974400
      9  H        -1.3491779429   -2.1168003646    0.3714989513

Z-matrix Print:
$molecule
0 1
Cl
C  1 1.773146
H  2 1.081937 1 111.074764
C  2 1.499409 1 120.027026 3 -143.860275 0
H  4 1.083906 2 119.180765 1 139.062326 0
F  4 1.371572 2 118.540436 1 -1.905449 0
C  4 1.498644 2 60.512614 1 -109.074266 0
H  7 1.083274 4 115.358720 2 106.670301 0
H  7 1.083849 4 119.793521 2 -108.142145 0
$end


 --------------------------------------------------------------

                    Orbital Energies (a.u.)
 --------------------------------------------------------------

 Alpha MOs
 -- Occupied --
******* -24.685 -10.279 -10.254 -10.204  -9.468  -7.233  -7.223
 -7.223  -1.221  -0.915  -0.827  -0.641  -0.619  -0.556  -0.525
 -0.467  -0.455  -0.423  -0.407  -0.369  -0.339  -0.301  -0.288
 -- Virtual --
 -0.017  -0.007   0.009   0.016   0.026   0.053   0.062   0.070
  0.075   0.079   0.091   0.103   0.114   0.117   0.121   0.128
  0.134   0.145   0.148   0.159   0.162   0.175   0.203   0.219
  0.229   0.247   0.252   0.276   0.288   0.325   0.362   0.367
  0.404   0.429   0.438   0.463   0.477   0.487   0.494   0.534
  0.536   0.552   0.602   0.613   0.621   0.640   0.648   0.669
  0.676   0.790   0.856   0.878   0.908   0.924   0.948   0.961
  1.011   1.107   1.232   1.242   1.317   1.358   1.395   1.405
  1.450   1.468   1.486   1.503   1.532   1.615   1.635   1.677
  1.708   1.804   1.833   1.856   1.907   1.919   1.950   1.994
  2.061   2.158   2.209   2.218   2.255   2.311   2.342   2.378
  2.467   2.539   2.596   2.644   2.696   2.707   2.718   2.844
  2.862   2.881   3.087   3.287   3.367   3.439   3.733   3.800
  3.832   4.008   4.042   4.224   4.281   4.856   6.351   6.385
  6.669   9.743  23.733  23.782  23.882  25.863  25.932  26.405
 66.780 215.728
 --------------------------------------------------------------

          Ground-State Mulliken Net Atomic Charges

     Atom                 Charge (a.u.)
  ----------------------------------------
      1 C                    -0.437122
      2 C                    -0.217243
      3 C                     0.001221
      4 H                     0.174885
      5 F                    -0.131610
      6 H                     0.230021
      7 Cl                    0.058366
      8 H                     0.174746
      9 H                     0.146736
  ----------------------------------------
  Sum of atomic charges =     0.000000

 -----------------------------------------------------------------
                    Cartesian Multipole Moments
 -----------------------------------------------------------------
    Charge (ESU x 10^10)
                 0.0000
    Dipole Moment (Debye)
         X      -1.3730      Y      -2.4861      Z      -0.9434
       Tot       2.9926
    Quadrupole Moments (Debye-Ang)
        XX     -37.2297     XY       2.8156     YY     -36.7595
        XZ       1.3449     YZ       0.4989     ZZ     -34.1475
    Octopole Moments (Debye-Ang^2)
       XXX      -4.5899    XXY       2.5115    XYY      -0.6240
       YYY       5.9892    XXZ      -1.8548    XYZ       1.7026
       YYZ      -0.7889    XZZ      -3.0454    YZZ       1.5870
       ZZZ       1.3451
    Hexadecapole Moments (Debye-Ang^3)
      XXXX    -371.0812   XXXY       0.1669   XXYY     -91.4383
      XYYY      -0.2438   YYYY    -168.3887   XXXZ      11.7218
      XXYZ       1.5500   XYYZ       0.0423   YYYZ       3.0941
      XXZZ     -74.7830   XYZZ      -3.1781   YYZZ     -40.9881
      XZZZ       1.3980   YZZZ       2.6233   ZZZZ     -78.7619
 -----------------------------------------------------------------
Archival summary:
1\1\TWL02\OPT\ProcedureUnspecified\BasisUnspecified\l1134\taweetha\ThuOct1103:38:412018ThuOct1103:38:412018\0\\#,OPT,ProcedureUnspecified,BasisUnspecified,\\0,1\Cl\C,1,1.77315\H,2,1.08194,1,111.075\C,2,1.49941,1,120.027,3,-143.86,0\H,4,1.08391,2,119.181,1,139.062,0\F,4,1.37157,2,118.54,1,-1.90545,0\C,4,1.49864,2,60.5126,1,-109.074,0\H,7,1.08327,4,115.359,2,106.67,0\H,7,1.08385,4,119.794,2,-108.142,0\\\@

 Total job time:  235.88s(wall), 188.85s(cpu) 
 Thu Oct 11 03:38:41 2018

        *************************************************************
        *                                                           *
        *  Thank you very much for using Q-Chem.  Have a nice day.  *
        *                                                           *
        *************************************************************


 
User input: 2 of 2 
 
Q-Chem Developer Version!
                  Welcome to Q-Chem
     A Quantum Leap Into The Future Of Chemistry


 Q-Chem 5.1, Q-Chem, Inc., Pleasanton, CA (2018)

 Yihan Shao,  Zhengting Gan,  E. Epifanovsky,  A. T. B. Gilbert,  M. Wormit,  
 J. Kussmann,  A. W. Lange,  A. Behn,  Jia Deng,  Xintian Feng,  D. Ghosh,  
 M. Goldey,  P. R. Horn,  L. D. Jacobson,  I. Kaliman,  T. Kus,  A. Landau,  
 Jie Liu,  E. I. Proynov,  R. M. Richard,  R. P. Steele,  E. J. Sundstrom,  
 H. L. Woodcock III,  P. M. Zimmerman,  D. Zuev,  B. Albrecht,  E. Alguire,  
 S. A. Baeppler,  D. Barton,  Z. Benda,  Y. A. Bernard,  E. J. Berquist,  
 K. B. Bravaya,  H. Burton,  D. Casanova,  Chun-Min Chang,  Yunqing Chen,  
 A. Chien,  K. D. Closser,  M. P. Coons,  S. Coriani,  S. Dasgupta,  
 A. L. Dempwolff,  M. Diedenhofen,  Hainam Do,  R. G. Edgar,  Po-Tung Fang,  
 S. Faraji,  S. Fatehi,  Qingguo Feng,  K. D. Fenk,  J. Fosso-Tande,  
 Qinghui Ge,  A. Ghysels,  G. Gidofalvi,  J. Gomes,  J. Gonthier,  A. Gunina,  
 D. Hait,  M. W. D. Hanson-Heine,  P. H. P. Harbach,  A. W. Hauser,  
 J. E. Herr,  E. G. Hohenstein,  Z. C. Holden,  Kerwin Hui,  B. C. Huynh,  
 T.-C. Jagau,  Hyunjun Ji,  B. Kaduk,  K. Khistyaev,  Jaehoon Kim,  
 P. Klunzinger,  K. Koh,  D. Kosenkov,  L. Koulias,  T. Kowalczyk,  
 C. M. Krauter,  A. Kunitsa,  Ka Un Lao,  A. Laurent,  K. V. Lawler,  
 Joonho Lee,  D. Lefrancois,  S. Lehtola,  D. S. Levine,  Yi-Pei Li,  
 You-Sheng Lin,  Fenglai Liu,  E. Livshits,  A. Luenser,  P. Manohar,  
 E. Mansoor,  S. F. Manzer,  Shan-Ping Mao,  Yuezhi Mao,  N. Mardirossian,  
 A. V. Marenich,  T. Markovich,  L. A. Martinez-Martinez,  S. A. Maurer,  
 N. J. Mayhall,  S. C. McKenzie,  J.-M. Mewes,  A. F. Morrison,  
 J. W. Mullinax,  K. Nanda,  T. S. Nguyen-Beck,  R. Olivares-Amaya,  
 J. A. Parkhill,  T. M. Perrine,  F. Plasser,  P. Pokhilko,  S. Prager,  
 A. Prociuk,  E. Ramos,  D. R. Rehn,  F. Rob,  M. Schneider,  N. Sergueev,  
 S. M. Sharada,  S. Sharma,  D. W. Small,  T. Stauch,  T. Stein,  
 Yu-Chuan Su,  A. J. W. Thom,  A. Tkatchenko,  T. Tsuchimochi,  N. M. Tubman,  
 L. Vogt,  M. L. Vidal,  O. Vydrov,  M. A. Watson,  J. Wenzel,  
 M. de Wergifosse,  T. A. Wesolowski,  A. White,  J. Witte,  A. Yamada,  
 Jun Yang,  K. Yao,  S. Yeganeh,  S. R. Yost,  Zhi-Qiang You,  A. Zech,  
 Igor Ying Zhang,  Xing Zhang,  Yan Zhao,  Ying Zhu,  B. R. Brooks,  
 G. K. L. Chan,  C. J. Cramer,  M. S. Gordon,  W. J. Hehre,  A. Klamt,  
 M. W. Schmidt,  C. D. Sherrill,  D. G. Truhlar,  A. Aspuru-Guzik,  R. Baer,  
 A. T. Bell,  N. A. Besley,  Jeng-Da Chai,  A. E. DePrince, III,  
 R. A. DiStasio Jr.,  A. Dreuw,  B. D. Dunietz,  T. R. Furlani,  
 Chao-Ping Hsu,  Yousung Jung,  Jing Kong,  D. S. Lambrecht,  WanZhen Liang,  
 C. Ochsenfeld,  V. A. Rassolov,  L. V. Slipchenko,  J. E. Subotnik,  
 T. Van Voorhis,  J. M. Herbert,  A. I. Krylov,  P. M. W. Gill,  M. Head-Gordon

 Contributors to earlier versions of Q-Chem not listed above: 
 R. D. Adamson,  B. Austin,  J. Baker,  G. J. O. Beran,  K. Brandhorst,  
 S. T. Brown,  E. F. C. Byrd,  A. K. Chakraborty,  C.-L. Cheng,  
 Siu Hung Chien,  D. M. Chipman,  D. L. Crittenden,  H. Dachsel,  
 R. J. Doerksen,  A. D. Dutoi,  L. Fusti-Molnar,  W. A. Goddard III,  
 A. Golubeva-Zadorozhnaya,  S. R. Gwaltney,  G. Hawkins,  A. Heyden,  
 S. Hirata,  G. Kedziora,  F. J. Keil,  C. Kelley,  Jihan Kim,  R. A. King,  
 R. Z. Khaliullin,  P. P. Korambath,  W. Kurlancheek,  A. M. Lee,  M. S. Lee,  
 S. V. Levchenko,  Ching Yeh Lin,  D. Liotard,  R. C. Lochan,  I. Lotan,  
 P. E. Maslen,  N. Nair,  D. P. O'Neill,  D. Neuhauser,  E. Neuscamman,  
 C. M. Oana,  R. Olson,  B. Peters,  R. Peverati,  P. A. Pieniazek,  
 Y. M. Rhee,  J. Ritchie,  M. A. Rohrdanz,  E. Rosta,  N. J. Russ,  
 H. F. Schaefer III,  N. E. Schultz,  N. Shenvi,  A. C. Simmonett,  A. Sodt,  
 D. Stuck,  K. S. Thanthiriwatte,  V. Vanovschi,  Tao Wang,  A. Warshel,  
 C. F. Williams,  Q. Wu,  X. Xu,  W. Zhang

 Please cite Q-Chem as follows:
 Y. Shao et al., Mol. Phys. 113, 184-215 (2015)
 DOI: 10.1080/00268976.2014.952696

 Q-Chem 5.1.1 for Intel X86 EM64T Linux

 Parts of Q-Chem use Armadillo 8.300.2 (Tropical Shenanigans).
 http://arma.sourceforge.net/

 Q-Chem begins on Thu Oct 11 03:38:41 2018  

Host: 
0

     Scratch files written to /scratch/taweetham/qchem2797//
The previous job contains 0 fragments, simply inherited here
Input Ideriv = 2
Curr. Ideriv = -1
Max.  Ideriv = 2

Checking the input file for inconsistencies... 	...done.

--------------------------------------------------------------
User input:
--------------------------------------------------------------

$molecule
read
$end

$rem
   job_type 	frequency
   basis 	6-311++g**
   method	b3lyp	
$end


--------------------------------------------------------------
 ----------------------------------------------------------------
             Standard Nuclear Orientation (Angstroms)
    I     Atom           X                Y                Z
 ----------------------------------------------------------------
    1      C      -0.8727069960    -1.1360134391     0.5303028912
    2      C      -1.2081833182    -0.0025262882    -0.3908901369
    3      C       0.1413835474    -0.6500159459    -0.4783685567
    4      H      -1.9074512876    -0.1255599901    -1.2098771932
    5      F      -1.2990364835     1.2516103829     0.1569206124
    6      H       0.3623659620    -1.2558533950    -1.3471116913
    7      Cl      1.5823183573     0.2241582647     0.0726050086
    8      H      -0.6901675866    -0.8576179201     1.5611563153
    9      H      -1.3357902098    -2.1048186025     0.3829967256
 ----------------------------------------------------------------
 Molecular Point Group                 C1    NOp =  1
 Largest Abelian Subgroup              C1    NOp =  1
 Nuclear Repulsion Energy =   219.9810020819 hartrees
 There are       24 alpha and       24 beta electrons
 Requested basis set is 6-311++G(d,p)
 There are 57 shells and 146 basis functions

 Total QAlloc Memory Limit   2000 MB
 Mega-Array Size       188 MB
 MEM_STATIC part       192 MB

                       Distance Matrix (Angstroms)
             C (  1)   C (  2)   C (  3)   H (  4)   F (  5)   H (  6)
   C (  2)  1.498644
   C (  3)  1.510626  1.499409
   H (  4)  2.262728  1.083906  2.237830
   F (  5)  2.453960  1.371572  2.468721  2.033446
   H (  6)  2.250434  2.225267  1.081937  2.539383  3.362997
   Cl(  7)  2.843713  2.837801  1.773146  3.734375  3.060224  2.386276
   H (  8)  1.083274  2.193173  2.212292  3.113891  2.606040  3.118404
   H (  9)  1.083849  2.243840  2.245093  2.604133  3.364235  2.568609
             Cl(  7)   H (  8)
   H (  8)  2.924075
   H (  9)  3.746443  1.833139

 A cutoff of  1.0D-11 yielded   1564 shell pairs
 There are     10563 function pairs (     11321 Cartesian)
 Smallest overlap matrix eigenvalue = 4.74E-05
 Guess from superposition of atomic densities
 Warning:  Energy on first SCF cycle will be non-variational
 SAD guess density has 48.000000 electrons

 -----------------------------------------------------------------------
  General SCF calculation program by
  Eric Jon Sundstrom, Paul Horn, Yuezhi Mao, Dmitri Zuev, Alec White,
  David Stuck, Shaama M.S., Shane Yost, Joonho Lee, David Small,
  Daniel Levine, Susi Lehtola, Hugh Burton, Evgeny Epifanovsky
 -----------------------------------------------------------------------
 Exchange:     0.2000 Hartree-Fock + 0.0800 Slater + 0.7200 B88
 Correlation:  0.1900 VWN1RPA + 0.8100 LYP
 Using SG-1 standard quadrature grid
 A restricted SCF calculation will be
 performed using DIIS
 SCF converges when DIIS error is below 1.0e-08
 ---------------------------------------
  Cycle       Energy         DIIS error
 ---------------------------------------
    1    -677.6929318818      4.82e-02  
    2    -676.7606447384      4.61e-03  
    3    -676.7483284857      5.19e-03  
    4    -676.8111820899      5.95e-04  
    5    -676.8118680508      2.16e-04  
    6    -676.8119584737      6.81e-05  
    7    -676.8119677234      1.89e-05  
    8    -676.8119684780      3.39e-06  
    9    -676.8119685022      1.22e-06  
   10    -676.8119685049      4.61e-07  
   11    -676.8119685054      3.58e-08  
   12    -676.8119685054      2.00e-08  
   13    -676.8119685054      2.77e-09  Convergence criterion met
 ---------------------------------------
 SCF time:   CPU 26.21s  wall 32.00s 
 SCF   energy in the final basis set =     -676.8119685054
 Total energy in the final basis set =     -676.8119685054

 --------------------------------------------------------------

                    Orbital Energies (a.u.)
 --------------------------------------------------------------

 Alpha MOs
 -- Occupied --
******* -24.685 -10.279 -10.254 -10.204  -9.468  -7.233  -7.223
 -7.223  -1.221  -0.915  -0.827  -0.641  -0.619  -0.556  -0.525
 -0.467  -0.455  -0.423  -0.407  -0.369  -0.339  -0.301  -0.288
 -- Virtual --
 -0.017  -0.007   0.009   0.016   0.026   0.053   0.062   0.070
  0.075   0.079   0.091   0.103   0.114   0.117   0.121   0.128
  0.134   0.145   0.148   0.159   0.162   0.175   0.203   0.219
  0.229   0.247   0.252   0.276   0.288   0.325   0.362   0.367
  0.404   0.429   0.438   0.463   0.477   0.487   0.494   0.534
  0.536   0.552   0.602   0.613   0.621   0.640   0.648   0.669
  0.676   0.790   0.856   0.878   0.908   0.924   0.948   0.961
  1.011   1.107   1.232   1.242   1.317   1.358   1.395   1.405
  1.450   1.468   1.486   1.503   1.532   1.615   1.635   1.677
  1.708   1.804   1.833   1.856   1.907   1.919   1.950   1.994
  2.061   2.158   2.209   2.218   2.255   2.311   2.342   2.378
  2.467   2.539   2.596   2.644   2.696   2.707   2.718   2.844
  2.862   2.881   3.087   3.287   3.367   3.439   3.733   3.800
  3.832   4.008   4.042   4.224   4.281   4.856   6.351   6.385
  6.669   9.743  23.733  23.782  23.882  25.863  25.932  26.405
 66.780 215.728
 --------------------------------------------------------------

          Ground-State Mulliken Net Atomic Charges

     Atom                 Charge (a.u.)
  ----------------------------------------
      1 C                    -0.437156
      2 C                    -0.217221
      3 C                     0.001227
      4 H                     0.174894
      5 F                    -0.131621
      6 H                     0.230014
      7 Cl                    0.058391
      8 H                     0.174743
      9 H                     0.146730
  ----------------------------------------
  Sum of atomic charges =     0.000000

 -----------------------------------------------------------------
                    Cartesian Multipole Moments
 -----------------------------------------------------------------
    Charge (ESU x 10^10)
                 0.0000
    Dipole Moment (Debye)
         X      -1.3419      Y      -2.5088      Z      -0.9280
       Tot       2.9926
    Quadrupole Moments (Debye-Ang)
        XX     -37.3129     XY       2.7927     YY     -36.7882
        XZ       1.2584     YZ       0.5624     ZZ     -34.1292
    Octopole Moments (Debye-Ang^2)
       XXX      -4.8493    XXY       1.7959    XYY      -0.5719
       YYY       4.0684    XXZ      -1.9196    XYZ       1.6978
       YYZ      -0.8223    XZZ      -3.2512    YZZ       1.0670
       ZZZ       1.0633
    Hexadecapole Moments (Debye-Ang^3)
      XXXX    -371.6887   XXXY      -0.5510   XXYY     -91.3065
      XYYY      -1.1120   YYYY    -167.8868   XXXZ       9.7206
      XXYZ       1.9221   XYYZ      -0.6462   YYYZ       3.6452
      XXZZ     -74.5294   XYZZ      -3.4542   YYZZ     -41.0158
      XZZZ      -0.4127   YZZZ       3.1104   ZZZZ     -78.8844
 -----------------------------------------------------------------
 Calculating MO derivatives via CPSCF
   1         3          27      0.165461    0.030059
   2         3          27      0.019908    0.003631
   3         3          27      0.001441    0.000296
   4         6          24      0.000086    0.000020
   5        29           1      0.000001    0.000001
   6        30           0      0.000000    0.000000    Roots Converged
 Time for AOints: 11.2 s (CPU) 11.2 s (wall)
 ------------------------------------------------------------------------------
                     AOints        : Timing summary (seconds)
 ------------------------------------------------------------------------------
     job step          cpu (% of tot)      sys (% of tot)     wall (% of tot)
 ------------------------------------------------------------------------------
  cpscf_lag         0.1481E+03 (49.0)   0.2580E-03 (16.7)   0.1633E+03 (51.4)
  iterzp            0.1427E+03 (47.2)   0.1285E-02 (83.2)   0.1429E+03 (45.0)
  make_fx           0.0000E+00 ( 0.0)   0.0000E+00 ( 0.0)   0.0000E+00 ( 0.0)
  AOints            0.1118E+02 ( 3.7)   0.0000E+00 ( 0.0)   0.1119E+02 ( 3.5)
 ------------------------------------------------------------------------------
   Grand Totals     0.3022E+03          0.1544E-02          0.3175E+03
 ------------------------------------------------------------------------------
 Calculating analytic Hessian of the SCF energy
 Polarizability Matrix (a.u.)
            1           2           3
    1 -54.1862988  -4.9988874  -1.0789524
    2  -4.9988874 -44.6462756   0.1531016
    3  -1.0789524   0.1531016 -40.7303601

 Direct stationary perturbation theory relativistic correction:

 rels  =       0.851479642083
 relv  =      -3.116336192407
 rel2e =       0.741206162686
 E_rel =      -1.523650387638

 Hessian of the SCF Energy
            1           2           3           4           5           6
    1   0.2898616   0.1592431   0.0339949  -0.0333281   0.0093967  -0.0264507
    2   0.1592431   0.5716078   0.0158452   0.0432539  -0.1425455   0.0604449
    3   0.0339949   0.0158452   0.6274997  -0.0536340   0.0788180  -0.1347100
    4  -0.0333281   0.0432539  -0.0536340   0.4750176  -0.0818874   0.1948885
    5   0.0093967  -0.1425455   0.0788180  -0.0818874   0.5067498   0.0454071
    6  -0.0264507   0.0604449  -0.1347100   0.1948885   0.0454071   0.4920331
    7  -0.1016603  -0.0687881   0.0836633  -0.1916021   0.0864793  -0.0152582
    8  -0.0330875  -0.0560245   0.0086617   0.0470098  -0.0741704  -0.0126523
    9   0.0621474   0.0315846  -0.1333174   0.0028235  -0.0266701  -0.0358167
   10   0.0033367   0.0043551   0.0075859  -0.1686370  -0.0184909  -0.1469541
   11   0.0113178   0.0045737   0.0150795  -0.0127653  -0.0470899  -0.0170115
   12  -0.0120491  -0.0043647  -0.0109010  -0.1434799  -0.0217702  -0.2081682
   13  -0.0018167  -0.0013484  -0.0051883  -0.0579584   0.0086627  -0.0048002
   14  -0.0010983  -0.0377724  -0.0113202   0.0111188  -0.2348648  -0.0847508
   15  -0.0006195   0.0162259   0.0179466  -0.0048051  -0.0836499  -0.0983004
   16  -0.0037685   0.0036416   0.0075850  -0.0014859   0.0085171   0.0149510
   17   0.0005988   0.0119146   0.0169883  -0.0025015  -0.0073305  -0.0142191
   18   0.0022164  -0.0125680  -0.0134026   0.0030047   0.0064294   0.0055259
   19  -0.0175984  -0.0080838  -0.0016474  -0.0232269  -0.0179468  -0.0077552
   20  -0.0141419  -0.0096949  -0.0078813   0.0037979   0.0048410   0.0038780
   21   0.0101206   0.0067388   0.0097939  -0.0056864  -0.0064661  -0.0066018
   22  -0.0424262  -0.0194964  -0.0517948  -0.0071866  -0.0059278  -0.0206405
   23  -0.0199948  -0.0657730  -0.0761408   0.0020940   0.0056616   0.0257037
   24  -0.0486686  -0.0723615  -0.3084137   0.0008450  -0.0028569  -0.0118417
   25  -0.0926002  -0.1127770  -0.0205646   0.0084073   0.0111972   0.0120195
   26  -0.1122339  -0.2762859  -0.0400504  -0.0101202  -0.0112513  -0.0068001
   27  -0.0206915  -0.0415452  -0.0544955   0.0060438   0.0107587  -0.0021202
            7           8           9          10          11          12
    1  -0.1016603  -0.0330875   0.0621474   0.0033367   0.0113178  -0.0120491
    2  -0.0687881  -0.0560245   0.0315846   0.0043551   0.0045737  -0.0043647
    3   0.0836633   0.0086617  -0.1333174   0.0075859   0.0150795  -0.0109010
    4  -0.1916021   0.0470098   0.0028235  -0.1686370  -0.0127653  -0.1434799
    5   0.0864793  -0.0741704  -0.0266701  -0.0184909  -0.0470899  -0.0217702
    6  -0.0152582  -0.0126523  -0.0358167  -0.1469541  -0.0170115  -0.2081682
    7   0.4671891  -0.0161105  -0.0983184  -0.0122017   0.0024144   0.0067098
    8  -0.0161105   0.3495838   0.1630846  -0.0017352  -0.0000626   0.0046107
    9  -0.0983184   0.1630846   0.4711343  -0.0191031   0.0023423   0.0079490
   10  -0.0122017  -0.0017352  -0.0191031   0.1706873   0.0159722   0.1531858
   11   0.0024144  -0.0000626   0.0023423   0.0159722   0.0627127   0.0311706
   12   0.0067098   0.0046107   0.0079490   0.1531858   0.0311706   0.2176778
   13   0.0024358   0.0302870   0.0150288   0.0067794  -0.0193470  -0.0053273
   14   0.0058799  -0.0191231  -0.0111138   0.0007387  -0.0198599  -0.0113586
   15  -0.0003808  -0.0144158  -0.0119902   0.0053676  -0.0322175  -0.0091770
   16  -0.0539283   0.0358897   0.0506079   0.0012480   0.0011590  -0.0007886
   17   0.0374298  -0.1351363  -0.1376860  -0.0012579   0.0011177   0.0010230
   18   0.0520838  -0.1364489  -0.2351779   0.0011236  -0.0001075   0.0000560
   19  -0.1066893  -0.0496033  -0.0333816  -0.0022393  -0.0003663   0.0027006
   20  -0.0498896  -0.0619142  -0.0270541   0.0010858  -0.0003556  -0.0006393
   21  -0.0316499  -0.0262201  -0.0479646  -0.0014564   0.0003258   0.0013778
   22   0.0031985   0.0081514   0.0301495   0.0006729   0.0033930  -0.0018722
   23   0.0014534  -0.0040019   0.0004997  -0.0012981  -0.0025743   0.0020066
   24  -0.0030991  -0.0011185  -0.0128260   0.0013566   0.0003935  -0.0003631
   25  -0.0067417  -0.0208015  -0.0099538   0.0003535  -0.0017777   0.0009208
   26   0.0011314   0.0008493   0.0050128   0.0006304   0.0015383  -0.0006781
   27   0.0062497   0.0144986  -0.0019905  -0.0011058   0.0000248   0.0015486
           13          14          15          16          17          18
    1  -0.0018167  -0.0010983  -0.0006195  -0.0037685   0.0005988   0.0022164
    2  -0.0013484  -0.0377724   0.0162259   0.0036416   0.0119146  -0.0125680
    3  -0.0051883  -0.0113202   0.0179466   0.0075850   0.0169883  -0.0134026
    4  -0.0579584   0.0111188  -0.0048051  -0.0014859  -0.0025015   0.0030047
    5   0.0086627  -0.2348648  -0.0836499   0.0085171  -0.0073305   0.0064294
    6  -0.0048002  -0.0847508  -0.0983004   0.0149510  -0.0142191   0.0055259
    7   0.0024358   0.0058799  -0.0003808  -0.0539283   0.0374298   0.0520838
    8   0.0302870  -0.0191231  -0.0144158   0.0358897  -0.1351363  -0.1364489
    9   0.0150288  -0.0111138  -0.0119902   0.0506079  -0.1376860  -0.2351779
   10   0.0067794   0.0007387   0.0053676   0.0012480  -0.0012579   0.0011236
   11  -0.0193470  -0.0198599  -0.0322175   0.0011590   0.0011177  -0.0001075
   12  -0.0053273  -0.0113586  -0.0091770  -0.0007886   0.0010230   0.0000560
   13   0.0498945  -0.0231603  -0.0005883  -0.0027288   0.0039213  -0.0033296
   14  -0.0231603   0.3122111   0.1151851   0.0014829  -0.0026278   0.0026211
   15  -0.0005883   0.1151851   0.0959823   0.0023563  -0.0020690   0.0023089
   16  -0.0027288   0.0014829   0.0023563   0.0682949  -0.0319501  -0.0540812
   17   0.0039213  -0.0026278  -0.0020690  -0.0319501   0.1382904   0.1434804
   18  -0.0033296   0.0026211   0.0023089  -0.0540812   0.1434804   0.2417742
   19   0.0024876   0.0012834  -0.0020913  -0.0073436  -0.0042185  -0.0027889
   20   0.0004363   0.0030900   0.0018045  -0.0190247  -0.0070707  -0.0034384
   21   0.0030551   0.0003127   0.0011622  -0.0211470  -0.0082294  -0.0023476
   22   0.0006906  -0.0037205   0.0033988  -0.0021231  -0.0038966   0.0033751
   23   0.0011022   0.0028097  -0.0030797   0.0009757   0.0002758  -0.0002083
   24  -0.0001793  -0.0007922   0.0021250  -0.0004075   0.0017962  -0.0006207
   25   0.0002160   0.0074755  -0.0026378   0.0018353   0.0018747  -0.0016038
   26  -0.0005537  -0.0038629   0.0022166  -0.0006912   0.0005669   0.0002402
   27   0.0013293   0.0012169  -0.0000573   0.0009240  -0.0010843   0.0018838
           19          20          21          22          23          24
    1  -0.0175984  -0.0141419   0.0101206  -0.0424262  -0.0199948  -0.0486686
    2  -0.0080838  -0.0096949   0.0067388  -0.0194964  -0.0657730  -0.0723615
    3  -0.0016474  -0.0078813   0.0097939  -0.0517948  -0.0761408  -0.3084137
    4  -0.0232269   0.0037979  -0.0056864  -0.0071866   0.0020940   0.0008450
    5  -0.0179468   0.0048410  -0.0064661  -0.0059278   0.0056616  -0.0028569
    6  -0.0077552   0.0038780  -0.0066018  -0.0206405   0.0257037  -0.0118417
    7  -0.1066893  -0.0498896  -0.0316499   0.0031985   0.0014534  -0.0030991
    8  -0.0496033  -0.0619142  -0.0262201   0.0081514  -0.0040019  -0.0011185
    9  -0.0333816  -0.0270541  -0.0479646   0.0301495   0.0004997  -0.0128260
   10  -0.0022393   0.0010858  -0.0014564   0.0006729  -0.0012981   0.0013566
   11  -0.0003663  -0.0003556   0.0003258   0.0033930  -0.0025743   0.0003935
   12   0.0027006  -0.0006393   0.0013778  -0.0018722   0.0020066  -0.0003631
   13   0.0024876   0.0004363   0.0030551   0.0006906   0.0011022  -0.0001793
   14   0.0012834   0.0030900   0.0003127  -0.0037205   0.0028097  -0.0007922
   15  -0.0020913   0.0018045   0.0011622   0.0033988  -0.0030797   0.0021250
   16  -0.0073436  -0.0190247  -0.0211470  -0.0021231   0.0009757  -0.0004075
   17  -0.0042185  -0.0070707  -0.0082294  -0.0038966   0.0002758   0.0017962
   18  -0.0027889  -0.0034384  -0.0023476   0.0033751  -0.0002083  -0.0006207
   19   0.1553802   0.0785087   0.0461055   0.0025051  -0.0016862  -0.0005964
   20   0.0785087   0.0695166   0.0330391   0.0025757   0.0002726  -0.0009073
   21   0.0461055   0.0330391   0.0432356  -0.0017413   0.0007738   0.0017536
   22   0.0025051   0.0025757  -0.0017413   0.0461182   0.0199780   0.0504004
   23  -0.0016862   0.0002726   0.0007738   0.0199780   0.0661324   0.0751368
   24  -0.0005964  -0.0009073   0.0017536   0.0504004   0.0751368   0.3286755
   25  -0.0032756  -0.0033480   0.0023999  -0.0014493  -0.0026241   0.0003490
   26   0.0021129   0.0013152  -0.0002746  -0.0010567  -0.0028029   0.0007100
   27  -0.0005455   0.0011987  -0.0004093  -0.0112750  -0.0246918   0.0015110
           25          26          27
    1  -0.0926002  -0.1122339  -0.0206915
    2  -0.1127770  -0.2762859  -0.0415452
    3  -0.0205646  -0.0400504  -0.0544955
    4   0.0084073  -0.0101202   0.0060438
    5   0.0111972  -0.0112513   0.0107587
    6   0.0120195  -0.0068001  -0.0021202
    7  -0.0067417   0.0011314   0.0062497
    8  -0.0208015   0.0008493   0.0144986
    9  -0.0099538   0.0050128  -0.0019905
   10   0.0003535   0.0006304  -0.0011058
   11  -0.0017777   0.0015383   0.0000248
   12   0.0009208  -0.0006781   0.0015486
   13   0.0002160  -0.0005537   0.0013293
   14   0.0074755  -0.0038629   0.0012169
   15  -0.0026378   0.0022166  -0.0000573
   16   0.0018353  -0.0006912   0.0009240
   17   0.0018747   0.0005669  -0.0010843
   18  -0.0016038   0.0002402   0.0018838
   19  -0.0032756   0.0021129  -0.0005455
   20  -0.0033480   0.0013152   0.0011987
   21   0.0023999  -0.0002746  -0.0004093
   22  -0.0014493  -0.0010567  -0.0112750
   23  -0.0026241  -0.0028029  -0.0246918
   24   0.0003490   0.0007100   0.0015110
   25   0.0932548   0.1207812   0.0190709
   26   0.1207812   0.2899334   0.0396236
   27   0.0190709   0.0396236   0.0541294
 Gradient time:  CPU 369.36 s  wall 384.70 s
 **********************************************************************
 **                                                                  **
 **                       VIBRATIONAL ANALYSIS                       **
 **                       --------------------                       **
 **                                                                  **
 **        VIBRATIONAL FREQUENCIES (CM**-1) AND NORMAL MODES         **
 **     FORCE CONSTANTS (mDYN/ANGSTROM) AND REDUCED MASSES (AMU)     **
 **                  INFRARED INTENSITIES (KM/MOL)                   **
 **                                                                  **
 **********************************************************************


 Mode:                 1                      2                      3
 Frequency:       176.12                 287.74                 436.92
 Force Cnst:      0.2867                 0.1606                 0.3052
 Red. Mass:      15.6879                 3.2932                 2.7136
 IR Active:          YES                    YES                    YES
 IR Intens:        1.070                  0.865                  2.488
 Raman Active:       YES                    YES                    YES
               X      Y      Z        X      Y      Z        X      Y      Z
 C         -0.073 -0.156 -0.015    0.254 -0.016  0.022    0.078  0.222  0.022
 C          0.077 -0.088  0.007   -0.028 -0.003  0.130    0.016  0.001 -0.170
 C         -0.037 -0.245 -0.030   -0.021  0.053 -0.205    0.025  0.009 -0.097
 H         -0.080  0.135  0.111   -0.205 -0.193  0.309   -0.009  0.059 -0.157
 F          0.668 -0.042  0.007   -0.009  0.096 -0.101    0.016 -0.128  0.105
 H          0.094 -0.277  0.027   -0.038  0.195 -0.308    0.027 -0.142  0.008
 Cl        -0.344  0.205  0.009   -0.082 -0.061  0.070   -0.058 -0.032  0.021
 H         -0.045 -0.301  0.016    0.691 -0.118 -0.029    0.095  0.725 -0.115
 H         -0.208 -0.072 -0.146    0.134  0.025  0.131    0.164  0.117  0.484
 TransDip  -0.030 -0.013 -0.004    0.022 -0.011  0.017    0.004  0.036 -0.035

 Mode:                 4                      5                      6
 Frequency:       539.16                 663.07                 782.90
 Force Cnst:      1.1283                 0.7443                 0.9407
 Red. Mass:       6.5878                 2.8731                 2.6048
 IR Active:          YES                    YES                    YES
 IR Intens:       17.603                 13.025                 30.719
 Raman Active:       YES                    YES                    YES
               X      Y      Z        X      Y      Z        X      Y      Z
 C          0.080 -0.008 -0.013    0.135 -0.046  0.013   -0.149  0.030  0.076
 C          0.408  0.142  0.001   -0.015  0.008 -0.050    0.168 -0.016  0.102
 C          0.233 -0.225  0.105    0.013  0.258  0.192    0.014  0.196 -0.038
 H          0.618  0.109 -0.163    0.145  0.075 -0.195    0.358 -0.179 -0.039
 F         -0.186  0.139  0.072    0.043 -0.008 -0.028    0.020 -0.136 -0.051
 H          0.126 -0.171  0.032   -0.065  0.147  0.254   -0.129  0.567 -0.330
 Cl        -0.164 -0.042 -0.064   -0.080 -0.069 -0.036   -0.020 -0.014 -0.014
 H          0.116 -0.162  0.022   -0.365 -0.039  0.099    0.135 -0.045  0.046
 H         -0.228  0.156 -0.124    0.656 -0.251 -0.256   -0.447  0.177  0.082
 TransDip   0.134 -0.002 -0.012    0.107  0.044  0.001    0.028  0.175 -0.015

 Mode:                 7                      8                      9
 Frequency:       813.55                 971.05                1021.82
 Force Cnst:      0.5673                 1.6916                 1.3363
 Red. Mass:       1.4547                 3.0449                 2.1723
 IR Active:          YES                    YES                    YES
 IR Intens:        5.454                  7.927                  7.019
 Raman Active:       YES                    YES                    YES
               X      Y      Z        X      Y      Z        X      Y      Z
 C         -0.007 -0.156  0.008   -0.056  0.019 -0.160    0.021  0.093 -0.125
 C          0.019  0.008 -0.040   -0.135 -0.168  0.151   -0.108  0.094  0.024
 C         -0.084 -0.025  0.022    0.259  0.018  0.054   -0.015 -0.073  0.203
 H          0.298  0.207 -0.307   -0.029 -0.099  0.058    0.117  0.064 -0.166
 F          0.002  0.054  0.004    0.015  0.082  0.009    0.017 -0.082 -0.028
 H         -0.190  0.283 -0.222    0.358  0.324 -0.132    0.014  0.266 -0.012
 Cl         0.014  0.014  0.005   -0.029 -0.021 -0.020   -0.001 -0.000 -0.010
 H          0.144  0.346 -0.148   -0.276  0.535 -0.256    0.828 -0.226 -0.185
 H          0.097 -0.291  0.560   -0.158 -0.008  0.324   -0.034  0.104  0.005
 TransDip   0.020 -0.010 -0.071    0.014 -0.062  0.064   -0.010  0.077  0.035

 Mode:                10                     11                     12
 Frequency:      1065.05                1083.88                1114.33
 Force Cnst:      1.0619                 1.0918                 0.8930
 Red. Mass:       1.5889                 1.5774                 1.2206
 IR Active:          YES                    YES                    YES
 IR Intens:       39.871                  4.222                  0.509
 Raman Active:       YES                    YES                    YES
               X      Y      Z        X      Y      Z        X      Y      Z
 C          0.174 -0.011 -0.047   -0.027  0.096 -0.017   -0.059  0.037 -0.009
 C         -0.011  0.057  0.038   -0.027 -0.005  0.160    0.069  0.031 -0.038
 C         -0.064 -0.061  0.052    0.016 -0.073 -0.078    0.017 -0.070  0.045
 H         -0.023  0.018  0.060    0.456  0.278 -0.288   -0.424 -0.200  0.421
 F          0.002 -0.046 -0.026   -0.002 -0.027 -0.030   -0.003 -0.005 -0.003
 H         -0.326  0.214 -0.207   -0.407 -0.150 -0.141   -0.220  0.394 -0.341
 Cl         0.006  0.007  0.006    0.003  0.009  0.010    0.000  0.002  0.002
 H         -0.597  0.263  0.014   -0.196 -0.006  0.038   -0.091  0.052 -0.009
 H         -0.469  0.306 -0.096    0.530 -0.138 -0.186    0.458 -0.202 -0.045
 TransDip  -0.156  0.125  0.032   -0.039  0.025  0.047   -0.011  0.017  0.010

 Mode:                13                     14                     15
 Frequency:      1156.66                1228.10                1309.98
 Force Cnst:      1.4492                 1.4608                 1.3634
 Red. Mass:       1.8386                 1.6439                 1.3485
 IR Active:          YES                    YES                    YES
 IR Intens:       18.220                 31.669                 24.901
 Raman Active:       YES                    YES                    YES
               X      Y      Z        X      Y      Z        X      Y      Z
 C          0.033  0.060  0.128   -0.005 -0.047  0.095    0.010  0.034 -0.015
 C         -0.100 -0.111 -0.129   -0.061  0.144  0.016    0.034  0.014  0.054
 C          0.043 -0.060 -0.008    0.089 -0.030 -0.045   -0.150 -0.049 -0.016
 H          0.193 -0.079 -0.400   -0.206  0.690  0.044    0.243 -0.325 -0.061
 F          0.010  0.062  0.047   -0.010 -0.067 -0.043    0.002  0.003  0.006
 H          0.007  0.503 -0.419    0.521  0.212 -0.112    0.787  0.243  0.033
 Cl         0.001 -0.002  0.000   -0.007 -0.007 -0.006    0.004 -0.003 -0.005
 H         -0.044 -0.369  0.260   -0.172 -0.106  0.156   -0.149  0.168 -0.026
 H         -0.073  0.165 -0.242    0.026 -0.082  0.157    0.212 -0.033 -0.158
 TransDip   0.016 -0.091 -0.101   -0.057  0.169  0.029   -0.139 -0.071 -0.037

 Mode:                16                     17                     18
 Frequency:      1388.47                1466.61                3128.95
 Force Cnst:      1.6647                 1.7757                 6.0826
 Red. Mass:       1.4656                 1.4012                 1.0545
 IR Active:          YES                    YES                    YES
 IR Intens:       26.057                 25.017                  2.309
 Raman Active:       YES                    YES                    YES
               X      Y      Z        X      Y      Z        X      Y      Z
 C          0.005  0.026  0.007    0.032  0.092 -0.096   -0.019 -0.045  0.043
 C          0.080 -0.164  0.006    0.063 -0.087  0.005    0.001  0.003  0.003
 C         -0.073  0.005  0.036   -0.071  0.010  0.015    0.002  0.001  0.001
 H         -0.197  0.743  0.119   -0.053  0.229  0.069   -0.039 -0.005 -0.045
 F         -0.017  0.017 -0.009   -0.006  0.010  0.000   -0.000  0.000 -0.000
 H          0.071  0.117  0.008    0.071  0.046  0.036    0.008 -0.014 -0.022
 Cl         0.003 -0.000 -0.000    0.002 -0.000 -0.000    0.000  0.000 -0.000
 H          0.228  0.280 -0.110   -0.266 -0.620  0.152   -0.113 -0.172 -0.602
 H         -0.026  0.124 -0.420    0.014 -0.023  0.646    0.326  0.683  0.119
 TransDip   0.063 -0.145 -0.041    0.007 -0.147  0.062   -0.025 -0.040  0.013

 Mode:                19                     20                     21
 Frequency:      3165.07                3182.61                3222.22
 Force Cnst:      6.4319                 6.5183                 6.8317
 Red. Mass:       1.0897                 1.0922                 1.1168
 IR Active:          YES                    YES                    YES
 IR Intens:        7.369                  8.274                  2.903
 Raman Active:       YES                    YES                    YES
               X      Y      Z        X      Y      Z        X      Y      Z
 C          0.000  0.000  0.007    0.003  0.006  0.014   -0.033 -0.064 -0.068
 C         -0.054 -0.008 -0.062   -0.017 -0.000 -0.019   -0.005 -0.001 -0.006
 C         -0.003  0.014  0.019    0.020 -0.046 -0.066    0.002 -0.006 -0.008
 H          0.615  0.108  0.719    0.177  0.031  0.203    0.056  0.006  0.068
 F          0.000 -0.001 -0.000   -0.000  0.000  0.000    0.000  0.000  0.000
 H          0.059 -0.157 -0.229   -0.201  0.531  0.759   -0.027  0.064  0.097
 Cl         0.000 -0.000  0.000    0.000  0.000  0.000    0.000  0.000  0.000
 H         -0.008 -0.022 -0.065   -0.026 -0.035 -0.122    0.127  0.189  0.721
 H         -0.001  0.007  0.001   -0.023 -0.050 -0.007    0.267  0.563  0.086
 TransDip  -0.048 -0.011 -0.072   -0.044 -0.033 -0.074   -0.027 -0.047  0.006

 STANDARD THERMODYNAMIC QUANTITIES AT   298.15 K  AND     1.00 ATM

   This Molecule has  0 Imaginary Frequencies
   Zero point vibrational energy:       40.320 kcal/mol

   Atom    1 Element C  Has Mass   12.00000
   Atom    2 Element C  Has Mass   12.00000
   Atom    3 Element C  Has Mass   12.00000
   Atom    4 Element H  Has Mass    1.00783
   Atom    5 Element F  Has Mass   18.99840
   Atom    6 Element H  Has Mass    1.00783
   Atom    7 Element Cl Has Mass   34.96885
   Atom    8 Element H  Has Mass    1.00783
   Atom    9 Element H  Has Mass    1.00783
   Molecular Mass:    93.998570 amu
   Principal axes and moments of inertia in amu*Bohr^2:
                             1           2           3
    Eigenvalues --      259.99486   596.97031   753.39139
          X               0.99876     0.04964     0.00222
          Y              -0.04961     0.99872    -0.01020
          Z              -0.00273     0.01008     0.99995
   Rotational Symmetry Number is   1
   The Molecule is an Asymmetric Top
   Translational Enthalpy:        0.889 kcal/mol
   Rotational Enthalpy:           0.889 kcal/mol
   Vibrational Enthalpy:         41.579 kcal/mol
   gas constant (RT):             0.592 kcal/mol
   Translational Entropy:        39.533  cal/mol.K
   Rotational Entropy:           26.261  cal/mol.K
   Vibrational Entropy:           6.564  cal/mol.K

   Total Enthalpy:               43.949 kcal/mol
   Total Entropy:                72.358  cal/mol.K

 ======================================================================

 STANDARD THERMODYNAMIC QUANTITIES FOR ANHARMONIC VIBRATION -- TOSH

   Zero point vibrational energy: ************ kcal/mol

   Vibrational Enthalpy:       Infinity kcal/mol
   Vibrational Entropy:             NaN  cal/mol.K

   Total Enthalpy:             Infinity kcal/mol
   Total Entropy:                   NaN  cal/mol.K

 ======================================================================

 STANDARD THERMODYNAMIC QUANTITIES FOR ANHARMONIC VIBRATION -- VPT2

   Zero point vibrational energy: ************ kcal/mol

   Vibrational Enthalpy:       Infinity kcal/mol
   Vibrational Entropy:             NaN  cal/mol.K

   Total Enthalpy:             Infinity kcal/mol
   Total Entropy:                   NaN  cal/mol.K

 ======================================================================

Archival summary:
1\1\TWL02\FREQ\ProcedureUnspecified\BasisUnspecified\l1134\taweetha\ThuOct1103:45:382018ThuOct1103:45:382018\0\\#,FREQ,ProcedureUnspecified,BasisUnspecified,\\0,1\Cl\C,1,1.77315\H,2,1.08194,1,111.075\C,2,1.49941,1,120.027,3,-143.86,0\H,4,1.08391,2,119.181,1,139.062,0\F,4,1.37157,2,118.54,1,-1.90545,0\C,4,1.49864,2,60.5126,1,-109.074,0\H,7,1.08327,4,115.359,2,106.67,0\H,7,1.08385,4,119.794,2,-108.142,0\\\@

 Total job time:  416.75s(wall), 395.64s(cpu) 
 Thu Oct 11 03:45:38 2018

        *************************************************************
        *                                                           *
        *  Thank you very much for using Q-Chem.  Have a nice day.  *
        *                                                           *
        *************************************************************
