# Supplementary material for: Geometric and energetic data from ab initio calculations of haloethene, haloimine, halomethylenephosphine, haloiminophosphine, halodiazene, halodiphosphene and halocyclopropane
Source: Data Brief. 2019 Nov 2;27:104738. doi: 10.1016/j.dib.2019.104738 (PMC6861602; doi:10.1016/j.dib.2019.104738)
Supplement: Multimedia component 3 [file mmc3.zip › CCC/B3LYP/HFCCCHF.out]

Q-Chem Developer Version!
                  Welcome to Q-Chem
     A Quantum Leap Into The Future Of Chemistry


 Q-Chem 5.1, Q-Chem, Inc., Pleasanton, CA (2018)

 Yihan Shao,  Zhengting Gan,  E. Epifanovsky,  A. T. B. Gilbert,  M. Wormit,  
 J. Kussmann,  A. W. Lange,  A. Behn,  Jia Deng,  Xintian Feng,  D. Ghosh,  
 M. Goldey,  P. R. Horn,  L. D. Jacobson,  I. Kaliman,  T. Kus,  A. Landau,  
 Jie Liu,  E. I. Proynov,  R. M. Richard,  R. P. Steele,  E. J. Sundstrom,  
 H. L. Woodcock III,  P. M. Zimmerman,  D. Zuev,  B. Albrecht,  E. Alguire,  
 S. A. Baeppler,  D. Barton,  Z. Benda,  Y. A. Bernard,  E. J. Berquist,  
 K. B. Bravaya,  H. Burton,  D. Casanova,  Chun-Min Chang,  Yunqing Chen,  
 A. Chien,  K. D. Closser,  M. P. Coons,  S. Coriani,  S. Dasgupta,  
 A. L. Dempwolff,  M. Diedenhofen,  Hainam Do,  R. G. Edgar,  Po-Tung Fang,  
 S. Faraji,  S. Fatehi,  Qingguo Feng,  K. D. Fenk,  J. Fosso-Tande,  
 Qinghui Ge,  A. Ghysels,  G. Gidofalvi,  J. Gomes,  J. Gonthier,  A. Gunina,  
 D. Hait,  M. W. D. Hanson-Heine,  P. H. P. Harbach,  A. W. Hauser,  
 J. E. Herr,  E. G. Hohenstein,  Z. C. Holden,  Kerwin Hui,  B. C. Huynh,  
 T.-C. Jagau,  Hyunjun Ji,  B. Kaduk,  K. Khistyaev,  Jaehoon Kim,  
 P. Klunzinger,  K. Koh,  D. Kosenkov,  L. Koulias,  T. Kowalczyk,  
 C. M. Krauter,  A. Kunitsa,  Ka Un Lao,  A. Laurent,  K. V. Lawler,  
 Joonho Lee,  D. Lefrancois,  S. Lehtola,  D. S. Levine,  Yi-Pei Li,  
 You-Sheng Lin,  Fenglai Liu,  E. Livshits,  A. Luenser,  P. Manohar,  
 E. Mansoor,  S. F. Manzer,  Shan-Ping Mao,  Yuezhi Mao,  N. Mardirossian,  
 A. V. Marenich,  T. Markovich,  L. A. Martinez-Martinez,  S. A. Maurer,  
 N. J. Mayhall,  S. C. McKenzie,  J.-M. Mewes,  A. F. Morrison,  
 J. W. Mullinax,  K. Nanda,  T. S. Nguyen-Beck,  R. Olivares-Amaya,  
 J. A. Parkhill,  T. M. Perrine,  F. Plasser,  P. Pokhilko,  S. Prager,  
 A. Prociuk,  E. Ramos,  D. R. Rehn,  F. Rob,  M. Schneider,  N. Sergueev,  
 S. M. Sharada,  S. Sharma,  D. W. Small,  T. Stauch,  T. Stein,  
 Yu-Chuan Su,  A. J. W. Thom,  A. Tkatchenko,  T. Tsuchimochi,  N. M. Tubman,  
 L. Vogt,  M. L. Vidal,  O. Vydrov,  M. A. Watson,  J. Wenzel,  
 M. de Wergifosse,  T. A. Wesolowski,  A. White,  J. Witte,  A. Yamada,  
 Jun Yang,  K. Yao,  S. Yeganeh,  S. R. Yost,  Zhi-Qiang You,  A. Zech,  
 Igor Ying Zhang,  Xing Zhang,  Yan Zhao,  Ying Zhu,  B. R. Brooks,  
 G. K. L. Chan,  C. J. Cramer,  M. S. Gordon,  W. J. Hehre,  A. Klamt,  
 M. W. Schmidt,  C. D. Sherrill,  D. G. Truhlar,  A. Aspuru-Guzik,  R. Baer,  
 A. T. Bell,  N. A. Besley,  Jeng-Da Chai,  A. E. DePrince, III,  
 R. A. DiStasio Jr.,  A. Dreuw,  B. D. Dunietz,  T. R. Furlani,  
 Chao-Ping Hsu,  Yousung Jung,  Jing Kong,  D. S. Lambrecht,  WanZhen Liang,  
 C. Ochsenfeld,  V. A. Rassolov,  L. V. Slipchenko,  J. E. Subotnik,  
 T. Van Voorhis,  J. M. Herbert,  A. I. Krylov,  P. M. W. Gill,  M. Head-Gordon

 Contributors to earlier versions of Q-Chem not listed above: 
 R. D. Adamson,  B. Austin,  J. Baker,  G. J. O. Beran,  K. Brandhorst,  
 S. T. Brown,  E. F. C. Byrd,  A. K. Chakraborty,  C.-L. Cheng,  
 Siu Hung Chien,  D. M. Chipman,  D. L. Crittenden,  H. Dachsel,  
 R. J. Doerksen,  A. D. Dutoi,  L. Fusti-Molnar,  W. A. Goddard III,  
 A. Golubeva-Zadorozhnaya,  S. R. Gwaltney,  G. Hawkins,  A. Heyden,  
 S. Hirata,  G. Kedziora,  F. J. Keil,  C. Kelley,  Jihan Kim,  R. A. King,  
 R. Z. Khaliullin,  P. P. Korambath,  W. Kurlancheek,  A. M. Lee,  M. S. Lee,  
 S. V. Levchenko,  Ching Yeh Lin,  D. Liotard,  R. C. Lochan,  I. Lotan,  
 P. E. Maslen,  N. Nair,  D. P. O'Neill,  D. Neuhauser,  E. Neuscamman,  
 C. M. Oana,  R. Olson,  B. Peters,  R. Peverati,  P. A. Pieniazek,  
 Y. M. Rhee,  J. Ritchie,  M. A. Rohrdanz,  E. Rosta,  N. J. Russ,  
 H. F. Schaefer III,  N. E. Schultz,  N. Shenvi,  A. C. Simmonett,  A. Sodt,  
 D. Stuck,  K. S. Thanthiriwatte,  V. Vanovschi,  Tao Wang,  A. Warshel,  
 C. F. Williams,  Q. Wu,  X. Xu,  W. Zhang

 Please cite Q-Chem as follows:
 Y. Shao et al., Mol. Phys. 113, 184-215 (2015)
 DOI: 10.1080/00268976.2014.952696

 Q-Chem 5.1.1 for Intel X86 EM64T Linux

 Parts of Q-Chem use Armadillo 8.300.2 (Tropical Shenanigans).
 http://arma.sourceforge.net/

 Q-Chem begins on Wed Oct 10 07:55:16 2018  

Host: 
0

     Scratch files written to /scratch/taweetham/qchem28003//
Input Ideriv = 2
Curr. Ideriv = -1
Max.  Ideriv = 2

Checking the input file for inconsistencies... 	...done.

--------------------------------------------------------------
User input:
--------------------------------------------------------------
$molecule
0 1
C 
C 1 CC 
C 2 CC 1 60.0
H 2 CH 1 ANG  3 pDHA
F 2 CF 1 ANG  3 mDHA
H 3 CH 1 ANG  2 mDHA
F 3 CF 1 ANG  2 pDHA
H 1 CH 2 ANG  3 pDHA
H 1 CH 2 ANG  3 mDHA

CC=1.54
CH=1.09
CF=1.35
CCl=1.77
CBr=1.94
CI=2.14
ANG=118.0
pDHA=107.9
mDHA=-107.9
$end

$rem
   job_type	optimization
   basis	6-311++g**
   method	b3lyp
   mem_total	32000
$end

--------------------------------------------------------------
 ----------------------------------------------------------------
             Standard Nuclear Orientation (Angstroms)
    I     Atom           X                Y                Z
 ----------------------------------------------------------------
    1      C      -0.0000624041    -1.2191807767     0.4581268782
    2      C      -0.7699910330    -0.2201951824    -0.4255233291
    3      C       0.7700089642    -0.2202851955    -0.4255007049
    4      H      -1.2820363720    -0.6057969203    -1.3071246395
    5      F      -1.4041127365     0.8052768074     0.1817631463
    6      H       1.2820351259    -0.6059467903    -1.3070869706
    7      F       1.4042326974     0.8051126596     0.1818044038
    8      H      -0.0003803928    -1.0551095734     1.5357077518
    9      H      -0.0004311712    -2.2686849920     0.1637788428
 ----------------------------------------------------------------
 Molecular Point Group                 C1    NOp =  1
 Largest Abelian Subgroup              C1    NOp =  1
 Nuclear Repulsion Energy =   178.7205863224 hartrees
 There are       20 alpha and       20 beta electrons
 Requested basis set is 6-311++G(d,p)
 There are 50 shells and 138 basis functions

 Total QAlloc Memory Limit  32000 MB
 Mega-Array Size       188 MB
 MEM_STATIC part       192 MB
 A cutoff of  1.0D-11 yielded   1241 shell pairs
 There are      9618 function pairs (     10334 Cartesian)

 -------------------------------------------------------
 OpenMP Integral Computing Module                       
 Release: version 1.0, May 2013, Q-Chem Inc. Pittsburgh 
 -------------------------------------------------------
 Integral Job Info:
 Integral job number is                      11
 Integral operator is                         1
 short-range coefficients                     0
 long-range coefficients              100000000
 Omega coefficients                           0
 if combine SR and LR in K                    0
 Integral screening is                        0
 Integral computing path is                   2
 max size of driver memory is            800000
 size of driver memory is                593474
 size of scratch memory is              2361544
 max col of scratch BK array               1296
 max len of scratch array in speh3          155
 max len of scratch index in speh4           18
 max int batch size is                      520
 min int batch size is                       52
 fixed nKL is                                52
 max L of basis functions is                  2
 order of int derivative is                   0
 number of shells is                         50
 number of basis is                         143
 number of cartesian basis is               143
 number of contracted shell pairs          1241
 number of primitive shell pairs           3312
 maxK2 (contraction) of shell pair           36
 max number of K2 of shell pair               1
 max number of CS2 of shell pair            190
 max number of PS2 of shell pair            438
 mem total for path MDJ                  521164
 -------------------------------------------------------
 Smallest overlap matrix eigenvalue = 8.72E-05

 Scale SEOQF with 1.000000e-01/1.000000e-01/1.000000e-01

 Standard Electronic Orientation quadrupole field applied
 Nucleus-field energy     =     0.0000000026 hartrees
 Guess from superposition of atomic densities
 Warning:  Energy on first SCF cycle will be non-variational
 SAD guess density has 40.000000 electrons

 -----------------------------------------------------------------------
  General SCF calculation program by
  Eric Jon Sundstrom, Paul Horn, Yuezhi Mao, Dmitri Zuev, Alec White,
  David Stuck, Shaama M.S., Shane Yost, Joonho Lee, David Small,
  Daniel Levine, Susi Lehtola, Hugh Burton, Evgeny Epifanovsky
 -----------------------------------------------------------------------
 Exchange:     0.2000 Hartree-Fock + 0.0800 Slater + 0.7200 B88
 Correlation:  0.1900 VWN1RPA + 0.8100 LYP
 Using SG-1 standard quadrature grid
 using 4 threads for integral computing
 -------------------------------------------------------
 OpenMP Integral computing Module                
 Release: version 2.0, May 2017, Q-Chem Inc. Pleasanton 
 -------------------------------------------------------
 -------------------------------------------------------
 OpenMP BLAS3 based DFT computing Module                
 Release: version 1.0, May 2013, Q-Chem Inc. Pittsburgh 
 -------------------------------------------------------
 A restricted SCF calculation will be
 performed using DIIS
 SCF converges when DIIS error is below 1.0e-08
 ---------------------------------------
  Cycle       Energy         DIIS error
 ---------------------------------------
    1    -317.2477037003      5.02e-02  
    2    -316.3956517626      5.28e-03  
    3    -316.3813909096      6.00e-03  
    4    -316.4491003412      7.30e-04  
    5    -316.4497874370      3.46e-04  
    6    -316.4500032728      6.84e-05  
    7    -316.4500101434      2.89e-05  
    8    -316.4500118087      3.24e-06  
    9    -316.4500118325      4.28e-07  
   10    -316.4500118330      3.34e-08  
   11    -316.4500118330      6.39e-09  Convergence criterion met
 ---------------------------------------
 SCF time:   CPU 13.27s  wall 3.00s 
 SCF   energy in the final basis set =     -316.4500118330
 Total energy in the final basis set =     -316.4500118330

 --------------------------------------------------------------

                    Orbital Energies (a.u.)
 --------------------------------------------------------------

 Alpha MOs
 -- Occupied --
-24.689 -24.689 -10.277 -10.277 -10.200  -1.235  -1.224  -0.866
 -0.638  -0.638  -0.563  -0.545  -0.498  -0.479  -0.466  -0.424
 -0.420  -0.401  -0.306  -0.293
 -- Virtual --
 -0.013   0.009   0.016   0.019   0.035   0.064   0.071   0.076
  0.079   0.096   0.106   0.120   0.126   0.128   0.143   0.151
  0.153   0.163   0.177   0.211   0.224   0.241   0.251   0.267
  0.270   0.301   0.307   0.350   0.364   0.374   0.377   0.379
  0.439   0.468   0.473   0.516   0.544   0.563   0.571   0.591
  0.619   0.637   0.648   0.656   0.672   0.706   0.771   0.904
  0.958   1.201   1.209   1.247   1.304   1.344   1.364   1.372
  1.408   1.418   1.449   1.470   1.471   1.490   1.544   1.614
  1.621   1.660   1.702   1.785   1.819   1.834   1.875   1.905
  1.917   1.963   1.992   2.070   2.145   2.225   2.228   2.261
  2.370   2.523   2.567   2.631   2.672   2.677   2.695   2.809
  2.809   2.821   3.055   3.258   3.307   3.375   3.706   3.792
  3.800   3.817   3.834   3.973   4.032   4.050   4.088   4.199
  4.243   4.806   4.902   6.331   6.342   6.374   6.389   6.614
  6.765  23.717  23.726  23.848  66.775  66.777
 --------------------------------------------------------------

          Ground-State Mulliken Net Atomic Charges

     Atom                 Charge (a.u.)
  ----------------------------------------
      1 C                    -0.273754
      2 C                    -0.051173
      3 C                    -0.051105
      4 H                     0.156055
      5 F                    -0.133109
      6 H                     0.156056
      7 F                    -0.133105
      8 H                     0.191241
      9 H                     0.138893
  ----------------------------------------
  Sum of atomic charges =     0.000000

 -----------------------------------------------------------------
                    Cartesian Multipole Moments
 -----------------------------------------------------------------
    Charge (ESU x 10^10)
                -0.0000
    Dipole Moment (Debye)
         X      -0.0004      Y      -2.6577      Z      -1.2738
       Tot       2.9472
    Quadrupole Moments (Debye-Ang)
        XX     -31.3543     XY       0.0011     YY     -28.9157
        XZ      -0.0008     YZ       0.1683     ZZ     -26.1510
    Octopole Moments (Debye-Ang^2)
       XXX       0.0005    XXY       0.4577    XYY      -0.0016
       YYY       7.4734    XXZ      -3.2928    XYZ       0.0010
       YYZ       0.0520    XZZ      -0.0007    YZZ       1.7812
       ZZZ       2.5925
    Hexadecapole Moments (Debye-Ang^3)
      XXXX    -202.7085   XXXY      -0.0007   XXYY     -61.4204
      XYYY       0.0058   YYYY    -138.0349   XXXZ      -0.0002
      XXYZ       2.3842   XYYZ      -0.0011   YYYZ       3.6384
      XXZZ     -41.4750   XYZZ       0.0008   YYZZ     -34.9879
      XZZZ      -0.0018   YZZZ       2.5613   ZZZZ     -64.6255
 -----------------------------------------------------------------
 Calculating analytic gradient of the SCF energy
 Gradient of SCF Energy
            1           2           3           4           5           6
    1   0.0000409  -0.0309698   0.0309706   0.0010353   0.0055655  -0.0010365
    2  -0.0121031   0.0229203   0.0229265  -0.0049051  -0.0081760  -0.0049023
    3   0.0127999  -0.0015423  -0.0015550  -0.0031140  -0.0039770  -0.0031155
            7           8           9
    1  -0.0055649  -0.0000194  -0.0000219
    2  -0.0081705  -0.0036899  -0.0038998
    3  -0.0039758   0.0050141  -0.0005344
 Max gradient component =       3.097E-02
 RMS gradient           =       1.160E-02
 Gradient time:  CPU 3.28 s  wall 0.88 s
 Geometry Optimization Parameters
   NAtoms,    NIC,     NZ,  NCons,   NDum,   NFix, NCnnct, MaxDiis
        9      69       9       0       0       0       0       0


** GEOMETRY OPTIMIZATION IN DELOCALIZED INTERNAL COORDINATES **
   Searching for a Minimum

   Optimization Cycle:   1

                       Coordinates (Angstroms)
     ATOM                X               Y               Z
      1  C        -0.0000624041   -1.2191807767    0.4581268782
      2  C        -0.7699910330   -0.2201951824   -0.4255233291
      3  C         0.7700089642   -0.2202851955   -0.4255007049
      4  H        -1.2820363720   -0.6057969203   -1.3071246395
      5  F        -1.4041127365    0.8052768074    0.1817631463
      6  H         1.2820351259   -0.6059467903   -1.3070869706
      7  F         1.4042326974    0.8051126596    0.1818044038
      8  H        -0.0003803928   -1.0551095734    1.5357077518
      9  H        -0.0004311712   -2.2686849920    0.1637788428
   Point Group: c1    Number of degrees of freedom:    21


   Energy is   -316.450011833


 Attempting to Generate Delocalized Internal Coordinates

 21 Hessian modes will be used to form the next step
  Hessian Eigenvalues:
     0.015566    0.020947    0.022466    0.023621    0.030130    0.032042
     0.080485    0.081934    0.089343    0.095709    0.105237    0.129904
     0.253105    0.256595    0.285189    0.348126    0.348126    0.348126
     0.348126    0.550214    0.550214

 Minimum Search - Taking Simple RFO Step
 Searching for Lamda that Minimizes Along All modes
 Value Taken    Lamda =  -0.00386111
 Step Taken.  Stepsize is  0.137230

                             Maximum     Tolerance    Cnvgd?
         Gradient           0.020080      0.000300      NO
         Displacement       0.081427      0.001200      NO
         Energy change     *********      0.000001      NO


 New Cartesian Coordinates Obtained by Inverse Iteration

 Displacement from previous Coordinates is:  0.113176
 ----------------------------------------------------------------
             Standard Nuclear Orientation (Angstroms)
    I     Atom           X                Y                Z
 ----------------------------------------------------------------
    1      C      -0.0001625511    -1.2191738896     0.4483326488
    2      C      -0.7544015654    -0.2386230101    -0.4220437978
    3      C       0.7543076185    -0.2387759812    -0.4219682569
    4      H      -1.2759241197    -0.5965614628    -1.3027756529
    5      F      -1.3877674783     0.7987448773     0.1884309385
    6      H       1.2758609731    -0.5968478946    -1.3026276784
    7      F       1.3878323616     0.7984503920     0.1885714753
    8      H      -0.0002308995    -1.0262320663     1.5144066380
    9      H      -0.0002516614    -2.2657909283     0.1656190639
 ----------------------------------------------------------------
 Molecular Point Group                 C1    NOp =  1
 Largest Abelian Subgroup              C1    NOp =  1
 Nuclear Repulsion Energy =   179.9709717788 hartrees
 There are       20 alpha and       20 beta electrons
 Applying Cartesian multipole field
    Component          Value
    ---------          -----
     (2,0,0)        1.00000E-11
     (0,2,0)        2.00000E-11
     (0,0,2)       -3.00000E-11
 Nucleus-field energy     =     0.0000000026 hartrees
 Requested basis set is 6-311++G(d,p)
 There are 50 shells and 138 basis functions
 A cutoff of  1.0D-11 yielded   1241 shell pairs
 There are      9618 function pairs (     10334 Cartesian)
 Smallest overlap matrix eigenvalue = 7.86E-05
 Guess MOs from SCF MO coefficient file

 -----------------------------------------------------------------------
  General SCF calculation program by
  Eric Jon Sundstrom, Paul Horn, Yuezhi Mao, Dmitri Zuev, Alec White,
  David Stuck, Shaama M.S., Shane Yost, Joonho Lee, David Small,
  Daniel Levine, Susi Lehtola, Hugh Burton, Evgeny Epifanovsky
 -----------------------------------------------------------------------
 Exchange:     0.2000 Hartree-Fock + 0.0800 Slater + 0.7200 B88
 Correlation:  0.1900 VWN1RPA + 0.8100 LYP
 Using SG-1 standard quadrature grid
 using 4 threads for integral computing
 -------------------------------------------------------
 OpenMP Integral computing Module                
 Release: version 2.0, May 2017, Q-Chem Inc. Pleasanton 
 -------------------------------------------------------
 -------------------------------------------------------
 OpenMP BLAS3 based DFT computing Module                
 Release: version 1.0, May 2013, Q-Chem Inc. Pittsburgh 
 -------------------------------------------------------
 A restricted SCF calculation will be
 performed using DIIS
 SCF converges when DIIS error is below 1.0e-08
 ---------------------------------------
  Cycle       Energy         DIIS error
 ---------------------------------------
    1    -316.4518079654      5.47e-04  
    2    -316.4524427180      2.79e-04  
    3    -316.4524818972      2.48e-04  
    4    -316.4525813601      4.10e-05  
    5    -316.4525840471      6.12e-06  
    6    -316.4525841231      6.76e-07  
    7    -316.4525841239      2.85e-07  
    8    -316.4525841240      8.38e-08  
    9    -316.4525841241      1.05e-08  
   10    -316.4525841240      2.16e-09  Convergence criterion met
 ---------------------------------------
 SCF time:   CPU 12.46s  wall 3.00s 
 SCF   energy in the final basis set =     -316.4525841240
 Total energy in the final basis set =     -316.4525841240

 --------------------------------------------------------------

                    Orbital Energies (a.u.)
 --------------------------------------------------------------

 Alpha MOs
 -- Occupied --
-24.686 -24.686 -10.274 -10.273 -10.199  -1.230  -1.218  -0.881
 -0.640  -0.637  -0.566  -0.546  -0.494  -0.477  -0.464  -0.426
 -0.416  -0.402  -0.311  -0.297
 -- Virtual --
 -0.013   0.009   0.016   0.018   0.034   0.065   0.072   0.076
  0.079   0.100   0.104   0.119   0.127   0.129   0.143   0.151
  0.154   0.168   0.178   0.213   0.227   0.242   0.260   0.266
  0.273   0.308   0.314   0.350   0.366   0.376   0.378   0.380
  0.439   0.469   0.471   0.511   0.546   0.569   0.570   0.600
  0.621   0.643   0.651   0.657   0.674   0.707   0.770   0.903
  0.959   1.204   1.215   1.255   1.317   1.345   1.366   1.372
  1.413   1.423   1.453   1.473   1.478   1.499   1.541   1.615
  1.633   1.667   1.706   1.798   1.830   1.844   1.883   1.914
  1.932   1.978   1.998   2.069   2.161   2.238   2.250   2.261
  2.374   2.537   2.576   2.625   2.684   2.701   2.704   2.828
  2.840   2.843   3.065   3.245   3.353   3.408   3.719   3.795
  3.804   3.826   3.841   3.968   4.031   4.052   4.086   4.232
  4.264   4.810   4.911   6.333   6.348   6.381   6.389   6.609
  6.762  23.747  23.770  23.875  66.779  66.781
 --------------------------------------------------------------

          Ground-State Mulliken Net Atomic Charges

     Atom                 Charge (a.u.)
  ----------------------------------------
      1 C                    -0.273159
      2 C                    -0.045291
      3 C                    -0.045296
      4 H                     0.157294
      5 F                    -0.143100
      6 H                     0.157293
      7 F                    -0.143098
      8 H                     0.195537
      9 H                     0.139821
  ----------------------------------------
  Sum of atomic charges =     0.000000

 -----------------------------------------------------------------
                    Cartesian Multipole Moments
 -----------------------------------------------------------------
    Charge (ESU x 10^10)
                 0.0000
    Dipole Moment (Debye)
         X      -0.0002      Y      -2.7627      Z      -1.3015
       Tot       3.0539
    Quadrupole Moments (Debye-Ang)
        XX     -31.3517     XY       0.0003     YY     -28.8219
        XZ      -0.0002     YZ       0.1363     ZZ     -26.0561
    Octopole Moments (Debye-Ang^2)
       XXX       0.0042    XXY       0.5364    XYY       0.0019
       YYY       7.7119    XXZ      -3.3351    XYZ       0.0003
       YYZ      -0.0255    XZZ       0.0006    YZZ       2.0184
       ZZZ       2.2883
    Hexadecapole Moments (Debye-Ang^3)
      XXXX    -198.3699   XXXY       0.0021   XXYY     -60.4090
      XYYY       0.0047   YYYY    -136.6204   XXXZ      -0.0031
      XXYZ       2.0554   XYYZ      -0.0016   YYYZ       3.0100
      XXZZ     -40.5633   XYZZ       0.0010   YYZZ     -34.8164
      XZZZ      -0.0030   YZZZ       1.9548   ZZZZ     -63.5588
 -----------------------------------------------------------------
 Calculating analytic gradient of the SCF energy
 Gradient of SCF Energy
            1           2           3           4           5           6
    1   0.0000098  -0.0112550   0.0112486   0.0019674   0.0034964  -0.0019665
    2  -0.0024612   0.0088556   0.0088524  -0.0020152  -0.0046289  -0.0020169
    3   0.0042324   0.0013045   0.0013057  -0.0003955  -0.0027569  -0.0003934
            7           8           9
    1  -0.0034989  -0.0000020   0.0000001
    2  -0.0046338  -0.0019759   0.0000239
    3  -0.0027570   0.0002592  -0.0007991
 Max gradient component =       1.125E-02
 RMS gradient           =       4.475E-03
 Gradient time:  CPU 3.30 s  wall 0.88 s
 Geometry Optimization Parameters
   NAtoms,    NIC,     NZ,  NCons,   NDum,   NFix, NCnnct, MaxDiis
        9      69       9       0       0       0       0       0

 Cartesian Hessian Update
 Hessian Updated using BFGS Update


** GEOMETRY OPTIMIZATION IN DELOCALIZED INTERNAL COORDINATES **
   Searching for a Minimum

   Optimization Cycle:   2

                       Coordinates (Angstroms)
     ATOM                X               Y               Z
      1  C        -0.0001625511   -1.2191738896    0.4483326488
      2  C        -0.7544015654   -0.2386230101   -0.4220437978
      3  C         0.7543076185   -0.2387759812   -0.4219682569
      4  H        -1.2759241197   -0.5965614628   -1.3027756529
      5  F        -1.3877674783    0.7987448773    0.1884309385
      6  H         1.2758609731   -0.5968478946   -1.3026276784
      7  F         1.3878323616    0.7984503920    0.1885714753
      8  H        -0.0002308995   -1.0262320663    1.5144066380
      9  H        -0.0002516614   -2.2657909283    0.1656190639
   Point Group: c1    Number of degrees of freedom:    21


   Energy is   -316.452584124

 Hessian Updated using BFGS Update

 19 Hessian modes will be used to form the next step
  Hessian Eigenvalues:
     0.015566    0.020947    0.022616    0.023621    0.030130    0.032013
     0.075318    0.080522    0.081934    0.092261    0.105237    0.127283
     0.252067    0.256591    0.257650    0.348095    0.354782    0.520084
     0.550214

 Minimum Search - Taking Simple RFO Step
 Searching for Lamda that Minimizes Along All modes
 Value Taken    Lamda =  -0.00090274
 Step Taken.  Stepsize is  0.097440

                             Maximum     Tolerance    Cnvgd?
         Gradient           0.007285      0.000300      NO
         Displacement       0.056140      0.001200      NO
         Energy change     -0.002572      0.000001      NO


 New Cartesian Coordinates Obtained by Inverse Iteration

 Displacement from previous Coordinates is:  0.085241
 ----------------------------------------------------------------
             Standard Nuclear Orientation (Angstroms)
    I     Atom           X                Y                Z
 ----------------------------------------------------------------
    1      C      -0.0001821701    -1.2212618208     0.4403234167
    2      C      -0.7476358517    -0.2487679632    -0.4254936433
    3      C       0.7475744886    -0.2489253767    -0.4254041811
    4      H      -1.2867068766    -0.5871596494    -1.3027208148
    5      F      -1.3859790513     0.7909795412     0.1975675524
    6      H       1.2866547713    -0.5874145563    -1.3025896692
    7      F       1.3860482943     0.7907230973     0.1976928207
    8      H      -0.0002230139    -1.0013003842     1.5008476770
    9      H      -0.0002879129    -2.2716828515     0.1757222203
 ----------------------------------------------------------------
 Molecular Point Group                 C1    NOp =  1
 Largest Abelian Subgroup              C1    NOp =  1
 Nuclear Repulsion Energy =   180.1840221852 hartrees
 There are       20 alpha and       20 beta electrons
 Applying Cartesian multipole field
    Component          Value
    ---------          -----
     (2,0,0)        1.00000E-11
     (0,2,0)        2.00000E-11
     (0,0,2)       -3.00000E-11
 Nucleus-field energy     =     0.0000000025 hartrees
 Requested basis set is 6-311++G(d,p)
 There are 50 shells and 138 basis functions
 A cutoff of  1.0D-11 yielded   1241 shell pairs
 There are      9618 function pairs (     10334 Cartesian)
 Smallest overlap matrix eigenvalue = 7.51E-05
 Guess MOs from SCF MO coefficient file

 -----------------------------------------------------------------------
  General SCF calculation program by
  Eric Jon Sundstrom, Paul Horn, Yuezhi Mao, Dmitri Zuev, Alec White,
  David Stuck, Shaama M.S., Shane Yost, Joonho Lee, David Small,
  Daniel Levine, Susi Lehtola, Hugh Burton, Evgeny Epifanovsky
 -----------------------------------------------------------------------
 Exchange:     0.2000 Hartree-Fock + 0.0800 Slater + 0.7200 B88
 Correlation:  0.1900 VWN1RPA + 0.8100 LYP
 Using SG-1 standard quadrature grid
 using 4 threads for integral computing
 -------------------------------------------------------
 OpenMP Integral computing Module                
 Release: version 2.0, May 2017, Q-Chem Inc. Pleasanton 
 -------------------------------------------------------
 -------------------------------------------------------
 OpenMP BLAS3 based DFT computing Module                
 Release: version 1.0, May 2013, Q-Chem Inc. Pittsburgh 
 -------------------------------------------------------
 A restricted SCF calculation will be
 performed using DIIS
 SCF converges when DIIS error is below 1.0e-08
 ---------------------------------------
  Cycle       Energy         DIIS error
 ---------------------------------------
    1    -316.4526866524      3.67e-04  
    2    -316.4530474510      1.39e-04  
    3    -316.4530410564      1.56e-04  
    4    -316.4530783319      1.92e-05  
    5    -316.4530789103      5.14e-06  
    6    -316.4530789657      6.58e-07  
    7    -316.4530789667      1.44e-07  
    8    -316.4530789667      2.22e-08  
    9    -316.4530789667      5.19e-09  Convergence criterion met
 ---------------------------------------
 SCF time:   CPU 11.23s  wall 3.00s 
 SCF   energy in the final basis set =     -316.4530789667
 Total energy in the final basis set =     -316.4530789667

 --------------------------------------------------------------

                    Orbital Energies (a.u.)
 --------------------------------------------------------------

 Alpha MOs
 -- Occupied --
-24.683 -24.683 -10.274 -10.273 -10.199  -1.226  -1.213  -0.888
 -0.641  -0.636  -0.566  -0.546  -0.491  -0.475  -0.461  -0.427
 -0.413  -0.402  -0.314  -0.301
 -- Virtual --
 -0.014   0.009   0.016   0.017   0.033   0.065   0.072   0.076
  0.079   0.101   0.102   0.118   0.127   0.128   0.144   0.150
  0.155   0.170   0.177   0.211   0.228   0.242   0.262   0.263
  0.274   0.311   0.317   0.350   0.366   0.376   0.379   0.381
  0.438   0.469   0.470   0.507   0.547   0.571   0.571   0.605
  0.621   0.647   0.651   0.657   0.674   0.707   0.768   0.900
  0.957   1.205   1.219   1.262   1.319   1.346   1.368   1.369
  1.416   1.425   1.451   1.473   1.481   1.501   1.537   1.620
  1.637   1.671   1.708   1.804   1.829   1.848   1.889   1.912
  1.938   1.984   2.004   2.063   2.164   2.244   2.245   2.271
  2.370   2.536   2.580   2.625   2.683   2.697   2.720   2.837
  2.848   2.859   3.056   3.223   3.375   3.418   3.720   3.797
  3.805   3.831   3.843   3.962   4.025   4.047   4.076   4.245
  4.269   4.808   4.909   6.335   6.350   6.383   6.391   6.600
  6.752  23.747  23.794  23.888  66.781  66.784
 --------------------------------------------------------------

          Ground-State Mulliken Net Atomic Charges

     Atom                 Charge (a.u.)
  ----------------------------------------
      1 C                    -0.276733
      2 C                    -0.041370
      3 C                    -0.041364
      4 H                     0.159020
      5 F                    -0.149000
      6 H                     0.159019
      7 F                    -0.149001
      8 H                     0.199025
      9 H                     0.140404
  ----------------------------------------
  Sum of atomic charges =     0.000000

 -----------------------------------------------------------------
                    Cartesian Multipole Moments
 -----------------------------------------------------------------
    Charge (ESU x 10^10)
                -0.0000
    Dipole Moment (Debye)
         X      -0.0002      Y      -2.8302      Z      -1.3425
       Tot       3.1324
    Quadrupole Moments (Debye-Ang)
        XX     -31.3648     XY       0.0004     YY     -28.7715
        XZ      -0.0002     YZ       0.1064     ZZ     -26.0252
    Octopole Moments (Debye-Ang^2)
       XXX       0.0038    XXY       0.5638    XYY       0.0015
       YYY       7.9168    XXZ      -3.5003    XYZ       0.0003
       YYZ      -0.0179    XZZ       0.0006    YZZ       2.2052
       ZZZ       2.1398
    Hexadecapole Moments (Debye-Ang^3)
      XXXX    -197.8031   XXXY       0.0009   XXYY     -60.1556
      XYYY       0.0039   YYYY    -135.5148   XXXZ      -0.0026
      XXYZ       1.8814   XYYZ      -0.0013   YYYZ       2.4048
      XXZZ     -40.2934   XYZZ       0.0005   YYZZ     -34.8339
      XZZZ      -0.0026   YZZZ       1.5392   ZZZZ     -63.4933
 -----------------------------------------------------------------
 Calculating analytic gradient of the SCF energy
 Gradient of SCF Energy
            1           2           3           4           5           6
    1   0.0000001   0.0009764  -0.0009744   0.0005726   0.0006097  -0.0005737
    2   0.0023703   0.0006706   0.0006652  -0.0005762  -0.0012435  -0.0005751
    3  -0.0005753   0.0014798   0.0014870   0.0001342  -0.0007616   0.0001322
            7           8           9
    1  -0.0006099   0.0000004  -0.0000013
    2  -0.0012392  -0.0005516   0.0004795
    3  -0.0007635  -0.0003735  -0.0007591
 Max gradient component =       2.370E-03
 RMS gradient           =       8.764E-04
 Gradient time:  CPU 3.31 s  wall 0.89 s
 Geometry Optimization Parameters
   NAtoms,    NIC,     NZ,  NCons,   NDum,   NFix, NCnnct, MaxDiis
        9      69       9       0       0       0       0       0

 Cartesian Hessian Update
 Hessian Updated using BFGS Update


** GEOMETRY OPTIMIZATION IN DELOCALIZED INTERNAL COORDINATES **
   Searching for a Minimum

   Optimization Cycle:   3

                       Coordinates (Angstroms)
     ATOM                X               Y               Z
      1  C        -0.0001821701   -1.2212618208    0.4403234167
      2  C        -0.7476358517   -0.2487679632   -0.4254936433
      3  C         0.7475744886   -0.2489253767   -0.4254041811
      4  H        -1.2867068766   -0.5871596494   -1.3027208148
      5  F        -1.3859790513    0.7909795412    0.1975675524
      6  H         1.2866547713   -0.5874145563   -1.3025896692
      7  F         1.3860482943    0.7907230973    0.1976928207
      8  H        -0.0002230139   -1.0013003842    1.5008476770
      9  H        -0.0002879129   -2.2716828515    0.1757222203
   Point Group: c1    Number of degrees of freedom:    21


   Energy is   -316.453078967

 Hessian Updated using BFGS Update

 20 Hessian modes will be used to form the next step
  Hessian Eigenvalues:
     0.015566    0.020947    0.022443    0.023621    0.030130    0.031989
     0.062377    0.080854    0.081934    0.091423    0.105237    0.125060
     0.253281    0.256595    0.307781    0.348068    0.348176    0.358567
     0.488035    0.550214

 Minimum Search - Taking Simple RFO Step
 Searching for Lamda that Minimizes Along All modes
 Value Taken    Lamda =  -0.00008182
 Step Taken.  Stepsize is  0.031720

                             Maximum     Tolerance    Cnvgd?
         Gradient           0.003333      0.000300      NO
         Displacement       0.018140      0.001200      NO
         Energy change     -0.000495      0.000001      NO


 New Cartesian Coordinates Obtained by Inverse Iteration

 Displacement from previous Coordinates is:  0.033147
 ----------------------------------------------------------------
             Standard Nuclear Orientation (Angstroms)
    I     Atom           X                Y                Z
 ----------------------------------------------------------------
    1      C      -0.0001869146    -1.2254847044     0.4396068714
    2      C      -0.7480778737    -0.2515145396    -0.4271999489
    3      C       0.7479875236    -0.2516660679    -0.4271206201
    4      H      -1.2911841450    -0.5813481452    -1.3053557508
    5      F      -1.3841216044     0.7910448247     0.1992263975
    6      H       1.2911199030    -0.5816178876    -1.3052160933
    7      F       1.3841929728     0.7907481898     0.1993822356
    8      H      -0.0002156126    -0.9966785776     1.4988254815
    9      H      -0.0002515714    -2.2782930557     0.1837968057
 ----------------------------------------------------------------
 Molecular Point Group                 C1    NOp =  1
 Largest Abelian Subgroup              C1    NOp =  1
 Nuclear Repulsion Energy =   180.0413783391 hartrees
 There are       20 alpha and       20 beta electrons
 Applying Cartesian multipole field
    Component          Value
    ---------          -----
     (2,0,0)        1.00000E-11
     (0,2,0)        2.00000E-11
     (0,0,2)       -3.00000E-11
 Nucleus-field energy     =     0.0000000025 hartrees
 Requested basis set is 6-311++G(d,p)
 There are 50 shells and 138 basis functions
 A cutoff of  1.0D-11 yielded   1241 shell pairs
 There are      9618 function pairs (     10334 Cartesian)
 Smallest overlap matrix eigenvalue = 7.58E-05
 Guess MOs from SCF MO coefficient file

 -----------------------------------------------------------------------
  General SCF calculation program by
  Eric Jon Sundstrom, Paul Horn, Yuezhi Mao, Dmitri Zuev, Alec White,
  David Stuck, Shaama M.S., Shane Yost, Joonho Lee, David Small,
  Daniel Levine, Susi Lehtola, Hugh Burton, Evgeny Epifanovsky
 -----------------------------------------------------------------------
 Exchange:     0.2000 Hartree-Fock + 0.0800 Slater + 0.7200 B88
 Correlation:  0.1900 VWN1RPA + 0.8100 LYP
 Using SG-1 standard quadrature grid
 using 4 threads for integral computing
 -------------------------------------------------------
 OpenMP Integral computing Module                
 Release: version 2.0, May 2017, Q-Chem Inc. Pleasanton 
 -------------------------------------------------------
 -------------------------------------------------------
 OpenMP BLAS3 based DFT computing Module                
 Release: version 1.0, May 2013, Q-Chem Inc. Pittsburgh 
 -------------------------------------------------------
 A restricted SCF calculation will be
 performed using DIIS
 SCF converges when DIIS error is below 1.0e-08
 ---------------------------------------
  Cycle       Energy         DIIS error
 ---------------------------------------
    1    -316.4530940744      1.05e-04  
    2    -316.4531297346      2.03e-05  
    3    -316.4531301410      1.60e-05  
    4    -316.4531305789      3.08e-06  
    5    -316.4531305948      1.06e-06  
    6    -316.4531305965      3.96e-07  
    7    -316.4531305968      5.41e-08  
    8    -316.4531305968      1.91e-08  
    9    -316.4531305968      3.93e-09  Convergence criterion met
 ---------------------------------------
 SCF time:   CPU 11.22s  wall 3.00s 
 SCF   energy in the final basis set =     -316.4531305968
 Total energy in the final basis set =     -316.4531305968

 --------------------------------------------------------------

                    Orbital Energies (a.u.)
 --------------------------------------------------------------

 Alpha MOs
 -- Occupied --
-24.683 -24.683 -10.274 -10.274 -10.199  -1.225  -1.212  -0.887
 -0.642  -0.636  -0.565  -0.545  -0.490  -0.474  -0.460  -0.427
 -0.413  -0.402  -0.314  -0.301
 -- Virtual --
 -0.014   0.009   0.016   0.016   0.033   0.065   0.072   0.076
  0.079   0.100   0.102   0.117   0.127   0.128   0.144   0.150
  0.155   0.169   0.177   0.211   0.228   0.242   0.260   0.262
  0.273   0.310   0.316   0.349   0.367   0.376   0.379   0.381
  0.437   0.469   0.469   0.507   0.548   0.571   0.571   0.605
  0.620   0.646   0.651   0.657   0.674   0.708   0.768   0.899
  0.957   1.205   1.219   1.262   1.320   1.347   1.367   1.367
  1.416   1.425   1.450   1.471   1.482   1.498   1.536   1.622
  1.638   1.672   1.707   1.802   1.828   1.848   1.889   1.908
  1.937   1.985   2.002   2.061   2.162   2.240   2.246   2.272
  2.368   2.534   2.580   2.625   2.680   2.696   2.721   2.835
  2.847   2.863   3.049   3.215   3.371   3.416   3.717   3.797
  3.805   3.832   3.842   3.959   4.022   4.046   4.071   4.247
  4.267   4.805   4.907   6.335   6.350   6.384   6.391   6.597
  6.747  23.745  23.791  23.884  66.781  66.784
 --------------------------------------------------------------

          Ground-State Mulliken Net Atomic Charges

     Atom                 Charge (a.u.)
  ----------------------------------------
      1 C                    -0.277386
      2 C                    -0.041241
      3 C                    -0.041250
      4 H                     0.159750
      5 F                    -0.149816
      6 H                     0.159750
      7 F                    -0.149816
      8 H                     0.199449
      9 H                     0.140560
  ----------------------------------------
  Sum of atomic charges =     0.000000

 -----------------------------------------------------------------
                    Cartesian Multipole Moments
 -----------------------------------------------------------------
    Charge (ESU x 10^10)
                -0.0000
    Dipole Moment (Debye)
         X      -0.0002      Y      -2.8456      Z      -1.3557
       Tot       3.1521
    Quadrupole Moments (Debye-Ang)
        XX     -31.3630     XY       0.0003     YY     -28.7702
        XZ      -0.0002     YZ       0.0858     ZZ     -26.0142
    Octopole Moments (Debye-Ang^2)
       XXX       0.0042    XXY       0.6091    XYY       0.0020
       YYY       7.9488    XXZ      -3.5547    XYZ       0.0002
       YYZ       0.0285    XZZ       0.0007    YZZ       2.2628
       ZZZ       2.0907
    Hexadecapole Moments (Debye-Ang^3)
      XXXX    -197.6546   XXXY       0.0016   XXYY     -60.2536
      XYYY       0.0040   YYYY    -135.6813   XXXZ      -0.0034
      XXYZ       1.8659   XYYZ      -0.0016   YYYZ       2.2739
      XXZZ     -40.2246   XYZZ       0.0006   YYZZ     -34.9798
      XZZZ      -0.0032   YZZZ       1.5406   ZZZZ     -63.6044
 -----------------------------------------------------------------
 Calculating analytic gradient of the SCF energy
 Gradient of SCF Energy
            1           2           3           4           5           6
    1  -0.0000008   0.0008790  -0.0008819   0.0001480  -0.0000740  -0.0001478
    2   0.0008140  -0.0003538  -0.0003522  -0.0000207   0.0000005  -0.0000211
    3  -0.0000612   0.0005550   0.0005543  -0.0000143  -0.0002569  -0.0000143
            7           8           9
    1   0.0000753   0.0000002   0.0000021
    2  -0.0000016  -0.0002249   0.0001597
    3  -0.0002556  -0.0001416  -0.0003654
 Max gradient component =       8.819E-04
 RMS gradient           =       3.600E-04
 Gradient time:  CPU 3.31 s  wall 0.88 s
 Geometry Optimization Parameters
   NAtoms,    NIC,     NZ,  NCons,   NDum,   NFix, NCnnct, MaxDiis
        9      69       9       0       0       0       0       0

 Cartesian Hessian Update
 Hessian Updated using BFGS Update


** GEOMETRY OPTIMIZATION IN DELOCALIZED INTERNAL COORDINATES **
   Searching for a Minimum

   Optimization Cycle:   4

                       Coordinates (Angstroms)
     ATOM                X               Y               Z
      1  C        -0.0001869146   -1.2254847044    0.4396068714
      2  C        -0.7480778737   -0.2515145396   -0.4271999489
      3  C         0.7479875236   -0.2516660679   -0.4271206201
      4  H        -1.2911841450   -0.5813481452   -1.3053557508
      5  F        -1.3841216044    0.7910448247    0.1992263975
      6  H         1.2911199030   -0.5816178876   -1.3052160933
      7  F         1.3841929728    0.7907481898    0.1993822356
      8  H        -0.0002156126   -0.9966785776    1.4988254815
      9  H        -0.0002515714   -2.2782930557    0.1837968057
   Point Group: c1    Number of degrees of freedom:    21


   Energy is   -316.453130597

 Hessian Updated using BFGS Update

 21 Hessian modes will be used to form the next step
  Hessian Eigenvalues:
     0.015566    0.020947    0.023434    0.023622    0.030130    0.030494
     0.055252    0.080617    0.081934    0.090098    0.105237    0.119743
     0.253809    0.256595    0.270948    0.347792    0.348126    0.348135
     0.354290    0.496734    0.550214

 Minimum Search - Taking Simple RFO Step
 Searching for Lamda that Minimizes Along All modes
 Value Taken    Lamda =  -0.00001630
 Step Taken.  Stepsize is  0.016751

                             Maximum     Tolerance    Cnvgd?
         Gradient           0.001047      0.000300      NO
         Displacement       0.009583      0.001200      NO
         Energy change     -0.000052      0.000001      NO


 New Cartesian Coordinates Obtained by Inverse Iteration

 Displacement from previous Coordinates is:  0.019135
 ----------------------------------------------------------------
             Standard Nuclear Orientation (Angstroms)
    I     Atom           X                Y                Z
 ----------------------------------------------------------------
    1      C      -0.0001832746    -1.2264657716     0.4381374352
    2      C      -0.7487218514    -0.2517879341    -0.4290946331
    3      C       0.7486527969    -0.2519409038    -0.4290140181
    4      H      -1.2947853702    -0.5798396262    -1.3061319708
    5      F      -1.3838244577     0.7894865755     0.2017507206
    6      H       1.2947411126    -0.5801076126    -1.3059926079
    7      F       1.3838857061     0.7892259991     0.2018775329
    8      H      -0.0002140640    -0.9927293870     1.4966307509
    9      H      -0.0002879200    -2.2806513030     0.1877821688
 ----------------------------------------------------------------
 Molecular Point Group                 C1    NOp =  1
 Largest Abelian Subgroup              C1    NOp =  1
 Nuclear Repulsion Energy =   179.9917560081 hartrees
 There are       20 alpha and       20 beta electrons
 Applying Cartesian multipole field
    Component          Value
    ---------          -----
     (2,0,0)        1.00000E-11
     (0,2,0)        2.00000E-11
     (0,0,2)       -3.00000E-11
 Nucleus-field energy     =     0.0000000025 hartrees
 Requested basis set is 6-311++G(d,p)
 There are 50 shells and 138 basis functions
 A cutoff of  1.0D-11 yielded   1241 shell pairs
 There are      9618 function pairs (     10334 Cartesian)
 Smallest overlap matrix eigenvalue = 7.61E-05
 Guess MOs from SCF MO coefficient file

 -----------------------------------------------------------------------
  General SCF calculation program by
  Eric Jon Sundstrom, Paul Horn, Yuezhi Mao, Dmitri Zuev, Alec White,
  David Stuck, Shaama M.S., Shane Yost, Joonho Lee, David Small,
  Daniel Levine, Susi Lehtola, Hugh Burton, Evgeny Epifanovsky
 -----------------------------------------------------------------------
 Exchange:     0.2000 Hartree-Fock + 0.0800 Slater + 0.7200 B88
 Correlation:  0.1900 VWN1RPA + 0.8100 LYP
 Using SG-1 standard quadrature grid
 using 4 threads for integral computing
 -------------------------------------------------------
 OpenMP Integral computing Module                
 Release: version 2.0, May 2017, Q-Chem Inc. Pleasanton 
 -------------------------------------------------------
 -------------------------------------------------------
 OpenMP BLAS3 based DFT computing Module                
 Release: version 1.0, May 2013, Q-Chem Inc. Pittsburgh 
 -------------------------------------------------------
 A restricted SCF calculation will be
 performed using DIIS
 SCF converges when DIIS error is below 1.0e-08
 ---------------------------------------
  Cycle       Energy         DIIS error
 ---------------------------------------
    1    -316.4531227602      6.63e-05  
    2    -316.4531385510      1.16e-05  
    3    -316.4531386381      1.05e-05  
    4    -316.4531388685      3.50e-06  
    5    -316.4531388856      9.52e-07  
    6    -316.4531388868      1.95e-07  
    7    -316.4531388869      3.73e-08  
    8    -316.4531388869      1.68e-08  
    9    -316.4531388869      1.33e-09  Convergence criterion met
 ---------------------------------------
 SCF time:   CPU 11.22s  wall 3.00s 
 SCF   energy in the final basis set =     -316.4531388869
 Total energy in the final basis set =     -316.4531388869

 --------------------------------------------------------------

                    Orbital Energies (a.u.)
 --------------------------------------------------------------

 Alpha MOs
 -- Occupied --
-24.683 -24.683 -10.274 -10.274 -10.200  -1.224  -1.212  -0.887
 -0.641  -0.636  -0.565  -0.545  -0.490  -0.474  -0.460  -0.426
 -0.413  -0.402  -0.314  -0.301
 -- Virtual --
 -0.014   0.009   0.016   0.016   0.033   0.065   0.072   0.075
  0.079   0.100   0.102   0.117   0.126   0.128   0.144   0.150
  0.155   0.169   0.177   0.210   0.228   0.242   0.259   0.262
  0.273   0.309   0.316   0.349   0.367   0.376   0.380   0.381
  0.437   0.469   0.469   0.507   0.548   0.571   0.571   0.605
  0.620   0.646   0.651   0.657   0.674   0.708   0.768   0.898
  0.956   1.204   1.220   1.262   1.320   1.346   1.366   1.367
  1.415   1.425   1.450   1.470   1.482   1.497   1.536   1.623
  1.638   1.673   1.707   1.802   1.826   1.848   1.890   1.906
  1.937   1.985   2.002   2.060   2.161   2.239   2.247   2.273
  2.367   2.532   2.580   2.626   2.679   2.695   2.721   2.835
  2.846   2.864   3.047   3.212   3.369   3.414   3.716   3.797
  3.805   3.833   3.842   3.959   4.022   4.045   4.070   4.248
  4.266   4.804   4.906   6.335   6.350   6.384   6.391   6.596
  6.745  23.745  23.789  23.883  66.781  66.784
 --------------------------------------------------------------

          Ground-State Mulliken Net Atomic Charges

     Atom                 Charge (a.u.)
  ----------------------------------------
      1 C                    -0.279381
      2 C                    -0.040675
      3 C                    -0.040669
      4 H                     0.160050
      5 F                    -0.149838
      6 H                     0.160050
      7 F                    -0.149838
      8 H                     0.199698
      9 H                     0.140604
  ----------------------------------------
  Sum of atomic charges =     0.000000

 -----------------------------------------------------------------
                    Cartesian Multipole Moments
 -----------------------------------------------------------------
    Charge (ESU x 10^10)
                -0.0000
    Dipole Moment (Debye)
         X      -0.0002      Y      -2.8451      Z      -1.3662
       Tot       3.1561
    Quadrupole Moments (Debye-Ang)
        XX     -31.3495     XY       0.0004     YY     -28.7681
        XZ      -0.0002     YZ       0.0813     ZZ     -26.0210
    Octopole Moments (Debye-Ang^2)
       XXX       0.0042    XXY       0.6274    XYY       0.0016
       YYY       7.9912    XXZ      -3.5957    XYZ       0.0003
       YYZ       0.0427    XZZ       0.0007    YZZ       2.2915
       ZZZ       2.0758
    Hexadecapole Moments (Debye-Ang^3)
      XXXX    -197.6960   XXXY       0.0010   XXYY     -60.2605
      XYYY       0.0040   YYYY    -135.5365   XXXZ      -0.0026
      XXYZ       1.8470   XYYZ      -0.0014   YYYZ       2.1458
      XXZZ     -40.2198   XYZZ       0.0004   YYZZ     -35.0082
      XZZZ      -0.0025   YZZZ       1.5001   ZZZZ     -63.7615
 -----------------------------------------------------------------
 Calculating analytic gradient of the SCF energy
 Gradient of SCF Energy
            1           2           3           4           5           6
    1  -0.0000006   0.0002676  -0.0002655  -0.0000754  -0.0002043   0.0000753
    2   0.0001197  -0.0001934  -0.0001951   0.0000104   0.0001473   0.0000102
    3   0.0002338  -0.0002154  -0.0002138   0.0000361   0.0001054   0.0000363
            7           8           9
    1   0.0002034   0.0000005  -0.0000011
    2   0.0001494  -0.0000655   0.0000171
    3   0.0001037   0.0000138  -0.0000999
 Max gradient component =       2.676E-04
 RMS gradient           =       1.436E-04
 Gradient time:  CPU 3.30 s  wall 0.88 s
 Geometry Optimization Parameters
   NAtoms,    NIC,     NZ,  NCons,   NDum,   NFix, NCnnct, MaxDiis
        9      69       9       0       0       0       0       0

 Cartesian Hessian Update
 Hessian Updated using BFGS Update


** GEOMETRY OPTIMIZATION IN DELOCALIZED INTERNAL COORDINATES **
   Searching for a Minimum

   Optimization Cycle:   5

                       Coordinates (Angstroms)
     ATOM                X               Y               Z
      1  C        -0.0001832746   -1.2264657716    0.4381374352
      2  C        -0.7487218514   -0.2517879341   -0.4290946331
      3  C         0.7486527969   -0.2519409038   -0.4290140181
      4  H        -1.2947853702   -0.5798396262   -1.3061319708
      5  F        -1.3838244577    0.7894865755    0.2017507206
      6  H         1.2947411126   -0.5801076126   -1.3059926079
      7  F         1.3838857061    0.7892259991    0.2018775329
      8  H        -0.0002140640   -0.9927293870    1.4966307509
      9  H        -0.0002879200   -2.2806513030    0.1877821688
   Point Group: c1    Number of degrees of freedom:    21


   Energy is   -316.453138887

 Hessian Updated using BFGS Update

 21 Hessian modes will be used to form the next step
  Hessian Eigenvalues:
     0.015566    0.020947    0.022958    0.023621    0.030130    0.033687
     0.051881    0.078890    0.081934    0.090408    0.105237    0.113943
     0.254062    0.256595    0.269739    0.347825    0.348126    0.348134
     0.353996    0.515866    0.550214

 Minimum Search - Taking Simple RFO Step
 Searching for Lamda that Minimizes Along All modes
 Value Taken    Lamda =  -0.00000122
 Step Taken.  Stepsize is  0.004851

                             Maximum     Tolerance    Cnvgd?
         Gradient           0.000203      0.000300     YES
         Displacement       0.002584      0.001200      NO
         Energy change     -0.000008      0.000001      NO


 New Cartesian Coordinates Obtained by Inverse Iteration

 Displacement from previous Coordinates is:  0.004427
 ----------------------------------------------------------------
             Standard Nuclear Orientation (Angstroms)
    I     Atom           X                Y                Z
 ----------------------------------------------------------------
    1      C      -0.0001822152    -1.2269618469     0.4380166769
    2      C      -0.7487735956    -0.2520057143    -0.4289993004
    3      C       0.7486941259    -0.2521550115    -0.4289222744
    4      H      -1.2944336782    -0.5793568913    -1.3065543075
    5      F      -1.3826974180     0.7896884023     0.2018403151
    6      H       1.2943763996    -0.5796151258    -1.3064227436
    7      F       1.3827683587     0.7894027438     0.2019901307
    8      H      -0.0002195551    -0.9924260660     1.4963702588
    9      H      -0.0002697444    -2.2813804539     0.1886266230
 ----------------------------------------------------------------
 Molecular Point Group                 C1    NOp =  1
 Largest Abelian Subgroup              C1    NOp =  1
 Nuclear Repulsion Energy =   180.0179413615 hartrees
 There are       20 alpha and       20 beta electrons
 Applying Cartesian multipole field
    Component          Value
    ---------          -----
     (2,0,0)        1.00000E-11
     (0,2,0)        2.00000E-11
     (0,0,2)       -3.00000E-11
 Nucleus-field energy     =     0.0000000025 hartrees
 Requested basis set is 6-311++G(d,p)
 There are 50 shells and 138 basis functions
 A cutoff of  1.0D-11 yielded   1241 shell pairs
 There are      9618 function pairs (     10334 Cartesian)
 Smallest overlap matrix eigenvalue = 7.62E-05
 Guess MOs from SCF MO coefficient file

 -----------------------------------------------------------------------
  General SCF calculation program by
  Eric Jon Sundstrom, Paul Horn, Yuezhi Mao, Dmitri Zuev, Alec White,
  David Stuck, Shaama M.S., Shane Yost, Joonho Lee, David Small,
  Daniel Levine, Susi Lehtola, Hugh Burton, Evgeny Epifanovsky
 -----------------------------------------------------------------------
 Exchange:     0.2000 Hartree-Fock + 0.0800 Slater + 0.7200 B88
 Correlation:  0.1900 VWN1RPA + 0.8100 LYP
 Using SG-1 standard quadrature grid
 using 4 threads for integral computing
 -------------------------------------------------------
 OpenMP Integral computing Module                
 Release: version 2.0, May 2017, Q-Chem Inc. Pleasanton 
 -------------------------------------------------------
 -------------------------------------------------------
 OpenMP BLAS3 based DFT computing Module                
 Release: version 1.0, May 2013, Q-Chem Inc. Pittsburgh 
 -------------------------------------------------------
 A restricted SCF calculation will be
 performed using DIIS
 SCF converges when DIIS error is below 1.0e-08
 ---------------------------------------
  Cycle       Energy         DIIS error
 ---------------------------------------
    1    -316.4531386363      1.64e-05  
    2    -316.4531395550      2.41e-06  
    3    -316.4531395595      2.21e-06  
    4    -316.4531395665      7.78e-07  
    5    -316.4531395674      1.37e-07  
    6    -316.4531395674      4.94e-08  
    7    -316.4531395674      7.11e-09  Convergence criterion met
 ---------------------------------------
 SCF time:   CPU 8.74s  wall 3.00s 
 SCF   energy in the final basis set =     -316.4531395674
 Total energy in the final basis set =     -316.4531395674

 --------------------------------------------------------------

                    Orbital Energies (a.u.)
 --------------------------------------------------------------

 Alpha MOs
 -- Occupied --
-24.683 -24.683 -10.274 -10.274 -10.200  -1.225  -1.212  -0.887
 -0.641  -0.636  -0.565  -0.545  -0.490  -0.474  -0.460  -0.426
 -0.413  -0.402  -0.314  -0.301
 -- Virtual --
 -0.014   0.009   0.016   0.016   0.033   0.065   0.072   0.075
  0.079   0.100   0.102   0.117   0.126   0.128   0.144   0.150
  0.155   0.169   0.177   0.211   0.228   0.242   0.259   0.262
  0.273   0.309   0.316   0.349   0.367   0.376   0.380   0.381
  0.437   0.469   0.469   0.507   0.548   0.571   0.571   0.605
  0.620   0.646   0.651   0.657   0.674   0.708   0.768   0.898
  0.956   1.204   1.220   1.262   1.320   1.346   1.366   1.367
  1.415   1.425   1.449   1.470   1.482   1.497   1.536   1.623
  1.638   1.673   1.707   1.802   1.826   1.847   1.889   1.906
  1.937   1.985   2.002   2.060   2.161   2.239   2.247   2.273
  2.367   2.532   2.580   2.626   2.679   2.695   2.721   2.835
  2.846   2.864   3.046   3.212   3.369   3.414   3.716   3.797
  3.805   3.833   3.842   3.959   4.022   4.045   4.070   4.248
  4.266   4.805   4.906   6.335   6.350   6.384   6.391   6.596
  6.745  23.745  23.789  23.883  66.781  66.785
 --------------------------------------------------------------

          Ground-State Mulliken Net Atomic Charges

     Atom                 Charge (a.u.)
  ----------------------------------------
      1 C                    -0.279417
      2 C                    -0.040713
      3 C                    -0.040713
      4 H                     0.160036
      5 F                    -0.149733
      6 H                     0.160036
      7 F                    -0.149733
      8 H                     0.199607
      9 H                     0.140629
  ----------------------------------------
  Sum of atomic charges =     0.000000

 -----------------------------------------------------------------
                    Cartesian Multipole Moments
 -----------------------------------------------------------------
    Charge (ESU x 10^10)
                -0.0000
    Dipole Moment (Debye)
         X      -0.0002      Y      -2.8441      Z      -1.3664
       Tot       3.1553
    Quadrupole Moments (Debye-Ang)
        XX     -31.3444     XY       0.0004     YY     -28.7677
        XZ      -0.0002     YZ       0.0794     ZZ     -26.0204
    Octopole Moments (Debye-Ang^2)
       XXX       0.0040    XXY       0.6412    XYY       0.0017
       YYY       7.9946    XXZ      -3.5932    XYZ       0.0003
       YYZ       0.0454    XZZ       0.0007    YZZ       2.2980
       ZZZ       2.0641
    Hexadecapole Moments (Debye-Ang^3)
      XXXX    -197.4851   XXXY       0.0014   XXYY     -60.2439
      XYYY       0.0041   YYYY    -135.5751   XXXZ      -0.0032
      XXYZ       1.8414   XYYZ      -0.0015   YYYZ       2.1361
      XXZZ     -40.1898   XYZZ       0.0006   YYZZ     -35.0247
      XZZZ      -0.0031   YZZZ       1.5063   ZZZZ     -63.7616
 -----------------------------------------------------------------
 Calculating analytic gradient of the SCF energy
 Gradient of SCF Energy
            1           2           3           4           5           6
    1   0.0000002   0.0000422  -0.0000428  -0.0000241  -0.0000465   0.0000239
    2  -0.0000150  -0.0000980  -0.0000965   0.0000256   0.0000966   0.0000257
    3   0.0001449  -0.0000901  -0.0000911  -0.0000045   0.0000366  -0.0000047
            7           8           9
    1   0.0000472  -0.0000005   0.0000005
    2   0.0000955  -0.0000236  -0.0000104
    3   0.0000374   0.0000127  -0.0000411
 Max gradient component =       1.449E-04
 RMS gradient           =       5.798E-05
 Gradient time:  CPU 3.31 s  wall 0.89 s
 Geometry Optimization Parameters
   NAtoms,    NIC,     NZ,  NCons,   NDum,   NFix, NCnnct, MaxDiis
        9      69       9       0       0       0       0       0

 Cartesian Hessian Update
 Hessian Updated using BFGS Update


** GEOMETRY OPTIMIZATION IN DELOCALIZED INTERNAL COORDINATES **
   Searching for a Minimum

   Optimization Cycle:   6

                       Coordinates (Angstroms)
     ATOM                X               Y               Z
      1  C        -0.0001822152   -1.2269618469    0.4380166769
      2  C        -0.7487735956   -0.2520057143   -0.4289993004
      3  C         0.7486941259   -0.2521550115   -0.4289222744
      4  H        -1.2944336782   -0.5793568913   -1.3065543075
      5  F        -1.3826974180    0.7896884023    0.2018403151
      6  H         1.2943763996   -0.5796151258   -1.3064227436
      7  F         1.3827683587    0.7894027438    0.2019901307
      8  H        -0.0002195551   -0.9924260660    1.4963702588
      9  H        -0.0002697444   -2.2813804539    0.1886266230
   Point Group: c1    Number of degrees of freedom:    21


   Energy is   -316.453139567

 Hessian Updated using BFGS Update

 21 Hessian modes will be used to form the next step
  Hessian Eigenvalues:
     0.015567    0.020947    0.021561    0.023622    0.030130    0.038115
     0.056671    0.066769    0.081934    0.090466    0.105237    0.113859
     0.256594    0.260128    0.274162    0.347832    0.348126    0.348230
     0.354555    0.444060    0.550214

 Minimum Search - Taking Simple RFO Step
 Searching for Lamda that Minimizes Along All modes
 Value Taken    Lamda =   0.00000000
 Step Taken.  Stepsize is  0.001785

                             Maximum     Tolerance    Cnvgd?
         Gradient           0.000094      0.000300     YES
         Displacement       0.001209      0.001200      NO
         Energy change     -0.000001      0.000001     YES


                       Distance Matrix (Angstroms)
             C (  1)   C (  2)   C (  3)   H (  4)   F (  5)   H (  6)
   C (  2)  1.504209
   C (  3)  1.504210  1.497468
   H (  4)  2.266717  1.083977  2.247592
   F (  5)  2.456421  1.372933  2.454818  2.038953
   H (  6)  2.266718  2.247590  1.083977  2.588810  3.364012
   F (  7)  2.456418  2.454822  1.372932  3.364018  2.765466  2.038954
   H (  8)  1.084029  2.194448  2.194453  3.114804  2.600574  3.114810
   H (  9)  1.083510  2.249463  2.249460  2.609082  3.367899  2.609078
             F (  7)   H (  8)
   H (  8)  2.600575
   H (  9)  3.367890  1.836191

 Final energy is   -316.45313956740233     


 ******************************
 **  OPTIMIZATION CONVERGED  **
 ******************************

                       Coordinates (Angstroms)
     ATOM                X               Y               Z
      1  C        -0.0001822152   -1.2269618469    0.4380166769
      2  C        -0.7487735956   -0.2520057143   -0.4289993004
      3  C         0.7486941259   -0.2521550115   -0.4289222744
      4  H        -1.2944336782   -0.5793568913   -1.3065543075
      5  F        -1.3826974180    0.7896884023    0.2018403151
      6  H         1.2943763996   -0.5796151258   -1.3064227436
      7  F         1.3827683587    0.7894027438    0.2019901307
      8  H        -0.0002195551   -0.9924260660    1.4963702588
      9  H        -0.0002697444   -2.2813804539    0.1886266230

Z-matrix Print:
$molecule
0 1
F 
C  1 1.372932
H  2 1.083977 1 111.634725
C  2 1.497468 1 117.502505 3 -144.789327 0
H  4 1.083977 2 120.225105 1 141.662642 0
F  4 1.372933 2 117.502135 1 0.000000 0
C  4 1.504209 2 60.148174 1 -107.150720 0
H  7 1.083510 4 119.870525 2 -109.245270 0
H  7 1.084029 4 114.992062 2 105.517217 0
$end


 --------------------------------------------------------------

                    Orbital Energies (a.u.)
 --------------------------------------------------------------

 Alpha MOs
 -- Occupied --
-24.683 -24.683 -10.274 -10.274 -10.200  -1.225  -1.212  -0.887
 -0.641  -0.636  -0.565  -0.545  -0.490  -0.474  -0.460  -0.426
 -0.413  -0.402  -0.314  -0.301
 -- Virtual --
 -0.014   0.009   0.016   0.016   0.033   0.065   0.072   0.075
  0.079   0.100   0.102   0.117   0.126   0.128   0.144   0.150
  0.155   0.169   0.177   0.211   0.228   0.242   0.259   0.262
  0.273   0.309   0.316   0.349   0.367   0.376   0.380   0.381
  0.437   0.469   0.469   0.507   0.548   0.571   0.571   0.605
  0.620   0.646   0.651   0.657   0.674   0.708   0.768   0.898
  0.956   1.204   1.220   1.262   1.320   1.346   1.366   1.367
  1.415   1.425   1.449   1.470   1.482   1.497   1.536   1.623
  1.638   1.673   1.707   1.802   1.826   1.847   1.889   1.906
  1.937   1.985   2.002   2.060   2.161   2.239   2.247   2.273
  2.367   2.532   2.580   2.626   2.679   2.695   2.721   2.835
  2.846   2.864   3.046   3.212   3.369   3.414   3.716   3.797
  3.805   3.833   3.842   3.959   4.022   4.045   4.070   4.248
  4.266   4.805   4.906   6.335   6.350   6.384   6.391   6.596
  6.745  23.745  23.789  23.883  66.781  66.785
 --------------------------------------------------------------

          Ground-State Mulliken Net Atomic Charges

     Atom                 Charge (a.u.)
  ----------------------------------------
      1 C                    -0.279417
      2 C                    -0.040713
      3 C                    -0.040713
      4 H                     0.160036
      5 F                    -0.149733
      6 H                     0.160036
      7 F                    -0.149733
      8 H                     0.199607
      9 H                     0.140629
  ----------------------------------------
  Sum of atomic charges =     0.000000

 -----------------------------------------------------------------
                    Cartesian Multipole Moments
 -----------------------------------------------------------------
    Charge (ESU x 10^10)
                -0.0000
    Dipole Moment (Debye)
         X      -0.0002      Y      -2.8441      Z      -1.3664
       Tot       3.1553
    Quadrupole Moments (Debye-Ang)
        XX     -31.3444     XY       0.0004     YY     -28.7677
        XZ      -0.0002     YZ       0.0794     ZZ     -26.0204
    Octopole Moments (Debye-Ang^2)
       XXX       0.0040    XXY       0.6412    XYY       0.0017
       YYY       7.9946    XXZ      -3.5932    XYZ       0.0003
       YYZ       0.0454    XZZ       0.0007    YZZ       2.2980
       ZZZ       2.0641
    Hexadecapole Moments (Debye-Ang^3)
      XXXX    -197.4851   XXXY       0.0014   XXYY     -60.2439
      XYYY       0.0041   YYYY    -135.5751   XXXZ      -0.0032
      XXYZ       1.8414   XYYZ      -0.0015   YYYZ       2.1361
      XXZZ     -40.1898   XYZZ       0.0006   YYZZ     -35.0247
      XZZZ      -0.0031   YZZZ       1.5063   ZZZZ     -63.7616
 -----------------------------------------------------------------
Archival summary:
1\1\garfield\OPT\ProcedureUnspecified\BasisUnspecified\234\taweetha\WedOct1007:55:392018WedOct1007:55:392018\0\\#,OPT,ProcedureUnspecified,BasisUnspecified,\\0,1\F\C,1,1.37293\H,2,1.08398,1,111.635\C,2,1.49747,1,117.503,3,-144.789,0\H,4,1.08398,2,120.225,1,141.663,0\F,4,1.37293,2,117.502,1,0,0\C,4,1.50421,2,60.1482,1,-107.151,0\H,7,1.08351,4,119.871,2,-109.245,0\H,7,1.08403,4,114.992,2,105.517,0\\\@

 Total job time:  22.87s(wall), 88.72s(cpu) 
 Wed Oct 10 07:55:39 2018

        *************************************************************
        *                                                           *
        *  Thank you very much for using Q-Chem.  Have a nice day.  *
        *                                                           *
        *************************************************************


 
User input: 2 of 2 
 
Q-Chem Developer Version!
                  Welcome to Q-Chem
     A Quantum Leap Into The Future Of Chemistry


 Q-Chem 5.1, Q-Chem, Inc., Pleasanton, CA (2018)

 Yihan Shao,  Zhengting Gan,  E. Epifanovsky,  A. T. B. Gilbert,  M. Wormit,  
 J. Kussmann,  A. W. Lange,  A. Behn,  Jia Deng,  Xintian Feng,  D. Ghosh,  
 M. Goldey,  P. R. Horn,  L. D. Jacobson,  I. Kaliman,  T. Kus,  A. Landau,  
 Jie Liu,  E. I. Proynov,  R. M. Richard,  R. P. Steele,  E. J. Sundstrom,  
 H. L. Woodcock III,  P. M. Zimmerman,  D. Zuev,  B. Albrecht,  E. Alguire,  
 S. A. Baeppler,  D. Barton,  Z. Benda,  Y. A. Bernard,  E. J. Berquist,  
 K. B. Bravaya,  H. Burton,  D. Casanova,  Chun-Min Chang,  Yunqing Chen,  
 A. Chien,  K. D. Closser,  M. P. Coons,  S. Coriani,  S. Dasgupta,  
 A. L. Dempwolff,  M. Diedenhofen,  Hainam Do,  R. G. Edgar,  Po-Tung Fang,  
 S. Faraji,  S. Fatehi,  Qingguo Feng,  K. D. Fenk,  J. Fosso-Tande,  
 Qinghui Ge,  A. Ghysels,  G. Gidofalvi,  J. Gomes,  J. Gonthier,  A. Gunina,  
 D. Hait,  M. W. D. Hanson-Heine,  P. H. P. Harbach,  A. W. Hauser,  
 J. E. Herr,  E. G. Hohenstein,  Z. C. Holden,  Kerwin Hui,  B. C. Huynh,  
 T.-C. Jagau,  Hyunjun Ji,  B. Kaduk,  K. Khistyaev,  Jaehoon Kim,  
 P. Klunzinger,  K. Koh,  D. Kosenkov,  L. Koulias,  T. Kowalczyk,  
 C. M. Krauter,  A. Kunitsa,  Ka Un Lao,  A. Laurent,  K. V. Lawler,  
 Joonho Lee,  D. Lefrancois,  S. Lehtola,  D. S. Levine,  Yi-Pei Li,  
 You-Sheng Lin,  Fenglai Liu,  E. Livshits,  A. Luenser,  P. Manohar,  
 E. Mansoor,  S. F. Manzer,  Shan-Ping Mao,  Yuezhi Mao,  N. Mardirossian,  
 A. V. Marenich,  T. Markovich,  L. A. Martinez-Martinez,  S. A. Maurer,  
 N. J. Mayhall,  S. C. McKenzie,  J.-M. Mewes,  A. F. Morrison,  
 J. W. Mullinax,  K. Nanda,  T. S. Nguyen-Beck,  R. Olivares-Amaya,  
 J. A. Parkhill,  T. M. Perrine,  F. Plasser,  P. Pokhilko,  S. Prager,  
 A. Prociuk,  E. Ramos,  D. R. Rehn,  F. Rob,  M. Schneider,  N. Sergueev,  
 S. M. Sharada,  S. Sharma,  D. W. Small,  T. Stauch,  T. Stein,  
 Yu-Chuan Su,  A. J. W. Thom,  A. Tkatchenko,  T. Tsuchimochi,  N. M. Tubman,  
 L. Vogt,  M. L. Vidal,  O. Vydrov,  M. A. Watson,  J. Wenzel,  
 M. de Wergifosse,  T. A. Wesolowski,  A. White,  J. Witte,  A. Yamada,  
 Jun Yang,  K. Yao,  S. Yeganeh,  S. R. Yost,  Zhi-Qiang You,  A. Zech,  
 Igor Ying Zhang,  Xing Zhang,  Yan Zhao,  Ying Zhu,  B. R. Brooks,  
 G. K. L. Chan,  C. J. Cramer,  M. S. Gordon,  W. J. Hehre,  A. Klamt,  
 M. W. Schmidt,  C. D. Sherrill,  D. G. Truhlar,  A. Aspuru-Guzik,  R. Baer,  
 A. T. Bell,  N. A. Besley,  Jeng-Da Chai,  A. E. DePrince, III,  
 R. A. DiStasio Jr.,  A. Dreuw,  B. D. Dunietz,  T. R. Furlani,  
 Chao-Ping Hsu,  Yousung Jung,  Jing Kong,  D. S. Lambrecht,  WanZhen Liang,  
 C. Ochsenfeld,  V. A. Rassolov,  L. V. Slipchenko,  J. E. Subotnik,  
 T. Van Voorhis,  J. M. Herbert,  A. I. Krylov,  P. M. W. Gill,  M. Head-Gordon

 Contributors to earlier versions of Q-Chem not listed above: 
 R. D. Adamson,  B. Austin,  J. Baker,  G. J. O. Beran,  K. Brandhorst,  
 S. T. Brown,  E. F. C. Byrd,  A. K. Chakraborty,  C.-L. Cheng,  
 Siu Hung Chien,  D. M. Chipman,  D. L. Crittenden,  H. Dachsel,  
 R. J. Doerksen,  A. D. Dutoi,  L. Fusti-Molnar,  W. A. Goddard III,  
 A. Golubeva-Zadorozhnaya,  S. R. Gwaltney,  G. Hawkins,  A. Heyden,  
 S. Hirata,  G. Kedziora,  F. J. Keil,  C. Kelley,  Jihan Kim,  R. A. King,  
 R. Z. Khaliullin,  P. P. Korambath,  W. Kurlancheek,  A. M. Lee,  M. S. Lee,  
 S. V. Levchenko,  Ching Yeh Lin,  D. Liotard,  R. C. Lochan,  I. Lotan,  
 P. E. Maslen,  N. Nair,  D. P. O'Neill,  D. Neuhauser,  E. Neuscamman,  
 C. M. Oana,  R. Olson,  B. Peters,  R. Peverati,  P. A. Pieniazek,  
 Y. M. Rhee,  J. Ritchie,  M. A. Rohrdanz,  E. Rosta,  N. J. Russ,  
 H. F. Schaefer III,  N. E. Schultz,  N. Shenvi,  A. C. Simmonett,  A. Sodt,  
 D. Stuck,  K. S. Thanthiriwatte,  V. Vanovschi,  Tao Wang,  A. Warshel,  
 C. F. Williams,  Q. Wu,  X. Xu,  W. Zhang

 Please cite Q-Chem as follows:
 Y. Shao et al., Mol. Phys. 113, 184-215 (2015)
 DOI: 10.1080/00268976.2014.952696

 Q-Chem 5.1.1 for Intel X86 EM64T Linux

 Parts of Q-Chem use Armadillo 8.300.2 (Tropical Shenanigans).
 http://arma.sourceforge.net/

 Q-Chem begins on Wed Oct 10 07:55:39 2018  

Host: 
0

     Scratch files written to /scratch/taweetham/qchem28003//
The previous job contains 0 fragments, simply inherited here
Input Ideriv = 2
Curr. Ideriv = -1
Max.  Ideriv = 2

Checking the input file for inconsistencies... 	...done.

--------------------------------------------------------------
User input:
--------------------------------------------------------------

$molecule
read
$end

$rem
   job_type 	frequency
   basis 	6-311++g**
   method	b3lyp	
$end


--------------------------------------------------------------
 ----------------------------------------------------------------
             Standard Nuclear Orientation (Angstroms)
    I     Atom           X                Y                Z
 ----------------------------------------------------------------
    1      C       0.0000036378    -1.1982005240     0.4695577409
    2      C      -0.7487356297    -0.2498145159    -0.4263209948
    3      C       0.7487321012    -0.2498089595    -0.4263252953
    4      H      -1.2944093898    -0.6034437272    -1.2936116254
    5      F      -1.3827330685     0.8103011968     0.1729674073
    6      H       1.2944007042    -0.6034343000    -1.2936206533
    7      F       1.3827327270     0.8103017478     0.1729673277
    8      H      -0.0000006162    -0.9319674044     1.5203856355
    9      H       0.0000117195    -2.2596370721     0.2519653239
 ----------------------------------------------------------------
 Molecular Point Group                 C1    NOp =  1
 Largest Abelian Subgroup              C1    NOp =  1
 Nuclear Repulsion Energy =   180.0179413615 hartrees
 There are       20 alpha and       20 beta electrons
 Requested basis set is 6-311++G(d,p)
 There are 50 shells and 138 basis functions

 Total QAlloc Memory Limit   2000 MB
 Mega-Array Size       188 MB
 MEM_STATIC part       192 MB

                       Distance Matrix (Angstroms)
             C (  1)   C (  2)   C (  3)   H (  4)   F (  5)   H (  6)
   C (  2)  1.504209
   C (  3)  1.504210  1.497468
   H (  4)  2.266717  1.083977  2.247592
   F (  5)  2.456421  1.372933  2.454818  2.038953
   H (  6)  2.266718  2.247590  1.083977  2.588810  3.364012
   F (  7)  2.456418  2.454822  1.372932  3.364018  2.765466  2.038954
   H (  8)  1.084029  2.194448  2.194453  3.114804  2.600574  3.114810
   H (  9)  1.083510  2.249463  2.249460  2.609082  3.367899  2.609078
             F (  7)   H (  8)
   H (  8)  2.600575
   H (  9)  3.367890  1.836191

 A cutoff of  1.0D-11 yielded   1241 shell pairs
 There are      9618 function pairs (     10334 Cartesian)

 -------------------------------------------------------
 OpenMP Integral Computing Module                       
 Release: version 1.0, May 2013, Q-Chem Inc. Pittsburgh 
 -------------------------------------------------------
 Integral Job Info:
 Integral job number is                      11
 Integral operator is                         1
 short-range coefficients                     0
 long-range coefficients              100000000
 Omega coefficients                           0
 if combine SR and LR in K                    0
 Integral screening is                        0
 Integral computing path is                   2
 max size of driver memory is            800000
 size of driver memory is                593474
 size of scratch memory is              2361544
 max col of scratch BK array               1296
 max len of scratch array in speh3          155
 max len of scratch index in speh4           18
 max int batch size is                      520
 min int batch size is                       52
 fixed nKL is                                52
 max L of basis functions is                  2
 order of int derivative is                   0
 number of shells is                         50
 number of basis is                         143
 number of cartesian basis is               143
 number of contracted shell pairs          1241
 number of primitive shell pairs           3320
 maxK2 (contraction) of shell pair           36
 max number of K2 of shell pair               1
 max number of CS2 of shell pair            188
 max number of PS2 of shell pair            438
 mem total for path MDJ                  520466
 -------------------------------------------------------
 Smallest overlap matrix eigenvalue = 7.62E-05
 Guess from superposition of atomic densities
 Warning:  Energy on first SCF cycle will be non-variational
 SAD guess density has 40.000000 electrons

 -----------------------------------------------------------------------
  General SCF calculation program by
  Eric Jon Sundstrom, Paul Horn, Yuezhi Mao, Dmitri Zuev, Alec White,
  David Stuck, Shaama M.S., Shane Yost, Joonho Lee, David Small,
  Daniel Levine, Susi Lehtola, Hugh Burton, Evgeny Epifanovsky
 -----------------------------------------------------------------------
 Exchange:     0.2000 Hartree-Fock + 0.0800 Slater + 0.7200 B88
 Correlation:  0.1900 VWN1RPA + 0.8100 LYP
 Using SG-1 standard quadrature grid
 using 4 threads for integral computing
 -------------------------------------------------------
 OpenMP Integral computing Module                
 Release: version 2.0, May 2017, Q-Chem Inc. Pleasanton 
 -------------------------------------------------------
 -------------------------------------------------------
 OpenMP BLAS3 based DFT computing Module                
 Release: version 1.0, May 2013, Q-Chem Inc. Pittsburgh 
 -------------------------------------------------------
 A restricted SCF calculation will be
 performed using DIIS
 SCF converges when DIIS error is below 1.0e-08
 ---------------------------------------
  Cycle       Energy         DIIS error
 ---------------------------------------
    1    -317.3007108772      5.13e-02  
    2    -316.3972000210      5.36e-03  
    3    -316.3849884713      6.06e-03  
    4    -316.4521943022      7.69e-04  
    5    -316.4528589186      3.91e-04  
    6    -316.4531275958      5.94e-05  
    7    -316.4531328934      2.57e-05  
    8    -316.4531342673      3.09e-06  
    9    -316.4531342886      4.54e-07  
   10    -316.4531342891      3.48e-08  
   11    -316.4531342891      6.11e-09  Convergence criterion met
 ---------------------------------------
 SCF time:   CPU 13.34s  wall 3.00s 
 SCF   energy in the final basis set =     -316.4531342891
 Total energy in the final basis set =     -316.4531342891

 --------------------------------------------------------------

                    Orbital Energies (a.u.)
 --------------------------------------------------------------

 Alpha MOs
 -- Occupied --
-24.683 -24.683 -10.274 -10.274 -10.200  -1.225  -1.212  -0.887
 -0.641  -0.636  -0.565  -0.545  -0.490  -0.474  -0.460  -0.426
 -0.413  -0.402  -0.314  -0.301
 -- Virtual --
 -0.014   0.009   0.016   0.016   0.033   0.065   0.072   0.075
  0.079   0.100   0.102   0.117   0.126   0.128   0.144   0.150
  0.155   0.169   0.177   0.211   0.228   0.242   0.259   0.262
  0.273   0.309   0.316   0.349   0.367   0.376   0.380   0.381
  0.437   0.469   0.469   0.507   0.548   0.571   0.571   0.605
  0.620   0.646   0.651   0.657   0.674   0.708   0.768   0.898
  0.956   1.204   1.220   1.262   1.320   1.346   1.366   1.367
  1.415   1.425   1.449   1.470   1.482   1.497   1.536   1.623
  1.638   1.673   1.707   1.802   1.826   1.847   1.889   1.906
  1.937   1.985   2.002   2.060   2.161   2.239   2.247   2.273
  2.367   2.532   2.580   2.626   2.679   2.695   2.721   2.835
  2.846   2.864   3.046   3.212   3.369   3.414   3.716   3.797
  3.805   3.833   3.842   3.959   4.022   4.045   4.070   4.248
  4.266   4.805   4.906   6.335   6.350   6.384   6.391   6.596
  6.745  23.745  23.789  23.883  66.781  66.785
 --------------------------------------------------------------

          Ground-State Mulliken Net Atomic Charges

     Atom                 Charge (a.u.)
  ----------------------------------------
      1 C                    -0.279314
      2 C                    -0.040715
      3 C                    -0.040717
      4 H                     0.160024
      5 F                    -0.149740
      6 H                     0.160024
      7 F                    -0.149739
      8 H                     0.199534
      9 H                     0.140645
  ----------------------------------------
  Sum of atomic charges =     0.000000

 -----------------------------------------------------------------
                    Cartesian Multipole Moments
 -----------------------------------------------------------------
    Charge (ESU x 10^10)
                -0.0000
    Dipole Moment (Debye)
         X      -0.0000      Y      -2.8839      Z      -1.2802
       Tot       3.1553
    Quadrupole Moments (Debye-Ang)
        XX     -31.3442     XY      -0.0000     YY     -28.8471
        XZ      -0.0000     YZ       0.1574     ZZ     -26.0146
    Octopole Moments (Debye-Ang^2)
       XXX      -0.0000    XXY       0.0611    XYY       0.0000
       YYY       6.6939    XXZ      -3.4498    XYZ      -0.0000
       YYZ       0.0977    XZZ       0.0000    YZZ       1.9639
       ZZZ       2.2548
    Hexadecapole Moments (Debye-Ang^3)
      XXXX    -197.4845   XXXY       0.0001   XXYY     -60.1059
      XYYY      -0.0001   YYYY    -134.8212   XXXZ       0.0000
      XXYZ       2.3856   XYYZ       0.0000   YYYZ       3.0102
      XXZZ     -40.2820   XYZZ       0.0000   YYZZ     -34.9879
      XZZZ      -0.0001   YZZZ       2.7435   ZZZZ     -64.0597
 -----------------------------------------------------------------
 Calculating MO derivatives via CPSCF
 D1JvT checksum  = 306396 20953.4809416647
 D1KAT checksum  = 607176 2081.1124015397
   1         3          27      0.166666    0.028595
   2         3          27      0.018876    0.004162
   3         3          27      0.001343    0.000330
   4         6          24      0.000074    0.000018
   5        30           0      0.000000    0.000000    Roots Converged
 Time for AOints: 6.2 s (CPU) 1.5 s (wall)
 ------------------------------------------------------------------------------
                     AOints        : Timing summary (seconds)
 ------------------------------------------------------------------------------
     job step          cpu (% of tot)      sys (% of tot)     wall (% of tot)
 ------------------------------------------------------------------------------
  cpscf_lag         0.3888E+02 (27.4)   0.4000E-05 (44.4)   0.9869E+01 (27.2)
  iterzp            0.9657E+02 (68.2)   0.5000E-05 (55.6)   0.2476E+02 (68.3)
  make_fx           0.0000E+00 ( 0.0)   0.0000E+00 ( 0.0)   0.0000E+00 ( 0.0)
  AOints            0.6153E+01 ( 4.3)   0.0000E+00 ( 0.0)   0.1549E+01 ( 4.3)
 ------------------------------------------------------------------------------
   Grand Totals     0.1417E+03          0.9000E-05          0.3627E+02
 ------------------------------------------------------------------------------
 Calculating analytic Hessian of the SCF energy
 Polarizability Matrix (a.u.)
            1           2           3
    1 -35.5187777   0.0000111  -0.0000108
    2   0.0000111 -36.1655699   0.6232341
    3  -0.0000108   0.6232341 -33.6709150

 Direct stationary perturbation theory relativistic correction:

 rels  =       0.125090469180
 relv  =      -0.529384297699
 rel2e =       0.190596899173
 E_rel =      -0.213696929347

 Hessian of the SCF Energy
            1           2           3           4           5           6
    1   0.2184492  -0.0000030  -0.0000002  -0.0653910   0.0410382  -0.0416810
    2  -0.0000030   0.6462459   0.0309270   0.0781720  -0.1052486   0.0475803
    3  -0.0000002   0.0309270   0.6266507  -0.0704757   0.0494483  -0.1312017
    4  -0.0653910   0.0781720  -0.0704757   0.5407506  -0.0756975   0.1497425
    5   0.0410382  -0.1052486   0.0494483  -0.0756975   0.4192885   0.1214719
    6  -0.0416810   0.0475803  -0.1312017   0.1497425   0.1214719   0.5200266
    7  -0.0653896  -0.0781710   0.0704747  -0.2262379   0.0277119  -0.0037797
    8  -0.0410370  -0.1052492   0.0494488  -0.0277134  -0.0462998  -0.0196532
    9   0.0416797   0.0475806  -0.1312016   0.0037810  -0.0196533  -0.0320421
   10  -0.0021294   0.0021095   0.0009070  -0.1267978  -0.0475763  -0.1254412
   11   0.0077761   0.0097106   0.0184878  -0.0430190  -0.0703899  -0.0705089
   12  -0.0084176  -0.0077397  -0.0106071  -0.1191819  -0.0741017  -0.2277958
   13  -0.0070302   0.0117883  -0.0012645  -0.1019685   0.0744694   0.0376624
   14   0.0145028  -0.0324667  -0.0149688   0.0782344  -0.1843421  -0.0822092
   15  -0.0078550   0.0113491   0.0181584   0.0385550  -0.0812916  -0.1074083
   16  -0.0021292  -0.0021096  -0.0009073  -0.0054870   0.0060306   0.0187100
   17  -0.0077761   0.0097106   0.0184878   0.0007446  -0.0022973  -0.0063239
   18   0.0084175  -0.0077396  -0.0106071  -0.0009643   0.0067940   0.0063654
   19  -0.0070302  -0.0117886   0.0012645  -0.0166033  -0.0348288  -0.0207512
   20  -0.0145033  -0.0324674  -0.0149690  -0.0045306  -0.0034354  -0.0043532
   21   0.0078552   0.0113491   0.0181583  -0.0046747  -0.0135323  -0.0145203
   22  -0.0302559   0.0000003   0.0000011  -0.0020107  -0.0080752  -0.0299252
   23   0.0000003  -0.0660545  -0.0742159  -0.0036114   0.0006635   0.0150031
   24   0.0000010  -0.0700373  -0.3185644   0.0024654  -0.0015304  -0.0122164
   25  -0.0390937   0.0000022   0.0000004   0.0037456   0.0169276   0.0154635
   26   0.0000021  -0.3241806  -0.0626460  -0.0025790  -0.0079390  -0.0010068
   27   0.0000004  -0.0632696  -0.0607854   0.0007526   0.0123952  -0.0012074
            7           8           9          10          11          12
    1  -0.0653896  -0.0410370   0.0416797  -0.0021294   0.0077761  -0.0084176
    2  -0.0781710  -0.1052492   0.0475806   0.0021095   0.0097106  -0.0077397
    3   0.0704747   0.0494488  -0.1312016   0.0009070   0.0184878  -0.0106071
    4  -0.2262379  -0.0277134   0.0037810  -0.1267978  -0.0430190  -0.1191819
    5   0.0277119  -0.0462998  -0.0196533  -0.0475763  -0.0703899  -0.0741017
    6  -0.0037797  -0.0196532  -0.0320421  -0.1254412  -0.0705089  -0.2277958
    7   0.5407486   0.0756990  -0.1497420  -0.0054869  -0.0007446   0.0009643
    8   0.0756990   0.4192892   0.1214720  -0.0060306  -0.0022974   0.0067941
    9  -0.1497420   0.1214720   0.5200285  -0.0187097  -0.0063240   0.0063656
   10  -0.0054869  -0.0060306  -0.0187097   0.1282211   0.0400336   0.1247887
   11  -0.0007446  -0.0022974  -0.0063240   0.0400336   0.0821312   0.0856731
   12   0.0009643   0.0067941   0.0063656   0.1247887   0.0856731   0.2393110
   13  -0.0166039   0.0348292   0.0207514   0.0088304  -0.0049101   0.0002089
   14   0.0045308  -0.0034356  -0.0043536   0.0130334  -0.0192046  -0.0122307
   15   0.0046749  -0.0135328  -0.0145204   0.0202219  -0.0272626  -0.0109493
   16  -0.1267964   0.0475752   0.1254409   0.0011578   0.0011600  -0.0010240
   17   0.0430182  -0.0703894  -0.0705084  -0.0011600   0.0010836   0.0004267
   18   0.1191817  -0.0741014  -0.2277978   0.0010239   0.0004267   0.0000248
   19  -0.1019690  -0.0744700  -0.0376629  -0.0042368  -0.0026200   0.0039382
   20  -0.0782348  -0.1843421  -0.0822096  -0.0003804  -0.0008342   0.0006498
   21  -0.0385556  -0.0812922  -0.1074088  -0.0026772  -0.0009556   0.0022769
   22  -0.0020107   0.0080753   0.0299249  -0.0008280   0.0045881  -0.0023463
   23   0.0036115   0.0006636   0.0150033  -0.0005284  -0.0013176   0.0009215
   24  -0.0024656  -0.0015305  -0.0122160   0.0010263   0.0011101  -0.0003078
   25   0.0037457  -0.0169276  -0.0154633   0.0012696  -0.0022641   0.0010696
   26   0.0025791  -0.0079394  -0.0010070   0.0004992   0.0011184  -0.0003932
   27  -0.0007527   0.0123953  -0.0012074  -0.0011397  -0.0006467   0.0016817
           13          14          15          16          17          18
    1  -0.0070302   0.0145028  -0.0078550  -0.0021292  -0.0077761   0.0084175
    2   0.0117883  -0.0324667   0.0113491  -0.0021096   0.0097106  -0.0077396
    3  -0.0012645  -0.0149688   0.0181584  -0.0009073   0.0184878  -0.0106071
    4  -0.1019685   0.0782344   0.0385550  -0.0054870   0.0007446  -0.0009643
    5   0.0744694  -0.1843421  -0.0812916   0.0060306  -0.0022973   0.0067940
    6   0.0376624  -0.0822092  -0.1074083   0.0187100  -0.0063239   0.0063654
    7  -0.0166039   0.0045308   0.0046749  -0.1267964   0.0430182   0.1191817
    8   0.0348292  -0.0034356  -0.0135328   0.0475752  -0.0703894  -0.0741014
    9   0.0207514  -0.0043536  -0.0145204   0.1254409  -0.0705084  -0.2277978
   10   0.0088304   0.0130334   0.0202219   0.0011578  -0.0011600   0.0010239
   11  -0.0049101  -0.0192046  -0.0272626   0.0011600   0.0010836   0.0004267
   12   0.0002089  -0.0122307  -0.0109493  -0.0010240   0.0004267   0.0000248
   13   0.1161267  -0.1169060  -0.0569008  -0.0042369   0.0026200  -0.0039382
   14  -0.1169060   0.2325003   0.1087953   0.0003804  -0.0008343   0.0006499
   15  -0.0569008   0.1087953   0.1071714   0.0026773  -0.0009556   0.0022769
   16  -0.0042369   0.0003804   0.0026773   0.1282199  -0.0400327  -0.1247883
   17   0.0026200  -0.0008343  -0.0009556  -0.0400327   0.0821304   0.0856728
   18  -0.0039382   0.0006499   0.0022769  -0.1247883   0.0856728   0.2393132
   19   0.0058320   0.0026942  -0.0025519   0.0088302   0.0049101  -0.0002091
   20  -0.0026942   0.0067312   0.0035351  -0.0130333  -0.0192044  -0.0122306
   21   0.0025519   0.0035351   0.0029810  -0.0202220  -0.0272627  -0.0109493
   22   0.0021041  -0.0044772   0.0042031  -0.0008280  -0.0045881   0.0023463
   23   0.0012492   0.0017663  -0.0015126   0.0005285  -0.0013176   0.0009215
   24   0.0001348  -0.0012731   0.0023080  -0.0010263   0.0011101  -0.0003078
   25  -0.0030537   0.0080073  -0.0030244   0.0012695   0.0022641  -0.0010697
   26  -0.0004456  -0.0007144   0.0008757  -0.0004992   0.0011185  -0.0003932
   27   0.0007940   0.0020552  -0.0000178   0.0011398  -0.0006467   0.0016817
           19          20          21          22          23          24
    1  -0.0070302  -0.0145033   0.0078552  -0.0302559   0.0000003   0.0000010
    2  -0.0117886  -0.0324674   0.0113491   0.0000003  -0.0660545  -0.0700373
    3   0.0012645  -0.0149690   0.0181583   0.0000011  -0.0742159  -0.3185644
    4  -0.0166033  -0.0045306  -0.0046747  -0.0020107  -0.0036114   0.0024654
    5  -0.0348288  -0.0034354  -0.0135323  -0.0080752   0.0006635  -0.0015304
    6  -0.0207512  -0.0043532  -0.0145203  -0.0299252   0.0150031  -0.0122164
    7  -0.1019690  -0.0782348  -0.0385556  -0.0020107   0.0036115  -0.0024656
    8  -0.0744700  -0.1843421  -0.0812922   0.0080753   0.0006636  -0.0015305
    9  -0.0376629  -0.0822096  -0.1074088   0.0299249   0.0150033  -0.0122160
   10  -0.0042368  -0.0003804  -0.0026772  -0.0008280  -0.0005284   0.0010263
   11  -0.0026200  -0.0008342  -0.0009556   0.0045881  -0.0013176   0.0011101
   12   0.0039382   0.0006498   0.0022769  -0.0023463   0.0009215  -0.0003078
   13   0.0058320  -0.0026942   0.0025519   0.0021041   0.0012492   0.0001348
   14   0.0026942   0.0067312   0.0035351  -0.0044772   0.0017663  -0.0012731
   15  -0.0025519   0.0035351   0.0029810   0.0042031  -0.0015126   0.0023080
   16   0.0088302  -0.0130333  -0.0202220  -0.0008280   0.0005285  -0.0010263
   17   0.0049101  -0.0192044  -0.0272627  -0.0045881  -0.0013176   0.0011101
   18  -0.0002091  -0.0122306  -0.0109493   0.0023463   0.0009215  -0.0003078
   19   0.1161267   0.1169067   0.0569012   0.0021042  -0.0012491  -0.0001347
   20   0.1169067   0.2325005   0.1087955   0.0044773   0.0017663  -0.0012731
   21   0.0569012   0.1087955   0.1071720  -0.0042031  -0.0015126   0.0023080
   22   0.0021042   0.0044773  -0.0042031   0.0322507  -0.0000004  -0.0000009
   23  -0.0012491   0.0017663  -0.0015126  -0.0000004   0.0657604   0.0727503
   24  -0.0001347  -0.0012731   0.0023080  -0.0000009   0.0727503   0.3389277
   25  -0.0030537  -0.0080074   0.0030244  -0.0005256  -0.0000000   0.0000000
   26   0.0004456  -0.0007146   0.0008757   0.0000000  -0.0019304   0.0006739
   27  -0.0007940   0.0020552  -0.0000178   0.0000001  -0.0273587   0.0000687
           25          26          27
    1  -0.0390937   0.0000021   0.0000004
    2   0.0000022  -0.3241806  -0.0632696
    3   0.0000004  -0.0626460  -0.0607854
    4   0.0037456  -0.0025790   0.0007526
    5   0.0169276  -0.0079390   0.0123952
    6   0.0154635  -0.0010068  -0.0012074
    7   0.0037457   0.0025791  -0.0007527
    8  -0.0169276  -0.0079394   0.0123953
    9  -0.0154633  -0.0010070  -0.0012074
   10   0.0012696   0.0004992  -0.0011397
   11  -0.0022641   0.0011184  -0.0006467
   12   0.0010696  -0.0003932   0.0016817
   13  -0.0030537  -0.0004456   0.0007940
   14   0.0080073  -0.0007144   0.0020552
   15  -0.0030244   0.0008757  -0.0000178
   16   0.0012695  -0.0004992   0.0011398
   17   0.0022641   0.0011185  -0.0006467
   18  -0.0010697  -0.0003932   0.0016817
   19  -0.0030537   0.0004456  -0.0007940
   20  -0.0080074  -0.0007146   0.0020552
   21   0.0030244   0.0008757  -0.0000178
   22  -0.0005256   0.0000000   0.0000001
   23  -0.0000000  -0.0019304  -0.0273587
   24   0.0000000   0.0006739   0.0000687
   25   0.0356963  -0.0000021  -0.0000005
   26  -0.0000021   0.3411815   0.0630208
   27  -0.0000005   0.0630208   0.0598038
 Gradient time:  CPU 181.15 s  wall 46.70 s
 **********************************************************************
 **                                                                  **
 **                       VIBRATIONAL ANALYSIS                       **
 **                       --------------------                       **
 **                                                                  **
 **        VIBRATIONAL FREQUENCIES (CM**-1) AND NORMAL MODES         **
 **     FORCE CONSTANTS (mDYN/ANGSTROM) AND REDUCED MASSES (AMU)     **
 **                  INFRARED INTENSITIES (KM/MOL)                   **
 **                                                                  **
 **********************************************************************


 Mode:                 1                      2                      3
 Frequency:       208.18                 321.63                 467.76
 Force Cnst:      0.3390                 0.1882                 0.3172
 Red. Mass:      13.2764                 3.0874                 2.4605
 IR Active:          YES                    YES                    YES
 IR Intens:        1.598                  0.631                  5.289
 Raman Active:       YES                    YES                    YES
               X      Y      Z        X      Y      Z        X      Y      Z
 C         -0.000  0.168  0.017    0.202  0.000 -0.000   -0.000  0.206  0.018
 C         -0.023  0.138  0.017   -0.037 -0.022  0.155   -0.001  0.004 -0.133
 C          0.023  0.138  0.017   -0.037  0.022 -0.155    0.001  0.004 -0.133
 H          0.220  0.058 -0.107   -0.092 -0.259  0.286   -0.069 -0.006 -0.087
 F         -0.544 -0.156 -0.015   -0.055  0.115 -0.115    0.059 -0.090  0.071
 H         -0.220  0.058 -0.107   -0.092  0.259 -0.286    0.069 -0.006 -0.087
 F          0.544 -0.156 -0.015   -0.055 -0.115  0.115   -0.059 -0.090  0.071
 H         -0.000  0.329 -0.020    0.731  0.000  0.000   -0.000  0.741 -0.113
 H          0.000  0.132  0.197    0.002 -0.000 -0.000    0.000  0.105  0.540
 TransDip  -0.000  0.040  0.009    0.025 -0.000  0.000   -0.000  0.048 -0.056

 Mode:                 4                      5                      6
 Frequency:       622.71                 745.74                 790.31
 Force Cnst:      1.1921                 0.7418                 0.5848
 Red. Mass:       5.2179                 2.2641                 1.5892
 IR Active:          YES                    YES                    YES
 IR Intens:       19.912                 14.795                 25.582
 Raman Active:       YES                    YES                    YES
               X      Y      Z        X      Y      Z        X      Y      Z
 C          0.014 -0.000  0.000    0.212 -0.000 -0.000    0.000  0.135 -0.045
 C          0.263  0.235  0.018   -0.050  0.038 -0.122   -0.104 -0.059 -0.020
 C          0.263 -0.235 -0.018   -0.050 -0.038  0.122    0.104 -0.059 -0.020
 H          0.330  0.216 -0.005   -0.047  0.258 -0.209   -0.414 -0.313  0.278
 F         -0.182  0.039  0.077   -0.047  0.082  0.026   -0.018  0.012  0.022
 H          0.330 -0.216  0.005   -0.047 -0.258  0.209    0.414 -0.313  0.278
 F         -0.182 -0.039 -0.077   -0.047 -0.082 -0.026    0.018  0.012  0.022
 H          0.292  0.000  0.000   -0.250  0.000 -0.000   -0.000 -0.232  0.042
 H         -0.522 -0.000  0.000    0.781 -0.000  0.000    0.000  0.206 -0.396
 TransDip   0.143  0.000 -0.000    0.123  0.000 -0.000    0.000 -0.152  0.056

 Mode:                 7                      8                      9
 Frequency:       863.77                1008.54                1059.14
 Force Cnst:      1.1403                 0.8762                 2.4073
 Red. Mass:       2.5941                 1.4620                 3.6423
 IR Active:          YES                    YES                    YES
 IR Intens:       44.249                  0.012                 18.878
 Raman Active:       YES                    YES                    YES
               X      Y      Z        X      Y      Z        X      Y      Z
 C         -0.000 -0.138 -0.106   -0.055  0.000 -0.000    0.000  0.201 -0.216
 C         -0.106 -0.129 -0.016   -0.061  0.083 -0.060   -0.114 -0.070  0.219
 C          0.106 -0.129 -0.016   -0.061 -0.083  0.060    0.114 -0.070  0.219
 H         -0.166  0.112 -0.076    0.002  0.114 -0.119    0.394  0.312 -0.243
 F         -0.056  0.114  0.037    0.026 -0.047 -0.011    0.045 -0.047 -0.048
 H          0.166  0.112 -0.076    0.002 -0.114  0.119   -0.394  0.312 -0.243
 F          0.056  0.114  0.037    0.026  0.047  0.011   -0.045 -0.047 -0.048
 H          0.000  0.485 -0.254    0.935  0.000 -0.000   -0.000  0.209 -0.222
 H         -0.000 -0.297  0.631    0.185  0.000 -0.000   -0.000  0.193 -0.123
 TransDip  -0.000 -0.213 -0.015   -0.003  0.000  0.000   -0.000  0.051  0.130

 Mode:                10                     11                     12
 Frequency:      1080.49                1110.26                1146.05
 Force Cnst:      1.3455                 0.9230                 1.7864
 Red. Mass:       1.9561                 1.2709                 2.3085
 IR Active:          YES                    YES                    YES
 IR Intens:       43.159                  1.301                 29.013
 Raman Active:       YES                    YES                    YES
               X      Y      Z        X      Y      Z        X      Y      Z
 C         -0.178  0.000 -0.000   -0.082  0.000 -0.000   -0.003 -0.000 -0.000
 C          0.062 -0.104  0.091    0.058  0.038 -0.059   -0.012  0.144  0.146
 C          0.062  0.104 -0.091    0.058 -0.038  0.059   -0.013 -0.144 -0.146
 H          0.276  0.178 -0.155   -0.288 -0.425  0.348   -0.228  0.395  0.188
 F         -0.024  0.043  0.015   -0.007  0.009  0.008    0.020 -0.076 -0.065
 H          0.276 -0.178  0.155   -0.288  0.425 -0.348   -0.227 -0.397 -0.185
 F         -0.024 -0.043 -0.015   -0.007 -0.009 -0.008    0.020  0.076  0.064
 H          0.205  0.000 -0.000   -0.009  0.000 -0.000   -0.437  0.001 -0.001
 H          0.782  0.000 -0.000    0.457  0.000 -0.000    0.467 -0.000  0.001
 TransDip   0.210  0.000  0.000    0.037  0.000  0.000   -0.173  0.000  0.000

 Mode:                13                     14                     15
 Frequency:      1146.20                1236.34                1359.39
 Force Cnst:      1.3633                 1.4732                 1.4134
 Red. Mass:       1.7613                 1.6358                 1.2982
 IR Active:          YES                    YES                    YES
 IR Intens:       20.173                 56.310                 23.456
 Raman Active:       YES                    YES                    YES
               X      Y      Z        X      Y      Z        X      Y      Z
 C         -0.000  0.060  0.145    0.000 -0.047  0.063    0.007 -0.000 -0.000
 C         -0.060 -0.091 -0.083   -0.105  0.077  0.017   -0.066  0.084  0.037
 C          0.060 -0.091 -0.084    0.105  0.077  0.017   -0.066 -0.084 -0.037
 H          0.205  0.311 -0.427   -0.448  0.482  0.057    0.505 -0.428 -0.113
 F         -0.013  0.029  0.029    0.020 -0.054 -0.042    0.013 -0.005  0.008
 H         -0.206  0.309 -0.428    0.448  0.482  0.057    0.505  0.428  0.113
 F          0.014  0.029  0.029   -0.020 -0.054 -0.042    0.013  0.005 -0.008
 H         -0.001 -0.394  0.262    0.000 -0.138  0.099   -0.200 -0.000 -0.000
 H          0.001  0.133 -0.226   -0.000 -0.086  0.201    0.175  0.000  0.000
 TransDip  -0.000 -0.079 -0.120    0.000  0.224  0.087   -0.155 -0.000 -0.000

 Mode:                16                     17                     18
 Frequency:      1396.52                1474.01                3128.64
 Force Cnst:      1.5281                 2.2528                 6.0796
 Red. Mass:       1.3298                 1.7598                 1.0542
 IR Active:          YES                    YES                    YES
 IR Intens:       14.749                 43.843                  1.051
 Raman Active:       YES                    YES                    YES
               X      Y      Z        X      Y      Z        X      Y      Z
 C         -0.000  0.003 -0.031    0.000 -0.118  0.094    0.000 -0.049  0.043
 C         -0.096  0.065 -0.013   -0.133  0.067 -0.009   -0.000  0.002  0.002
 C          0.096  0.065 -0.013    0.133  0.067 -0.009    0.000  0.002  0.002
 H          0.247 -0.338 -0.077    0.188 -0.239 -0.104   -0.024 -0.013 -0.036
 F          0.015 -0.007  0.004    0.015 -0.010 -0.001   -0.000  0.000 -0.000
 H         -0.247 -0.338 -0.077   -0.188 -0.239 -0.104    0.024 -0.013 -0.036
 F         -0.015 -0.007  0.004   -0.015 -0.010 -0.001    0.000  0.000 -0.000
 H          0.000 -0.512  0.106   -0.000  0.628 -0.091    0.000 -0.172 -0.648
 H         -0.000 -0.137  0.563   -0.000  0.021 -0.568   -0.000  0.718  0.161
 TransDip   0.000  0.110  0.054   -0.000  0.208 -0.040    0.000 -0.032  0.006

 Mode:                19                     20                     21
 Frequency:      3160.52                3169.75                3222.31
 Force Cnst:      6.4063                 6.4763                 6.8363
 Red. Mass:       1.0885                 1.0940                 1.1175
 IR Active:          YES                    YES                    YES
 IR Intens:        3.134                 22.772                  3.186
 Raman Active:       YES                    YES                    YES
               X      Y      Z        X      Y      Z        X      Y      Z
 C         -0.000  0.000  0.000   -0.000  0.003  0.014    0.000 -0.070 -0.071
 C         -0.031 -0.020 -0.048   -0.033 -0.018 -0.049   -0.004 -0.002 -0.006
 C         -0.031  0.020  0.048    0.033 -0.018 -0.049    0.004 -0.002 -0.006
 H          0.355  0.229  0.564    0.355  0.228  0.557    0.042  0.023  0.066
 F          0.001 -0.000 -0.000    0.000 -0.000  0.000   -0.000  0.000  0.000
 H          0.355 -0.229 -0.564   -0.355  0.228  0.557   -0.042  0.023  0.066
 F          0.001  0.000  0.000   -0.000 -0.000  0.000    0.000  0.000  0.000
 H          0.006 -0.000 -0.000    0.000 -0.035 -0.119   -0.000  0.170  0.708
 H         -0.004 -0.000 -0.000    0.000 -0.029 -0.005   -0.000  0.654  0.135
 TransDip  -0.057 -0.000 -0.000    0.000 -0.053 -0.143   -0.000 -0.057  0.004

 STANDARD THERMODYNAMIC QUANTITIES AT   298.15 K  AND     1.00 ATM

   This Molecule has  0 Imaginary Frequencies
   Zero point vibrational energy:       41.055 kcal/mol

   Atom    1 Element C  Has Mass   12.00000
   Atom    2 Element C  Has Mass   12.00000
   Atom    3 Element C  Has Mass   12.00000
   Atom    4 Element H  Has Mass    1.00783
   Atom    5 Element F  Has Mass   18.99840
   Atom    6 Element H  Has Mass    1.00783
   Atom    7 Element F  Has Mass   18.99840
   Atom    8 Element H  Has Mass    1.00783
   Atom    9 Element H  Has Mass    1.00783
   Molecular Mass:    78.028120 amu
   Principal axes and moments of inertia in amu*Bohr^2:
                             1           2           3
    Eigenvalues --      228.06674   369.11793   498.02412
          X               1.00000    -0.00000     0.00000
          Y               0.00000     0.99986    -0.01699
          Z              -0.00000     0.01699     0.99986
   Rotational Symmetry Number is   1
   The Molecule is an Asymmetric Top
   Translational Enthalpy:        0.889 kcal/mol
   Rotational Enthalpy:           0.889 kcal/mol
   Vibrational Enthalpy:         42.166 kcal/mol
   gas constant (RT):             0.592 kcal/mol
   Translational Entropy:        38.978  cal/mol.K
   Rotational Entropy:           25.242  cal/mol.K
   Vibrational Entropy:           5.633  cal/mol.K

   Total Enthalpy:               44.536 kcal/mol
   Total Entropy:                69.853  cal/mol.K

 ======================================================================

 STANDARD THERMODYNAMIC QUANTITIES FOR ANHARMONIC VIBRATION -- TOSH

   Zero point vibrational energy: ************ kcal/mol

   Vibrational Enthalpy:       Infinity kcal/mol
   Vibrational Entropy:             NaN  cal/mol.K

   Total Enthalpy:             Infinity kcal/mol
   Total Entropy:                   NaN  cal/mol.K

 ======================================================================

 STANDARD THERMODYNAMIC QUANTITIES FOR ANHARMONIC VIBRATION -- VPT2

   Zero point vibrational energy: ************ kcal/mol

   Vibrational Enthalpy:       Infinity kcal/mol
   Vibrational Entropy:             NaN  cal/mol.K

   Total Enthalpy:             Infinity kcal/mol
   Total Entropy:                   NaN  cal/mol.K

 ======================================================================

Archival summary:
1\1\garfield\FREQ\ProcedureUnspecified\BasisUnspecified\234\taweetha\WedOct1007:56:292018WedOct1007:56:292018\0\\#,FREQ,ProcedureUnspecified,BasisUnspecified,\\0,1\F\C,1,1.37293\H,2,1.08398,1,111.635\C,2,1.49747,1,117.503,3,-144.789,0\H,4,1.08398,2,120.225,1,141.663,0\F,4,1.37293,2,117.502,1,0,0\C,4,1.50421,2,60.1482,1,-107.151,0\H,7,1.08351,4,119.871,2,-109.245,0\H,7,1.08403,4,114.992,2,105.517,0\\\@

 Total job time:  50.13s(wall), 194.63s(cpu) 
 Wed Oct 10 07:56:29 2018

        *************************************************************
        *                                                           *
        *  Thank you very much for using Q-Chem.  Have a nice day.  *
        *                                                           *
        *************************************************************
