# Supplementary material for: Geometric and energetic data from ab initio calculations of haloethene, haloimine, halomethylenephosphine, haloiminophosphine, halodiazene, halodiphosphene and halocyclopropane
Source: Data Brief. 2019 Nov 2;27:104738. doi: 10.1016/j.dib.2019.104738 (PMC6861602; doi:10.1016/j.dib.2019.104738)
Supplement: Multimedia component 3 [file mmc3.zip › CCC/B3LYP/HFCCCHI.out]

Q-Chem Developer Version!
                  Welcome to Q-Chem
     A Quantum Leap Into The Future Of Chemistry


 Q-Chem 5.1, Q-Chem, Inc., Pleasanton, CA (2018)

 Yihan Shao,  Zhengting Gan,  E. Epifanovsky,  A. T. B. Gilbert,  M. Wormit,  
 J. Kussmann,  A. W. Lange,  A. Behn,  Jia Deng,  Xintian Feng,  D. Ghosh,  
 M. Goldey,  P. R. Horn,  L. D. Jacobson,  I. Kaliman,  T. Kus,  A. Landau,  
 Jie Liu,  E. I. Proynov,  R. M. Richard,  R. P. Steele,  E. J. Sundstrom,  
 H. L. Woodcock III,  P. M. Zimmerman,  D. Zuev,  B. Albrecht,  E. Alguire,  
 S. A. Baeppler,  D. Barton,  Z. Benda,  Y. A. Bernard,  E. J. Berquist,  
 K. B. Bravaya,  H. Burton,  D. Casanova,  Chun-Min Chang,  Yunqing Chen,  
 A. Chien,  K. D. Closser,  M. P. Coons,  S. Coriani,  S. Dasgupta,  
 A. L. Dempwolff,  M. Diedenhofen,  Hainam Do,  R. G. Edgar,  Po-Tung Fang,  
 S. Faraji,  S. Fatehi,  Qingguo Feng,  K. D. Fenk,  J. Fosso-Tande,  
 Qinghui Ge,  A. Ghysels,  G. Gidofalvi,  J. Gomes,  J. Gonthier,  A. Gunina,  
 D. Hait,  M. W. D. Hanson-Heine,  P. H. P. Harbach,  A. W. Hauser,  
 J. E. Herr,  E. G. Hohenstein,  Z. C. Holden,  Kerwin Hui,  B. C. Huynh,  
 T.-C. Jagau,  Hyunjun Ji,  B. Kaduk,  K. Khistyaev,  Jaehoon Kim,  
 P. Klunzinger,  K. Koh,  D. Kosenkov,  L. Koulias,  T. Kowalczyk,  
 C. M. Krauter,  A. Kunitsa,  Ka Un Lao,  A. Laurent,  K. V. Lawler,  
 Joonho Lee,  D. Lefrancois,  S. Lehtola,  D. S. Levine,  Yi-Pei Li,  
 You-Sheng Lin,  Fenglai Liu,  E. Livshits,  A. Luenser,  P. Manohar,  
 E. Mansoor,  S. F. Manzer,  Shan-Ping Mao,  Yuezhi Mao,  N. Mardirossian,  
 A. V. Marenich,  T. Markovich,  L. A. Martinez-Martinez,  S. A. Maurer,  
 N. J. Mayhall,  S. C. McKenzie,  J.-M. Mewes,  A. F. Morrison,  
 J. W. Mullinax,  K. Nanda,  T. S. Nguyen-Beck,  R. Olivares-Amaya,  
 J. A. Parkhill,  T. M. Perrine,  F. Plasser,  P. Pokhilko,  S. Prager,  
 A. Prociuk,  E. Ramos,  D. R. Rehn,  F. Rob,  M. Schneider,  N. Sergueev,  
 S. M. Sharada,  S. Sharma,  D. W. Small,  T. Stauch,  T. Stein,  
 Yu-Chuan Su,  A. J. W. Thom,  A. Tkatchenko,  T. Tsuchimochi,  N. M. Tubman,  
 L. Vogt,  M. L. Vidal,  O. Vydrov,  M. A. Watson,  J. Wenzel,  
 M. de Wergifosse,  T. A. Wesolowski,  A. White,  J. Witte,  A. Yamada,  
 Jun Yang,  K. Yao,  S. Yeganeh,  S. R. Yost,  Zhi-Qiang You,  A. Zech,  
 Igor Ying Zhang,  Xing Zhang,  Yan Zhao,  Ying Zhu,  B. R. Brooks,  
 G. K. L. Chan,  C. J. Cramer,  M. S. Gordon,  W. J. Hehre,  A. Klamt,  
 M. W. Schmidt,  C. D. Sherrill,  D. G. Truhlar,  A. Aspuru-Guzik,  R. Baer,  
 A. T. Bell,  N. A. Besley,  Jeng-Da Chai,  A. E. DePrince, III,  
 R. A. DiStasio Jr.,  A. Dreuw,  B. D. Dunietz,  T. R. Furlani,  
 Chao-Ping Hsu,  Yousung Jung,  Jing Kong,  D. S. Lambrecht,  WanZhen Liang,  
 C. Ochsenfeld,  V. A. Rassolov,  L. V. Slipchenko,  J. E. Subotnik,  
 T. Van Voorhis,  J. M. Herbert,  A. I. Krylov,  P. M. W. Gill,  M. Head-Gordon

 Contributors to earlier versions of Q-Chem not listed above: 
 R. D. Adamson,  B. Austin,  J. Baker,  G. J. O. Beran,  K. Brandhorst,  
 S. T. Brown,  E. F. C. Byrd,  A. K. Chakraborty,  C.-L. Cheng,  
 Siu Hung Chien,  D. M. Chipman,  D. L. Crittenden,  H. Dachsel,  
 R. J. Doerksen,  A. D. Dutoi,  L. Fusti-Molnar,  W. A. Goddard III,  
 A. Golubeva-Zadorozhnaya,  S. R. Gwaltney,  G. Hawkins,  A. Heyden,  
 S. Hirata,  G. Kedziora,  F. J. Keil,  C. Kelley,  Jihan Kim,  R. A. King,  
 R. Z. Khaliullin,  P. P. Korambath,  W. Kurlancheek,  A. M. Lee,  M. S. Lee,  
 S. V. Levchenko,  Ching Yeh Lin,  D. Liotard,  R. C. Lochan,  I. Lotan,  
 P. E. Maslen,  N. Nair,  D. P. O'Neill,  D. Neuhauser,  E. Neuscamman,  
 C. M. Oana,  R. Olson,  B. Peters,  R. Peverati,  P. A. Pieniazek,  
 Y. M. Rhee,  J. Ritchie,  M. A. Rohrdanz,  E. Rosta,  N. J. Russ,  
 H. F. Schaefer III,  N. E. Schultz,  N. Shenvi,  A. C. Simmonett,  A. Sodt,  
 D. Stuck,  K. S. Thanthiriwatte,  V. Vanovschi,  Tao Wang,  A. Warshel,  
 C. F. Williams,  Q. Wu,  X. Xu,  W. Zhang

 Please cite Q-Chem as follows:
 Y. Shao et al., Mol. Phys. 113, 184-215 (2015)
 DOI: 10.1080/00268976.2014.952696

 Q-Chem 5.1.1 for Intel X86 EM64T Linux

 Parts of Q-Chem use Armadillo 8.300.2 (Tropical Shenanigans).
 http://arma.sourceforge.net/

 Q-Chem begins on Wed Oct 10 08:17:46 2018  

Host: 
0

     Scratch files written to /scratch/taweetham/qchem28286//
Input Ideriv = 2
Curr. Ideriv = -1
Max.  Ideriv = 2

Checking the input file for inconsistencies... 	...done.

--------------------------------------------------------------
User input:
--------------------------------------------------------------
$molecule
0 1
C 
C 1 CC 
C 2 CC 1 60.0
H 2 CH 1 ANG  3 pDHA
F 2 CF 1 ANG  3 mDHA
H 3 CH 1 ANG  2 mDHA
I 3 CI 1 ANG  2 pDHA
H 1 CH 2 ANG  3 pDHA
H 1 CH 2 ANG  3 mDHA

CC=1.54
CH=1.09
CF=1.35
CCl=1.77
CBr=1.94
CI=2.14
ANG=118.0
pDHA=107.9
mDHA=-107.9
$end

$rem
   job_type	optimization
   basis	6-311++g**
   method	b3lyp
   mem_total	32000
$end

--------------------------------------------------------------
 ----------------------------------------------------------------
             Standard Nuclear Orientation (Angstroms)
    I     Atom           X                Y                Z
 ----------------------------------------------------------------
    1      C       1.8861962594    -1.0710872713    -0.5771965453
    2      C       2.1161651212     0.1311072780     0.3573849590
    3      C       0.8743251675    -0.7608231752     0.5414870936
    4      H       2.9129001953     0.0586930754     1.0977020567
    5      F       1.9377666113     1.3701045263    -0.1481442591
    6      H       0.8452596522    -1.4263546242     1.4042287040
    7      I      -1.0297660772     0.0387481851    -0.0195139509
    8      H       1.5893240503    -0.8696621148    -1.6064656053
    9      H       2.5300994027    -1.9424518735    -0.4579804723
 ----------------------------------------------------------------
 Molecular Point Group                 C1    NOp =  1
 Largest Abelian Subgroup              C1    NOp =  1
 Nuclear Repulsion Energy =   407.2826609424 hartrees
 There are       42 alpha and       42 beta electrons
 Requested basis set is 6-311++G(d,p)
 There are 68 shells and 178 basis functions

 Total QAlloc Memory Limit  32000 MB
 Mega-Array Size       188 MB
 MEM_STATIC part       192 MB
 A cutoff of  1.0D-11 yielded   2099 shell pairs
 There are     14724 function pairs (     16256 Cartesian)

 -------------------------------------------------------
 OpenMP Integral Computing Module                       
 Release: version 1.0, May 2013, Q-Chem Inc. Pittsburgh 
 -------------------------------------------------------
 Integral Job Info:
 Integral job number is                      11
 Integral operator is                         1
 short-range coefficients                     0
 long-range coefficients              100000000
 Omega coefficients                           0
 if combine SR and LR in K                    0
 Integral screening is                        0
 Integral computing path is                   2
 max size of driver memory is            800000
 size of driver memory is                593474
 size of scratch memory is             11861008
 max col of scratch BK array               1296
 max len of scratch array in speh3          155
 max len of scratch index in speh4           18
 max int batch size is                      520
 min int batch size is                       52
 fixed nKL is                                52
 max L of basis functions is                  2
 order of int derivative is                   0
 number of shells is                         68
 number of basis is                         187
 number of cartesian basis is               187
 number of contracted shell pairs          2099
 number of primitive shell pairs           4594
 maxK2 (contraction) of shell pair           36
 max number of K2 of shell pair               1
 max number of CS2 of shell pair            247
 max number of PS2 of shell pair            396
 mem total for path MDJ                  525532
 -------------------------------------------------------
 Smallest overlap matrix eigenvalue = 8.15E-05

 Scale SEOQF with 1.000000e-01/1.000000e-01/1.000000e-01

 Standard Electronic Orientation quadrupole field applied
 Nucleus-field energy     =     0.0000000070 hartrees
 Guess from superposition of atomic densities
 Warning:  Energy on first SCF cycle will be non-variational
 SAD guess density has 84.000000 electrons

 -----------------------------------------------------------------------
  General SCF calculation program by
  Eric Jon Sundstrom, Paul Horn, Yuezhi Mao, Dmitri Zuev, Alec White,
  David Stuck, Shaama M.S., Shane Yost, Joonho Lee, David Small,
  Daniel Levine, Susi Lehtola, Hugh Burton, Evgeny Epifanovsky
 -----------------------------------------------------------------------
 Exchange:     0.2000 Hartree-Fock + 0.0800 Slater + 0.7200 B88
 Correlation:  0.1900 VWN1RPA + 0.8100 LYP
 Using SG-1 standard quadrature grid
 using 4 threads for integral computing
 -------------------------------------------------------
 OpenMP Integral computing Module                
 Release: version 2.0, May 2017, Q-Chem Inc. Pleasanton 
 -------------------------------------------------------
 -------------------------------------------------------
 OpenMP BLAS3 based DFT computing Module                
 Release: version 1.0, May 2013, Q-Chem Inc. Pittsburgh 
 -------------------------------------------------------
 A restricted SCF calculation will be
 performed using DIIS
 SCF converges when DIIS error is below 1.0e-08
 ---------------------------------------
  Cycle       Energy         DIIS error
 ---------------------------------------
    1   -7136.8121616890      4.16e-02  
    2   -7136.0481508744      3.97e-03  
    3   -7136.0126887431      4.92e-03  
    4   -7136.1016912927      6.52e-04  
    5   -7136.1030769236      3.49e-04  
    6   -7136.1035178381      6.52e-05  
    7   -7136.1035310023      2.27e-05  
    8   -7136.1035323164      6.37e-06  
    9   -7136.1035324408      1.55e-06  
   10   -7136.1035324460      2.74e-07  
   11   -7136.1035324462      1.48e-07  
   12   -7136.1035324463      1.59e-08  
   13   -7136.1035324463      4.21e-09  Convergence criterion met
 ---------------------------------------
 SCF time:   CPU 27.85s  wall 7.00s 
 SCF   energy in the final basis set =    -7136.1035324463
 Total energy in the final basis set =    -7136.1035324463

 --------------------------------------------------------------

                    Orbital Energies (a.u.)
 --------------------------------------------------------------

 Alpha MOs
 -- Occupied --
*******-176.299-165.702-165.700-165.700 -35.795 -31.288 -31.282
-31.282 -24.691 -22.939 -22.937 -22.937 -22.933 -22.933 -10.284
-10.243 -10.206  -6.344  -4.757  -4.742  -4.742  -2.022  -2.018
 -2.018  -2.005  -2.005  -1.233  -0.876  -0.680  -0.639  -0.595
 -0.548  -0.515  -0.472  -0.444  -0.419  -0.368  -0.341  -0.311
 -0.264  -0.258
 -- Virtual --
 -0.051  -0.013   0.009   0.018   0.025   0.050   0.062   0.073
  0.081   0.082   0.083   0.108   0.119   0.126   0.127   0.141
  0.148   0.153   0.161   0.175   0.197   0.215   0.227   0.252
  0.252   0.258   0.270   0.278   0.301   0.349   0.359   0.389
  0.404   0.428   0.437   0.465   0.467   0.495   0.504   0.526
  0.546   0.594   0.598   0.610   0.616   0.627   0.651   0.661
  0.690   0.715   0.755   0.774   0.907   0.959   1.197   1.221
  1.263   1.311   1.330   1.337   1.348   1.398   1.408   1.436
  1.462   1.472   1.522   1.549   1.595   1.622   1.658   1.703
  1.773   1.812   1.842   1.895   1.899   1.936   1.978   2.040
  2.147   2.201   2.227   2.237   2.375   2.514   2.565   2.629
  2.644   2.675   2.698   2.792   2.812   2.829   2.999   3.194
  3.301   3.393   3.709   3.794   3.818   3.986   4.005   4.013
  4.056   4.080   4.105   4.181   4.248   4.274   4.431   4.849
  6.033   6.043   6.097   6.342   6.384   6.682  23.714  23.720
 23.837  27.875  28.369  28.378  28.397  28.551  28.559  28.589
 28.610  28.703  66.776 127.909 127.916 127.949 151.6721901.834
 --------------------------------------------------------------

          Ground-State Mulliken Net Atomic Charges

     Atom                 Charge (a.u.)
  ----------------------------------------
      1 C                    -0.338686
      2 C                    -0.112022
      3 C                    -0.168072
      4 H                     0.163633
      5 F                    -0.110839
      6 H                     0.190098
      7 I                     0.062032
      8 H                     0.168428
      9 H                     0.145427
  ----------------------------------------
  Sum of atomic charges =    -0.000000

 -----------------------------------------------------------------
                    Cartesian Multipole Moments
 -----------------------------------------------------------------
    Charge (ESU x 10^10)
                -0.0000
    Dipole Moment (Debye)
         X       1.6039      Y      -1.9823      Z       0.6723
       Tot       2.6370
    Quadrupole Moments (Debye-Ang)
        XX     -48.0682     XY      -5.2172     YY     -53.4762
        XZ       2.6179     YZ      -0.5965     ZZ     -50.7248
    Octopole Moments (Debye-Ang^2)
       XXX     -30.0340    XXY      -1.3643    XYY     -11.4290
       YYY       6.9134    XXZ       3.4387    XYZ       1.3348
       YYZ       1.0467    XZZ      -6.9713    YZZ       1.6307
       ZZZ      -2.1429
    Hexadecapole Moments (Debye-Ang^3)
      XXXX    -668.9121   XXXY      -5.9000   XXYY    -151.5123
      XYYY       2.6490   YYYY    -205.0257   XXXZ      23.5703
      XXYZ       1.0176   XYYZ       1.3473   YYYZ      -4.7322
      XXZZ    -131.2685   XYZZ       2.9766   YYZZ     -50.5539
      XZZZ       0.5668   YZZZ      -3.6365   ZZZZ    -109.9020
 -----------------------------------------------------------------
 Calculating analytic gradient of the SCF energy
 Gradient of SCF Energy
            1           2           3           4           5           6
    1   0.0018290   0.0139835  -0.0240530   0.0034313  -0.0025628   0.0032053
    2  -0.0121858   0.0396728  -0.0035361  -0.0050068  -0.0101011  -0.0047541
    3  -0.0136167   0.0054982   0.0099047   0.0017986   0.0024730   0.0037605
            7           8           9
    1   0.0026131  -0.0007642   0.0023178
    2   0.0003666  -0.0017586  -0.0026970
    3  -0.0034296  -0.0057228  -0.0006660
 Max gradient component =       3.967E-02
 RMS gradient           =       1.071E-02
 Gradient time:  CPU 6.61 s  wall 1.71 s
 Geometry Optimization Parameters
   NAtoms,    NIC,     NZ,  NCons,   NDum,   NFix, NCnnct, MaxDiis
        9      69       9       0       0       0       0       0


** GEOMETRY OPTIMIZATION IN DELOCALIZED INTERNAL COORDINATES **
   Searching for a Minimum

   Optimization Cycle:   1

                       Coordinates (Angstroms)
     ATOM                X               Y               Z
      1  C         1.8861962594   -1.0710872713   -0.5771965453
      2  C         2.1161651212    0.1311072780    0.3573849590
      3  C         0.8743251675   -0.7608231752    0.5414870936
      4  H         2.9129001953    0.0586930754    1.0977020567
      5  F         1.9377666113    1.3701045263   -0.1481442591
      6  H         0.8452596522   -1.4263546242    1.4042287040
      7  I        -1.0297660772    0.0387481851   -0.0195139509
      8  H         1.5893240503   -0.8696621148   -1.6064656053
      9  H         2.5300994027   -1.9424518735   -0.4579804723
   Point Group: c1    Number of degrees of freedom:    21


   Energy is  -7136.103532446


 Attempting to Generate Delocalized Internal Coordinates

 21 Hessian modes will be used to form the next step
  Hessian Eigenvalues:
     0.015566    0.020947    0.022466    0.023621    0.030130    0.032042
     0.080485    0.081934    0.089343    0.095709    0.105237    0.108095
     0.129904    0.253105    0.256595    0.285189    0.348126    0.348126
     0.348126    0.348126    0.550214

 Minimum Search - Taking Simple RFO Step
 Searching for Lamda that Minimizes Along All modes
 Value Taken    Lamda =  -0.00410637
 Step Taken.  Stepsize is  0.174450

                             Maximum     Tolerance    Cnvgd?
         Gradient           0.018273      0.000300      NO
         Displacement       0.088587      0.001200      NO
         Energy change     *********      0.000001      NO


 New Cartesian Coordinates Obtained by Inverse Iteration

 Displacement from previous Coordinates is:  0.158730
 ----------------------------------------------------------------
             Standard Nuclear Orientation (Angstroms)
    I     Atom           X                Y                Z
 ----------------------------------------------------------------
    1      C       1.8912950944    -1.0692427670    -0.5742030147
    2      C       2.1057626616     0.1060574940     0.3443270283
    3      C       0.8850020534    -0.7654421020     0.5235498621
    4      H       2.8763073338     0.0609501341     1.1050831726
    5      F       1.9559124338     1.3551884837    -0.1709644276
    6      H       0.8469067857    -1.4120043800     1.3894782249
    7      I      -1.0399727148     0.0377981900     0.0196040495
    8      H       1.6103460327    -0.8482019633    -1.5953961125
    9      H       2.5307107021    -1.9368290836    -0.4499768020
 ----------------------------------------------------------------
 Molecular Point Group                 C1    NOp =  1
 Largest Abelian Subgroup              C1    NOp =  1
 Nuclear Repulsion Energy =   407.2944817108 hartrees
 There are       42 alpha and       42 beta electrons
 Applying Cartesian multipole field
    Component          Value
    ---------          -----
     (2,0,0)        1.00000E-11
     (0,2,0)        2.00000E-11
     (0,0,2)       -3.00000E-11
 Nucleus-field energy     =     0.0000000071 hartrees
 Requested basis set is 6-311++G(d,p)
 There are 68 shells and 178 basis functions
 A cutoff of  1.0D-11 yielded   2100 shell pairs
 There are     14727 function pairs (     16259 Cartesian)
 Smallest overlap matrix eigenvalue = 7.36E-05
 Guess MOs from SCF MO coefficient file

 -----------------------------------------------------------------------
  General SCF calculation program by
  Eric Jon Sundstrom, Paul Horn, Yuezhi Mao, Dmitri Zuev, Alec White,
  David Stuck, Shaama M.S., Shane Yost, Joonho Lee, David Small,
  Daniel Levine, Susi Lehtola, Hugh Burton, Evgeny Epifanovsky
 -----------------------------------------------------------------------
 Exchange:     0.2000 Hartree-Fock + 0.0800 Slater + 0.7200 B88
 Correlation:  0.1900 VWN1RPA + 0.8100 LYP
 Using SG-1 standard quadrature grid
 using 4 threads for integral computing
 -------------------------------------------------------
 OpenMP Integral computing Module                
 Release: version 2.0, May 2017, Q-Chem Inc. Pleasanton 
 -------------------------------------------------------
 -------------------------------------------------------
 OpenMP BLAS3 based DFT computing Module                
 Release: version 1.0, May 2013, Q-Chem Inc. Pittsburgh 
 -------------------------------------------------------
 A restricted SCF calculation will be
 performed using DIIS
 SCF converges when DIIS error is below 1.0e-08
 ---------------------------------------
  Cycle       Energy         DIIS error
 ---------------------------------------
    1   -7136.1050841276      5.00e-04  
    2   -7136.1061230152      2.06e-04  
    3   -7136.1060995602      2.26e-04  
    4   -7136.1062641019      3.69e-05  
    5   -7136.1062684497      8.80e-06  
    6   -7136.1062686768      3.38e-06  
    7   -7136.1062687177      8.52e-07  
    8   -7136.1062687202      3.09e-07  
    9   -7136.1062687204      6.94e-08  
   10   -7136.1062687204      1.06e-08  
   11   -7136.1062687206      3.32e-09  Convergence criterion met
 ---------------------------------------
 SCF time:   CPU 24.29s  wall 6.00s 
 SCF   energy in the final basis set =    -7136.1062687206
 Total energy in the final basis set =    -7136.1062687206

 --------------------------------------------------------------

                    Orbital Energies (a.u.)
 --------------------------------------------------------------

 Alpha MOs
 -- Occupied --
*******-176.299-165.702-165.700-165.700 -35.795 -31.288 -31.282
-31.282 -24.687 -22.939 -22.937 -22.937 -22.933 -22.933 -10.279
-10.241 -10.204  -6.344  -4.757  -4.742  -4.742  -2.022  -2.018
 -2.018  -2.005  -2.005  -1.227  -0.890  -0.681  -0.639  -0.597
 -0.551  -0.515  -0.469  -0.445  -0.420  -0.368  -0.343  -0.315
 -0.265  -0.258
 -- Virtual --
 -0.053  -0.013   0.009   0.018   0.025   0.051   0.063   0.074
  0.081   0.083   0.087   0.108   0.120   0.127   0.128   0.141
  0.149   0.154   0.162   0.175   0.199   0.218   0.230   0.249
  0.253   0.263   0.272   0.286   0.305   0.352   0.359   0.390
  0.408   0.428   0.439   0.464   0.467   0.493   0.502   0.525
  0.545   0.600   0.601   0.618   0.620   0.633   0.654   0.663
  0.692   0.712   0.757   0.772   0.908   0.962   1.202   1.226
  1.265   1.312   1.331   1.343   1.352   1.406   1.412   1.443
  1.471   1.477   1.525   1.548   1.596   1.629   1.664   1.707
  1.787   1.826   1.856   1.909   1.911   1.948   1.986   2.048
  2.164   2.203   2.237   2.256   2.381   2.527   2.574   2.621
  2.666   2.687   2.709   2.809   2.841   2.849   3.013   3.200
  3.345   3.428   3.725   3.797   3.824   3.986   4.004   4.012
  4.054   4.079   4.110   4.210   4.268   4.277   4.430   4.857
  6.033   6.044   6.096   6.346   6.387   6.680  23.736  23.772
 23.867  27.873  28.369  28.378  28.397  28.551  28.559  28.588
 28.611  28.703  66.779 127.909 127.916 127.949 151.6701901.832
 --------------------------------------------------------------

          Ground-State Mulliken Net Atomic Charges

     Atom                 Charge (a.u.)
  ----------------------------------------
      1 C                    -0.336691
      2 C                    -0.105756
      3 C                    -0.164619
      4 H                     0.163492
      5 F                    -0.122519
      6 H                     0.190004
      7 I                     0.059526
      8 H                     0.172069
      9 H                     0.144493
  ----------------------------------------
  Sum of atomic charges =    -0.000000

 -----------------------------------------------------------------
                    Cartesian Multipole Moments
 -----------------------------------------------------------------
    Charge (ESU x 10^10)
                -0.0000
    Dipole Moment (Debye)
         X       1.5870      Y      -2.0470      Z       0.6865
       Tot       2.6795
    Quadrupole Moments (Debye-Ang)
        XX     -48.1251     XY      -5.4221     YY     -53.4763
        XZ       2.5099     YZ      -0.5260     ZZ     -50.6521
    Octopole Moments (Debye-Ang^2)
       XXX     -30.0462    XXY      -1.6222    XYY     -11.2417
       YYY       7.3119    XXZ       2.5761    XYZ       1.3036
       YYZ       0.2459    XZZ      -6.4047    YZZ       1.8167
       ZZZ      -4.7005
    Hexadecapole Moments (Debye-Ang^3)
      XXXX    -674.2494   XXXY      -6.7597   XXYY    -151.9965
      XYYY       3.1008   YYYY    -202.9448   XXXZ      26.5154
      XXYZ       1.5887   XYYZ       3.0893   YYYZ      -4.1808
      XXZZ    -131.7029   XYZZ       3.3271   YYZZ     -50.2339
      XZZZ       5.4477   YZZZ      -3.1508   ZZZZ    -108.3444
 -----------------------------------------------------------------
 Calculating analytic gradient of the SCF energy
 Gradient of SCF Energy
            1           2           3           4           5           6
    1  -0.0007128   0.0042499  -0.0076684  -0.0006466  -0.0004670   0.0020126
    2  -0.0027176   0.0164080  -0.0042159  -0.0025835  -0.0063959  -0.0005575
    3  -0.0056828  -0.0003589   0.0059626  -0.0001351   0.0019755  -0.0001446
            7           8           9
    1   0.0020013   0.0005281   0.0007030
    2   0.0006550  -0.0010679   0.0004753
    3  -0.0021089  -0.0001236   0.0006158
 Max gradient component =       1.641E-02
 RMS gradient           =       4.336E-03
 Gradient time:  CPU 6.60 s  wall 1.71 s
 Geometry Optimization Parameters
   NAtoms,    NIC,     NZ,  NCons,   NDum,   NFix, NCnnct, MaxDiis
        9      69       9       0       0       0       0       0

 Cartesian Hessian Update
 Hessian Updated using BFGS Update


** GEOMETRY OPTIMIZATION IN DELOCALIZED INTERNAL COORDINATES **
   Searching for a Minimum

   Optimization Cycle:   2

                       Coordinates (Angstroms)
     ATOM                X               Y               Z
      1  C         1.8912950944   -1.0692427670   -0.5742030147
      2  C         2.1057626616    0.1060574940    0.3443270283
      3  C         0.8850020534   -0.7654421020    0.5235498621
      4  H         2.8763073338    0.0609501341    1.1050831726
      5  F         1.9559124338    1.3551884837   -0.1709644276
      6  H         0.8469067857   -1.4120043800    1.3894782249
      7  I        -1.0399727148    0.0377981900    0.0196040495
      8  H         1.6103460327   -0.8482019633   -1.5953961125
      9  H         2.5307107021   -1.9368290836   -0.4499768020
   Point Group: c1    Number of degrees of freedom:    21


   Energy is  -7136.106268721

 Hessian Updated using BFGS Update

 19 Hessian modes will be used to form the next step
  Hessian Eigenvalues:
     0.015637    0.021018    0.022385    0.023470    0.029493    0.031981
     0.076496    0.080752    0.082707    0.092033    0.105596    0.107775
     0.125742    0.243636    0.253541    0.265189    0.348046    0.359513
     0.536997

 Minimum Search - Taking Simple RFO Step
 Searching for Lamda that Minimizes Along All modes
 Value Taken    Lamda =  -0.00099605
 Step Taken.  Stepsize is  0.122136

                             Maximum     Tolerance    Cnvgd?
         Gradient           0.007771      0.000300      NO
         Displacement       0.062099      0.001200      NO
         Energy change     -0.002736      0.000001      NO


 New Cartesian Coordinates Obtained by Inverse Iteration

 Displacement from previous Coordinates is:  0.107134
 ----------------------------------------------------------------
             Standard Nuclear Orientation (Angstroms)
    I     Atom           X                Y                Z
 ----------------------------------------------------------------
    1      C       1.8982592763    -1.0686821304    -0.5721713542
    2      C       2.1059111806     0.0941341709     0.3404617140
    3      C       0.8911433591    -0.7618306065     0.5113610911
    4      H       2.8670004364     0.0708641786     1.1120902856
    5      F       1.9730607816     1.3530157932    -0.1827356709
    6      H       0.8390568508    -1.4020951969     1.3798621700
    7      I      -1.0594330032     0.0229857830     0.0442316672
    8      H       1.6255353559    -0.8326998527    -1.5918358137
    9      H       2.5217361451    -1.9474181333    -0.4497621086
 ----------------------------------------------------------------
 Molecular Point Group                 C1    NOp =  1
 Largest Abelian Subgroup              C1    NOp =  1
 Nuclear Repulsion Energy =   405.6275849722 hartrees
 There are       42 alpha and       42 beta electrons
 Applying Cartesian multipole field
    Component          Value
    ---------          -----
     (2,0,0)        1.00000E-11
     (0,2,0)        2.00000E-11
     (0,0,2)       -3.00000E-11
 Nucleus-field energy     =     0.0000000072 hartrees
 Requested basis set is 6-311++G(d,p)
 There are 68 shells and 178 basis functions
 A cutoff of  1.0D-11 yielded   2099 shell pairs
 There are     14724 function pairs (     16256 Cartesian)
 Smallest overlap matrix eigenvalue = 6.99E-05
 Guess MOs from SCF MO coefficient file

 -----------------------------------------------------------------------
  General SCF calculation program by
  Eric Jon Sundstrom, Paul Horn, Yuezhi Mao, Dmitri Zuev, Alec White,
  David Stuck, Shaama M.S., Shane Yost, Joonho Lee, David Small,
  Daniel Levine, Susi Lehtola, Hugh Burton, Evgeny Epifanovsky
 -----------------------------------------------------------------------
 Exchange:     0.2000 Hartree-Fock + 0.0800 Slater + 0.7200 B88
 Correlation:  0.1900 VWN1RPA + 0.8100 LYP
 Using SG-1 standard quadrature grid
 using 4 threads for integral computing
 -------------------------------------------------------
 OpenMP Integral computing Module                
 Release: version 2.0, May 2017, Q-Chem Inc. Pleasanton 
 -------------------------------------------------------
 -------------------------------------------------------
 OpenMP BLAS3 based DFT computing Module                
 Release: version 1.0, May 2013, Q-Chem Inc. Pittsburgh 
 -------------------------------------------------------
 A restricted SCF calculation will be
 performed using DIIS
 SCF converges when DIIS error is below 1.0e-08
 ---------------------------------------
  Cycle       Energy         DIIS error
 ---------------------------------------
    1   -7136.1062856586      3.35e-04  
    2   -7136.1067894987      9.98e-05  
    3   -7136.1067806993      1.22e-04  
    4   -7136.1068191577      1.90e-05  
    5   -7136.1068202452      5.75e-06  
    6   -7136.1068203299      2.20e-06  
    7   -7136.1068203480      5.81e-07  
    8   -7136.1068203494      8.93e-08  
    9   -7136.1068203494      3.78e-08  
   10   -7136.1068203494      8.51e-09  Convergence criterion met
 ---------------------------------------
 SCF time:   CPU 22.08s  wall 6.00s 
 SCF   energy in the final basis set =    -7136.1068203494
 Total energy in the final basis set =    -7136.1068203494

 --------------------------------------------------------------

                    Orbital Energies (a.u.)
 --------------------------------------------------------------

 Alpha MOs
 -- Occupied --
*******-176.299-165.703-165.700-165.700 -35.795 -31.288 -31.282
-31.282 -24.685 -22.939 -22.937 -22.937 -22.933 -22.933 -10.279
-10.240 -10.205  -6.344  -4.757  -4.742  -4.742  -2.022  -2.018
 -2.018  -2.005  -2.005  -1.222  -0.896  -0.681  -0.640  -0.597
 -0.552  -0.515  -0.466  -0.444  -0.420  -0.367  -0.344  -0.318
 -0.265  -0.259
 -- Virtual --
 -0.055  -0.014   0.009   0.018   0.025   0.051   0.063   0.074
  0.080   0.083   0.088   0.107   0.120   0.127   0.128   0.141
  0.149   0.155   0.163   0.175   0.201   0.218   0.230   0.245
  0.252   0.264   0.274   0.290   0.307   0.354   0.360   0.391
  0.411   0.427   0.441   0.462   0.465   0.489   0.500   0.525
  0.544   0.601   0.602   0.620   0.622   0.634   0.655   0.665
  0.691   0.709   0.755   0.768   0.908   0.962   1.204   1.227
  1.266   1.307   1.331   1.348   1.353   1.410   1.414   1.445
  1.475   1.480   1.525   1.544   1.598   1.632   1.667   1.708
  1.792   1.828   1.860   1.914   1.918   1.953   1.989   2.048
  2.169   2.200   2.237   2.267   2.378   2.526   2.575   2.618
  2.673   2.692   2.712   2.817   2.851   2.862   3.013   3.191
  3.369   3.443   3.725   3.798   3.828   3.985   4.003   4.007
  4.045   4.076   4.110   4.219   4.269   4.277   4.428   4.855
  6.032   6.044   6.094   6.349   6.388   6.671  23.736  23.798
 23.881  27.870  28.369  28.378  28.395  28.550  28.559  28.587
 28.611  28.701  66.781 127.908 127.916 127.947 151.6671901.830
 --------------------------------------------------------------

          Ground-State Mulliken Net Atomic Charges

     Atom                 Charge (a.u.)
  ----------------------------------------
      1 C                    -0.333894
      2 C                    -0.100441
      3 C                    -0.162591
      4 H                     0.164324
      5 F                    -0.132022
      6 H                     0.188801
      7 I                     0.057536
      8 H                     0.173686
      9 H                     0.144601
  ----------------------------------------
  Sum of atomic charges =    -0.000000

 -----------------------------------------------------------------
                    Cartesian Multipole Moments
 -----------------------------------------------------------------
    Charge (ESU x 10^10)
                -0.0000
    Dipole Moment (Debye)
         X       1.5666      Y      -2.1083      Z       0.6952
       Tot       2.7171
    Quadrupole Moments (Debye-Ang)
        XX     -48.1550     XY      -5.5434     YY     -53.5040
        XZ       2.4549     YZ      -0.4465     ZZ     -50.6451
    Octopole Moments (Debye-Ang^2)
       XXX     -29.4544    XXY      -1.5132    XYY     -10.7793
       YYY       8.3460    XXZ       2.1136    XYZ       1.3362
       YYZ      -0.3188    XZZ      -5.8175    YZZ       2.2837
       ZZZ      -6.4340
    Hexadecapole Moments (Debye-Ang^3)
      XXXX    -683.9787   XXXY      -8.6353   XXYY    -153.8407
      XYYY       1.2336   YYYY    -201.9382   XXXZ      28.8862
      XXYZ       2.1277   XYYZ       4.0186   YYYZ      -3.8279
      XXZZ    -133.2596   XYZZ       3.0014   YYZZ     -50.2322
      XZZZ       8.4226   YZZZ      -2.9319   ZZZZ    -108.0287
 -----------------------------------------------------------------
 Calculating analytic gradient of the SCF energy
 Gradient of SCF Energy
            1           2           3           4           5           6
    1  -0.0004936  -0.0019120   0.0018665  -0.0005806   0.0004586   0.0003318
    2   0.0024235   0.0010158  -0.0020340  -0.0006349  -0.0013853   0.0002961
    3   0.0007098  -0.0035999   0.0018857   0.0000762   0.0011543  -0.0004969
            7           8           9
    1  -0.0000146   0.0003192   0.0000248
    2   0.0003364  -0.0003872   0.0003696
    3  -0.0013248   0.0006397   0.0009559
 Max gradient component =       3.600E-03
 RMS gradient           =       1.272E-03
 Gradient time:  CPU 6.59 s  wall 1.71 s
 Geometry Optimization Parameters
   NAtoms,    NIC,     NZ,  NCons,   NDum,   NFix, NCnnct, MaxDiis
        9      69       9       0       0       0       0       0

 Cartesian Hessian Update
 Hessian Updated using BFGS Update


** GEOMETRY OPTIMIZATION IN DELOCALIZED INTERNAL COORDINATES **
   Searching for a Minimum

   Optimization Cycle:   3

                       Coordinates (Angstroms)
     ATOM                X               Y               Z
      1  C         1.8982592763   -1.0686821304   -0.5721713542
      2  C         2.1059111806    0.0941341709    0.3404617140
      3  C         0.8911433591   -0.7618306065    0.5113610911
      4  H         2.8670004364    0.0708641786    1.1120902856
      5  F         1.9730607816    1.3530157932   -0.1827356709
      6  H         0.8390568508   -1.4020951969    1.3798621700
      7  I        -1.0594330032    0.0229857830    0.0442316672
      8  H         1.6255353559   -0.8326998527   -1.5918358137
      9  H         2.5217361451   -1.9474181333   -0.4497621086
   Point Group: c1    Number of degrees of freedom:    21


   Energy is  -7136.106820349

 Hessian Updated using BFGS Update

 20 Hessian modes will be used to form the next step
  Hessian Eigenvalues:
     0.015646    0.021123    0.021679    0.023235    0.027759    0.032026
     0.065304    0.080651    0.083013    0.091156    0.104116    0.109316
     0.128074    0.253211    0.255081    0.299847    0.348079    0.348288
     0.363731    0.519739

 Minimum Search - Taking Simple RFO Step
 Searching for Lamda that Minimizes Along All modes
 Value Taken    Lamda =  -0.00011750
 Step Taken.  Stepsize is  0.047552

                             Maximum     Tolerance    Cnvgd?
         Gradient           0.002807      0.000300      NO
         Displacement       0.024344      0.001200      NO
         Energy change     -0.000552      0.000001      NO


 New Cartesian Coordinates Obtained by Inverse Iteration

 Displacement from previous Coordinates is:  0.045184
 ----------------------------------------------------------------
             Standard Nuclear Orientation (Angstroms)
    I     Atom           X                Y                Z
 ----------------------------------------------------------------
    1      C       1.9007801484    -1.0714690522    -0.5727532188
    2      C       2.1067909884     0.0923174158     0.3425176152
    3      C       0.8898213549    -0.7605803691     0.5072469732
    4      H       2.8650159394     0.0779140736     1.1175866740
    5      F       1.9762984549     1.3511278297    -0.1896316100
    6      H       0.8327391030    -1.4000995137     1.3766228166
    7      I      -1.0647076416     0.0208724957     0.0569551209
    8      H       1.6340104825    -0.8289045997    -1.5932346134
    9      H       2.5215215527    -1.9529042742    -0.4538077773
 ----------------------------------------------------------------
 Molecular Point Group                 C1    NOp =  1
 Largest Abelian Subgroup              C1    NOp =  1
 Nuclear Repulsion Energy =   405.1081201231 hartrees
 There are       42 alpha and       42 beta electrons
 Applying Cartesian multipole field
    Component          Value
    ---------          -----
     (2,0,0)        1.00000E-11
     (0,2,0)        2.00000E-11
     (0,0,2)       -3.00000E-11
 Nucleus-field energy     =     0.0000000072 hartrees
 Requested basis set is 6-311++G(d,p)
 There are 68 shells and 178 basis functions
 A cutoff of  1.0D-11 yielded   2098 shell pairs
 There are     14721 function pairs (     16253 Cartesian)
 Smallest overlap matrix eigenvalue = 6.97E-05
 Guess MOs from SCF MO coefficient file

 -----------------------------------------------------------------------
  General SCF calculation program by
  Eric Jon Sundstrom, Paul Horn, Yuezhi Mao, Dmitri Zuev, Alec White,
  David Stuck, Shaama M.S., Shane Yost, Joonho Lee, David Small,
  Daniel Levine, Susi Lehtola, Hugh Burton, Evgeny Epifanovsky
 -----------------------------------------------------------------------
 Exchange:     0.2000 Hartree-Fock + 0.0800 Slater + 0.7200 B88
 Correlation:  0.1900 VWN1RPA + 0.8100 LYP
 Using SG-1 standard quadrature grid
 using 4 threads for integral computing
 -------------------------------------------------------
 OpenMP Integral computing Module                
 Release: version 2.0, May 2017, Q-Chem Inc. Pleasanton 
 -------------------------------------------------------
 -------------------------------------------------------
 OpenMP BLAS3 based DFT computing Module                
 Release: version 1.0, May 2013, Q-Chem Inc. Pittsburgh 
 -------------------------------------------------------
 A restricted SCF calculation will be
 performed using DIIS
 SCF converges when DIIS error is below 1.0e-08
 ---------------------------------------
  Cycle       Energy         DIIS error
 ---------------------------------------
    1   -7136.1068272829      1.23e-04  
    2   -7136.1068982473      2.67e-05  
    3   -7136.1068985806      2.80e-05  
    4   -7136.1069011330      4.59e-06  
    5   -7136.1069011818      1.87e-06  
    6   -7136.1069011927      6.09e-07  
    7   -7136.1069011940      1.32e-07  
    8   -7136.1069011941      6.11e-08  
    9   -7136.1069011941      1.01e-08  
   10   -7136.1069011941      2.67e-09  Convergence criterion met
 ---------------------------------------
 SCF time:   CPU 22.05s  wall 6.00s 
 SCF   energy in the final basis set =    -7136.1069011941
 Total energy in the final basis set =    -7136.1069011941

 --------------------------------------------------------------

                    Orbital Energies (a.u.)
 --------------------------------------------------------------

 Alpha MOs
 -- Occupied --
*******-176.299-165.703-165.701-165.700 -35.795 -31.289 -31.282
-31.282 -24.684 -22.939 -22.938 -22.938 -22.933 -22.933 -10.279
-10.241 -10.205  -6.345  -4.757  -4.742  -4.742  -2.023  -2.018
 -2.018  -2.005  -2.005  -1.220  -0.896  -0.681  -0.640  -0.597
 -0.552  -0.514  -0.465  -0.444  -0.419  -0.367  -0.345  -0.319
 -0.265  -0.259
 -- Virtual --
 -0.055  -0.014   0.009   0.018   0.025   0.051   0.063   0.074
  0.080   0.083   0.088   0.107   0.120   0.127   0.128   0.141
  0.149   0.154   0.163   0.174   0.201   0.218   0.229   0.244
  0.252   0.263   0.275   0.289   0.307   0.354   0.360   0.391
  0.412   0.428   0.441   0.462   0.465   0.488   0.499   0.526
  0.544   0.600   0.603   0.619   0.622   0.634   0.654   0.665
  0.691   0.708   0.755   0.767   0.908   0.961   1.205   1.226
  1.266   1.306   1.331   1.348   1.354   1.411   1.414   1.444
  1.474   1.480   1.524   1.543   1.599   1.632   1.667   1.708
  1.791   1.827   1.860   1.912   1.919   1.952   1.988   2.047
  2.167   2.200   2.236   2.267   2.376   2.524   2.575   2.618
  2.673   2.691   2.711   2.816   2.850   2.863   3.010   3.185
  3.366   3.442   3.723   3.798   3.828   3.984   4.002   4.005
  4.041   4.076   4.110   4.220   4.269   4.275   4.428   4.853
  6.032   6.044   6.093   6.349   6.388   6.667  23.734  23.797
 23.878  27.870  28.368  28.378  28.395  28.550  28.558  28.587
 28.611  28.701  66.781 127.908 127.916 127.947 151.6671901.830
 --------------------------------------------------------------

          Ground-State Mulliken Net Atomic Charges

     Atom                 Charge (a.u.)
  ----------------------------------------
      1 C                    -0.332820
      2 C                    -0.098080
      3 C                    -0.164414
      4 H                     0.165155
      5 F                    -0.134195
      6 H                     0.187923
      7 I                     0.058131
      8 H                     0.173764
      9 H                     0.144535
  ----------------------------------------
  Sum of atomic charges =    -0.000000

 -----------------------------------------------------------------
                    Cartesian Multipole Moments
 -----------------------------------------------------------------
    Charge (ESU x 10^10)
                -0.0000
    Dipole Moment (Debye)
         X       1.5594      Y      -2.1169      Z       0.7049
       Tot       2.7221
    Quadrupole Moments (Debye-Ang)
        XX     -48.1546     XY      -5.5584     YY     -53.5144
        XZ       2.4434     YZ      -0.4036     ZZ     -50.6492
    Octopole Moments (Debye-Ang^2)
       XXX     -29.2527    XXY      -1.4712    XYY     -10.6581
       YYY       8.5404    XXZ       1.9025    XYZ       1.3913
       YYZ      -0.6392    XZZ      -5.6259    YZZ       2.3720
       ZZZ      -7.3931
    Hexadecapole Moments (Debye-Ang^3)
      XXXX    -686.5527   XXXY      -8.8454   XXYY    -154.3038
      XYYY       1.0111   YYYY    -201.9163   XXXZ      30.2203
      XXYZ       2.4402   XYYZ       4.4537   YYYZ      -3.7356
      XXZZ    -133.6934   XYZZ       3.0103   YYZZ     -50.3250
      XZZZ       9.9222   YZZZ      -2.8984   ZZZZ    -108.3207
 -----------------------------------------------------------------
 Calculating analytic gradient of the SCF energy
 Gradient of SCF Energy
            1           2           3           4           5           6
    1  -0.0000606  -0.0016537   0.0013618  -0.0003261   0.0004519  -0.0004129
    2   0.0013045  -0.0004077  -0.0011592  -0.0000446   0.0000383   0.0002904
    3   0.0004206  -0.0020022   0.0009297   0.0002539   0.0004406  -0.0001839
            7           8           9
    1   0.0000915   0.0002495   0.0002986
    2   0.0000586  -0.0003180   0.0002377
    3  -0.0006280   0.0002362   0.0005331
 Max gradient component =       2.002E-03
 RMS gradient           =       7.396E-04
 Gradient time:  CPU 6.59 s  wall 1.70 s
 Geometry Optimization Parameters
   NAtoms,    NIC,     NZ,  NCons,   NDum,   NFix, NCnnct, MaxDiis
        9      69       9       0       0       0       0       0

 Cartesian Hessian Update
 Hessian Updated using BFGS Update


** GEOMETRY OPTIMIZATION IN DELOCALIZED INTERNAL COORDINATES **
   Searching for a Minimum

   Optimization Cycle:   4

                       Coordinates (Angstroms)
     ATOM                X               Y               Z
      1  C         1.9007801484   -1.0714690522   -0.5727532188
      2  C         2.1067909884    0.0923174158    0.3425176152
      3  C         0.8898213549   -0.7605803691    0.5072469732
      4  H         2.8650159394    0.0779140736    1.1175866740
      5  F         1.9762984549    1.3511278297   -0.1896316100
      6  H         0.8327391030   -1.4000995137    1.3766228166
      7  I        -1.0647076416    0.0208724957    0.0569551209
      8  H         1.6340104825   -0.8289045997   -1.5932346134
      9  H         2.5215215527   -1.9529042742   -0.4538077773
   Point Group: c1    Number of degrees of freedom:    21


   Energy is  -7136.106901194

 Hessian Updated using BFGS Update

 21 Hessian modes will be used to form the next step
  Hessian Eigenvalues:
     0.014872    0.018033    0.021189    0.022954    0.027590    0.032201
     0.058645    0.080549    0.085707    0.090633    0.099465    0.110089
     0.127811    0.250466    0.254164    0.275725    0.347836    0.348098
     0.348158    0.358726    0.523272

 Minimum Search - Taking Simple RFO Step
 Searching for Lamda that Minimizes Along All modes
 Value Taken    Lamda =  -0.00005472
 Step Taken.  Stepsize is  0.046553

                             Maximum     Tolerance    Cnvgd?
         Gradient           0.001047      0.000300      NO
         Displacement       0.021744      0.001200      NO
         Energy change     -0.000081      0.000001      NO


 New Cartesian Coordinates Obtained by Inverse Iteration

 Displacement from previous Coordinates is:  0.037629
 ----------------------------------------------------------------
             Standard Nuclear Orientation (Angstroms)
    I     Atom           X                Y                Z
 ----------------------------------------------------------------
    1      C       1.9020606011    -1.0730423306    -0.5722052217
    2      C       2.1093893153     0.0922255477     0.3455228855
    3      C       0.8889550281    -0.7576158927     0.5049209267
    4      H       2.8670368609     0.0836099809     1.1211784575
    5      F       1.9768489398     1.3491296279    -0.1946943268
    6      H       0.8314303626    -1.3992100781     1.3733462491
    7      I      -1.0701979510     0.0165520184     0.0627700801
    8      H       1.6414480082    -0.8231776918    -1.5930636195
    9      H       2.5152992176    -1.9601971759    -0.4562734504
 ----------------------------------------------------------------
 Molecular Point Group                 C1    NOp =  1
 Largest Abelian Subgroup              C1    NOp =  1
 Nuclear Repulsion Energy =   404.6411206996 hartrees
 There are       42 alpha and       42 beta electrons
 Applying Cartesian multipole field
    Component          Value
    ---------          -----
     (2,0,0)        1.00000E-11
     (0,2,0)        2.00000E-11
     (0,0,2)       -3.00000E-11
 Nucleus-field energy     =     0.0000000072 hartrees
 Requested basis set is 6-311++G(d,p)
 There are 68 shells and 178 basis functions
 A cutoff of  1.0D-11 yielded   2099 shell pairs
 There are     14722 function pairs (     16254 Cartesian)
 Smallest overlap matrix eigenvalue = 6.96E-05
 Guess MOs from SCF MO coefficient file

 -----------------------------------------------------------------------
  General SCF calculation program by
  Eric Jon Sundstrom, Paul Horn, Yuezhi Mao, Dmitri Zuev, Alec White,
  David Stuck, Shaama M.S., Shane Yost, Joonho Lee, David Small,
  Daniel Levine, Susi Lehtola, Hugh Burton, Evgeny Epifanovsky
 -----------------------------------------------------------------------
 Exchange:     0.2000 Hartree-Fock + 0.0800 Slater + 0.7200 B88
 Correlation:  0.1900 VWN1RPA + 0.8100 LYP
 Using SG-1 standard quadrature grid
 using 4 threads for integral computing
 -------------------------------------------------------
 OpenMP Integral computing Module                
 Release: version 2.0, May 2017, Q-Chem Inc. Pleasanton 
 -------------------------------------------------------
 -------------------------------------------------------
 OpenMP BLAS3 based DFT computing Module                
 Release: version 1.0, May 2013, Q-Chem Inc. Pittsburgh 
 -------------------------------------------------------
 A restricted SCF calculation will be
 performed using DIIS
 SCF converges when DIIS error is below 1.0e-08
 ---------------------------------------
  Cycle       Energy         DIIS error
 ---------------------------------------
    1   -7136.1068752170      1.07e-04  
    2   -7136.1069302924      2.09e-05  
    3   -7136.1069302208      2.39e-05  
    4   -7136.1069321591      3.18e-06  
    5   -7136.1069321844      1.71e-06  
    6   -7136.1069321955      4.33e-07  
    7   -7136.1069321962      1.28e-07  
    8   -7136.1069321962      5.30e-08  
    9   -7136.1069321962      8.24e-09  Convergence criterion met
 ---------------------------------------
 SCF time:   CPU 19.85s  wall 5.00s 
 SCF   energy in the final basis set =    -7136.1069321962
 Total energy in the final basis set =    -7136.1069321962

 --------------------------------------------------------------

                    Orbital Energies (a.u.)
 --------------------------------------------------------------

 Alpha MOs
 -- Occupied --
*******-176.299-165.703-165.701-165.701 -35.795 -31.289 -31.282
-31.282 -24.684 -22.939 -22.938 -22.938 -22.933 -22.933 -10.279
-10.241 -10.206  -6.345  -4.757  -4.742  -4.742  -2.023  -2.018
 -2.018  -2.005  -2.005  -1.219  -0.895  -0.681  -0.640  -0.597
 -0.552  -0.513  -0.465  -0.443  -0.419  -0.367  -0.345  -0.318
 -0.265  -0.260
 -- Virtual --
 -0.055  -0.014   0.009   0.018   0.025   0.051   0.063   0.074
  0.080   0.083   0.087   0.108   0.120   0.126   0.128   0.141
  0.149   0.154   0.162   0.174   0.201   0.217   0.230   0.243
  0.252   0.262   0.275   0.288   0.307   0.355   0.360   0.391
  0.412   0.428   0.441   0.461   0.465   0.488   0.499   0.527
  0.544   0.600   0.603   0.618   0.622   0.634   0.654   0.666
  0.691   0.707   0.755   0.766   0.908   0.961   1.205   1.226
  1.266   1.304   1.330   1.349   1.354   1.411   1.414   1.442
  1.473   1.481   1.523   1.541   1.601   1.632   1.667   1.708
  1.790   1.826   1.859   1.910   1.919   1.951   1.988   2.047
  2.165   2.199   2.237   2.268   2.375   2.522   2.574   2.618
  2.673   2.690   2.710   2.815   2.849   2.863   3.008   3.182
  3.364   3.440   3.721   3.799   3.829   3.984   4.002   4.004
  4.039   4.075   4.110   4.220   4.268   4.273   4.428   4.851
  6.032   6.044   6.093   6.350   6.388   6.664  23.732  23.795
 23.876  27.870  28.368  28.378  28.394  28.550  28.558  28.587
 28.610  28.700  66.782 127.908 127.916 127.946 151.6671901.829
 --------------------------------------------------------------

          Ground-State Mulliken Net Atomic Charges

     Atom                 Charge (a.u.)
  ----------------------------------------
      1 C                    -0.332522
      2 C                    -0.095911
      3 C                    -0.165345
      4 H                     0.165918
      5 F                    -0.135637
      6 H                     0.186706
      7 I                     0.058469
      8 H                     0.173640
      9 H                     0.144682
  ----------------------------------------
  Sum of atomic charges =    -0.000000

 -----------------------------------------------------------------
                    Cartesian Multipole Moments
 -----------------------------------------------------------------
    Charge (ESU x 10^10)
                -0.0000
    Dipole Moment (Debye)
         X       1.5589      Y      -2.1188      Z       0.7120
       Tot       2.7251
    Quadrupole Moments (Debye-Ang)
        XX     -48.1356     XY      -5.5462     YY     -53.5108
        XZ       2.4551     YZ      -0.3776     ZZ     -50.6630
    Octopole Moments (Debye-Ang^2)
       XXX     -28.9573    XXY      -1.3275    XYY     -10.4789
       YYY       8.8410    XXZ       1.8454    XYZ       1.4208
       YYZ      -0.7874    XZZ      -5.4510    YZZ       2.5224
       ZZZ      -7.8473
    Hexadecapole Moments (Debye-Ang^3)
      XXXX    -688.8575   XXXY      -8.9543   XXYY    -154.7419
      XYYY       0.5108   YYYY    -201.6139   XXXZ      31.0103
      XXYZ       2.6250   XYYZ       4.6507   YYYZ      -3.6286
      XXZZ    -134.0639   XYZZ       2.9224   YYZZ     -50.3715
      XZZZ      10.5925   YZZZ      -2.8526   ZZZZ    -108.5423
 -----------------------------------------------------------------
 Calculating analytic gradient of the SCF energy
 Gradient of SCF Energy
            1           2           3           4           5           6
    1   0.0003281  -0.0004394   0.0005577  -0.0001056  -0.0000035  -0.0005790
    2   0.0000901  -0.0003824  -0.0002239   0.0001722   0.0006037   0.0001436
    3   0.0001133  -0.0002543   0.0002302   0.0001583  -0.0000083   0.0000071
            7           8           9
    1  -0.0001956   0.0002302   0.0002071
    2  -0.0002089  -0.0001949   0.0000005
    3  -0.0004333  -0.0000211   0.0002082
 Max gradient component =       6.037E-04
 RMS gradient           =       2.842E-04
 Gradient time:  CPU 6.57 s  wall 1.70 s
 Geometry Optimization Parameters
   NAtoms,    NIC,     NZ,  NCons,   NDum,   NFix, NCnnct, MaxDiis
        9      69       9       0       0       0       0       0

 Cartesian Hessian Update
 Hessian Updated using BFGS Update


** GEOMETRY OPTIMIZATION IN DELOCALIZED INTERNAL COORDINATES **
   Searching for a Minimum

   Optimization Cycle:   5

                       Coordinates (Angstroms)
     ATOM                X               Y               Z
      1  C         1.9020606011   -1.0730423306   -0.5722052217
      2  C         2.1093893153    0.0922255477    0.3455228855
      3  C         0.8889550281   -0.7576158927    0.5049209267
      4  H         2.8670368609    0.0836099809    1.1211784575
      5  F         1.9768489398    1.3491296279   -0.1946943268
      6  H         0.8314303626   -1.3992100781    1.3733462491
      7  I        -1.0701979510    0.0165520184    0.0627700801
      8  H         1.6414480082   -0.8231776918   -1.5930636195
      9  H         2.5152992176   -1.9601971759   -0.4562734504
   Point Group: c1    Number of degrees of freedom:    21


   Energy is  -7136.106932196

 Hessian Updated using BFGS Update

 21 Hessian modes will be used to form the next step
  Hessian Eigenvalues:
     0.013350    0.016568    0.021256    0.022971    0.027365    0.032402
     0.062274    0.080190    0.083656    0.092690    0.094755    0.110446
     0.125970    0.249158    0.254057    0.283334    0.347736    0.348099
     0.348167    0.360385    0.536609

 Minimum Search - Taking Simple RFO Step
 Searching for Lamda that Minimizes Along All modes
 Value Taken    Lamda =  -0.00000721
 Step Taken.  Stepsize is  0.016920

                             Maximum     Tolerance    Cnvgd?
         Gradient           0.000321      0.000300      NO
         Displacement       0.010337      0.001200      NO
         Energy change     -0.000031      0.000001      NO


 New Cartesian Coordinates Obtained by Inverse Iteration

 Displacement from previous Coordinates is:  0.013649
 ----------------------------------------------------------------
             Standard Nuclear Orientation (Angstroms)
    I     Atom           X                Y                Z
 ----------------------------------------------------------------
    1      C       1.9018717190    -1.0733588389    -0.5719458780
    2      C       2.1094206665     0.0921192872     0.3463816867
    3      C       0.8882626216    -0.7572154951     0.5041922049
    4      H       2.8657610961     0.0853033000     1.1232189136
    5      F       1.9766934959     1.3469345097    -0.1979717055
    6      H       0.8330711119    -1.4003475179     1.3717748122
    7      I      -1.0704944678     0.0172323166     0.0650445580
    8      H       1.6438053606    -0.8210231217    -1.5928870401
    9      H       2.5138787788    -1.9613704339    -0.4563055713
 ----------------------------------------------------------------
 Molecular Point Group                 C1    NOp =  1
 Largest Abelian Subgroup              C1    NOp =  1
 Nuclear Repulsion Energy =   404.6837672022 hartrees
 There are       42 alpha and       42 beta electrons
 Applying Cartesian multipole field
    Component          Value
    ---------          -----
     (2,0,0)        1.00000E-11
     (0,2,0)        2.00000E-11
     (0,0,2)       -3.00000E-11
 Nucleus-field energy     =     0.0000000072 hartrees
 Requested basis set is 6-311++G(d,p)
 There are 68 shells and 178 basis functions
 A cutoff of  1.0D-11 yielded   2100 shell pairs
 There are     14725 function pairs (     16257 Cartesian)
 Smallest overlap matrix eigenvalue = 6.94E-05
 Guess MOs from SCF MO coefficient file

 -----------------------------------------------------------------------
  General SCF calculation program by
  Eric Jon Sundstrom, Paul Horn, Yuezhi Mao, Dmitri Zuev, Alec White,
  David Stuck, Shaama M.S., Shane Yost, Joonho Lee, David Small,
  Daniel Levine, Susi Lehtola, Hugh Burton, Evgeny Epifanovsky
 -----------------------------------------------------------------------
 Exchange:     0.2000 Hartree-Fock + 0.0800 Slater + 0.7200 B88
 Correlation:  0.1900 VWN1RPA + 0.8100 LYP
 Using SG-1 standard quadrature grid
 using 4 threads for integral computing
 -------------------------------------------------------
 OpenMP Integral computing Module                
 Release: version 2.0, May 2017, Q-Chem Inc. Pleasanton 
 -------------------------------------------------------
 -------------------------------------------------------
 OpenMP BLAS3 based DFT computing Module                
 Release: version 1.0, May 2013, Q-Chem Inc. Pittsburgh 
 -------------------------------------------------------
 A restricted SCF calculation will be
 performed using DIIS
 SCF converges when DIIS error is below 1.0e-08
 ---------------------------------------
  Cycle       Energy         DIIS error
 ---------------------------------------
    1   -7136.1069280246      3.84e-05  
    2   -7136.1069365675      6.14e-06  
    3   -7136.1069365736      7.32e-06  
    4   -7136.1069367355      1.53e-06  
    5   -7136.1069367419      5.99e-07  
    6   -7136.1069367435      1.21e-07  
    7   -7136.1069367435      3.59e-08  
    8   -7136.1069367436      1.01e-08  
    9   -7136.1069367435      2.76e-09  Convergence criterion met
 ---------------------------------------
 SCF time:   CPU 19.85s  wall 5.00s 
 SCF   energy in the final basis set =    -7136.1069367435
 Total energy in the final basis set =    -7136.1069367435

 --------------------------------------------------------------

                    Orbital Energies (a.u.)
 --------------------------------------------------------------

 Alpha MOs
 -- Occupied --
*******-176.299-165.703-165.701-165.701 -35.795 -31.289 -31.283
-31.282 -24.684 -22.939 -22.938 -22.938 -22.933 -22.933 -10.279
-10.241 -10.205  -6.345  -4.757  -4.742  -4.742  -2.023  -2.018
 -2.018  -2.005  -2.005  -1.220  -0.895  -0.681  -0.640  -0.597
 -0.552  -0.513  -0.465  -0.443  -0.420  -0.367  -0.345  -0.318
 -0.265  -0.260
 -- Virtual --
 -0.055  -0.014   0.009   0.018   0.025   0.051   0.063   0.074
  0.080   0.083   0.087   0.108   0.120   0.126   0.128   0.141
  0.149   0.154   0.162   0.174   0.201   0.217   0.230   0.243
  0.252   0.262   0.275   0.288   0.307   0.354   0.359   0.392
  0.412   0.428   0.441   0.461   0.465   0.488   0.499   0.527
  0.544   0.600   0.604   0.618   0.623   0.634   0.654   0.666
  0.691   0.707   0.755   0.766   0.908   0.961   1.205   1.226
  1.266   1.304   1.330   1.349   1.354   1.411   1.414   1.442
  1.473   1.481   1.522   1.540   1.601   1.632   1.667   1.708
  1.790   1.826   1.859   1.910   1.919   1.951   1.989   2.047
  2.165   2.199   2.238   2.267   2.375   2.523   2.575   2.618
  2.673   2.690   2.710   2.815   2.849   2.863   3.008   3.183
  3.364   3.439   3.721   3.799   3.829   3.984   4.002   4.005
  4.039   4.075   4.110   4.221   4.268   4.273   4.429   4.852
  6.032   6.044   6.093   6.350   6.388   6.664  23.732  23.795
 23.875  27.870  28.368  28.378  28.394  28.550  28.558  28.587
 28.610  28.701  66.782 127.908 127.916 127.947 151.6671901.829
 --------------------------------------------------------------

          Ground-State Mulliken Net Atomic Charges

     Atom                 Charge (a.u.)
  ----------------------------------------
      1 C                    -0.332883
      2 C                    -0.095044
      3 C                    -0.165812
      4 H                     0.166047
      5 F                    -0.135671
      6 H                     0.186234
      7 I                     0.058802
      8 H                     0.173665
      9 H                     0.144662
  ----------------------------------------
  Sum of atomic charges =     0.000000

 -----------------------------------------------------------------
                    Cartesian Multipole Moments
 -----------------------------------------------------------------
    Charge (ESU x 10^10)
                -0.0000
    Dipole Moment (Debye)
         X       1.5584      Y      -2.1143      Z       0.7155
       Tot       2.7223
    Quadrupole Moments (Debye-Ang)
        XX     -48.1373     XY      -5.5376     YY     -53.5005
        XZ       2.4637     YZ      -0.3723     ZZ     -50.6666
    Octopole Moments (Debye-Ang^2)
       XXX     -28.9555    XXY      -1.3038    XYY     -10.4543
       YYY       8.8147    XXZ       1.8271    XYZ       1.4245
       YYZ      -0.8280    XZZ      -5.4211    YZZ       2.5236
       ZZZ      -8.0082
    Hexadecapole Moments (Debye-Ang^3)
      XXXX    -688.9919   XXXY      -8.7570   XXYY    -154.6866
      XYYY       0.6440   YYYY    -201.4084   XXXZ      31.2915
      XXYZ       2.6740   XYYZ       4.7700   YYYZ      -3.5879
      XXZZ    -134.0434   XYZZ       2.9718   YYZZ     -50.3688
      XZZZ      10.8903   YZZZ      -2.8088   ZZZZ    -108.6345
 -----------------------------------------------------------------
 Calculating analytic gradient of the SCF energy
 Gradient of SCF Energy
            1           2           3           4           5           6
    1   0.0001708  -0.0001705   0.0002037  -0.0001613  -0.0000698  -0.0003970
    2  -0.0000722  -0.0000409  -0.0000163   0.0001732   0.0002413   0.0000437
    3   0.0000334   0.0001767  -0.0000175   0.0001780  -0.0001521  -0.0000047
            7           8           9
    1  -0.0000592   0.0002291   0.0002543
    2  -0.0002121  -0.0001496   0.0000329
    3  -0.0003663  -0.0000326   0.0001851
 Max gradient component =       3.970E-04
 RMS gradient           =       1.755E-04
 Gradient time:  CPU 6.57 s  wall 1.70 s
 Geometry Optimization Parameters
   NAtoms,    NIC,     NZ,  NCons,   NDum,   NFix, NCnnct, MaxDiis
        9      69       9       0       0       0       0       0

 Cartesian Hessian Update
 Hessian Updated using BFGS Update


** GEOMETRY OPTIMIZATION IN DELOCALIZED INTERNAL COORDINATES **
   Searching for a Minimum

   Optimization Cycle:   6

                       Coordinates (Angstroms)
     ATOM                X               Y               Z
      1  C         1.9018717190   -1.0733588389   -0.5719458780
      2  C         2.1094206665    0.0921192872    0.3463816867
      3  C         0.8882626216   -0.7572154951    0.5041922049
      4  H         2.8657610961    0.0853033000    1.1232189136
      5  F         1.9766934959    1.3469345097   -0.1979717055
      6  H         0.8330711119   -1.4003475179    1.3717748122
      7  I        -1.0704944678    0.0172323166    0.0650445580
      8  H         1.6438053606   -0.8210231217   -1.5928870401
      9  H         2.5138787788   -1.9613704339   -0.4563055713
   Point Group: c1    Number of degrees of freedom:    21


   Energy is  -7136.106936744

 Hessian Updated using BFGS Update

 21 Hessian modes will be used to form the next step
  Hessian Eigenvalues:
     0.011038    0.017625    0.021432    0.023037    0.029498    0.032352
     0.061929    0.065294    0.080816    0.090498    0.097392    0.111913
     0.128232    0.249974    0.254707    0.281671    0.347880    0.348070
     0.348149    0.359817    0.512956

 Minimum Search - Taking Simple RFO Step
 Searching for Lamda that Minimizes Along All modes
 Value Taken    Lamda =  -0.00000201
 Step Taken.  Stepsize is  0.009119

                             Maximum     Tolerance    Cnvgd?
         Gradient           0.000272      0.000300     YES
         Displacement       0.005009      0.001200      NO
         Energy change     -0.000005      0.000001      NO


 New Cartesian Coordinates Obtained by Inverse Iteration

 Displacement from previous Coordinates is:  0.007023
 ----------------------------------------------------------------
             Standard Nuclear Orientation (Angstroms)
    I     Atom           X                Y                Z
 ----------------------------------------------------------------
    1      C       1.9016300130    -1.0734071091    -0.5718393415
    2      C       2.1094755433     0.0920610688     0.3464251237
    3      C       0.8879721714    -0.7570379471     0.5038861684
    4      H       2.8653318466     0.0857269384     1.1236440284
    5      F       1.9760504555     1.3461953954    -0.1984921019
    6      H       0.8351169932    -1.4005000300     1.3713498151
    7      I      -1.0705978323     0.0173772041     0.0651388091
    8      H       1.6451342409    -0.8198203093    -1.5927770310
    9      H       2.5121569512    -1.9623212054    -0.4558334900
 ----------------------------------------------------------------
 Molecular Point Group                 C1    NOp =  1
 Largest Abelian Subgroup              C1    NOp =  1
 Nuclear Repulsion Energy =   404.7232301726 hartrees
 There are       42 alpha and       42 beta electrons
 Applying Cartesian multipole field
    Component          Value
    ---------          -----
     (2,0,0)        1.00000E-11
     (0,2,0)        2.00000E-11
     (0,0,2)       -3.00000E-11
 Nucleus-field energy     =     0.0000000072 hartrees
 Requested basis set is 6-311++G(d,p)
 There are 68 shells and 178 basis functions
 A cutoff of  1.0D-11 yielded   2100 shell pairs
 There are     14725 function pairs (     16257 Cartesian)
 Smallest overlap matrix eigenvalue = 6.94E-05
 Guess MOs from SCF MO coefficient file

 -----------------------------------------------------------------------
  General SCF calculation program by
  Eric Jon Sundstrom, Paul Horn, Yuezhi Mao, Dmitri Zuev, Alec White,
  David Stuck, Shaama M.S., Shane Yost, Joonho Lee, David Small,
  Daniel Levine, Susi Lehtola, Hugh Burton, Evgeny Epifanovsky
 -----------------------------------------------------------------------
 Exchange:     0.2000 Hartree-Fock + 0.0800 Slater + 0.7200 B88
 Correlation:  0.1900 VWN1RPA + 0.8100 LYP
 Using SG-1 standard quadrature grid
 using 4 threads for integral computing
 -------------------------------------------------------
 OpenMP Integral computing Module                
 Release: version 2.0, May 2017, Q-Chem Inc. Pleasanton 
 -------------------------------------------------------
 -------------------------------------------------------
 OpenMP BLAS3 based DFT computing Module                
 Release: version 1.0, May 2013, Q-Chem Inc. Pittsburgh 
 -------------------------------------------------------
 A restricted SCF calculation will be
 performed using DIIS
 SCF converges when DIIS error is below 1.0e-08
 ---------------------------------------
  Cycle       Energy         DIIS error
 ---------------------------------------
    1   -7136.1069364860      1.49e-05  
    2   -7136.1069377604      2.21e-06  
    3   -7136.1069377591      3.06e-06  
    4   -7136.1069377871      4.60e-07  
    5   -7136.1069377877      1.67e-07  
    6   -7136.1069377878      6.84e-08  
    7   -7136.1069377878      1.58e-08  
    8   -7136.1069377879      5.14e-09  Convergence criterion met
 ---------------------------------------
 SCF time:   CPU 17.65s  wall 4.00s 
 SCF   energy in the final basis set =    -7136.1069377879
 Total energy in the final basis set =    -7136.1069377879

 --------------------------------------------------------------

                    Orbital Energies (a.u.)
 --------------------------------------------------------------

 Alpha MOs
 -- Occupied --
*******-176.299-165.703-165.701-165.701 -35.795 -31.289 -31.283
-31.282 -24.684 -22.939 -22.938 -22.938 -22.933 -22.933 -10.279
-10.241 -10.205  -6.345  -4.757  -4.742  -4.742  -2.023  -2.018
 -2.018  -2.005  -2.005  -1.220  -0.895  -0.681  -0.640  -0.597
 -0.552  -0.513  -0.465  -0.443  -0.420  -0.367  -0.345  -0.318
 -0.265  -0.260
 -- Virtual --
 -0.055  -0.014   0.009   0.018   0.025   0.051   0.063   0.074
  0.080   0.083   0.087   0.108   0.120   0.126   0.128   0.141
  0.149   0.154   0.162   0.174   0.200   0.217   0.230   0.243
  0.252   0.262   0.275   0.289   0.307   0.354   0.359   0.391
  0.412   0.428   0.441   0.461   0.465   0.488   0.499   0.527
  0.543   0.600   0.604   0.617   0.623   0.634   0.654   0.666
  0.691   0.707   0.755   0.766   0.908   0.961   1.205   1.226
  1.266   1.304   1.330   1.349   1.354   1.412   1.414   1.442
  1.474   1.482   1.522   1.540   1.601   1.632   1.667   1.708
  1.790   1.826   1.859   1.910   1.919   1.951   1.989   2.047
  2.165   2.199   2.238   2.267   2.375   2.523   2.575   2.618
  2.673   2.690   2.710   2.815   2.850   2.863   3.009   3.184
  3.364   3.440   3.721   3.799   3.829   3.984   4.002   4.005
  4.039   4.075   4.110   4.221   4.268   4.273   4.429   4.852
  6.032   6.044   6.093   6.350   6.388   6.665  23.732  23.795
 23.876  27.870  28.368  28.378  28.394  28.550  28.558  28.587
 28.610  28.701  66.782 127.908 127.916 127.947 151.6671901.829
 --------------------------------------------------------------

          Ground-State Mulliken Net Atomic Charges

     Atom                 Charge (a.u.)
  ----------------------------------------
      1 C                    -0.332928
      2 C                    -0.094820
      3 C                    -0.165946
      4 H                     0.166027
      5 F                    -0.135589
      6 H                     0.185973
      7 I                     0.058947
      8 H                     0.173664
      9 H                     0.144672
  ----------------------------------------
  Sum of atomic charges =    -0.000000

 -----------------------------------------------------------------
                    Cartesian Multipole Moments
 -----------------------------------------------------------------
    Charge (ESU x 10^10)
                -0.0000
    Dipole Moment (Debye)
         X       1.5592      Y      -2.1118      Z       0.7153
       Tot       2.7207
    Quadrupole Moments (Debye-Ang)
        XX     -48.1370     XY      -5.5333     YY     -53.4948
        XZ       2.4663     YZ      -0.3735     ZZ     -50.6674
    Octopole Moments (Debye-Ang^2)
       XXX     -28.9505    XXY      -1.2843    XYY     -10.4354
       YYY       8.8077    XXZ       1.8290    XYZ       1.4184
       YYZ      -0.8245    XZZ      -5.4063    YZZ       2.5295
       ZZZ      -8.0091
    Hexadecapole Moments (Debye-Ang^3)
      XXXX    -688.9877   XXXY      -8.6404   XXYY    -154.6465
      XYYY       0.6794   YYYY    -201.3061   XXXZ      31.3078
      XXYZ       2.6623   XYYZ       4.7928   YYYZ      -3.5823
      XXZZ    -134.0071   XYZZ       2.9867   YYZZ     -50.3656
      XZZZ      10.9091   YZZZ      -2.8059   ZZZZ    -108.6280
 -----------------------------------------------------------------
 Calculating analytic gradient of the SCF energy
 Gradient of SCF Energy
            1           2           3           4           5           6
    1   0.0001040  -0.0000291   0.0000367  -0.0001989  -0.0001485  -0.0001796
    2  -0.0000729   0.0001147  -0.0000091   0.0001638   0.0000080   0.0000521
    3   0.0000633   0.0001078  -0.0000918   0.0001578  -0.0000603  -0.0000210
            7           8           9
    1  -0.0000501   0.0002858   0.0001797
    2  -0.0001864  -0.0000938   0.0000236
    3  -0.0004125   0.0000307   0.0002260
 Max gradient component =       4.125E-04
 RMS gradient           =       1.479E-04
 Gradient time:  CPU 6.58 s  wall 1.70 s
 Geometry Optimization Parameters
   NAtoms,    NIC,     NZ,  NCons,   NDum,   NFix, NCnnct, MaxDiis
        9      69       9       0       0       0       0       0

 Cartesian Hessian Update
 Hessian Updated using BFGS Update


** GEOMETRY OPTIMIZATION IN DELOCALIZED INTERNAL COORDINATES **
   Searching for a Minimum

   Optimization Cycle:   7

                       Coordinates (Angstroms)
     ATOM                X               Y               Z
      1  C         1.9016300130   -1.0734071091   -0.5718393415
      2  C         2.1094755433    0.0920610688    0.3464251237
      3  C         0.8879721714   -0.7570379471    0.5038861684
      4  H         2.8653318466    0.0857269384    1.1236440284
      5  F         1.9760504555    1.3461953954   -0.1984921019
      6  H         0.8351169932   -1.4005000300    1.3713498151
      7  I        -1.0705978323    0.0173772041    0.0651388091
      8  H         1.6451342409   -0.8198203093   -1.5927770310
      9  H         2.5121569512   -1.9623212054   -0.4558334900
   Point Group: c1    Number of degrees of freedom:    21


   Energy is  -7136.106937788

 Hessian Updated using BFGS Update

 21 Hessian modes will be used to form the next step
  Hessian Eigenvalues:
     0.011941    0.017712    0.021412    0.023159    0.030533    0.032790
     0.053862    0.064010    0.080894    0.089942    0.097110    0.112209
     0.129077    0.250719    0.252470    0.278649    0.347879    0.348054
     0.348129    0.358756    0.513952

 Minimum Search - Taking Simple RFO Step
 Searching for Lamda that Minimizes Along All modes
 Value Taken    Lamda =   0.00000000
 Step Taken.  Stepsize is  0.001972

                             Maximum     Tolerance    Cnvgd?
         Gradient           0.000059      0.000300     YES
         Displacement       0.001145      0.001200     YES
         Energy change     -0.000001      0.000001      NO


                       Distance Matrix (Angstroms)
             C (  1)   C (  2)   C (  3)   H (  4)   F (  5)   H (  6)
   C (  2)  1.498241
   C (  3)  1.511548  1.495939
   H (  4)  2.268695  1.084172  2.237030
   F (  5)  2.449368  1.373896  2.469988  2.031661
   H (  6)  2.240630  2.214091  1.081356  2.528241  3.363104
   I (  7)  3.229503  3.193363  2.151329  4.076352  3.334265  2.710777
   H (  8)  1.082779  2.192634  2.230075  3.112530  2.597145  3.127198
   H (  9)  1.084605  2.241932  2.238693  2.610361  3.361535  2.542972
             I (  7)   H (  8)
   H (  8)  3.290104
   H (  9)  4.126348  1.830212

 Final energy is   -7136.1069377878612     


 ******************************
 **  OPTIMIZATION CONVERGED  **
 ******************************

                       Coordinates (Angstroms)
     ATOM                X               Y               Z
      1  C         1.9016300130   -1.0734071091   -0.5718393415
      2  C         2.1094755433    0.0920610688    0.3464251237
      3  C         0.8879721714   -0.7570379471    0.5038861684
      4  H         2.8653318466    0.0857269384    1.1236440284
      5  F         1.9760504555    1.3461953954   -0.1984921019
      6  H         0.8351169932   -1.4005000300    1.3713498151
      7  I        -1.0705978323    0.0173772041    0.0651388091
      8  H         1.6451342409   -0.8198203093   -1.5927770310
      9  H         2.5121569512   -1.9623212054   -0.4558334900

Z-matrix Print:
$molecule
0 1
I 
C  1 2.151329
H  2 1.081356 1 109.469473
C  2 1.495939 1 121.171185 3 -141.877040 0
H  4 1.084172 2 119.373504 1 135.206134 0
F  4 1.373896 2 118.722948 1 -5.696920 0
C  4 1.498241 2 60.639905 1 -112.261176 0
H  7 1.082779 4 115.376901 2 108.424370 0
H  7 1.084605 4 119.597008 2 -107.298417 0
$end


 --------------------------------------------------------------

                    Orbital Energies (a.u.)
 --------------------------------------------------------------

 Alpha MOs
 -- Occupied --
*******-176.299-165.703-165.701-165.701 -35.795 -31.289 -31.283
-31.282 -24.684 -22.939 -22.938 -22.938 -22.933 -22.933 -10.279
-10.241 -10.205  -6.345  -4.757  -4.742  -4.742  -2.023  -2.018
 -2.018  -2.005  -2.005  -1.220  -0.895  -0.681  -0.640  -0.597
 -0.552  -0.513  -0.465  -0.443  -0.420  -0.367  -0.345  -0.318
 -0.265  -0.260
 -- Virtual --
 -0.055  -0.014   0.009   0.018   0.025   0.051   0.063   0.074
  0.080   0.083   0.087   0.108   0.120   0.126   0.128   0.141
  0.149   0.154   0.162   0.174   0.200   0.217   0.230   0.243
  0.252   0.262   0.275   0.289   0.307   0.354   0.359   0.391
  0.412   0.428   0.441   0.461   0.465   0.488   0.499   0.527
  0.543   0.600   0.604   0.617   0.623   0.634   0.654   0.666
  0.691   0.707   0.755   0.766   0.908   0.961   1.205   1.226
  1.266   1.304   1.330   1.349   1.354   1.412   1.414   1.442
  1.474   1.482   1.522   1.540   1.601   1.632   1.667   1.708
  1.790   1.826   1.859   1.910   1.919   1.951   1.989   2.047
  2.165   2.199   2.238   2.267   2.375   2.523   2.575   2.618
  2.673   2.690   2.710   2.815   2.850   2.863   3.009   3.184
  3.364   3.440   3.721   3.799   3.829   3.984   4.002   4.005
  4.039   4.075   4.110   4.221   4.268   4.273   4.429   4.852
  6.032   6.044   6.093   6.350   6.388   6.665  23.732  23.795
 23.876  27.870  28.368  28.378  28.394  28.550  28.558  28.587
 28.610  28.701  66.782 127.908 127.916 127.947 151.6671901.829
 --------------------------------------------------------------

          Ground-State Mulliken Net Atomic Charges

     Atom                 Charge (a.u.)
  ----------------------------------------
      1 C                    -0.332928
      2 C                    -0.094820
      3 C                    -0.165946
      4 H                     0.166027
      5 F                    -0.135589
      6 H                     0.185973
      7 I                     0.058947
      8 H                     0.173664
      9 H                     0.144672
  ----------------------------------------
  Sum of atomic charges =    -0.000000

 -----------------------------------------------------------------
                    Cartesian Multipole Moments
 -----------------------------------------------------------------
    Charge (ESU x 10^10)
                -0.0000
    Dipole Moment (Debye)
         X       1.5592      Y      -2.1118      Z       0.7153
       Tot       2.7207
    Quadrupole Moments (Debye-Ang)
        XX     -48.1370     XY      -5.5333     YY     -53.4948
        XZ       2.4663     YZ      -0.3735     ZZ     -50.6674
    Octopole Moments (Debye-Ang^2)
       XXX     -28.9505    XXY      -1.2843    XYY     -10.4354
       YYY       8.8077    XXZ       1.8290    XYZ       1.4184
       YYZ      -0.8245    XZZ      -5.4063    YZZ       2.5295
       ZZZ      -8.0091
    Hexadecapole Moments (Debye-Ang^3)
      XXXX    -688.9877   XXXY      -8.6404   XXYY    -154.6465
      XYYY       0.6794   YYYY    -201.3061   XXXZ      31.3078
      XXYZ       2.6623   XYYZ       4.7928   YYYZ      -3.5823
      XXZZ    -134.0071   XYZZ       2.9867   YYZZ     -50.3656
      XZZZ      10.9091   YZZZ      -2.8059   ZZZZ    -108.6280
 -----------------------------------------------------------------
Archival summary:
1\1\garfield\OPT\ProcedureUnspecified\BasisUnspecified\1134\taweetha\WedOct1008:18:382018WedOct1008:18:382018\0\\#,OPT,ProcedureUnspecified,BasisUnspecified,\\0,1\I\C,1,2.15133\H,2,1.08136,1,109.469\C,2,1.49594,1,121.171,3,-141.877,0\H,4,1.08417,2,119.374,1,135.206,0\F,4,1.3739,2,118.723,1,-5.69692,0\C,4,1.49824,2,60.6399,1,-112.261,0\H,7,1.08278,4,115.377,2,108.424,0\H,7,1.08461,4,119.597,2,-107.298,0\\\@

 Total job time:  52.09s(wall), 200.89s(cpu) 
 Wed Oct 10 08:18:38 2018

        *************************************************************
        *                                                           *
        *  Thank you very much for using Q-Chem.  Have a nice day.  *
        *                                                           *
        *************************************************************


 
User input: 2 of 2 
 
Q-Chem Developer Version!
                  Welcome to Q-Chem
     A Quantum Leap Into The Future Of Chemistry


 Q-Chem 5.1, Q-Chem, Inc., Pleasanton, CA (2018)

 Yihan Shao,  Zhengting Gan,  E. Epifanovsky,  A. T. B. Gilbert,  M. Wormit,  
 J. Kussmann,  A. W. Lange,  A. Behn,  Jia Deng,  Xintian Feng,  D. Ghosh,  
 M. Goldey,  P. R. Horn,  L. D. Jacobson,  I. Kaliman,  T. Kus,  A. Landau,  
 Jie Liu,  E. I. Proynov,  R. M. Richard,  R. P. Steele,  E. J. Sundstrom,  
 H. L. Woodcock III,  P. M. Zimmerman,  D. Zuev,  B. Albrecht,  E. Alguire,  
 S. A. Baeppler,  D. Barton,  Z. Benda,  Y. A. Bernard,  E. J. Berquist,  
 K. B. Bravaya,  H. Burton,  D. Casanova,  Chun-Min Chang,  Yunqing Chen,  
 A. Chien,  K. D. Closser,  M. P. Coons,  S. Coriani,  S. Dasgupta,  
 A. L. Dempwolff,  M. Diedenhofen,  Hainam Do,  R. G. Edgar,  Po-Tung Fang,  
 S. Faraji,  S. Fatehi,  Qingguo Feng,  K. D. Fenk,  J. Fosso-Tande,  
 Qinghui Ge,  A. Ghysels,  G. Gidofalvi,  J. Gomes,  J. Gonthier,  A. Gunina,  
 D. Hait,  M. W. D. Hanson-Heine,  P. H. P. Harbach,  A. W. Hauser,  
 J. E. Herr,  E. G. Hohenstein,  Z. C. Holden,  Kerwin Hui,  B. C. Huynh,  
 T.-C. Jagau,  Hyunjun Ji,  B. Kaduk,  K. Khistyaev,  Jaehoon Kim,  
 P. Klunzinger,  K. Koh,  D. Kosenkov,  L. Koulias,  T. Kowalczyk,  
 C. M. Krauter,  A. Kunitsa,  Ka Un Lao,  A. Laurent,  K. V. Lawler,  
 Joonho Lee,  D. Lefrancois,  S. Lehtola,  D. S. Levine,  Yi-Pei Li,  
 You-Sheng Lin,  Fenglai Liu,  E. Livshits,  A. Luenser,  P. Manohar,  
 E. Mansoor,  S. F. Manzer,  Shan-Ping Mao,  Yuezhi Mao,  N. Mardirossian,  
 A. V. Marenich,  T. Markovich,  L. A. Martinez-Martinez,  S. A. Maurer,  
 N. J. Mayhall,  S. C. McKenzie,  J.-M. Mewes,  A. F. Morrison,  
 J. W. Mullinax,  K. Nanda,  T. S. Nguyen-Beck,  R. Olivares-Amaya,  
 J. A. Parkhill,  T. M. Perrine,  F. Plasser,  P. Pokhilko,  S. Prager,  
 A. Prociuk,  E. Ramos,  D. R. Rehn,  F. Rob,  M. Schneider,  N. Sergueev,  
 S. M. Sharada,  S. Sharma,  D. W. Small,  T. Stauch,  T. Stein,  
 Yu-Chuan Su,  A. J. W. Thom,  A. Tkatchenko,  T. Tsuchimochi,  N. M. Tubman,  
 L. Vogt,  M. L. Vidal,  O. Vydrov,  M. A. Watson,  J. Wenzel,  
 M. de Wergifosse,  T. A. Wesolowski,  A. White,  J. Witte,  A. Yamada,  
 Jun Yang,  K. Yao,  S. Yeganeh,  S. R. Yost,  Zhi-Qiang You,  A. Zech,  
 Igor Ying Zhang,  Xing Zhang,  Yan Zhao,  Ying Zhu,  B. R. Brooks,  
 G. K. L. Chan,  C. J. Cramer,  M. S. Gordon,  W. J. Hehre,  A. Klamt,  
 M. W. Schmidt,  C. D. Sherrill,  D. G. Truhlar,  A. Aspuru-Guzik,  R. Baer,  
 A. T. Bell,  N. A. Besley,  Jeng-Da Chai,  A. E. DePrince, III,  
 R. A. DiStasio Jr.,  A. Dreuw,  B. D. Dunietz,  T. R. Furlani,  
 Chao-Ping Hsu,  Yousung Jung,  Jing Kong,  D. S. Lambrecht,  WanZhen Liang,  
 C. Ochsenfeld,  V. A. Rassolov,  L. V. Slipchenko,  J. E. Subotnik,  
 T. Van Voorhis,  J. M. Herbert,  A. I. Krylov,  P. M. W. Gill,  M. Head-Gordon

 Contributors to earlier versions of Q-Chem not listed above: 
 R. D. Adamson,  B. Austin,  J. Baker,  G. J. O. Beran,  K. Brandhorst,  
 S. T. Brown,  E. F. C. Byrd,  A. K. Chakraborty,  C.-L. Cheng,  
 Siu Hung Chien,  D. M. Chipman,  D. L. Crittenden,  H. Dachsel,  
 R. J. Doerksen,  A. D. Dutoi,  L. Fusti-Molnar,  W. A. Goddard III,  
 A. Golubeva-Zadorozhnaya,  S. R. Gwaltney,  G. Hawkins,  A. Heyden,  
 S. Hirata,  G. Kedziora,  F. J. Keil,  C. Kelley,  Jihan Kim,  R. A. King,  
 R. Z. Khaliullin,  P. P. Korambath,  W. Kurlancheek,  A. M. Lee,  M. S. Lee,  
 S. V. Levchenko,  Ching Yeh Lin,  D. Liotard,  R. C. Lochan,  I. Lotan,  
 P. E. Maslen,  N. Nair,  D. P. O'Neill,  D. Neuhauser,  E. Neuscamman,  
 C. M. Oana,  R. Olson,  B. Peters,  R. Peverati,  P. A. Pieniazek,  
 Y. M. Rhee,  J. Ritchie,  M. A. Rohrdanz,  E. Rosta,  N. J. Russ,  
 H. F. Schaefer III,  N. E. Schultz,  N. Shenvi,  A. C. Simmonett,  A. Sodt,  
 D. Stuck,  K. S. Thanthiriwatte,  V. Vanovschi,  Tao Wang,  A. Warshel,  
 C. F. Williams,  Q. Wu,  X. Xu,  W. Zhang

 Please cite Q-Chem as follows:
 Y. Shao et al., Mol. Phys. 113, 184-215 (2015)
 DOI: 10.1080/00268976.2014.952696

 Q-Chem 5.1.1 for Intel X86 EM64T Linux

 Parts of Q-Chem use Armadillo 8.300.2 (Tropical Shenanigans).
 http://arma.sourceforge.net/

 Q-Chem begins on Wed Oct 10 08:18:38 2018  

Host: 
0

     Scratch files written to /scratch/taweetham/qchem28286//
The previous job contains 0 fragments, simply inherited here
Input Ideriv = 2
Curr. Ideriv = -1
Max.  Ideriv = 2

Checking the input file for inconsistencies... 	...done.

--------------------------------------------------------------
User input:
--------------------------------------------------------------

$molecule
read
$end

$rem
   job_type 	frequency
   basis 	6-311++g**
   method	b3lyp	
$end


--------------------------------------------------------------
 ----------------------------------------------------------------
             Standard Nuclear Orientation (Angstroms)
    I     Atom           X                Y                Z
 ----------------------------------------------------------------
    1      C       1.9392561018    -1.0576174223    -0.5563275499
    2      C       2.1171449934     0.0951270128     0.3840241266
    3      C       0.8865946501    -0.7496378488     0.4837827756
    4      H       2.8426265545     0.0751537763     1.1894467936
    5      F       2.0104949389     1.3566839470    -0.1495391908
    6      H       0.7975652840    -1.4036864210     1.3403016240
    7      I      -1.0501252982     0.0402277508    -0.0196481605
    8      H       1.7232445190    -0.7898973296    -1.5830091266
    9      H       2.5407755251    -1.9510267918    -0.4284101836
 ----------------------------------------------------------------
 Molecular Point Group                 C1    NOp =  1
 Largest Abelian Subgroup              C1    NOp =  1
 Nuclear Repulsion Energy =   404.7232301726 hartrees
 There are       42 alpha and       42 beta electrons
 Requested basis set is 6-311++G(d,p)
 There are 68 shells and 178 basis functions

 Total QAlloc Memory Limit   2000 MB
 Mega-Array Size       188 MB
 MEM_STATIC part       192 MB

                       Distance Matrix (Angstroms)
             C (  1)   C (  2)   C (  3)   H (  4)   F (  5)   H (  6)
   C (  2)  1.498241
   C (  3)  1.511548  1.495939
   H (  4)  2.268695  1.084172  2.237030
   F (  5)  2.449368  1.373896  2.469988  2.031661
   H (  6)  2.240630  2.214091  1.081356  2.528241  3.363104
   I (  7)  3.229503  3.193363  2.151329  4.076352  3.334265  2.710777
   H (  8)  1.082779  2.192634  2.230075  3.112530  2.597145  3.127198
   H (  9)  1.084605  2.241932  2.238693  2.610361  3.361535  2.542972
             I (  7)   H (  8)
   H (  8)  3.290104
   H (  9)  4.126348  1.830212

 A cutoff of  1.0D-11 yielded   2100 shell pairs
 There are     14725 function pairs (     16257 Cartesian)

 -------------------------------------------------------
 OpenMP Integral Computing Module                       
 Release: version 1.0, May 2013, Q-Chem Inc. Pittsburgh 
 -------------------------------------------------------
 Integral Job Info:
 Integral job number is                      11
 Integral operator is                         1
 short-range coefficients                     0
 long-range coefficients              100000000
 Omega coefficients                           0
 if combine SR and LR in K                    0
 Integral screening is                        0
 Integral computing path is                   2
 max size of driver memory is            800000
 size of driver memory is                593474
 size of scratch memory is             11861008
 max col of scratch BK array               1296
 max len of scratch array in speh3          155
 max len of scratch index in speh4           18
 max int batch size is                      520
 min int batch size is                       52
 fixed nKL is                                52
 max L of basis functions is                  2
 order of int derivative is                   0
 number of shells is                         68
 number of basis is                         187
 number of cartesian basis is               187
 number of contracted shell pairs          2100
 number of primitive shell pairs           4600
 maxK2 (contraction) of shell pair           36
 max number of K2 of shell pair               1
 max number of CS2 of shell pair            246
 max number of PS2 of shell pair            390
 mem total for path MDJ                  525338
 -------------------------------------------------------
 Smallest overlap matrix eigenvalue = 6.94E-05
 Guess from superposition of atomic densities
 Warning:  Energy on first SCF cycle will be non-variational
 SAD guess density has 84.000000 electrons

 -----------------------------------------------------------------------
  General SCF calculation program by
  Eric Jon Sundstrom, Paul Horn, Yuezhi Mao, Dmitri Zuev, Alec White,
  David Stuck, Shaama M.S., Shane Yost, Joonho Lee, David Small,
  Daniel Levine, Susi Lehtola, Hugh Burton, Evgeny Epifanovsky
 -----------------------------------------------------------------------
 Exchange:     0.2000 Hartree-Fock + 0.0800 Slater + 0.7200 B88
 Correlation:  0.1900 VWN1RPA + 0.8100 LYP
 Using SG-1 standard quadrature grid
 using 4 threads for integral computing
 -------------------------------------------------------
 OpenMP Integral computing Module                
 Release: version 2.0, May 2017, Q-Chem Inc. Pleasanton 
 -------------------------------------------------------
 -------------------------------------------------------
 OpenMP BLAS3 based DFT computing Module                
 Release: version 1.0, May 2013, Q-Chem Inc. Pittsburgh 
 -------------------------------------------------------
 A restricted SCF calculation will be
 performed using DIIS
 SCF converges when DIIS error is below 1.0e-08
 ---------------------------------------
  Cycle       Energy         DIIS error
 ---------------------------------------
    1   -7136.8819426085      4.25e-02  
    2   -7136.0476491138      4.09e-03  
    3   -7136.0089782484      5.11e-03  
    4   -7136.1047594033      6.84e-04  
    5   -7136.1063254435      3.54e-04  
    6   -7136.1067760424      6.75e-05  
    7   -7136.1067889919      2.74e-05  
    8   -7136.1067907625      6.89e-06  
    9   -7136.1067909112      1.60e-06  
   10   -7136.1067909163      2.22e-07  
   11   -7136.1067909164      5.95e-08  
   12   -7136.1067909166      1.40e-08  
   13   -7136.1067909165      5.05e-09  Convergence criterion met
 ---------------------------------------
 SCF time:   CPU 27.87s  wall 7.00s 
 SCF   energy in the final basis set =    -7136.1067909165
 Total energy in the final basis set =    -7136.1067909165

 --------------------------------------------------------------

                    Orbital Energies (a.u.)
 --------------------------------------------------------------

 Alpha MOs
 -- Occupied --
*******-176.299-165.703-165.701-165.701 -35.795 -31.289 -31.283
-31.282 -24.684 -22.939 -22.938 -22.938 -22.933 -22.933 -10.279
-10.241 -10.205  -6.345  -4.757  -4.742  -4.742  -2.023  -2.018
 -2.018  -2.005  -2.005  -1.220  -0.895  -0.681  -0.640  -0.597
 -0.552  -0.513  -0.465  -0.443  -0.420  -0.367  -0.345  -0.318
 -0.265  -0.260
 -- Virtual --
 -0.055  -0.014   0.009   0.018   0.025   0.051   0.063   0.074
  0.080   0.083   0.087   0.108   0.120   0.126   0.128   0.141
  0.149   0.154   0.162   0.174   0.200   0.217   0.230   0.243
  0.252   0.262   0.275   0.289   0.307   0.354   0.360   0.392
  0.412   0.428   0.441   0.461   0.465   0.488   0.499   0.527
  0.544   0.600   0.604   0.617   0.623   0.634   0.654   0.666
  0.691   0.707   0.755   0.766   0.908   0.961   1.205   1.226
  1.266   1.304   1.330   1.349   1.354   1.412   1.414   1.442
  1.474   1.482   1.522   1.540   1.601   1.632   1.667   1.708
  1.790   1.826   1.859   1.910   1.919   1.951   1.989   2.047
  2.165   2.199   2.238   2.267   2.375   2.523   2.575   2.618
  2.673   2.690   2.710   2.815   2.850   2.863   3.009   3.184
  3.364   3.440   3.721   3.799   3.829   3.984   4.002   4.005
  4.039   4.075   4.110   4.221   4.268   4.273   4.429   4.852
  6.032   6.044   6.093   6.350   6.388   6.665  23.732  23.795
 23.876  27.870  28.368  28.378  28.395  28.550  28.558  28.587
 28.611  28.701  66.782 127.908 127.916 127.947 151.6671901.829
 --------------------------------------------------------------

          Ground-State Mulliken Net Atomic Charges

     Atom                 Charge (a.u.)
  ----------------------------------------
      1 C                    -0.332375
      2 C                    -0.094870
      3 C                    -0.166329
      4 H                     0.165999
      5 F                    -0.135607
      6 H                     0.185927
      7 I                     0.058985
      8 H                     0.173590
      9 H                     0.144681
  ----------------------------------------
  Sum of atomic charges =    -0.000000

 -----------------------------------------------------------------
                    Cartesian Multipole Moments
 -----------------------------------------------------------------
    Charge (ESU x 10^10)
                -0.0000
    Dipole Moment (Debye)
         X       1.5207      Y      -2.1280      Z       0.7466
       Tot       2.7200
    Quadrupole Moments (Debye-Ang)
        XX     -48.3136     XY      -5.5906     YY     -53.5051
        XZ       2.4328     YZ      -0.5274     ZZ     -50.5553
    Octopole Moments (Debye-Ang^2)
       XXX     -32.3476    XXY      -2.4888    XYY     -11.7584
       YYY       6.0787    XXZ       3.3421    XYZ       1.4652
       YYZ       1.1405    XZZ      -6.2653    YZZ       1.8661
       ZZZ      -1.8376
    Hexadecapole Moments (Debye-Ang^3)
      XXXX    -695.8086   XXXY      -8.8037   XXYY    -155.3760
      XYYY       1.5650   YYYY    -200.5837   XXXZ      21.5686
      XXYZ       1.8974   XYYZ       1.2185   YYYZ      -4.5430
      XXZZ    -132.8026   XYZZ       3.5023   YYZZ     -50.1265
      XZZZ       0.4913   YZZZ      -3.3867   ZZZZ    -107.0377
 -----------------------------------------------------------------
 Calculating MO derivatives via CPSCF
 D1JvT checksum  = 505440 31693.2054832193
 D1KAT checksum  = 1093608 1914.3274190108
   1         3          27      0.137570    0.031351
   2         3          27      0.016101    0.003390
   3         3          27      0.001601    0.000543
   4        12          18      0.000120    0.000050
   5        27           3      0.000007    0.000004
   6        30           0      0.000000    0.000000    Roots Converged
 Time for AOints: 15.0 s (CPU) 3.8 s (wall)
 ------------------------------------------------------------------------------
                     AOints        : Timing summary (seconds)
 ------------------------------------------------------------------------------
     job step          cpu (% of tot)      sys (% of tot)     wall (% of tot)
 ------------------------------------------------------------------------------
  cpscf_lag         0.7544E+02 (30.6)   0.7000E-05 (19.4)   0.1925E+02 (30.0)
  iterzp            0.1562E+03 (63.3)   0.2800E-04 (77.8)   0.4086E+02 (63.7)
  make_fx           0.0000E+00 ( 0.0)   0.0000E+00 ( 0.0)   0.0000E+00 ( 0.0)
  AOints            0.1498E+02 ( 6.1)   0.1000E-05 ( 2.8)   0.3772E+01 ( 5.9)
 ------------------------------------------------------------------------------
   Grand Totals     0.2468E+03          0.3600E-04          0.6410E+02
 ------------------------------------------------------------------------------
 Calculating analytic Hessian of the SCF energy
 Polarizability Matrix (a.u.)
            1           2           3
    1 -81.7753540   6.4388150  -0.6798400
    2   6.4388150 -57.0976024  -0.6428678
    3  -0.6798400  -0.6428678 -53.9792768

 Direct stationary perturbation theory relativistic correction:

 rels  =      97.023626271065
 relv  =    -321.188793597098
 rel2e =      41.337823484651
 E_rel =    -182.827343841382

 Hessian of the SCF Energy
            1           2           3           4           5           6
    1   0.3316006  -0.1896069   0.0314822  -0.0295966   0.0070017  -0.0178943
    2  -0.1896069   0.5155749  -0.0110231  -0.0275703  -0.1437009  -0.0639325
    3   0.0314822  -0.0110231   0.6285777  -0.0439874  -0.0886603  -0.1349376
    4  -0.0295966  -0.0275703  -0.0439874   0.4539715   0.0719135   0.1997567
    5   0.0070017  -0.1437009  -0.0886603   0.0719135   0.5199999  -0.0104642
    6  -0.0178943  -0.0639325  -0.1349376   0.1997567  -0.0104642   0.4814771
    7  -0.1091625   0.0609150   0.0853439  -0.1710183  -0.0976557  -0.0221287
    8   0.0257270  -0.0422988   0.0090193  -0.0683766  -0.0931365   0.0067437
    9   0.0722460  -0.0242754  -0.1320844  -0.0013507   0.0308402  -0.0359307
   10   0.0055272  -0.0042111   0.0094892  -0.1742331   0.0019329  -0.1482970
   11  -0.0115044   0.0025972  -0.0128058  -0.0037076  -0.0444118  -0.0047020
   12  -0.0129655   0.0028847  -0.0106601  -0.1452207   0.0000735  -0.2025595
   13  -0.0027758   0.0066375  -0.0062122  -0.0596908   0.0185689  -0.0160375
   14   0.0065889  -0.0371651   0.0096453   0.0181953  -0.2290957   0.0791979
   15   0.0022352  -0.0167044   0.0170849  -0.0170928   0.0773719  -0.0947005
   16  -0.0031738  -0.0051964   0.0100696  -0.0005920  -0.0087643   0.0127758
   17  -0.0031280   0.0107677  -0.0155419   0.0056418  -0.0085801   0.0162197
   18  -0.0010082   0.0136632  -0.0143928   0.0039695  -0.0062173   0.0050376
   19  -0.0150241   0.0017094  -0.0011042  -0.0197852   0.0111769  -0.0020848
   20   0.0082519  -0.0039032   0.0047482  -0.0049214   0.0040077  -0.0036793
   21   0.0077137  -0.0039942   0.0059017  -0.0040453   0.0038356  -0.0037587
   22  -0.0483793   0.0228715  -0.0613243  -0.0073096   0.0043031  -0.0165032
   23   0.0235797  -0.0623505   0.0729067  -0.0042390   0.0057727  -0.0278007
   24  -0.0579518   0.0698985  -0.3063200   0.0000171   0.0029605  -0.0124826
   25  -0.1290156   0.1344513  -0.0237568   0.0082541  -0.0084770   0.0104128
   26   0.1330901  -0.2395214   0.0317115   0.0130644  -0.0108553   0.0084173
   27  -0.0238575   0.0334833  -0.0531693   0.0079538  -0.0097398  -0.0021451
            7           8           9          10          11          12
    1  -0.1091625   0.0257270   0.0722460   0.0055272  -0.0115044  -0.0129655
    2   0.0609150  -0.0422988  -0.0242754  -0.0042111   0.0025972   0.0028847
    3   0.0853439   0.0090193  -0.1320844   0.0094892  -0.0128058  -0.0106601
    4  -0.1710183  -0.0683766  -0.0013507  -0.1742331  -0.0037076  -0.1452207
    5  -0.0976557  -0.0931365   0.0308402   0.0019329  -0.0444118   0.0000735
    6  -0.0221287   0.0067437  -0.0359307  -0.1482970  -0.0047020  -0.2025595
    7   0.3870818   0.0546904  -0.0795507  -0.0135214  -0.0055415   0.0080092
    8   0.0546904   0.3361280  -0.1674570  -0.0014475  -0.0009728  -0.0026925
    9  -0.0795507  -0.1674570   0.4387802  -0.0184021  -0.0057181   0.0081656
   10  -0.0135214  -0.0014475  -0.0184021   0.1778860  -0.0004886   0.1568896
   11  -0.0055415  -0.0009728  -0.0057181  -0.0004886   0.0604321  -0.0087726
   12   0.0080092  -0.0026925   0.0081656   0.1568896  -0.0087726   0.2115884
   13   0.0085441  -0.0250359   0.0136358   0.0029930   0.0233948  -0.0071139
   14  -0.0042215  -0.0230125   0.0132950   0.0028678  -0.0174096   0.0104382
   15  -0.0014214   0.0139967  -0.0107215  -0.0000369   0.0323272  -0.0087172
   16  -0.0378201  -0.0119384   0.0136143   0.0012736  -0.0011818  -0.0006083
   17  -0.0191936  -0.1525417   0.1498657   0.0012618   0.0011029  -0.0011275
   18   0.0226315   0.1483532  -0.2319126   0.0009924   0.0003485   0.0001363
   19  -0.0572983   0.0144532  -0.0218529  -0.0009606   0.0002459   0.0017245
   20   0.0137707  -0.0234753   0.0060710  -0.0008972  -0.0004690   0.0005856
   21  -0.0193325   0.0054108  -0.0216028  -0.0008966  -0.0003948   0.0009102
   22   0.0040145  -0.0082950   0.0280640   0.0009259  -0.0027592  -0.0015492
   23  -0.0000559  -0.0048104   0.0032946   0.0017627  -0.0025324  -0.0021566
   24  -0.0027584   0.0009312  -0.0117086   0.0013913  -0.0001926  -0.0004433
   25  -0.0108199   0.0202228  -0.0064037   0.0001094   0.0015422   0.0008343
   26  -0.0027079   0.0041199  -0.0059160  -0.0007809   0.0016634   0.0007673
   27   0.0092071  -0.0143054  -0.0029852  -0.0011300  -0.0000898   0.0015796
           13          14          15          16          17          18
    1  -0.0027758   0.0065889   0.0022352  -0.0031738  -0.0031280  -0.0010082
    2   0.0066375  -0.0371651  -0.0167044  -0.0051964   0.0107677   0.0136632
    3  -0.0062122   0.0096453   0.0170849   0.0100696  -0.0155419  -0.0143928
    4  -0.0596908   0.0181953  -0.0170928  -0.0005920   0.0056418   0.0039695
    5   0.0185689  -0.2290957   0.0773719  -0.0087643  -0.0085801  -0.0062173
    6  -0.0160375   0.0791979  -0.0947005   0.0127758   0.0162197   0.0050376
    7   0.0085441  -0.0042215  -0.0014214  -0.0378201  -0.0191936   0.0226315
    8  -0.0250359  -0.0230125   0.0139967  -0.0119384  -0.1525417   0.1483532
    9   0.0136358   0.0132950  -0.0107215   0.0136143   0.1498657  -0.2319126
   10   0.0029930   0.0028678  -0.0000369   0.0012736   0.0012618   0.0009924
   11   0.0233948  -0.0174096   0.0323272  -0.0011818   0.0011029   0.0003485
   12  -0.0071139   0.0104382  -0.0087172  -0.0006083  -0.0011275   0.0001363
   13   0.0503077  -0.0181340   0.0154421  -0.0019935  -0.0043826  -0.0029813
   14  -0.0181340   0.3110313  -0.1094719  -0.0014396  -0.0038672  -0.0033120
   15   0.0154421  -0.1094719   0.0921655   0.0021837   0.0025200   0.0023565
   16  -0.0019935  -0.0014396   0.0021837   0.0528900   0.0159197  -0.0249155
   17  -0.0043826  -0.0038672   0.0025200   0.0159197   0.1540709  -0.1535594
   18  -0.0029813  -0.0033120   0.0023565  -0.0249155  -0.1535594   0.2377489
   19   0.0013357  -0.0003623  -0.0017876  -0.0103369   0.0019609  -0.0008408
   20  -0.0007849   0.0011150  -0.0006978   0.0131387  -0.0021322   0.0007155
   21   0.0022568   0.0004902   0.0004049  -0.0138495   0.0024582  -0.0003522
   22   0.0001402   0.0032751   0.0027954  -0.0022160   0.0035446   0.0039443
   23  -0.0013831   0.0031768   0.0031962  -0.0013907   0.0006622   0.0007219
   24  -0.0003627   0.0008339   0.0021548  -0.0003117  -0.0018561  -0.0007187
   25   0.0011393  -0.0067698  -0.0023177   0.0019688  -0.0016246  -0.0017918
   26   0.0011192  -0.0047732  -0.0025378   0.0008528   0.0005174  -0.0007135
   27   0.0013729  -0.0011166  -0.0000273   0.0010416   0.0010214   0.0020969
           19          20          21          22          23          24
    1  -0.0150241   0.0082519   0.0077137  -0.0483793   0.0235797  -0.0579518
    2   0.0017094  -0.0039032  -0.0039942   0.0228715  -0.0623505   0.0698985
    3  -0.0011042   0.0047482   0.0059017  -0.0613243   0.0729067  -0.3063200
    4  -0.0197852  -0.0049214  -0.0040453  -0.0073096  -0.0042390   0.0000171
    5   0.0111769   0.0040077   0.0038356   0.0043031   0.0057727   0.0029605
    6  -0.0020848  -0.0036793  -0.0037587  -0.0165032  -0.0278007  -0.0124826
    7  -0.0572983   0.0137707  -0.0193325   0.0040145  -0.0000559  -0.0027584
    8   0.0144532  -0.0234753   0.0054108  -0.0082950  -0.0048104   0.0009312
    9  -0.0218529   0.0060710  -0.0216028   0.0280640   0.0032946  -0.0117086
   10  -0.0009606  -0.0008972  -0.0008966   0.0009259   0.0017627   0.0013913
   11   0.0002459  -0.0004690  -0.0003948  -0.0027592  -0.0025324  -0.0001926
   12   0.0017245   0.0005856   0.0009102  -0.0015492  -0.0021566  -0.0004433
   13   0.0013357  -0.0007849   0.0022568   0.0001402  -0.0013831  -0.0003627
   14  -0.0003623   0.0011150   0.0004902   0.0032751   0.0031768   0.0008339
   15  -0.0017876  -0.0006978   0.0004049   0.0027954   0.0031962   0.0021548
   16  -0.0103369   0.0131387  -0.0138495  -0.0022160  -0.0013907  -0.0003117
   17   0.0019609  -0.0021322   0.0024582   0.0035446   0.0006622  -0.0018561
   18  -0.0008408   0.0007155  -0.0003522   0.0039443   0.0007219  -0.0007187
   19   0.1020984  -0.0286151   0.0271649   0.0019218   0.0016613  -0.0004386
   20  -0.0286151   0.0236489  -0.0075451  -0.0016378   0.0001305   0.0004901
   21   0.0271649  -0.0075451   0.0180397  -0.0007498  -0.0006813   0.0009380
   22   0.0019218  -0.0016378  -0.0007498   0.0529559  -0.0229569   0.0600853
   23   0.0016613   0.0001305  -0.0006813  -0.0229569   0.0627774  -0.0723424
   24  -0.0004386   0.0004901   0.0009380   0.0600853  -0.0723424   0.3269146
   25  -0.0019509   0.0016951   0.0017382  -0.0020533   0.0030219   0.0003297
   26  -0.0022303   0.0010776   0.0004206   0.0016547  -0.0028263  -0.0007229
   27  -0.0007806  -0.0006881  -0.0004808  -0.0147624   0.0228616   0.0016657
           25          26          27
    1  -0.1290156   0.1330901  -0.0238575
    2   0.1344513  -0.2395214   0.0334833
    3  -0.0237568   0.0317115  -0.0531693
    4   0.0082541   0.0130644   0.0079538
    5  -0.0084770  -0.0108553  -0.0097398
    6   0.0104128   0.0084173  -0.0021451
    7  -0.0108199  -0.0027079   0.0092071
    8   0.0202228   0.0041199  -0.0143054
    9  -0.0064037  -0.0059160  -0.0029852
   10   0.0001094  -0.0007809  -0.0011300
   11   0.0015422   0.0016634  -0.0000898
   12   0.0008343   0.0007673   0.0015796
   13   0.0011393   0.0011192   0.0013729
   14  -0.0067698  -0.0047732  -0.0011166
   15  -0.0023177  -0.0025378  -0.0000273
   16   0.0019688   0.0008528   0.0010416
   17  -0.0016246   0.0005174   0.0010214
   18  -0.0017918  -0.0007135   0.0020969
   19  -0.0019509  -0.0022303  -0.0007806
   20   0.0016951   0.0010776  -0.0006881
   21   0.0017382   0.0004206  -0.0004808
   22  -0.0020533   0.0016547  -0.0147624
   23   0.0030219  -0.0028263   0.0228616
   24   0.0003297  -0.0007229   0.0016657
   25   0.1323681  -0.1440620   0.0209550
   26  -0.1440620   0.2505979  -0.0314265
   27   0.0209550  -0.0314265   0.0534656
 Gradient time:  CPU 322.31 s  wall 84.08 s
 **********************************************************************
 **                                                                  **
 **                       VIBRATIONAL ANALYSIS                       **
 **                       --------------------                       **
 **                                                                  **
 **        VIBRATIONAL FREQUENCIES (CM**-1) AND NORMAL MODES         **
 **     FORCE CONSTANTS (mDYN/ANGSTROM) AND REDUCED MASSES (AMU)     **
 **                  INFRARED INTENSITIES (KM/MOL)                   **
 **                                                                  **
 **********************************************************************


 Mode:                 1                      2                      3
 Frequency:       136.17                 227.32                 386.75
 Force Cnst:      0.1756                 0.1080                 0.3473
 Red. Mass:      16.0768                 3.5487                 3.9414
 IR Active:          YES                    YES                    YES
 IR Intens:        1.482                  1.861                  5.560
 Raman Active:       YES                    YES                    YES
               X      Y      Z        X      Y      Z        X      Y      Z
 C          0.055  0.103 -0.005    0.340 -0.014  0.038    0.098 -0.163 -0.007
 C          0.230  0.057  0.018    0.017 -0.006  0.091    0.217 -0.028 -0.172
 C          0.049  0.274 -0.068    0.068 -0.104 -0.200    0.242 -0.051  0.136
 H          0.113 -0.167  0.120   -0.161  0.167  0.256    0.431 -0.069 -0.363
 F          0.752  0.089  0.001   -0.041 -0.078 -0.075   -0.070  0.069  0.126
 H          0.057  0.302 -0.043    0.009 -0.173 -0.258    0.192  0.084  0.232
 I         -0.146 -0.057  0.005   -0.041  0.023  0.016   -0.048  0.017 -0.014
 H          0.162  0.227  0.003    0.668  0.017 -0.024   -0.161 -0.503 -0.039
 H         -0.133 -0.030 -0.051    0.311 -0.010  0.208    0.250 -0.050  0.113
 TransDip  -0.038 -0.008 -0.001    0.033  0.015  0.025    0.061 -0.019 -0.040

 Mode:                 4                      5                      6
 Frequency:       437.17                 565.61                 774.62
 Force Cnst:      0.3455                 0.7135                 0.9333
 Red. Mass:       3.0686                 3.7854                 2.6400
 IR Active:          YES                    YES                    YES
 IR Intens:        7.072                  0.223                 18.021
 Raman Active:       YES                    YES                    YES
               X      Y      Z        X      Y      Z        X      Y      Z
 C          0.015 -0.184  0.030   -0.038 -0.050 -0.013   -0.157 -0.132  0.050
 C         -0.159  0.034 -0.137    0.185 -0.047  0.011    0.111  0.052  0.134
 C         -0.127  0.004 -0.173   -0.023  0.376 -0.142    0.093 -0.131 -0.088
 H         -0.286 -0.060 -0.027    0.158 -0.021  0.038    0.067  0.292  0.175
 F          0.053  0.159  0.074   -0.122 -0.097  0.068   -0.006  0.144 -0.044
 H         -0.128  0.173 -0.044   -0.102  0.257 -0.250    0.070 -0.375 -0.273
 I          0.019 -0.005  0.013    0.007 -0.011  0.004   -0.001  0.001 -0.002
 H          0.157 -0.639 -0.117    0.388 -0.036 -0.098    0.120  0.172  0.068
 H          0.087 -0.074  0.496   -0.511 -0.329  0.267   -0.543 -0.417 -0.093
 TransDip  -0.081 -0.025 -0.005    0.002  0.012 -0.009    0.014 -0.134  0.018

 Mode:                 7                      8                      9
 Frequency:       807.59                 945.07                1005.84
 Force Cnst:      0.5261                 1.4301                 1.3504
 Red. Mass:       1.3692                 2.7177                 2.2655
 IR Active:          YES                    YES                    YES
 IR Intens:       10.650                  8.391                 10.408
 Raman Active:       YES                    YES                    YES
               X      Y      Z        X      Y      Z        X      Y      Z
 C         -0.048  0.121  0.038   -0.072 -0.001 -0.159    0.074 -0.067 -0.112
 C          0.069 -0.002 -0.018   -0.183  0.118  0.110   -0.073 -0.137 -0.014
 C         -0.076 -0.056  0.018    0.213  0.055  0.052   -0.069  0.059  0.206
 H          0.385 -0.083 -0.304   -0.090  0.049  0.030    0.023 -0.015 -0.101
 F          0.008 -0.002 -0.014    0.031 -0.087  0.016    0.002  0.098 -0.027
 H         -0.174 -0.444 -0.290    0.445 -0.224 -0.134    0.139 -0.272 -0.010
 I          0.001 -0.001  0.000   -0.003  0.002 -0.003   -0.000  0.000 -0.001
 H          0.204 -0.258 -0.109    0.096 -0.484 -0.315    0.759  0.356 -0.150
 H         -0.012  0.208  0.495   -0.163  0.026  0.450   -0.144 -0.203 -0.017
 TransDip   0.051 -0.057 -0.072   -0.033  0.080  0.035   -0.028 -0.099 -0.005

 Mode:                10                     11                     12
 Frequency:      1056.51                1065.32                1109.66
 Force Cnst:      1.1147                 0.9162                 0.8866
 Red. Mass:       1.6950                 1.3702                 1.2221
 IR Active:          YES                    YES                    YES
 IR Intens:       29.522                 11.619                  0.845
 Raman Active:       YES                    YES                    YES
               X      Y      Z        X      Y      Z        X      Y      Z
 C         -0.076  0.070  0.075   -0.129 -0.085  0.022    0.057  0.040  0.019
 C          0.043  0.034 -0.172   -0.028  0.021  0.040   -0.076  0.021  0.039
 C         -0.005 -0.078 -0.003    0.052  0.011 -0.054   -0.012 -0.058 -0.053
 H         -0.371  0.137  0.195    0.270 -0.103 -0.234    0.476 -0.133 -0.463
 F          0.004 -0.053  0.042    0.000 -0.010  0.001    0.003 -0.005  0.004
 H          0.610  0.097  0.202   -0.040  0.205  0.081    0.183  0.372  0.297
 I         -0.001  0.002 -0.002    0.000 -0.000  0.000    0.000  0.000 -0.000
 H          0.440  0.233  0.010    0.448  0.353  0.014    0.049  0.074  0.031
 H         -0.197  0.011  0.190    0.560  0.372 -0.021   -0.419 -0.277  0.026
 TransDip   0.092  0.124 -0.081    0.071  0.083  0.003   -0.004  0.020 -0.021

 Mode:                13                     14                     15
 Frequency:      1157.89                1220.66                1264.91
 Force Cnst:      1.4035                 1.2925                 1.5030
 Red. Mass:       1.7767                 1.4723                 1.5944
 IR Active:          YES                    YES                    YES
 IR Intens:       15.997                 35.658                 36.210
 Raman Active:       YES                    YES                    YES
               X      Y      Z        X      Y      Z        X      Y      Z
 C         -0.049  0.065 -0.110   -0.001  0.021  0.087    0.015 -0.063 -0.052
 C          0.105 -0.103  0.119   -0.027 -0.130  0.031    0.065  0.053  0.074
 C         -0.023 -0.069 -0.005    0.030  0.062 -0.055   -0.181  0.013 -0.007
 H         -0.140 -0.165  0.351   -0.028 -0.575  0.011    0.247  0.467 -0.059
 F         -0.020  0.059 -0.045   -0.018  0.056 -0.036    0.005 -0.019  0.013
 H         -0.013  0.525  0.456    0.671 -0.178 -0.174    0.681 -0.086  0.029
 I         -0.000 -0.000 -0.000   -0.001  0.001 -0.001    0.000  0.001 -0.001
 H          0.135 -0.316 -0.251   -0.260  0.012  0.153   -0.107 -0.223 -0.075
 H          0.022  0.164  0.269    0.104  0.099  0.075    0.274  0.075 -0.214
 TransDip   0.004 -0.091  0.090   -0.147 -0.121  0.016   -0.139  0.129 -0.036

 Mode:                16                     17                     18
 Frequency:      1381.73                1466.01                3126.06
 Force Cnst:      1.6839                 1.6534                 6.0770
 Red. Mass:       1.4970                 1.3058                 1.0555
 IR Active:          YES                    YES                    YES
 IR Intens:       30.200                 18.551                  4.113
 Raman Active:       YES                    YES                    YES
               X      Y      Z        X      Y      Z        X      Y      Z
 C         -0.013  0.034  0.006    0.039 -0.078 -0.095    0.028 -0.045 -0.039
 C         -0.055 -0.183 -0.010    0.042  0.075  0.006   -0.002  0.002 -0.004
 C          0.060  0.019 -0.040   -0.048 -0.020  0.013   -0.002  0.001 -0.001
 H          0.083  0.832 -0.119   -0.013 -0.173  0.057    0.047 -0.000  0.051
 F          0.015  0.018  0.011   -0.004 -0.008 -0.000   -0.000  0.000  0.000
 H         -0.005  0.091 -0.006    0.026 -0.019  0.029   -0.006 -0.019  0.025
 I         -0.000 -0.000 -0.000    0.000  0.000 -0.000   -0.000  0.000  0.000
 H         -0.241  0.171  0.100   -0.359  0.573  0.164    0.126 -0.153  0.549
 H          0.015  0.120  0.350    0.005  0.023  0.673   -0.445  0.663 -0.109
 TransDip  -0.097 -0.144  0.029    0.022  0.115  0.073    0.045 -0.042 -0.022

 Mode:                19                     20                     21
 Frequency:      3162.87                3189.72                3220.19
 Force Cnst:      6.4221                 6.5437                 6.8106
 Red. Mass:       1.0896                 1.0916                 1.1147
 IR Active:          YES                    YES                    YES
 IR Intens:        9.357                  2.953                  2.064
 Raman Active:       YES                    YES                    YES
               X      Y      Z        X      Y      Z        X      Y      Z
 C         -0.000  0.001  0.008    0.005 -0.007  0.017   -0.040  0.056 -0.069
 C         -0.056 -0.000 -0.063   -0.012 -0.002 -0.012   -0.005  0.000 -0.006
 C          0.000 -0.010  0.012    0.010  0.050 -0.066    0.002  0.008 -0.011
 H          0.651 -0.020  0.724    0.120 -0.004  0.130    0.057  0.002  0.066
 F          0.000  0.001 -0.000   -0.000 -0.000  0.000    0.000 -0.000  0.000
 H          0.017  0.115 -0.156   -0.089 -0.583  0.762   -0.018 -0.099  0.134
 I          0.000  0.000  0.000    0.000 -0.000  0.000    0.000 -0.000  0.000
 H         -0.013  0.025 -0.073   -0.037  0.042 -0.158    0.159 -0.191  0.751
 H          0.008 -0.018  0.003   -0.037  0.057 -0.006    0.317 -0.473  0.066
 TransDip  -0.060  0.009 -0.077   -0.042  0.005 -0.036   -0.027  0.037  0.005

 STANDARD THERMODYNAMIC QUANTITIES AT   298.15 K  AND     1.00 ATM

   This Molecule has  0 Imaginary Frequencies
   Zero point vibrational energy:       39.610 kcal/mol

   Atom    1 Element C  Has Mass   12.00000
   Atom    2 Element C  Has Mass   12.00000
   Atom    3 Element C  Has Mass   12.00000
   Atom    4 Element H  Has Mass    1.00783
   Atom    5 Element F  Has Mass   18.99840
   Atom    6 Element H  Has Mass    1.00783
   Atom    7 Element I  Has Mass  126.90440
   Atom    8 Element H  Has Mass    1.00783
   Atom    9 Element H  Has Mass    1.00783
   Molecular Mass:   185.934120 amu
   Principal axes and moments of inertia in amu*Bohr^2:
                             1           2           3
    Eigenvalues --      271.56459  1265.14430  1431.71276
          X               0.99936    -0.03577     0.00173
          Y               0.03575     0.99931     0.00974
          Z              -0.00208    -0.00967     0.99995
   Rotational Symmetry Number is   1
   The Molecule is an Asymmetric Top
   Translational Enthalpy:        0.889 kcal/mol
   Rotational Enthalpy:           0.889 kcal/mol
   Vibrational Enthalpy:         41.086 kcal/mol
   gas constant (RT):             0.592 kcal/mol
   Translational Entropy:        41.567  cal/mol.K
   Rotational Entropy:           27.688  cal/mol.K
   Vibrational Entropy:           8.114  cal/mol.K

   Total Enthalpy:               43.456 kcal/mol
   Total Entropy:                77.369  cal/mol.K

 ======================================================================

 STANDARD THERMODYNAMIC QUANTITIES FOR ANHARMONIC VIBRATION -- TOSH

   Zero point vibrational energy: ************ kcal/mol

   Vibrational Enthalpy:       Infinity kcal/mol
   Vibrational Entropy:             NaN  cal/mol.K

   Total Enthalpy:             Infinity kcal/mol
   Total Entropy:                   NaN  cal/mol.K

 ======================================================================

 STANDARD THERMODYNAMIC QUANTITIES FOR ANHARMONIC VIBRATION -- VPT2

   Zero point vibrational energy: ************ kcal/mol

   Vibrational Enthalpy:       Infinity kcal/mol
   Vibrational Entropy:             NaN  cal/mol.K

   Total Enthalpy:             Infinity kcal/mol
   Total Entropy:                   NaN  cal/mol.K

 ======================================================================

Archival summary:
1\1\garfield\FREQ\ProcedureUnspecified\BasisUnspecified\1134\taweetha\WedOct1008:20:092018WedOct1008:20:092018\0\\#,FREQ,ProcedureUnspecified,BasisUnspecified,\\0,1\I\C,1,2.15133\H,2,1.08136,1,109.469\C,2,1.49594,1,121.171,3,-141.877,0\H,4,1.08417,2,119.374,1,135.206,0\F,4,1.3739,2,118.723,1,-5.69692,0\C,4,1.49824,2,60.6399,1,-112.261,0\H,7,1.08278,4,115.377,2,108.424,0\H,7,1.08461,4,119.597,2,-107.298,0\\\@

 Total job time:  91.35s(wall), 350.35s(cpu) 
 Wed Oct 10 08:20:09 2018

        *************************************************************
        *                                                           *
        *  Thank you very much for using Q-Chem.  Have a nice day.  *
        *                                                           *
        *************************************************************
