# Supplementary material for: Geometric and energetic data from ab initio calculations of haloethene, haloimine, halomethylenephosphine, haloiminophosphine, halodiazene, halodiphosphene and halocyclopropane
Source: Data Brief. 2019 Nov 2;27:104738. doi: 10.1016/j.dib.2019.104738 (PMC6861602; doi:10.1016/j.dib.2019.104738)
Supplement: Multimedia component 3 [file mmc3.zip › CCC/B3LYP/HHCCCBrBr.out]

Q-Chem Developer Version!
                  Welcome to Q-Chem
     A Quantum Leap Into The Future Of Chemistry


 Q-Chem 5.1, Q-Chem, Inc., Pleasanton, CA (2018)

 Yihan Shao,  Zhengting Gan,  E. Epifanovsky,  A. T. B. Gilbert,  M. Wormit,  
 J. Kussmann,  A. W. Lange,  A. Behn,  Jia Deng,  Xintian Feng,  D. Ghosh,  
 M. Goldey,  P. R. Horn,  L. D. Jacobson,  I. Kaliman,  T. Kus,  A. Landau,  
 Jie Liu,  E. I. Proynov,  R. M. Richard,  R. P. Steele,  E. J. Sundstrom,  
 H. L. Woodcock III,  P. M. Zimmerman,  D. Zuev,  B. Albrecht,  E. Alguire,  
 S. A. Baeppler,  D. Barton,  Z. Benda,  Y. A. Bernard,  E. J. Berquist,  
 K. B. Bravaya,  H. Burton,  D. Casanova,  Chun-Min Chang,  Yunqing Chen,  
 A. Chien,  K. D. Closser,  M. P. Coons,  S. Coriani,  S. Dasgupta,  
 A. L. Dempwolff,  M. Diedenhofen,  Hainam Do,  R. G. Edgar,  Po-Tung Fang,  
 S. Faraji,  S. Fatehi,  Qingguo Feng,  K. D. Fenk,  J. Fosso-Tande,  
 Qinghui Ge,  A. Ghysels,  G. Gidofalvi,  J. Gomes,  J. Gonthier,  A. Gunina,  
 D. Hait,  M. W. D. Hanson-Heine,  P. H. P. Harbach,  A. W. Hauser,  
 J. E. Herr,  E. G. Hohenstein,  Z. C. Holden,  Kerwin Hui,  B. C. Huynh,  
 T.-C. Jagau,  Hyunjun Ji,  B. Kaduk,  K. Khistyaev,  Jaehoon Kim,  
 P. Klunzinger,  K. Koh,  D. Kosenkov,  L. Koulias,  T. Kowalczyk,  
 C. M. Krauter,  A. Kunitsa,  Ka Un Lao,  A. Laurent,  K. V. Lawler,  
 Joonho Lee,  D. Lefrancois,  S. Lehtola,  D. S. Levine,  Yi-Pei Li,  
 You-Sheng Lin,  Fenglai Liu,  E. Livshits,  A. Luenser,  P. Manohar,  
 E. Mansoor,  S. F. Manzer,  Shan-Ping Mao,  Yuezhi Mao,  N. Mardirossian,  
 A. V. Marenich,  T. Markovich,  L. A. Martinez-Martinez,  S. A. Maurer,  
 N. J. Mayhall,  S. C. McKenzie,  J.-M. Mewes,  A. F. Morrison,  
 J. W. Mullinax,  K. Nanda,  T. S. Nguyen-Beck,  R. Olivares-Amaya,  
 J. A. Parkhill,  T. M. Perrine,  F. Plasser,  P. Pokhilko,  S. Prager,  
 A. Prociuk,  E. Ramos,  D. R. Rehn,  F. Rob,  M. Schneider,  N. Sergueev,  
 S. M. Sharada,  S. Sharma,  D. W. Small,  T. Stauch,  T. Stein,  
 Yu-Chuan Su,  A. J. W. Thom,  A. Tkatchenko,  T. Tsuchimochi,  N. M. Tubman,  
 L. Vogt,  M. L. Vidal,  O. Vydrov,  M. A. Watson,  J. Wenzel,  
 M. de Wergifosse,  T. A. Wesolowski,  A. White,  J. Witte,  A. Yamada,  
 Jun Yang,  K. Yao,  S. Yeganeh,  S. R. Yost,  Zhi-Qiang You,  A. Zech,  
 Igor Ying Zhang,  Xing Zhang,  Yan Zhao,  Ying Zhu,  B. R. Brooks,  
 G. K. L. Chan,  C. J. Cramer,  M. S. Gordon,  W. J. Hehre,  A. Klamt,  
 M. W. Schmidt,  C. D. Sherrill,  D. G. Truhlar,  A. Aspuru-Guzik,  R. Baer,  
 A. T. Bell,  N. A. Besley,  Jeng-Da Chai,  A. E. DePrince, III,  
 R. A. DiStasio Jr.,  A. Dreuw,  B. D. Dunietz,  T. R. Furlani,  
 Chao-Ping Hsu,  Yousung Jung,  Jing Kong,  D. S. Lambrecht,  WanZhen Liang,  
 C. Ochsenfeld,  V. A. Rassolov,  L. V. Slipchenko,  J. E. Subotnik,  
 T. Van Voorhis,  J. M. Herbert,  A. I. Krylov,  P. M. W. Gill,  M. Head-Gordon

 Contributors to earlier versions of Q-Chem not listed above: 
 R. D. Adamson,  B. Austin,  J. Baker,  G. J. O. Beran,  K. Brandhorst,  
 S. T. Brown,  E. F. C. Byrd,  A. K. Chakraborty,  C.-L. Cheng,  
 Siu Hung Chien,  D. M. Chipman,  D. L. Crittenden,  H. Dachsel,  
 R. J. Doerksen,  A. D. Dutoi,  L. Fusti-Molnar,  W. A. Goddard III,  
 A. Golubeva-Zadorozhnaya,  S. R. Gwaltney,  G. Hawkins,  A. Heyden,  
 S. Hirata,  G. Kedziora,  F. J. Keil,  C. Kelley,  Jihan Kim,  R. A. King,  
 R. Z. Khaliullin,  P. P. Korambath,  W. Kurlancheek,  A. M. Lee,  M. S. Lee,  
 S. V. Levchenko,  Ching Yeh Lin,  D. Liotard,  R. C. Lochan,  I. Lotan,  
 P. E. Maslen,  N. Nair,  D. P. O'Neill,  D. Neuhauser,  E. Neuscamman,  
 C. M. Oana,  R. Olson,  B. Peters,  R. Peverati,  P. A. Pieniazek,  
 Y. M. Rhee,  J. Ritchie,  M. A. Rohrdanz,  E. Rosta,  N. J. Russ,  
 H. F. Schaefer III,  N. E. Schultz,  N. Shenvi,  A. C. Simmonett,  A. Sodt,  
 D. Stuck,  K. S. Thanthiriwatte,  V. Vanovschi,  Tao Wang,  A. Warshel,  
 C. F. Williams,  Q. Wu,  X. Xu,  W. Zhang

 Please cite Q-Chem as follows:
 Y. Shao et al., Mol. Phys. 113, 184-215 (2015)
 DOI: 10.1080/00268976.2014.952696

 Q-Chem 5.1.1 for Intel X86 EM64T Linux

 Parts of Q-Chem use Armadillo 8.300.2 (Tropical Shenanigans).
 http://arma.sourceforge.net/

 Q-Chem begins on Wed Oct 10 08:38:43 2018  

Host: 
0

     Scratch files written to /scratch/taweetham/qchem28565//
Input Ideriv = 2
Curr. Ideriv = -1
Max.  Ideriv = 2

Checking the input file for inconsistencies... 	...done.

--------------------------------------------------------------
User input:
--------------------------------------------------------------
$molecule
0 1
C 
C 1 CC 
C 2 CC 1 60.0
H 2 CH 1 ANG  3 pDHA
H 2 CH 1 ANG  3 mDHA
Br 3 CBr 1 ANG  2 mDHA
Br 3 CBr 1 ANG  2 pDHA
H 1 CH 2 ANG  3 pDHA
H 1 CH 2 ANG  3 mDHA

CC=1.54
CH=1.09
CF=1.35
CCl=1.77
CBr=1.94
CI=2.14
ANG=118.0
pDHA=107.9
mDHA=-107.9
$end

$rem
   job_type	optimization
   basis	6-311++g**
   method	b3lyp
   mem_total	32000
$end

--------------------------------------------------------------
 ----------------------------------------------------------------
             Standard Nuclear Orientation (Angstroms)
    I     Atom           X                Y                Z
 ----------------------------------------------------------------
    1      C       0.7701186449     1.8890826031     0.0000000000
    2      C      -0.7698812920     1.8895234567     0.0000000000
    3      C      -0.0002631139     0.5556239627     0.0000000000
    4      H      -1.2815205951     2.1854739016     0.9158267072
    5      H      -1.2815205951     2.1854739016    -0.9158267072
    6      Br     -0.0000094123    -0.4963686867     1.6300034973
    7      Br     -0.0000094123    -0.4963686867    -1.6300034973
    8      H       1.2819273068     2.1847400671    -0.9158267072
    9      H       1.2819273068     2.1847400671     0.9158267072
 ----------------------------------------------------------------
 Molecular Point Group                 Cs    NOp =  2
 Largest Abelian Subgroup              Cs    NOp =  2
 Nuclear Repulsion Energy =   566.5321534208 hartrees
 There are       46 alpha and       46 beta electrons
 Requested basis set is 6-311++G(d,p)
 There are 76 shells and 190 basis functions

 Total QAlloc Memory Limit  32000 MB
 Mega-Array Size       188 MB
 MEM_STATIC part       192 MB
 A cutoff of  1.0D-11 yielded   2546 shell pairs
 There are     16573 function pairs (     18197 Cartesian)

 -------------------------------------------------------
 OpenMP Integral Computing Module                       
 Release: version 1.0, May 2013, Q-Chem Inc. Pittsburgh 
 -------------------------------------------------------
 Integral Job Info:
 Integral job number is                      11
 Integral operator is                         1
 short-range coefficients                     0
 long-range coefficients              100000000
 Omega coefficients                           0
 if combine SR and LR in K                    0
 Integral screening is                        0
 Integral computing path is                   2
 max size of driver memory is            800000
 size of driver memory is                593474
 size of scratch memory is             29623520
 max col of scratch BK array               1296
 max len of scratch array in speh3          155
 max len of scratch index in speh4           18
 max int batch size is                      520
 min int batch size is                       52
 fixed nKL is                                45
 max L of basis functions is                  2
 order of int derivative is                   0
 number of shells is                         76
 number of basis is                         199
 number of cartesian basis is               199
 number of contracted shell pairs          2546
 number of primitive shell pairs           6267
 maxK2 (contraction) of shell pair           36
 max number of K2 of shell pair               1
 max number of CS2 of shell pair            296
 max number of PS2 of shell pair            600
 mem total for path MDJ                  530742
 -------------------------------------------------------
 Smallest overlap matrix eigenvalue = 5.77E-05

 Scale SEOQF with 1.000000e-01/1.000000e-01/1.000000e-01

 Standard Electronic Orientation quadrupole field applied
 Nucleus-field energy     =    -0.0000000140 hartrees
 Guess from superposition of atomic densities
 Warning:  Energy on first SCF cycle will be non-variational
 SAD guess density has 92.000000 electrons

 -----------------------------------------------------------------------
  General SCF calculation program by
  Eric Jon Sundstrom, Paul Horn, Yuezhi Mao, Dmitri Zuev, Alec White,
  David Stuck, Shaama M.S., Shane Yost, Joonho Lee, David Small,
  Daniel Levine, Susi Lehtola, Hugh Burton, Evgeny Epifanovsky
 -----------------------------------------------------------------------
 Exchange:     0.2000 Hartree-Fock + 0.0800 Slater + 0.7200 B88
 Correlation:  0.1900 VWN1RPA + 0.8100 LYP
 Using SG-1 standard quadrature grid
 using 4 threads for integral computing
 -------------------------------------------------------
 OpenMP Integral computing Module                
 Release: version 2.0, May 2017, Q-Chem Inc. Pleasanton 
 -------------------------------------------------------
 -------------------------------------------------------
 OpenMP BLAS3 based DFT computing Module                
 Release: version 1.0, May 2013, Q-Chem Inc. Pittsburgh 
 -------------------------------------------------------
 A restricted SCF calculation will be
 performed using DIIS
 SCF converges when DIIS error is below 1.0e-08
 ---------------------------------------
  Cycle       Energy         DIIS error
 ---------------------------------------
    1   -5265.6830096799      3.96e-02  
    2   -5264.9387151838      4.21e-03  
    3   -5264.8916965436      5.17e-03  
    4   -5265.0027094490      4.86e-04  
    5   -5265.0038440259      9.27e-05  
    6   -5265.0038869873      4.00e-05  
    7   -5265.0038922397      1.33e-05  
    8   -5265.0038929504      5.38e-06  
    9   -5265.0038930612      7.52e-07  
   10   -5265.0038930626      1.42e-07  
   11   -5265.0038930627      2.78e-08  
   12   -5265.0038930627      3.38e-09  Convergence criterion met
 ---------------------------------------
 SCF time:   CPU 28.83s  wall 7.00s 
 SCF   energy in the final basis set =    -5265.0038930627
 Total energy in the final basis set =    -5265.0038930627

 --------------------------------------------------------------
             Orbital Energies (a.u.) and Symmetries
 --------------------------------------------------------------

 Alpha MOs, Restricted
 -- Occupied --                  
-482.84 -482.84  -62.49  -62.49  -56.31  -56.31  -56.31  -56.31
  1 A"    1 A'    2 A"    2 A'    3 A'    3 A"    4 A'    4 A"                 
-56.308 -56.308 -10.299 -10.213 -10.212  -8.701  -8.701  -6.533
  5 A'    5 A"    6 A'    7 A'    8 A'    6 A"    9 A'   10 A'                 
 -6.533  -6.519  -6.519  -6.519  -6.519  -2.643  -2.643  -2.640
  7 A"   11 A'    8 A"   12 A'    9 A"   13 A'   10 A"   14 A'                 
 -2.640  -2.640  -2.639  -2.628  -2.628  -2.628  -2.628  -0.903
 11 A"   15 A'   12 A"   13 A"   16 A'   17 A'   14 A"   18 A'                 
 -0.794  -0.782  -0.635  -0.583  -0.510  -0.484  -0.402  -0.391
 19 A'   15 A"   20 A'   21 A'   16 A"   22 A'   17 A"   18 A"                 
 -0.387  -0.355  -0.303  -0.299  -0.288  -0.274
 23 A'   24 A'   25 A'   19 A"   20 A"   26 A'                                 
 -- Virtual --                   
 -0.055  -0.022  -0.007   0.013   0.018   0.021   0.047   0.048
 27 A'   21 A"   28 A'   29 A'   22 A"   30 A'   23 A"   31 A'                 
  0.054   0.067   0.075   0.080   0.089   0.092   0.095   0.095
 32 A'   33 A'   24 A"   34 A'   35 A'   36 A'   25 A"   26 A"                 
  0.114   0.116   0.130   0.131   0.132   0.141   0.155   0.170
 37 A'   27 A"   38 A'   39 A'   28 A"   40 A'   29 A"   41 A'                 
  0.179   0.181   0.188   0.210   0.234   0.235   0.256   0.256
 42 A'   30 A"   43 A'   31 A"   44 A'   45 A'   46 A'   32 A"                 
  0.267   0.386   0.387   0.414   0.425   0.431   0.432   0.438
 47 A'   33 A"   48 A'   49 A'   34 A"   50 A'   51 A'   35 A"                 
  0.476   0.484   0.486   0.504   0.546   0.548   0.568   0.574
 36 A"   37 A"   52 A'   53 A'   54 A'   55 A'   38 A"   39 A"                 
  0.581   0.587   0.593   0.617   0.624   0.652   0.656   0.658
 56 A'   40 A"   57 A'   58 A'   41 A"   42 A"   43 A"   59 A'                 
  0.676   0.686   0.777   0.788   0.789   0.827   0.865   0.915
 60 A'   61 A'   44 A"   62 A'   45 A"   63 A'   64 A'   65 A'                 
  0.932   0.946   1.089   1.176   1.274   1.331   1.410   1.444
 46 A"   66 A'   67 A'   47 A"   68 A'   48 A"   49 A"   69 A'                 
  1.454   1.479   1.515   1.559   1.602   1.685   1.713   1.725
 50 A"   70 A'   51 A"   52 A"   71 A'   72 A'   73 A'   53 A"                 
  1.773   1.794   1.882   1.916   1.990   2.016   2.034   2.049
 74 A'   75 A'   76 A'   54 A"   55 A"   77 A'   78 A'   56 A"                 
  2.081   2.082   2.177   2.198   2.215   2.223   2.228   2.229
 79 A'   57 A"   80 A'   81 A'   58 A"   82 A'   83 A'   59 A"                 
  2.470   2.503   2.542   2.591   2.669   2.688   2.731   2.821
 84 A'   60 A"   61 A"   85 A'   62 A"   86 A'   87 A'   88 A'                 
  2.861   2.903   2.985   3.152   3.413   3.611   3.784   3.804
 89 A'   63 A"   64 A"   90 A'   91 A'   65 A"   92 A'   66 A"                 
  4.012   4.014   4.016   4.053   4.115   4.119   4.140   4.277
 67 A"   68 A"   93 A'   94 A'   69 A"   70 A"   95 A'   96 A'                 
  4.324   4.385   4.421   6.629   6.684   7.573   7.581   7.582
 97 A'   98 A'   71 A"   99 A'   72 A"  100 A'   73 A"   74 A"                 
  7.638   7.704   7.707  23.551  23.807  23.852  47.908  47.953
101 A'  102 A'   75 A"  103 A'  104 A'  105 A'  106 A'   76 A"                 
289.769 289.777 289.778 289.833 289.920 289.9281020.6971020.754
107 A'   77 A"   78 A"  108 A'   79 A"  109 A'  110 A'   80 A"                 

 Beta MOs, Restricted
 -- Occupied --                  
-482.84 -482.84  -62.49  -62.49  -56.31  -56.31  -56.31  -56.31
  1 A"    1 A'    2 A"    2 A'    3 A'    3 A"    4 A'    4 A"                 
-56.308 -56.308 -10.299 -10.213 -10.212  -8.701  -8.701  -6.533
  5 A'    5 A"    6 A'    7 A'    8 A'    6 A"    9 A'   10 A'                 
 -6.533  -6.519  -6.519  -6.519  -6.519  -2.643  -2.643  -2.640
  7 A"   11 A'    8 A"   12 A'    9 A"   13 A'   10 A"   14 A'                 
 -2.640  -2.640  -2.639  -2.628  -2.628  -2.628  -2.628  -0.903
 11 A"   15 A'   12 A"   13 A"   16 A'   17 A'   14 A"   18 A'                 
 -0.794  -0.782  -0.635  -0.583  -0.510  -0.484  -0.402  -0.391
 19 A'   15 A"   20 A'   21 A'   16 A"   22 A'   17 A"   18 A"                 
 -0.387  -0.355  -0.303  -0.299  -0.288  -0.274
 23 A'   24 A'   25 A'   19 A"   20 A"   26 A'                                 
 -- Virtual --                   
 -0.055  -0.022  -0.007   0.013   0.018   0.021   0.047   0.048
 27 A'   21 A"   28 A'   29 A'   22 A"   30 A'   23 A"   31 A'                 
  0.054   0.067   0.075   0.080   0.089   0.092   0.095   0.095
 32 A'   33 A'   24 A"   34 A'   35 A'   36 A'   25 A"   26 A"                 
  0.114   0.116   0.130   0.131   0.132   0.141   0.155   0.170
 37 A'   27 A"   38 A'   39 A'   28 A"   40 A'   29 A"   41 A'                 
  0.179   0.181   0.188   0.210   0.234   0.235   0.256   0.256
 42 A'   30 A"   43 A'   31 A"   44 A'   45 A'   46 A'   32 A"                 
  0.267   0.386   0.387   0.414   0.425   0.431   0.432   0.438
 47 A'   33 A"   48 A'   49 A'   34 A"   50 A'   51 A'   35 A"                 
  0.476   0.484   0.486   0.504   0.546   0.548   0.568   0.574
 36 A"   37 A"   52 A'   53 A'   54 A'   55 A'   38 A"   39 A"                 
  0.581   0.587   0.593   0.617   0.624   0.652   0.656   0.658
 56 A'   40 A"   57 A'   58 A'   41 A"   42 A"   43 A"   59 A'                 
  0.676   0.686   0.777   0.788   0.789   0.827   0.865   0.915
 60 A'   61 A'   44 A"   62 A'   45 A"   63 A'   64 A'   65 A'                 
  0.932   0.946   1.089   1.176   1.274   1.331   1.410   1.444
 46 A"   66 A'   67 A'   47 A"   68 A'   48 A"   49 A"   69 A'                 
  1.454   1.479   1.515   1.559   1.602   1.685   1.713   1.725
 50 A"   70 A'   51 A"   52 A"   71 A'   72 A'   73 A'   53 A"                 
  1.773   1.794   1.882   1.916   1.990   2.016   2.034   2.049
 74 A'   75 A'   76 A'   54 A"   55 A"   77 A'   78 A'   56 A"                 
  2.081   2.082   2.177   2.198   2.215   2.223   2.228   2.229
 79 A'   57 A"   80 A'   81 A'   58 A"   82 A'   83 A'   59 A"                 
  2.470   2.503   2.542   2.591   2.669   2.688   2.731   2.821
 84 A'   60 A"   61 A"   85 A'   62 A"   86 A'   87 A'   88 A'                 
  2.861   2.903   2.985   3.152   3.413   3.611   3.784   3.804
 89 A'   63 A"   64 A"   90 A'   91 A'   65 A"   92 A'   66 A"                 
  4.012   4.014   4.016   4.053   4.115   4.119   4.140   4.277
 67 A"   68 A"   93 A'   94 A'   69 A"   70 A"   95 A'   96 A'                 
  4.324   4.385   4.421   6.629   6.684   7.573   7.581   7.582
 97 A'   98 A'   71 A"   99 A'   72 A"  100 A'   73 A"   74 A"                 
  7.638   7.704   7.707  23.551  23.807  23.852  47.908  47.953
101 A'  102 A'   75 A"  103 A'  104 A'  105 A'  106 A'   76 A"                 
289.769 289.777 289.778 289.833 289.920 289.9281020.6971020.754
107 A'   77 A"   78 A"  108 A'   79 A"  109 A'  110 A'   80 A"                 
 --------------------------------------------------------------

          Ground-State Mulliken Net Atomic Charges

     Atom                 Charge (a.u.)
  ----------------------------------------
      1 C                    -0.365951
      2 C                    -0.365943
      3 C                     0.168788
      4 H                     0.170110
      5 H                     0.170110
      6 Br                   -0.058673
      7 Br                   -0.058673
      8 H                     0.170116
      9 H                     0.170116
  ----------------------------------------
  Sum of atomic charges =     0.000000

 -----------------------------------------------------------------
                    Cartesian Multipole Moments
 -----------------------------------------------------------------
    Charge (ESU x 10^10)
                 0.0000
    Dipole Moment (Debye)
         X       0.0003      Y       2.1849      Z       0.0000
       Tot       2.1849
    Quadrupole Moments (Debye-Ang)
        XX     -55.6138     XY      -0.0012     YY     -52.2432
        XZ       0.0000     YZ       0.0000     ZZ     -54.9865
    Octopole Moments (Debye-Ang^2)
       XXX       0.0021    XXY      -5.5509    XYY      -0.0032
       YYY     -27.8912    XXZ       0.0000    XYZ       0.0000
       YYZ       0.0000    XZZ       0.0034    YZZ     -13.4667
       ZZZ       0.0000
    Hexadecapole Moments (Debye-Ang^3)
      XXXX    -134.7039   XXXY       0.0028   XXYY     -85.4957
      XYYY      -0.0155   YYYY    -438.1125   XXXZ       0.0000
      XXYZ       0.0000   XYYZ       0.0000   YYYZ       0.0000
      XXZZ    -134.8575   XYZZ      -0.0042   YYZZ    -167.3724
      XZZZ       0.0000   YZZZ      -0.0000   ZZZZ    -639.7312
 -----------------------------------------------------------------
 Calculating analytic gradient of the SCF energy
 Gradient of SCF Energy
            1           2           3           4           5           6
    1   0.0131751  -0.0131602  -0.0000601  -0.0027342  -0.0027342   0.0000180
    2   0.0106556   0.0106797  -0.0341132   0.0035209   0.0035209  -0.0006492
    3  -0.0000000   0.0000000  -0.0000000   0.0029706  -0.0029706   0.0017051
            7           8           9
    1   0.0000180   0.0027388   0.0027388
    2  -0.0006492   0.0035173   0.0035173
    3  -0.0017051  -0.0029709   0.0029709
 Max gradient component =       3.411E-02
 RMS gradient           =       8.299E-03
 Gradient time:  CPU 9.72 s  wall 2.49 s
 Geometry Optimization Parameters
   NAtoms,    NIC,     NZ,  NCons,   NDum,   NFix, NCnnct, MaxDiis
        9      69       9       0       0       0       0       0


** GEOMETRY OPTIMIZATION IN DELOCALIZED INTERNAL COORDINATES **
   Searching for a Minimum

   Optimization Cycle:   1

                       Coordinates (Angstroms)
     ATOM                X               Y               Z
      1  C         0.7701186449    1.8890826031    0.0000000000
      2  C        -0.7698812920    1.8895234567    0.0000000000
      3  C        -0.0002631139    0.5556239627    0.0000000000
      4  H        -1.2815205951    2.1854739016    0.9158267072
      5  H        -1.2815205951    2.1854739016   -0.9158267072
      6  Br       -0.0000094123   -0.4963686867    1.6300034973
      7  Br       -0.0000094123   -0.4963686867   -1.6300034973
      8  H         1.2819273068    2.1847400671   -0.9158267072
      9  H         1.2819273068    2.1847400671    0.9158267072
   Point Group: cs    Number of degrees of freedom:    12


   Energy is  -5265.003893063


 Attempting to Generate Delocalized Internal Coordinates

 12 Hessian modes will be used to form the next step
  Hessian Eigenvalues:
     0.020947    0.020947    0.030782    0.088584    0.091779    0.134501
     0.175927    0.251101    0.263427    0.285189    0.348126    0.348126

 Minimum Search - Taking Simple RFO Step
 Searching for Lamda that Minimizes Along All modes
 Value Taken    Lamda =  -0.00384540
 Step Taken.  Stepsize is  0.163887

                             Maximum     Tolerance    Cnvgd?
         Gradient           0.017868      0.000300      NO
         Displacement       0.109952      0.001200      NO
         Energy change     *********      0.000001      NO


 New Cartesian Coordinates Obtained by Inverse Iteration

 Displacement from previous Coordinates is:  0.165210
 ----------------------------------------------------------------
             Standard Nuclear Orientation (Angstroms)
    I     Atom           X                Y                Z
 ----------------------------------------------------------------
    1      C       0.7612473641     1.8902670734     0.0000000000
    2      C      -0.7608383825     1.8905132206     0.0000000000
    3      C      -0.0000228624     0.5933602334     0.0000000000
    4      H      -1.2771841664     2.1570414860     0.9137724943
    5      H      -1.2771841664     2.1570414860    -0.9137724943
    6      Br     -0.0002804130    -0.4598117868     1.6229828444
    7      Br     -0.0002804130    -0.4598117868    -1.6229828444
    8      H       1.2776559388     2.1566603303    -0.9137746609
    9      H       1.2776559388     2.1566603303     0.9137746609
 ----------------------------------------------------------------
 Molecular Point Group                 Cs    NOp =  2
 Largest Abelian Subgroup              Cs    NOp =  2
 Nuclear Repulsion Energy =   571.1582347856 hartrees
 There are       46 alpha and       46 beta electrons
 Applying Cartesian multipole field
    Component          Value
    ---------          -----
     (2,0,0)        1.00000E-11
     (0,2,0)        2.00000E-11
     (0,0,2)       -3.00000E-11
 Nucleus-field energy     =    -0.0000000140 hartrees
 Requested basis set is 6-311++G(d,p)
 There are 76 shells and 190 basis functions
 A cutoff of  1.0D-11 yielded   2550 shell pairs
 There are     16589 function pairs (     18213 Cartesian)
 Smallest overlap matrix eigenvalue = 4.97E-05
 Guess MOs from SCF MO coefficient file

 -----------------------------------------------------------------------
  General SCF calculation program by
  Eric Jon Sundstrom, Paul Horn, Yuezhi Mao, Dmitri Zuev, Alec White,
  David Stuck, Shaama M.S., Shane Yost, Joonho Lee, David Small,
  Daniel Levine, Susi Lehtola, Hugh Burton, Evgeny Epifanovsky
 -----------------------------------------------------------------------
 Exchange:     0.2000 Hartree-Fock + 0.0800 Slater + 0.7200 B88
 Correlation:  0.1900 VWN1RPA + 0.8100 LYP
 Using SG-1 standard quadrature grid
 using 4 threads for integral computing
 -------------------------------------------------------
 OpenMP Integral computing Module                
 Release: version 2.0, May 2017, Q-Chem Inc. Pleasanton 
 -------------------------------------------------------
 -------------------------------------------------------
 OpenMP BLAS3 based DFT computing Module                
 Release: version 1.0, May 2013, Q-Chem Inc. Pittsburgh 
 -------------------------------------------------------
 A restricted SCF calculation will be
 performed using DIIS
 SCF converges when DIIS error is below 1.0e-08
 ---------------------------------------
  Cycle       Energy         DIIS error
 ---------------------------------------
    1   -5265.0052437416      4.57e-04  
    2   -5265.0057890573      2.39e-04  
    3   -5265.0057457443      2.56e-04  
    4   -5265.0060377400      3.79e-05  
    5   -5265.0060433619      7.69e-06  
    6   -5265.0060436333      2.02e-06  
    7   -5265.0060436473      5.98e-07  
    8   -5265.0060436480      6.45e-08  
    9   -5265.0060436480      1.44e-08  
   10   -5265.0060436480      3.06e-09  Convergence criterion met
 ---------------------------------------
 SCF time:   CPU 33.73s  wall 8.00s 
 SCF   energy in the final basis set =    -5265.0060436480
 Total energy in the final basis set =    -5265.0060436480

 --------------------------------------------------------------
             Orbital Energies (a.u.) and Symmetries
 --------------------------------------------------------------

 Alpha MOs, Restricted
 -- Occupied --                  
-482.84 -482.84  -62.49  -62.49  -56.31  -56.31  -56.31  -56.31
  1 A"    1 A'    2 A"    2 A'    3 A'    3 A"    4 A'    4 A"                 
-56.308 -56.308 -10.294 -10.209 -10.209  -8.700  -8.700  -6.532
  5 A'    5 A"    6 A'    7 A'    8 A'    6 A"    9 A'   10 A'                 
 -6.532  -6.518  -6.518  -6.518  -6.518  -2.643  -2.643  -2.639
  7 A"   11 A'    8 A"   12 A'    9 A"   13 A'   10 A"   14 A'                 
 -2.639  -2.639  -2.639  -2.628  -2.628  -2.628  -2.628  -0.916
 11 A"   15 A'   12 A"   13 A"   16 A'   17 A'   14 A"   18 A'                 
 -0.797  -0.783  -0.640  -0.582  -0.518  -0.488  -0.405  -0.390
 19 A'   15 A"   20 A'   21 A'   16 A"   22 A'   17 A"   23 A'                 
 -0.390  -0.358  -0.304  -0.299  -0.287  -0.275
 18 A"   24 A'   25 A'   19 A"   20 A"   26 A'                                 
 -- Virtual --                   
 -0.052  -0.023  -0.007   0.013   0.018   0.022   0.047   0.051
 27 A'   21 A"   28 A'   29 A'   22 A"   30 A'   23 A"   31 A'                 
  0.054   0.067   0.076   0.082   0.090   0.092   0.095   0.096
 32 A'   33 A'   24 A"   34 A'   35 A'   36 A'   25 A"   26 A"                 
  0.114   0.116   0.133   0.133   0.135   0.142   0.155   0.171
 37 A'   27 A"   28 A"   38 A'   39 A'   40 A'   29 A"   41 A'                 
  0.180   0.183   0.190   0.213   0.238   0.238   0.268   0.269
 42 A'   30 A"   43 A'   31 A"   44 A'   45 A'   46 A'   32 A"                 
  0.274   0.386   0.389   0.411   0.420   0.432   0.435   0.437
 47 A'   33 A"   48 A'   49 A'   34 A"   50 A'   51 A'   35 A"                 
  0.474   0.482   0.487   0.502   0.550   0.551   0.567   0.574
 36 A"   52 A'   37 A"   53 A'   54 A'   55 A'   38 A"   39 A"                 
  0.585   0.591   0.595   0.622   0.623   0.654   0.665   0.670
 40 A"   56 A'   57 A'   58 A'   41 A"   42 A"   59 A'   43 A"                 
  0.680   0.692   0.788   0.791   0.798   0.831   0.870   0.921
 60 A'   61 A'   62 A'   44 A"   45 A"   63 A'   64 A'   65 A'                 
  0.939   0.951   1.092   1.170   1.274   1.352   1.421   1.460
 46 A"   66 A'   67 A'   47 A"   68 A'   48 A"   49 A"   50 A"                 
  1.475   1.485   1.512   1.559   1.614   1.685   1.713   1.727
 69 A'   70 A'   51 A"   52 A"   71 A'   72 A'   73 A'   53 A"                 
  1.795   1.816   1.889   1.937   2.000   2.033   2.040   2.057
 74 A'   75 A'   76 A'   54 A"   55 A"   77 A'   78 A'   56 A"                 
  2.078   2.099   2.190   2.199   2.229   2.234   2.234   2.234
 79 A'   57 A"   80 A'   81 A'   82 A'   58 A"   59 A"   83 A'                 
  2.487   2.514   2.558   2.618   2.668   2.703   2.739   2.843
 84 A'   60 A"   61 A"   85 A'   62 A"   86 A'   87 A'   88 A'                 
  2.888   2.948   3.006   3.209   3.453   3.635   3.794   3.819
 89 A'   63 A"   64 A"   90 A'   91 A'   65 A"   92 A'   66 A"                 
  4.012   4.015   4.016   4.057   4.125   4.128   4.146   4.285
 67 A"   68 A"   93 A'   94 A'   69 A"   70 A"   95 A'   96 A'                 
  4.357   4.389   4.428   6.635   6.690   7.575   7.583   7.584
 97 A'   98 A'   71 A"   99 A'   72 A"  100 A'   73 A"   74 A"                 
  7.642   7.706   7.714  23.609  23.853  23.881  47.913  47.958
101 A'  102 A'   75 A"  103 A'  104 A'  105 A'  106 A'   76 A"                 
289.771 289.780 289.781 289.837 289.926 289.9311020.7041020.760
107 A'   77 A"   78 A"  108 A'   79 A"  109 A'  110 A'   80 A"                 

 Beta MOs, Restricted
 -- Occupied --                  
-482.84 -482.84  -62.49  -62.49  -56.31  -56.31  -56.31  -56.31
  1 A"    1 A'    2 A"    2 A'    3 A'    3 A"    4 A'    4 A"                 
-56.308 -56.308 -10.294 -10.209 -10.209  -8.700  -8.700  -6.532
  5 A'    5 A"    6 A'    7 A'    8 A'    6 A"    9 A'   10 A'                 
 -6.532  -6.518  -6.518  -6.518  -6.518  -2.643  -2.643  -2.639
  7 A"   11 A'    8 A"   12 A'    9 A"   13 A'   10 A"   14 A'                 
 -2.639  -2.639  -2.639  -2.628  -2.628  -2.628  -2.628  -0.916
 11 A"   15 A'   12 A"   13 A"   16 A'   17 A'   14 A"   18 A'                 
 -0.797  -0.783  -0.640  -0.582  -0.518  -0.488  -0.405  -0.390
 19 A'   15 A"   20 A'   21 A'   16 A"   22 A'   17 A"   23 A'                 
 -0.390  -0.358  -0.304  -0.299  -0.287  -0.275
 18 A"   24 A'   25 A'   19 A"   20 A"   26 A'                                 
 -- Virtual --                   
 -0.052  -0.023  -0.007   0.013   0.018   0.022   0.047   0.051
 27 A'   21 A"   28 A'   29 A'   22 A"   30 A'   23 A"   31 A'                 
  0.054   0.067   0.076   0.082   0.090   0.092   0.095   0.096
 32 A'   33 A'   24 A"   34 A'   35 A'   36 A'   25 A"   26 A"                 
  0.114   0.116   0.133   0.133   0.135   0.142   0.155   0.171
 37 A'   27 A"   28 A"   38 A'   39 A'   40 A'   29 A"   41 A'                 
  0.180   0.183   0.190   0.213   0.238   0.238   0.268   0.269
 42 A'   30 A"   43 A'   31 A"   44 A'   45 A'   46 A'   32 A"                 
  0.274   0.386   0.389   0.411   0.420   0.432   0.435   0.437
 47 A'   33 A"   48 A'   49 A'   34 A"   50 A'   51 A'   35 A"                 
  0.474   0.482   0.487   0.502   0.550   0.551   0.567   0.574
 36 A"   52 A'   37 A"   53 A'   54 A'   55 A'   38 A"   39 A"                 
  0.585   0.591   0.595   0.622   0.623   0.654   0.665   0.670
 40 A"   56 A'   57 A'   58 A'   41 A"   42 A"   59 A'   43 A"                 
  0.680   0.692   0.788   0.791   0.798   0.831   0.870   0.921
 60 A'   61 A'   62 A'   44 A"   45 A"   63 A'   64 A'   65 A'                 
  0.939   0.951   1.092   1.170   1.274   1.352   1.421   1.460
 46 A"   66 A'   67 A'   47 A"   68 A'   48 A"   49 A"   50 A"                 
  1.475   1.485   1.512   1.559   1.614   1.685   1.713   1.727
 69 A'   70 A'   51 A"   52 A"   71 A'   72 A'   73 A'   53 A"                 
  1.795   1.816   1.889   1.937   2.000   2.033   2.040   2.057
 74 A'   75 A'   76 A'   54 A"   55 A"   77 A'   78 A'   56 A"                 
  2.078   2.099   2.190   2.199   2.229   2.234   2.234   2.234
 79 A'   57 A"   80 A'   81 A'   82 A'   58 A"   59 A"   83 A'                 
  2.487   2.514   2.558   2.618   2.668   2.703   2.739   2.843
 84 A'   60 A"   61 A"   85 A'   62 A"   86 A'   87 A'   88 A'                 
  2.888   2.948   3.006   3.209   3.453   3.635   3.794   3.819
 89 A'   63 A"   64 A"   90 A'   91 A'   65 A"   92 A'   66 A"                 
  4.012   4.015   4.016   4.057   4.125   4.128   4.146   4.285
 67 A"   68 A"   93 A'   94 A'   69 A"   70 A"   95 A'   96 A'                 
  4.357   4.389   4.428   6.635   6.690   7.575   7.583   7.584
 97 A'   98 A'   71 A"   99 A'   72 A"  100 A'   73 A"   74 A"                 
  7.642   7.706   7.714  23.609  23.853  23.881  47.913  47.958
101 A'  102 A'   75 A"  103 A'  104 A'  105 A'  106 A'   76 A"                 
289.771 289.780 289.781 289.837 289.926 289.9311020.7041020.760
107 A'   77 A"   78 A"  108 A'   79 A"  109 A'  110 A'   80 A"                 
 --------------------------------------------------------------

          Ground-State Mulliken Net Atomic Charges

     Atom                 Charge (a.u.)
  ----------------------------------------
      1 C                    -0.364214
      2 C                    -0.364223
      3 C                     0.154874
      4 H                     0.171406
      5 H                     0.171406
      6 Br                   -0.056030
      7 Br                   -0.056030
      8 H                     0.171405
      9 H                     0.171405
  ----------------------------------------
  Sum of atomic charges =     0.000000

 -----------------------------------------------------------------
                    Cartesian Multipole Moments
 -----------------------------------------------------------------
    Charge (ESU x 10^10)
                 0.0000
    Dipole Moment (Debye)
         X       0.0004      Y       2.1375      Z       0.0000
       Tot       2.1375
    Quadrupole Moments (Debye-Ang)
        XX     -55.4190     XY       0.0005     YY     -52.4992
        XZ      -0.0000     YZ       0.0000     ZZ     -55.0267
    Octopole Moments (Debye-Ang^2)
       XXX       0.0257    XXY      -6.9734    XYY       0.0065
       YYY     -33.2051    XXZ       0.0000    XYZ       0.0000
       YYZ       0.0000    XZZ       0.0065    YZZ     -14.7613
       ZZZ      -0.0000
    Hexadecapole Moments (Debye-Ang^3)
      XXXX    -132.7086   XXXY      -0.0227   XXYY     -84.1810
      XYYY      -0.0290   YYYY    -432.5996   XXXZ      -0.0000
      XXYZ       0.0000   XYYZ      -0.0000   YYYZ       0.0000
      XXZZ    -133.7179   XYZZ      -0.0036   YYZZ    -165.9034
      XZZZ      -0.0000   YZZZ      -0.0000   ZZZZ    -635.8080
 -----------------------------------------------------------------
 Calculating analytic gradient of the SCF energy
 Gradient of SCF Energy
            1           2           3           4           5           6
    1   0.0016193  -0.0016090  -0.0000010  -0.0004066  -0.0004066  -0.0000027
    2   0.0038399   0.0038371  -0.0095621  -0.0004103  -0.0004103   0.0017598
    3   0.0000000   0.0000000  -0.0000000  -0.0000046   0.0000046  -0.0012275
            7           8           9
    1  -0.0000027   0.0004046   0.0004046
    2   0.0017598  -0.0004070  -0.0004070
    3   0.0012275   0.0000053  -0.0000053
 Max gradient component =       9.562E-03
 RMS gradient           =       2.250E-03
 Gradient time:  CPU 9.80 s  wall 2.51 s
 Geometry Optimization Parameters
   NAtoms,    NIC,     NZ,  NCons,   NDum,   NFix, NCnnct, MaxDiis
        9      69       9       0       0       0       0       0

 Cartesian Hessian Update
 Hessian Updated using BFGS Update


** GEOMETRY OPTIMIZATION IN DELOCALIZED INTERNAL COORDINATES **
   Searching for a Minimum

   Optimization Cycle:   2

                       Coordinates (Angstroms)
     ATOM                X               Y               Z
      1  C         0.7612473641    1.8902670734    0.0000000000
      2  C        -0.7608383825    1.8905132206    0.0000000000
      3  C        -0.0000228624    0.5933602334    0.0000000000
      4  H        -1.2771841664    2.1570414860    0.9137724943
      5  H        -1.2771841664    2.1570414860   -0.9137724943
      6  Br       -0.0002804130   -0.4598117868    1.6229828444
      7  Br       -0.0002804130   -0.4598117868   -1.6229828444
      8  H         1.2776559388    2.1566603303   -0.9137746609
      9  H         1.2776559388    2.1566603303    0.9137746609
   Point Group: cs    Number of degrees of freedom:    12


   Energy is  -5265.006043648

 Hessian Updated using BFGS Update

 12 Hessian modes will be used to form the next step
  Hessian Eigenvalues:
     0.020947    0.023030    0.030782    0.088584    0.090901    0.130649
     0.176619    0.246385    0.251102    0.264919    0.348126    0.350292

 Minimum Search - Taking Simple RFO Step
 Searching for Lamda that Minimizes Along All modes
 Value Taken    Lamda =  -0.00023190
 Step Taken.  Stepsize is  0.056614

                             Maximum     Tolerance    Cnvgd?
         Gradient           0.003957      0.000300      NO
         Displacement       0.039656      0.001200      NO
         Energy change     -0.002151      0.000001      NO


 New Cartesian Coordinates Obtained by Inverse Iteration

 Displacement from previous Coordinates is:  0.037343
 ----------------------------------------------------------------
             Standard Nuclear Orientation (Angstroms)
    I     Atom           X                Y                Z
 ----------------------------------------------------------------
    1      C       0.7594824978     1.8861286404     0.0000000000
    2      C      -0.7591362664     1.8863949902     0.0000000000
    3      C      -0.0000488871     0.5981830455     0.0000000000
    4      H      -1.2698063641     2.1606190839     0.9140414924
    5      H      -1.2698063641     2.1606190839    -0.9140414924
    6      Br     -0.0002191053    -0.4651535674     1.6239084136
    7      Br     -0.0002191053    -0.4651535674    -1.6239084136
    8      H       1.2702612162     2.1601414386    -0.9140437315
    9      H       1.2702612162     2.1601414386     0.9140437315
 ----------------------------------------------------------------
 Molecular Point Group                 Cs    NOp =  2
 Largest Abelian Subgroup              Cs    NOp =  2
 Nuclear Repulsion Energy =   570.7716759661 hartrees
 There are       46 alpha and       46 beta electrons
 Applying Cartesian multipole field
    Component          Value
    ---------          -----
     (2,0,0)        1.00000E-11
     (0,2,0)        2.00000E-11
     (0,0,2)       -3.00000E-11
 Nucleus-field energy     =    -0.0000000140 hartrees
 Requested basis set is 6-311++G(d,p)
 There are 76 shells and 190 basis functions
 A cutoff of  1.0D-11 yielded   2550 shell pairs
 There are     16589 function pairs (     18213 Cartesian)
 Smallest overlap matrix eigenvalue = 4.80E-05
 Guess MOs from SCF MO coefficient file

 -----------------------------------------------------------------------
  General SCF calculation program by
  Eric Jon Sundstrom, Paul Horn, Yuezhi Mao, Dmitri Zuev, Alec White,
  David Stuck, Shaama M.S., Shane Yost, Joonho Lee, David Small,
  Daniel Levine, Susi Lehtola, Hugh Burton, Evgeny Epifanovsky
 -----------------------------------------------------------------------
 Exchange:     0.2000 Hartree-Fock + 0.0800 Slater + 0.7200 B88
 Correlation:  0.1900 VWN1RPA + 0.8100 LYP
 Using SG-1 standard quadrature grid
 using 4 threads for integral computing
 -------------------------------------------------------
 OpenMP Integral computing Module                
 Release: version 2.0, May 2017, Q-Chem Inc. Pleasanton 
 -------------------------------------------------------
 -------------------------------------------------------
 OpenMP BLAS3 based DFT computing Module                
 Release: version 1.0, May 2013, Q-Chem Inc. Pittsburgh 
 -------------------------------------------------------
 A restricted SCF calculation will be
 performed using DIIS
 SCF converges when DIIS error is below 1.0e-08
 ---------------------------------------
  Cycle       Energy         DIIS error
 ---------------------------------------
    1   -5265.0060785144      1.30e-04  
    2   -5265.0061570164      3.22e-05  
    3   -5265.0061569599      3.20e-05  
    4   -5265.0061613879      5.37e-06  
    5   -5265.0061615065      2.18e-06  
    6   -5265.0061615210      7.51e-07  
    7   -5265.0061615232      1.98e-07  
    8   -5265.0061615235      2.74e-08  
    9   -5265.0061615235      3.87e-09  Convergence criterion met
 ---------------------------------------
 SCF time:   CPU 30.37s  wall 8.00s 
 SCF   energy in the final basis set =    -5265.0061615235
 Total energy in the final basis set =    -5265.0061615235

 --------------------------------------------------------------
             Orbital Energies (a.u.) and Symmetries
 --------------------------------------------------------------

 Alpha MOs, Restricted
 -- Occupied --                  
-482.84 -482.84  -62.49  -62.49  -56.31  -56.31  -56.31  -56.31
  1 A"    1 A'    2 A"    2 A'    3 A'    3 A"    4 A'    4 A"                 
-56.308 -56.308 -10.295 -10.208 -10.208  -8.700  -8.700  -6.532
  5 A'    5 A"    6 A'    7 A'    8 A'    6 A"    9 A'   10 A'                 
 -6.532  -6.518  -6.518  -6.518  -6.518  -2.643  -2.643  -2.639
  7 A"   11 A'    8 A"   12 A'    9 A"   13 A'   10 A"   14 A'                 
 -2.639  -2.639  -2.639  -2.628  -2.628  -2.628  -2.628  -0.919
 11 A"   15 A'   12 A"   13 A"   16 A'   17 A'   14 A"   18 A'                 
 -0.797  -0.782  -0.640  -0.583  -0.520  -0.488  -0.405  -0.391
 19 A'   15 A"   20 A'   21 A'   16 A"   22 A'   17 A"   23 A'                 
 -0.388  -0.357  -0.304  -0.299  -0.287  -0.277
 18 A"   24 A'   25 A'   19 A"   20 A"   26 A'                                 
 -- Virtual --                   
 -0.053  -0.025  -0.007   0.014   0.018   0.022   0.047   0.052
 27 A'   21 A"   28 A'   29 A'   22 A"   30 A'   23 A"   31 A'                 
  0.055   0.067   0.075   0.083   0.090   0.092   0.095   0.096
 32 A'   33 A'   24 A"   34 A'   35 A'   36 A'   25 A"   26 A"                 
  0.114   0.116   0.132   0.133   0.136   0.142   0.155   0.171
 37 A'   27 A"   28 A"   38 A'   39 A'   40 A'   29 A"   41 A'                 
  0.180   0.184   0.190   0.212   0.238   0.238   0.266   0.271
 42 A'   30 A"   43 A'   31 A"   44 A'   45 A'   32 A"   46 A'                 
  0.276   0.386   0.390   0.409   0.420   0.432   0.434   0.438
 47 A'   33 A"   48 A'   49 A'   34 A"   50 A'   51 A'   35 A"                 
  0.477   0.481   0.486   0.501   0.551   0.553   0.568   0.575
 36 A"   52 A'   37 A"   53 A'   54 A'   55 A'   38 A"   39 A"                 
  0.585   0.592   0.596   0.623   0.623   0.653   0.666   0.669
 40 A"   56 A'   57 A'   58 A'   41 A"   42 A"   59 A'   43 A"                 
  0.679   0.692   0.788   0.791   0.793   0.830   0.867   0.921
 60 A'   61 A'   62 A'   44 A"   45 A"   63 A'   64 A'   65 A'                 
  0.937   0.951   1.092   1.176   1.276   1.350   1.420   1.460
 46 A"   66 A'   67 A'   47 A"   68 A'   48 A"   49 A"   50 A"                 
  1.477   1.488   1.509   1.561   1.614   1.686   1.717   1.731
 69 A'   70 A'   51 A"   52 A"   71 A'   72 A'   73 A'   53 A"                 
  1.793   1.820   1.894   1.937   1.999   2.034   2.041   2.057
 74 A'   75 A'   76 A'   54 A"   55 A"   77 A'   78 A'   56 A"                 
  2.078   2.098   2.193   2.203   2.225   2.234   2.235   2.240
 79 A'   57 A"   80 A'   81 A'   82 A'   83 A'   58 A"   59 A"                 
  2.490   2.520   2.553   2.620   2.672   2.704   2.740   2.846
 84 A'   60 A"   61 A"   85 A'   62 A"   86 A'   87 A'   88 A'                 
  2.893   2.946   3.008   3.223   3.461   3.631   3.789   3.825
 89 A'   63 A"   64 A"   90 A'   91 A'   65 A"   92 A'   66 A"                 
  4.012   4.015   4.016   4.057   4.125   4.127   4.146   4.284
 67 A"   68 A"   93 A'   94 A'   69 A"   70 A"   95 A'   96 A'                 
  4.366   4.389   4.427   6.635   6.687   7.575   7.583   7.584
 97 A'   98 A'   71 A"   99 A'   72 A"  100 A'   73 A"   74 A"                 
  7.641   7.705   7.713  23.621  23.862  23.889  47.913  47.956
101 A'  102 A'   75 A"  103 A'  104 A'  105 A'  106 A'   76 A"                 
289.771 289.780 289.781 289.836 289.925 289.9301020.7041020.758
107 A'   77 A"   78 A"  108 A'   79 A"  109 A'  110 A'   80 A"                 

 Beta MOs, Restricted
 -- Occupied --                  
-482.84 -482.84  -62.49  -62.49  -56.31  -56.31  -56.31  -56.31
  1 A"    1 A'    2 A"    2 A'    3 A'    3 A"    4 A'    4 A"                 
-56.308 -56.308 -10.295 -10.208 -10.208  -8.700  -8.700  -6.532
  5 A'    5 A"    6 A'    7 A'    8 A'    6 A"    9 A'   10 A'                 
 -6.532  -6.518  -6.518  -6.518  -6.518  -2.643  -2.643  -2.639
  7 A"   11 A'    8 A"   12 A'    9 A"   13 A'   10 A"   14 A'                 
 -2.639  -2.639  -2.639  -2.628  -2.628  -2.628  -2.628  -0.919
 11 A"   15 A'   12 A"   13 A"   16 A'   17 A'   14 A"   18 A'                 
 -0.797  -0.782  -0.640  -0.583  -0.520  -0.488  -0.405  -0.391
 19 A'   15 A"   20 A'   21 A'   16 A"   22 A'   17 A"   23 A'                 
 -0.388  -0.357  -0.304  -0.299  -0.287  -0.277
 18 A"   24 A'   25 A'   19 A"   20 A"   26 A'                                 
 -- Virtual --                   
 -0.053  -0.025  -0.007   0.014   0.018   0.022   0.047   0.052
 27 A'   21 A"   28 A'   29 A'   22 A"   30 A'   23 A"   31 A'                 
  0.055   0.067   0.075   0.083   0.090   0.092   0.095   0.096
 32 A'   33 A'   24 A"   34 A'   35 A'   36 A'   25 A"   26 A"                 
  0.114   0.116   0.132   0.133   0.136   0.142   0.155   0.171
 37 A'   27 A"   28 A"   38 A'   39 A'   40 A'   29 A"   41 A'                 
  0.180   0.184   0.190   0.212   0.238   0.238   0.266   0.271
 42 A'   30 A"   43 A'   31 A"   44 A'   45 A'   32 A"   46 A'                 
  0.276   0.386   0.390   0.409   0.420   0.432   0.434   0.438
 47 A'   33 A"   48 A'   49 A'   34 A"   50 A'   51 A'   35 A"                 
  0.477   0.481   0.486   0.501   0.551   0.553   0.568   0.575
 36 A"   52 A'   37 A"   53 A'   54 A'   55 A'   38 A"   39 A"                 
  0.585   0.592   0.596   0.623   0.623   0.653   0.666   0.669
 40 A"   56 A'   57 A'   58 A'   41 A"   42 A"   59 A'   43 A"                 
  0.679   0.692   0.788   0.791   0.793   0.830   0.867   0.921
 60 A'   61 A'   62 A'   44 A"   45 A"   63 A'   64 A'   65 A'                 
  0.937   0.951   1.092   1.176   1.276   1.350   1.420   1.460
 46 A"   66 A'   67 A'   47 A"   68 A'   48 A"   49 A"   50 A"                 
  1.477   1.488   1.509   1.561   1.614   1.686   1.717   1.731
 69 A'   70 A'   51 A"   52 A"   71 A'   72 A'   73 A'   53 A"                 
  1.793   1.820   1.894   1.937   1.999   2.034   2.041   2.057
 74 A'   75 A'   76 A'   54 A"   55 A"   77 A'   78 A'   56 A"                 
  2.078   2.098   2.193   2.203   2.225   2.234   2.235   2.240
 79 A'   57 A"   80 A'   81 A'   82 A'   83 A'   58 A"   59 A"                 
  2.490   2.520   2.553   2.620   2.672   2.704   2.740   2.846
 84 A'   60 A"   61 A"   85 A'   62 A"   86 A'   87 A'   88 A'                 
  2.893   2.946   3.008   3.223   3.461   3.631   3.789   3.825
 89 A'   63 A"   64 A"   90 A'   91 A'   65 A"   92 A'   66 A"                 
  4.012   4.015   4.016   4.057   4.125   4.127   4.146   4.284
 67 A"   68 A"   93 A'   94 A'   69 A"   70 A"   95 A'   96 A'                 
  4.366   4.389   4.427   6.635   6.687   7.575   7.583   7.584
 97 A'   98 A'   71 A"   99 A'   72 A"  100 A'   73 A"   74 A"                 
  7.641   7.705   7.713  23.621  23.862  23.889  47.913  47.956
101 A'  102 A'   75 A"  103 A'  104 A'  105 A'  106 A'   76 A"                 
289.771 289.780 289.781 289.836 289.925 289.9301020.7041020.758
107 A'   77 A"   78 A"  108 A'   79 A"  109 A'  110 A'   80 A"                 
 --------------------------------------------------------------

          Ground-State Mulliken Net Atomic Charges

     Atom                 Charge (a.u.)
  ----------------------------------------
      1 C                    -0.367155
      2 C                    -0.367151
      3 C                     0.163704
      4 H                     0.171655
      5 H                     0.171655
      6 Br                   -0.058010
      7 Br                   -0.058010
      8 H                     0.171656
      9 H                     0.171656
  ----------------------------------------
  Sum of atomic charges =     0.000000

 -----------------------------------------------------------------
                    Cartesian Multipole Moments
 -----------------------------------------------------------------
    Charge (ESU x 10^10)
                 0.0000
    Dipole Moment (Debye)
         X       0.0004      Y       2.1741      Z      -0.0000
       Tot       2.1741
    Quadrupole Moments (Debye-Ang)
        XX     -55.4711     XY       0.0001     YY     -52.3585
        XZ       0.0000     YZ      -0.0000     ZZ     -55.0574
    Octopole Moments (Debye-Ang^2)
       XXX       0.0203    XXY      -6.8249    XYY       0.0039
       YYY     -32.1418    XXZ      -0.0000    XYZ      -0.0000
       YYZ      -0.0000    XZZ       0.0055    YZZ     -14.5103
       ZZZ       0.0000
    Hexadecapole Moments (Debye-Ang^3)
      XXXX    -132.4249   XXXY      -0.0167   XXYY     -84.2303
      XYYY      -0.0264   YYYY    -431.4709   XXXZ       0.0000
      XXYZ      -0.0000   XYYZ      -0.0000   YYYZ      -0.0000
      XXZZ    -133.8341   XYZZ      -0.0033   YYZZ    -165.7204
      XZZZ       0.0000   YZZZ      -0.0000   ZZZZ    -637.1103
 -----------------------------------------------------------------
 Calculating analytic gradient of the SCF energy
 Gradient of SCF Energy
            1           2           3           4           5           6
    1  -0.0014155   0.0014127   0.0000006   0.0003132   0.0003132   0.0000005
    2   0.0002966   0.0002935  -0.0013425  -0.0000919  -0.0000919   0.0005620
    3   0.0000000  -0.0000000   0.0000000  -0.0001252   0.0001252   0.0000101
            7           8           9
    1   0.0000005  -0.0003126  -0.0003126
    2   0.0005620  -0.0000939  -0.0000939
    3  -0.0000101   0.0001251  -0.0001251
 Max gradient component =       1.416E-03
 RMS gradient           =       5.127E-04
 Gradient time:  CPU 9.79 s  wall 2.51 s
 Geometry Optimization Parameters
   NAtoms,    NIC,     NZ,  NCons,   NDum,   NFix, NCnnct, MaxDiis
        9      69       9       0       0       0       0       0

 Cartesian Hessian Update
 Hessian Updated using BFGS Update


** GEOMETRY OPTIMIZATION IN DELOCALIZED INTERNAL COORDINATES **
   Searching for a Minimum

   Optimization Cycle:   3

                       Coordinates (Angstroms)
     ATOM                X               Y               Z
      1  C         0.7594824978    1.8861286404    0.0000000000
      2  C        -0.7591362664    1.8863949902    0.0000000000
      3  C        -0.0000488871    0.5981830455    0.0000000000
      4  H        -1.2698063641    2.1606190839    0.9140414924
      5  H        -1.2698063641    2.1606190839   -0.9140414924
      6  Br       -0.0002191053   -0.4651535674    1.6239084136
      7  Br       -0.0002191053   -0.4651535674   -1.6239084136
      8  H         1.2702612162    2.1601414386   -0.9140437315
      9  H         1.2702612162    2.1601414386    0.9140437315
   Point Group: cs    Number of degrees of freedom:    12


   Energy is  -5265.006161523

 Hessian Updated using BFGS Update

 12 Hessian modes will be used to form the next step
  Hessian Eigenvalues:
     0.020947    0.024183    0.030782    0.088584    0.089071    0.103889
     0.176056    0.251101    0.252916    0.308955    0.348126    0.353708

 Minimum Search - Taking Simple RFO Step
 Searching for Lamda that Minimizes Along All modes
 Value Taken    Lamda =  -0.00002518
 Step Taken.  Stepsize is  0.013757

                             Maximum     Tolerance    Cnvgd?
         Gradient           0.001910      0.000300      NO
         Displacement       0.009242      0.001200      NO
         Energy change     -0.000118      0.000001      NO


 New Cartesian Coordinates Obtained by Inverse Iteration

 Displacement from previous Coordinates is:  0.014082
 ----------------------------------------------------------------
             Standard Nuclear Orientation (Angstroms)
    I     Atom           X                Y                Z
 ----------------------------------------------------------------
    1      C       0.7609772759     1.8868464362     0.0000000000
    2      C      -0.7606128719     1.8871124454     0.0000000000
    3      C      -0.0000417439     0.6007209331     0.0000000000
    4      H      -1.2723489346     2.1608703728     0.9140083129
    5      H      -1.2723489346     2.1608703728    -0.9140083129
    6      Br     -0.0002362091    -0.4676699263     1.6223610672
    7      Br     -0.0002362091    -0.4676699263    -1.6223610672
    8      H       1.2728082327     2.1604199393    -0.9140103247
    9      H       1.2728082327     2.1604199393     0.9140103247
 ----------------------------------------------------------------
 Molecular Point Group                 Cs    NOp =  2
 Largest Abelian Subgroup              Cs    NOp =  2
 Nuclear Repulsion Energy =   570.7091249013 hartrees
 There are       46 alpha and       46 beta electrons
 Applying Cartesian multipole field
    Component          Value
    ---------          -----
     (2,0,0)        1.00000E-11
     (0,2,0)        2.00000E-11
     (0,0,2)       -3.00000E-11
 Nucleus-field energy     =    -0.0000000140 hartrees
 Requested basis set is 6-311++G(d,p)
 There are 76 shells and 190 basis functions
 A cutoff of  1.0D-11 yielded   2550 shell pairs
 There are     16589 function pairs (     18213 Cartesian)
 Smallest overlap matrix eigenvalue = 4.78E-05
 Guess MOs from SCF MO coefficient file

 -----------------------------------------------------------------------
  General SCF calculation program by
  Eric Jon Sundstrom, Paul Horn, Yuezhi Mao, Dmitri Zuev, Alec White,
  David Stuck, Shaama M.S., Shane Yost, Joonho Lee, David Small,
  Daniel Levine, Susi Lehtola, Hugh Burton, Evgeny Epifanovsky
 -----------------------------------------------------------------------
 Exchange:     0.2000 Hartree-Fock + 0.0800 Slater + 0.7200 B88
 Correlation:  0.1900 VWN1RPA + 0.8100 LYP
 Using SG-1 standard quadrature grid
 using 4 threads for integral computing
 -------------------------------------------------------
 OpenMP Integral computing Module                
 Release: version 2.0, May 2017, Q-Chem Inc. Pleasanton 
 -------------------------------------------------------
 -------------------------------------------------------
 OpenMP BLAS3 based DFT computing Module                
 Release: version 1.0, May 2013, Q-Chem Inc. Pittsburgh 
 -------------------------------------------------------
 A restricted SCF calculation will be
 performed using DIIS
 SCF converges when DIIS error is below 1.0e-08
 ---------------------------------------
  Cycle       Energy         DIIS error
 ---------------------------------------
    1   -5265.0061669685      3.88e-05  
    2   -5265.0061767685      9.93e-06  
    3   -5265.0061764957      1.28e-05  
    4   -5265.0061772567      2.65e-06  
    5   -5265.0061772819      1.02e-06  
    6   -5265.0061772861      2.41e-07  
    7   -5265.0061772862      3.96e-08  
    8   -5265.0061772862      8.84e-09  Convergence criterion met
 ---------------------------------------
 SCF time:   CPU 26.99s  wall 7.00s 
 SCF   energy in the final basis set =    -5265.0061772862
 Total energy in the final basis set =    -5265.0061772862

 --------------------------------------------------------------
             Orbital Energies (a.u.) and Symmetries
 --------------------------------------------------------------

 Alpha MOs, Restricted
 -- Occupied --                  
-482.84 -482.84  -62.49  -62.49  -56.31  -56.31  -56.31  -56.31
  1 A"    1 A'    2 A"    2 A'    3 A'    3 A"    4 A'    4 A"                 
-56.307 -56.307 -10.295 -10.209 -10.209  -8.700  -8.700  -6.532
  5 A'    5 A"    6 A'    7 A'    8 A'    6 A"    9 A'   10 A'                 
 -6.532  -6.518  -6.518  -6.518  -6.518  -2.642  -2.642  -2.639
  7 A"   11 A'    8 A"   12 A'    9 A"   13 A'   10 A"   14 A'                 
 -2.639  -2.638  -2.638  -2.627  -2.627  -2.627  -2.627  -0.919
 11 A"   15 A'   12 A"   13 A"   16 A'   17 A'   14 A"   18 A'                 
 -0.797  -0.782  -0.641  -0.583  -0.519  -0.488  -0.405  -0.391
 19 A'   15 A"   20 A'   21 A'   16 A"   22 A'   17 A"   23 A'                 
 -0.388  -0.357  -0.304  -0.298  -0.287  -0.277
 18 A"   24 A'   25 A'   19 A"   20 A"   26 A'                                 
 -- Virtual --                   
 -0.053  -0.025  -0.007   0.013   0.018   0.022   0.047   0.052
 27 A'   21 A"   28 A'   29 A'   22 A"   30 A'   23 A"   31 A'                 
  0.055   0.067   0.075   0.083   0.090   0.092   0.095   0.096
 32 A'   33 A'   24 A"   34 A'   35 A'   36 A'   25 A"   26 A"                 
  0.114   0.116   0.132   0.133   0.135   0.142   0.155   0.171
 37 A'   27 A"   28 A"   38 A'   39 A'   40 A'   29 A"   41 A'                 
  0.179   0.184   0.191   0.212   0.237   0.239   0.266   0.271
 42 A'   30 A"   43 A'   31 A"   44 A'   45 A'   32 A"   46 A'                 
  0.275   0.386   0.390   0.409   0.420   0.432   0.433   0.438
 47 A'   33 A"   48 A'   49 A'   34 A"   50 A'   51 A'   35 A"                 
  0.476   0.481   0.486   0.501   0.552   0.553   0.568   0.575
 36 A"   52 A'   37 A"   53 A'   54 A'   55 A'   38 A"   39 A"                 
  0.585   0.591   0.596   0.622   0.623   0.652   0.666   0.668
 40 A"   56 A'   57 A'   58 A'   41 A"   42 A"   59 A'   43 A"                 
  0.679   0.691   0.788   0.792   0.793   0.830   0.866   0.921
 60 A'   61 A'   62 A'   44 A"   45 A"   63 A'   64 A'   65 A'                 
  0.935   0.952   1.092   1.174   1.276   1.349   1.420   1.459
 46 A"   66 A'   67 A'   47 A"   68 A'   48 A"   49 A"   50 A"                 
  1.477   1.486   1.509   1.560   1.614   1.686   1.717   1.730
 69 A'   70 A'   51 A"   52 A"   71 A'   72 A'   73 A'   53 A"                 
  1.792   1.820   1.894   1.936   1.999   2.033   2.041   2.056
 74 A'   75 A'   76 A'   54 A"   55 A"   77 A'   78 A'   56 A"                 
  2.078   2.097   2.192   2.203   2.225   2.234   2.235   2.239
 79 A'   57 A"   80 A'   81 A'   82 A'   83 A'   58 A"   59 A"                 
  2.489   2.520   2.553   2.618   2.670   2.703   2.740   2.845
 84 A'   60 A"   61 A"   85 A'   62 A"   86 A'   87 A'   88 A'                 
  2.894   2.945   3.008   3.222   3.460   3.631   3.785   3.823
 89 A'   63 A"   64 A"   90 A'   91 A'   65 A"   92 A'   66 A"                 
  4.013   4.015   4.016   4.057   4.125   4.126   4.146   4.283
 67 A"   68 A"   93 A'   94 A'   69 A"   70 A"   95 A'   96 A'                 
  4.365   4.389   4.426   6.635   6.687   7.576   7.584   7.584
 97 A'   98 A'   71 A"   99 A'   72 A"  100 A'   73 A"   74 A"                 
  7.641   7.705   7.713  23.621  23.859  23.889  47.913  47.956
101 A'  102 A'   75 A"  103 A'  104 A'  105 A'  106 A'   76 A"                 
289.771 289.780 289.781 289.836 289.925 289.9301020.7041020.757
107 A'   77 A"   78 A"  108 A'   79 A"  109 A'  110 A'   80 A"                 

 Beta MOs, Restricted
 -- Occupied --                  
-482.84 -482.84  -62.49  -62.49  -56.31  -56.31  -56.31  -56.31
  1 A"    1 A'    2 A"    2 A'    3 A'    3 A"    4 A'    4 A"                 
-56.307 -56.307 -10.295 -10.209 -10.209  -8.700  -8.700  -6.532
  5 A'    5 A"    6 A'    7 A'    8 A'    6 A"    9 A'   10 A'                 
 -6.532  -6.518  -6.518  -6.518  -6.518  -2.642  -2.642  -2.639
  7 A"   11 A'    8 A"   12 A'    9 A"   13 A'   10 A"   14 A'                 
 -2.639  -2.638  -2.638  -2.627  -2.627  -2.627  -2.627  -0.919
 11 A"   15 A'   12 A"   13 A"   16 A'   17 A'   14 A"   18 A'                 
 -0.797  -0.782  -0.641  -0.583  -0.519  -0.488  -0.405  -0.391
 19 A'   15 A"   20 A'   21 A'   16 A"   22 A'   17 A"   23 A'                 
 -0.388  -0.357  -0.304  -0.298  -0.287  -0.277
 18 A"   24 A'   25 A'   19 A"   20 A"   26 A'                                 
 -- Virtual --                   
 -0.053  -0.025  -0.007   0.013   0.018   0.022   0.047   0.052
 27 A'   21 A"   28 A'   29 A'   22 A"   30 A'   23 A"   31 A'                 
  0.055   0.067   0.075   0.083   0.090   0.092   0.095   0.096
 32 A'   33 A'   24 A"   34 A'   35 A'   36 A'   25 A"   26 A"                 
  0.114   0.116   0.132   0.133   0.135   0.142   0.155   0.171
 37 A'   27 A"   28 A"   38 A'   39 A'   40 A'   29 A"   41 A'                 
  0.179   0.184   0.191   0.212   0.237   0.239   0.266   0.271
 42 A'   30 A"   43 A'   31 A"   44 A'   45 A'   32 A"   46 A'                 
  0.275   0.386   0.390   0.409   0.420   0.432   0.433   0.438
 47 A'   33 A"   48 A'   49 A'   34 A"   50 A'   51 A'   35 A"                 
  0.476   0.481   0.486   0.501   0.552   0.553   0.568   0.575
 36 A"   52 A'   37 A"   53 A'   54 A'   55 A'   38 A"   39 A"                 
  0.585   0.591   0.596   0.622   0.623   0.652   0.666   0.668
 40 A"   56 A'   57 A'   58 A'   41 A"   42 A"   59 A'   43 A"                 
  0.679   0.691   0.788   0.792   0.793   0.830   0.866   0.921
 60 A'   61 A'   62 A'   44 A"   45 A"   63 A'   64 A'   65 A'                 
  0.935   0.952   1.092   1.174   1.276   1.349   1.420   1.459
 46 A"   66 A'   67 A'   47 A"   68 A'   48 A"   49 A"   50 A"                 
  1.477   1.486   1.509   1.560   1.614   1.686   1.717   1.730
 69 A'   70 A'   51 A"   52 A"   71 A'   72 A'   73 A'   53 A"                 
  1.792   1.820   1.894   1.936   1.999   2.033   2.041   2.056
 74 A'   75 A'   76 A'   54 A"   55 A"   77 A'   78 A'   56 A"                 
  2.078   2.097   2.192   2.203   2.225   2.234   2.235   2.239
 79 A'   57 A"   80 A'   81 A'   82 A'   83 A'   58 A"   59 A"                 
  2.489   2.520   2.553   2.618   2.670   2.703   2.740   2.845
 84 A'   60 A"   61 A"   85 A'   62 A"   86 A'   87 A'   88 A'                 
  2.894   2.945   3.008   3.222   3.460   3.631   3.785   3.823
 89 A'   63 A"   64 A"   90 A'   91 A'   65 A"   92 A'   66 A"                 
  4.013   4.015   4.016   4.057   4.125   4.126   4.146   4.283
 67 A"   68 A"   93 A'   94 A'   69 A"   70 A"   95 A'   96 A'                 
  4.365   4.389   4.426   6.635   6.687   7.576   7.584   7.584
 97 A'   98 A'   71 A"   99 A'   72 A"  100 A'   73 A"   74 A"                 
  7.641   7.705   7.713  23.621  23.859  23.889  47.913  47.956
101 A'  102 A'   75 A"  103 A'  104 A'  105 A'  106 A'   76 A"                 
289.771 289.780 289.781 289.836 289.925 289.9301020.7041020.757
107 A'   77 A"   78 A"  108 A'   79 A"  109 A'  110 A'   80 A"                 
 --------------------------------------------------------------

          Ground-State Mulliken Net Atomic Charges

     Atom                 Charge (a.u.)
  ----------------------------------------
      1 C                    -0.367476
      2 C                    -0.367475
      3 C                     0.164702
      4 H                     0.171771
      5 H                     0.171771
      6 Br                   -0.058418
      7 Br                   -0.058418
      8 H                     0.171772
      9 H                     0.171772
  ----------------------------------------
  Sum of atomic charges =     0.000000

 -----------------------------------------------------------------
                    Cartesian Multipole Moments
 -----------------------------------------------------------------
    Charge (ESU x 10^10)
                 0.0000
    Dipole Moment (Debye)
         X       0.0004      Y       2.1786      Z       0.0000
       Tot       2.1786
    Quadrupole Moments (Debye-Ang)
        XX     -55.4488     XY       0.0002     YY     -52.3564
        XZ       0.0000     YZ       0.0000     ZZ     -55.0903
    Octopole Moments (Debye-Ang^2)
       XXX       0.0218    XXY      -6.6964    XYY       0.0047
       YYY     -32.0107    XXZ       0.0000    XYZ       0.0000
       YYZ       0.0000    XZZ       0.0058    YZZ     -14.4561
       ZZZ      -0.0000
    Hexadecapole Moments (Debye-Ang^3)
      XXXX    -132.6053   XXXY      -0.0184   XXYY     -84.2917
      XYYY      -0.0271   YYYY    -432.5007   XXXZ       0.0000
      XXYZ       0.0000   XYYZ       0.0000   YYYZ       0.0000
      XXZZ    -133.6716   XYZZ      -0.0034   YYZZ    -165.6065
      XZZZ       0.0000   YZZZ       0.0000   ZZZZ    -636.5201
 -----------------------------------------------------------------
 Calculating analytic gradient of the SCF energy
 Gradient of SCF Energy
            1           2           3           4           5           6
    1  -0.0006284   0.0006284   0.0000009   0.0000312   0.0000312  -0.0000004
    2   0.0000714   0.0000709  -0.0001314  -0.0000639  -0.0000639   0.0001224
    3  -0.0000000   0.0000000   0.0000000  -0.0000029   0.0000029   0.0000917
            7           8           9
    1  -0.0000004  -0.0000313  -0.0000313
    2   0.0001224  -0.0000639  -0.0000639
    3  -0.0000917   0.0000027  -0.0000027
 Max gradient component =       6.284E-04
 RMS gradient           =       1.810E-04
 Gradient time:  CPU 9.79 s  wall 2.51 s
 Geometry Optimization Parameters
   NAtoms,    NIC,     NZ,  NCons,   NDum,   NFix, NCnnct, MaxDiis
        9      69       9       0       0       0       0       0

 Cartesian Hessian Update
 Hessian Updated using BFGS Update


** GEOMETRY OPTIMIZATION IN DELOCALIZED INTERNAL COORDINATES **
   Searching for a Minimum

   Optimization Cycle:   4

                       Coordinates (Angstroms)
     ATOM                X               Y               Z
      1  C         0.7609772759    1.8868464362    0.0000000000
      2  C        -0.7606128719    1.8871124454    0.0000000000
      3  C        -0.0000417439    0.6007209331    0.0000000000
      4  H        -1.2723489346    2.1608703728    0.9140083129
      5  H        -1.2723489346    2.1608703728   -0.9140083129
      6  Br       -0.0002362091   -0.4676699263    1.6223610672
      7  Br       -0.0002362091   -0.4676699263   -1.6223610672
      8  H         1.2728082327    2.1604199393   -0.9140103247
      9  H         1.2728082327    2.1604199393    0.9140103247
   Point Group: cs    Number of degrees of freedom:    12


   Energy is  -5265.006177286

 Hessian Updated using BFGS Update

 12 Hessian modes will be used to form the next step
  Hessian Eigenvalues:
     0.020947    0.024416    0.030782    0.081878    0.088584    0.094077
     0.177786    0.251101    0.253754    0.271834    0.348126    0.352354

 Minimum Search - Taking Simple RFO Step
 Searching for Lamda that Minimizes Along All modes
 Value Taken    Lamda =  -0.00000338
 Step Taken.  Stepsize is  0.007244

                             Maximum     Tolerance    Cnvgd?
         Gradient           0.000562      0.000300      NO
         Displacement       0.005484      0.001200      NO
         Energy change     -0.000016      0.000001      NO


 New Cartesian Coordinates Obtained by Inverse Iteration

 Displacement from previous Coordinates is:  0.006515
 ----------------------------------------------------------------
             Standard Nuclear Orientation (Angstroms)
    I     Atom           X                Y                Z
 ----------------------------------------------------------------
    1      C       0.7616752048     1.8867375090     0.0000000000
    2      C      -0.7613158616     1.8870082426     0.0000000000
    3      C      -0.0000470379     0.6010705244     0.0000000000
    4      H      -1.2727976163     2.1616443798     0.9139512053
    5      H      -1.2727976163     2.1616443798    -0.9139512053
    6      Br     -0.0002295832    -0.4692769003     1.6212633354
    7      Br     -0.0002295832    -0.4692769003    -1.6212633354
    8      H       1.2732554659     2.1611846757    -0.9139526194
    9      H       1.2732554659     2.1611846757     0.9139526194
 ----------------------------------------------------------------
 Molecular Point Group                 Cs    NOp =  2
 Largest Abelian Subgroup              Cs    NOp =  2
 Nuclear Repulsion Energy =   570.7582681998 hartrees
 There are       46 alpha and       46 beta electrons
 Applying Cartesian multipole field
    Component          Value
    ---------          -----
     (2,0,0)        1.00000E-11
     (0,2,0)        2.00000E-11
     (0,0,2)       -3.00000E-11
 Nucleus-field energy     =    -0.0000000139 hartrees
 Requested basis set is 6-311++G(d,p)
 There are 76 shells and 190 basis functions
 A cutoff of  1.0D-11 yielded   2550 shell pairs
 There are     16589 function pairs (     18213 Cartesian)
 Smallest overlap matrix eigenvalue = 4.77E-05
 Guess MOs from SCF MO coefficient file

 -----------------------------------------------------------------------
  General SCF calculation program by
  Eric Jon Sundstrom, Paul Horn, Yuezhi Mao, Dmitri Zuev, Alec White,
  David Stuck, Shaama M.S., Shane Yost, Joonho Lee, David Small,
  Daniel Levine, Susi Lehtola, Hugh Burton, Evgeny Epifanovsky
 -----------------------------------------------------------------------
 Exchange:     0.2000 Hartree-Fock + 0.0800 Slater + 0.7200 B88
 Correlation:  0.1900 VWN1RPA + 0.8100 LYP
 Using SG-1 standard quadrature grid
 using 4 threads for integral computing
 -------------------------------------------------------
 OpenMP Integral computing Module                
 Release: version 2.0, May 2017, Q-Chem Inc. Pleasanton 
 -------------------------------------------------------
 -------------------------------------------------------
 OpenMP BLAS3 based DFT computing Module                
 Release: version 1.0, May 2013, Q-Chem Inc. Pittsburgh 
 -------------------------------------------------------
 A restricted SCF calculation will be
 performed using DIIS
 SCF converges when DIIS error is below 1.0e-08
 ---------------------------------------
  Cycle       Energy         DIIS error
 ---------------------------------------
    1   -5265.0061771207      1.61e-05  
    2   -5265.0061788606      4.38e-06  
    3   -5265.0061788619      4.45e-06  
    4   -5265.0061789527      8.37e-07  
    5   -5265.0061789554      3.92e-07  
    6   -5265.0061789558      1.29e-07  
    7   -5265.0061789558      2.47e-08  
    8   -5265.0061789559      3.54e-09  Convergence criterion met
 ---------------------------------------
 SCF time:   CPU 26.99s  wall 7.00s 
 SCF   energy in the final basis set =    -5265.0061789559
 Total energy in the final basis set =    -5265.0061789559

 --------------------------------------------------------------
             Orbital Energies (a.u.) and Symmetries
 --------------------------------------------------------------

 Alpha MOs, Restricted
 -- Occupied --                  
-482.84 -482.84  -62.49  -62.49  -56.31  -56.31  -56.31  -56.31
  1 A"    1 A'    2 A"    2 A'    3 A'    3 A"    4 A'    4 A"                 
-56.307 -56.307 -10.295 -10.209 -10.209  -8.700  -8.700  -6.532
  5 A'    5 A"    6 A'    7 A'    8 A'    6 A"    9 A'   10 A'                 
 -6.532  -6.518  -6.518  -6.518  -6.518  -2.642  -2.642  -2.639
  7 A"   11 A'    8 A"   12 A'    9 A"   13 A'   10 A"   14 A'                 
 -2.639  -2.638  -2.638  -2.627  -2.627  -2.627  -2.627  -0.918
 11 A"   15 A'   12 A"   13 A"   16 A'   17 A'   14 A"   18 A'                 
 -0.797  -0.782  -0.641  -0.583  -0.519  -0.488  -0.405  -0.391
 19 A'   15 A"   20 A'   21 A'   16 A"   22 A'   17 A"   23 A'                 
 -0.388  -0.357  -0.304  -0.298  -0.287  -0.277
 18 A"   24 A'   25 A'   19 A"   20 A"   26 A'                                 
 -- Virtual --                   
 -0.053  -0.026  -0.007   0.013   0.018   0.022   0.047   0.052
 27 A'   21 A"   28 A'   29 A'   22 A"   30 A'   23 A"   31 A'                 
  0.055   0.067   0.075   0.083   0.090   0.092   0.095   0.096
 32 A'   33 A'   24 A"   34 A'   35 A'   36 A'   25 A"   26 A"                 
  0.114   0.116   0.132   0.133   0.135   0.142   0.155   0.171
 37 A'   27 A"   28 A"   38 A'   39 A'   40 A'   29 A"   41 A'                 
  0.179   0.184   0.191   0.212   0.237   0.239   0.265   0.271
 42 A'   30 A"   43 A'   31 A"   44 A'   45 A'   32 A"   46 A'                 
  0.275   0.386   0.390   0.410   0.421   0.432   0.433   0.438
 47 A'   33 A"   48 A'   49 A'   34 A"   50 A'   51 A'   35 A"                 
  0.476   0.481   0.486   0.501   0.552   0.553   0.568   0.575
 36 A"   52 A'   37 A"   53 A'   54 A'   55 A'   38 A"   39 A"                 
  0.586   0.591   0.596   0.621   0.624   0.652   0.666   0.667
 40 A"   56 A'   57 A'   58 A'   41 A"   42 A"   59 A'   43 A"                 
  0.679   0.691   0.788   0.792   0.792   0.830   0.866   0.921
 60 A'   61 A'   62 A'   44 A"   45 A"   63 A'   64 A'   65 A'                 
  0.935   0.952   1.092   1.174   1.276   1.349   1.420   1.459
 46 A"   66 A'   67 A'   47 A"   68 A'   48 A"   49 A"   50 A"                 
  1.477   1.485   1.509   1.560   1.614   1.686   1.718   1.731
 69 A'   70 A'   51 A"   52 A"   71 A'   72 A'   73 A'   53 A"                 
  1.791   1.820   1.894   1.935   1.999   2.033   2.041   2.056
 74 A'   75 A'   76 A'   54 A"   55 A"   77 A'   78 A'   56 A"                 
  2.078   2.097   2.192   2.204   2.224   2.234   2.236   2.239
 79 A'   57 A"   80 A'   81 A'   82 A'   83 A'   58 A"   59 A"                 
  2.489   2.520   2.552   2.617   2.670   2.703   2.740   2.845
 84 A'   60 A"   61 A"   85 A'   62 A"   86 A'   87 A'   88 A'                 
  2.894   2.943   3.008   3.221   3.459   3.631   3.784   3.822
 89 A'   63 A"   64 A"   90 A'   91 A'   65 A"   92 A'   66 A"                 
  4.013   4.015   4.016   4.057   4.126   4.126   4.146   4.283
 67 A"   68 A"   93 A'   94 A'   69 A"   70 A"   95 A'   96 A'                 
  4.365   4.388   4.426   6.635   6.686   7.576   7.584   7.584
 97 A'   98 A'   71 A"   99 A'   72 A"  100 A'   73 A"   74 A"                 
  7.641   7.705   7.713  23.621  23.857  23.889  47.913  47.955
101 A'  102 A'   75 A"  103 A'  104 A'  105 A'  106 A'   76 A"                 
289.771 289.780 289.781 289.836 289.925 289.9301020.7041020.757
107 A'   77 A"   78 A"  108 A'   79 A"  109 A'  110 A'   80 A"                 

 Beta MOs, Restricted
 -- Occupied --                  
-482.84 -482.84  -62.49  -62.49  -56.31  -56.31  -56.31  -56.31
  1 A"    1 A'    2 A"    2 A'    3 A'    3 A"    4 A'    4 A"                 
-56.307 -56.307 -10.295 -10.209 -10.209  -8.700  -8.700  -6.532
  5 A'    5 A"    6 A'    7 A'    8 A'    6 A"    9 A'   10 A'                 
 -6.532  -6.518  -6.518  -6.518  -6.518  -2.642  -2.642  -2.639
  7 A"   11 A'    8 A"   12 A'    9 A"   13 A'   10 A"   14 A'                 
 -2.639  -2.638  -2.638  -2.627  -2.627  -2.627  -2.627  -0.918
 11 A"   15 A'   12 A"   13 A"   16 A'   17 A'   14 A"   18 A'                 
 -0.797  -0.782  -0.641  -0.583  -0.519  -0.488  -0.405  -0.391
 19 A'   15 A"   20 A'   21 A'   16 A"   22 A'   17 A"   23 A'                 
 -0.388  -0.357  -0.304  -0.298  -0.287  -0.277
 18 A"   24 A'   25 A'   19 A"   20 A"   26 A'                                 
 -- Virtual --                   
 -0.053  -0.026  -0.007   0.013   0.018   0.022   0.047   0.052
 27 A'   21 A"   28 A'   29 A'   22 A"   30 A'   23 A"   31 A'                 
  0.055   0.067   0.075   0.083   0.090   0.092   0.095   0.096
 32 A'   33 A'   24 A"   34 A'   35 A'   36 A'   25 A"   26 A"                 
  0.114   0.116   0.132   0.133   0.135   0.142   0.155   0.171
 37 A'   27 A"   28 A"   38 A'   39 A'   40 A'   29 A"   41 A'                 
  0.179   0.184   0.191   0.212   0.237   0.239   0.265   0.271
 42 A'   30 A"   43 A'   31 A"   44 A'   45 A'   32 A"   46 A'                 
  0.275   0.386   0.390   0.410   0.421   0.432   0.433   0.438
 47 A'   33 A"   48 A'   49 A'   34 A"   50 A'   51 A'   35 A"                 
  0.476   0.481   0.486   0.501   0.552   0.553   0.568   0.575
 36 A"   52 A'   37 A"   53 A'   54 A'   55 A'   38 A"   39 A"                 
  0.586   0.591   0.596   0.621   0.624   0.652   0.666   0.667
 40 A"   56 A'   57 A'   58 A'   41 A"   42 A"   59 A'   43 A"                 
  0.679   0.691   0.788   0.792   0.792   0.830   0.866   0.921
 60 A'   61 A'   62 A'   44 A"   45 A"   63 A'   64 A'   65 A'                 
  0.935   0.952   1.092   1.174   1.276   1.349   1.420   1.459
 46 A"   66 A'   67 A'   47 A"   68 A'   48 A"   49 A"   50 A"                 
  1.477   1.485   1.509   1.560   1.614   1.686   1.718   1.731
 69 A'   70 A'   51 A"   52 A"   71 A'   72 A'   73 A'   53 A"                 
  1.791   1.820   1.894   1.935   1.999   2.033   2.041   2.056
 74 A'   75 A'   76 A'   54 A"   55 A"   77 A'   78 A'   56 A"                 
  2.078   2.097   2.192   2.204   2.224   2.234   2.236   2.239
 79 A'   57 A"   80 A'   81 A'   82 A'   83 A'   58 A"   59 A"                 
  2.489   2.520   2.552   2.617   2.670   2.703   2.740   2.845
 84 A'   60 A"   61 A"   85 A'   62 A"   86 A'   87 A'   88 A'                 
  2.894   2.943   3.008   3.221   3.459   3.631   3.784   3.822
 89 A'   63 A"   64 A"   90 A'   91 A'   65 A"   92 A'   66 A"                 
  4.013   4.015   4.016   4.057   4.126   4.126   4.146   4.283
 67 A"   68 A"   93 A'   94 A'   69 A"   70 A"   95 A'   96 A'                 
  4.365   4.388   4.426   6.635   6.686   7.576   7.584   7.584
 97 A'   98 A'   71 A"   99 A'   72 A"  100 A'   73 A"   74 A"                 
  7.641   7.705   7.713  23.621  23.857  23.889  47.913  47.955
101 A'  102 A'   75 A"  103 A'  104 A'  105 A'  106 A'   76 A"                 
289.771 289.780 289.781 289.836 289.925 289.9301020.7041020.757
107 A'   77 A"   78 A"  108 A'   79 A"  109 A'  110 A'   80 A"                 
 --------------------------------------------------------------

          Ground-State Mulliken Net Atomic Charges

     Atom                 Charge (a.u.)
  ----------------------------------------
      1 C                    -0.367585
      2 C                    -0.367582
      3 C                     0.165153
      4 H                     0.171788
      5 H                     0.171788
      6 Br                   -0.058569
      7 Br                   -0.058569
      8 H                     0.171788
      9 H                     0.171788
  ----------------------------------------
  Sum of atomic charges =     0.000000

 -----------------------------------------------------------------
                    Cartesian Multipole Moments
 -----------------------------------------------------------------
    Charge (ESU x 10^10)
                 0.0000
    Dipole Moment (Debye)
         X       0.0004      Y       2.1811      Z      -0.0000
       Tot       2.1811
    Quadrupole Moments (Debye-Ang)
        XX     -55.4470     XY       0.0002     YY     -52.3446
        XZ       0.0000     YZ      -0.0000     ZZ     -55.1011
    Octopole Moments (Debye-Ang^2)
       XXX       0.0213    XXY      -6.6274    XYY       0.0044
       YYY     -31.8378    XXZ      -0.0000    XYZ       0.0000
       YYZ       0.0000    XZZ       0.0057    YZZ     -14.4040
       ZZZ      -0.0000
    Hexadecapole Moments (Debye-Ang^3)
      XXXX    -132.6946   XXXY      -0.0178   XXYY     -84.3302
      XYYY      -0.0268   YYYY    -432.8206   XXXZ       0.0000
      XXYZ       0.0000   XYYZ       0.0000   YYYZ      -0.0000
      XXZZ    -133.5500   XYZZ      -0.0034   YYZZ    -165.4837
      XZZZ      -0.0000   YZZZ      -0.0000   ZZZZ    -635.9496
 -----------------------------------------------------------------
 Calculating analytic gradient of the SCF energy
 Gradient of SCF Energy
            1           2           3           4           5           6
    1  -0.0000624   0.0000621  -0.0000002  -0.0000135  -0.0000135   0.0000001
    2  -0.0000118  -0.0000116  -0.0000195   0.0000144   0.0000144  -0.0000070
    3   0.0000000  -0.0000000   0.0000000  -0.0000038   0.0000038  -0.0000092
            7           8           9
    1   0.0000001   0.0000136   0.0000136
    2  -0.0000070   0.0000141   0.0000141
    3   0.0000092   0.0000038  -0.0000038
 Max gradient component =       6.237E-05
 RMS gradient           =       1.951E-05
 Gradient time:  CPU 9.79 s  wall 2.51 s
 Geometry Optimization Parameters
   NAtoms,    NIC,     NZ,  NCons,   NDum,   NFix, NCnnct, MaxDiis
        9      69       9       0       0       0       0       0

 Cartesian Hessian Update
 Hessian Updated using BFGS Update


** GEOMETRY OPTIMIZATION IN DELOCALIZED INTERNAL COORDINATES **
   Searching for a Minimum

   Optimization Cycle:   5

                       Coordinates (Angstroms)
     ATOM                X               Y               Z
      1  C         0.7616752048    1.8867375090    0.0000000000
      2  C        -0.7613158616    1.8870082426    0.0000000000
      3  C        -0.0000470379    0.6010705244    0.0000000000
      4  H        -1.2727976163    2.1616443798    0.9139512053
      5  H        -1.2727976163    2.1616443798   -0.9139512053
      6  Br       -0.0002295832   -0.4692769003    1.6212633354
      7  Br       -0.0002295832   -0.4692769003   -1.6212633354
      8  H         1.2732554659    2.1611846757   -0.9139526194
      9  H         1.2732554659    2.1611846757    0.9139526194
   Point Group: cs    Number of degrees of freedom:    12


   Energy is  -5265.006178956

 Hessian Updated using BFGS Update

 12 Hessian modes will be used to form the next step
  Hessian Eigenvalues:
     0.020947    0.024948    0.030783    0.078872    0.088584    0.097854
     0.178820    0.251101    0.256064    0.264077    0.348126    0.352988

 Minimum Search - Taking Simple RFO Step
 Searching for Lamda that Minimizes Along All modes
 Value Taken    Lamda =   0.00000000
 Step Taken.  Stepsize is  0.000510

                             Maximum     Tolerance    Cnvgd?
         Gradient           0.000046      0.000300     YES
         Displacement       0.000306      0.001200     YES
         Energy change     -0.000002      0.000001      NO


                       Distance Matrix (Angstroms)
             C (  1)   C (  2)   C (  3)   H (  4)   H (  5)   Br(  6)
   C (  2)  1.522991
   C (  3)  1.494376  1.494378
   H (  4)  2.247212  1.082749  2.211468
   H (  5)  2.247212  1.082749  2.211468  1.827902
   Br(  6)  2.959696  2.959700  1.942714  3.006903  3.868913
   Br(  7)  2.959696  2.959700  1.942714  3.868913  3.006903  3.242527
   H (  8)  1.082749  2.247212  2.211462  3.134265  2.546053  3.868903
   H (  9)  1.082749  2.247212  2.211462  2.546053  3.134265  3.006889
             Br(  7)   H (  8)
   H (  8)  3.006889
   H (  9)  3.868903  1.827905

 Final energy is   -5265.0061789559140     


 ******************************
 **  OPTIMIZATION CONVERGED  **
 ******************************

                       Coordinates (Angstroms)
     ATOM                X               Y               Z
      1  C         0.7616752048    1.8867375090    0.0000000000
      2  C        -0.7613158616    1.8870082426    0.0000000000
      3  C        -0.0000470379    0.6010705244    0.0000000000
      4  H        -1.2727976163    2.1616443798    0.9139512053
      5  H        -1.2727976163    2.1616443798   -0.9139512053
      6  Br       -0.0002295832   -0.4692769003    1.6212633354
      7  Br       -0.0002295832   -0.4692769003   -1.6212633354
      8  H         1.2732554659    2.1611846757   -0.9139526194
      9  H         1.2732554659    2.1611846757    0.9139526194

Z-matrix Print:
$molecule
0 1
Br
C  1 1.942714
C  2 1.494376 1 118.297806
H  3 1.082749 2 117.316702 1 -0.408370 0
H  3 1.082749 2 117.316702 1 143.220349 0
C  2 1.494378 1 118.298031 3 -70.723368 0
H  6 1.082749 2 117.317072 1 -143.220991 0
H  6 1.082749 2 117.317072 1 0.408293 0
Br 2 1.942714 1 113.134937 3 144.637937 0
$end


 --------------------------------------------------------------
             Orbital Energies (a.u.) and Symmetries
 --------------------------------------------------------------

 Alpha MOs, Restricted
 -- Occupied --                  
-482.84 -482.84  -62.49  -62.49  -56.31  -56.31  -56.31  -56.31
  1 A"    1 A'    2 A"    2 A'    3 A'    3 A"    4 A'    4 A"                 
-56.307 -56.307 -10.295 -10.209 -10.209  -8.700  -8.700  -6.532
  5 A'    5 A"    6 A'    7 A'    8 A'    6 A"    9 A'   10 A'                 
 -6.532  -6.518  -6.518  -6.518  -6.518  -2.642  -2.642  -2.639
  7 A"   11 A'    8 A"   12 A'    9 A"   13 A'   10 A"   14 A'                 
 -2.639  -2.638  -2.638  -2.627  -2.627  -2.627  -2.627  -0.918
 11 A"   15 A'   12 A"   13 A"   16 A'   17 A'   14 A"   18 A'                 
 -0.797  -0.782  -0.641  -0.583  -0.519  -0.488  -0.405  -0.391
 19 A'   15 A"   20 A'   21 A'   16 A"   22 A'   17 A"   23 A'                 
 -0.388  -0.357  -0.304  -0.298  -0.287  -0.277
 18 A"   24 A'   25 A'   19 A"   20 A"   26 A'                                 
 -- Virtual --                   
 -0.053  -0.026  -0.007   0.013   0.018   0.022   0.047   0.052
 27 A'   21 A"   28 A'   29 A'   22 A"   30 A'   23 A"   31 A'                 
  0.055   0.067   0.075   0.083   0.090   0.092   0.095   0.096
 32 A'   33 A'   24 A"   34 A'   35 A'   36 A'   25 A"   26 A"                 
  0.114   0.116   0.132   0.133   0.135   0.142   0.155   0.171
 37 A'   27 A"   28 A"   38 A'   39 A'   40 A'   29 A"   41 A'                 
  0.179   0.184   0.191   0.212   0.237   0.239   0.265   0.271
 42 A'   30 A"   43 A'   31 A"   44 A'   45 A'   32 A"   46 A'                 
  0.275   0.386   0.390   0.410   0.421   0.432   0.433   0.438
 47 A'   33 A"   48 A'   49 A'   34 A"   50 A'   51 A'   35 A"                 
  0.476   0.481   0.486   0.501   0.552   0.553   0.568   0.575
 36 A"   52 A'   37 A"   53 A'   54 A'   55 A'   38 A"   39 A"                 
  0.586   0.591   0.596   0.621   0.624   0.652   0.666   0.667
 40 A"   56 A'   57 A'   58 A'   41 A"   42 A"   59 A'   43 A"                 
  0.679   0.691   0.788   0.792   0.792   0.830   0.866   0.921
 60 A'   61 A'   62 A'   44 A"   45 A"   63 A'   64 A'   65 A'                 
  0.935   0.952   1.092   1.174   1.276   1.349   1.420   1.459
 46 A"   66 A'   67 A'   47 A"   68 A'   48 A"   49 A"   50 A"                 
  1.477   1.485   1.509   1.560   1.614   1.686   1.718   1.731
 69 A'   70 A'   51 A"   52 A"   71 A'   72 A'   73 A'   53 A"                 
  1.791   1.820   1.894   1.935   1.999   2.033   2.041   2.056
 74 A'   75 A'   76 A'   54 A"   55 A"   77 A'   78 A'   56 A"                 
  2.078   2.097   2.192   2.204   2.224   2.234   2.236   2.239
 79 A'   57 A"   80 A'   81 A'   82 A'   83 A'   58 A"   59 A"                 
  2.489   2.520   2.552   2.617   2.670   2.703   2.740   2.845
 84 A'   60 A"   61 A"   85 A'   62 A"   86 A'   87 A'   88 A'                 
  2.894   2.943   3.008   3.221   3.459   3.631   3.784   3.822
 89 A'   63 A"   64 A"   90 A'   91 A'   65 A"   92 A'   66 A"                 
  4.013   4.015   4.016   4.057   4.126   4.126   4.146   4.283
 67 A"   68 A"   93 A'   94 A'   69 A"   70 A"   95 A'   96 A'                 
  4.365   4.388   4.426   6.635   6.686   7.576   7.584   7.584
 97 A'   98 A'   71 A"   99 A'   72 A"  100 A'   73 A"   74 A"                 
  7.641   7.705   7.713  23.621  23.857  23.889  47.913  47.955
101 A'  102 A'   75 A"  103 A'  104 A'  105 A'  106 A'   76 A"                 
289.771 289.780 289.781 289.836 289.925 289.9301020.7041020.757
107 A'   77 A"   78 A"  108 A'   79 A"  109 A'  110 A'   80 A"                 

 Beta MOs, Restricted
 -- Occupied --                  
-482.84 -482.84  -62.49  -62.49  -56.31  -56.31  -56.31  -56.31
  1 A"    1 A'    2 A"    2 A'    3 A'    3 A"    4 A'    4 A"                 
-56.307 -56.307 -10.295 -10.209 -10.209  -8.700  -8.700  -6.532
  5 A'    5 A"    6 A'    7 A'    8 A'    6 A"    9 A'   10 A'                 
 -6.532  -6.518  -6.518  -6.518  -6.518  -2.642  -2.642  -2.639
  7 A"   11 A'    8 A"   12 A'    9 A"   13 A'   10 A"   14 A'                 
 -2.639  -2.638  -2.638  -2.627  -2.627  -2.627  -2.627  -0.918
 11 A"   15 A'   12 A"   13 A"   16 A'   17 A'   14 A"   18 A'                 
 -0.797  -0.782  -0.641  -0.583  -0.519  -0.488  -0.405  -0.391
 19 A'   15 A"   20 A'   21 A'   16 A"   22 A'   17 A"   23 A'                 
 -0.388  -0.357  -0.304  -0.298  -0.287  -0.277
 18 A"   24 A'   25 A'   19 A"   20 A"   26 A'                                 
 -- Virtual --                   
 -0.053  -0.026  -0.007   0.013   0.018   0.022   0.047   0.052
 27 A'   21 A"   28 A'   29 A'   22 A"   30 A'   23 A"   31 A'                 
  0.055   0.067   0.075   0.083   0.090   0.092   0.095   0.096
 32 A'   33 A'   24 A"   34 A'   35 A'   36 A'   25 A"   26 A"                 
  0.114   0.116   0.132   0.133   0.135   0.142   0.155   0.171
 37 A'   27 A"   28 A"   38 A'   39 A'   40 A'   29 A"   41 A'                 
  0.179   0.184   0.191   0.212   0.237   0.239   0.265   0.271
 42 A'   30 A"   43 A'   31 A"   44 A'   45 A'   32 A"   46 A'                 
  0.275   0.386   0.390   0.410   0.421   0.432   0.433   0.438
 47 A'   33 A"   48 A'   49 A'   34 A"   50 A'   51 A'   35 A"                 
  0.476   0.481   0.486   0.501   0.552   0.553   0.568   0.575
 36 A"   52 A'   37 A"   53 A'   54 A'   55 A'   38 A"   39 A"                 
  0.586   0.591   0.596   0.621   0.624   0.652   0.666   0.667
 40 A"   56 A'   57 A'   58 A'   41 A"   42 A"   59 A'   43 A"                 
  0.679   0.691   0.788   0.792   0.792   0.830   0.866   0.921
 60 A'   61 A'   62 A'   44 A"   45 A"   63 A'   64 A'   65 A'                 
  0.935   0.952   1.092   1.174   1.276   1.349   1.420   1.459
 46 A"   66 A'   67 A'   47 A"   68 A'   48 A"   49 A"   50 A"                 
  1.477   1.485   1.509   1.560   1.614   1.686   1.718   1.731
 69 A'   70 A'   51 A"   52 A"   71 A'   72 A'   73 A'   53 A"                 
  1.791   1.820   1.894   1.935   1.999   2.033   2.041   2.056
 74 A'   75 A'   76 A'   54 A"   55 A"   77 A'   78 A'   56 A"                 
  2.078   2.097   2.192   2.204   2.224   2.234   2.236   2.239
 79 A'   57 A"   80 A'   81 A'   82 A'   83 A'   58 A"   59 A"                 
  2.489   2.520   2.552   2.617   2.670   2.703   2.740   2.845
 84 A'   60 A"   61 A"   85 A'   62 A"   86 A'   87 A'   88 A'                 
  2.894   2.943   3.008   3.221   3.459   3.631   3.784   3.822
 89 A'   63 A"   64 A"   90 A'   91 A'   65 A"   92 A'   66 A"                 
  4.013   4.015   4.016   4.057   4.126   4.126   4.146   4.283
 67 A"   68 A"   93 A'   94 A'   69 A"   70 A"   95 A'   96 A'                 
  4.365   4.388   4.426   6.635   6.686   7.576   7.584   7.584
 97 A'   98 A'   71 A"   99 A'   72 A"  100 A'   73 A"   74 A"                 
  7.641   7.705   7.713  23.621  23.857  23.889  47.913  47.955
101 A'  102 A'   75 A"  103 A'  104 A'  105 A'  106 A'   76 A"                 
289.771 289.780 289.781 289.836 289.925 289.9301020.7041020.757
107 A'   77 A"   78 A"  108 A'   79 A"  109 A'  110 A'   80 A"                 
 --------------------------------------------------------------

          Ground-State Mulliken Net Atomic Charges

     Atom                 Charge (a.u.)
  ----------------------------------------
      1 C                    -0.367585
      2 C                    -0.367582
      3 C                     0.165153
      4 H                     0.171788
      5 H                     0.171788
      6 Br                   -0.058569
      7 Br                   -0.058569
      8 H                     0.171788
      9 H                     0.171788
  ----------------------------------------
  Sum of atomic charges =     0.000000

 -----------------------------------------------------------------
                    Cartesian Multipole Moments
 -----------------------------------------------------------------
    Charge (ESU x 10^10)
                 0.0000
    Dipole Moment (Debye)
         X       0.0004      Y       2.1811      Z      -0.0000
       Tot       2.1811
    Quadrupole Moments (Debye-Ang)
        XX     -55.4470     XY       0.0002     YY     -52.3446
        XZ       0.0000     YZ      -0.0000     ZZ     -55.1011
    Octopole Moments (Debye-Ang^2)
       XXX       0.0213    XXY      -6.6274    XYY       0.0044
       YYY     -31.8378    XXZ      -0.0000    XYZ       0.0000
       YYZ       0.0000    XZZ       0.0057    YZZ     -14.4040
       ZZZ      -0.0000
    Hexadecapole Moments (Debye-Ang^3)
      XXXX    -132.6946   XXXY      -0.0178   XXYY     -84.3302
      XYYY      -0.0268   YYYY    -432.8206   XXXZ       0.0000
      XXYZ       0.0000   XYYZ       0.0000   YYYZ      -0.0000
      XXZZ    -133.5500   XYZZ      -0.0034   YYZZ    -165.4837
      XZZZ      -0.0000   YZZZ      -0.0000   ZZZZ    -635.9496
 -----------------------------------------------------------------
Archival summary:
1\1\garfield\OPT\ProcedureUnspecified\BasisUnspecified\r234\taweetha\WedOct1008:39:332018WedOct1008:39:332018\0\\#,OPT,ProcedureUnspecified,BasisUnspecified,\\0,1\Br\C,1,1.94271\C,2,1.49438,1,118.298\H,3,1.08275,2,117.317,1,-0.40837,0\H,3,1.08275,2,117.317,1,143.22,0\C,2,1.49438,1,118.298,3,-70.7234,0\H,6,1.08275,2,117.317,1,-143.221,0\H,6,1.08275,2,117.317,1,0.408293,0\Br,2,1.94271,1,113.135,3,144.638,0\\\@

 Total job time:  50.91s(wall), 196.85s(cpu) 
 Wed Oct 10 08:39:33 2018

        *************************************************************
        *                                                           *
        *  Thank you very much for using Q-Chem.  Have a nice day.  *
        *                                                           *
        *************************************************************


 
User input: 2 of 2 
 
Q-Chem Developer Version!
                  Welcome to Q-Chem
     A Quantum Leap Into The Future Of Chemistry


 Q-Chem 5.1, Q-Chem, Inc., Pleasanton, CA (2018)

 Yihan Shao,  Zhengting Gan,  E. Epifanovsky,  A. T. B. Gilbert,  M. Wormit,  
 J. Kussmann,  A. W. Lange,  A. Behn,  Jia Deng,  Xintian Feng,  D. Ghosh,  
 M. Goldey,  P. R. Horn,  L. D. Jacobson,  I. Kaliman,  T. Kus,  A. Landau,  
 Jie Liu,  E. I. Proynov,  R. M. Richard,  R. P. Steele,  E. J. Sundstrom,  
 H. L. Woodcock III,  P. M. Zimmerman,  D. Zuev,  B. Albrecht,  E. Alguire,  
 S. A. Baeppler,  D. Barton,  Z. Benda,  Y. A. Bernard,  E. J. Berquist,  
 K. B. Bravaya,  H. Burton,  D. Casanova,  Chun-Min Chang,  Yunqing Chen,  
 A. Chien,  K. D. Closser,  M. P. Coons,  S. Coriani,  S. Dasgupta,  
 A. L. Dempwolff,  M. Diedenhofen,  Hainam Do,  R. G. Edgar,  Po-Tung Fang,  
 S. Faraji,  S. Fatehi,  Qingguo Feng,  K. D. Fenk,  J. Fosso-Tande,  
 Qinghui Ge,  A. Ghysels,  G. Gidofalvi,  J. Gomes,  J. Gonthier,  A. Gunina,  
 D. Hait,  M. W. D. Hanson-Heine,  P. H. P. Harbach,  A. W. Hauser,  
 J. E. Herr,  E. G. Hohenstein,  Z. C. Holden,  Kerwin Hui,  B. C. Huynh,  
 T.-C. Jagau,  Hyunjun Ji,  B. Kaduk,  K. Khistyaev,  Jaehoon Kim,  
 P. Klunzinger,  K. Koh,  D. Kosenkov,  L. Koulias,  T. Kowalczyk,  
 C. M. Krauter,  A. Kunitsa,  Ka Un Lao,  A. Laurent,  K. V. Lawler,  
 Joonho Lee,  D. Lefrancois,  S. Lehtola,  D. S. Levine,  Yi-Pei Li,  
 You-Sheng Lin,  Fenglai Liu,  E. Livshits,  A. Luenser,  P. Manohar,  
 E. Mansoor,  S. F. Manzer,  Shan-Ping Mao,  Yuezhi Mao,  N. Mardirossian,  
 A. V. Marenich,  T. Markovich,  L. A. Martinez-Martinez,  S. A. Maurer,  
 N. J. Mayhall,  S. C. McKenzie,  J.-M. Mewes,  A. F. Morrison,  
 J. W. Mullinax,  K. Nanda,  T. S. Nguyen-Beck,  R. Olivares-Amaya,  
 J. A. Parkhill,  T. M. Perrine,  F. Plasser,  P. Pokhilko,  S. Prager,  
 A. Prociuk,  E. Ramos,  D. R. Rehn,  F. Rob,  M. Schneider,  N. Sergueev,  
 S. M. Sharada,  S. Sharma,  D. W. Small,  T. Stauch,  T. Stein,  
 Yu-Chuan Su,  A. J. W. Thom,  A. Tkatchenko,  T. Tsuchimochi,  N. M. Tubman,  
 L. Vogt,  M. L. Vidal,  O. Vydrov,  M. A. Watson,  J. Wenzel,  
 M. de Wergifosse,  T. A. Wesolowski,  A. White,  J. Witte,  A. Yamada,  
 Jun Yang,  K. Yao,  S. Yeganeh,  S. R. Yost,  Zhi-Qiang You,  A. Zech,  
 Igor Ying Zhang,  Xing Zhang,  Yan Zhao,  Ying Zhu,  B. R. Brooks,  
 G. K. L. Chan,  C. J. Cramer,  M. S. Gordon,  W. J. Hehre,  A. Klamt,  
 M. W. Schmidt,  C. D. Sherrill,  D. G. Truhlar,  A. Aspuru-Guzik,  R. Baer,  
 A. T. Bell,  N. A. Besley,  Jeng-Da Chai,  A. E. DePrince, III,  
 R. A. DiStasio Jr.,  A. Dreuw,  B. D. Dunietz,  T. R. Furlani,  
 Chao-Ping Hsu,  Yousung Jung,  Jing Kong,  D. S. Lambrecht,  WanZhen Liang,  
 C. Ochsenfeld,  V. A. Rassolov,  L. V. Slipchenko,  J. E. Subotnik,  
 T. Van Voorhis,  J. M. Herbert,  A. I. Krylov,  P. M. W. Gill,  M. Head-Gordon

 Contributors to earlier versions of Q-Chem not listed above: 
 R. D. Adamson,  B. Austin,  J. Baker,  G. J. O. Beran,  K. Brandhorst,  
 S. T. Brown,  E. F. C. Byrd,  A. K. Chakraborty,  C.-L. Cheng,  
 Siu Hung Chien,  D. M. Chipman,  D. L. Crittenden,  H. Dachsel,  
 R. J. Doerksen,  A. D. Dutoi,  L. Fusti-Molnar,  W. A. Goddard III,  
 A. Golubeva-Zadorozhnaya,  S. R. Gwaltney,  G. Hawkins,  A. Heyden,  
 S. Hirata,  G. Kedziora,  F. J. Keil,  C. Kelley,  Jihan Kim,  R. A. King,  
 R. Z. Khaliullin,  P. P. Korambath,  W. Kurlancheek,  A. M. Lee,  M. S. Lee,  
 S. V. Levchenko,  Ching Yeh Lin,  D. Liotard,  R. C. Lochan,  I. Lotan,  
 P. E. Maslen,  N. Nair,  D. P. O'Neill,  D. Neuhauser,  E. Neuscamman,  
 C. M. Oana,  R. Olson,  B. Peters,  R. Peverati,  P. A. Pieniazek,  
 Y. M. Rhee,  J. Ritchie,  M. A. Rohrdanz,  E. Rosta,  N. J. Russ,  
 H. F. Schaefer III,  N. E. Schultz,  N. Shenvi,  A. C. Simmonett,  A. Sodt,  
 D. Stuck,  K. S. Thanthiriwatte,  V. Vanovschi,  Tao Wang,  A. Warshel,  
 C. F. Williams,  Q. Wu,  X. Xu,  W. Zhang

 Please cite Q-Chem as follows:
 Y. Shao et al., Mol. Phys. 113, 184-215 (2015)
 DOI: 10.1080/00268976.2014.952696

 Q-Chem 5.1.1 for Intel X86 EM64T Linux

 Parts of Q-Chem use Armadillo 8.300.2 (Tropical Shenanigans).
 http://arma.sourceforge.net/

 Q-Chem begins on Wed Oct 10 08:39:33 2018  

Host: 
0

     Scratch files written to /scratch/taweetham/qchem28565//
The previous job contains 0 fragments, simply inherited here
Input Ideriv = 2
Curr. Ideriv = -1
Max.  Ideriv = 2

Checking the input file for inconsistencies... 	...done.

--------------------------------------------------------------
User input:
--------------------------------------------------------------

$molecule
read
$end

$rem
   job_type 	frequency
   basis 	6-311++g**
   method	b3lyp	
$end


--------------------------------------------------------------
 ----------------------------------------------------------------
             Standard Nuclear Orientation (Angstroms)
    I     Atom           X                Y                Z
 ----------------------------------------------------------------
    1      C       0.7614977200     1.8646388414     0.0000000000
    2      C      -0.7614933705     1.8646466893     0.0000000000
    3      C      -0.0000025905     0.5788403940     0.0000000000
    4      H      -1.2730225229     2.1391945348     0.9139512053
    5      H      -1.2730225229     2.1391945348    -0.9139512053
    6      Br     -0.0000003816    -0.4915070462     1.6212633354
    7      Br     -0.0000003816    -0.4915070462    -1.6212633354
    8      H       1.2730306007     2.1391743087    -0.9139526194
    9      H       1.2730306007     2.1391743087     0.9139526194
 ----------------------------------------------------------------
 Molecular Point Group                 Cs    NOp =  2
 Largest Abelian Subgroup              Cs    NOp =  2
 Nuclear Repulsion Energy =   570.7582681998 hartrees
 There are       46 alpha and       46 beta electrons
 Requested basis set is 6-311++G(d,p)
 There are 76 shells and 190 basis functions

 Total QAlloc Memory Limit   2000 MB
 Mega-Array Size       188 MB
 MEM_STATIC part       192 MB

                       Distance Matrix (Angstroms)
             C (  1)   C (  2)   C (  3)   H (  4)   H (  5)   Br(  6)
   C (  2)  1.522991
   C (  3)  1.494376  1.494378
   H (  4)  2.247212  1.082749  2.211468
   H (  5)  2.247212  1.082749  2.211468  1.827902
   Br(  6)  2.959696  2.959700  1.942714  3.006903  3.868913
   Br(  7)  2.959696  2.959700  1.942714  3.868913  3.006903  3.242527
   H (  8)  1.082749  2.247212  2.211462  3.134265  2.546053  3.868903
   H (  9)  1.082749  2.247212  2.211462  2.546053  3.134265  3.006889
             Br(  7)   H (  8)
   H (  8)  3.006889
   H (  9)  3.868903  1.827905

 A cutoff of  1.0D-11 yielded   2550 shell pairs
 There are     16589 function pairs (     18213 Cartesian)

 -------------------------------------------------------
 OpenMP Integral Computing Module                       
 Release: version 1.0, May 2013, Q-Chem Inc. Pittsburgh 
 -------------------------------------------------------
 Integral Job Info:
 Integral job number is                      11
 Integral operator is                         1
 short-range coefficients                     0
 long-range coefficients              100000000
 Omega coefficients                           0
 if combine SR and LR in K                    0
 Integral screening is                        0
 Integral computing path is                   2
 max size of driver memory is            800000
 size of driver memory is                593474
 size of scratch memory is             29623520
 max col of scratch BK array               1296
 max len of scratch array in speh3          155
 max len of scratch index in speh4           18
 max int batch size is                      520
 min int batch size is                       52
 fixed nKL is                                45
 max L of basis functions is                  2
 order of int derivative is                   0
 number of shells is                         76
 number of basis is                         199
 number of cartesian basis is               199
 number of contracted shell pairs          2550
 number of primitive shell pairs           6281
 maxK2 (contraction) of shell pair           36
 max number of K2 of shell pair               1
 max number of CS2 of shell pair            296
 max number of PS2 of shell pair            600
 mem total for path MDJ                  530742
 -------------------------------------------------------
 Smallest overlap matrix eigenvalue = 4.77E-05
 Guess from superposition of atomic densities
 Warning:  Energy on first SCF cycle will be non-variational
 SAD guess density has 92.000000 electrons

 -----------------------------------------------------------------------
  General SCF calculation program by
  Eric Jon Sundstrom, Paul Horn, Yuezhi Mao, Dmitri Zuev, Alec White,
  David Stuck, Shaama M.S., Shane Yost, Joonho Lee, David Small,
  Daniel Levine, Susi Lehtola, Hugh Burton, Evgeny Epifanovsky
 -----------------------------------------------------------------------
 Exchange:     0.2000 Hartree-Fock + 0.0800 Slater + 0.7200 B88
 Correlation:  0.1900 VWN1RPA + 0.8100 LYP
 Using SG-1 standard quadrature grid
 using 4 threads for integral computing
 -------------------------------------------------------
 OpenMP Integral computing Module                
 Release: version 2.0, May 2017, Q-Chem Inc. Pleasanton 
 -------------------------------------------------------
 -------------------------------------------------------
 OpenMP BLAS3 based DFT computing Module                
 Release: version 1.0, May 2013, Q-Chem Inc. Pittsburgh 
 -------------------------------------------------------
 A restricted SCF calculation will be
 performed using DIIS
 SCF converges when DIIS error is below 1.0e-08
 ---------------------------------------
  Cycle       Energy         DIIS error
 ---------------------------------------
    1   -5265.7920677172      4.09e-02  
    2   -5264.9379753211      4.31e-03  
    3   -5264.8938646371      5.19e-03  
    4   -5265.0047170488      5.26e-04  
    5   -5265.0058721276      2.60e-04  
    6   -5265.0061261732      1.13e-04  
    7   -5265.0061778243      1.64e-05  
    8   -5265.0061789273      3.29e-06  
    9   -5265.0061789545      6.79e-07  
   10   -5265.0061789559      1.40e-07  
   11   -5265.0061789560      2.65e-08  
   12   -5265.0061789560      3.41e-09  Convergence criterion met
 ---------------------------------------
 SCF time:   CPU 28.95s  wall 7.00s 
 SCF   energy in the final basis set =    -5265.0061789560
 Total energy in the final basis set =    -5265.0061789560

 --------------------------------------------------------------
             Orbital Energies (a.u.) and Symmetries
 --------------------------------------------------------------

 Alpha MOs, Restricted
 -- Occupied --                  
-482.84 -482.84  -62.49  -62.49  -56.31  -56.31  -56.31  -56.31
  1 A"    1 A'    2 A"    2 A'    3 A'    3 A"    4 A'    4 A"                 
-56.307 -56.307 -10.295 -10.209 -10.209  -8.700  -8.700  -6.532
  5 A'    5 A"    6 A'    7 A'    8 A'    6 A"    9 A'   10 A'                 
 -6.532  -6.518  -6.518  -6.518  -6.518  -2.642  -2.642  -2.639
  7 A"   11 A'    8 A"   12 A'    9 A"   13 A'   10 A"   14 A'                 
 -2.639  -2.638  -2.638  -2.627  -2.627  -2.627  -2.627  -0.918
 11 A"   15 A'   12 A"   13 A"   16 A'   17 A'   14 A"   18 A'                 
 -0.797  -0.782  -0.641  -0.583  -0.519  -0.488  -0.405  -0.391
 19 A'   15 A"   20 A'   21 A'   16 A"   22 A'   17 A"   23 A'                 
 -0.388  -0.357  -0.304  -0.298  -0.287  -0.277
 18 A"   24 A'   25 A'   19 A"   20 A"   26 A'                                 
 -- Virtual --                   
 -0.053  -0.026  -0.007   0.013   0.018   0.022   0.047   0.052
 27 A'   21 A"   28 A'   29 A'   22 A"   30 A'   23 A"   31 A'                 
  0.055   0.067   0.075   0.083   0.090   0.092   0.095   0.096
 32 A'   33 A'   24 A"   34 A'   35 A'   36 A'   25 A"   26 A"                 
  0.114   0.116   0.132   0.133   0.135   0.142   0.155   0.171
 37 A'   27 A"   28 A"   38 A'   39 A'   40 A'   29 A"   41 A'                 
  0.179   0.184   0.191   0.212   0.237   0.239   0.265   0.271
 42 A'   30 A"   43 A'   31 A"   44 A'   45 A'   32 A"   46 A'                 
  0.275   0.386   0.390   0.410   0.421   0.432   0.433   0.438
 47 A'   33 A"   48 A'   49 A'   34 A"   50 A'   51 A'   35 A"                 
  0.476   0.481   0.486   0.501   0.552   0.553   0.568   0.575
 36 A"   52 A'   37 A"   53 A'   54 A'   55 A'   38 A"   39 A"                 
  0.586   0.591   0.596   0.621   0.624   0.652   0.666   0.667
 40 A"   56 A'   57 A'   58 A'   41 A"   42 A"   59 A'   43 A"                 
  0.679   0.691   0.788   0.792   0.792   0.830   0.866   0.921
 60 A'   61 A'   62 A'   44 A"   45 A"   63 A'   64 A'   65 A'                 
  0.935   0.952   1.092   1.174   1.276   1.349   1.420   1.459
 46 A"   66 A'   67 A'   47 A"   68 A'   48 A"   49 A"   50 A"                 
  1.477   1.485   1.509   1.560   1.614   1.686   1.718   1.731
 69 A'   70 A'   51 A"   52 A"   71 A'   72 A'   73 A'   53 A"                 
  1.791   1.820   1.894   1.935   1.999   2.033   2.041   2.056
 74 A'   75 A'   76 A'   54 A"   55 A"   77 A'   78 A'   56 A"                 
  2.078   2.097   2.192   2.204   2.224   2.234   2.236   2.239
 79 A'   57 A"   80 A'   81 A'   82 A'   83 A'   58 A"   59 A"                 
  2.489   2.520   2.552   2.617   2.670   2.703   2.740   2.845
 84 A'   60 A"   61 A"   85 A'   62 A"   86 A'   87 A'   88 A'                 
  2.894   2.943   3.008   3.221   3.459   3.631   3.784   3.822
 89 A'   63 A"   64 A"   90 A'   91 A'   65 A"   92 A'   66 A"                 
  4.013   4.015   4.016   4.057   4.126   4.126   4.146   4.283
 67 A"   68 A"   93 A'   94 A'   69 A"   70 A"   95 A'   96 A'                 
  4.365   4.388   4.426   6.635   6.686   7.576   7.584   7.584
 97 A'   98 A'   71 A"   99 A'   72 A"  100 A'   73 A"   74 A"                 
  7.641   7.705   7.713  23.621  23.857  23.889  47.913  47.955
101 A'  102 A'   75 A"  103 A'  104 A'  105 A'  106 A'   76 A"                 
289.771 289.780 289.781 289.836 289.925 289.9301020.7041020.757
107 A'   77 A"   78 A"  108 A'   79 A"  109 A'  110 A'   80 A"                 

 Beta MOs, Restricted
 -- Occupied --                  
-482.84 -482.84  -62.49  -62.49  -56.31  -56.31  -56.31  -56.31
  1 A"    1 A'    2 A"    2 A'    3 A'    3 A"    4 A'    4 A"                 
-56.307 -56.307 -10.295 -10.209 -10.209  -8.700  -8.700  -6.532
  5 A'    5 A"    6 A'    7 A'    8 A'    6 A"    9 A'   10 A'                 
 -6.532  -6.518  -6.518  -6.518  -6.518  -2.642  -2.642  -2.639
  7 A"   11 A'    8 A"   12 A'    9 A"   13 A'   10 A"   14 A'                 
 -2.639  -2.638  -2.638  -2.627  -2.627  -2.627  -2.627  -0.918
 11 A"   15 A'   12 A"   13 A"   16 A'   17 A'   14 A"   18 A'                 
 -0.797  -0.782  -0.641  -0.583  -0.519  -0.488  -0.405  -0.391
 19 A'   15 A"   20 A'   21 A'   16 A"   22 A'   17 A"   23 A'                 
 -0.388  -0.357  -0.304  -0.298  -0.287  -0.277
 18 A"   24 A'   25 A'   19 A"   20 A"   26 A'                                 
 -- Virtual --                   
 -0.053  -0.026  -0.007   0.013   0.018   0.022   0.047   0.052
 27 A'   21 A"   28 A'   29 A'   22 A"   30 A'   23 A"   31 A'                 
  0.055   0.067   0.075   0.083   0.090   0.092   0.095   0.096
 32 A'   33 A'   24 A"   34 A'   35 A'   36 A'   25 A"   26 A"                 
  0.114   0.116   0.132   0.133   0.135   0.142   0.155   0.171
 37 A'   27 A"   28 A"   38 A'   39 A'   40 A'   29 A"   41 A'                 
  0.179   0.184   0.191   0.212   0.237   0.239   0.265   0.271
 42 A'   30 A"   43 A'   31 A"   44 A'   45 A'   32 A"   46 A'                 
  0.275   0.386   0.390   0.410   0.421   0.432   0.433   0.438
 47 A'   33 A"   48 A'   49 A'   34 A"   50 A'   51 A'   35 A"                 
  0.476   0.481   0.486   0.501   0.552   0.553   0.568   0.575
 36 A"   52 A'   37 A"   53 A'   54 A'   55 A'   38 A"   39 A"                 
  0.586   0.591   0.596   0.621   0.624   0.652   0.666   0.667
 40 A"   56 A'   57 A'   58 A'   41 A"   42 A"   59 A'   43 A"                 
  0.679   0.691   0.788   0.792   0.792   0.830   0.866   0.921
 60 A'   61 A'   62 A'   44 A"   45 A"   63 A'   64 A'   65 A'                 
  0.935   0.952   1.092   1.174   1.276   1.349   1.420   1.459
 46 A"   66 A'   67 A'   47 A"   68 A'   48 A"   49 A"   50 A"                 
  1.477   1.485   1.509   1.560   1.614   1.686   1.718   1.731
 69 A'   70 A'   51 A"   52 A"   71 A'   72 A'   73 A'   53 A"                 
  1.791   1.820   1.894   1.935   1.999   2.033   2.041   2.056
 74 A'   75 A'   76 A'   54 A"   55 A"   77 A'   78 A'   56 A"                 
  2.078   2.097   2.192   2.204   2.224   2.234   2.236   2.239
 79 A'   57 A"   80 A'   81 A'   82 A'   83 A'   58 A"   59 A"                 
  2.489   2.520   2.552   2.617   2.670   2.703   2.740   2.845
 84 A'   60 A"   61 A"   85 A'   62 A"   86 A'   87 A'   88 A'                 
  2.894   2.943   3.008   3.221   3.459   3.631   3.784   3.822
 89 A'   63 A"   64 A"   90 A'   91 A'   65 A"   92 A'   66 A"                 
  4.013   4.015   4.016   4.057   4.126   4.126   4.146   4.283
 67 A"   68 A"   93 A'   94 A'   69 A"   70 A"   95 A'   96 A'                 
  4.365   4.388   4.426   6.635   6.686   7.576   7.584   7.584
 97 A'   98 A'   71 A"   99 A'   72 A"  100 A'   73 A"   74 A"                 
  7.641   7.705   7.713  23.621  23.857  23.889  47.913  47.955
101 A'  102 A'   75 A"  103 A'  104 A'  105 A'  106 A'   76 A"                 
289.771 289.780 289.781 289.836 289.925 289.9301020.7041020.757
107 A'   77 A"   78 A"  108 A'   79 A"  109 A'  110 A'   80 A"                 
 --------------------------------------------------------------

          Ground-State Mulliken Net Atomic Charges

     Atom                 Charge (a.u.)
  ----------------------------------------
      1 C                    -0.367583
      2 C                    -0.367583
      3 C                     0.165153
      4 H                     0.171788
      5 H                     0.171788
      6 Br                   -0.058569
      7 Br                   -0.058569
      8 H                     0.171788
      9 H                     0.171788
  ----------------------------------------
  Sum of atomic charges =     0.000000

 -----------------------------------------------------------------
                    Cartesian Multipole Moments
 -----------------------------------------------------------------
    Charge (ESU x 10^10)
                 0.0000
    Dipole Moment (Debye)
         X       0.0000      Y       2.1811      Z       0.0000
       Tot       2.1811
    Quadrupole Moments (Debye-Ang)
        XX     -55.4470     XY      -0.0000     YY     -52.4416
        XZ       0.0000     YZ       0.0000     ZZ     -55.1011
    Octopole Moments (Debye-Ang^2)
       XXX       0.0000    XXY      -5.3948    XYY      -0.0001
       YYY     -28.3437    XXZ      -0.0000    XYZ       0.0000
       YYZ       0.0000    XZZ       0.0000    YZZ     -13.1791
       ZZZ       0.0000
    Hexadecapole Moments (Debye-Ang^3)
      XXXX    -132.6946   XXXY       0.0000   XXYY     -84.0630
      XYYY      -0.0005   YYYY    -430.1449   XXXZ       0.0000
      XXYZ       0.0000   XYYZ       0.0000   YYYZ       0.0000
      XXZZ    -133.5500   XYZZ      -0.0000   YYZZ    -164.8706
      XZZZ       0.0000   YZZZ      -0.0000   ZZZZ    -635.9496
 -----------------------------------------------------------------
 Calculating MO derivatives via CPSCF
 D1JvT checksum  = 581040 35150.5844371583
 D1KAT checksum  = 1280232 1865.2061039273
   1         3          27      0.134697    0.027482
   2         3          27      0.017532    0.003812
   3         3          27      0.002067    0.000755
   4        14          16      0.000123    0.000046
   5        28           2      0.000004    0.000002
   6        30           0      0.000000    0.000000    Roots Converged
 Time for AOints: 19.5 s (CPU) 4.9 s (wall)
 ------------------------------------------------------------------------------
                     AOints        : Timing summary (seconds)
 ------------------------------------------------------------------------------
     job step          cpu (% of tot)      sys (% of tot)     wall (% of tot)
 ------------------------------------------------------------------------------
  cpscf_lag         0.9624E+02 (30.9)   0.6000E-05 (14.3)   0.2446E+02 (30.4)
  iterzp            0.1957E+03 (62.8)   0.3600E-04 (85.7)   0.5088E+02 (63.2)
  make_fx           0.0000E+00 ( 0.0)   0.0000E+00 ( 0.0)   0.0000E+00 ( 0.0)
  AOints            0.1952E+02 ( 6.3)   0.0000E+00 ( 0.0)   0.4914E+01 ( 6.1)
 ------------------------------------------------------------------------------
   Grand Totals     0.3117E+03          0.4200E-04          0.8051E+02
 ------------------------------------------------------------------------------
 Calculating analytic Hessian of the SCF energy
 Polarizability Matrix (a.u.)
            1           2           3
    1 -59.8407798   0.0000514  -0.0000000
    2   0.0000514 -76.0898010  -0.0000000
    3  -0.0000000  -0.0000000 -86.3747405

 Direct stationary perturbation theory relativistic correction:

 rels  =      33.610883246780
 relv  =    -114.032464699701
 rel2e =      18.212579206913
 E_rel =     -62.209002246007

 Hessian of the SCF Energy
            1           2           3           4           5           6
    1   0.5049633   0.1751061  -0.0000000  -0.1974580   0.0271144   0.0000000
    2   0.1751061   0.3112785  -0.0000000  -0.0271126  -0.0178423  -0.0000000
    3  -0.0000000  -0.0000000   0.6616143  -0.0000000   0.0000000  -0.0696864
    4  -0.1974580  -0.0271126  -0.0000000   0.5049580  -0.1751089  -0.0000000
    5   0.0271144  -0.0178423   0.0000000  -0.1751089   0.3112817   0.0000000
    6   0.0000000  -0.0000000  -0.0696864  -0.0000000   0.0000000   0.6616124
    7  -0.0790546  -0.0786880   0.0000000  -0.0790520   0.0786867   0.0000000
    8  -0.1204493  -0.1589202  -0.0000000   0.1204473  -0.1589199   0.0000000
    9  -0.0000000   0.0000000  -0.0594262   0.0000000  -0.0000000  -0.0594266
   10  -0.0122141   0.0080282   0.0224916  -0.1042181   0.0383004   0.1117939
   11  -0.0039505   0.0008169   0.0157168   0.0376309  -0.0560465  -0.0594469
   12  -0.0026596   0.0011394   0.0033945   0.1152136  -0.0623266  -0.2624409
   13  -0.0122141   0.0080282  -0.0224916  -0.1042181   0.0383004  -0.1117939
   14  -0.0039505   0.0008169  -0.0157168   0.0376309  -0.0560465   0.0594469
   15   0.0026596  -0.0011394   0.0033945  -0.1152136   0.0623266  -0.2624409
   16   0.0022083  -0.0043817   0.0133651   0.0022082   0.0043815  -0.0133650
   17   0.0006943  -0.0120303   0.0147250  -0.0006945  -0.0120301   0.0147249
   18  -0.0022188   0.0081207  -0.0072035   0.0022189   0.0081205  -0.0072034
   19   0.0022083  -0.0043817  -0.0133651   0.0022082   0.0043815   0.0133650
   20   0.0006943  -0.0120303  -0.0147250  -0.0006945  -0.0120301  -0.0147249
   21   0.0022188  -0.0081207  -0.0072035  -0.0022189  -0.0081205  -0.0072034
   22  -0.1042195  -0.0382993   0.1117950  -0.0122140  -0.0080280   0.0224913
   23  -0.0376294  -0.0560447   0.0594442   0.0039507   0.0008169  -0.0157171
   24   0.1152147   0.0623242  -0.2624418  -0.0026596  -0.0011393   0.0033945
   25  -0.1042195  -0.0382993  -0.1117950  -0.0122140  -0.0080280  -0.0224913
   26  -0.0376294  -0.0560447  -0.0594442   0.0039507   0.0008169   0.0157171
   27  -0.1152147  -0.0623242  -0.2624418   0.0026596   0.0011393   0.0033945
            7           8           9          10          11          12
    1  -0.0790546  -0.1204493  -0.0000000  -0.0122141  -0.0039505  -0.0026596
    2  -0.0786880  -0.1589202   0.0000000   0.0080282   0.0008169   0.0011394
    3   0.0000000  -0.0000000  -0.0594262   0.0224916   0.0157168   0.0033945
    4  -0.0790520   0.1204473   0.0000000  -0.1042181   0.0376309   0.1152136
    5   0.0786867  -0.1589199  -0.0000000   0.0383004  -0.0560465  -0.0623266
    6   0.0000000   0.0000000  -0.0594266   0.1117939  -0.0594469  -0.2624409
    7   0.2335100   0.0000019  -0.0000000  -0.0064631   0.0136420  -0.0024077
    8   0.0000019   0.4444741   0.0000000   0.0005990  -0.0068508   0.0021022
    9  -0.0000000   0.0000000   0.2695960   0.0016136  -0.0248037   0.0008304
   10  -0.0064631   0.0005990   0.0016136   0.1132224  -0.0423197  -0.1210045
   11   0.0136420  -0.0068508  -0.0248037  -0.0423197   0.0586356   0.0652200
   12  -0.0024077   0.0021022   0.0008304  -0.1210045   0.0652200   0.2713388
   13  -0.0064631   0.0005990  -0.0016136   0.0091427  -0.0050413   0.0120544
   14   0.0136420  -0.0068508   0.0248037  -0.0050413   0.0029086  -0.0068048
   15   0.0024077  -0.0021022   0.0008304  -0.0120544   0.0068048  -0.0151459
   16  -0.0247753   0.0000002  -0.0000001   0.0003753  -0.0012779  -0.0006188
   17   0.0000001  -0.0496155   0.0334049   0.0012287   0.0018237   0.0014922
   18  -0.0000000   0.0446806  -0.0770323  -0.0008295  -0.0011925   0.0004587
   19  -0.0247753   0.0000002   0.0000001   0.0007088   0.0025282   0.0002423
   20   0.0000001  -0.0496155  -0.0334049  -0.0020070  -0.0027455  -0.0005252
   21   0.0000000  -0.0446806  -0.0770323  -0.0011596  -0.0014796   0.0002428
   22  -0.0064633  -0.0005991   0.0016140  -0.0033571  -0.0033523  -0.0008353
   23  -0.0136423  -0.0068507   0.0248038   0.0033524   0.0011029   0.0002609
   24  -0.0024076  -0.0021021   0.0008303  -0.0008354  -0.0002609   0.0004129
   25  -0.0064633  -0.0005991  -0.0016140   0.0028032   0.0021407   0.0000157
   26  -0.0136423  -0.0068507  -0.0248038  -0.0021408   0.0003552  -0.0005582
   27   0.0024076   0.0021021   0.0008303  -0.0000158  -0.0005581   0.0009087
           13          14          15          16          17          18
    1  -0.0122141  -0.0039505   0.0026596   0.0022083   0.0006943  -0.0022188
    2   0.0080282   0.0008169  -0.0011394  -0.0043817  -0.0120303   0.0081207
    3  -0.0224916  -0.0157168   0.0033945   0.0133651   0.0147250  -0.0072035
    4  -0.1042181   0.0376309  -0.1152136   0.0022082  -0.0006945   0.0022189
    5   0.0383004  -0.0560465   0.0623266   0.0043815  -0.0120301   0.0081205
    6  -0.1117939   0.0594469  -0.2624409  -0.0133650   0.0147249  -0.0072034
    7  -0.0064631   0.0136420   0.0024077  -0.0247753   0.0000001  -0.0000000
    8   0.0005990  -0.0068508  -0.0021022   0.0000002  -0.0496155   0.0446806
    9  -0.0016136   0.0248037   0.0008304  -0.0000001   0.0334049  -0.0770323
   10   0.0091427  -0.0050413  -0.0120544   0.0003753   0.0012287  -0.0008295
   11  -0.0050413   0.0029086   0.0068048  -0.0012779   0.0018237  -0.0011925
   12   0.0120544  -0.0068048  -0.0151459  -0.0006188   0.0014922   0.0004587
   13   0.1132224  -0.0423197   0.1210045   0.0007088  -0.0020070   0.0011596
   14  -0.0423197   0.0586356  -0.0652200   0.0025282  -0.0027455   0.0014796
   15   0.1210045  -0.0652200   0.2713388  -0.0002423   0.0005252   0.0002428
   16   0.0007088   0.0025282  -0.0002423   0.0163069   0.0000001  -0.0000000
   17  -0.0020070  -0.0027455   0.0005252   0.0000001   0.0701092  -0.0641929
   18   0.0011596   0.0014796   0.0002428  -0.0000000  -0.0641929   0.1193746
   19   0.0003753  -0.0012779   0.0006188   0.0018840  -0.0000000   0.0000000
   20   0.0012287   0.0018237  -0.0014922  -0.0000000   0.0054104   0.0026967
   21   0.0008295   0.0011925   0.0004587  -0.0000000  -0.0026967  -0.0293384
   22   0.0028032   0.0021407  -0.0000157   0.0007087   0.0020070  -0.0011596
   23  -0.0021408   0.0003552   0.0005582  -0.0025282  -0.0027456   0.0014796
   24   0.0000158   0.0005581   0.0009087   0.0002423   0.0005252   0.0002428
   25  -0.0033571  -0.0033523   0.0008353   0.0003753  -0.0012287   0.0008295
   26   0.0033524   0.0011029  -0.0002609   0.0012779   0.0018236  -0.0011925
   27   0.0008354   0.0002609   0.0004129   0.0006189   0.0014923   0.0004587
           19          20          21          22          23          24
    1   0.0022083   0.0006943   0.0022188  -0.1042195  -0.0376294   0.1152147
    2  -0.0043817  -0.0120303  -0.0081207  -0.0382993  -0.0560447   0.0623242
    3  -0.0133651  -0.0147250  -0.0072035   0.1117950   0.0594442  -0.2624418
    4   0.0022082  -0.0006945  -0.0022189  -0.0122140   0.0039507  -0.0026596
    5   0.0043815  -0.0120301  -0.0081205  -0.0080280   0.0008169  -0.0011393
    6   0.0133650  -0.0147249  -0.0072034   0.0224913  -0.0157171   0.0033945
    7  -0.0247753   0.0000001   0.0000000  -0.0064633  -0.0136423  -0.0024076
    8   0.0000002  -0.0496155  -0.0446806  -0.0005991  -0.0068507  -0.0021021
    9   0.0000001  -0.0334049  -0.0770323   0.0016140   0.0248038   0.0008303
   10   0.0007088  -0.0020070  -0.0011596  -0.0033571   0.0033524  -0.0008354
   11   0.0025282  -0.0027455  -0.0014796  -0.0033523   0.0011029  -0.0002609
   12   0.0002423  -0.0005252   0.0002428  -0.0008353   0.0002609   0.0004129
   13   0.0003753   0.0012287   0.0008295   0.0028032  -0.0021408   0.0000158
   14  -0.0012779   0.0018237   0.0011925   0.0021407   0.0003552   0.0005581
   15   0.0006188  -0.0014922   0.0004587  -0.0000157   0.0005582   0.0009087
   16   0.0018840  -0.0000000  -0.0000000   0.0007087  -0.0025282   0.0002423
   17  -0.0000000   0.0054104  -0.0026967   0.0020070  -0.0027456   0.0005252
   18   0.0000000   0.0026967  -0.0293384  -0.0011596   0.0014796   0.0002428
   19   0.0163069   0.0000001   0.0000000   0.0003753   0.0012779  -0.0006189
   20   0.0000001   0.0701092   0.0641929  -0.0012287   0.0018236  -0.0014923
   21   0.0000000   0.0641929   0.1193746  -0.0008295   0.0011925   0.0004587
   22   0.0003753  -0.0012287  -0.0008295   0.1132238   0.0423185  -0.1210057
   23   0.0012779   0.0018236   0.0011925   0.0423185   0.0586340  -0.0652175
   24  -0.0006189  -0.0014923   0.0004587  -0.1210057  -0.0652175   0.2713395
   25   0.0007087   0.0020070   0.0011596   0.0091429   0.0050413   0.0120545
   26  -0.0025282  -0.0027456  -0.0014796   0.0050413   0.0029084   0.0068046
   27  -0.0002423  -0.0005252   0.0002428  -0.0120545  -0.0068046  -0.0151456
           25          26          27
    1  -0.1042195  -0.0376294  -0.1152147
    2  -0.0382993  -0.0560447  -0.0623242
    3  -0.1117950  -0.0594442  -0.2624418
    4  -0.0122140   0.0039507   0.0026596
    5  -0.0080280   0.0008169   0.0011393
    6  -0.0224913   0.0157171   0.0033945
    7  -0.0064633  -0.0136423   0.0024076
    8  -0.0005991  -0.0068507   0.0021021
    9  -0.0016140  -0.0248038   0.0008303
   10   0.0028032  -0.0021408  -0.0000158
   11   0.0021407   0.0003552  -0.0005581
   12   0.0000157  -0.0005582   0.0009087
   13  -0.0033571   0.0033524   0.0008354
   14  -0.0033523   0.0011029   0.0002609
   15   0.0008353  -0.0002609   0.0004129
   16   0.0003753   0.0012779   0.0006189
   17  -0.0012287   0.0018236   0.0014923
   18   0.0008295  -0.0011925   0.0004587
   19   0.0007087  -0.0025282  -0.0002423
   20   0.0020070  -0.0027456  -0.0005252
   21   0.0011596  -0.0014796   0.0002428
   22   0.0091429   0.0050413  -0.0120545
   23   0.0050413   0.0029084  -0.0068046
   24   0.0120545   0.0068046  -0.0151456
   25   0.1132238   0.0423185   0.1210057
   26   0.0423185   0.0586340   0.0652175
   27   0.1210057   0.0652175   0.2713395
 Gradient time:  CPU 410.92 s  wall 106.61 s
 **********************************************************************
 **                                                                  **
 **                       VIBRATIONAL ANALYSIS                       **
 **                       --------------------                       **
 **                                                                  **
 **        VIBRATIONAL FREQUENCIES (CM**-1) AND NORMAL MODES         **
 **     FORCE CONSTANTS (mDYN/ANGSTROM) AND REDUCED MASSES (AMU)     **
 **                  INFRARED INTENSITIES (KM/MOL)                   **
 **                                                                  **
 **********************************************************************


 Mode:                 1                      2                      3
 Frequency:       167.74                 240.64                 276.49
 Force Cnst:      0.4529                 0.1398                 0.0912
 Red. Mass:      27.3215                 4.0973                 2.0256
 IR Active:          YES                    YES                    YES
 IR Intens:        0.062                  0.124                  0.000
 Raman Active:       YES                    YES                    YES
               X      Y      Z        X      Y      Z        X      Y      Z
 C          0.003 -0.319 -0.000    0.000  0.000  0.282    0.000  0.000  0.204
 C         -0.003 -0.319 -0.000    0.000 -0.000  0.282    0.000  0.000 -0.204
 C         -0.000 -0.313  0.000    0.000  0.000 -0.039    0.000  0.000 -0.000
 H         -0.001 -0.318 -0.001   -0.059 -0.297  0.337   -0.280  0.069 -0.382
 H         -0.001 -0.318  0.001    0.059  0.297  0.337    0.280 -0.069 -0.382
 Br         0.000  0.080  0.376    0.000  0.079 -0.048    0.026 -0.000 -0.000
 Br         0.000  0.080 -0.376   -0.000 -0.079 -0.048   -0.026  0.000 -0.000
 H          0.001 -0.318  0.001   -0.059  0.297  0.337    0.280  0.069  0.382
 H          0.001 -0.318 -0.001    0.059 -0.297  0.337   -0.280 -0.069  0.382
 TransDip  -0.000 -0.008  0.000   -0.000  0.000  0.011   -0.000  0.000 -0.000

 Mode:                 4                      5                      6
 Frequency:       359.50                 370.47                 605.65
 Force Cnst:      0.3240                 0.6065                 0.6671
 Red. Mass:       4.2545                 7.4996                 3.0869
 IR Active:          YES                    YES                    YES
 IR Intens:        0.551                  6.828                 64.314
 Raman Active:       YES                    YES                    YES
               X      Y      Z        X      Y      Z        X      Y      Z
 C          0.042  0.254 -0.000   -0.019  0.373 -0.000   -0.000  0.000  0.039
 C          0.042 -0.254 -0.000    0.019  0.373  0.000    0.000  0.000  0.039
 C          0.382 -0.000 -0.000    0.000  0.281 -0.000    0.000 -0.000  0.402
 H         -0.047 -0.421 -0.001    0.016  0.390 -0.003    0.092  0.445 -0.039
 H         -0.047 -0.421  0.001    0.016  0.390  0.003   -0.092 -0.445 -0.039
 Br        -0.034  0.000 -0.000   -0.000 -0.088  0.093   -0.000  0.021 -0.036
 Br        -0.034  0.000  0.000   -0.000 -0.088 -0.093    0.000 -0.021 -0.036
 H         -0.047  0.421 -0.001   -0.016  0.390  0.003    0.092 -0.445 -0.039
 H         -0.047  0.421  0.001   -0.016  0.390 -0.003   -0.092  0.445 -0.039
 TransDip  -0.024 -0.000 -0.000    0.000  0.084 -0.000    0.000  0.000  0.257

 Mode:                 7                      8                      9
 Frequency:       758.27                 866.91                 923.27
 Force Cnst:      0.3521                 2.2904                 0.5788
 Red. Mass:       1.0393                 5.1726                 1.1524
 IR Active:          YES                    YES                    YES
 IR Intens:        4.883                  0.058                  0.000
 Raman Active:       YES                    YES                    YES
               X      Y      Z        X      Y      Z        X      Y      Z
 C         -0.000  0.000  0.021    0.328 -0.108  0.000   -0.000  0.000  0.081
 C          0.000  0.000  0.021   -0.328 -0.108 -0.000    0.000  0.000 -0.081
 C         -0.000 -0.000  0.044   -0.000  0.373  0.000   -0.000 -0.000  0.000
 H         -0.447 -0.057 -0.214   -0.340 -0.199  0.024    0.089 -0.476  0.112
 H          0.447  0.057 -0.214   -0.340 -0.199 -0.024   -0.089  0.476  0.112
 Br        -0.000 -0.001 -0.001    0.000 -0.007  0.006    0.002 -0.000 -0.000
 Br         0.000  0.001 -0.001    0.000 -0.007 -0.006   -0.002  0.000 -0.000
 H         -0.447  0.057 -0.214    0.340 -0.199 -0.024   -0.089 -0.476 -0.112
 H          0.447 -0.057 -0.214    0.340 -0.199  0.024    0.089  0.476 -0.112
 TransDip  -0.000  0.000  0.071   -0.000  0.008  0.000   -0.000 -0.000  0.000

 Mode:                10                     11                     12
 Frequency:       961.19                1058.99                1087.18
 Force Cnst:      3.8620                 0.7988                 0.9612
 Red. Mass:       7.0949                 1.2089                 1.3802
 IR Active:          YES                    YES                    YES
 IR Intens:        4.413                 18.307                  1.050
 Raman Active:       YES                    YES                    YES
               X      Y      Z        X      Y      Z        X      Y      Z
 C         -0.221 -0.289  0.000    0.054 -0.078 -0.000    0.050 -0.119 -0.000
 C         -0.221  0.289 -0.000   -0.054 -0.078 -0.000    0.050  0.119 -0.000
 C          0.538 -0.000  0.000   -0.000  0.012  0.000   -0.021  0.000  0.000
 H         -0.117  0.308  0.054    0.250  0.428  0.015   -0.240 -0.429  0.003
 H         -0.117  0.308 -0.054    0.250  0.428 -0.015   -0.240 -0.429 -0.003
 Br        -0.004  0.000 -0.000    0.000  0.000 -0.000    0.000 -0.000 -0.000
 Br        -0.004  0.000  0.000    0.000  0.000  0.000    0.000 -0.000  0.000
 H         -0.117 -0.308  0.054   -0.250  0.428 -0.015   -0.240  0.429  0.003
 H         -0.117 -0.308 -0.054   -0.250  0.428  0.015   -0.240  0.429 -0.003
 TransDip   0.067 -0.000  0.000    0.000  0.137  0.000   -0.033  0.000  0.000

 Mode:                13                     14                     15
 Frequency:      1130.63                1174.40                1250.45
 Force Cnst:      1.1919                 1.0394                 3.2030
 Red. Mass:       1.5826                 1.2791                 3.4767
 IR Active:          YES                    YES                    YES
 IR Intens:       66.102                  0.000                  9.289
 Raman Active:       YES                    YES                    YES
               X      Y      Z        X      Y      Z        X      Y      Z
 C         -0.000  0.000 -0.090    0.000 -0.000  0.111   -0.197 -0.115 -0.000
 C          0.000 -0.000 -0.090   -0.000  0.000 -0.111    0.197 -0.115  0.000
 C         -0.000 -0.000  0.190    0.000 -0.000  0.000    0.000  0.347  0.000
 H          0.051 -0.477  0.084    0.442  0.210  0.067    0.367 -0.223  0.096
 H         -0.051  0.477  0.084   -0.442 -0.210  0.067    0.367 -0.223 -0.096
 Br        -0.000  0.000 -0.003    0.000  0.000 -0.000   -0.000 -0.003  0.003
 Br         0.000 -0.000 -0.003   -0.000 -0.000 -0.000   -0.000 -0.003 -0.003
 H          0.051  0.477  0.084   -0.442  0.210 -0.067   -0.367 -0.223 -0.096
 H         -0.051 -0.477  0.084    0.442 -0.210 -0.067   -0.367 -0.223  0.096
 TransDip  -0.000 -0.000  0.260    0.000 -0.000  0.000    0.000  0.098  0.000

 Mode:                16                     17                     18
 Frequency:      1455.99                1484.21                3136.01
 Force Cnst:      1.3555                 1.6567                 6.0869
 Red. Mass:       1.0853                 1.2765                 1.0505
 IR Active:          YES                    YES                    YES
 IR Intens:       10.165                  8.818                  4.091
 Raman Active:       YES                    YES                    YES
               X      Y      Z        X      Y      Z        X      Y      Z
 C         -0.054 -0.023  0.000    0.085  0.059 -0.000   -0.039 -0.021  0.000
 C         -0.054  0.023  0.000   -0.085  0.059  0.000   -0.039  0.021 -0.000
 C         -0.015  0.000 -0.000   -0.000 -0.055  0.000    0.000 -0.000  0.000
 H          0.359 -0.196  0.285    0.334 -0.201  0.303    0.229 -0.123 -0.426
 H          0.359 -0.196 -0.285    0.334 -0.201 -0.303    0.229 -0.123  0.426
 Br         0.000 -0.000  0.000    0.000  0.000 -0.000    0.000 -0.000 -0.000
 Br         0.000 -0.000 -0.000    0.000  0.000  0.000    0.000 -0.000  0.000
 H          0.359  0.196  0.285   -0.334 -0.201 -0.303    0.228  0.123 -0.426
 H          0.359  0.196 -0.285   -0.334 -0.201  0.303    0.228  0.123  0.426
 TransDip   0.102  0.000 -0.000    0.000 -0.095  0.000   -0.065  0.000  0.000

 Mode:                19                     20                     21
 Frequency:      3137.06                3218.84                3229.91
 Force Cnst:      6.1354                 6.8401                 6.8636
 Red. Mass:       1.0581                 1.1205                 1.1167
 IR Active:          YES                    YES                    YES
 IR Intens:        0.688                  0.000                  0.565
 Raman Active:       YES                    YES                    YES
               X      Y      Z        X      Y      Z        X      Y      Z
 C          0.042  0.023 -0.000    0.000  0.000  0.072    0.000  0.000 -0.070
 C         -0.042  0.023  0.000    0.000 -0.000 -0.072   -0.000 -0.000 -0.070
 C         -0.000 -0.004  0.000    0.000  0.000 -0.000   -0.000 -0.000 -0.001
 H          0.225 -0.122 -0.428   -0.232  0.128  0.421   -0.237  0.126  0.419
 H          0.225 -0.122  0.428    0.232 -0.128  0.421    0.237 -0.126  0.419
 Br        -0.000 -0.000 -0.000    0.000 -0.000  0.000   -0.000 -0.000  0.000
 Br        -0.000 -0.000  0.000   -0.000  0.000  0.000    0.000  0.000  0.000
 H         -0.225 -0.122  0.428    0.232  0.128 -0.421   -0.237 -0.126  0.419
 H         -0.225 -0.122 -0.428   -0.232 -0.128 -0.421    0.237  0.126  0.419
 TransDip   0.000  0.027  0.000    0.000  0.000 -0.000   -0.000  0.000 -0.024

 STANDARD THERMODYNAMIC QUANTITIES AT   298.15 K  AND     1.00 ATM

   This Molecule has  0 Imaginary Frequencies
   Zero point vibrational energy:       38.447 kcal/mol

   Atom    1 Element C  Has Mass   12.00000
   Atom    2 Element C  Has Mass   12.00000
   Atom    3 Element C  Has Mass   12.00000
   Atom    4 Element H  Has Mass    1.00783
   Atom    5 Element H  Has Mass    1.00783
   Atom    6 Element Br Has Mass   78.91830
   Atom    7 Element Br Has Mass   78.91830
   Atom    8 Element H  Has Mass    1.00783
   Atom    9 Element H  Has Mass    1.00783
   Molecular Mass:   197.867920 amu
   Principal axes and moments of inertia in amu*Bohr^2:
                             1           2           3
    Eigenvalues --      582.04452  1566.59126  2002.57812
          X               0.00000     0.00000     1.00000
          Y              -0.00000     1.00000    -0.00000
          Z               1.00000     0.00000    -0.00000
   Rotational Symmetry Number is   1
   The Molecule is an Asymmetric Top
   Translational Enthalpy:        0.889 kcal/mol
   Rotational Enthalpy:           0.889 kcal/mol
   Vibrational Enthalpy:         40.188 kcal/mol
   gas constant (RT):             0.592 kcal/mol
   Translational Entropy:        41.752  cal/mol.K
   Rotational Entropy:           28.992  cal/mol.K
   Vibrational Entropy:           9.397  cal/mol.K

   Total Enthalpy:               42.558 kcal/mol
   Total Entropy:                80.140  cal/mol.K

 ======================================================================

 STANDARD THERMODYNAMIC QUANTITIES FOR ANHARMONIC VIBRATION -- TOSH

   Zero point vibrational energy: ************ kcal/mol

   Vibrational Enthalpy:       Infinity kcal/mol
   Vibrational Entropy:             NaN  cal/mol.K

   Total Enthalpy:             Infinity kcal/mol
   Total Entropy:                   NaN  cal/mol.K

 ======================================================================

 STANDARD THERMODYNAMIC QUANTITIES FOR ANHARMONIC VIBRATION -- VPT2

   Zero point vibrational energy: ************ kcal/mol

   Vibrational Enthalpy:       Infinity kcal/mol
   Vibrational Entropy:             NaN  cal/mol.K

   Total Enthalpy:             Infinity kcal/mol
   Total Entropy:                   NaN  cal/mol.K

 ======================================================================

Archival summary:
1\1\garfield\FREQ\ProcedureUnspecified\BasisUnspecified\r234\taweetha\WedOct1008:41:282018WedOct1008:41:282018\0\\#,FREQ,ProcedureUnspecified,BasisUnspecified,\\0,1\Br\C,1,1.94271\C,2,1.49438,1,118.298\H,3,1.08275,2,117.317,1,-0.40837,0\H,3,1.08275,2,117.317,1,143.22,0\C,2,1.49438,1,118.298,3,-70.7234,0\H,6,1.08275,2,117.317,1,-143.221,0\H,6,1.08275,2,117.317,1,0.408293,0\Br,2,1.94271,1,113.135,3,144.638,0\\\@

 Total job time:  114.22s(wall), 440.09s(cpu) 
 Wed Oct 10 08:41:28 2018

        *************************************************************
        *                                                           *
        *  Thank you very much for using Q-Chem.  Have a nice day.  *
        *                                                           *
        *************************************************************
