# Supplementary material for: Geometric and energetic data from ab initio calculations of haloethene, haloimine, halomethylenephosphine, haloiminophosphine, halodiazene, halodiphosphene and halocyclopropane
Source: Data Brief. 2019 Nov 2;27:104738. doi: 10.1016/j.dib.2019.104738 (PMC6861602; doi:10.1016/j.dib.2019.104738)
Supplement: Multimedia component 3 [file mmc3.zip › CCC/B3LYP/HHCCCBrCl.out]

Q-Chem Developer Version!
                  Welcome to Q-Chem
     A Quantum Leap Into The Future Of Chemistry


 Q-Chem 5.1, Q-Chem, Inc., Pleasanton, CA (2018)

 Yihan Shao,  Zhengting Gan,  E. Epifanovsky,  A. T. B. Gilbert,  M. Wormit,  
 J. Kussmann,  A. W. Lange,  A. Behn,  Jia Deng,  Xintian Feng,  D. Ghosh,  
 M. Goldey,  P. R. Horn,  L. D. Jacobson,  I. Kaliman,  T. Kus,  A. Landau,  
 Jie Liu,  E. I. Proynov,  R. M. Richard,  R. P. Steele,  E. J. Sundstrom,  
 H. L. Woodcock III,  P. M. Zimmerman,  D. Zuev,  B. Albrecht,  E. Alguire,  
 S. A. Baeppler,  D. Barton,  Z. Benda,  Y. A. Bernard,  E. J. Berquist,  
 K. B. Bravaya,  H. Burton,  D. Casanova,  Chun-Min Chang,  Yunqing Chen,  
 A. Chien,  K. D. Closser,  M. P. Coons,  S. Coriani,  S. Dasgupta,  
 A. L. Dempwolff,  M. Diedenhofen,  Hainam Do,  R. G. Edgar,  Po-Tung Fang,  
 S. Faraji,  S. Fatehi,  Qingguo Feng,  K. D. Fenk,  J. Fosso-Tande,  
 Qinghui Ge,  A. Ghysels,  G. Gidofalvi,  J. Gomes,  J. Gonthier,  A. Gunina,  
 D. Hait,  M. W. D. Hanson-Heine,  P. H. P. Harbach,  A. W. Hauser,  
 J. E. Herr,  E. G. Hohenstein,  Z. C. Holden,  Kerwin Hui,  B. C. Huynh,  
 T.-C. Jagau,  Hyunjun Ji,  B. Kaduk,  K. Khistyaev,  Jaehoon Kim,  
 P. Klunzinger,  K. Koh,  D. Kosenkov,  L. Koulias,  T. Kowalczyk,  
 C. M. Krauter,  A. Kunitsa,  Ka Un Lao,  A. Laurent,  K. V. Lawler,  
 Joonho Lee,  D. Lefrancois,  S. Lehtola,  D. S. Levine,  Yi-Pei Li,  
 You-Sheng Lin,  Fenglai Liu,  E. Livshits,  A. Luenser,  P. Manohar,  
 E. Mansoor,  S. F. Manzer,  Shan-Ping Mao,  Yuezhi Mao,  N. Mardirossian,  
 A. V. Marenich,  T. Markovich,  L. A. Martinez-Martinez,  S. A. Maurer,  
 N. J. Mayhall,  S. C. McKenzie,  J.-M. Mewes,  A. F. Morrison,  
 J. W. Mullinax,  K. Nanda,  T. S. Nguyen-Beck,  R. Olivares-Amaya,  
 J. A. Parkhill,  T. M. Perrine,  F. Plasser,  P. Pokhilko,  S. Prager,  
 A. Prociuk,  E. Ramos,  D. R. Rehn,  F. Rob,  M. Schneider,  N. Sergueev,  
 S. M. Sharada,  S. Sharma,  D. W. Small,  T. Stauch,  T. Stein,  
 Yu-Chuan Su,  A. J. W. Thom,  A. Tkatchenko,  T. Tsuchimochi,  N. M. Tubman,  
 L. Vogt,  M. L. Vidal,  O. Vydrov,  M. A. Watson,  J. Wenzel,  
 M. de Wergifosse,  T. A. Wesolowski,  A. White,  J. Witte,  A. Yamada,  
 Jun Yang,  K. Yao,  S. Yeganeh,  S. R. Yost,  Zhi-Qiang You,  A. Zech,  
 Igor Ying Zhang,  Xing Zhang,  Yan Zhao,  Ying Zhu,  B. R. Brooks,  
 G. K. L. Chan,  C. J. Cramer,  M. S. Gordon,  W. J. Hehre,  A. Klamt,  
 M. W. Schmidt,  C. D. Sherrill,  D. G. Truhlar,  A. Aspuru-Guzik,  R. Baer,  
 A. T. Bell,  N. A. Besley,  Jeng-Da Chai,  A. E. DePrince, III,  
 R. A. DiStasio Jr.,  A. Dreuw,  B. D. Dunietz,  T. R. Furlani,  
 Chao-Ping Hsu,  Yousung Jung,  Jing Kong,  D. S. Lambrecht,  WanZhen Liang,  
 C. Ochsenfeld,  V. A. Rassolov,  L. V. Slipchenko,  J. E. Subotnik,  
 T. Van Voorhis,  J. M. Herbert,  A. I. Krylov,  P. M. W. Gill,  M. Head-Gordon

 Contributors to earlier versions of Q-Chem not listed above: 
 R. D. Adamson,  B. Austin,  J. Baker,  G. J. O. Beran,  K. Brandhorst,  
 S. T. Brown,  E. F. C. Byrd,  A. K. Chakraborty,  C.-L. Cheng,  
 Siu Hung Chien,  D. M. Chipman,  D. L. Crittenden,  H. Dachsel,  
 R. J. Doerksen,  A. D. Dutoi,  L. Fusti-Molnar,  W. A. Goddard III,  
 A. Golubeva-Zadorozhnaya,  S. R. Gwaltney,  G. Hawkins,  A. Heyden,  
 S. Hirata,  G. Kedziora,  F. J. Keil,  C. Kelley,  Jihan Kim,  R. A. King,  
 R. Z. Khaliullin,  P. P. Korambath,  W. Kurlancheek,  A. M. Lee,  M. S. Lee,  
 S. V. Levchenko,  Ching Yeh Lin,  D. Liotard,  R. C. Lochan,  I. Lotan,  
 P. E. Maslen,  N. Nair,  D. P. O'Neill,  D. Neuhauser,  E. Neuscamman,  
 C. M. Oana,  R. Olson,  B. Peters,  R. Peverati,  P. A. Pieniazek,  
 Y. M. Rhee,  J. Ritchie,  M. A. Rohrdanz,  E. Rosta,  N. J. Russ,  
 H. F. Schaefer III,  N. E. Schultz,  N. Shenvi,  A. C. Simmonett,  A. Sodt,  
 D. Stuck,  K. S. Thanthiriwatte,  V. Vanovschi,  Tao Wang,  A. Warshel,  
 C. F. Williams,  Q. Wu,  X. Xu,  W. Zhang

 Please cite Q-Chem as follows:
 Y. Shao et al., Mol. Phys. 113, 184-215 (2015)
 DOI: 10.1080/00268976.2014.952696

 Q-Chem 5.1.1 for Intel X86 EM64T Linux

 Parts of Q-Chem use Armadillo 8.300.2 (Tropical Shenanigans).
 http://arma.sourceforge.net/

 Q-Chem begins on Thu Oct 11 03:34:45 2018  

Host: 
0

     Scratch files written to /scratch/taweetham/qchem2798//
Input Ideriv = 2
Curr. Ideriv = -1
Max.  Ideriv = 2

Checking the input file for inconsistencies... 	...done.

--------------------------------------------------------------
User input:
--------------------------------------------------------------
$molecule
0 1
C 
C 1 CC 
C 2 CC 1 60.0
H 2 CH 1 ANG  3 pDHA
H 2 CH 1 ANG  3 mDHA
Br 3 CBr 1 ANG  2 mDHA
Cl 3 CCl 1 ANG  2 pDHA
H 1 CH 2 ANG  3 pDHA
H 1 CH 2 ANG  3 mDHA

CC=1.54
CH=1.09
CF=1.35
CCl=1.77
CBr=1.94
CI=2.14
ANG=118.0
pDHA=107.9
mDHA=-107.9
$end

$rem
   job_type	optimization
   basis	6-311++g**
   method	b3lyp
   mem_total	32000
$end

--------------------------------------------------------------
 ----------------------------------------------------------------
             Standard Nuclear Orientation (Angstroms)
    I     Atom           X                Y                Z
 ----------------------------------------------------------------
    1      C      -1.0541764778     1.4579463766    -0.7701181354
    2      C      -1.0543460118     1.4583485880     0.7698818027
    3      C      -0.5532683261     0.2221434562     0.0002598014
    4      H      -0.3167662583     2.0766501280     1.2815255390
    5      H      -2.0142743377     1.3885944971     1.2815183692
    6      Br      1.3525363123    -0.1404977128     0.0000094651
    7      Cl     -1.5709711323    -1.2260212238     0.0000197589
    8      H      -2.0139921352     1.3879249854    -1.2819295348
    9      H      -0.3164840559     2.0759806162    -1.2819223649
 ----------------------------------------------------------------
 Molecular Point Group                 C1    NOp =  1
 Largest Abelian Subgroup              C1    NOp =  1
 Nuclear Repulsion Energy =   394.8608763908 hartrees
 There are       37 alpha and       37 beta electrons
 Requested basis set is 6-311++G(d,p)
 There are 70 shells and 172 basis functions

 Total QAlloc Memory Limit  32000 MB
 Mega-Array Size       188 MB
 MEM_STATIC part       192 MB
 A cutoff of  1.0D-11 yielded   2234 shell pairs
 There are     14079 function pairs (     15293 Cartesian)
 Smallest overlap matrix eigenvalue = 4.11E-05

 Scale SEOQF with 1.000000e-01/1.000000e-01/1.000000e-01

 Standard Electronic Orientation quadrupole field applied
 Nucleus-field energy     =     0.0000000078 hartrees
 Guess from superposition of atomic densities
 Warning:  Energy on first SCF cycle will be non-variational
 SAD guess density has 74.000000 electrons

 -----------------------------------------------------------------------
  General SCF calculation program by
  Eric Jon Sundstrom, Paul Horn, Yuezhi Mao, Dmitri Zuev, Alec White,
  David Stuck, Shaama M.S., Shane Yost, Joonho Lee, David Small,
  Daniel Levine, Susi Lehtola, Hugh Burton, Evgeny Epifanovsky
 -----------------------------------------------------------------------
 Exchange:     0.2000 Hartree-Fock + 0.0800 Slater + 0.7200 B88
 Correlation:  0.1900 VWN1RPA + 0.8100 LYP
 Using SG-1 standard quadrature grid
 A restricted SCF calculation will be
 performed using DIIS
 SCF converges when DIIS error is below 1.0e-08
 ---------------------------------------
  Cycle       Energy         DIIS error
 ---------------------------------------
    1   -3151.8328679069      4.15e-02  
    2   -3151.0210714978      4.39e-03  
    3   -3150.9786292883      5.47e-03  
    4   -3151.0844995734      4.96e-04  
    5   -3151.0852996189      2.03e-04  
    6   -3151.0854083912      1.10e-04  
    7   -3151.0854541755      2.20e-05  
    8   -3151.0854554185      2.89e-06  
    9   -3151.0854554431      9.47e-07  
   10   -3151.0854554465      3.79e-07  
   11   -3151.0854554468      4.74e-08  
   12   -3151.0854554468      7.98e-09  Convergence criterion met
 ---------------------------------------
 SCF time:   CPU 40.95s  wall 51.00s 
 SCF   energy in the final basis set =    -3151.0854554468
 Total energy in the final basis set =    -3151.0854554468

 --------------------------------------------------------------

                    Orbital Energies (a.u.)
 --------------------------------------------------------------

 Alpha MOs
 -- Occupied --
*******-101.564 -62.492 -56.312 -56.308 -56.308 -10.304 -10.212
-10.212  -9.478  -8.700  -7.243  -7.233  -7.233  -6.532  -6.519
 -6.518  -2.643  -2.639  -2.639  -2.628  -2.628  -0.920  -0.829
 -0.789  -0.636  -0.587  -0.513  -0.493  -0.407  -0.404  -0.399
 -0.366  -0.314  -0.313  -0.296  -0.276
 -- Virtual --
 -0.044  -0.009  -0.005   0.013   0.021   0.024   0.047   0.051
  0.059   0.068   0.080   0.084   0.094   0.097   0.102   0.110
  0.119   0.127   0.130   0.133   0.141   0.146   0.157   0.173
  0.181   0.185   0.190   0.209   0.236   0.251   0.258   0.263
  0.269   0.392   0.397   0.424   0.430   0.438   0.465   0.469
  0.478   0.490   0.508   0.509   0.554   0.575   0.581   0.589
  0.602   0.615   0.622   0.645   0.659   0.660   0.666   0.761
  0.785   0.823   0.838   0.848   0.896   0.915   0.935   0.961
  1.020   1.083   1.162   1.176   1.305   1.339   1.425   1.446
  1.468   1.497   1.514   1.560   1.605   1.685   1.719   1.736
  1.771   1.823   1.885   1.929   2.013   2.032   2.042   2.082
  2.158   2.190   2.197   2.212   2.222   2.306   2.327   2.434
  2.509   2.526   2.540   2.591   2.684   2.707   2.733   2.832
  2.860   2.906   3.032   3.177   3.415   3.615   3.806   3.841
  4.021   4.042   4.117   4.210   4.322   4.385   6.654   7.578
  7.602   7.684   9.739  23.538  23.807  23.858  25.870  26.004
 26.431  47.929 215.726 289.773 289.797 289.9061020.723
 --------------------------------------------------------------

          Ground-State Mulliken Net Atomic Charges

     Atom                 Charge (a.u.)
  ----------------------------------------
      1 C                    -0.434869
      2 C                    -0.435069
      3 C                     0.122946
      4 H                     0.174148
      5 H                     0.153429
      6 Br                   -0.090280
      7 Cl                    0.182094
      8 H                     0.153418
      9 H                     0.174182
  ----------------------------------------
  Sum of atomic charges =     0.000000

 -----------------------------------------------------------------
                    Cartesian Multipole Moments
 -----------------------------------------------------------------
    Charge (ESU x 10^10)
                 0.0000
    Dipole Moment (Debye)
         X      -0.8279      Y       2.0949      Z      -0.0002
       Tot       2.2525
    Quadrupole Moments (Debye-Ang)
        XX     -48.3341     XY      -1.8131     YY     -48.5236
        XZ      -0.0005     YZ       0.0010     ZZ     -49.6856
    Octopole Moments (Debye-Ang^2)
       XXX      38.1635    XXY      -2.3377    XYY      11.0397
       YYY      -7.9636    XXZ      -0.0018    XYZ      -0.0021
       YYZ       0.0020    XZZ       9.9655    YZZ       1.1059
       ZZZ      -0.0022
    Hexadecapole Moments (Debye-Ang^3)
      XXXX    -533.1885   XXXY      -5.9482   XXYY    -149.9441
      XYYY      12.9783   YYYY    -359.0748   XXXZ      -0.0035
      XXYZ       0.0055   XYYZ      -0.0029   YYYZ       0.0112
      XXZZ    -112.4047   XYZZ      -3.3825   YYZZ     -75.7864
      XZZZ       0.0019   YZZZ      -0.0019   ZZZZ    -126.3673
 -----------------------------------------------------------------
 Calculating analytic gradient of the SCF energy
 Gradient of SCF Energy
            1           2           3           4           5           6
    1  -0.0048982  -0.0049032   0.0135110   0.0016247  -0.0039562   0.0014190
    2   0.0095518   0.0095748  -0.0348354   0.0042694   0.0026310   0.0005867
    3  -0.0129281   0.0129123   0.0000644   0.0027705   0.0027176  -0.0000187
            7           8           9
    1  -0.0004691  -0.0039553   0.0016272
    2   0.0013288   0.0026282   0.0042648
    3  -0.0000212  -0.0027219  -0.0027748
 Max gradient component =       3.484E-02
 RMS gradient           =       8.782E-03
 Gradient time:  CPU 11.22 s  wall 13.99 s
 Geometry Optimization Parameters
   NAtoms,    NIC,     NZ,  NCons,   NDum,   NFix, NCnnct, MaxDiis
        9      69       9       0       0       0       0       0


** GEOMETRY OPTIMIZATION IN DELOCALIZED INTERNAL COORDINATES **
   Searching for a Minimum

   Optimization Cycle:   1

                       Coordinates (Angstroms)
     ATOM                X               Y               Z
      1  C        -1.0541764778    1.4579463766   -0.7701181354
      2  C        -1.0543460118    1.4583485880    0.7698818027
      3  C        -0.5532683261    0.2221434562    0.0002598014
      4  H        -0.3167662583    2.0766501280    1.2815255390
      5  H        -2.0142743377    1.3885944971    1.2815183692
      6  Br        1.3525363123   -0.1404977128    0.0000094651
      7  Cl       -1.5709711323   -1.2260212238    0.0000197589
      8  H        -2.0139921352    1.3879249854   -1.2819295348
      9  H        -0.3164840559    2.0759806162   -1.2819223649
   Point Group: c1    Number of degrees of freedom:    21


   Energy is  -3151.085455447


 Attempting to Generate Delocalized Internal Coordinates

 21 Hessian modes will be used to form the next step
  Hessian Eigenvalues:
     0.015727    0.020947    0.020947    0.025421    0.030502    0.030782
     0.080272    0.083665    0.088584    0.091779    0.131134    0.134501
     0.175927    0.251101    0.263427    0.285189    0.286300    0.348126
     0.348126    0.348126    0.348126

 Minimum Search - Taking Simple RFO Step
 Searching for Lamda that Minimizes Along All modes
 Value Taken    Lamda =  -0.00396976
 Step Taken.  Stepsize is  0.170501

                             Maximum     Tolerance    Cnvgd?
         Gradient           0.018405      0.000300      NO
         Displacement       0.123385      0.001200      NO
         Energy change     *********      0.000001      NO


 New Cartesian Coordinates Obtained by Inverse Iteration

 Displacement from previous Coordinates is:  0.161802
 ----------------------------------------------------------------
             Standard Nuclear Orientation (Angstroms)
    I     Atom           X                Y                Z
 ----------------------------------------------------------------
    1      C      -1.0537256024     1.4612028147    -0.7615925844
    2      C      -1.0538180897     1.4614268003     0.7611772519
    3      C      -0.5685715374     0.2593388432     0.0000173714
    4      H      -0.3083108380     2.0533002108     1.2772065448
    5      H      -1.9998878579     1.3603712700     1.2786887738
    6      Br      1.3314441457    -0.1131638932     0.0002903498
    7      Cl     -1.5809475298    -1.1943973372     0.0002997608
    8      H      -1.9997479003     1.3600185296    -1.2791636968
    9      H      -0.3081772130     2.0529724728    -1.2776790700
 ----------------------------------------------------------------
 Molecular Point Group                 C1    NOp =  1
 Largest Abelian Subgroup              C1    NOp =  1
 Nuclear Repulsion Energy =   398.0396326457 hartrees
 There are       37 alpha and       37 beta electrons
 Applying Cartesian multipole field
    Component          Value
    ---------          -----
     (2,0,0)        1.00000E-11
     (0,2,0)        2.00000E-11
     (0,0,2)       -3.00000E-11
 Nucleus-field energy     =     0.0000000076 hartrees
 Requested basis set is 6-311++G(d,p)
 There are 70 shells and 172 basis functions
 A cutoff of  1.0D-11 yielded   2238 shell pairs
 There are     14095 function pairs (     15309 Cartesian)
 Smallest overlap matrix eigenvalue = 3.52E-05
 Guess MOs from SCF MO coefficient file

 -----------------------------------------------------------------------
  General SCF calculation program by
  Eric Jon Sundstrom, Paul Horn, Yuezhi Mao, Dmitri Zuev, Alec White,
  David Stuck, Shaama M.S., Shane Yost, Joonho Lee, David Small,
  Daniel Levine, Susi Lehtola, Hugh Burton, Evgeny Epifanovsky
 -----------------------------------------------------------------------
 Exchange:     0.2000 Hartree-Fock + 0.0800 Slater + 0.7200 B88
 Correlation:  0.1900 VWN1RPA + 0.8100 LYP
 Using SG-1 standard quadrature grid
 A restricted SCF calculation will be
 performed using DIIS
 SCF converges when DIIS error is below 1.0e-08
 ---------------------------------------
  Cycle       Energy         DIIS error
 ---------------------------------------
    1   -3151.0868227669      4.86e-04  
    2   -3151.0875162411      2.37e-04  
    3   -3151.0874908706      2.48e-04  
    4   -3151.0877140251      3.75e-05  
    5   -3151.0877185158      8.23e-06  
    6   -3151.0877187576      1.95e-06  
    7   -3151.0877187709      6.03e-07  
    8   -3151.0877187715      7.82e-08  
    9   -3151.0877187715      1.93e-08  
   10   -3151.0877187715      6.24e-09  Convergence criterion met
 ---------------------------------------
 SCF time:   CPU 35.85s  wall 45.00s 
 SCF   energy in the final basis set =    -3151.0877187715
 Total energy in the final basis set =    -3151.0877187715

 --------------------------------------------------------------

                    Orbital Energies (a.u.)
 --------------------------------------------------------------

 Alpha MOs
 -- Occupied --
*******-101.563 -62.491 -56.311 -56.307 -56.307 -10.299 -10.209
-10.208  -9.477  -8.699  -7.242  -7.232  -7.232  -6.532  -6.518
 -6.517  -2.642  -2.639  -2.638  -2.627  -2.627  -0.930  -0.833
 -0.790  -0.641  -0.586  -0.521  -0.496  -0.407  -0.405  -0.401
 -0.369  -0.316  -0.313  -0.296  -0.278
 -- Virtual --
 -0.042  -0.009  -0.005   0.013   0.021   0.025   0.047   0.054
  0.060   0.068   0.080   0.086   0.095   0.098   0.103   0.111
  0.120   0.126   0.131   0.137   0.143   0.148   0.157   0.174
  0.184   0.185   0.192   0.211   0.238   0.255   0.272   0.273
  0.277   0.392   0.400   0.421   0.429   0.439   0.462   0.470
  0.477   0.493   0.505   0.507   0.558   0.574   0.582   0.591
  0.604   0.617   0.627   0.650   0.663   0.666   0.677   0.771
  0.786   0.825   0.842   0.850   0.900   0.916   0.944   0.968
  1.026   1.085   1.164   1.169   1.305   1.360   1.437   1.473
  1.475   1.502   1.511   1.559   1.617   1.685   1.720   1.738
  1.793   1.842   1.893   1.950   2.031   2.041   2.049   2.097
  2.163   2.195   2.208   2.223   2.230   2.313   2.330   2.437
  2.515   2.540   2.555   2.618   2.694   2.719   2.741   2.853
  2.887   2.951   3.046   3.237   3.456   3.641   3.821   3.849
  4.022   4.045   4.126   4.216   4.356   4.390   6.659   7.580
  7.605   7.689   9.741  23.598  23.852  23.886  25.874  26.010
 26.442  47.933 215.728 289.775 289.800 289.9101020.728
 --------------------------------------------------------------

          Ground-State Mulliken Net Atomic Charges

     Atom                 Charge (a.u.)
  ----------------------------------------
      1 C                    -0.437366
      2 C                    -0.437337
      3 C                     0.121572
      4 H                     0.176542
      5 H                     0.153244
      6 Br                   -0.088717
      7 Cl                    0.182281
      8 H                     0.153249
      9 H                     0.176532
  ----------------------------------------
  Sum of atomic charges =     0.000000

 -----------------------------------------------------------------
                    Cartesian Multipole Moments
 -----------------------------------------------------------------
    Charge (ESU x 10^10)
                 0.0000
    Dipole Moment (Debye)
         X      -0.8119      Y       2.0653      Z      -0.0004
       Tot       2.2192
    Quadrupole Moments (Debye-Ang)
        XX     -48.4443     XY      -1.7189     YY     -48.6848
        XZ       0.0004     YZ      -0.0003     ZZ     -49.4808
    Octopole Moments (Debye-Ang^2)
       XXX      39.8155    XXY      -3.5314    XYY      12.0016
       YYY     -11.5916    XXZ      -0.0056    XYZ      -0.0003
       YYZ      -0.0055    XZZ      10.4170    YZZ       0.0831
       ZZZ      -0.0218
    Hexadecapole Moments (Debye-Ang^3)
      XXXX    -530.8999   XXXY      -6.1741   XXYY    -149.0047
      XYYY      12.6850   YYYY    -353.4402   XXXZ      -0.0062
      XXYZ       0.0063   XYYZ      -0.0069   YYYZ       0.0240
      XXZZ    -111.4687   XYZZ      -3.5051   YYZZ     -74.6258
      XZZZ      -0.0089   YZZZ       0.0218   ZZZZ    -124.3749
 -----------------------------------------------------------------
 Calculating analytic gradient of the SCF energy
 Gradient of SCF Energy
            1           2           3           4           5           6
    1  -0.0016209  -0.0016218   0.0035541   0.0002235   0.0002584  -0.0018480
    2   0.0037475   0.0037421  -0.0104347  -0.0003694  -0.0002684   0.0014617
    3  -0.0014922   0.0014818  -0.0000030   0.0004300   0.0005078   0.0000031
            7           8           9
    1   0.0005760   0.0002577   0.0002208
    2   0.0027521  -0.0002659  -0.0003651
    3   0.0000052  -0.0005056  -0.0004271
 Max gradient component =       1.043E-02
 RMS gradient           =       2.540E-03
 Gradient time:  CPU 11.32 s  wall 13.39 s
 Geometry Optimization Parameters
   NAtoms,    NIC,     NZ,  NCons,   NDum,   NFix, NCnnct, MaxDiis
        9      69       9       0       0       0       0       0

 Cartesian Hessian Update
 Hessian Updated using BFGS Update


** GEOMETRY OPTIMIZATION IN DELOCALIZED INTERNAL COORDINATES **
   Searching for a Minimum

   Optimization Cycle:   2

                       Coordinates (Angstroms)
     ATOM                X               Y               Z
      1  C        -1.0537256024    1.4612028147   -0.7615925844
      2  C        -1.0538180897    1.4614268003    0.7611772519
      3  C        -0.5685715374    0.2593388432    0.0000173714
      4  H        -0.3083108380    2.0533002108    1.2772065448
      5  H        -1.9998878579    1.3603712700    1.2786887738
      6  Br        1.3314441457   -0.1131638932    0.0002903498
      7  Cl       -1.5809475298   -1.1943973372    0.0002997608
      8  H        -1.9997479003    1.3600185296   -1.2791636968
      9  H        -0.3081772130    2.0529724728   -1.2776790700
   Point Group: c1    Number of degrees of freedom:    21


   Energy is  -3151.087718771

 Hessian Updated using BFGS Update

 19 Hessian modes will be used to form the next step
  Hessian Eigenvalues:
     0.015727    0.020947    0.023247    0.025448    0.030502    0.030782
     0.080272    0.083634    0.088584    0.090386    0.128037    0.131211
     0.175805    0.239100    0.251101    0.264797    0.293727    0.348115
     0.351090

 Minimum Search - Taking Simple RFO Step
 Searching for Lamda that Minimizes Along All modes
 Value Taken    Lamda =  -0.00028589
 Step Taken.  Stepsize is  0.061266

                             Maximum     Tolerance    Cnvgd?
         Gradient           0.004315      0.000300      NO
         Displacement       0.043762      0.001200      NO
         Energy change     -0.002263      0.000001      NO


 New Cartesian Coordinates Obtained by Inverse Iteration

 Displacement from previous Coordinates is:  0.040362
 ----------------------------------------------------------------
             Standard Nuclear Orientation (Angstroms)
    I     Atom           X                Y                Z
 ----------------------------------------------------------------
    1      C      -1.0519130789     1.4574627488    -0.7598666768
    2      C      -1.0520139655     1.4577220019     0.7595330442
    3      C      -0.5702078883     0.2652627993     0.0000626346
    4      H      -0.3100062002     2.0573754424     1.2701217245
    5      H      -2.0018225993     1.3625919751     1.2701898516
    6      Br      1.3341930819    -0.1203402067     0.0002228930
    7      Cl     -1.5784998114    -1.1980459138     0.0001907813
    8      H      -2.0016477556     1.3621351310    -1.2706245474
    9      H      -0.3098242053     2.0569057330    -1.2705850037
 ----------------------------------------------------------------
 Molecular Point Group                 C1    NOp =  1
 Largest Abelian Subgroup              C1    NOp =  1
 Nuclear Repulsion Energy =   397.9126503783 hartrees
 There are       37 alpha and       37 beta electrons
 Applying Cartesian multipole field
    Component          Value
    ---------          -----
     (2,0,0)        1.00000E-11
     (0,2,0)        2.00000E-11
     (0,0,2)       -3.00000E-11
 Nucleus-field energy     =     0.0000000076 hartrees
 Requested basis set is 6-311++G(d,p)
 There are 70 shells and 172 basis functions
 A cutoff of  1.0D-11 yielded   2238 shell pairs
 There are     14095 function pairs (     15309 Cartesian)
 Smallest overlap matrix eigenvalue = 3.39E-05
 Guess MOs from SCF MO coefficient file

 -----------------------------------------------------------------------
  General SCF calculation program by
  Eric Jon Sundstrom, Paul Horn, Yuezhi Mao, Dmitri Zuev, Alec White,
  David Stuck, Shaama M.S., Shane Yost, Joonho Lee, David Small,
  Daniel Levine, Susi Lehtola, Hugh Burton, Evgeny Epifanovsky
 -----------------------------------------------------------------------
 Exchange:     0.2000 Hartree-Fock + 0.0800 Slater + 0.7200 B88
 Correlation:  0.1900 VWN1RPA + 0.8100 LYP
 Using SG-1 standard quadrature grid
 A restricted SCF calculation will be
 performed using DIIS
 SCF converges when DIIS error is below 1.0e-08
 ---------------------------------------
  Cycle       Energy         DIIS error
 ---------------------------------------
    1   -3151.0877555688      1.54e-04  
    2   -3151.0878608238      3.72e-05  
    3   -3151.0878605333      3.80e-05  
    4   -3151.0878655867      8.19e-06  
    5   -3151.0878658189      2.99e-06  
    6   -3151.0878658456      7.56e-07  
    7   -3151.0878658477      1.86e-07  
    8   -3151.0878658478      3.25e-08  
    9   -3151.0878658477      4.96e-09  Convergence criterion met
 ---------------------------------------
 SCF time:   CPU 32.28s  wall 40.00s 
 SCF   energy in the final basis set =    -3151.0878658477
 Total energy in the final basis set =    -3151.0878658477

 --------------------------------------------------------------

                    Orbital Energies (a.u.)
 --------------------------------------------------------------

 Alpha MOs
 -- Occupied --
*******-101.563 -62.490 -56.311 -56.307 -56.307 -10.300 -10.208
-10.208  -9.477  -8.699  -7.242  -7.232  -7.231  -6.531  -6.517
 -6.517  -2.642  -2.638  -2.638  -2.627  -2.627  -0.932  -0.833
 -0.789  -0.641  -0.587  -0.523  -0.497  -0.407  -0.403  -0.401
 -0.368  -0.316  -0.313  -0.295  -0.280
 -- Virtual --
 -0.043  -0.010  -0.006   0.013   0.021   0.025   0.047   0.055
  0.060   0.068   0.079   0.087   0.095   0.097   0.103   0.111
  0.120   0.127   0.131   0.138   0.144   0.147   0.157   0.174
  0.185   0.185   0.194   0.211   0.238   0.255   0.272   0.275
  0.278   0.391   0.400   0.421   0.429   0.439   0.462   0.470
  0.479   0.492   0.504   0.507   0.560   0.576   0.581   0.592
  0.606   0.618   0.626   0.651   0.663   0.666   0.676   0.770
  0.786   0.825   0.841   0.850   0.898   0.915   0.944   0.969
  1.027   1.083   1.165   1.175   1.307   1.358   1.436   1.474
  1.478   1.504   1.506   1.560   1.617   1.686   1.723   1.743
  1.792   1.845   1.898   1.951   2.032   2.041   2.049   2.096
  2.167   2.197   2.212   2.224   2.228   2.314   2.330   2.438
  2.519   2.546   2.550   2.620   2.698   2.720   2.742   2.856
  2.893   2.949   3.048   3.253   3.464   3.638   3.828   3.842
  4.022   4.045   4.125   4.215   4.365   4.389   6.657   7.580
  7.605   7.688   9.740  23.612  23.862  23.894  25.874  26.009
 26.441  47.932 215.727 289.775 289.800 289.9101020.727
 --------------------------------------------------------------

          Ground-State Mulliken Net Atomic Charges

     Atom                 Charge (a.u.)
  ----------------------------------------
      1 C                    -0.440430
      2 C                    -0.440444
      3 C                     0.133568
      4 H                     0.176714
      5 H                     0.153517
      6 Br                   -0.090456
      7 Cl                    0.177296
      8 H                     0.153515
      9 H                     0.176720
  ----------------------------------------
  Sum of atomic charges =     0.000000

 -----------------------------------------------------------------
                    Cartesian Multipole Moments
 -----------------------------------------------------------------
    Charge (ESU x 10^10)
                 0.0000
    Dipole Moment (Debye)
         X      -0.8291      Y       2.1045      Z      -0.0004
       Tot       2.2619
    Quadrupole Moments (Debye-Ang)
        XX     -48.4388     XY      -1.7945     YY     -48.5833
        XZ       0.0002     YZ       0.0001     ZZ     -49.5314
    Octopole Moments (Debye-Ang^2)
       XXX      39.4296    XXY      -3.2507    XYY      11.8129
       YYY     -10.7292    XXZ      -0.0041    XYZ      -0.0009
       YYZ      -0.0030    XZZ      10.3711    YZZ       0.2304
       ZZZ      -0.0160
    Hexadecapole Moments (Debye-Ang^3)
      XXXX    -530.9946   XXXY      -6.5278   XXYY    -148.8474
      XYYY      12.7166   YYYY    -352.7816   XXXZ      -0.0075
      XXYZ       0.0056   XYYZ      -0.0067   YYYZ       0.0195
      XXZZ    -111.5093   XYZZ      -3.3934   YYZZ     -74.6169
      XZZZ      -0.0085   YZZZ       0.0132   ZZZZ    -124.0694
 -----------------------------------------------------------------
 Calculating analytic gradient of the SCF energy
 Gradient of SCF Energy
            1           2           3           4           5           6
    1  -0.0000246  -0.0000232  -0.0000765  -0.0000666   0.0001789  -0.0002066
    2   0.0001873   0.0001849  -0.0015668  -0.0001561  -0.0000056   0.0004581
    3   0.0016994  -0.0016957   0.0000015  -0.0003612  -0.0002971  -0.0000013
            7           8           9
    1   0.0001050   0.0001789  -0.0000652
    2   0.0010648  -0.0000071  -0.0001595
    3  -0.0000023   0.0002969   0.0003598
 Max gradient component =       1.699E-03
 RMS gradient           =       6.162E-04
 Gradient time:  CPU 11.37 s  wall 14.13 s
 Geometry Optimization Parameters
   NAtoms,    NIC,     NZ,  NCons,   NDum,   NFix, NCnnct, MaxDiis
        9      69       9       0       0       0       0       0

 Cartesian Hessian Update
 Hessian Updated using BFGS Update


** GEOMETRY OPTIMIZATION IN DELOCALIZED INTERNAL COORDINATES **
   Searching for a Minimum

   Optimization Cycle:   3

                       Coordinates (Angstroms)
     ATOM                X               Y               Z
      1  C        -1.0519130789    1.4574627488   -0.7598666768
      2  C        -1.0520139655    1.4577220019    0.7595330442
      3  C        -0.5702078883    0.2652627993    0.0000626346
      4  H        -0.3100062002    2.0573754424    1.2701217245
      5  H        -2.0018225993    1.3625919751    1.2701898516
      6  Br        1.3341930819   -0.1203402067    0.0002228930
      7  Cl       -1.5784998114   -1.1980459138    0.0001907813
      8  H        -2.0016477556    1.3621351310   -1.2706245474
      9  H        -0.3098242053    2.0569057330   -1.2705850037
   Point Group: c1    Number of degrees of freedom:    21


   Energy is  -3151.087865848

 Hessian Updated using BFGS Update

 20 Hessian modes will be used to form the next step
  Hessian Eigenvalues:
     0.015727    0.020947    0.024448    0.025440    0.030502    0.030783
     0.080272    0.083474    0.087895    0.088584    0.103784    0.131221
     0.175895    0.243177    0.251101    0.281538    0.317384    0.348126
     0.348147    0.355133

 Minimum Search - Taking Simple RFO Step
 Searching for Lamda that Minimizes Along All modes
 Value Taken    Lamda =  -0.00003106
 Step Taken.  Stepsize is  0.014820

                             Maximum     Tolerance    Cnvgd?
         Gradient           0.002122      0.000300      NO
         Displacement       0.009909      0.001200      NO
         Energy change     -0.000147      0.000001      NO


 New Cartesian Coordinates Obtained by Inverse Iteration

 Displacement from previous Coordinates is:  0.014930
 ----------------------------------------------------------------
             Standard Nuclear Orientation (Angstroms)
    I     Atom           X                Y                Z
 ----------------------------------------------------------------
    1      C      -1.0521041969     1.4582738988    -0.7615847360
    2      C      -1.0522027967     1.4585238325     0.7612180445
    3      C      -0.5707547328     0.2678208812     0.0000434073
    4      H      -0.3102368068     2.0576271982     1.2733464814
    5      H      -2.0019536472     1.3625979940     1.2726092830
    6      Br      1.3340085750    -0.1232303607     0.0002486029
    7      Cl     -1.5766299329    -1.1999439752     0.0002379945
    8      H      -2.0017897691     1.3621769962    -1.2730654527
    9      H      -0.3100791153     2.0572232460    -1.2738089237
 ----------------------------------------------------------------
 Molecular Point Group                 C1    NOp =  1
 Largest Abelian Subgroup              C1    NOp =  1
 Nuclear Repulsion Energy =   397.7461223227 hartrees
 There are       37 alpha and       37 beta electrons
 Applying Cartesian multipole field
    Component          Value
    ---------          -----
     (2,0,0)        1.00000E-11
     (0,2,0)        2.00000E-11
     (0,0,2)       -3.00000E-11
 Nucleus-field energy     =     0.0000000076 hartrees
 Requested basis set is 6-311++G(d,p)
 There are 70 shells and 172 basis functions
 A cutoff of  1.0D-11 yielded   2238 shell pairs
 There are     14095 function pairs (     15309 Cartesian)
 Smallest overlap matrix eigenvalue = 3.39E-05
 Guess MOs from SCF MO coefficient file

 -----------------------------------------------------------------------
  General SCF calculation program by
  Eric Jon Sundstrom, Paul Horn, Yuezhi Mao, Dmitri Zuev, Alec White,
  David Stuck, Shaama M.S., Shane Yost, Joonho Lee, David Small,
  Daniel Levine, Susi Lehtola, Hugh Burton, Evgeny Epifanovsky
 -----------------------------------------------------------------------
 Exchange:     0.2000 Hartree-Fock + 0.0800 Slater + 0.7200 B88
 Correlation:  0.1900 VWN1RPA + 0.8100 LYP
 Using SG-1 standard quadrature grid
 A restricted SCF calculation will be
 performed using DIIS
 SCF converges when DIIS error is below 1.0e-08
 ---------------------------------------
  Cycle       Energy         DIIS error
 ---------------------------------------
    1   -3151.0878720206      4.60e-05  
    2   -3151.0878841099      1.31e-05  
    3   -3151.0878836736      1.72e-05  
    4   -3151.0878847878      2.93e-06  
    5   -3151.0878848134      1.05e-06  
    6   -3151.0878848171      2.42e-07  
    7   -3151.0878848172      4.55e-08  
    8   -3151.0878848173      1.05e-08  
    9   -3151.0878848173      2.18e-09  Convergence criterion met
 ---------------------------------------
 SCF time:   CPU 32.34s  wall 41.00s 
 SCF   energy in the final basis set =    -3151.0878848173
 Total energy in the final basis set =    -3151.0878848173

 --------------------------------------------------------------

                    Orbital Energies (a.u.)
 --------------------------------------------------------------

 Alpha MOs
 -- Occupied --
*******-101.562 -62.490 -56.311 -56.307 -56.307 -10.300 -10.209
-10.208  -9.477  -8.699  -7.242  -7.231  -7.231  -6.531  -6.517
 -6.517  -2.642  -2.638  -2.638  -2.627  -2.627  -0.932  -0.833
 -0.789  -0.641  -0.586  -0.522  -0.497  -0.408  -0.403  -0.401
 -0.367  -0.315  -0.313  -0.295  -0.280
 -- Virtual --
 -0.043  -0.011  -0.006   0.013   0.021   0.025   0.047   0.055
  0.060   0.068   0.079   0.086   0.094   0.097   0.103   0.111
  0.120   0.127   0.131   0.138   0.143   0.147   0.157   0.174
  0.185   0.185   0.194   0.211   0.238   0.255   0.272   0.275
  0.277   0.391   0.400   0.421   0.430   0.438   0.462   0.470
  0.479   0.492   0.504   0.507   0.560   0.576   0.581   0.592
  0.605   0.618   0.626   0.651   0.663   0.665   0.675   0.770
  0.786   0.825   0.841   0.850   0.898   0.914   0.943   0.969
  1.028   1.082   1.164   1.173   1.307   1.357   1.435   1.472
  1.478   1.502   1.507   1.560   1.617   1.686   1.723   1.743
  1.790   1.845   1.898   1.950   2.031   2.040   2.049   2.095
  2.166   2.198   2.211   2.224   2.227   2.314   2.330   2.437
  2.518   2.545   2.550   2.618   2.696   2.719   2.742   2.855
  2.893   2.948   3.046   3.252   3.463   3.637   3.825   3.837
  4.023   4.045   4.125   4.215   4.364   4.389   6.657   7.580
  7.605   7.688   9.739  23.612  23.858  23.894  25.874  26.009
 26.440  47.931 215.726 289.775 289.799 289.9091020.726
 --------------------------------------------------------------

          Ground-State Mulliken Net Atomic Charges

     Atom                 Charge (a.u.)
  ----------------------------------------
      1 C                    -0.440620
      2 C                    -0.440615
      3 C                     0.135938
      4 H                     0.176833
      5 H                     0.153594
      6 Br                   -0.091034
      7 Cl                    0.175476
      8 H                     0.153595
      9 H                     0.176832
  ----------------------------------------
  Sum of atomic charges =     0.000000

 -----------------------------------------------------------------
                    Cartesian Multipole Moments
 -----------------------------------------------------------------
    Charge (ESU x 10^10)
                 0.0000
    Dipole Moment (Debye)
         X      -0.8293      Y       2.1113      Z      -0.0004
       Tot       2.2683
    Quadrupole Moments (Debye-Ang)
        XX     -48.4621     XY      -1.8097     YY     -48.5950
        XZ       0.0003     YZ      -0.0000     ZZ     -49.5073
    Octopole Moments (Debye-Ang^2)
       XXX      39.4216    XXY      -3.2091    XYY      11.8313
       YYY     -10.6180    XXZ      -0.0048    XYZ      -0.0007
       YYZ      -0.0040    XZZ      10.3295    YZZ       0.3401
       ZZZ      -0.0184
    Hexadecapole Moments (Debye-Ang^3)
      XXXX    -530.8302   XXXY      -6.4230   XXYY    -148.9447
      XYYY      13.0409   YYYY    -353.5475   XXXZ      -0.0067
      XXYZ       0.0059   XYYZ      -0.0067   YYYZ       0.0213
      XXZZ    -111.4324   XYZZ      -3.3574   YYZZ     -74.6858
      XZZZ      -0.0083   YZZZ       0.0169   ZZZZ    -124.2728
 -----------------------------------------------------------------
 Calculating analytic gradient of the SCF energy
 Gradient of SCF Energy
            1           2           3           4           5           6
    1   0.0000325   0.0000332  -0.0003410   0.0000459   0.0000452   0.0000695
    2   0.0000767   0.0000761  -0.0002229  -0.0000841  -0.0000372   0.0000373
    3   0.0007134  -0.0007140  -0.0000018  -0.0000359  -0.0000129   0.0000006
            7           8           9
    1   0.0000242   0.0000450   0.0000455
    2   0.0002744  -0.0000373  -0.0000830
    3   0.0000011   0.0000131   0.0000365
 Max gradient component =       7.140E-04
 RMS gradient           =       2.201E-04
 Gradient time:  CPU 11.27 s  wall 13.88 s
 Geometry Optimization Parameters
   NAtoms,    NIC,     NZ,  NCons,   NDum,   NFix, NCnnct, MaxDiis
        9      69       9       0       0       0       0       0

 Cartesian Hessian Update
 Hessian Updated using BFGS Update


** GEOMETRY OPTIMIZATION IN DELOCALIZED INTERNAL COORDINATES **
   Searching for a Minimum

   Optimization Cycle:   4

                       Coordinates (Angstroms)
     ATOM                X               Y               Z
      1  C        -1.0521041969    1.4582738988   -0.7615847360
      2  C        -1.0522027967    1.4585238325    0.7612180445
      3  C        -0.5707547328    0.2678208812    0.0000434073
      4  H        -0.3102368068    2.0576271982    1.2733464814
      5  H        -2.0019536472    1.3625979940    1.2726092830
      6  Br        1.3340085750   -0.1232303607    0.0002486029
      7  Cl       -1.5766299329   -1.1999439752    0.0002379945
      8  H        -2.0017897691    1.3621769962   -1.2730654527
      9  H        -0.3100791153    2.0572232460   -1.2738089237
   Point Group: c1    Number of degrees of freedom:    21


   Energy is  -3151.087884817

 Hessian Updated using BFGS Update

 20 Hessian modes will be used to form the next step
  Hessian Eigenvalues:
     0.015727    0.020947    0.024821    0.025422    0.030502    0.030784
     0.080272    0.083614    0.084675    0.088584    0.097134    0.131589
     0.177331    0.242070    0.251102    0.269320    0.281816    0.348121
     0.348126    0.352112

 Minimum Search - Taking Simple RFO Step
 Searching for Lamda that Minimizes Along All modes
 Value Taken    Lamda =  -0.00000350
 Step Taken.  Stepsize is  0.007173

                             Maximum     Tolerance    Cnvgd?
         Gradient           0.000570      0.000300      NO
         Displacement       0.005747      0.001200      NO
         Energy change     -0.000019      0.000001      NO


 New Cartesian Coordinates Obtained by Inverse Iteration

 Displacement from previous Coordinates is:  0.005443
 ----------------------------------------------------------------
             Standard Nuclear Orientation (Angstroms)
    I     Atom           X                Y                Z
 ----------------------------------------------------------------
    1      C      -1.0519456961     1.4580827696    -0.7623146596
    2      C      -1.0520480236     1.4583416617     0.7619624542
    3      C      -0.5704512524     0.2680657949     0.0000556303
    4      H      -0.3106224040     2.0583658840     1.2739426135
    5      H      -2.0022166073     1.3632050324     1.2728187341
    6      Br      1.3338267054    -0.1246353585     0.0002354509
    7      Cl     -1.5757860288    -1.2010548995     0.0002149910
    8      H      -2.0020470767     1.3627708361    -1.2732635879
    9      H      -0.3104520392     2.0579279902    -1.2744069253
 ----------------------------------------------------------------
 Molecular Point Group                 C1    NOp =  1
 Largest Abelian Subgroup              C1    NOp =  1
 Nuclear Repulsion Energy =   397.7096204808 hartrees
 There are       37 alpha and       37 beta electrons
 Applying Cartesian multipole field
    Component          Value
    ---------          -----
     (2,0,0)        1.00000E-11
     (0,2,0)        2.00000E-11
     (0,0,2)       -3.00000E-11
 Nucleus-field energy     =     0.0000000076 hartrees
 Requested basis set is 6-311++G(d,p)
 There are 70 shells and 172 basis functions
 A cutoff of  1.0D-11 yielded   2236 shell pairs
 There are     14087 function pairs (     15301 Cartesian)
 Smallest overlap matrix eigenvalue = 3.39E-05
 Guess MOs from SCF MO coefficient file

 -----------------------------------------------------------------------
  General SCF calculation program by
  Eric Jon Sundstrom, Paul Horn, Yuezhi Mao, Dmitri Zuev, Alec White,
  David Stuck, Shaama M.S., Shane Yost, Joonho Lee, David Small,
  Daniel Levine, Susi Lehtola, Hugh Burton, Evgeny Epifanovsky
 -----------------------------------------------------------------------
 Exchange:     0.2000 Hartree-Fock + 0.0800 Slater + 0.7200 B88
 Correlation:  0.1900 VWN1RPA + 0.8100 LYP
 Using SG-1 standard quadrature grid
 A restricted SCF calculation will be
 performed using DIIS
 SCF converges when DIIS error is below 1.0e-08
 ---------------------------------------
  Cycle       Energy         DIIS error
 ---------------------------------------
    1   -3151.0878849652      1.70e-05  
    2   -3151.0878865256      4.89e-06  
    3   -3151.0878864946      5.72e-06  
    4   -3151.0878866139      1.22e-06  
    5   -3151.0878866188      3.36e-07  
    6   -3151.0878866191      9.46e-08  
    7   -3151.0878866191      2.12e-08  
    8   -3151.0878866191      3.72e-09  Convergence criterion met
 ---------------------------------------
 SCF time:   CPU 28.60s  wall 36.00s 
 SCF   energy in the final basis set =    -3151.0878866191
 Total energy in the final basis set =    -3151.0878866191

 --------------------------------------------------------------

                    Orbital Energies (a.u.)
 --------------------------------------------------------------

 Alpha MOs
 -- Occupied --
*******-101.562 -62.490 -56.311 -56.307 -56.307 -10.300 -10.209
-10.208  -9.477  -8.699  -7.242  -7.231  -7.231  -6.531  -6.517
 -6.517  -2.642  -2.638  -2.638  -2.627  -2.627  -0.931  -0.833
 -0.789  -0.642  -0.586  -0.522  -0.497  -0.408  -0.403  -0.401
 -0.367  -0.315  -0.313  -0.295  -0.280
 -- Virtual --
 -0.043  -0.011  -0.006   0.013   0.021   0.025   0.047   0.055
  0.060   0.068   0.079   0.086   0.094   0.097   0.103   0.111
  0.120   0.127   0.131   0.138   0.143   0.147   0.157   0.174
  0.184   0.185   0.194   0.211   0.238   0.255   0.272   0.275
  0.277   0.391   0.400   0.421   0.430   0.438   0.462   0.470
  0.479   0.492   0.504   0.507   0.560   0.576   0.581   0.592
  0.605   0.618   0.625   0.651   0.663   0.665   0.675   0.770
  0.786   0.825   0.841   0.850   0.898   0.914   0.943   0.968
  1.028   1.081   1.164   1.173   1.307   1.356   1.435   1.472
  1.478   1.502   1.507   1.560   1.617   1.685   1.724   1.744
  1.789   1.844   1.898   1.949   2.030   2.040   2.049   2.094
  2.166   2.198   2.211   2.224   2.227   2.314   2.330   2.437
  2.518   2.545   2.550   2.617   2.695   2.719   2.742   2.854
  2.893   2.946   3.046   3.250   3.462   3.637   3.825   3.836
  4.023   4.045   4.125   4.215   4.364   4.389   6.657   7.580
  7.605   7.688   9.739  23.612  23.856  23.894  25.874  26.009
 26.440  47.931 215.726 289.775 289.799 289.9091020.726
 --------------------------------------------------------------

          Ground-State Mulliken Net Atomic Charges

     Atom                 Charge (a.u.)
  ----------------------------------------
      1 C                    -0.440828
      2 C                    -0.440834
      3 C                     0.137254
      4 H                     0.176798
      5 H                     0.153638
      6 Br                   -0.091039
      7 Cl                    0.174571
      8 H                     0.153638
      9 H                     0.176801
  ----------------------------------------
  Sum of atomic charges =     0.000000

 -----------------------------------------------------------------
                    Cartesian Multipole Moments
 -----------------------------------------------------------------
    Charge (ESU x 10^10)
                 0.0000
    Dipole Moment (Debye)
         X      -0.8277      Y       2.1150      Z      -0.0004
       Tot       2.2712
    Quadrupole Moments (Debye-Ang)
        XX     -48.4655     XY      -1.8190     YY     -48.5916
        XZ       0.0002     YZ       0.0000     ZZ     -49.5069
    Octopole Moments (Debye-Ang^2)
       XXX      39.4038    XXY      -3.1649    XYY      11.8230
       YYY     -10.4914    XXZ      -0.0045    XYZ      -0.0008
       YYZ      -0.0035    XZZ      10.3197    YZZ       0.3905
       ZZZ      -0.0172
    Hexadecapole Moments (Debye-Ang^3)
      XXXX    -530.6035   XXXY      -6.4265   XXYY    -148.9322
      XYYY      13.1067   YYYY    -353.7678   XXXZ      -0.0070
      XXYZ       0.0058   XYYZ      -0.0067   YYYZ       0.0205
      XXZZ    -111.3935   XYZZ      -3.3485   YYZZ     -74.7157
      XZZZ      -0.0083   YZZZ       0.0151   ZZZZ    -124.3676
 -----------------------------------------------------------------
 Calculating analytic gradient of the SCF energy
 Gradient of SCF Energy
            1           2           3           4           5           6
    1   0.0000425   0.0000424  -0.0001473   0.0000209   0.0000093   0.0000025
    2   0.0000247   0.0000249  -0.0000721  -0.0000034   0.0000435  -0.0000735
    3   0.0000915  -0.0000908   0.0000009   0.0000137   0.0000180  -0.0000005
            7           8           9
    1  -0.0000003   0.0000091   0.0000211
    2   0.0000166   0.0000435  -0.0000042
    3  -0.0000008  -0.0000178  -0.0000142
 Max gradient component =       1.473E-04
 RMS gradient           =       4.712E-05
 Gradient time:  CPU 11.33 s  wall 14.36 s
 Geometry Optimization Parameters
   NAtoms,    NIC,     NZ,  NCons,   NDum,   NFix, NCnnct, MaxDiis
        9      69       9       0       0       0       0       0

 Cartesian Hessian Update
 Hessian Updated using BFGS Update


** GEOMETRY OPTIMIZATION IN DELOCALIZED INTERNAL COORDINATES **
   Searching for a Minimum

   Optimization Cycle:   5

                       Coordinates (Angstroms)
     ATOM                X               Y               Z
      1  C        -1.0519456961    1.4580827696   -0.7623146596
      2  C        -1.0520480236    1.4583416617    0.7619624542
      3  C        -0.5704512524    0.2680657949    0.0000556303
      4  H        -0.3106224040    2.0583658840    1.2739426135
      5  H        -2.0022166073    1.3632050324    1.2728187341
      6  Br        1.3338267054   -0.1246353585    0.0002354509
      7  Cl       -1.5757860288   -1.2010548995    0.0002149910
      8  H        -2.0020470767    1.3627708361   -1.2732635879
      9  H        -0.3104520392    2.0579279902   -1.2744069253
   Point Group: c1    Number of degrees of freedom:    21


   Energy is  -3151.087886619

 Hessian Updated using BFGS Update

 21 Hessian modes will be used to form the next step
  Hessian Eigenvalues:
     0.015727    0.020947    0.024975    0.025478    0.030502    0.030787
     0.080272    0.081137    0.083952    0.088584    0.101189    0.131300
     0.175693    0.230049    0.251102    0.270866    0.284769    0.348111
     0.348126    0.348126    0.353313

 Minimum Search - Taking Simple RFO Step
 Searching for Lamda that Minimizes Along All modes
 Value Taken    Lamda =   0.00000000
 Step Taken.  Stepsize is  0.000871

                             Maximum     Tolerance    Cnvgd?
         Gradient           0.000084      0.000300     YES
         Displacement       0.000500      0.001200     YES
         Energy change     -0.000002      0.000001      NO


                       Distance Matrix (Angstroms)
             C (  1)   C (  2)   C (  3)   H (  4)   H (  5)   Br(  6)
   C (  2)  1.524277
   C (  3)  1.493046  1.493049
   H (  4)  2.248609  1.082527  2.212572
   H (  5)  2.248062  1.082980  2.206628  1.828863
   Br(  6)  2.962835  2.962844  1.944348  3.015301  3.868116
   Cl(  7)  2.815470  2.815484  1.780172  3.721135  2.894269  3.102342
   H (  8)  1.082980  2.248061  2.206624  3.135766  2.546082  3.868104
   H (  9)  1.082527  2.248615  2.212569  2.548350  3.135772  3.015286
             Cl(  7)   H (  8)
   H (  8)  2.894244
   H (  9)  3.721116  1.828863

 Final energy is   -3151.0878866191301     


 ******************************
 **  OPTIMIZATION CONVERGED  **
 ******************************

                       Coordinates (Angstroms)
     ATOM                X               Y               Z
      1  C        -1.0519456961    1.4580827696   -0.7623146596
      2  C        -1.0520480236    1.4583416617    0.7619624542
      3  C        -0.5704512524    0.2680657949    0.0000556303
      4  H        -0.3106224040    2.0583658840    1.2739426135
      5  H        -2.0022166073    1.3632050324    1.2728187341
      6  Br        1.3338267054   -0.1246353585    0.0002354509
      7  Cl       -1.5757860288   -1.2010548995    0.0002149910
      8  H        -2.0020470767    1.3627708361   -1.2732635879
      9  H        -0.3104520392    2.0579279902   -1.2744069253

Z-matrix Print:
$molecule
0 1
Br
C  1 1.944348
C  2 1.493046 1 118.481255
H  3 1.082527 2 117.535880 1 -0.677898 0
H  3 1.082980 2 116.980242 1 142.947157 0
C  2 1.493049 1 118.481701 3 -71.005960 0
H  6 1.082527 2 117.535936 1 0.677837 0
H  6 1.082980 2 116.980437 1 -142.947826 0
Cl 2 1.780172 1 112.732028 3 144.495953 0
$end


 --------------------------------------------------------------

                    Orbital Energies (a.u.)
 --------------------------------------------------------------

 Alpha MOs
 -- Occupied --
*******-101.562 -62.490 -56.311 -56.307 -56.307 -10.300 -10.209
-10.208  -9.477  -8.699  -7.242  -7.231  -7.231  -6.531  -6.517
 -6.517  -2.642  -2.638  -2.638  -2.627  -2.627  -0.931  -0.833
 -0.789  -0.642  -0.586  -0.522  -0.497  -0.408  -0.403  -0.401
 -0.367  -0.315  -0.313  -0.295  -0.280
 -- Virtual --
 -0.043  -0.011  -0.006   0.013   0.021   0.025   0.047   0.055
  0.060   0.068   0.079   0.086   0.094   0.097   0.103   0.111
  0.120   0.127   0.131   0.138   0.143   0.147   0.157   0.174
  0.184   0.185   0.194   0.211   0.238   0.255   0.272   0.275
  0.277   0.391   0.400   0.421   0.430   0.438   0.462   0.470
  0.479   0.492   0.504   0.507   0.560   0.576   0.581   0.592
  0.605   0.618   0.625   0.651   0.663   0.665   0.675   0.770
  0.786   0.825   0.841   0.850   0.898   0.914   0.943   0.968
  1.028   1.081   1.164   1.173   1.307   1.356   1.435   1.472
  1.478   1.502   1.507   1.560   1.617   1.685   1.724   1.744
  1.789   1.844   1.898   1.949   2.030   2.040   2.049   2.094
  2.166   2.198   2.211   2.224   2.227   2.314   2.330   2.437
  2.518   2.545   2.550   2.617   2.695   2.719   2.742   2.854
  2.893   2.946   3.046   3.250   3.462   3.637   3.825   3.836
  4.023   4.045   4.125   4.215   4.364   4.389   6.657   7.580
  7.605   7.688   9.739  23.612  23.856  23.894  25.874  26.009
 26.440  47.931 215.726 289.775 289.799 289.9091020.726
 --------------------------------------------------------------

          Ground-State Mulliken Net Atomic Charges

     Atom                 Charge (a.u.)
  ----------------------------------------
      1 C                    -0.440828
      2 C                    -0.440834
      3 C                     0.137254
      4 H                     0.176798
      5 H                     0.153638
      6 Br                   -0.091039
      7 Cl                    0.174571
      8 H                     0.153638
      9 H                     0.176801
  ----------------------------------------
  Sum of atomic charges =     0.000000

 -----------------------------------------------------------------
                    Cartesian Multipole Moments
 -----------------------------------------------------------------
    Charge (ESU x 10^10)
                 0.0000
    Dipole Moment (Debye)
         X      -0.8277      Y       2.1150      Z      -0.0004
       Tot       2.2712
    Quadrupole Moments (Debye-Ang)
        XX     -48.4655     XY      -1.8190     YY     -48.5916
        XZ       0.0002     YZ       0.0000     ZZ     -49.5069
    Octopole Moments (Debye-Ang^2)
       XXX      39.4038    XXY      -3.1649    XYY      11.8230
       YYY     -10.4914    XXZ      -0.0045    XYZ      -0.0008
       YYZ      -0.0035    XZZ      10.3197    YZZ       0.3905
       ZZZ      -0.0172
    Hexadecapole Moments (Debye-Ang^3)
      XXXX    -530.6035   XXXY      -6.4265   XXYY    -148.9322
      XYYY      13.1067   YYYY    -353.7678   XXXZ      -0.0070
      XXYZ       0.0058   XYYZ      -0.0067   YYYZ       0.0205
      XXZZ    -111.3935   XYZZ      -3.3485   YYZZ     -74.7157
      XZZZ      -0.0083   YZZZ       0.0151   ZZZZ    -124.3676
 -----------------------------------------------------------------
Archival summary:
1\1\TWL02\OPT\ProcedureUnspecified\BasisUnspecified\r1l134\taweetha\ThuOct1103:39:282018ThuOct1103:39:282018\0\\#,OPT,ProcedureUnspecified,BasisUnspecified,\\0,1\Br\C,1,1.94435\C,2,1.49305,1,118.481\H,3,1.08253,2,117.536,1,-0.677898,0\H,3,1.08298,2,116.98,1,142.947,0\C,2,1.49305,1,118.482,3,-71.006,0\H,6,1.08253,2,117.536,1,0.677837,0\H,6,1.08298,2,116.98,1,-142.948,0\Cl,2,1.78017,1,112.732,3,144.496,0\\\@

 Total job time:  283.12s(wall), 226.95s(cpu) 
 Thu Oct 11 03:39:28 2018

        *************************************************************
        *                                                           *
        *  Thank you very much for using Q-Chem.  Have a nice day.  *
        *                                                           *
        *************************************************************


 
User input: 2 of 2 
 
Q-Chem Developer Version!
                  Welcome to Q-Chem
     A Quantum Leap Into The Future Of Chemistry


 Q-Chem 5.1, Q-Chem, Inc., Pleasanton, CA (2018)

 Yihan Shao,  Zhengting Gan,  E. Epifanovsky,  A. T. B. Gilbert,  M. Wormit,  
 J. Kussmann,  A. W. Lange,  A. Behn,  Jia Deng,  Xintian Feng,  D. Ghosh,  
 M. Goldey,  P. R. Horn,  L. D. Jacobson,  I. Kaliman,  T. Kus,  A. Landau,  
 Jie Liu,  E. I. Proynov,  R. M. Richard,  R. P. Steele,  E. J. Sundstrom,  
 H. L. Woodcock III,  P. M. Zimmerman,  D. Zuev,  B. Albrecht,  E. Alguire,  
 S. A. Baeppler,  D. Barton,  Z. Benda,  Y. A. Bernard,  E. J. Berquist,  
 K. B. Bravaya,  H. Burton,  D. Casanova,  Chun-Min Chang,  Yunqing Chen,  
 A. Chien,  K. D. Closser,  M. P. Coons,  S. Coriani,  S. Dasgupta,  
 A. L. Dempwolff,  M. Diedenhofen,  Hainam Do,  R. G. Edgar,  Po-Tung Fang,  
 S. Faraji,  S. Fatehi,  Qingguo Feng,  K. D. Fenk,  J. Fosso-Tande,  
 Qinghui Ge,  A. Ghysels,  G. Gidofalvi,  J. Gomes,  J. Gonthier,  A. Gunina,  
 D. Hait,  M. W. D. Hanson-Heine,  P. H. P. Harbach,  A. W. Hauser,  
 J. E. Herr,  E. G. Hohenstein,  Z. C. Holden,  Kerwin Hui,  B. C. Huynh,  
 T.-C. Jagau,  Hyunjun Ji,  B. Kaduk,  K. Khistyaev,  Jaehoon Kim,  
 P. Klunzinger,  K. Koh,  D. Kosenkov,  L. Koulias,  T. Kowalczyk,  
 C. M. Krauter,  A. Kunitsa,  Ka Un Lao,  A. Laurent,  K. V. Lawler,  
 Joonho Lee,  D. Lefrancois,  S. Lehtola,  D. S. Levine,  Yi-Pei Li,  
 You-Sheng Lin,  Fenglai Liu,  E. Livshits,  A. Luenser,  P. Manohar,  
 E. Mansoor,  S. F. Manzer,  Shan-Ping Mao,  Yuezhi Mao,  N. Mardirossian,  
 A. V. Marenich,  T. Markovich,  L. A. Martinez-Martinez,  S. A. Maurer,  
 N. J. Mayhall,  S. C. McKenzie,  J.-M. Mewes,  A. F. Morrison,  
 J. W. Mullinax,  K. Nanda,  T. S. Nguyen-Beck,  R. Olivares-Amaya,  
 J. A. Parkhill,  T. M. Perrine,  F. Plasser,  P. Pokhilko,  S. Prager,  
 A. Prociuk,  E. Ramos,  D. R. Rehn,  F. Rob,  M. Schneider,  N. Sergueev,  
 S. M. Sharada,  S. Sharma,  D. W. Small,  T. Stauch,  T. Stein,  
 Yu-Chuan Su,  A. J. W. Thom,  A. Tkatchenko,  T. Tsuchimochi,  N. M. Tubman,  
 L. Vogt,  M. L. Vidal,  O. Vydrov,  M. A. Watson,  J. Wenzel,  
 M. de Wergifosse,  T. A. Wesolowski,  A. White,  J. Witte,  A. Yamada,  
 Jun Yang,  K. Yao,  S. Yeganeh,  S. R. Yost,  Zhi-Qiang You,  A. Zech,  
 Igor Ying Zhang,  Xing Zhang,  Yan Zhao,  Ying Zhu,  B. R. Brooks,  
 G. K. L. Chan,  C. J. Cramer,  M. S. Gordon,  W. J. Hehre,  A. Klamt,  
 M. W. Schmidt,  C. D. Sherrill,  D. G. Truhlar,  A. Aspuru-Guzik,  R. Baer,  
 A. T. Bell,  N. A. Besley,  Jeng-Da Chai,  A. E. DePrince, III,  
 R. A. DiStasio Jr.,  A. Dreuw,  B. D. Dunietz,  T. R. Furlani,  
 Chao-Ping Hsu,  Yousung Jung,  Jing Kong,  D. S. Lambrecht,  WanZhen Liang,  
 C. Ochsenfeld,  V. A. Rassolov,  L. V. Slipchenko,  J. E. Subotnik,  
 T. Van Voorhis,  J. M. Herbert,  A. I. Krylov,  P. M. W. Gill,  M. Head-Gordon

 Contributors to earlier versions of Q-Chem not listed above: 
 R. D. Adamson,  B. Austin,  J. Baker,  G. J. O. Beran,  K. Brandhorst,  
 S. T. Brown,  E. F. C. Byrd,  A. K. Chakraborty,  C.-L. Cheng,  
 Siu Hung Chien,  D. M. Chipman,  D. L. Crittenden,  H. Dachsel,  
 R. J. Doerksen,  A. D. Dutoi,  L. Fusti-Molnar,  W. A. Goddard III,  
 A. Golubeva-Zadorozhnaya,  S. R. Gwaltney,  G. Hawkins,  A. Heyden,  
 S. Hirata,  G. Kedziora,  F. J. Keil,  C. Kelley,  Jihan Kim,  R. A. King,  
 R. Z. Khaliullin,  P. P. Korambath,  W. Kurlancheek,  A. M. Lee,  M. S. Lee,  
 S. V. Levchenko,  Ching Yeh Lin,  D. Liotard,  R. C. Lochan,  I. Lotan,  
 P. E. Maslen,  N. Nair,  D. P. O'Neill,  D. Neuhauser,  E. Neuscamman,  
 C. M. Oana,  R. Olson,  B. Peters,  R. Peverati,  P. A. Pieniazek,  
 Y. M. Rhee,  J. Ritchie,  M. A. Rohrdanz,  E. Rosta,  N. J. Russ,  
 H. F. Schaefer III,  N. E. Schultz,  N. Shenvi,  A. C. Simmonett,  A. Sodt,  
 D. Stuck,  K. S. Thanthiriwatte,  V. Vanovschi,  Tao Wang,  A. Warshel,  
 C. F. Williams,  Q. Wu,  X. Xu,  W. Zhang

 Please cite Q-Chem as follows:
 Y. Shao et al., Mol. Phys. 113, 184-215 (2015)
 DOI: 10.1080/00268976.2014.952696

 Q-Chem 5.1.1 for Intel X86 EM64T Linux

 Parts of Q-Chem use Armadillo 8.300.2 (Tropical Shenanigans).
 http://arma.sourceforge.net/

 Q-Chem begins on Thu Oct 11 03:39:28 2018  

Host: 
0

     Scratch files written to /scratch/taweetham/qchem2798//
The previous job contains 0 fragments, simply inherited here
Input Ideriv = 2
Curr. Ideriv = -1
Max.  Ideriv = 2

Checking the input file for inconsistencies... 	...done.

--------------------------------------------------------------
User input:
--------------------------------------------------------------

$molecule
read
$end

$rem
   job_type 	frequency
   basis 	6-311++g**
   method	b3lyp	
$end


--------------------------------------------------------------
 ----------------------------------------------------------------
             Standard Nuclear Orientation (Angstroms)
    I     Atom           X                Y                Z
 ----------------------------------------------------------------
    1      C      -1.0346705888     1.4473144273    -0.7621429681
    2      C      -1.0346723603     1.4473329425     0.7621341711
    3      C      -0.5587596081     0.2549132590     0.0000079032
    4      H      -0.2903840704     2.0437632487     1.2741600804
    5      H      -1.9852469409     1.3566101269     1.2730380679
    6      Br      1.3436399237    -0.1467891058     0.0000002777
    7      Cl     -1.5710308088    -1.2094366545     0.0000018408
    8      H      -1.9852453830     1.3565774517    -1.2730442966
    9      H      -0.2903818436     2.0437272303    -1.2741895015
 ----------------------------------------------------------------
 Molecular Point Group                 C1    NOp =  1
 Largest Abelian Subgroup              C1    NOp =  1
 Nuclear Repulsion Energy =   397.7096204808 hartrees
 There are       37 alpha and       37 beta electrons
 Requested basis set is 6-311++G(d,p)
 There are 70 shells and 172 basis functions

 Total QAlloc Memory Limit   2000 MB
 Mega-Array Size       188 MB
 MEM_STATIC part       192 MB

                       Distance Matrix (Angstroms)
             C (  1)   C (  2)   C (  3)   H (  4)   H (  5)   Br(  6)
   C (  2)  1.524277
   C (  3)  1.493046  1.493049
   H (  4)  2.248609  1.082527  2.212572
   H (  5)  2.248062  1.082980  2.206628  1.828863
   Br(  6)  2.962835  2.962844  1.944348  3.015301  3.868116
   Cl(  7)  2.815470  2.815484  1.780172  3.721135  2.894269  3.102342
   H (  8)  1.082980  2.248061  2.206624  3.135766  2.546082  3.868104
   H (  9)  1.082527  2.248615  2.212569  2.548350  3.135772  3.015286
             Cl(  7)   H (  8)
   H (  8)  2.894244
   H (  9)  3.721116  1.828863

 A cutoff of  1.0D-11 yielded   2236 shell pairs
 There are     14087 function pairs (     15301 Cartesian)
 Smallest overlap matrix eigenvalue = 3.39E-05
 Guess from superposition of atomic densities
 Warning:  Energy on first SCF cycle will be non-variational
 SAD guess density has 74.000000 electrons

 -----------------------------------------------------------------------
  General SCF calculation program by
  Eric Jon Sundstrom, Paul Horn, Yuezhi Mao, Dmitri Zuev, Alec White,
  David Stuck, Shaama M.S., Shane Yost, Joonho Lee, David Small,
  Daniel Levine, Susi Lehtola, Hugh Burton, Evgeny Epifanovsky
 -----------------------------------------------------------------------
 Exchange:     0.2000 Hartree-Fock + 0.0800 Slater + 0.7200 B88
 Correlation:  0.1900 VWN1RPA + 0.8100 LYP
 Using SG-1 standard quadrature grid
 A restricted SCF calculation will be
 performed using DIIS
 SCF converges when DIIS error is below 1.0e-08
 ---------------------------------------
  Cycle       Energy         DIIS error
 ---------------------------------------
    1   -3151.9342593933      4.30e-02  
    2   -3151.0212249101      4.48e-03  
    3   -3150.9846516584      5.40e-03  
    4   -3151.0870065824      4.60e-04  
    5   -3151.0877980938      1.54e-04  
    6   -3151.0878663119      7.40e-05  
    7   -3151.0878798124      2.42e-05  
    8   -3151.0878819548      3.56e-06  
    9   -3151.0878819977      8.15e-07  
   10   -3151.0878820003      3.63e-07  
   11   -3151.0878820006      4.83e-08  
   12   -3151.0878820006      7.77e-09  Convergence criterion met
 ---------------------------------------
 SCF time:   CPU 42.55s  wall 53.00s 
 SCF   energy in the final basis set =    -3151.0878820006
 Total energy in the final basis set =    -3151.0878820006

 --------------------------------------------------------------

                    Orbital Energies (a.u.)
 --------------------------------------------------------------

 Alpha MOs
 -- Occupied --
*******-101.562 -62.490 -56.311 -56.307 -56.307 -10.300 -10.209
-10.208  -9.477  -8.699  -7.242  -7.231  -7.231  -6.531  -6.517
 -6.517  -2.642  -2.638  -2.638  -2.627  -2.627  -0.931  -0.833
 -0.789  -0.642  -0.586  -0.522  -0.497  -0.408  -0.403  -0.401
 -0.367  -0.315  -0.313  -0.295  -0.280
 -- Virtual --
 -0.043  -0.011  -0.006   0.013   0.021   0.025   0.047   0.055
  0.060   0.068   0.079   0.086   0.094   0.097   0.103   0.111
  0.120   0.127   0.131   0.138   0.143   0.147   0.157   0.174
  0.184   0.185   0.194   0.211   0.238   0.255   0.272   0.275
  0.277   0.391   0.400   0.421   0.430   0.438   0.462   0.470
  0.479   0.492   0.504   0.507   0.560   0.576   0.581   0.592
  0.605   0.618   0.625   0.651   0.663   0.665   0.675   0.770
  0.786   0.825   0.841   0.850   0.898   0.914   0.943   0.968
  1.028   1.081   1.164   1.173   1.307   1.356   1.435   1.472
  1.478   1.502   1.507   1.560   1.617   1.685   1.724   1.744
  1.789   1.844   1.898   1.949   2.030   2.040   2.049   2.094
  2.166   2.198   2.211   2.224   2.227   2.314   2.330   2.437
  2.518   2.545   2.550   2.617   2.695   2.719   2.742   2.854
  2.893   2.946   3.046   3.250   3.462   3.637   3.825   3.836
  4.023   4.045   4.125   4.215   4.364   4.389   6.657   7.580
  7.605   7.688   9.739  23.612  23.856  23.894  25.874  26.009
 26.440  47.931 215.726 289.775 289.799 289.9091020.726
 --------------------------------------------------------------

          Ground-State Mulliken Net Atomic Charges

     Atom                 Charge (a.u.)
  ----------------------------------------
      1 C                    -0.440843
      2 C                    -0.440847
      3 C                     0.137290
      4 H                     0.176800
      5 H                     0.153636
      6 Br                   -0.091020
      7 Cl                    0.174548
      8 H                     0.153635
      9 H                     0.176802
  ----------------------------------------
  Sum of atomic charges =     0.000000

 -----------------------------------------------------------------
                    Cartesian Multipole Moments
 -----------------------------------------------------------------
    Charge (ESU x 10^10)
                 0.0000
    Dipole Moment (Debye)
         X      -0.8178      Y       2.1188      Z      -0.0000
       Tot       2.2711
    Quadrupole Moments (Debye-Ang)
        XX     -48.4998     XY      -1.7845     YY     -48.6416
        XZ      -0.0000     YZ       0.0000     ZZ     -49.5069
    Octopole Moments (Debye-Ang^2)
       XXX      37.8424    XXY      -2.5087    XYY      11.3539
       YYY      -8.3481    XXZ      -0.0000    XYZ      -0.0001
       YYZ       0.0001    XZZ       9.8056    YZZ       1.1262
       ZZZ      -0.0001
    Hexadecapole Moments (Debye-Ang^3)
      XXXX    -529.1126   XXXY      -6.7300   XXYY    -148.4152
      XYYY      12.8953   YYYY    -353.4178   XXXZ      -0.0001
      XXYZ       0.0002   XYYZ      -0.0001   YYYZ       0.0005
      XXZZ    -111.2147   XYZZ      -3.3267   YYZZ     -74.7082
      XZZZ      -0.0000   YZZZ      -0.0001   ZZZZ    -124.3676
 -----------------------------------------------------------------
 Calculating MO derivatives via CPSCF
   1         3          27      0.151838    0.029478
   2         3          27      0.019301    0.004064
   3         3          27      0.001800    0.000544
   4        10          20      0.000113    0.000037
   5        28           2      0.000004    0.000002
   6        30           0      0.000000    0.000000    Roots Converged
 Time for AOints: 16.9 s (CPU) 16.9 s (wall)
 ------------------------------------------------------------------------------
                     AOints        : Timing summary (seconds)
 ------------------------------------------------------------------------------
     job step          cpu (% of tot)      sys (% of tot)     wall (% of tot)
 ------------------------------------------------------------------------------
  cpscf_lag         0.1911E+03 (48.3)   0.3140E-03 (18.0)   0.1921E+03 (48.4)
  iterzp            0.1871E+03 (47.3)   0.1429E-02 (81.9)   0.1873E+03 (47.2)
  make_fx           0.0000E+00 ( 0.0)   0.0000E+00 ( 0.0)   0.0000E+00 ( 0.0)
  AOints            0.1687E+02 ( 4.3)   0.0000E+00 ( 0.0)   0.1688E+02 ( 4.3)
 ------------------------------------------------------------------------------
   Grand Totals     0.3953E+03          0.1745E-02          0.3965E+03
 ------------------------------------------------------------------------------
 Calculating analytic Hessian of the SCF energy
 Polarizability Matrix (a.u.)
            1           2           3
    1 -77.1070442   0.1205271   0.0000117
    2   0.1205271 -67.9085400  -0.0000718
    3   0.0000117  -0.0000718 -54.9833731

 Direct stationary perturbation theory relativistic correction:

 rels  =      17.594427688790
 relv  =     -59.725610945055
 rel2e =       9.609813005196
 E_rel =     -32.521370251070

 Hessian of the SCF Energy
            1           2           3           4           5           6
    1   0.6133590   0.1238230   0.0647549  -0.0622594  -0.0184958  -0.0099237
    2   0.1238230   0.3630943  -0.1637932  -0.0184955  -0.0241337   0.0255486
    3   0.0647549  -0.1637932   0.5026053   0.0099242  -0.0255527  -0.1949560
    4  -0.0622594  -0.0184955   0.0099242   0.6133593   0.1238231  -0.0647588
    5  -0.0184958  -0.0241337  -0.0255527   0.1238231   0.3630991   0.1637960
    6  -0.0099237   0.0255486  -0.1949560  -0.0647588   0.1637960   0.5025950
    7  -0.0742742   0.0330759  -0.0456009  -0.0742745   0.0330759   0.0455999
    8   0.0362562  -0.1455599   0.1124558   0.0362558  -0.1455613  -0.1124528
    9  -0.0327651   0.0716645  -0.0803898   0.0327643  -0.0716624  -0.0803841
   10  -0.0029241  -0.0003327   0.0009128  -0.1917143  -0.1173327  -0.0930427
   11   0.0142587   0.0070866   0.0045525  -0.1138971  -0.1274916  -0.0782505
   12  -0.0176814  -0.0157687  -0.0122615  -0.0895734  -0.0777578  -0.1044923
   13   0.0088171   0.0021475  -0.0039618  -0.2755314  -0.0269733   0.1206681
   14  -0.0125752  -0.0047256   0.0026664  -0.0299144  -0.0430615   0.0082678
   15   0.0240648   0.0007969  -0.0121032   0.1173546   0.0064575  -0.1034434
   16  -0.0156933   0.0071744   0.0027361  -0.0156928   0.0071741  -0.0027362
   17   0.0130426  -0.0034886  -0.0000505   0.0130425  -0.0034884   0.0000506
   18  -0.0138326  -0.0006977   0.0022946   0.0138323   0.0006981   0.0022944
   19   0.0002198  -0.0030868  -0.0011445   0.0002200  -0.0030864   0.0011444
   20  -0.0124981  -0.0217249  -0.0002596  -0.0124978  -0.0217238   0.0002601
   21   0.0131595   0.0109505   0.0027513  -0.0131596  -0.0109496   0.0027511
   22  -0.2755310  -0.0269765  -0.1206670   0.0088171   0.0021476   0.0039618
   23  -0.0299178  -0.0430620  -0.0082696  -0.0125759  -0.0047257  -0.0026667
   24  -0.1173533  -0.0064592  -0.1034430  -0.0240645  -0.0007972  -0.0121032
   25  -0.1917139  -0.1173293   0.0930463  -0.0029240  -0.0003325  -0.0009129
   26  -0.1138935  -0.1274861   0.0782507   0.0142593   0.0070869  -0.0045530
   27   0.0895769   0.0777583  -0.1044976   0.0176808   0.0157680  -0.0122614
            7           8           9          10          11          12
    1  -0.0742742   0.0362562  -0.0327651  -0.0029241   0.0142587  -0.0176814
    2   0.0330759  -0.1455599   0.0716645  -0.0003327   0.0070866  -0.0157687
    3  -0.0456009   0.1124558  -0.0803898   0.0009128   0.0045525  -0.0122615
    4  -0.0742745   0.0362558   0.0327643  -0.1917143  -0.1138971  -0.0895734
    5   0.0330759  -0.1455613  -0.0716624  -0.1173327  -0.1274916  -0.0777578
    6   0.0455999  -0.1124528  -0.0803841  -0.0930427  -0.0782505  -0.1044923
    7   0.3092349  -0.0541639   0.0000008   0.0074966  -0.0191927  -0.0009067
    8  -0.0541639   0.4478036  -0.0000024   0.0078314  -0.0131485  -0.0011432
    9   0.0000008  -0.0000024   0.2446032   0.0073413  -0.0111171  -0.0066156
   10   0.0074966   0.0078314   0.0073413   0.1968061   0.1207048   0.0963845
   11  -0.0191927  -0.0131485  -0.0111171   0.1207048   0.1344556   0.0845057
   12  -0.0009067  -0.0011432  -0.0066156   0.0963845   0.0845057   0.1136117
   13  -0.0085094  -0.0027681   0.0030784  -0.0125052   0.0005903   0.0092565
   14   0.0245980   0.0020560  -0.0140586  -0.0130234   0.0003214   0.0092622
   15   0.0018684   0.0001730  -0.0066610  -0.0130643   0.0001783   0.0091648
   16  -0.0991082   0.0253683   0.0000003   0.0006144  -0.0018140   0.0010759
   17   0.0158174  -0.0302441  -0.0000000   0.0009269   0.0016104  -0.0005028
   18   0.0000005  -0.0000003  -0.0258467   0.0002200   0.0013885   0.0005993
   19  -0.0595520  -0.0538427   0.0000001   0.0006660  -0.0002077   0.0002472
   20  -0.0386158  -0.1042539  -0.0000001   0.0011747  -0.0036655   0.0024620
   21  -0.0000000  -0.0000005  -0.0314286   0.0008945  -0.0028872   0.0008612
   22  -0.0085096  -0.0027682  -0.0030785   0.0005260  -0.0004951   0.0020593
   23   0.0245980   0.0020563   0.0140586  -0.0000018   0.0010238  -0.0028357
   24  -0.0018691  -0.0001732  -0.0066614  -0.0005081   0.0034079  -0.0033870
   25   0.0074965   0.0078311  -0.0073416   0.0010345   0.0000528  -0.0008620
   26  -0.0191928  -0.0131482   0.0111175   0.0000528  -0.0001923   0.0017783
   27   0.0009072   0.0011435  -0.0066160   0.0008620  -0.0017781   0.0025195
           13          14          15          16          17          18
    1   0.0088171  -0.0125752   0.0240648  -0.0156933   0.0130426  -0.0138326
    2   0.0021475  -0.0047256   0.0007969   0.0071744  -0.0034886  -0.0006977
    3  -0.0039618   0.0026664  -0.0121032   0.0027361  -0.0000505   0.0022946
    4  -0.2755314  -0.0299144   0.1173546  -0.0156928   0.0130425   0.0138323
    5  -0.0269733  -0.0430615   0.0064575   0.0071741  -0.0034884   0.0006981
    6   0.1206681   0.0082678  -0.1034434  -0.0027362   0.0000506   0.0022944
    7  -0.0085094   0.0245980   0.0018684  -0.0991082   0.0158174   0.0000005
    8  -0.0027681   0.0020560   0.0001730   0.0253683  -0.0302441  -0.0000003
    9   0.0030784  -0.0140586  -0.0066610   0.0000003  -0.0000000  -0.0258467
   10  -0.0125052  -0.0130234  -0.0130643   0.0006144   0.0009269   0.0002200
   11   0.0005903   0.0003214   0.0001783  -0.0018140   0.0016104   0.0013885
   12   0.0092565   0.0092622   0.0091648   0.0010759  -0.0005028   0.0005993
   13   0.2866279   0.0275071  -0.1277827  -0.0008525   0.0012707   0.0011794
   14   0.0275071   0.0433047  -0.0062509   0.0021051  -0.0016360  -0.0021563
   15  -0.1277827  -0.0062509   0.1127432  -0.0017797   0.0014009   0.0007108
   16  -0.0008525   0.0021051  -0.0017797   0.1594336  -0.0296294  -0.0000001
   17   0.0012707  -0.0016360   0.0014009  -0.0296294   0.0360798  -0.0000001
   18   0.0011794  -0.0021563   0.0007108  -0.0000001  -0.0000001   0.0164926
   19   0.0009236   0.0007284  -0.0003847  -0.0284630  -0.0166685   0.0000001
   20  -0.0018553   0.0020444  -0.0013856  -0.0106697   0.0011925   0.0000000
   21  -0.0011631   0.0014718   0.0005050  -0.0000000   0.0000000   0.0021448
   22   0.0005039   0.0005763  -0.0007844  -0.0008525   0.0012707  -0.0011795
   23   0.0005763   0.0006728   0.0020380   0.0021052  -0.0016360   0.0021563
   24   0.0007844  -0.0020379   0.0024708   0.0017796  -0.0014009   0.0007108
   25   0.0005260  -0.0000018   0.0005080   0.0006144   0.0009270  -0.0002201
   26  -0.0004952   0.0010238  -0.0034080  -0.0018140   0.0016104  -0.0013885
   27  -0.0020593   0.0028356  -0.0033870  -0.0010759   0.0005028   0.0005993
           19          20          21          22          23          24
    1   0.0002198  -0.0124981   0.0131595  -0.2755310  -0.0299178  -0.1173533
    2  -0.0030868  -0.0217249   0.0109505  -0.0269765  -0.0430620  -0.0064592
    3  -0.0011445  -0.0002596   0.0027513  -0.1206670  -0.0082696  -0.1034430
    4   0.0002200  -0.0124978  -0.0131596   0.0088171  -0.0125759  -0.0240645
    5  -0.0030864  -0.0217238  -0.0109496   0.0021476  -0.0047257  -0.0007972
    6   0.0011444   0.0002601   0.0027511   0.0039618  -0.0026667  -0.0121032
    7  -0.0595520  -0.0386158  -0.0000000  -0.0085096   0.0245980  -0.0018691
    8  -0.0538427  -0.1042539  -0.0000005  -0.0027682   0.0020563  -0.0001732
    9   0.0000001  -0.0000001  -0.0314286  -0.0030785   0.0140586  -0.0066614
   10   0.0006660   0.0011747   0.0008945   0.0005260  -0.0000018  -0.0005081
   11  -0.0002077  -0.0036655  -0.0028872  -0.0004951   0.0010238   0.0034079
   12   0.0002472   0.0024620   0.0008612   0.0020593  -0.0028357  -0.0033870
   13   0.0009236  -0.0018553  -0.0011631   0.0005039   0.0005763   0.0007844
   14   0.0007284   0.0020444   0.0014718   0.0005763   0.0006728  -0.0020379
   15  -0.0003847  -0.0013856   0.0005050  -0.0007844   0.0020380   0.0024708
   16  -0.0284630  -0.0106697  -0.0000000  -0.0008525   0.0021052   0.0017796
   17  -0.0166685   0.0011925   0.0000000   0.0012707  -0.0016360  -0.0014009
   18   0.0000001   0.0000000   0.0021448  -0.0011795   0.0021563   0.0007108
   19   0.0843960   0.0756429  -0.0000000   0.0009237   0.0007286   0.0003847
   20   0.0756429   0.1497524  -0.0000005  -0.0018554   0.0020444   0.0013855
   21  -0.0000000  -0.0000005   0.0210489   0.0011632  -0.0014717   0.0005051
   22   0.0009237  -0.0018554   0.0011632   0.2866276   0.0275106   0.1277816
   23   0.0007286   0.0020444  -0.0014717   0.0275106   0.0433053   0.0062528
   24   0.0003847   0.0013855   0.0005051   0.1277816   0.0062528   0.1127429
   25   0.0006660   0.0011746  -0.0008944  -0.0125052  -0.0130231   0.0130647
   26  -0.0002077  -0.0036656   0.0028872   0.0005900   0.0003211  -0.0001780
   27  -0.0002472  -0.0024618   0.0008612  -0.0092565  -0.0092619   0.0091651
           25          26          27
    1  -0.1917139  -0.1138935   0.0895769
    2  -0.1173293  -0.1274861   0.0777583
    3   0.0930463   0.0782507  -0.1044976
    4  -0.0029240   0.0142593   0.0176808
    5  -0.0003325   0.0070869   0.0157680
    6  -0.0009129  -0.0045530  -0.0122614
    7   0.0074965  -0.0191928   0.0009072
    8   0.0078311  -0.0131482   0.0011435
    9  -0.0073416   0.0111175  -0.0066160
   10   0.0010345   0.0000528   0.0008620
   11   0.0000528  -0.0001923  -0.0017781
   12  -0.0008620   0.0017783   0.0025195
   13   0.0005260  -0.0004952  -0.0020593
   14  -0.0000018   0.0010238   0.0028356
   15   0.0005080  -0.0034080  -0.0033870
   16   0.0006144  -0.0018140  -0.0010759
   17   0.0009270   0.0016104   0.0005028
   18  -0.0002201  -0.0013885   0.0005993
   19   0.0006660  -0.0002077  -0.0002472
   20   0.0011746  -0.0036656  -0.0024618
   21  -0.0008944   0.0028872   0.0008612
   22  -0.0125052   0.0005900  -0.0092565
   23  -0.0130231   0.0003211  -0.0092619
   24   0.0130647  -0.0001780   0.0091651
   25   0.1968058   0.1207012  -0.0963880
   26   0.1207012   0.1344501  -0.0845062
   27  -0.0963880  -0.0845062   0.1136169
 Gradient time:  CPU 484.39 s  wall 485.67 s
 **********************************************************************
 **                                                                  **
 **                       VIBRATIONAL ANALYSIS                       **
 **                       --------------------                       **
 **                                                                  **
 **        VIBRATIONAL FREQUENCIES (CM**-1) AND NORMAL MODES         **
 **     FORCE CONSTANTS (mDYN/ANGSTROM) AND REDUCED MASSES (AMU)     **
 **                  INFRARED INTENSITIES (KM/MOL)                   **
 **                                                                  **
 **********************************************************************


 Mode:                 1                      2                      3
 Frequency:       222.76                 260.97                 285.12
 Force Cnst:      0.5663                 0.1696                 0.1010
 Red. Mass:      19.3695                 4.2262                 2.1097
 IR Active:          YES                    YES                    YES
 IR Intens:        0.290                  0.160                  0.076
 Raman Active:       YES                    YES                    YES
               X      Y      Z        X      Y      Z        X      Y      Z
 C         -0.090  0.283  0.005    0.266  0.026 -0.001    0.198  0.045  0.002
 C         -0.090  0.283 -0.005    0.266  0.026  0.001   -0.198 -0.045  0.002
 C          0.005  0.300  0.000   -0.038 -0.087 -0.000   -0.000 -0.000  0.049
 H         -0.133  0.334  0.001    0.436 -0.240  0.063   -0.393 -0.031  0.269
 H         -0.085  0.214 -0.004    0.203  0.335 -0.063   -0.345 -0.156 -0.291
 Br        -0.212 -0.142  0.000   -0.092  0.062  0.000   -0.000  0.000 -0.031
 Cl         0.552 -0.007 -0.000    0.000 -0.132 -0.000    0.000 -0.000  0.052
 H         -0.085  0.214  0.004    0.203  0.335  0.063    0.345  0.156 -0.291
 H         -0.133  0.334 -0.001    0.436 -0.240 -0.063    0.393  0.031  0.269
 TransDip  -0.013  0.011 -0.000    0.011 -0.006  0.000    0.000 -0.000 -0.009

 Mode:                 4                      5                      6
 Frequency:       384.35                 430.58                 660.66
 Force Cnst:      0.3697                 0.7451                 0.8098
 Red. Mass:       4.2470                 6.8216                 3.1490
 IR Active:          YES                    YES                    YES
 IR Intens:        0.144                 10.894                 75.487
 Raman Active:       YES                    YES                    YES
               X      Y      Z        X      Y      Z        X      Y      Z
 C          0.058 -0.246  0.048    0.088 -0.304 -0.027    0.029  0.054  0.019
 C         -0.058  0.246  0.048    0.088 -0.304  0.027    0.029  0.054 -0.019
 C         -0.000  0.000  0.363    0.224 -0.126  0.000    0.346  0.127 -0.000
 H         -0.058  0.378 -0.103   -0.012 -0.141 -0.025   -0.194  0.438 -0.133
 H         -0.091  0.445  0.024    0.136 -0.536  0.067    0.141 -0.376  0.108
 Br         0.000 -0.000 -0.027   -0.103  0.030 -0.000   -0.028  0.006  0.000
 Cl        -0.000 -0.000 -0.092    0.089  0.224 -0.000   -0.071 -0.097 -0.000
 H          0.091 -0.445  0.024    0.136 -0.536 -0.067    0.141 -0.376 -0.108
 H          0.058 -0.378 -0.103   -0.012 -0.141  0.025   -0.194  0.438  0.133
 TransDip  -0.000  0.000 -0.012    0.067 -0.082  0.000    0.248  0.126 -0.000

 Mode:                 7                      8                      9
 Frequency:       767.75                 874.79                 933.59
 Force Cnst:      0.3653                 2.3848                 0.5972
 Red. Mass:       1.0519                 5.2893                 1.1629
 IR Active:          YES                    YES                    YES
 IR Intens:        5.662                  0.693                  0.011
 Raman Active:       YES                    YES                    YES
               X      Y      Z        X      Y      Z        X      Y      Z
 C         -0.021 -0.009 -0.002    0.044 -0.084 -0.338    0.070  0.044 -0.006
 C         -0.021 -0.009  0.002    0.044 -0.084  0.338   -0.070 -0.044 -0.006
 C         -0.050 -0.017  0.000   -0.113  0.353  0.000    0.000  0.000  0.011
 H          0.186  0.114 -0.440    0.066 -0.119  0.356    0.280 -0.400 -0.102
 H          0.220  0.035  0.455    0.052 -0.218  0.334   -0.071  0.482  0.086
 Br         0.001  0.001 -0.000    0.007 -0.004 -0.000   -0.000 -0.000 -0.002
 Cl         0.006  0.001  0.000   -0.015 -0.035 -0.000   -0.000 -0.000  0.006
 H          0.220  0.035 -0.455    0.052 -0.218 -0.334    0.071 -0.482  0.086
 H          0.186  0.114  0.440    0.066 -0.119 -0.356   -0.280  0.399 -0.102
 TransDip  -0.074 -0.018  0.000    0.006  0.026  0.000    0.000  0.000 -0.003

 Mode:                10                     11                     12
 Frequency:       969.83                1060.45                1089.05
 Force Cnst:      3.9446                 0.7968                 0.9610
 Red. Mass:       7.1180                 1.2026                 1.3753
 IR Active:          YES                    YES                    YES
 IR Intens:        6.712                 19.272                  1.117
 Raman Active:       YES                    YES                    YES
               X      Y      Z        X      Y      Z        X      Y      Z
 C         -0.121  0.258 -0.220    0.027 -0.071 -0.055    0.049 -0.107 -0.051
 C          0.121 -0.258 -0.220    0.027 -0.071  0.055   -0.049  0.107 -0.051
 C          0.000  0.000  0.545    0.002  0.009  0.000    0.000  0.000  0.022
 H          0.010 -0.217 -0.111   -0.143  0.402 -0.254    0.168 -0.402  0.229
 H          0.181 -0.339 -0.123   -0.172  0.398 -0.238    0.162 -0.385  0.257
 Br         0.000 -0.000 -0.004   -0.000 -0.000 -0.000   -0.000 -0.000 -0.000
 Cl        -0.000 -0.000 -0.014    0.000 -0.000 -0.000    0.000  0.000 -0.000
 H         -0.181  0.339 -0.123   -0.172  0.398  0.238   -0.162  0.385  0.257
 H         -0.010  0.217 -0.111   -0.143  0.402  0.254   -0.168  0.402  0.229
 TransDip   0.000  0.000  0.083   -0.043  0.134 -0.000   -0.000  0.000  0.034

 Mode:                13                     14                     15
 Frequency:      1140.42                1174.04                1260.61
 Force Cnst:      1.2523                 1.0370                 3.2756
 Red. Mass:       1.6343                 1.2770                 3.4985
 IR Active:          YES                    YES                    YES
 IR Intens:       68.129                  0.014                 14.315
 Raman Active:       YES                    YES                    YES
               X      Y      Z        X      Y      Z        X      Y      Z
 C         -0.085 -0.031 -0.004   -0.102 -0.043 -0.002    0.042 -0.108  0.188
 C         -0.085 -0.031  0.004    0.102  0.043 -0.002    0.042 -0.108 -0.188
 C          0.187  0.072 -0.000   -0.000  0.000  0.002   -0.124  0.337 -0.000
 H          0.258 -0.419 -0.039    0.026 -0.235  0.443    0.177 -0.166 -0.374
 H         -0.100  0.463  0.060   -0.137  0.165 -0.435   -0.012 -0.229 -0.368
 Br        -0.003 -0.001  0.000    0.000 -0.000  0.000    0.004 -0.002 -0.000
 Cl        -0.009 -0.004 -0.000    0.000 -0.000 -0.001   -0.006 -0.014 -0.000
 H         -0.100  0.463 -0.060    0.137 -0.165 -0.435   -0.012 -0.229  0.368
 H          0.258 -0.419  0.039   -0.026  0.235  0.443    0.177 -0.166  0.374
 TransDip   0.254  0.073  0.000   -0.000 -0.000 -0.004   -0.036  0.116 -0.000

 Mode:                16                     17                     18
 Frequency:      1456.64                1486.88                3135.87
 Force Cnst:      1.3555                 1.6672                 6.0861
 Red. Mass:       1.0843                 1.2799                 1.0504
 IR Active:          YES                    YES                    YES
 IR Intens:        9.284                  9.572                  4.322
 Raman Active:       YES                    YES                    YES
               X      Y      Z        X      Y      Z        X      Y      Z
 C         -0.009  0.022 -0.053   -0.022  0.056 -0.084   -0.010  0.019 -0.039
 C          0.009 -0.022 -0.053   -0.022  0.056  0.084    0.010 -0.019 -0.039
 C         -0.000  0.000 -0.015    0.020 -0.054  0.000    0.000 -0.000  0.000
 H         -0.341  0.080  0.359    0.356 -0.070 -0.336    0.339  0.265  0.221
 H          0.187  0.291  0.355   -0.204 -0.300 -0.334   -0.453 -0.048  0.234
 Br         0.000 -0.000  0.000   -0.000  0.000 -0.000    0.000 -0.000  0.000
 Cl        -0.000 -0.000  0.000    0.001  0.001  0.000    0.000 -0.000  0.000
 H         -0.187 -0.291  0.355   -0.204 -0.300  0.334    0.454  0.048  0.235
 H          0.341 -0.080  0.359    0.356 -0.070  0.336   -0.340 -0.266  0.222
 TransDip  -0.000  0.000  0.098    0.029 -0.095  0.000   -0.000  0.000 -0.067

 Mode:                19                     20                     21
 Frequency:      3136.99                3219.63                3230.85
 Force Cnst:      6.1345                 6.8444                 6.8686
 Red. Mass:       1.0580                 1.1207                 1.1168
 IR Active:          YES                    YES                    YES
 IR Intens:        0.549                  0.001                  0.713
 Raman Active:       YES                    YES                    YES
               X      Y      Z        X      Y      Z        X      Y      Z
 C         -0.010  0.021 -0.042   -0.066 -0.028  0.001   -0.065 -0.027  0.001
 C         -0.010  0.021  0.042    0.066  0.028  0.001   -0.065 -0.027 -0.001
 C          0.002 -0.004 -0.000   -0.000 -0.000 -0.000   -0.001 -0.000  0.000
 H         -0.345 -0.269 -0.221   -0.353 -0.285 -0.239    0.349  0.279  0.241
 H          0.451  0.048 -0.230   -0.425 -0.038  0.224    0.427  0.041 -0.232
 Br         0.000 -0.000 -0.000    0.000 -0.000  0.000    0.000 -0.000 -0.000
 Cl         0.000 -0.000 -0.000    0.000  0.000 -0.000    0.000  0.000  0.000
 H          0.450  0.048  0.229    0.425  0.039  0.224    0.427  0.041  0.232
 H         -0.344 -0.268  0.220    0.353  0.285 -0.239    0.349  0.279 -0.241
 TransDip  -0.015  0.019  0.000   -0.000 -0.000 -0.001   -0.026 -0.007 -0.000

 STANDARD THERMODYNAMIC QUANTITIES AT   298.15 K  AND     1.00 ATM

   This Molecule has  0 Imaginary Frequencies
   Zero point vibrational energy:       38.858 kcal/mol

   Atom    1 Element C  Has Mass   12.00000
   Atom    2 Element C  Has Mass   12.00000
   Atom    3 Element C  Has Mass   12.00000
   Atom    4 Element H  Has Mass    1.00783
   Atom    5 Element H  Has Mass    1.00783
   Atom    6 Element Br Has Mass   78.91830
   Atom    7 Element Cl Has Mass   34.96885
   Atom    8 Element H  Has Mass    1.00783
   Atom    9 Element H  Has Mass    1.00783
   Molecular Mass:   153.918470 amu
   Principal axes and moments of inertia in amu*Bohr^2:
                             1           2           3
    Eigenvalues --      484.17816  1020.38312  1358.29305
          X               0.99875    -0.05002     0.00000
          Y               0.05002     0.99875     0.00000
          Z              -0.00000    -0.00000     1.00000
   Rotational Symmetry Number is   1
   The Molecule is an Asymmetric Top
   Translational Enthalpy:        0.889 kcal/mol
   Rotational Enthalpy:           0.889 kcal/mol
   Vibrational Enthalpy:         40.444 kcal/mol
   gas constant (RT):             0.592 kcal/mol
   Translational Entropy:        41.003  cal/mol.K
   Rotational Entropy:           27.997  cal/mol.K
   Vibrational Entropy:           8.243  cal/mol.K

   Total Enthalpy:               42.814 kcal/mol
   Total Entropy:                77.243  cal/mol.K

 ======================================================================

 STANDARD THERMODYNAMIC QUANTITIES FOR ANHARMONIC VIBRATION -- TOSH

   Zero point vibrational energy: ************ kcal/mol

   Vibrational Enthalpy:       Infinity kcal/mol
   Vibrational Entropy:             NaN  cal/mol.K

   Total Enthalpy:             Infinity kcal/mol
   Total Entropy:                   NaN  cal/mol.K

 ======================================================================

 STANDARD THERMODYNAMIC QUANTITIES FOR ANHARMONIC VIBRATION -- VPT2

   Zero point vibrational energy: ************ kcal/mol

   Vibrational Enthalpy:       Infinity kcal/mol
   Vibrational Entropy:             NaN  cal/mol.K

   Total Enthalpy:             Infinity kcal/mol
   Total Entropy:                   NaN  cal/mol.K

 ======================================================================

Archival summary:
1\1\TWL02\FREQ\ProcedureUnspecified\BasisUnspecified\r1l134\taweetha\ThuOct1103:48:272018ThuOct1103:48:272018\0\\#,FREQ,ProcedureUnspecified,BasisUnspecified,\\0,1\Br\C,1,1.94435\C,2,1.49305,1,118.481\H,3,1.08253,2,117.536,1,-0.677898,0\H,3,1.08298,2,116.98,1,142.947,0\C,2,1.49305,1,118.482,3,-71.006,0\H,6,1.08253,2,117.536,1,0.677837,0\H,6,1.08298,2,116.98,1,-142.948,0\Cl,2,1.78017,1,112.732,3,144.496,0\\\@

 Total job time:  538.80s(wall), 527.04s(cpu) 
 Thu Oct 11 03:48:27 2018

        *************************************************************
        *                                                           *
        *  Thank you very much for using Q-Chem.  Have a nice day.  *
        *                                                           *
        *************************************************************
